# Supplementary material for: Conformational ensemble-dependent lipid recognition and segregation by prenylated intrinsically disordered regions in small GTPases
Source: Commun Biol. 2023 Nov 2;6:1111. doi: 10.1038/s42003-023-05487-6 (PMC10622456; doi:10.1038/s42003-023-05487-6)
Supplement: Supplementary file 5 — Supplementary Data 3 [file 42003_2023_5487_MOESM5_ESM.zip › HB_Analysis/Rap1B_HB_perPept_PS_equilib.dat]

9.33333
11.3333
9
11
11
9.33333
8.33333
7.66667
8
6
7.66667
6.66667
8
8.33333
9.66667
9
8.66667
8.33333
8.33333
7.33333
8
9
7.66667
10.3333
7.66667
7.33333
7.33333
7
7.66667
9.33333
9.66667
9
8
9.33333
8.66667
7.66667
7.66667
8
8.33333
9
8.66667
9.33333
8.66667
7
8.66667
11
9
8.66667
11
9
10.3333
9.66667
7.33333
10.3333
10
10.3333
10
8
9
10
9
9.66667
10
9.66667
9.33333
10.6667
8.66667
9.66667
9
10
9.33333
8.33333
8.33333
10
8
8
10.3333
9.33333
8.33333
9.33333
10
10
10.3333
9
9.33333
10
9.66667
9.66667
10
8.33333
8
10
7.66667
9.33333
8.66667
6.66667
8.33333
8.33333
9.66667
9.66667
9
9.66667
9.66667
7.66667
7.33333
8.66667
8.66667
7
7.33333
8
6.33333
7
8
8
7.66667
8.66667
8.33333
8.33333
7.33333
7.33333
6.66667
7.33333
8
8.66667
8
9
7
9
7.33333
7
9.33333
8.66667
9
7.66667
7.33333
7
7
6.66667
5.66667
7
7.66667
5.33333
7
8.66667
7.33333
8.33333
8
8.33333
8
6.33333
8
7.33333
6.66667
7.33333
9.33333
6
6.66667
7
7.66667
7
6.33333
8.66667
7
7.66667
9.33333
9
6.66667
8.33333
7
7
6.66667
8
8.66667
8.66667
6
7.33333
7
8.66667
8.66667
9.66667
10.3333
9
10.3333
9
8.66667
10
9.66667
7.33333
8.33333
9.33333
7.33333
7.33333
8
8.33333
9.66667
9
7.66667
9
6.33333
6
8
8.33333
7.33333
7.33333
6.66667
9
9
7.66667
8
7.33333
8.33333
8.33333
8
10
9.66667
9
10.3333
10.3333
6.33333
9.66667
8.66667
8.66667
9.33333
9.33333
8.33333
8.33333
9
8.66667
8.33333
6.33333
8
8
7.33333
9
8
7
7
9.66667
9.33333
8
8.66667
9
8.33333
8.33333
6.66667
7.66667
8
7.66667
7
7.66667
8
8.33333
8.33333
6.66667
7.66667
8
7
6.66667
8.66667
7
8.33333
9
8.66667
7.33333
6.33333
8.33333
7
8.66667
9.33333
9.66667
8.33333
9
9.66667
8
8
9.33333
8.33333
8.66667
9
7.33333
5.66667
6.33333
7.66667
6.66667
8.33333
8.66667
10
8.66667
7.33333
8
8
8.33333
9
7.66667
8.33333
8
8.66667
10
10.3333
11.3333
8.33333
11.3333
12.6667
11.3333
12.3333
9.66667
10.6667
10.6667
12
11
10
9.33333
10
9.33333
8.33333
7.33333
8.66667
10.3333
8.66667
9
9
9.33333
8.33333
10
8.33333
8.33333
6.66667
8.33333
9.66667
9.66667
8.66667
9
9.66667
7.66667
11
9.66667
8.66667
8.66667
9
10.3333
11
10.6667
10
10.3333
10.6667
8.66667
9.66667
10
8
10
7
7.66667
8.66667
7.66667
9.33333
9
9
8
8.66667
8.66667
8.33333
8.33333
7.66667
9.33333
9.66667
10.3333
10.6667
8
10.3333
9.66667
9
9
10
8.66667
7.33333
10.3333
9.33333
8.66667
10
8.66667
9
9.33333
8
10
8.33333
10.6667
10.3333
7
9.33333
9.66667
8.66667
9.33333
8.66667
8.66667
10.3333
10.3333
6.66667
6.66667
9
9
7.33333
7
7.33333
9.33333
8.66667
8.66667
7.66667
9
9
8.33333
8
8.66667
8.66667
6.33333
7
9
8.33333
9
8.33333
9.66667
9.33333
8.66667
7.66667
7
7.33333
7.33333
8
7
6.66667
7
8
7
7.33333
8.66667
6.33333
7.66667
8.33333
9.66667
8.33333
6.66667
7.66667
8
7
8
6.33333
8
8.33333
9
9.33333
8.33333
10
8
8
8.66667
8
8
7.33333
9
7.66667
8
8.66667
9.66667
6.66667
8.66667
8
8.33333
9.33333
7.66667
10.3333
9.33333
7
9
8
10.3333
6.66667
7.66667
7
7
5.66667
8.33333
7
7.66667
9.33333
9
7.33333
8.66667
8.66667
9.33333
8.66667
7.33333
7.33333
9
9.33333
8.66667
9
9.33333
7.33333
8
7.66667
7.33333
9.66667
8.33333
7.66667
7.33333
8.66667
7
10
10.6667
9.33333
9.33333
9
8.33333
6.33333
7.66667
7.33333
6.66667
7.66667
8
6.66667
7.33333
7.33333
8.66667
7.66667
8
8.33333
7.33333
7.66667
8.33333
7
7.66667
8.33333
8.33333
10
8.33333
9.66667
8.66667
8.66667
9.33333
7
6.33333
7.66667
6.66667
7.66667
8
8
8
7.33333
8
7.66667
7.33333
8.33333
6.66667
8
6.66667
9
7.66667
6.66667
9.33333
8.33333
8.66667
8.33333
8.33333
8.66667
7.66667
9
8.66667
10
8.33333
7.33333
7
8.66667
6.33333
7.66667
6.66667
6
7
7.33333
9
7.66667
9
9
8
7.66667
7.33333
6
8.33333
8.33333
6.66667
7.66667
7.66667
7
7.66667
6.33333
6
7
5
7
5.33333
7
7
7
6
7.66667
6.66667
9.66667
11
9.33333
10
8
9.33333
9
8.33333
8.66667
8.33333
10.3333
9.66667
9
11
10.3333
9.33333
9.33333
8.66667
6
7.33333
6.66667
8
8.66667
5.66667
7
7.66667
8.66667
9
9
7.33333
9.66667
8.33333
8
7.66667
8.33333
8.66667
9.66667
8
7.33333
9
6.66667
9.66667
9.33333
8
8.33333
9
8
9.33333
8
7
6.66667
7.33333
7
7.33333
6.66667
8.66667
7.66667
6.66667
7.66667
6
6.66667
7.33333
7.66667
7.33333
6.66667
6
7.66667
7
7.33333
7.66667
7.66667
6.66667
8
7
7.33333
6.66667
7.33333
5.66667
7.33333
8.33333
9
7.33333
7
7
7.33333
8
6.66667
7.33333
6
5.66667
7.66667
5
8.33333
6
7.33333
7.33333
5.33333
7.66667
8.66667
7.66667
7.33333
8.33333
8.33333
8
9.66667
9.33333
7
7.33333
8.33333
7.66667
8
8
10
9.33333
9.33333
10
8.66667
9
8.33333
9
7.33333
7.33333
7.66667
9
9
9.66667
10
9.66667
9.33333
10.6667
8
8
8.33333
8.33333
7.66667
8.33333
7
10.3333
10.6667
8
8.66667
10
10
9.66667
10.3333
10.3333
11
9.33333
10
8.66667
6.66667
9
9.33333
8
9
8.66667
10.3333
10.6667
9.66667
8.66667
8.66667
6.33333
10
9
8.33333
7
9
11.3333
11
8.66667
8.33333
7.66667
9
10
8.33333
7.33333
8.66667
9.33333
9
7.33333
8.33333
8.66667
6.33333
8.33333
8.33333
7.33333
9
9.66667
7.66667
8
8
9.66667
8.33333
8.66667
8.66667
11
9
8.66667
10
9
10.3333
8.66667
8.33333
10.3333
10
10.6667
8
10
7.66667
11.3333
8.33333
10.3333
9
9.33333
6
7.66667
8.33333
8.66667
9.33333
8.33333
10.3333
9.33333
10.3333
9.33333
9.33333
10.3333
9.33333
9
9.66667
8.33333
8
8
11.3333
11.3333
12
11
10.6667
11
10.6667
9.33333
9
8.33333
10.3333
9.66667
9
7.33333
9
7.33333
8
10
12
9.33333
10.6667
8.33333
10.3333
9.33333
9.66667
10
9.66667
8.33333
9.66667
8.66667
8
7.33333
8.33333
8.33333
10
9
8.66667
9
9.33333
8.33333
10
9.33333
8.66667
8
7
10.6667
9.66667
9.33333
11
7.33333
8
9.66667
9
9.33333
9
7.66667
7.66667
9
8.33333
11
10.3333
11
9.33333
11.6667
9.33333
8.66667
9.33333
10.6667
10
9.66667
8.33333
8.33333
10.3333
9
8
8.66667
10
8.66667
8.66667
8.66667
9.66667
7
11
9.66667
10
9.33333
8.33333
9.66667
9.33333
6.33333
7.66667
6.33333
7.33333
7
9.33333
9.33333
8.66667
8.33333
9
8.66667
8
8.66667
7.33333
7.66667
8.33333
9.33333
7.33333
7.66667
8
9.33333
10
9.66667
9
9.33333
8.66667
10.3333
10.6667
10
9.66667
10.6667
11
8.66667
9.66667
9
9.33333
8.33333
8
8.66667
7.66667
9
8.66667
10
8
10.3333
9.66667
10.6667
9
8
10
9.33333
8.66667
9.33333
9.33333
9
9.66667
10
8.66667
7.66667
9.33333
8
9
10.6667
9
11.3333
10.6667
9.33333
9.66667
10.6667
11
9.66667
11.6667
10.3333
11.3333
11
10.3333
8.33333
8
9.66667
11
10.6667
8.33333
7.33333
10.3333
8.66667
10.3333
9
8.33333
10.6667
9.66667
9.33333
10
9.66667
10.3333
9.66667
10.6667
9.33333
8.66667
10
9.66667
9
9
8.33333
9.33333
8
7.66667
7.33333
8.33333
11
9
9
8.66667
8
7
8.66667
9.66667
9
11
11
9
9
8
7.66667
7.66667
8.66667
7.66667
9.66667
8
7
9
9.66667
10.6667
7.66667
9
9
7.33333
9.66667
10.3333
9
10
8
9.33333
8
9.66667
10.6667
10
8
10.3333
9.33333
9.66667
8
10.3333
7
9
9
8.33333
7
7.33333
10.6667
9.66667
8
6.66667
11
8.33333
7.66667
9.66667
8.33333
10.3333
8.33333
9.33333
8
10
9.33333
9.66667
9
9.66667
6.33333
8.33333
8
7.66667
7.33333
7.66667
8
10
8
8.33333
5.66667
9.33333
8
8
9.33333
6.33333
8.33333
8.66667
8
8.33333
9.33333
7.33333
8
6.33333
8.33333
8
7.66667
9.66667
7.66667
8.33333
9.33333
8.66667
6.66667
7.33333
7.33333
7
8.33333
7.66667
9.33333
6.33333
8.33333
8.66667
10
10
9.33333
9
9.66667
8
8
8.66667
9
7.33333
8.33333
8.33333
8.33333
8.66667
9.33333
9.66667
9.33333
9
9
8.33333
8.66667
8.66667
8.66667
7.66667
8.33333
7.33333
6.66667
7.66667
8
8.66667
7.33333
8
7.33333
8.33333
8
8
7
7.66667
6.66667
6.33333
7.33333
8.33333
7.66667
9
8.33333
7
6.66667
8
9.66667
8
9.33333
7
4.33333
5
5
7.33333
7.66667
7.33333
6.33333
8.33333
8
7
6.33333
7.33333
6
7.66667
7.66667
7
6.33333
5.33333
6.33333
5
6.66667
7.66667
6.66667
5.33333
6.33333
6
6.66667
5.66667
7.66667
6.33333
6.33333
6.33333
7.66667
5.33333
5
8
8.33333
9
6.33333
4.66667
6.66667
8
8
7.33333
8.33333
7
7
7
6.33333
6
6
9
9
8
8.66667
7.66667
8.66667
6.66667
7.33333
6.66667
7
8
6.66667
9
8.33333
8.33333
7.33333
5.66667
7
6
5
6.33333
7.33333
9
7
8
8.33333
7.66667
8
8.66667
8.66667
9
8.66667
7.66667
10
9.33333
7.66667
8.66667
9.33333
10.6667
10.3333
7.33333
9.33333
9.66667
9
9.66667
10
9.33333
10
9.66667
9
9
10.3333
8
10.3333
10
10.3333
11.6667
11
10.6667
10.6667
9.33333
9.66667
10.6667
9.33333
11.3333
9.33333
8
10
11.6667
10
8.66667
9.33333
10.3333
9
9
9.33333
8
8.33333
9.66667
9
10
11
10
10.3333
10.6667
9.66667
10.6667
9.33333
9.33333
8
8.66667
9.66667
8
10.3333
7.66667
7.66667
9.33333
9.33333
8.33333
9.66667
7.66667
9.33333
11
11
9.33333
10.3333
8
8.66667
10.6667
9.33333
9.33333
9.66667
8
9.66667
11
9.33333
10
9.33333
9.33333
7.66667
8.33333
7.66667
9.66667
7.33333
9
9.66667
7
10
9.66667
8
10
8.33333
8.33333
8.33333
6.66667
7.33333
8.66667
7.33333
8
8.66667
7.33333
10
9.66667
10.3333
9
8.33333
7
9
10
8
8.33333
9
7.33333
8.66667
8
7.33333
9
10.6667
9.33333
9
8.66667
8.33333
7.66667
7
7.33333
9
7.33333
8.66667
7.33333
8.66667
7.66667
8.66667
8.66667
8.33333
9
9.66667
7.66667
9.33333
8.33333
9
9
8.66667
8.66667
10
9.66667
9
9.66667
6.66667
7.33333
6
8.66667
7.33333
9
10
7.66667
7.33333
9.33333
7.33333
9.33333
6.66667
9.33333
9.66667
8
8.66667
9.66667
9.33333
8
8.66667
9
9
8
6.66667
8
7.33333
6.66667
8
7.66667
7.33333
9.33333
6.66667
8.66667
8.66667
6.33333
6.66667
8.33333
7.66667
7.33333
9.66667
8.66667
8.33333
11
9
10
11
9.66667
9.66667
11
11.3333
8.66667
11.6667
11.6667
10
10
9.33333
9.66667
10.3333
11.3333
11
10.3333
10.3333
9.66667
10.3333
9.66667
9.33333
10.3333
9
9.33333
11
11
11.3333
9.66667
10.6667
11
9.33333
11.3333
8.33333
9.66667
11
8
10.6667
9
9.33333
10
10.6667
7.33333
7
9.33333
8.66667
8.66667
9.33333
8.33333
10
8
9
10.3333
8
8
9
10
10
9.33333
8.33333
9
9
7.66667
9
7.66667
9.33333
8.66667
8.66667
8
9
8.33333
9.66667
8
6.33333
6.33333
8.33333
9
7.66667
8.33333
8
9
9
9.33333
8
9.33333
9
8.66667
6
5.66667
6.66667
6.66667
6.66667
9
7.33333
8.66667
7
6.66667
7
6
8.33333
8.33333
7.66667
6.33333
8.66667
8.33333
8.66667
8
9
7
8
5.66667
5
5.66667
6.33333
8.33333
7
6.66667
6.33333
7.33333
6
6.66667
6.33333
6.66667
8.66667
8.33333
7.66667
7.33333
6.66667
7
7.66667
7.66667
6
6.66667
7.33333
6
6.33333
8.66667
6.66667
8
8
9
9
9.33333
8.66667
8
7.66667
6.66667
9
8.66667
7.66667
8
7.66667
7.66667
8.33333
10
8.33333
9.33333
9.33333
8
8.66667
8.33333
11
11
10
9.66667
11
10.3333
9
8
6.66667
7.33333
9
9.33333
8
8
9
8.66667
8.66667
9
7.33333
8.66667
7
7
8.33333
10
8
9
8.66667
9
6.66667
7.33333
8.66667
8.33333
7
7.66667
7
8.33333
8
9.66667
6
7
6.33333
7.33333
5.66667
8
5.33333
8
7
8
8.33333
7
8.33333
8.66667
7.33333
8.66667
8.33333
9.66667
8.33333
8
8.33333
7.33333
8
6
8.33333
7.66667
9.66667
9
9.66667
9
10.6667
8.33333
10.6667
9
8
9.66667
10
10
9.33333
9
9.66667
9.66667
8.66667
8
7.33333
8.33333
8.33333
8.66667
8.33333
8.66667
7.33333
8.66667
9.33333
10.6667
10.6667
12
10.3333
9.33333
9.33333
9.33333
7
8
8.66667
7.66667
7.33333
7.33333
9.66667
9
7
9.33333
8.33333
7.33333
9.33333
9
10
7.66667
10.6667
9
9
7.66667
8.66667
7.66667
6.33333
7.66667
8.33333
8.66667
9.33333
8.33333
8
8.33333
8
8
10
8.66667
10
8.66667
9
9
10.3333
9.33333
9
10.6667
10.6667
9.66667
9.66667
8.66667
8.33333
9.66667
8.66667
8
6.33333
7.33333
7
7.33333
6
6.66667
7.33333
9
8.33333
9
9
6.33333
9
8.66667
8.66667
9.33333
10
9.33333
7
8.33333
6.33333
8.33333
8.33333
10
9.33333
8.33333
7.66667
6.66667
9
8.33333
8
9.33333
9.33333
8.33333
9
9.33333
8.66667
9
8.66667
8
9
11.3333
9.66667
8.33333
10
10
9
7.66667
9.33333
7.66667
9.66667
8.33333
9.66667
6.33333
9.66667
7.66667
10.3333
8.66667
8.33333
11
8
9.33333
10.6667
11
9
10
9.33333
9.66667
10.6667
10.3333
10
8.66667
10.6667
11
11.3333
10
11
9.66667
8.33333
8.66667
9
8.33333
10.3333
9.33333
9
10.3333
9.33333
11
9.66667
9.66667
11.3333
8.33333
9
9
8.66667
8.33333
7.33333
9
7.33333
7.33333
8.33333
8
7.33333
6.66667
7.66667
7.66667
7.33333
7
8
7
5
6
6
5
6
7.33333
8.33333
6
6.66667
6
5
5.66667
7
8
6.66667
8
6
6.66667
6.66667
7
8.66667
8.66667
9
9.33333
10.3333
9.33333
9.33333
7.66667
9.33333
9.33333
8.66667
8
8.66667
8.66667
8.66667
8.33333
10.6667
8.66667
10
8.33333
10.6667
9
9
7.66667
9.33333
7.33333
8.33333
9.33333
9
7.66667
8
7.66667
8.33333
8.33333
8.33333
12
12.3333
10
11
9.66667
11
10.6667
7.66667
10.3333
9.66667
10.3333
9
8.66667
9.33333
9.33333
8.66667
8
10.3333
9.33333
10
10
10.6667
11
11.3333
10
10.6667
8.66667
10
7.66667
8.66667
8
8
9.66667
6.66667
9
8.33333
8.33333
9.66667
9
9
6.33333
9.66667
7.66667
7.66667
6.33333
10
8.66667
7
7
9.33333
9.33333
8.33333
8
7.33333
8.33333
8
7.33333
8.66667
7.33333
9
7
7.66667
7
7.33333
6.66667
6.33333
6
7
8.66667
8.33333
8.66667
8.66667
7.33333
8
6.66667
8.33333
6.33333
6.66667
7.66667
7.33333
8.66667
6
7.33333
6.33333
7.66667
6
5.33333
8
6.33333
8
6
8
9
8.33333
7.33333
7.66667
7
7.66667
7.66667
7.33333
7.33333
7
6.66667
6
5.66667
8
7
6
6.33333
5.33333
7.33333
7
6.33333
8.66667
6.66667
5.66667
6.33333
6.33333
7.66667
5.66667
7.66667
6.33333
6.66667
7
6
7
7
5.33333
5.33333
5.66667
5.66667
5.66667
6.66667
5.66667
5
4.33333
5
5
6
7
6.33333
5.33333
5.66667
5.33333
4
5.33333
5.66667
7.66667
6
7.66667
7.66667
4.33333
7.33333
7.66667
3.33333
6
5.33333
6
5.33333
6
6.33333
4.66667
5
6.66667
5.66667
5.33333
6.33333
5.66667
6
7
7.66667
6.66667
8
8.33333
8.33333
9
9.33333
8.66667
8.33333
10
9.33333
9
8.66667
9
7.66667
8.33333
10
8.66667
8.33333
9.33333
9
8
8
9
6
8
7.33333
7.66667
7.66667
8
7.66667
8
9.33333
8.66667
7.66667
6.33333
7
7
6
8.66667
8.33333
5.66667
9
9
8
7.66667
6
8.33333
9
9
9
9
9.33333
8.66667
9.33333
7
6.33333
5.66667
7
8.33333
7.66667
8
8.66667
7.66667
7
8.33333
8
7.33333
6.33333
7.66667
8.33333
7.66667
6.66667
7.66667
9.66667
8
8.66667
7.66667
7.33333
8.66667
9
7
6.66667
8
8.33333
9.66667
9.33333
8.33333
6.33333
7.66667
8
8.66667
9.33333
8.66667
7.33333
9
9.33333
7
8
7.66667
8.33333
7.33333
8
7.33333
5.66667
8.66667
8.66667
9.66667
7.33333
6.33333
8.33333
7
7.66667
9
7.33333
8.66667
7.33333
7.33333
8
6.33333
5.66667
9
6.66667
7.66667
8.66667
6
6.66667
8.33333
5.33333
7
6.33333
5.33333
4.33333
6.33333
5.66667
8.66667
6.66667
6
6.66667
6
5.66667
6.66667
6
7
7
7.33333
7
8.33333
9
7.33333
5.66667
6.66667
6
6.33333
8.66667
8
8
7.33333
7.33333
7
7
6.66667
8
5.33333
7.66667
6.33333
7
6.33333
7
6
5
6.33333
6.33333
6.33333
7.66667
8
6.33333
7
8.33333
7
7.66667
8.66667
6.66667
9
6.66667
6.33333
7.66667
7.33333
7.66667
7.33333
9
8.33333
9
9.66667
7.66667
7.33333
8.33333
8
8
9.33333
9
9
8
8.66667
9.66667
8
9.66667
9.66667
8.66667
10.6667
9.33333
9.66667
8.33333
8.66667
9
8.66667
9
8.66667
8.33333
12
9.66667
8.66667
10.6667
10.3333
7.66667
9.33333
7.66667
7.66667
7.66667
8
7.33333
9.66667
9.66667
9.66667
9.66667
9.66667
9
8.33333
10.6667
9.33333
10.3333
11
9.33333
7.33333
10
8.33333
9.33333
9.33333
10.3333
9
10
8.66667
9.33333
10
8.66667
8
8.66667
10
11.6667
11
10.3333
9
11
10
11
8.33333
9.33333
9.66667
9.33333
9
9.66667
9
9.33333
7.66667
8.66667
9
11.3333
11.3333
10.3333
8.66667
11.3333
9
7.66667
7.66667
8.33333
9.33333
8.33333
8
8
6.66667
7
6.33333
9
8.33333
10.6667
8.33333
9
9.66667
10
9.33333
8.66667
8.33333
8.66667
8
8
10
7.66667
9.33333
9
8.33333
8.66667
9
9.33333
8.33333
10
9.66667
9
9
9
8.66667
5.66667
8
9.66667
8.33333
8.66667
11
9.33333
8
7.33333
9.66667
8.66667
8.66667
8.66667
10
10.3333
9.66667
9.33333
10
9.66667
9.33333
7.66667
9.66667
7
7.33333
8
6.66667
8
8.33333
9.33333
7
7
6.66667
8
8.33333
7.66667
11
10.3333
10
8
10
7.33333
10
9
7
7.33333
7.33333
9
9.33333
10.3333
8
9
11
8.66667
8
9.66667
10.3333
9.66667
9
9
10.3333
9
8
7.66667
8.33333
8.33333
8
7
9.33333
9.66667
11
10
9.66667
10.6667
10.6667
12
10
10
8
11.3333
8.33333
7
10.6667
8.33333
7.33333
8
9
9.66667
9
8.66667
8
8
7.33333
8
9
7.66667
8
7.66667
8.33333
8.33333
8.66667
8.33333
7.66667
7.33333
9
8.66667
9.66667
7.66667
9.66667
8
7.33333
6.33333
4.33333
4.33333
6.66667
7
6.66667
5.33333
8.33333
7.66667
8.33333
7.66667
7
7
7
7.66667
9.66667
8
9
10
8
8.33333
8.33333
7
6.66667
6
7
9
9.66667
8.66667
8.33333
8.66667
9
8.33333
9.33333
9.66667
9.66667
7.66667
7.33333
7.66667
7.66667
8.66667
9.33333
8.66667
7.33333
9
8.33333
8.33333
9.33333
9
9.33333
10.3333
9
9
7.66667
9
7.33333
8.66667
9.33333
9.66667
7.66667
9.33333
9.66667
9.66667
10
9
8.33333
8.66667
7.66667
9.66667
9
10.6667
8
8.66667
9.33333
8.33333
8.33333
7.66667
9.33333
9.33333
10.3333
8.33333
7.66667
8.33333
8.66667
8.33333
7.66667
10.6667
10.3333
9.33333
9.33333
8.33333
10
10.3333
9.33333
9
6.66667
9.66667
8
8.33333
8.66667
7.33333
9
7.66667
9
9.33333
10
10
10.6667
9.33333
8.66667
9
9
7.66667
9.66667
8.66667
9
9
8
9
9.33333
9
10
9.66667
11.3333
11
10
9.66667
7.66667
9.33333
10.3333
12.3333
9
8.66667
8.66667
8.66667
8.66667
7.66667
8.33333
8.33333
8.33333
8
9
7.33333
8.33333
8
8
6.66667
7.66667
6.66667
8
8
6.66667
5.66667
6.66667
9
8.33333
8.33333
7.33333
7.33333
7.66667
7.66667
8.66667
8.33333
9.66667
8.33333
9
9.33333
8.66667
11
8.33333
7.66667
7.66667
9.66667
7.66667
8.33333
6.33333
8.33333
7.33333
9
9
7
7.66667
9.33333
8
8.66667
7
8.66667
6.66667
9
8.66667
8.66667
7
8
6.66667
8
7
8
9
7.33333
9
7
7
8.33333
10
9
8
8.66667
8.66667
9.33333
10
8
9.66667
8.66667
8.33333
7.33333
8
9
8.66667
8.66667
9.66667
10
11
8.33333
10
8.66667
8.33333
9
8
7.66667
8.66667
10.6667
9
10.6667
10
9.33333
9.33333
8.33333
10
8.66667
7.33333
8
8.66667
7.33333
9
8.33333
9
8.66667
7.66667
9
7.33333
7.66667
7.66667
7.33333
8
8.33333
8.66667
8.66667
7.33333
7
7.66667
8.33333
7.66667
6.33333
7
8
9
8.66667
8
8
9
7.66667
7.66667
10
10.6667
10
9.33333
10.6667
9
11
9
9.66667
10
10.3333
10.6667
10.6667
9.33333
10.3333
11.6667
8.66667
9.66667
9.33333
9
7.33333
10
9.66667
10
9
7.66667
11.3333
9.66667
10.3333
10
11.6667
9.66667
10
9
10.6667
11.3333
9.66667
10.3333
8
10
9.66667
8
12.3333
8.33333
10
9
8.33333
10.6667
7.66667
9.33333
8
8.33333
9.33333
8
8
7
8
7.66667
7.33333
7
7.66667
8
7
8.33333
8
8
9.66667
9.33333
9.33333
8
7.33333
9
9
9
8.33333
7
8.66667
8.66667
7
7.66667
9
7.33333
7.33333
7.66667
8
8.66667
9
6.66667
8.33333
8
6.66667
6.33333
8
8.66667
8.33333
8
7.66667
10.3333
8.66667
9.33333
9.66667
9
9.33333
9.66667
9
9.33333
8.66667
10.6667
10
9
10.6667
11.3333
8.66667
9
8.33333
8.33333
7.66667
8.33333
7.33333
7.66667
7.66667
9.66667
8.66667
8.66667
7.66667
8.33333
8.66667
9.33333
9
9.33333
8.33333
10
9.33333
9.33333
7.33333
8
7.66667
8.33333
9.66667
9
10
9
8.66667
8.33333
10
7.66667
7.33333
7.66667
4.66667
9
7
7.66667
8
7.33333
8.33333
8
6.33333
8.33333
9.33333
9.33333
7.66667
8
7.66667
9
8.66667
5.66667
8.33333
9.33333
8.66667
7
7.66667
8.33333
8.33333
9.33333
7
6.66667
8.66667
7.33333
8
7
7.33333
9
7.66667
8.33333
7.33333
8.33333
9
9.33333
8
10
8.66667
10
8.66667
9
9.66667
10
11
10.6667
12.3333
10.3333
9.66667
9.66667
8.66667
8.33333
8.33333
9.33333
6.33333
8.33333
10.3333
9
10
9
8
8
7
7.33333
7.33333
7.33333
9.33333
8.33333
8
8.33333
8
9
10.3333
10
9
10.6667
11
10.3333
10.3333
10
9.66667
9
9.33333
9
11
12.3333
11
10
10
10.3333
11.6667
11.3333
9.66667
10.6667
10
9.33333
9
8.33333
8.66667
11.3333
10.6667
10.3333
9
9.33333
9.33333
9.33333
8.66667
9.66667
10
9
8
10.3333
9.33333
7.33333
7.66667
9.66667
9
7.66667
8.66667
9
9
8.66667
8.33333
8.33333
8.66667
8.33333
8
9.33333
8.66667
8.66667
8.33333
8.66667
11.3333
9
8.66667
7.66667
9
8.33333
7.66667
7
6.33333
7.33333
6.33333
7
7.33333
9
9
9.33333
7.66667
8.33333
10.3333
7.66667
8
8.66667
8.66667
8.33333
9.33333
7.66667
8.66667
9
7.66667
8
8.33333
7.33333
8.66667
10.3333
9
8.33333
8.66667
7.66667
7.66667
8
6.66667
7
9
8.33333
6.66667
6
7
6.66667
6.33333
8
6.33333
7
7.33333
6.66667
7.66667
7.66667
6.33333
6.33333
7.33333
6.33333
7.66667
7.66667
7.33333
8
6.66667
6.33333
8.66667
6.66667
7.66667
7.33333
7.33333
6.66667
8.33333
7.33333
8
8.33333
8
8.33333
7.66667
9.33333
9.33333
6.66667
7.66667
7.66667
7.33333
6
7
5
6.33333
5.66667
7.66667
8.66667
8.33333
8.33333
6.33333
8.66667
8
5.33333
8
7.33333
6.33333
7.66667
6
7.66667
9
7.33333
8.66667
8
9
7.33333
7
9
8.33333
7.33333
7
7.66667
8.33333
8
8.33333
8.33333
8.66667
8.33333
7.66667
8
9
7.33333
7.33333
7.33333
6.66667
7
7
8.66667
6.66667
7.66667
5.33333
7.66667
7
8.33333
7.33333
6
7
5.66667
7.33333
7
6.33333
5.66667
7
7.33333
7
6.66667
7.33333
6.66667
6.33333
7.66667
8
6.66667
8
8
9.33333
8.66667
6.66667
6.33333
8.66667
6.66667
8
10
9
7.33333
8.66667
8
7
8.66667
9
8.33333
9.66667
8.33333
7.33333
9
8.33333
7.33333
8.66667
8.66667
7.66667
7.33333
7
7.66667
8.33333
6.66667
9
8
8.66667
8.33333
6.66667
8
8.66667
8
6.33333
6.66667
8.66667
8.66667
8
6.66667
8
7.33333
8.33333
6.66667
5.33333
7
8
7.33333
7
7.66667
7.66667
7
8.33333
7.66667
8.33333
9
9
7.33333
9.33333
8.33333
7.66667
8
8
8.33333
8
7.33333
9.33333
8
7.66667
7
8
8
8.66667
7.33333
7.33333
9
6.66667
5.66667
6.33333
8.66667
5.66667
9
9.33333
10.6667
8
7.66667
7
8.66667
9
7.33333
8.66667
7.33333
7.66667
7
8.66667
8.33333
9.66667
9.33333
7.66667
8.66667
9.33333
7.66667
8
8
9.66667
7.66667
7
6.66667
6.33333
7.33333
9.66667
6.66667
8.33333
9
9.33333
10.3333
10
10
9.66667
9
8.33333
8.33333
9
8.33333
7.33333
7.66667
7
7.33333
8
7.33333
8
7.33333
7.66667
7.66667
8
6.66667
5.66667
7
6.66667
6
6.66667
5.66667
6.33333
5.33333
8.33333
7
7.66667
8.33333
7.66667
6.66667
6
6.33333
6.66667
5.33333
7.33333
7
8
7
8.66667
7
5.33333
9
8.33333
6.33333
7.33333
6.66667
7.33333
6.66667
8.33333
7
9.33333
8.66667
7.33333
8.66667
6.33333
7
7.66667
6
6
6.33333
5.66667
9
7.66667
6
9
8.33333
9.66667
10.6667
9.66667
8
9
8.33333
8.33333
9
7.66667
7.66667
10.3333
9
8.66667
10.3333
10
10.3333
9
9
8
9
9.66667
10
8.33333
6.66667
8.66667
9.33333
10
9.66667
8.33333
8
9
10.3333
10
10.6667
9
9
9.66667
10
7.33333
9.33333
12
8.66667
9.66667
9.66667
9.33333
8.66667
9
11
8
10
9.33333
7.66667
9.33333
11
10.3333
8.66667
8
7.66667
7.33333
8.66667
7.66667
8
9
9.33333
8.66667
9.33333
8.66667
9.66667
11.6667
10.6667
6.66667
5.66667
7
7
10
8.33333
10
9
9.33333
9.66667
8.66667
7.66667
7.66667
7.33333
8
8.33333
8.66667
11
8.66667
10.6667
10
8.33333
7
9.33333
10
8
9.66667
8.33333
9
8.33333
11
10.6667
10
8.66667
8.33333
10.6667
10.3333
10.6667
10.3333
10
9
8.33333
7.33333
8
8.33333
9
9.33333
9
8.33333
8.33333
10
8
7
6.66667
8
7.66667
8.33333
8.66667
7
8.33333
9.33333
8.66667
7.33333
7.33333
8
9
8
8
7.33333
8
7.66667
8.33333
7.33333
9.33333
9
7.66667
7.33333
7
8.66667
8.66667
8
6.33333
9.33333
8
7
8.66667
10
9.66667
8.33333
9
10
8.33333
9.33333
9.66667
10
9.33333
8.66667
9
9.66667
9.66667
8.33333
9.33333
7
8.66667
8.66667
7
8.33333
9.33333
8.33333
8.66667
9.33333
10
11.3333
7.66667
9
7.66667
8.66667
10
10.3333
10
8.66667
7
10.3333
10
7.66667
7.33333
8
9.33333
9
9.66667
10.3333
9
9
7
7
8.66667
7.66667
9.66667
9
10.6667
11.6667
8
10
8.33333
8.33333
7
6.66667
6.66667
7
7.66667
8.33333
8.66667
8.33333
9.33333
8.33333
9.66667
9.66667
9.66667
8.33333
9
8.33333
9.66667
9.33333
9.33333
11
8.33333
8.33333
8
6.33333
7.66667
8.66667
9.66667
9.33333
8.33333
8.66667
9
7.66667
8.66667
8
8
7.66667
8
9.33333
10.3333
7.66667
6.33333
6
7
8
9
6.33333
7
9
10
8.33333
7.66667
9.66667
10.6667
11
8.33333
10
10
11.3333
8.66667
9.33333
9.33333
9.33333
9.66667
10
11
9.33333
11.6667
11.3333
10.3333
9.33333
9.33333
9.66667
9.33333
10
9
8
8
8.33333
9.33333
10.3333
8.33333
8.33333
8.33333
9
9
8.66667
7
9
9.66667
8.66667
11.3333
8.66667
8.33333
9.33333
7.66667
8.33333
8
8.66667
10
8
8.33333
9
9.33333
8.66667
9.33333
7.33333
7.66667
8
5
6.66667
7.66667
7.33333
8
8.33333
7.66667
5.66667
7.33333
8.66667
8
7.66667
7.33333
8
8.33333
8
7.33333
7
9
11
9.33333
9.66667
8
9.33333
6.66667
8.66667
7.66667
8.66667
9
9.66667
7.33333
8.66667
7.33333
6.66667
8.66667
8
8.66667
9
9
7.33333
9
9.33333
7.66667
8.66667
9.33333
9
8
7.33333
5
7.33333
5.66667
7
7
7.33333
7.33333
5.66667
8
6.66667
8.66667
7.33333
8
9.33333
7
6.33333
6.66667
8
8.33333
8
6
7
6.33333
7
7.33333
6
5
7
7
7.66667
6.33333
8.33333
6
6
7.33333
6
5.66667
8
6.66667
9.33333
7
8.33333
8
7.66667
9.33333
7.33333
8.66667
7.66667
6.66667
7
7.66667
7
7.33333
7
8.66667
7.33333
7.33333
6.66667
9
7.66667
7.33333
6.33333
4.66667
9
7.33333
9.33333
8
8
7.66667
8.33333
8.66667
7.33333
7.33333
5.33333
7.33333
7.66667
6.66667
6.66667
7.66667
6.33333
5.66667
7.33333
7
6.66667
5
7
7.33333
7.33333
6.33333
7.33333
6
5.66667
8.66667
8.66667
6.33333
8.33333
6.66667
6.66667
7.66667
7.33333
7
6
6.66667
6.33333
7.33333
6.33333
7.33333
8
7.33333
7.33333
8.66667
7.66667
7.33333
8.66667
7.33333
7
5.66667
7.66667
6.66667
7.66667
6.33333
6.66667
7
7.33333
7.33333
7.33333
7.66667
7.66667
6
6.66667
7
7.33333
7.66667
8.33333
6
8.66667
8.33333
6.66667
7.66667
7
6.33333
6.33333
7.33333
7
6
6.33333
8.33333
7.66667
9.66667
8.66667
6.66667
8
9
6.33333
8.66667
7.33333
9
8.33333
8.33333
8.33333
8.33333
7.66667
9.33333
8.33333
9
8.33333
8.33333
5.66667
7.33333
7.66667
6.66667
7
7.66667
9.33333
8.33333
10.3333
7
9.66667
8
8.33333
8.66667
7.66667
7.66667
7.33333
9.33333
8.33333
7.66667
9
8
7
7.33333
7.66667
6.66667
8.66667
9
7.33333
8.33333
8
6
9.33333
6.66667
8
7.66667
7.33333
8
7.66667
8
8.33333
8
7.33333
7
6.33333
6.66667
8.33333
8.66667
8.33333
7.33333
8
6.33333
7.66667
5.66667
8.66667
7.33333
7.33333
4.66667
7.33333
6
7.66667
5.66667
6.66667
8.33333
6
7
8.66667
10.3333
8.66667
9
9
8.33333
11
9.33333
10.3333
9.66667
11
9.33333
9.66667
10.3333
8.66667
8.66667
8.33333
8.33333
8.33333
10.3333
9.66667
8.33333
9
8.66667
8.66667
8.33333
8
8.33333
7
7.33333
7.66667
8.33333
6
6.33333
7.66667
7.66667
5.66667
6.66667
5.66667
6.33333
7
6.66667
7.33333
7.33333
6
6.33333
6
7
8
6
7.66667
7.33333
7.33333
9.33333
6.66667
6.66667
8.66667
7.66667
7
6.66667
7
5.66667
8.66667
8
7.66667
7.33333
7.66667
7.33333
10
7.33333
10.3333
8
7.33333
9
8
7.66667
6.66667
8
8
9
8.33333
8.33333
8.33333
10.3333
9.33333
8
7.66667
7.33333
7.66667
10
9.33333
8.33333
8
10
6.66667
8.66667
9
8.66667
8.33333
8.66667
8.33333
9.66667
8.33333
8.33333
7
7.66667
6.66667
7.66667
8
7.33333
6.33333
7.66667
7.33333
7.33333
9
6.66667
9
8.33333
6.66667
9.33333
7
11
7.33333
9
8.66667
7.33333
8.33333
8.33333
9.33333
9.33333
9.33333
10.3333
9
9.33333
10.3333
10
8.33333
8.66667
10.6667
8.33333
8
10
10
8.66667
8.66667
9
9.33333
10
7.66667
8.33333
10
10.3333
8.66667
9.33333
10
9
9
8.66667
8.66667
8.66667
9.66667
10
8.33333
7.66667
7.33333
8.33333
7
7.66667
8.33333
6
8.66667
7.33333
8
8
7.66667
8.33333
8
9
9.33333
8.66667
8.66667
8.66667
8.66667
8
8
7.33333
8.66667
8.66667
8.66667
8.66667
7
10
9.66667
9.33333
9.66667
8.33333
8.66667
8
9
7.66667
8.33333
9.33333
8.33333
8.33333
7.66667
8.33333
9.33333
9.66667
9.66667
8.33333
8.66667
8
8
7
8.33333
7
7.33333
8.33333
7
7.66667
7.66667
7
9.33333
10.6667
9
10
8.66667
8.66667
9.66667
8.66667
10.3333
8
9
8
8.33333
9
8.33333
7.33333
6.66667
9.33333
8.66667
9.66667
7.66667
7.66667
8.33333
9
7.66667
8.66667
9
8.33333
8.66667
7.66667
7.33333
7.66667
8
7
7.33333
7
6.66667
7.66667
8
6
5.66667
9
7.33333
8
7.66667
8.66667
7.33333
7.66667
6.66667
8.33333
7.33333
7.33333
7
5.66667
7
6.33333
7.66667
7
7.33333
8
7
7
7.33333
6.66667
6.33333
7.33333
7.33333
7
6.66667
7
6.66667
6.66667
5.66667
6.33333
6.66667
6
5.66667
6.33333
7.66667
9.33333
7.33333
7
7.33333
9
8.66667
6.33333
8
7.33333
8.66667
7.33333
7
8.33333
8.33333
6.33333
8.33333
8.33333
7.66667
9.33333
7.33333
6.33333
8.33333
7
7.66667
8.66667
7.66667
8
7.66667
8
7.33333
9.33333
8
9
7.33333
7
7
8.66667
5.66667
7.33333
7
7
7.66667
7.66667
7
7.33333
6.66667
6.66667
7
8.33333
9
6.66667
8.33333
8.66667
9.33333
7.33333
8.33333
8.33333
7.33333
7.66667
7.66667
7.66667
6.66667
7
5.66667
8
5.66667
7.66667
7.66667
7
6.66667
9.33333
6.66667
7.33333
7
7.66667
6.66667
7
8
7.66667
7.66667
8
6.66667
8
8.33333
8.33333
8.33333
8.66667
7
8.66667
9
10.6667
9.33333
8.66667
8.66667
7.33333
10.3333
8
7.66667
9
8.66667
9.66667
10.6667
7.66667
8.66667
7.66667
9
7.66667
7.66667
7.33333
8.66667
9
8.33333
8.66667
6.66667
8
8
9.66667
7.33333
8.33333
9
8
10
8.66667
8.33333
7.66667
8
7.66667
9.66667
8.66667
8
8.33333
7.66667
8
8
8.66667
8.33333
8.66667
8.33333
8.66667
8
8
5.33333
7.66667
7.66667
7.66667
7.33333
8.33333
7.33333
9.33333
7.33333
7.33333
8.33333
6.66667
7
8
10
7
7.33333
9.66667
8.33333
8
8
7.33333
8.33333
9.66667
7
8.66667
8.66667
9
8.66667
7.66667
7.33333
7.33333
8.33333
6
9
8
9
10
7.66667
8.66667
7.66667
10
8.66667
9.66667
8.33333
9.33333
9.33333
10.6667
9
9
9.33333
8.66667
7
10
7.33333
8.33333
8.66667
9.33333
8
11.3333
7
9.66667
8.66667
10.3333
8.33333
11
11
11.3333
9.33333
9.66667
10.3333
7.66667
9.33333
8.33333
8.33333
9
8.66667
8.33333
7.66667
6.66667
9
7.66667
6.66667
8.33333
8.33333
8
8
6.33333
4.66667
6.66667
8
6.66667
9.66667
7.66667
9
9.33333
7.33333
8.66667
7.33333
7.66667
7.66667
8.33333
7.66667
9.66667
8.33333
9.33333
7.66667
10
9.33333
8.33333
7.66667
9
9.66667
7.66667
9.66667
9.66667
6.33333
9
9
10.6667
8
9.33333
9.66667
8.33333
8.33333
8
6
8.33333
7.66667
6.66667
8.33333
8.33333
8.66667
8.66667
9.66667
9.33333
8.66667
7.66667
9.33333
9
7.33333
6.66667
8.33333
8.33333
8
7.66667
8.33333
7
6.66667
7
6.66667
6.66667
9
9
8
8
8.66667
7.66667
8.66667
6.66667
7
4
6.33333
6.66667
6.33333
6.33333
7
5
6.33333
6.33333
6.66667
7
7
7.33333
7.33333
6.33333
7.33333
7
7
7.66667
7.33333
7.33333
8.66667
7
8
6.33333
6
5.33333
6.66667
4.33333
5.33333
5
5
6
4.66667
5.33333
4.66667
5
5.33333
6
4.33333
6
8
7
6
6.33333
6.66667
7
6
5
5
5
7
8
7
7.66667
9.66667
7.66667
8.33333
9.66667
9
8.66667
7.33333
8.33333
8.66667
9
6.66667
7.33333
8.33333
7.66667
6.66667
7
7
6.66667
7
6.66667
8.33333
8.66667
6.66667
7
7
8.66667
6
7
7
6.66667
5.66667
5
6.33333
6.66667
5.33333
6.66667
7
5
6.33333
8.33333
5.66667
7.66667
6.33333
7
6
6
7.33333
8
8.33333
6.66667
6.66667
7.33333
9
8.66667
6.33333
8
8.66667
7.66667
8.33333
8.66667
8
7.33333
8.33333
6
7.33333
7.66667
7.66667
6.66667
7.33333
7
6.33333
6.33333
8
8
8.33333
8.66667
8
7.66667
7.66667
8.66667
8.66667
5
7.33333
6.66667
7
6
7.66667
6.33333
7.66667
8
5.66667
7.66667
7
7.66667
7
7.33333
7.66667
6.66667
5.66667
7.66667
7.33333
6.33333
8
8.66667
9.66667
7.66667
6.66667
7.66667
9
8
8.66667
8.66667
8.33333
8
9.33333
7.66667
8.66667
7.66667
8
7
8.66667
8.66667
8.33333
8
9
9
11.3333
8.66667
8.66667
8
9.66667
9
8
9.33333
9.66667
9
8.33333
8.33333
7.66667
8
7.33333
8.66667
6.33333
9.66667
10
11
8.33333
10
9.66667
8.66667
9
8
10
10
8.66667
9
7.33333
8.33333
7.66667
8.33333
8
8
8
7.33333
7
6.66667
9.33333
10.3333
9
8.66667
8.33333
8.66667
7.66667
8.66667
7.66667
6.33333
8.33333
10
8
9.33333
10.3333
7.33333
8
7.66667
7.66667
8.33333
9.33333
8
8
7.66667
8.33333
9.66667
8.33333
8.66667
6
8.66667
7.66667
7
9.66667
8
8.66667
9
8.33333
8.33333
9.33333
10
7.66667
8.66667
9.33333
7.66667
8.66667
7.66667
6.33333
9
8.66667
9.66667
8.66667
9.33333
9
9
9
9.66667
8.66667
9.33333
10.6667
8.33333
9.33333
8.33333
6.66667
9.33333
9
7.33333
7.33333
8
7.33333
8.33333
9
7.66667
7.66667
7.33333
8.66667
8.33333
7.33333
6.66667
7.66667
6.66667
7.66667
8
8.33333
5.66667
7.66667
7.33333
6
8
8
7.66667
8.33333
9
6.66667
8.33333
7.66667
8
11.3333
7.33333
8.66667
8.33333
7.66667
8.33333
9
7
7.66667
8.33333
6
9.33333
8.33333
8.33333
9
7
7
8.33333
8.66667
8.66667
9.66667
7.66667
7.66667
7.33333
7.33333
6
6
8.66667
9
6.33333
8
8.66667
9
8.33333
9
8
8
7.66667
8.33333
7.33333
9
8
8.66667
9.66667
7
8
8.33333
9
9
8.33333
9.33333
8.33333
9
6.66667
7.33333
8.33333
8.66667
8
8.33333
9.66667
7.66667
10.3333
10
11.3333
7.66667
7.66667
8.66667
10.6667
8.66667
9
8.33333
10.3333
8.33333
9
11.6667
9.66667
9.33333
8.66667
8.66667
10.3333
10.6667
8.66667
9
7.66667
7.66667
10.6667
10
10
9
9
7
9.33333
8.33333
7.33333
8
8.33333
10
9
8.66667
7.33333
10.3333
8.66667
8
8
7.66667
8
7.33333
10
8.66667
7.66667
10
8.66667
8
8.33333
10.6667
6.66667
6
7.66667
10
8.33333
9.33333
7
7.66667
8.33333
8.66667
9.33333
10
9
8.33333
8
10.6667
10.3333
11.3333
9.33333
9.66667
7.66667
8
10.3333
10.6667
9.33333
9.33333
8.66667
8.33333
9.33333
8.66667
10.3333
9
9.33333
8
7.33333
8.33333
10
7.66667
8.66667
9.33333
9
9
7.33333
9
10.6667
8.33333
7.66667
9.33333
8.66667
9
9.33333
10
10
8.66667
8.66667
10.3333
9
9.33333
7
8
8.33333
9.33333
7.33333
9
8
7.33333
8.33333
8.33333
6.33333
9.66667
7.66667
7
7
6.66667
9
7
8
8.33333
6.66667
7.66667
8.33333
8.66667
8.33333
6
8.33333
7.66667
7.66667
8.33333
9.33333
9
8.66667
9
8.33333
9
7.66667
6.66667
9
8
8.66667
8
8.66667
8.66667
9.66667
7.66667
7.33333
6.66667
7.66667
8.66667
8
7
7
8
8
7.33333
8
8
7.33333
9
8.66667
8
8.66667
6.66667
7
7.66667
9
6.66667
8.66667
8.66667
8.33333
6.33333
8
8.66667
7.33333
5.66667
6.66667
6.66667
8.33333
8.66667
6.66667
6.66667
9
7.66667
7.66667
8.66667
8.33333
7.66667
7.66667
7.66667
7
5
6
7.66667
5.33333
6
6
5
7
5.66667
7.66667
6.33333
6.33333
5
6.66667
6.33333
6.66667
5.66667
7.66667
7
7.33333
8
8.66667
8
8.33333
7.33333
8
8
8
8.33333
8
7.66667
8.33333
7.66667
8.33333
7.66667
7.66667
6
6.33333
8
7.66667
7
8.66667
9
7.66667
7.33333
8.66667
8.66667
8.66667
7
9.66667
8.66667
9
8.33333
9.66667
8.66667
8.33333
7.66667
8.66667
9
7.33333
8.33333
7.66667
8.33333
7
6.33333
5
6.66667
6.66667
5.33333
7.66667
7
6.33333
7
8
9
8
6.66667
8.33333
7
6.33333
7.33333
7.66667
7.66667
8
7
8
8
6
9
8.66667
8
8.66667
6.66667
7.66667
7.33333
6
6.33333
6.33333
7
6.33333
5.66667
7.33333
5.33333
6.66667
5.33333
8.33333
6.66667
6.66667
6.33333
6.33333
6.66667
6.66667
6.66667
6.33333
7.33333
7.33333
6.33333
6.66667
7.33333
6.66667
8
7
6.33333
6.33333
7
6.66667
6
6.33333
6.66667
8.33333
5.66667
6
6.66667
7
6.66667
6
6.66667
8
6.33333
8
6.33333
7.66667
5
7
5.66667
6
6.33333
7.66667
6
7.66667
9.33333
7.66667
8.33333
7.66667
8
7.33333
5.33333
8.33333
8.66667
9.33333
9
8.33333
7.66667
6.33333
7
6.66667
7.33333
7.66667
8
7
8
8
8.33333
7.66667
8
9.33333
7.66667
9.33333
7.66667
9.66667
8.66667
7
7
7.33333
7.33333
5.33333
5.33333
5.33333
6.66667
7.33333
6.66667
7
7
7.33333
8
7
6
6
7.66667
8.33333
6.66667
7.33333
6
8.33333
7.33333
8.66667
8
8.66667
7.33333
6.66667
8.33333
6.33333
6
5.66667
7
6
7
4.66667
5
6.66667
4.66667
6.33333
6.66667
6
4.33333
8
5.66667
8
8
7.33333
6.33333
7
7.33333
5.66667
8
7
6.66667
4.33333
8
7.33333
7.33333
7.66667
6
8.33333
7.66667
8.33333
7.33333
9
9.33333
7.66667
8
8
5.66667
6.33333
7
8
8.33333
7.33333
8.33333
6.33333
6.33333
6
4.66667
6.66667
8
7.33333
8.66667
7
6.66667
5.33333
7
6.66667
7.66667
6
8
6.33333
6
5.66667
6.66667
6
5.66667
7.66667
6
7.33333
7
2.66667
5.66667
6.66667
7.33333
6.66667
8.33333
9
7.33333
7.66667
7.66667
7.66667
7.33333
7.33333
5.33333
9.33333
8.33333
8
7.33333
8
8.33333
7.33333
8.33333
6.66667
6
8
6.33333
8.33333
10.3333
8.33333
8.33333
7.66667
8.66667
7.33333
7
10
7.33333
6.66667
8
6.66667
7.33333
8
7.66667
8
8
7
8.33333
9
9.66667
9
6
7.33333
7.33333
8
7.66667
9
7.33333
7.33333
9
9
7.66667
8.66667
11.3333
9.33333
7.66667
8.33333
9.33333
6.33333
7.66667
9.33333
7.66667
7.66667
10
9.33333
10.3333
8
6.66667
8.33333
7.66667
9.66667
7.33333
6.66667
9
10
9
8.33333
9
8
8
8.66667
8.66667
8.33333
6.33333
8.33333
7
7.66667
8.66667
9.33333
6.66667
8
8.66667
7.66667
8
10
8.33333
8.66667
5
8
7.66667
8.66667
10
7.66667
9
8.66667
8
7.66667
6.33333
9
7
7.33333
6
7.33333
8
8.33333
6.66667
7
9
8
9.33333
9
8.33333
8.66667
9.33333
9.33333
9.66667
7.66667
8.66667
7.66667
7.33333
6.66667
7
9
8
7.66667
8.66667
8.66667
9.33333
7.66667
8.33333
7.33333
8
8
8
7.33333
6.33333
9.66667
9.33333
9.33333
9
8
8.33333
8
6.66667
6.33333
8.66667
7.33333
7
7
8.33333
7
5.66667
7.33333
7.66667
6.66667
6
7.66667
7
9.66667
6.33333
7.66667
7.66667
8
4.66667
6
4
5.33333
5
5.33333
5
6.66667
7.33333
7.33333
7
5.66667
5.33333
6.33333
7.33333
7.33333
6
8
8
6.66667
7.66667
7.33333
7
6.33333
6.66667
7.66667
6.33333
9.66667
7.66667
6.33333
7
6.33333
5.33333
6
6.33333
6.33333
7.66667
8
7.66667
6
8
6
6.33333
5.66667
7.33333
6
8.33333
7.33333
8
7.66667
6
6.66667
7.33333
8.66667
7
7.66667
8.66667
8.33333
8
8.66667
6.33333
7.66667
7.33333
6.66667
9.66667
6
6.66667
7.33333
7.33333
6
6
7
7
7.66667
7.66667
7
8
7
6.66667
7.66667
7.33333
8
8
10.6667
8.33333
8
8
4.66667
7
7.33333
9
8
8.33333
6.66667
10
7
7.33333
7
6.66667
9
7
5.33333
8
7.66667
8.33333
8.33333
7
7.66667
8
5.66667
8
8.33333
8.33333
8.66667
7.33333
6.33333
6.66667
7.33333
8.66667
9.33333
7.66667
8
9.33333
7.66667
7.66667
9
10.3333
8
8
8.33333
8
8.66667
7
9.33333
11
9
9.33333
10
10
8.33333
9
8.33333
8.33333
7
8.33333
7
7
9.33333
9
7
7.66667
7
7.66667
8
6.66667
8.33333
9.33333
8.33333
8
6.66667
7.66667
8.33333
7
8.33333
9
8.33333
7
7.33333
6.33333
8.66667
8.33333
8.33333
8.33333
7
6.66667
6.66667
6.66667
7
6.33333
8.33333
8.33333
7
7
7.33333
6.66667
7
5.33333
4.66667
5
8.33333
8.33333
8
8
7.66667
6.66667
6.33333
6
7
8.33333
6.66667
6.66667
8.33333
8.33333
8.66667
10
8.33333
8.66667
8.33333
7.33333
6.33333
7.66667
6.33333
7.66667
7.66667
8
9.66667
7
7.66667
9.33333
7.66667
7.66667
7.33333
7
8
9.33333
9.66667
8
7.66667
9
7.33333
7.66667
8
7.66667
7.33333
9.33333
8.33333
8.33333
6.66667
9
8.66667
7.33333
6
6
7
7
6.66667
7.66667
7.33333
8.33333
6
8
4.66667
6.33333
5.66667
7.33333
6.33333
7.33333
8
7.66667
7
6.66667
8.66667
8
9
8.66667
8.66667
7.66667
9.33333
9
11.3333
8.33333
6
7
7.66667
8.66667
10.6667
8.33333
8.66667
9
7.33333
6.66667
7.66667
7.66667
9.33333
8.33333
7.66667
8
7.66667
7.66667
6.33333
7.33333
10.3333
7.66667
9
8.66667
8
8.66667
9.33333
7.66667
7
7
9
6.33333
6.33333
5.66667
7.66667
5.33333
6.66667
6.33333
8.33333
7
8.33333
7
8
8.66667
7.66667
5.66667
7
6.33333
7
6.66667
8
5.33333
7
8.33333
7.66667
7.33333
6.33333
6.66667
8.66667
8.33333
7.66667
7.33333
9.33333
7
7.33333
7.33333
7
8
8.33333
8
8
9.66667
8
9.33333
9.66667
8.66667
9.66667
10.3333
9.66667
11.3333
10.3333
8
8.33333
11
8
10.3333
9
8.66667
8
8.66667
9
9
8.33333
8
8.33333
11
9
7.66667
8.66667
7.66667
8.66667
9
8
9.33333
11
9
8.66667
9.66667
9.66667
9
9.66667
9
8
7.66667
9.33333
9
11
11
10
11.3333
10
11
10.6667
12
13.3333
11.3333
10.6667
11
10
10.3333
11
10.6667
10.6667
10.6667
10.6667
8
11
10
10.3333
9.33333
9.66667
10.6667
10.6667
8.33333
9.33333
9.33333
10
10.6667
8.33333
8.33333
8
8.66667
10.3333
11
9.33333
10.3333
10.6667
8
9.66667
10.3333
9
8.66667
10
9.66667
7.33333
8
9.66667
9.33333
8.66667
10
8.33333
10.3333
8.33333
8.66667
8.33333
9.66667
8.66667
9.33333
8.33333
9
10
9.66667
8
7.33333
9.33333
8.66667
6.66667
7.33333
8.33333
8
9
8.66667
8.33333
7.33333
7
7.33333
7.33333
8.33333
7
8.66667
8.66667
6.66667
8
7.33333
8
8.33333
9
8.33333
7.33333
7
6.66667
7.33333
7.66667
6.66667
6.33333
6
7.66667
7
7.66667
8.33333
8.66667
8.33333
8.33333
8.33333
9.66667
8.66667
9.66667
8
7.33333
5.66667
8
8.33333
7
7.66667
6.33333
6.66667
7.33333
9
9
8.66667
8.33333
6
8.66667
7.33333
7
7.33333
8.33333
9
8.66667
9
9.33333
8
8
9.33333
9.66667
7.33333
9
9.33333
11
10
8.33333
8
9
9.33333
8.33333
9
9.33333
9.33333
7.66667
9.33333
9.66667
8.66667
10
10.3333
10.3333
10.6667
8.66667
9.66667
10
9.33333
8.33333
9
10.3333
10.6667
9.33333
8.66667
10.3333
11.3333
11
11.6667
10.3333
9
9
8.66667
8.66667
7.66667
8.66667
9.33333
10.6667
8.66667
8.66667
11.6667
10.6667
10.3333
7.33333
10.3333
9.33333
9.33333
10.6667
8.33333
8.66667
10.3333
10
11.3333
9
9
10.3333
9.66667
10.6667
10
9.33333
9
9.33333
7.33333
8.33333
7.66667
6.66667
9.66667
8.33333
7.66667
8.66667
8.66667
8.66667
9
8.66667
10
8.33333
9.66667
7.66667
7.33333
9.33333
7.66667
8
9
8
8.33333
7.33333
7.33333
7.33333
8
7.33333
8.66667
7.33333
7
8.66667
7.33333
7.66667
7.66667
6.66667
8.33333
7.33333
8.33333
7.66667
7.33333
8
6
7.66667
7
7
7.33333
7
7.66667
8
6.33333
7.66667
7.33333
9.66667
9.33333
8
6.66667
6
7.66667
8.33333
8
8.66667
7.66667
8
7
7
8
6.33333
8.66667
8.33333
8.66667
7.66667
8.33333
9.33333
8.33333
9
10
7.66667
9.66667
7.33333
9
7
6
6.33333
6.33333
5.66667
6.33333
4.66667
6.33333
8
8.66667
7.33333
7.33333
5.33333
8.66667
7.66667
6.66667
6.66667
6.66667
7.33333
9.33333
6.33333
6.66667
6.66667
7.33333
5.33333
7.33333
5.66667
6.33333
6.33333
6.66667
7.33333
5
4.66667
5.33333
4.66667
6.66667
5.66667
5.66667
6.66667
6.66667
5.33333
6
6.33333
7.66667
7.33333
6.66667
6.66667
6
7.66667
7.33333
7
6
8.66667
7
9.66667
8.33333
8
7.66667
6.33333
6.66667
6
5.33333
7
6
7.66667
8.33333
5.66667
7.33333
8
6.33333
5.66667
6.33333
5
5.66667
7
6
6.33333
5.66667
5.66667
6.33333
8
6
6.33333
6
5
6.66667
6.33333
5.66667
7.33333
7
7.66667
7.66667
6
7.33333
8.33333
8
8.33333
7
8.66667
6.66667
7.66667
7
7
8
10
7
7
7
7.33333
8.66667
9.33333
8.33333
7
8.33333
7.66667
7.33333
7.33333
7.66667
7.66667
7.33333
7.66667
8
8
7.66667
8.33333
6
8
7.66667
5.33333
6
5.66667
6.33333
7.33333
6.33333
5
6.33333
5.66667
5.66667
6.66667
6.33333
7.66667
5.66667
6.66667
6.33333
7
5.33333
5
6
6
6
5.66667
6.33333
6.66667
8.33333
7.33333
7.33333
7
8.66667
8
6.33333
6.66667
6.66667
7.66667
7.33333
5.33333
3.66667
6
7.33333
6.33333
6.33333
7.66667
7
7.66667
7
8
8.33333
7
7.33333
8
6.33333
7.66667
8
7.66667
8.33333
7.33333
6
8
7.33333
7
6.66667
8
6.33333
6.33333
7
8
7
7
7.33333
7
7.33333
7.66667
7
5.66667
7
7.33333
7
7
8.33333
7
8
8.33333
6.66667
5
7.66667
7
5
6
6.33333
7.33333
6.33333
6
7
5.33333
7
6
6
6.33333
8
5.33333
7.33333
7.33333
7.33333
7
7.66667
7.33333
6.66667
6.66667
6.33333
6.66667
7
6
6.66667
6
5.33333
6.33333
6.33333
6
5.33333
5.66667
5.66667
4.66667
6.33333
5.33333
5.33333
5.33333
6
6.66667
6.66667
5.33333
6.66667
5.33333
6.66667
5
6.66667
5.33333
6
7
7
6.33333
6
5.66667
6.66667
6.66667
7.33333
7.33333
7.33333
7
5.33333
8.33333
6.66667
7
6.66667
6.66667
6.33333
9
6.66667
6.66667
6
6
5.33333
5.66667
7.66667
7
8
6
8
6.33333
8
7
7
7
6
7
7.33333
7.33333
8.33333
8.66667
8.33333
7.33333
8.33333
6.33333
8.33333
8
8.66667
8
7.66667
8
9.66667
8
8.66667
8
10
8
6
7.33333
7.66667
6
8
6
6.33333
7
5.33333
8.33333
7.33333
7.33333
8.33333
5
8.33333
7.66667
7.66667
8.66667
8.33333
6.33333
7.33333
7.33333
6.66667
8
7.66667
6.66667
7.33333
8
8
7.66667
6.66667
7
6.33333
6.66667
8
8.66667
8
7.33333
7.66667
7.66667
6.66667
7.33333
8
7.33333
9
9
8.66667
8.66667
8.33333
9.33333
9
8.66667
7
7.66667
6.33333
8
6.66667
8.66667
8.66667
7.33333
7.33333
6.33333
8
6.66667
7.66667
7.66667
6
7
9.66667
7.66667
8
7.33333
7.66667
8.66667
8
8.33333
9.33333
7.33333
8
8
8.66667
8
6
7.33333
7
8.33333
7.33333
8.66667
8.66667
8.33333
7.33333
8
7.33333
7.33333
5.66667
7.33333
7.33333
7.66667
9.33333
9.33333
9
7.66667
7
8.66667
7.33333
8.33333
7.33333
9
8.66667
8.66667
9
8.33333
7.33333
7
7.66667
8.33333
9.66667
8
6
6.66667
6.33333
6.66667
7.33333
7
6.66667
8.33333
7
6.33333
7.33333
8.33333
8.33333
8
6.33333
7.33333
9
8.33333
7
6.66667
7.66667
7.66667
10.3333
8
9
8.33333
7.66667
9.33333
8.66667
8.33333
7
9.66667
9.33333
8.66667
9
8
7.33333
6.33333
6.66667
7
7.66667
9.33333
9.33333
8
5.66667
7
10.3333
6.33333
8
9
7.66667
7
7.33333
8.33333
8.33333
8.66667
8.33333
7.66667
8.66667
6.33333
7.66667
7
8
7.33333
7.66667
6.66667
8.33333
10
9.33333
9.66667
10.3333
9
9
9.33333
8.66667
10.6667
7.66667
7.33333
7.66667
10.3333
8.33333
8
7.66667
8.66667
8
7.33333
9.33333
8.66667
8
7
7.66667
8.66667
5.66667
7
6
7.33333
6.33333
6.33333
5.33333
7.33333
8
7.33333
8.33333
9.66667
8
10
8
10
7.33333
6
7.66667
10
9.33333
10.6667
8.66667
11
8.66667
9.66667
9.66667
11
11
8.33333
6
8
7
9.66667
8
7
9
8
9.66667
9
9.33333
10.6667
8.66667
8
7
7
8
6.33333
7.33333
7.66667
6.66667
9
8
7
8.66667
6.66667
7
6.33333
6.66667
7
7.33333
4.33333
5.66667
6.33333
5.66667
6.33333
7
7.33333
6
6.66667
6
5.66667
5.66667
6.33333
7
5.66667
7.33333
8
6
8
7.33333
7.33333
6
6
6.66667
8.66667
8.33333
7.33333
6.33333
7.33333
5.66667
7.33333
6.66667
6.66667
4.66667
7.33333
8.66667
8
9.66667
8.66667
7.66667
8.33333
7
8.33333
7
8
7.33333
9.66667
9.33333
9
10
8
7
6.66667
7.66667
7.33333
7
7.33333
8.66667
7.33333
7.33333
9
10.6667
9.66667
9.33333
8.33333
7
9.33333
9.33333
9.33333
8.33333
8
8.33333
8.33333
6.66667
10.3333
8.33333
7
7.33333
7.33333
7
6.33333
7.33333
7.66667
6.66667
9.33333
5
5
7.33333
6.66667
7
6.33333
5.66667
8.66667
9.66667
9.66667
8.66667
8.33333
6.66667
8.33333
7.66667
9
7.33333
9
7.33333
7.33333
7.33333
6.33333
8.66667
8.66667
7.33333
8.66667
7
7.33333
7.66667
7.66667
10.3333
8.33333
8.66667
7.33333
8.66667
7
6
6
8.66667
9.33333
8.66667
9.33333
8.33333
9.66667
9.33333
9.66667
8.66667
9
8.33333
10.3333
10.3333
11.3333
11.6667
9
10.6667
10.3333
9.33333
8.66667
8
9.66667
9
9.33333
8
10
9
8.33333
8.66667
8.33333
8.66667
9
9.66667
7.33333
7.66667
8.66667
8.66667
8.33333
10.3333
9.66667
9.66667
8.66667
8.66667
8.66667
8
9.66667
9.33333
10.3333
8.66667
9.66667
9.33333
10.6667
11
11
10.3333
10.6667
8
8.66667
7
8
6.66667
7.66667
10
9.66667
8.33333
9.33333
9
7.66667
7.66667
8.33333
9.33333
10.3333
9.66667
9
10.6667
9.33333
8.33333
8.33333
9
8
9
8
9
7
9.33333
8
7
10
7.33333
6.66667
9
9
8.66667
7.33333
7.33333
8
7.66667
7.33333
11
9
8
8
8.33333
7
8.66667
8.66667
6.66667
5.33333
7
7
7.66667
8
9
6.66667
8
7
7.33333
7.66667
8.66667
7.66667
7.33333
7.33333
7
7.66667
6
9.33333
8
8
10
8.33333
8.66667
9
9.66667
9.33333
9
10.6667
9.33333
10.3333
9.66667
9.33333
9.66667
9.66667
10.6667
11.6667
11.3333
10.3333
10
9.66667
10.6667
9
8
9
10.3333
9.33333
7.66667
8.33333
7.66667
7.66667
8
9.33333
8.33333
8.66667
7.33333
8
9.66667
8
8.66667
8.33333
8.66667
8
7.66667
9.33333
8
6.66667
9.66667
7.33333
8.66667
9.66667
8
8
8
6.66667
7
6.33333
7
7.33333
9.66667
7.66667
8
8.33333
7
9
7
7.66667
7.66667
11
8
6.66667
8.66667
7.33333
5.66667
7.33333
9
8
7.33333
6.66667
7.33333
7.33333
7.33333
7.33333
7.66667
8
9
7.66667
7.33333
7.33333
8
7.66667
6.66667
6.66667
6
8.33333
7.33333
6.66667
7.66667
8.33333
8.66667
9.66667
9.66667
10
10
8.33333
9.66667
9.33333
11.3333
8
10
8
8.33333
9
7.33333
7.66667
9
10.3333
10.6667
11.3333
6.66667
10
9
9.33333
9.66667
10.3333
6.66667
9
7.66667
9
10
8.66667
7.33333
9.66667
10
10
8.66667
8.66667
8.33333
7.33333
9.33333
8.66667
9
7.66667
7.66667
8.66667
8
8.66667
9
8
8.33333
9.33333
6.33333
7.33333
7.66667
8.33333
9.33333
8.66667
7.66667
8
7
8.33333
7
9
6.33333
7.33333
5.66667
7.33333
7.66667
7.33333
5
8.66667
8
6
8
6.66667
7.66667
8
7
9
6.66667
8
7.66667
7.66667
7
6.33333
7.66667
7.66667
6.66667
8
7
6
6
5.33333
6.33333
5
6.66667
6.33333
7
6
7
6.33333
7.33333
7
8.66667
7.33333
6.66667
6.66667
7
7.33333
7
6.33333
8
8
8.33333
8.66667
8
7
9
7.66667
7.66667
7
6.33333
7.66667
7.66667
7
6.33333
5.66667
5.33333
7
8.33333
8
7.33333
8.33333
8.33333
8.33333
6
7.66667
7.33333
5.66667
6.33333
8
8.33333
8
6
6.66667
8
8.33333
7.66667
8.66667
9
8
7.66667
10
10.6667
10.6667
8
10.3333
9
9
10
11.3333
9
9.66667
9
8.66667
8.66667
9.33333
9.33333
8
8
7
8
8
7.66667
7
7.33333
8.66667
9
8.66667
7
9
8.66667
7.66667
9
9
8
7.33333
9
8.33333
10.3333
8
8.33333
8.66667
9
9.33333
6.66667
9.33333
8
7.33333
8
7.66667
7.66667
8
7.33333
9
10
9.66667
9.33333
10
8.33333
9.66667
11
7.33333
8
8.33333
8.33333
8.66667
9.33333
9.66667
11.3333
11.6667
10.6667
11.6667
10.6667
10.6667
10
11.3333
11
10
10.3333
10.6667
8.66667
11
11
12.3333
11.3333
10.6667
12.6667
11.6667
11
11.3333
12.3333
11.3333
9.66667
10
9.66667
11.3333
10.3333
12
12
10.3333
12.3333
10.6667
8.66667
10
10.6667
8.66667
9.66667
9.33333
8.33333
8.66667
8.33333
10.6667
10
10
8.33333
9.33333
9
10.3333
8.66667
7.66667
9.66667
8.66667
10.3333
8
8.33333
10.6667
9
7.66667
10.3333
7.66667
9
8.33333
7.66667
7.66667
7
6.66667
7.33333
8
9.66667
9.66667
9.33333
9.66667
9.66667
8.33333
9
8.33333
10.3333
8.33333
7.33333
10.6667
9
8
5.66667
6.33333
6.33333
8
8
8
8.66667
8.33333
6.66667
9
9.33333
8.66667
7
7.66667
7.33333
8.66667
7
8
7.33333
6.33333
7.33333
6.33333
6.66667
6.33333
8
7.33333
6.33333
8
9.66667
6.66667
6.33333
9.33333
7.66667
6.66667
6.33333
6
7
8.33333
7.66667
7.33333
8
6.66667
6.66667
6.66667
7
5
4.33333
6
7.66667
6
6.66667
6.33333
6.33333
5.33333
5
5.66667
5
6.33333
5.33333
6.33333
5.66667
6
6.33333
7.33333
8
7.33333
8
6
7.33333
7
6.33333
6.66667
7
6.33333
6.66667
8
7.66667
6.33333
8
6.33333
7
6.66667
6.66667
7.33333
6.66667
7
6.33333
6
6
5.66667
7.66667
6.66667
6.66667
6.66667
6
8
4.33333
5.66667
6
5.33333
8.33333
6.66667
4.66667
5.66667
6.66667
5.33333
5.33333
6.33333
5.66667
6.33333
5.66667
5.66667
6.33333
7
8
8
7.33333
7
7.33333
6.66667
5.66667
7.66667
6
6.33333
6.33333
7.33333
5.66667
7
6.66667
7.33333
5
6.66667
5.66667
6.33333
5.66667
6.33333
6
7.66667
7.66667
8
5.66667
7
6.66667
7.33333
6.33333
6
5
7
4.33333
7
6.33333
5
6.33333
6.66667
6.66667
7
8
8
8.66667
6.33333
8
7.66667
8
7.33333
8
7.33333
7.66667
10
8.66667
7
7
6.66667
10
9.66667
8.66667
7.66667
8.66667
6.66667
6.33333
7.66667
9
8
9
7.33333
7
7.66667
7
7.33333
7.66667
8
8.33333
8
8.66667
9.66667
7.33333
8.33333
8
7.66667
7.66667
6
7.33333
8
7
9.66667
8
8.66667
9
8
9.33333
7.33333
8.33333
7.66667
6.66667
7.66667
7.33333
8
8
7
7.66667
8
6
7
7
9
9
7
9.33333
9.66667
6
8.33333
8
5.66667
9.33333
8.66667
8.66667
9.66667
7
8.66667
9.66667
9.66667
9
9
9
8
7.66667
9.33333
8.33333
8.33333
8.33333
7.66667
9.66667
7.66667
8.33333
8.33333
9
9
8
8.33333
8
9.66667
7.66667
6.66667
6.33333
8.33333
8
7.33333
7.33333
7
7.66667
8.66667
8.66667
8.66667
8
7
7
5.33333
7.33333
7
5.66667
6.66667
6.66667
7
8
7.33333
6
5.66667
6.66667
7
6
5.66667
7
7
6.66667
6.66667
6.66667
7
8
5.33333
7.33333
6
5
7.66667
7
6.66667
7.66667
6.33333
7.33333
8
8
8
8
8
6.66667
8.66667
6.66667
7.66667
8
9
7.33333
6.33333
5.33333
8.66667
8.66667
6.66667
8
9
6.66667
7
6
6
7
7
8
7
7.66667
9.33333
7.33333
9.33333
9.33333
8.66667
9.66667
8.66667
7.66667
8.33333
9.66667
7.33333
8
8.33333
9.66667
7.66667
7.33333
6.33333
8.33333
8.33333
8.66667
8
9.66667
9
10.3333
9.66667
9
10
9
9.33333
10.3333
9
7.66667
8
8.33333
9.33333
9.33333
9.66667
9
9
8
9
9
9.66667
7
8
9
8
9.66667
8.33333
8.66667
9.66667
8.33333
8.33333
8
8
8.33333
7
7.66667
7.66667
7.66667
7.66667
8.66667
7.33333
6.33333
7.66667
7.66667
6.33333
7.33333
7.66667
8.66667
6.66667
7
8.33333
9
8
9.33333
9.66667
9
8.66667
8.33333
10.3333
8.66667
9.33333
8.33333
8.33333
10
7.66667
8.33333
9.33333
9.66667
10.6667
10
10
8.66667
10.3333
8.33333
11
9.66667
7.66667
9
8.66667
8.33333
10
10
9
8.66667
9.66667
9.66667
8.66667
8
9.66667
9.33333
7
9.33333
7
7.33333
9.66667
8.66667
8.33333
10
10.3333
9.66667
10
8.66667
9
10.6667
8
6.33333
6.33333
9.66667
7.33333
7.33333
9
9.66667
8
7
6.66667
8
6.66667
4.33333
6.66667
4.33333
6
7.33333
4.33333
5.66667
6.33333
7.33333
8.33333
8.33333
6.66667
9.33333
5.33333
7.66667
7.66667
5.33333
7
7
6.33333
7.66667
8.33333
6
6.33333
7.66667
8.33333
8.66667
9.66667
8.33333
8.33333
8.66667
7.66667
7.66667
6.66667
7
5.66667
8
8.66667
7.66667
8
6.66667
6
7.33333
7.33333
8.66667
8.33333
10
9.66667
8
7.66667
8
9.33333
8
7.33333
6.33333
5.66667
7
7.33333
8
7.66667
8.66667
7.33333
10.6667
7.33333
7.66667
8.33333
9.33333
6.33333
7
7.33333
8
7.33333
8.66667
8.66667
10
7.66667
7
9.33333
8.66667
9
7
8.33333
10.6667
9
9
8
9.33333
7.33333
8.66667
7.66667
9.66667
8.33333
7.66667
6.33333
8
8.66667
7.33333
9.33333
8.66667
9.33333
10
10
10.3333
9.33333
9.66667
8
9.33333
9
9.66667
10
8.66667
7.66667
7.33333
9.33333
9
9.66667
9
8
8.66667
7.33333
9.33333
9.33333
10
10.3333
8.33333
10.6667
8.66667
7
11.3333
9.33333
10
10.3333
10.3333
8.66667
10.3333
11.6667
9
9.66667
8.66667
10.3333
8.33333
8.66667
9
8
7
9.33333
9.33333
9
9.33333
9.66667
8.66667
9.33333
12.3333
10.6667
