# Supplementary material for: Conformational ensemble-dependent lipid recognition and segregation by prenylated intrinsically disordered regions in small GTPases
Source: Commun Biol. 2023 Nov 2;6:1111. doi: 10.1038/s42003-023-05487-6 (PMC10622456; doi:10.1038/s42003-023-05487-6)
Supplement: Supplementary file 5 — Supplementary Data 3 [file 42003_2023_5487_MOESM5_ESM.zip › HB_Analysis/RhoA_HB_perPept_PC_equilib.dat]

5.33333
5.66667
6.33333
7.33333
5.33333
5
6.66667
8.66667
7.33333
6.33333
5.66667
6.33333
6.33333
5.33333
5.66667
4.66667
5.33333
5.66667
3.66667
4.66667
4.66667
6
3.66667
5
5
5.33333
5.33333
4.33333
5.66667
4.33333
5.33333
5
4.33333
3.66667
2.66667
3.33333
3.66667
2.66667
6
3.66667
3.33333
4.33333
3.66667
4
3.33333
3.33333
3.33333
3.33333
4.66667
3
6.33333
4.66667
3.66667
4.33333
4.66667
6.33333
3.66667
4.66667
5
4.66667
3.66667
4
5
4.66667
3.66667
5.33333
4.66667
3.66667
5.66667
5
5
3.66667
3
3.33333
3.66667
4.66667
5.66667
4
5
5
3.33333
3.33333
3.66667
3.66667
4
3.33333
3.33333
3.33333
2.66667
3.33333
5.33333
5
4.66667
3.33333
4.66667
4
3.66667
4.66667
4.66667
4
3
3.33333
3.66667
4
2.66667
3
3.33333
3
2
2.66667
2.66667
3.33333
4.33333
4
3
3.66667
2.33333
3
3.66667
2
4.33333
4.66667
3.33333
4.66667
5
4.66667
6
3.33333
3.66667
3.33333
4
3.66667
3.33333
3.33333
3
3.66667
4
3.66667
3.66667
3.66667
3.33333
4.33333
4.33333
3.66667
5
3.66667
4.66667
5
4.66667
5
4.33333
2.66667
4.66667
5.66667
5.33333
4.33333
3.66667
4.33333
5
4.33333
3.66667
3.66667
3
4.33333
3.33333
3.33333
3.33333
5
4.66667
4
3.33333
2.66667
2.33333
3.66667
2.66667
2.33333
3.33333
2.33333
3.33333
2.66667
2.66667
2.33333
1.66667
3
3
3.33333
3.33333
3.33333
3.66667
3
3
2
3.66667
3
3.33333
4
4
3.66667
3
3.66667
3.66667
2.66667
2.66667
2.66667
3
2
2
1.66667
3
1.66667
2
2.66667
1.66667
2
2.66667
2.33333
2.66667
3
4.33333
4
2.33333
3
3.66667
3.33333
3
4
3.66667
4
3
3.33333
3
3.33333
3.33333
3
3.66667
2.66667
2.66667
3.66667
2.66667
3
3
3
3.66667
3.33333
3
4.33333
3.66667
2
2
2.66667
3.33333
4
4
4.66667
4.66667
3
3
3.66667
4.66667
4.66667
3
4
5.33333
3.33333
3.33333
5
3.66667
4.66667
2.33333
2.33333
1.66667
2.33333
2.33333
5
3
3
1.66667
3.66667
4
3.66667
3.33333
3.33333
3
3.66667
2.66667
3.66667
3
2.66667
2.66667
3.66667
2.33333
2.33333
3
3
2.66667
2.66667
3.33333
3
3.33333
3.66667
3.66667
4.66667
6
5
3.33333
3.66667
3.33333
3.66667
4
3.33333
3.33333
3
1
3
3
4
3.33333
2.33333
2
2.33333
2.33333
2
2.66667
3.33333
2.33333
3.33333
3
3.66667
4.33333
2.33333
3
3
3.66667
3.66667
2.66667
3
2.66667
3
3.33333
3
2
3
3
3.66667
4.33333
4
4.33333
3
3
3.33333
3.66667
3.66667
3.33333
4
3
3
4.33333
3.33333
1.66667
2.33333
4
3
2.33333
3
2.66667
3
2
2.33333
3
2.33333
2.33333
2
1.66667
1.66667
1
0.666667
1.33333
1.33333
1.66667
1
2
2.33333
3
4.33333
4.33333
3.33333
3.66667
3.33333
3.33333
3.66667
2.66667
3.33333
3.33333
2.66667
3.66667
3.33333
3.33333
2.66667
3.66667
4
3.33333
3.33333
2.66667
2.66667
3.33333
2.66667
2.33333
3
3
2
1.66667
2.33333
3
4.33333
4
3
2.33333
2
3
2.33333
2.66667
2.33333
1.66667
2
3
3.33333
3.33333
4
4
3
2.66667
3
2.66667
3.66667
3
3
3
3.33333
3.33333
3.33333
3.66667
4.66667
4
4.66667
4.33333
4
5
4.66667
3.33333
3.33333
3.33333
3
3.66667
4.33333
3.33333
3.66667
3
3
3
4
2.33333
3.33333
3
2.66667
3.66667
3
3.66667
3.66667
5
5.33333
4
4.66667
4.66667
4
3.66667
4
3.66667
4.33333
2.66667
2
3.66667
2.66667
4
4
2.66667
2.66667
4.33333
4.33333
4
3
3.66667
4
3.66667
3
4.33333
3
4
2.66667
3.33333
4.33333
4.33333
4
3.66667
3
3
4.33333
4
4
3
3.66667
3.33333
3
2.33333
3
3
2
2.66667
2.66667
2.66667
3
2.33333
2
1.66667
1.33333
1.33333
1.33333
2
1.66667
1.33333
1
1.33333
1.33333
1.66667
1
1.33333
1.66667
1.66667
3
1
1.66667
1.66667
1.66667
2
1
2.33333
2
2.33333
1.66667
1.33333
0.666667
1.66667
1.33333
2.33333
1.33333
1.66667
1.66667
2
0.666667
0.666667
1.33333
1.33333
1.33333
1.33333
2
2
1
1
0.666667
1
1.33333
1.66667
2.66667
1.66667
1.33333
1.66667
1.66667
2.66667
3.33333
4
3.33333
3
2.33333
2
2.66667
2.66667
1
1.66667
2.66667
3
2.33333
2.66667
2.66667
3.66667
2.33333
2
2.33333
3.33333
1.66667
1.66667
1.33333
2
2
2
2.66667
1.33333
1.66667
2.66667
2.33333
2.66667
2
3
2.66667
2.66667
2.66667
3
3.33333
3.33333
2
2
3.66667
3.33333
2.33333
1
1.66667
1.66667
2.33333
3.33333
2.66667
3
4
3
3
4
5.33333
4
3.66667
4
3.66667
3.33333
3
3.33333
3
3
3.33333
3
3.33333
3.66667
4
3
1.66667
3
2
3.33333
3.33333
3
2.66667
3
1.66667
3
2.66667
4
3.66667
3.66667
2.66667
3.66667
2.33333
4.66667
2
1.66667
2.66667
3
3.66667
3.33333
3.33333
3.66667
3
3
3.33333
2.66667
2.66667
1.66667
1.66667
2.66667
3
3.33333
3.33333
2.33333
3.66667
2.66667
4
2.66667
2.66667
3.66667
2.33333
3
3.66667
2.66667
4
3.66667
2
2.66667
3.33333
3.66667
3.33333
2.33333
2
3.66667
3.66667
4
3
2.33333
2
3.33333
2.66667
3.66667
5
3.66667
5.33333
3
4.66667
4.66667
4
5.66667
3.33333
4.33333
3.66667
5.33333
3.33333
4.66667
4.33333
4.66667
3.66667
5
4
4.33333
4.33333
4.66667
4.66667
3
3.33333
4
4
4.66667
3.33333
4.66667
3
4
2.66667
3
2.66667
3.33333
3
5
3.33333
4.66667
3.33333
4.33333
2.66667
4.33333
4.33333
4.33333
4.33333
2.66667
3.33333
3
3
4.33333
3.66667
3
3
3
3
2
3
2.33333
1.66667
2.33333
3
2
2.33333
2.33333
4.33333
2.66667
3.33333
4
3.33333
3
3.66667
4.33333
2.33333
1.66667
2.66667
2.33333
3.33333
1.33333
2.33333
3
3.66667
2.66667
2.33333
3.33333
3
3
2.66667
2.66667
3
4
4
2.33333
3.66667
4.66667
5.33333
5
4.33333
3
3
3.66667
3.33333
3.33333
2.66667
3.66667
2
3
4
4
3.33333
5
4.33333
5
4.33333
4.66667
3.66667
4
3.33333
3.33333
4.33333
3.66667
3.66667
3.66667
4
4
4
3
3.33333
2.66667
3.33333
4
2.66667
2.33333
2.33333
2.66667
2.66667
2.33333
2
3
2.66667
2.33333
2
1.33333
2.66667
2
2.33333
2.66667
3.33333
2
3
2.66667
2.33333
2
1.66667
1.33333
2.66667
2
2.33333
2.66667
3.33333
2.33333
3.33333
2.66667
2.33333
4
2.33333
3
2.33333
2.33333
3
2.66667
3.33333
3.33333
4.33333
3.66667
4.66667
4
3.33333
3.33333
4.33333
3
3.33333
3.66667
3.33333
3
2.66667
3.33333
3
4
3
3.66667
3.33333
3.33333
3
3.33333
1.66667
2
2.33333
2.66667
2.33333
1.66667
2.33333
2.66667
0.666667
2.33333
2.66667
3
2
2.66667
3
4.33333
4.66667
3.66667
3.66667
2.33333
4
3.33333
2.66667
3
3.33333
3.33333
2.33333
2.66667
3.33333
3
3.33333
1.66667
2.33333
3
2
2
2.66667
3
2.33333
2.66667
2.33333
3.33333
3.66667
2.66667
3.66667
4.66667
3.33333
3.33333
4
3.66667
4
3.66667
3
3
3.33333
4
4.33333
3.33333
3
3.66667
4
4
3.33333
4
3.33333
4
2
3.66667
1.33333
2.33333
2
2.66667
1.66667
1.33333
2
1.33333
2.66667
2.33333
2
1.66667
1.66667
2.66667
1.66667
1
3
2
2
2.33333
2.33333
2
2
1.66667
3.33333
2.33333
2.33333
2.66667
2.33333
2.33333
4
2
2
3.66667
2.66667
3.33333
2.66667
3
2.33333
2.33333
3
3
3
3
2.66667
3.66667
3.66667
4
4.33333
2.33333
2.66667
2.66667
2.66667
3.33333
3
3.66667
3.66667
4.33333
4
2.66667
2.33333
2.66667
2.33333
2.33333
2
2.66667
3
2.33333
3
2.33333
3.66667
4.33333
2
3.33333
3.33333
3
4
4.33333
4
3.66667
3.66667
3.33333
3.33333
3
3.66667
3.33333
3
3.33333
3
3.66667
2.66667
3.66667
2
2.66667
3.66667
3.66667
3.66667
3.33333
3.66667
3.66667
3.66667
4
3.66667
4
3.33333
4
4
4
3
3
3
4
3.66667
3
3.66667
2.66667
3.33333
3.33333
3.66667
2.66667
2.66667
3.33333
3.33333
4
2.66667
3.66667
5.33333
4
3.66667
6.33333
3.33333
3.66667
3.66667
5
4
4
4.33333
3
3
3.33333
3
4.33333
3.33333
4.33333
3.66667
4
4.66667
4.66667
4.66667
4
4
3.66667
3
4.66667
3
4.66667
4.66667
4.33333
5
5.33333
4
5
3.33333
5
5.33333
4.66667
4
4
5.33333
3.66667
3.33333
3.33333
2
4.33333
2.66667
3.66667
4.33333
4
4
2
3.33333
4
3
3
2.33333
3.33333
2.66667
3.33333
5
4
5
4
3.33333
4.66667
3.66667
3.66667
2.33333
3
4
3
4
3
3.33333
3.33333
3
3
4
4
2
3.66667
3.33333
3.33333
4
3
3.33333
4
3.33333
2.66667
4
2
2.33333
4
2
2.33333
2
3
1.66667
2.33333
2.66667
3.33333
2.66667
2.66667
2.33333
3
3.33333
3.33333
2.33333
2.33333
3
2.33333
3.66667
3
3
4
2.66667
3.66667
2.66667
3
4
4
3.33333
2.33333
3
2
2.33333
3
3.66667
3.33333
3.33333
4
4
3
2.66667
3
2.66667
4
4
3
2.66667
3.66667
2.33333
2.66667
2.33333
3.66667
3.66667
2.66667
3.33333
2.66667
3
2.66667
2.66667
2
3
3.33333
3
2.33333
2.66667
2.33333
4.66667
4
3.33333
3.66667
4
3.66667
3
3
4.66667
3.33333
2.66667
2.33333
3.33333
1.66667
3
3.66667
2.66667
2.66667
2.33333
2
4
2.66667
3.33333
4.33333
3.66667
4
3.33333
3.66667
3.33333
3.66667
3.33333
4.33333
2.33333
3.66667
4.33333
4.66667
3.66667
3
4
3.66667
3
4.33333
4.66667
3.33333
3
3.33333
4
3.66667
3.66667
4
4.33333
3.66667
4
4
4
4.33333
4
4
2.66667
2.33333
3.33333
3.33333
2
3
2.66667
2
4.66667
4
3
4.33333
3.66667
4.66667
3.33333
5.33333
3.66667
3.33333
4
3.33333
3
4.66667
4.33333
4.66667
4.33333
4
4.66667
4.33333
2.66667
4.66667
3.66667
3
3.66667
5
5
3
2.66667
4
1.66667
1.33333
3
3.33333
2.33333
3.33333
2.66667
2
3
3
2.66667
2.66667
2
3
2.66667
1.33333
2.33333
2.33333
2
2.66667
2
1.33333
2.33333
4
2.33333
4
2.33333
2.66667
2.66667
3
2.33333
1.66667
2
2.66667
2.33333
2.33333
2
3.33333
3
3.33333
3.33333
2.33333
2
1.33333
2.66667
1.66667
2.66667
2
2
3
3.33333
2
3.66667
3
3
2.33333
3
2.33333
3.66667
2
3.33333
3
3
2.66667
2.33333
3.33333
3
3.66667
3.66667
4.33333
4.66667
3
4
2.66667
4.66667
3.66667
2.66667
2
3.66667
3
3.66667
2.33333
2.66667
1.66667
2.66667
2.33333
3
4.33333
4.33333
4.66667
3.33333
3
3
2.66667
1.66667
2
3.33333
3.66667
4
2
3
3.66667
3.66667
2.66667
3.33333
3.66667
3.33333
5
3
2.33333
3.66667
4.66667
3.33333
3
3.33333
3
3.66667
3
4
2.66667
4.33333
3
2
2.33333
1.66667
2.33333
2.66667
2
2.33333
3
2.66667
2.33333
2.33333
2.66667
3
2.33333
3
2.33333
2.66667
2.66667
2
1.66667
2
3.66667
2
2
1.66667
2
3
2.33333
3.33333
3
3.33333
3
4
2.66667
3.33333
3.66667
4
3.33333
3.33333
3.33333
3.66667
3.33333
2
2.33333
2.66667
3.66667
4
2.66667
2.33333
3.33333
3.33333
4
3.66667
3.66667
3.33333
3
4.33333
3.33333
3.66667
3
1.66667
3.33333
3.33333
2
2.33333
3.33333
3
3.66667
2.33333
2.66667
3.33333
2
2.66667
1.33333
2.66667
2.33333
2.33333
3
2.66667
2.66667
2.66667
2
1.33333
2.66667
1.66667
1.66667
3
2.66667
2
2.33333
1.66667
3.33333
2.33333
2.66667
2.66667
1.66667
1.66667
3.33333
2.33333
2.33333
1.66667
2.66667
2.66667
3
3
3.66667
2.66667
2
2.33333
2
2.33333
1.66667
2.66667
1.66667
1.66667
2.33333
2.33333
2.33333
3
2.66667
3.33333
3.66667
2.66667
2.33333
2.66667
2.33333
2.66667
2.66667
2.66667
2.66667
2
2
2
2.33333
3.66667
3.33333
3.66667
3.66667
3.66667
3.66667
2.33333
2
1.66667
2.33333
2.66667
2.66667
3.66667
2.33333
3.33333
3.66667
3
2
2.66667
2
2
2.33333
2
1
2
1.66667
2
2
1.33333
1
2
2.33333
2.33333
3
2
1.66667
3
2.66667
2
2.33333
2.66667
2.66667
3.33333
1.66667
2.33333
3
2.33333
2.33333
2.33333
2.33333
2.66667
2.33333
3
2.66667
2.33333
2
3.33333
2
2.66667
3
2
3.33333
2.33333
3
2
3
2
2
2.33333
2.66667
3
2
2.66667
2.66667
2.66667
3.33333
3.66667
4
2.33333
3
2.66667
3
2.33333
3.33333
2.33333
2.66667
2
2
3
2.33333
2
2.66667
2.33333
2
2.33333
2.33333
2.66667
4
4.33333
2.66667
3.33333
3.33333
3.33333
3.33333
2.33333
2.33333
2.66667
2
2.33333
2
1.33333
2
2
2.33333
2.33333
2.66667
1.33333
2.33333
2.33333
1.66667
2.33333
2.66667
2.33333
2
2.33333
2
2
1.66667
1.33333
1.66667
2
1.33333
2
1.33333
2
2
2.33333
3
3.33333
1.66667
2.33333
2.33333
2.33333
3.66667
3.33333
2
2.33333
3
1.66667
3
2.33333
3.33333
2.66667
2.33333
2.66667
2
2
2.66667
2.66667
2.33333
1.66667
1.33333
2
1.33333
2
2.66667
3
2.33333
1.33333
2
2.66667
2.66667
3
2.33333
1.66667
2
2
2
2
3
2.66667
2.66667
2.66667
1.33333
2
2.33333
2.66667
2
1.33333
1.33333
2
1.33333
2
1.66667
1.66667
2.33333
2
2.66667
2.66667
3
3.66667
3
1.66667
2.66667
3.33333
2.33333
1.33333
1.66667
2.33333
2
3
2.33333
2.66667
2.66667
2.33333
2
2.66667
2.33333
2
2.33333
2
1.66667
2.66667
2.33333
2
1.33333
2.33333
1.66667
2
2
0.666667
1.66667
1.66667
2.33333
3
2.33333
2.33333
2
1.33333
2.33333
1.33333
1.33333
1.66667
2.66667
2
2.33333
2
1.33333
2.33333
2.33333
2
2.33333
1.66667
2.33333
1.66667
1.66667
2
2
3
1.33333
2.33333
2.66667
1.33333
1.33333
1.66667
1.33333
1.66667
2.66667
1.33333
2
1.66667
2.33333
1.66667
2
2
3
2
2.33333
1.33333
2.33333
1.66667
3
2.33333
2.66667
2.66667
2.33333
2.66667
1.66667
2.66667
3
3
1.33333
2
2
2.33333
2
3
3
2.33333
2.33333
3
3.33333
3.66667
2
2.33333
2.33333
0.666667
2.66667
2.66667
2
3
2.33333
2.33333
1.33333
2.33333
2.33333
2.33333
1.66667
2.33333
2.33333
1.33333
2.33333
2.66667
2
1.66667
2
1.33333
2.33333
2
2.33333
2
2
2.33333
2.33333
2
1
0.666667
1.66667
1.66667
2
2
1.66667
1
1.33333
1
2
1.33333
1.66667
2.33333
1.33333
1.66667
2
2.33333
1
2
1
2.66667
1.33333
2.66667
1.33333
2.66667
2
2.66667
2.66667
3.33333
2.66667
2.33333
2
1.66667
2.66667
1.33333
2
2
0.666667
1.66667
1.66667
1.33333
2.33333
1.66667
1.66667
2
2
2
2.33333
2.66667
2.33333
2.33333
2
2.66667
3.66667
3.33333
3.66667
4.33333
2.33333
3
2
2
1.33333
1.33333
2.66667
1.66667
2
2
2.33333
2.66667
3.33333
3
2.66667
3
1.66667
1.66667
1.66667
3
3
2
2.33333
1.33333
3.33333
2
1.33333
1
2.66667
2.66667
2.66667
2.33333
2
2
2.66667
3
2.33333
3
2
2.33333
2.66667
3.66667
3
3
2.66667
1.66667
1.66667
2.66667
1.66667
2
3
3.33333
3
2.33333
3
3.33333
3.33333
3
2.66667
2.33333
3
1.33333
2.33333
2.33333
2.33333
1.66667
2
2.66667
2
2.66667
1.66667
1.33333
2.66667
2
2
0.333333
1
1.33333
1.66667
1.33333
1.66667
2.66667
2.66667
2.66667
3.66667
3.33333
2.33333
3
2.33333
2.66667
3.33333
3.33333
3
3
3.66667
2.66667
2.33333
3
2.66667
3
3
2
2.33333
3.33333
3.33333
3.33333
3.66667
2.66667
2.33333
3.33333
4
3
2.33333
3.66667
2.66667
2
3.66667
2.33333
3.66667
4
2.66667
3.33333
3.33333
2.66667
2.66667
4.33333
4
3.33333
3
1.66667
2.33333
4
1.66667
3.33333
4
3
3
4
2.33333
3
3.66667
3.33333
3
2.33333
2
2.33333
2.66667
2.33333
2.33333
3.33333
3.33333
3
1.66667
3.33333
3
4
3.33333
2.66667
2.66667
2.66667
1.66667
2.33333
2.66667
2.33333
1.33333
3.33333
2.33333
1.33333
3.33333
2.33333
1.66667
2.33333
1.66667
1.66667
1.66667
3.33333
3
2.66667
2.66667
3
3
3
3.33333
2.33333
1.33333
2
1.66667
2.33333
1
0.666667
1.33333
1
0.666667
1.33333
1.66667
2
2
2
2.33333
1.66667
2.33333
2.66667
2.66667
2.33333
2.66667
3
3.33333
2.66667
2
3.33333
3
2.33333
2.33333
2.33333
2.33333
2.66667
2
2.33333
1.66667
2.66667
2.33333
2.33333
2.33333
2.33333
2.33333
2.33333
2.33333
2.33333
1.66667
2.33333
2
2
0.666667
1.33333
3.66667
2.33333
2.66667
2
1.33333
2
2.66667
2.33333
3
3.33333
3.66667
2.33333
2.66667
3.66667
4
3.33333
3.33333
3.33333
3
2.33333
2.33333
1
1.66667
3
1.33333
2
1
1
2.33333
2
2
3
2.66667
2.66667
2
2
1.66667
2.33333
2.66667
2.66667
2
1.66667
2.33333
2
2.66667
1.66667
3
3.33333
2
1.66667
3
2.33333
2.33333
2
2.33333
1.66667
2.66667
1.66667
2.66667
3.33333
2
1.66667
3
2
2
2
3.66667
2.33333
2.33333
2.33333
3
2.66667
2
2.66667
1.33333
2.66667
1.66667
2
3.33333
2.33333
2
4.33333
3
3.33333
3
3.33333
4
4
2.33333
3.33333
4
3.66667
3.33333
3.66667
3.66667
3
3.66667
4
3.66667
2.33333
3
4
3
2.33333
3.33333
3
2.33333
1.33333
3
3.33333
3.66667
2.33333
3
3.33333
3
1.66667
3.33333
2.33333
2
2.66667
4.66667
4.66667
3.33333
2.33333
3
3
2.33333
3.66667
3
2.66667
2.33333
1.66667
2.33333
2
1.66667
2
2.33333
2.66667
2.33333
3.33333
3
2
2
3.33333
2.33333
3.33333
2
2
3
2.33333
2.66667
2.66667
2.33333
2.66667
1.66667
3.33333
2.66667
1.66667
2.66667
3
2.33333
3.33333
2.33333
2.33333
2.66667
3
2.33333
2.33333
2
2.66667
2.33333
2
2
2.66667
2.33333
2.33333
2.33333
2
1.66667
1.66667
3
2.66667
4
1.66667
2
1.66667
2
3.33333
3.33333
2.33333
4
4
3.33333
1.66667
2
3
1.66667
3
3.66667
2.66667
3.33333
3
2.33333
3
4.33333
2.33333
2.33333
2.33333
3.33333
2.66667
3.33333
3
2.33333
3
2
2.66667
2
4.33333
2.66667
2.33333
3.33333
3.66667
3
2.66667
2.33333
4
3.33333
3.66667
3.66667
3.66667
2.66667
