# Supplementary material for: Conformational ensemble-dependent lipid recognition and segregation by prenylated intrinsically disordered regions in small GTPases
Source: Commun Biol. 2023 Nov 2;6:1111. doi: 10.1038/s42003-023-05487-6 (PMC10622456; doi:10.1038/s42003-023-05487-6)
Supplement: Supplementary file 6 — Supplementary Data 4 [file 42003_2023_5487_MOESM6_ESM.zip]

Archive with 8 entries (8 files):
- Fig6/Rheb_cluster1_insertion.txt
- Fig6/Rheb_cluster2_insertion.txt
- Fig6/Rheb_Rg_Dihedral.txt
- Fig6/RhoA_cluster1_HB.txt
- Fig6/RhoA_cluster1_insertion.txt
- Fig6/RhoA_cluster2_HB.txt
- Fig6/RhoA_cluster2_insertion.txt
- Fig6/RhoA_Rg_Dihedral.txt
