# Supplementary material for: Conformational ensemble-dependent lipid recognition and segregation by prenylated intrinsically disordered regions in small GTPases
Source: Commun Biol. 2023 Nov 2;6:1111. doi: 10.1038/s42003-023-05487-6 (PMC10622456; doi:10.1038/s42003-023-05487-6)
Supplement: Supplementary file 6 — Supplementary Data 4 [file 42003_2023_5487_MOESM6_ESM.zip › Fig6/Rheb_cluster1_insertion.txt]

-18.9862921194597 -20.9832632498308 -18.9730589346452 -17.250829930739 -12.6271345572038 -12.6976759390398 -8.19381737275557 -4.78395866914229 -0.116062398390337 -1.62938522859053 3.90745139555498 10.0489137216048
-18.9862921194597 -20.9832632498308 -18.9730589346452 -17.250829930739 -12.6271345572038 -12.6976759390398 -8.19381737275557 -4.78395866914229 -0.116062398390337 -1.62938522859053 3.90745139555498 10.0489137216048
-15.2269359762018 -13.3097721273249 -7.40329133814031 -4.64683114832098 -2.72703897302801 -8.67702829187566 -8.88407480066473 -6.14629136865789 -2.41321718042547 2.20039404088801 0.911762601679023 8.06322324926203
-18.5186442982067 -16.4856738697399 -11.4032382618297 -7.30599399913441 -6.68320080150258 -12.203607524525 -15.1180133472789 -9.94323727000844 -4.9708175312389 -3.25792881358754 -3.75423427928578 7.00204185139049
-15.6086262442849 -13.1838101126931 -7.64415442726829 -4.48755919716575 -5.90393721840598 -10.8946922995827 -12.863726494529 -7.87015425942161 -2.99302565834739 -2.77341925881126 -3.30183684609153 7.50793087699197
-17.2414813561873 -13.1321330590682 -8.67003589109941 -4.85087733702226 -6.05141406492753 -11.8696895165877 -12.9260707421736 -6.42203669981523 -1.37441401915117 -0.283420137925582 -2.50428348021074 8.030061192946
-16.0542265025052 -13.3313795176419 -8.77904568585483 -4.56667958172885 -5.28770695599643 -10.9441686716947 -12.42422543439 -6.04504643353549 -1.37130795392123 0.905513182553378 -1.23583851727572 9.49353446093473
-14.8849794214422 -9.10708063299006 -6.05226343328303 -3.70754259282893 -6.15683000737971 -10.7952520197088 -10.1253949945623 -6.38026445562189 -0.942745382135566 1.05686933344061 -1.31548517400568 8.36797887628729
-13.7878071264787 -9.38680233521895 -5.6758095221086 -3.03374638123946 -4.96188320680098 -10.2848278479143 -11.209104199843 -6.62180866761641 -0.994138379530472 1.17633471922441 -0.868516583876175 10.5011018319563
-16.177770614624 -12.0664119720459 -9.1198902130127 -5.60462951660156 -5.73714256286621 -11.4390239715576 -13.1704196929932 -7.92289161682129 -2.83441162109375 -0.476259231567383 -2.71504020690918 9.40813636779785
-17.9877439065413 -11.9468846841292 -9.00838141874834 -6.0213132424788 -8.30567603544755 -12.8358388467269 -14.338367991014 -9.8373818917708 -4.56081443266435 -2.07005553679033 -4.67015510038896 6.83246941132979
-18.5161149285056 -12.7333161614158 -8.37771008231423 -5.98380444266579 -8.75936482169411 -13.4578988335349 -13.4265572808006 -9.33570835807107 -4.24231312491677 -1.13477490165017 -2.49780056693337 8.15279986641624
-16.9662505409934 -12.2473746559837 -7.75800049521706 -5.14876473166726 -7.77964127280496 -12.3195792458274 -12.2364112160423 -7.17699921347878 -2.73365318991921 -1.40184509970925 -2.26133835532449 8.59912669441917
-16.2548801075328 -11.7920123707164 -7.41762653697621 -5.32958141673695 -7.76230541576039 -12.8865405689586 -12.573456920277 -8.1316272388805 -3.62482181895863 -2.05091205943715 -1.6957255970348 9.3464001048695
-17.5167565692555 -13.4174485553395 -8.75861791263927 -5.89590695988048 -8.04247335087169 -13.1745133746754 -12.9688477862965 -9.06561902653087 -3.938452278484 -1.55390027653087 -2.32422879825939 8.98720213283192
-17.0359039913524 -13.1185684810985 -8.81740003932606 -6.54169088710438 -9.46712499965321 -14.2175293575634 -12.8010216366161 -8.51140028346668 -3.84007459987293 -1.97580725062977 -2.7381382595409 8.73998159061779
-19.6123853163286 -13.8278432325883 -10.1157823042436 -6.57901434464888 -8.06454901261763 -13.6575093702836 -13.2441182570024 -8.2737813429399 -3.75026754899459 -1.25617270036177 -1.89823584123091 8.55330701307817
-18.3820018594915 -13.7726573770696 -9.80176351720636 -6.61493490392511 -9.14167593175715 -13.639749509638 -13.0611629312689 -7.60876272374933 -3.64740369970148 -1.75851629430597 -2.89130018407648 8.51437665765936
-19.7137909455733 -15.7651482148604 -10.9335461183028 -7.04046826796098 -8.96481137709184 -13.9349899812178 -11.4682770295577 -6.46554570631547 -2.92994504408403 -1.21307378248735 -2.76186376051469 9.1062478498979
-19.3947179967707 -17.2367513830012 -12.7708547765558 -8.75385457819158 -8.39510137384588 -13.119964426214 -11.8791044408625 -5.65485555475408 -2.48566991632635 -0.57365018671209 -1.34696752374822 9.4248496835882
-18.4608851259405 -14.4820910280401 -8.80009945089167 -6.53750904256647 -8.04251392537897 -12.3849535768682 -10.6778117006475 -4.91310032064264 -2.42169674093073 -1.61870678121393 -2.10365970784968 8.88526908701116
-18.5471753293818 -12.6206731015986 -9.22623721903021 -5.20326320474798 -5.90133373087103 -11.4223317319697 -10.9632043058222 -4.8212365323847 -1.68763820474798 -0.358906667882746 -1.90432445352728 9.36508854085749
-17.1009513248097 -14.7347747195851 -9.64073670994152 -5.00628198276867 -5.05163873325695 -10.9308883060109 -10.986640106548 -4.65073693882335 -1.5426551211964 0.136179793964732 -1.04958070408214 10.0138033520092
-16.6674530896274 -14.7840416821566 -9.51152733889493 -6.24627045718106 -6.46507004824552 -11.7350342663852 -10.6846936139193 -4.44652680483731 -2.18389062014493 -0.136376658352937 -2.04389695254239 8.54935904416171
-15.5869432969527 -12.899878172441 -8.56860986189409 -4.35937180952592 -4.66922631697221 -10.2082869096236 -10.1082216783003 -3.45360818342729 -0.67335381941362 0.904836030439895 -1.06770005659624 9.83255514665083
-15.0654269738631 -11.1041671319441 -6.28327289061113 -2.36727824644609 -4.08437648253008 -9.36695590452715 -7.22425380186601 -2.08327212767168 1.4739597754045 2.11807140870528 1.41120800538496 10.4518278555437
-17.7950838869268 -14.3112200563604 -9.3889082735235 -4.99258983785456 -5.32079685384577 -11.0348662203008 -11.4721697633917 -4.39790905172175 -0.8632906740362 -0.239930993860419 -1.50421131307429 9.62593471353704
-16.7731034712358 -14.0894830183549 -10.3777539686723 -6.56689238114791 -7.42823004289107 -12.2608392195268 -9.21513151689009 -4.6207539991899 -1.73803495927291 -0.514158006147905 -1.76781630082564 8.93892407850786
-18.9655386838046 -16.2004706296054 -11.0167090329257 -6.53898114291104 -7.27270573702726 -12.9009940060702 -10.6034171017733 -6.09170979586515 -2.77053135958585 -2.38878888216886 -3.23341816988858 7.29401999386874
-18.5908274390481 -16.880290482261 -12.1239924170754 -7.01703974983909 -7.04382273934104 -12.7935175635598 -12.0689997412942 -6.55599162361839 -3.45819995186546 -2.13574549935081 -3.57734629891135 6.76070835807107
-15.1478012691845 -10.7200096737255 -6.27277265895497 -2.96812521327626 -5.22893034328114 -10.2868832241405 -9.20348631251942 -4.98377310145985 -0.521429885517467 0.269747864116322 0.60999024998058 10.2271834720265
-16.4054367759011 -11.6565888144753 -7.71375396034934 -3.49874808571555 -4.07012488625266 -9.80688216469505 -10.1696255423806 -4.62775542519309 -0.450335762717508 0.579212882302024 -0.0532772757790312 10.846396186135
-15.4966523083774 -8.60764283266935 -6.29851883974942 -4.61517304507169 -7.59799164858731 -11.6739098462191 -8.22846192446622 -5.48951882449063 -0.937123957547275 -0.615638438138095 -0.9864708813754 9.61069231900302
-15.2135160012679 -9.99382186369462 -6.44269919828935 -3.72342658476396 -5.90041137175126 -10.8635041757063 -10.4994199319319 -4.14470076994462 -0.43425536589189 -0.666766886277632 -0.627729181809858 9.91452335877852
-14.7574900540439 -9.36541165438565 -6.53108204928311 -3.91497792330655 -7.04892911044034 -11.1475867184726 -9.00590123263272 -3.89508236971768 -0.444015398892489 -0.145835772427645 -0.936439410122958 10.3082190600309
-14.5469062111594 -8.38868782737038 -5.73262665488503 -3.99447510459206 -7.07640145041726 -11.2437045357444 -9.38919136740945 -4.78162644126198 -0.177180030129172 -1.00888703086159 -0.529827811501242 10.1421911933205
-18.8739580327814 -13.1449884588068 -9.52769986932928 -6.55313436334783 -9.29965154474432 -13.6472849065607 -11.4450868779963 -6.36370031183416 -2.37364713495428 -1.30233136957342 -2.16889707391912 9.09504182988947
-15.6251071583141 -13.2349780689586 -9.69286381114613 -6.40126072276722 -7.95008503306996 -12.9646533619274 -12.3755954395641 -6.71886288036 -2.83345066417347 -1.77357899058949 -3.01284824718129 8.58021224628795
-18.3549727179787 -15.9938772895119 -10.6726816870949 -7.28330027840354 -9.23939692757346 -13.5663717963479 -10.9734362342141 -5.36568248055198 -2.13737666390159 -1.10656153938987 -1.1276701667092 10.7492705605247
-17.9485067020763 -15.1307996403087 -9.70851837504994 -5.64505897868763 -7.42029892314564 -12.6651395450939 -12.9957631718029 -7.20551811565052 -2.83889519084584 -1.35080467570912 -1.98449074138295 9.30349029194225
-19.7364624370228 -17.4977310527455 -11.7452438701283 -7.64627154957164 -8.26980479847301 -14.0524490703236 -14.9652069438588 -9.04324611317028 -4.34832843433727 -2.74302180897106 -3.52251514088024 7.27976433147084
-18.7746497067538 -14.8054686459628 -11.200347033414 -7.81579693880948 -10.8216257962314 -13.9546538266269 -12.533125964078 -6.49134549227628 -3.11076459017667 -1.2357722195712 -2.31169804659757 8.73220244320956
-17.6853108752858 -12.8435368884693 -8.74155477177013 -6.37438062321056 -9.01389936100353 -13.4004407275807 -13.5297055591236 -7.21355489384044 -2.96572354923595 -2.59041455875743 -2.34951451908458 7.55212637294423
-17.2341392863881 -10.9416283000599 -8.2701004375111 -6.28633197437633 -9.22014316212047 -13.9371536601673 -14.0130394328724 -8.32309993397106 -3.79107173572887 -2.59264835010875 -2.96842654835094 7.25297943462025
-19.0532242861661 -18.637307843295 -14.5394532290372 -10.0086419192227 -9.33930941495029 -13.080838879672 -13.0202729311856 -6.51345415982333 -7.48778124722568 -1.15318652066318 -3.98457690152255 7.05850915041837
-14.2840695381165 -14.5227284431458 -8.32720041275024 -10.4498219490051 -10.731701374054 -13.6516652107239 -10.5718083381653 -6.40819978713989 -1.32801675796509 0.433116436004639 -0.079582691192627 9.46967935562134
-7.65412874221802 -11.1249043464661 -6.82590074539184 -11.4166123390198 -13.9386918067932 -10.2446267127991 -11.0486924171448 -4.5929009437561 -1.3593976020813 -0.64801378250122 -0.558551502227782 9.2828667640686
-9.79549305655739 -14.3702325127342 -9.68573658683083 -13.8357667229392 -17.3582467339256 -12.9785737297752 -13.5672196648338 -6.87373631217263 -2.96625035025857 -3.23186390616677 -1.83353512503884 6.66594130776145
-4.20169914419001 -8.15353286916559 -7.18857277089899 -11.7413224046881 -13.0554493730718 -12.8663624590093 -10.9673394029791 -5.14257324392145 -2.67390907460993 -0.808735734766181 -1.52396858388727 9.02915870493108
1.89128297458996 -4.89826208461415 -2.94136434901844 -7.61168867457997 -11.124477447163 -9.0311356197704 -7.17383390773426 -1.8333645473827 0.334337173808706 2.81663697849621 4.18155091892589 10.6141108859669
6.44362232034857 0.98178169077093 -1.23260048085993 -2.83864143544977 -7.00618293935602 -8.60600212270563 -4.22592666799372 -3.49260070974177 1.09904739206488 4.05135604685003 4.38330337351019 11.2668168241327
1.02682495984164 -3.9946327122775 -5.67873572436246 -8.01585005846891 -12.3532314213839 -10.1758556279269 -4.90193175402555 -3.67773627367887 -1.5679912480441 1.83988953503695 2.79782868298617 9.8016204920682
1.72063364549117 -5.4551342530684 -5.34809956984087 -9.46674428419633 -13.4394634767012 -10.8097389741377 -9.61299024061723 -5.49009976820512 -1.82849965529008 0.52023806138472 0.937092919783158 11.5832902388139
3.88107932697643 -4.81507049907338 -5.11568199504505 -8.67121063579213 -12.9740327488292 -11.9376176487316 -7.72746216167103 -7.03768097270619 -2.2757772098888 1.39042342792858 0.999947201121937 11.3359733928334
0.433822198347613 -7.10671658949418 -8.58478208021684 -9.79398580030961 -13.8020252747969 -14.0042995973067 -8.73331494764848 -8.70578237013383 -4.36916013197465 -1.05224461988969 -1.65013356642289 8.6094804243608
0.398762754960494 -8.17342657609419 -9.09683699174361 -11.8459844069047 -14.1328229383989 -13.6206960157915 -8.42760366960005 -8.31483549638228 -4.69093794389205 -1.29788107438521 -1.94201750321822 9.07803540663286
3.29501158107411 -3.63470452915539 -3.03693574558605 -7.45432275425304 -9.9548434604298 -10.6490496982228 -5.93459504734386 -3.86593621860851 -0.485967575420034 2.22891813624989 0.608812392841685 9.8404503475536
2.05029099204323 -4.89791877053001 -6.91539008400657 -9.41946608803489 -9.80056960365989 -10.7087403037331 -3.74289138100364 -6.54439170143821 -1.74708945534446 0.521219184181906 -1.34622962258079 7.21589081504128
-2.68973508314653 -7.46859326796098 -11.4050995393233 -14.5656773133711 -12.3014027162032 -11.2655445619063 -15.9901463075118 -12.3680988831954 -7.84482160048051 -5.11515202955766 -3.9132267518477 3.31451067491011
0.334526122700083 -4.30366510044445 -7.68877214084972 -10.9045314181935 -8.48846048008312 -10.6763591159474 -14.2856292117726 -9.13977235447277 -6.19505876194347 -5.0639800418507 -5.08468431125988 2.70868116725575
2.52879302284934 -4.11896355368874 -5.78588135459206 -11.2369178078391 -12.3225196144798 -8.60522301413796 -14.7216819069602 -11.1908820412376 -6.34336312033913 -4.25153191306374 -3.50106651999734 4.77621619484641
3.3980546691201 -0.682925631783224 -4.76856367804787 -9.4077429077842 -9.3327917359092 -4.502236773751 -10.6422609589317 -6.90956442572854 -2.76808684088967 -0.334521701119161 1.21065194390037 7.278524944999
4.14710901433771 -2.2126035863703 -4.04731847589666 -6.90441419428045 -6.21914960687811 -6.43981458490545 -12.0132074529474 -8.69431783502752 -4.07461835687811 -2.66297628229315 -0.581246393377132 6.0051116769964
4.72022932226008 -2.5266016179865 -4.46628171747381 -7.94790059869939 -5.42771322076971 -7.01252538507635 -11.4994257146662 -7.33928090875799 -3.23418599909002 -0.887523477727715 -1.02771932428533 7.49822252446955
2.94747408086603 -3.43279783075506 -6.37640897577459 -8.73414937799627 -6.68205205743963 -4.94164792841131 -11.3826727086847 -7.48440877741033 -2.89624349420721 -1.17218343561346 -0.505357187444513 5.9001556223089
6.17904079610651 -1.35699664896185 -3.97139941995794 -7.09501277750189 -5.80762874429876 -4.4356709653681 -10.9085599119013 -7.68739902322942 -2.88362705057317 -0.654163473302667 -0.540189855748956 6.33514106923884
3.89921214363792 -4.04756710746071 -4.65520069815896 -6.18774197318337 -5.75531742789529 -7.79138920523904 -11.7174336693504 -6.95319912650368 -3.05458615042946 -1.78006527640603 -1.61560795523904 6.29533221504905
5.4094146381725 -2.40344489704479 -2.31763709675182 -6.39555419575084 -6.20742858539928 -6.1336237300526 -10.069485317577 -5.42463554035534 -1.65532935749401 0.295604098926891 0.215768207203258 6.95841633189808
4.23675462549383 -3.60066297704523 -4.86387327367609 -6.93977430517023 -4.03981092626398 -4.68195608312433 -9.14537313634699 -5.63887289220636 -1.18834760839289 0.592410295659846 -0.538508207147771 6.90290757959539
5.30746775540439 -2.23926228609952 -4.69370907870206 -7.41278523531827 -6.05767697420987 -4.673918429288 -9.23079365816983 -6.14270848360929 -1.84931439486417 1.90383845242587 -0.170035067471591 7.90585451993075
4.14370426698164 -3.60216250853105 -4.89248195128008 -8.51401820616289 -7.32450023130937 -4.85742869810625 -9.45024218992754 -5.81848254637285 -2.42990985350175 1.34031185670332 -0.22333636717363 8.40866169496016
4.43843829415061 -3.02077687003396 -5.1308461449363 -8.67027104117654 -6.52021420218728 -5.6752911827781 -10.6434747002342 -6.4178448937156 -3.25526631095193 0.85570132515647 -0.386024596474389 8.39388358376243
6.11545896530151 -1.04274988174438 -3.56079912185669 -6.05141305923462 -3.61594820022583 -4.78796243667603 -9.04096269607544 -6.07479906082153 -1.56333780288696 0.643496990203857 -1.32252168655396 8.67016172409058
6.94980868426236 0.192146864804354 -2.0906175700101 -5.55680600079623 -5.5383714762601 -4.70866719159213 -9.5624021616849 -7.52661839398471 -2.95505848797885 -1.92226925763217 -1.31619397076694 6.9696908864108
3.26818050037731 -1.73593174327504 -4.44593654979359 -8.20516620982777 -8.76978336681019 -6.18039738048207 -11.9451984058727 -8.51893650401722 -4.77872120250355 -1.08829342235218 -2.18385731090199 7.37446368824352
4.01835445057262 -1.26760860789906 -3.5587367664684 -7.86925884593617 -7.98960300792347 -6.59533687938344 -11.8396434437145 -8.26673694957386 -3.35965153087269 -1.36371609080922 -1.82212253917347 6.88307574879039
2.81359623995694 -0.6759896365079 -3.62284518155185 -8.22819567593661 -9.11819697293368 -6.76267481717196 -12.0081791964444 -8.56384516629306 -4.43099833401767 -2.02381564053622 -2.20348597439853 5.00087403384122
3.61230819008567 -0.17301781394265 -2.48688156821511 -5.06864960410378 -4.05634339072488 -6.769996955178 -10.2157634041526 -6.0408824227073 -2.65008766867898 -1.13025696494363 -0.657581641457298 6.1977707602761
3.95512371930209 0.421653565493497 -3.22732752886686 -7.13179797259244 -7.89965647784146 -8.16314524737271 -12.4834730061618 -8.41132754412564 -4.84578723040494 -2.52188128558072 -1.56646746722135 4.87226277264682
5.57621460827914 1.29850941571322 -2.65830058184537 -6.91334170428189 -7.47818583575162 -4.94670695391568 -11.0763265523044 -7.68129939165982 -3.72320956316861 0.422881898013028 -0.427644911679355 5.71935540112582
3.08265369588679 -2.23965007608587 -5.01318103616888 -9.40290576761419 -10.2742074186152 -7.33595401590521 -12.8624909574335 -10.0511811429804 -5.81983691995794 -2.27864200418646 -3.55848628824407 5.29101722890681
3.57108984860507 -0.86000145998868 -3.93705453005704 -8.18256653872403 -9.05911339846524 -4.6372879895297 -10.2903355511752 -9.37605370608243 -5.66215409365567 -0.380045786770907 -2.02410782900724 7.07762347134677
2.52607260617343 -2.71387375918302 -5.6146992596713 -10.0302876385775 -9.608950510892 -4.49671258059415 -9.50330247012052 -9.64770020571622 -5.82553948489102 -0.224335566433993 -1.76395882693204 8.07663927945224
2.7268442587419 -1.7229962869124 -5.54650931791826 -9.75789885954423 -10.0778756661849 -5.83477454618974 -12.0749574227767 -8.74650817350908 -5.86907248930498 -0.023899607224898 -2.25165420012041 7.85847229524092
3.47821343161843 -1.91545188210227 -4.36685454628684 -9.08557784340598 -8.43546187660911 -6.13482749245383 -10.2094906546853 -8.13585364601829 -5.02279174111106 0.721951606056908 -0.653963921286842 10.401594283364
3.31093887849288 -1.68326087431474 -4.20791907743974 -7.88138671354814 -8.3958119912581 -4.95912833647294 -10.3510579629378 -9.91191764311357 -5.01539512114091 -0.852517084641889 -1.61101241545244 8.36733154817061
3.07705017436635 -1.58221534382213 -3.91480926166881 -8.03035834919323 -7.73124793659557 -4.45003417621959 -10.6575041164051 -8.96380904804576 -4.69692901264537 0.20546432841908 -1.26707938801158 8.1312293659557
2.74268055829135 -1.5717229756442 -4.16355418291959 -7.81216143694791 -8.74190234270963 -5.40037440386686 -11.655344954404 -8.58855532732877 -4.80543040362272 -0.298050871762364 -1.56399249163541 7.25815583142367
1.64222380898216 -3.73335221030495 -4.91663696982644 -8.44456436850808 -8.42108490683816 -5.54541352011941 -12.6610255501487 -8.26263573386452 -4.44365837790749 -0.358617331764915 -1.72609856345437 8.15902659676292
3.32798350074075 -2.31472432396628 -2.98243558190086 -4.90614926598289 -7.69763409874656 -4.66682660362937 -10.676220295646 -9.41943585655906 -5.08426892540671 -0.85343777916648 -0.862579701163551 8.84830439307473
4.3107588854703 -1.01577538576993 -2.1390644940463 -5.39089745608243 -5.19580811587247 -3.86047143069181 -10.1499230298129 -7.97406357851895 -3.2927624615756 0.0850298968228422 -0.799495402249423 8.90649825009433
3.55321182771162 -1.700114588304 -3.76230941252275 -6.45165954069658 -7.41663489775224 -4.55126700834795 -10.2986234231429 -8.39830909208818 -4.31178603605791 -0.0957330270247034 -1.26937232451005 8.1457859472795
2.84630155563354 -2.91198968887329 -4.6285080909729 -8.50066041946411 -8.35934495925903 -5.09264802932739 -10.0894989967346 -9.53350877761841 -5.42753267288208 -0.254599094390869 -1.99794626235962 7.9546971321106
1.87649427760731 -3.33717645298351 -6.16705430637706 -10.7248851169239 -12.159262787212 -10.8172770846974 -13.6817351688038 -10.5100547183644 -6.11338342319835 -2.0017501224171 -3.15861810337413 6.25047098506581
1.26276282397183 -3.63328286084262 -6.55702706250278 -10.3476707545194 -10.0060340968045 -8.35587044629184 -11.598727425662 -7.82502671155063 -4.69562836560336 -0.0275756922635182 -2.33027764233676 7.45931796160611
0.0905471801757827 -5.83165016174316 -7.76973571777344 -11.8756908416748 -10.058483505249 -9.55282440185547 -13.247146987915 -9.9467357635498 -6.38668670654297 -1.97960319519043 -3.75202407836914 6.75447616577149
0.450215088237417 -5.18917776454579 -8.96351744044911 -12.1732666622509 -9.80775762904774 -7.77719999660145 -11.6765320431102 -6.91451765407215 -3.77478529323231 -0.340438140522348 -2.87862516749989 7.44039510380138
0.0871724042025477 -5.16467390927401 -8.74105368527499 -12.4190016833219 -11.7208548632535 -8.80257903012362 -11.2504683581266 -6.78005515011874 -4.56349097165194 -0.391305073824796 -2.52063284787265 7.26060380068692
2.47031522230668 -3.71942019029097 -7.07109140916304 -10.2439734892412 -8.50155138535933 -9.10377192063765 -11.0768821196123 -6.29809069199996 -4.19376635117964 -0.883351083235308 -2.39820360703902 6.54715753035112
3.2075813813643 -2.61023630662398 -6.72667231126265 -9.72749628587203 -8.40735544724898 -4.06236376328902 -8.99173845811324 -4.97067179246382 -1.78299250169234 2.49473844008012 -0.259223123030228 9.24681077436967
4.31188737695867 -0.922508603876288 -0.55768240148371 -5.86016882116144 -6.66111791784113 -6.86387670690363 -8.86845052892512 -4.13168180639094 -1.23652685338801 3.40840684717352 3.15816270654852 10.5249372655695
4.04562344117598 -1.05904994444414 -2.75184474424882 -7.00459323362871 -5.86822925047441 -8.14111361937089 -6.67711482481523 -2.89084468321367 -0.765665392442184 4.8938271002336 3.35305180116133 10.4738232092424
1.64307108792392 -3.80755337801846 -6.46991833773526 -10.4615908536044 -9.90964421358975 -9.71864422884854 -12.2776175412265 -6.89491757479581 -4.41785344210538 -0.36129483309659 -0.978240099820223 8.13880434903232
4.45979066328569 -1.64413313432173 -4.18738226457076 -8.18527845902877 -8.28956083817916 -7.66161589189009 -8.39900068803267 -7.19338087602095 -2.48566679521041 0.769137815995649 1.76714463667436 9.60368009047075
3.85779067819769 -1.35895088369196 -5.66186454946344 -10.4750626390631 -10.4873783891851 -7.04735878164118 -8.94544532949274 -7.50886276418512 -2.76283577138727 0.269533842260188 0.992954939061946 8.15953323190863
1.67345627871427 -2.61821547421542 -7.32509032162753 -11.2367343035611 -9.47532072934237 -8.16433707150546 -7.26580420407382 -5.76609030636874 -1.40339270505038 1.02862938967618 0.966348734768953 9.87091740694913
-0.320509615811435 -4.76915234652433 -7.33123654452237 -11.680115404996 -10.2990214261142 -9.2295767697421 -8.46036976900968 -6.27023572054776 -2.5527083310214 -1.4071947964755 -0.779408160122959 8.20799952420321
2.46428808732466 -1.70804276899858 -6.64736428694292 -9.54925599531694 -8.8865458054976 -10.0323378129439 -10.1816278977828 -8.86236443953081 -4.19218697981401 -2.25991120771928 -2.21466699080034 7.34016928239302
1.93069112951105 -3.44268762415106 -6.61756288355047 -9.24588929956609 -7.34476243799383 -8.80283700769598 -10.3998123342341 -11.3945633107966 -5.32548677271063 -3.80763208215887 -3.48729669397527 6.89320791417902
4.32462958422574 -1.10043450268832 -5.00739975842563 -9.69678994092074 -8.13474007519809 -5.46594162854282 -9.90899010571567 -9.07940026196567 -3.86609574231235 -1.19335671338168 -1.43455811413852 7.33241919604215
4.57855724854903 -2.14525771574541 -5.32322669462724 -9.69518828825517 -11.5394094033675 -5.42025542692705 -10.2186448617415 -7.53122687773271 -3.40107131437822 -0.167150263352827 -0.66231704191728 8.12051701112227
-6.91403594450517 -8.6721288247542 -10.2714997811751 -14.5365544839339 -17.2111150308089 -11.8557225747542 -11.7833310647444 -8.69849982695146 -3.95732322172685 -0.425724176927048 -1.32837691740556 9.03613361878828
-16.3072304899042 -16.3805070096796 -10.5328545743769 -7.24700023477728 -5.28300525491888 -9.67875530069525 -8.19289829080755 -5.68385364359075 -1.62951709573919 1.2992167299444 1.19359348470514 9.41226242238825
-16.0278824372725 -14.4783524079756 -10.8482998414473 -10.1700256867842 -6.80079541639848 -9.647539953752 -12.057358603044 -8.27529988722368 -3.86143002943559 -0.24122319654985 -1.71089635328813 7.30098547501997
-9.17523400566795 -9.59512917778709 -6.25702683708884 -5.63155190727927 -3.87044160149314 -6.48456971428611 -9.36744706413963 -5.77602784416892 -1.59155671379783 2.45070250251077 0.544889285347679 10.6014831803062
-0.549743912436746 -4.71938922188499 -8.60269000313499 -11.1506598212502 -8.93659426949241 -5.19981982491233 -9.08698489449241 -3.77169062874534 -1.03538729927757 3.87224171378396 3.80435917594216 11.7419268868186
0.585775566101074 -5.16243534088135 -8.18591861724854 -10.183713722229 -8.182887840271 -11.9424760818481 -9.23941974639893 -6.95191745758057 -2.8845308303833 0.926311683654784 0.675728034973144 8.40756244659424
2.41285385652022 -3.60765395597978 -5.81308112577959 -5.1963132424788 -5.29889235930009 -8.8114541573958 -9.64400611357255 -5.13108191923662 -0.579604486985641 1.79589142365889 2.2851206259294 10.8660160498186
2.1023607600819 -3.84023376811635 -6.3096551548351 -6.24706550944935 -5.8020524631847 -11.053765262257 -10.6360902439464 -6.1006536136974 -1.46019646037709 1.61783126484264 1.48913673054088 9.67465213428844
2.12990861372514 -4.448677964644 -7.04734510941939 -5.18046469254927 -7.85432524247603 -7.87034506364302 -8.36769766374068 -5.03834623856978 -0.939677186445756 2.02248673872514 1.94445329145952 9.51738362745805
2.57695901177146 -2.85064947821877 -5.75870001532815 -5.50604880072854 -5.41854346015237 -8.47425139167092 -8.30918562629006 -4.62570059516213 -0.400377871773461 2.748446819999 2.4893029906533 10.3350137450478
2.4337837045843 -3.2167289907282 -5.92163545435125 -5.48377115076238 -6.04849893396551 -7.9893177205866 -8.30743104761297 -5.45863611047918 -0.686871355230156 2.15259664708918 1.91721838170832 9.78670328313654
2.65437543175437 -2.82973826148293 -5.20363581397317 -5.74510157325051 -3.7300106308677 -5.96871531226418 -7.14288866736672 -4.37163698889993 -0.127112986824731 3.50106084130027 2.77960049889304 10.6880582549355
4.28599550073797 -2.56230924779718 -4.24866293126886 -3.69868467504328 -2.85934637243097 -6.24726293737238 -7.14971731359308 -2.80066297704523 1.58339883630926 4.32587434595282 4.26102639978582 11.5178833181208
4.83372288617221 -2.89468497363004 -4.09545439806852 -3.14010924425992 -3.10256117907437 -5.95533675280484 -7.74901122179898 -3.9994537266818 1.18519097241488 3.19340783032504 2.72276001843539 10.8669488993558
3.08332399021495 -3.84028288234364 -6.23609968532216 -2.65244528163563 -2.05566641200673 -3.97618910182606 -6.79898878444325 -3.750099624287 1.1661715854298 4.40888742100109 2.99985078464855 10.5663237918507
2.38898631876165 -2.77620151693171 -5.63005474263971 -3.34834697896784 -3.26000431234186 -5.58841922933405 -7.3617956941778 -4.09405544454401 0.809251516515559 3.66169902628118 2.74724361246282 10.9622933561152
2.77089194384488 -2.6984150019559 -4.77844544324008 -1.32331200512973 -2.3572399226102 -5.13316841992465 -5.51687165173617 -2.70844574841586 2.26792983141812 4.78833560076627 3.69290427294644 11.6342285069552
0.613194448297673 -5.7303972417658 -8.28783704584295 -4.92521764581854 -2.52686597650701 -5.71000387018377 -6.34435560053045 -4.35283567255194 0.0504560297185712 3.62557123357599 2.25728700811213 10.5431537454778
0.268707162683661 -4.85159122293646 -7.33919154947454 -5.33353244608099 -2.7221413785761 -4.72089397257025 -5.15411769693548 -2.44519054239446 1.03474796468561 5.12554920369929 4.77323711568659 13.1322792833502
2.64669735648415 -4.93151347420432 -4.88211886666038 -4.37467257759788 -1.85986392281272 -3.96746318123557 -4.16250674507835 -1.7331186988137 2.25039990165017 5.42763455130837 5.54177029349587 13.9023583672263
0.85523686842485 -6.09908785386519 -7.92866434617476 -5.47890200181441 -4.04724039597945 -5.02940287156538 -8.26985277696089 -3.53566278977828 1.61670194105669 3.50936971144243 4.13430486158891 12.5057447953658
1.29090421850031 -7.3029106313532 -7.94824487512762 -5.17125398462469 -3.42539674585516 -6.85049897974188 -8.98305780237371 -4.05724603479559 0.757216626947578 2.49516409093684 2.75996893102473 13.2295872514898
-9.14150966297496 -10.7421146739613 -7.73201907764782 -9.75520099293102 -9.90319980274547 -8.67046321522106 -6.01428569446911 -4.23201907764782 -2.07144130359996 1.44825397838246 2.81423412669789 10.1274827610363
-12.7437456824563 -14.3569430091164 -11.8982371070168 -8.92697131417014 -6.22625338814475 -3.81624591133811 -9.61754214546897 -5.71223628304221 -2.35236727974631 2.33850872733376 -2.21302211067893 6.76102078177712
-11.075915371288 -14.0095739711415 -11.2561369289051 -8.41144088398326 -5.05391601215709 -3.55361465107311 -8.88886169086803 -5.83813575397838 -1.67282203327526 2.46826835979115 -2.0483827937733 6.71858116496693
-14.161701817946 -15.5729376272722 -12.5378805594011 -10.4018846945329 -6.97900070710616 -6.59813561006026 -10.7946611837907 -8.07488121552901 -4.07399811311202 -0.389334340529008 -3.99585213227705 5.06177077726884
-8.64150854457509 -12.6877445827831 -11.0873551021923 -10.0386318813671 -8.40951391566884 -5.89327284206044 -11.1950401913036 -8.08735510219227 -4.57976576198231 -0.700312102924695 -3.16698690761219 4.36350968967784
-10.4120810682123 -13.4550803357905 -13.359327619726 -12.3226874524897 -8.88560897653753 -8.07004577463323 -12.9768469983881 -10.1033271009272 -7.18112022226507 -1.88995582407171 -5.53704864328558 3.72820442373103
-4.25633868304166 -10.8883882435885 -12.3398557576266 -12.1523939045993 -7.34911784258756 -5.66223200884732 -11.8656316670504 -7.82685526934537 -3.9214673909274 1.03686467084018 0.780927094546232 9.0875486460599
-6.00756533362649 -9.60301096656106 -10.1564815781333 -7.55672152259133 -2.87407572486184 -2.97840388037942 -8.96109850623391 -3.99648173072121 -0.198246791146019 4.39599435112693 1.13939206383445 9.11661927483298
4.18319214040583 -2.89085113351995 -4.7438174421137 -9.19353401010687 -8.83391486948187 -9.78156959360296 -8.05536567514593 -5.06681739633733 -1.33232032602483 1.51949585134333 2.31453407460993 11.1219242876226
5.151472455805 -0.818095796758477 -1.21840822046453 -5.76168405359441 -7.7964206868952 -6.87433969324285 -7.63368188684637 -5.5144096547907 -3.00140916650945 2.91184461767023 1.27087820226496 10.6890853708441
3.7463997407393 -3.28447641892867 -4.85560907884078 -8.95173754258589 -11.0379325346513 -8.77883448167281 -9.06822695298628 -7.90760912461714 -4.78865160508589 -0.568371911482377 -0.735686440901322 8.74855504469438
6.2095420403914 -0.927582021193071 -1.38534569306807 -5.91930794282393 -8.47664856477217 -9.37208389802413 -9.14477371736006 -5.96234535737471 -2.34405159516768 0.519998316331343 2.03839850859208 11.0788972421126
7.80616045865145 1.16920710476962 -0.0778994473544046 -4.84190129366788 -7.61407040682706 -7.51475285616788 -7.91765164462003 -5.19989918795499 -1.6661562832919 1.53753710660067 1.66934443387118 10.7836442080411
8.25784035595981 0.438851555910979 -1.78573683825406 -5.93148879137906 -7.36868361559781 -4.8053748997775 -4.51932791796597 -4.69573668566617 -1.3790939244357 2.57729454907504 2.34045716199008 12.4384576884183
8.40006250034679 -0.0983534466136575 0.715863167155874 -2.30701738704335 -6.13078218806874 -2.18434435237538 -4.43511682857167 -2.64613634456288 -0.794440330158579 4.65505689274181 2.84185117374767 12.3337191928517
8.3824855631048 0.560216123407539 1.98317259008234 -1.60648614710027 -5.62201005762273 -2.01440316980535 -6.37711030786688 -2.00582773035223 -0.417155092412774 5.51913278753107 3.21566122228449 13.7626115625555
8.43677595311945 0.646512777155095 0.123027593439275 -3.58670446222479 -5.93388006036932 -3.71780607050115 -5.06206914728338 -2.84597226923162 -1.34505483453924 4.38533571416681 2.50325754339045 13.2328861063177
5.97655445445668 -0.272415577281606 -1.45669025074352 -5.9068493236195 -8.70525973926891 -7.08459132801403 -7.41839069019665 -5.18269008289684 -2.47528689991344 1.65381580699574 1.5097938190807 9.7691817890514
3.65497620322488 -2.56312529823997 -4.58495490334251 -8.38520591042258 -9.56845061562278 -7.08568351052024 -7.07592551491477 -6.69195525429465 -2.47586028359153 0.680649115822533 -0.0699497916481704 11.421629264138
3.65035358775746 -2.01848682056774 -4.82310947071422 -8.59131129871715 -9.56638988148082 -6.88328250538219 -6.49636539112438 -6.1601093639027 -2.01570209156383 1.02874866832386 1.44910923350941 11.3054544102062
2.8850658936934 -1.25286593003706 -5.64243616624312 -9.28507532639937 -9.19983973069624 -8.15139116807417 -6.12688364549117 -4.81043543382124 -1.69250978990035 1.9696777863936 0.899643759293991 12.5015553040938
2.97575779828158 -3.33695773211392 -6.22976283160123 -9.8928468617526 -10.9277856740085 -9.9905965718356 -8.12778834429654 -7.56476382342252 -3.8384969624606 0.773519715395842 -2.09162882891568 9.78277798565951
5.53068646517667 -1.46003046902743 -3.35241785916415 -7.9553898898038 -10.9877461520108 -10.2378300753507 -11.9718484011563 -7.19141856106845 -1.91576090725986 -1.63293162259189 1.3163214596835 6.86094960299405
5.1338662667708 -1.5474834875627 -4.01324467225508 -8.70907978578047 -10.2670669989152 -11.3818417028947 -12.2995510534807 -7.67424587769942 -3.76277355714278 -0.901857419447467 -0.848270459608599 6.32863135771318
5.52679959210483 -0.162053671750154 -2.98484572497281 -7.59663542834195 -9.18958243456754 -10.3361469182101 -12.5225768956271 -6.81784590807828 -1.80875166979703 0.735603722659025 0.173309716311369 7.20757714184848
5.08608805049549 -1.56808007847179 -3.07200921665538 -7.66231454502453 -10.2654868472706 -10.3454638827931 -13.0207606662403 -7.08200944553722 -3.15254319797863 -0.272551666606557 0.01415525783192 6.76553045619618
5.65453394109553 -0.945838373357599 -3.13846341913397 -7.56129590814764 -10.0238947088068 -9.09097234552557 -11.2416357213801 -6.74546377008611 -2.40206281488592 0.837925512140448 0.79491098577326 7.76370008642023
7.19506640867753 0.633447603745893 -1.84774593873458 -4.12026028199629 -6.40394215150313 -8.58258251710372 -9.86362843080001 -5.07174496217208 -0.980546994642779 2.3482512994246 2.21648211912675 8.6048659844832
6.6943265134638 -0.111687547510321 -1.23674476796931 -5.90397728139704 -8.84542358571833 -8.75683677846735 -10.8478287523443 -5.85374534780329 -1.60041702443903 0.807931059057061 1.30725967233831 8.11772167032415
5.97603737224232 0.565103877674449 -1.70494617115368 -5.12531245838512 -7.61135638843883 -9.34808314930309 -11.1363769878041 -6.90194476734508 -2.24187244068493 0.437712062488902 0.471468318592418 8.33030544627796
5.79362535476685 0.503305912017822 -2.03991842269897 -5.84647512435913 -8.19350004196167 -9.56966924667358 -11.3113303184509 -6.0469183921814 -1.60509061813354 1.7499680519104 1.14578294754028 8.78324365615845
6.92337980270386 1.41101541519165 -1.46474561691284 -5.28555021286011 -8.20698652267456 -9.45246992111206 -10.7087546348572 -6.22874555587769 -1.76339826583862 1.2838677406311 1.36885919570923 9.2454909324646
5.42300350015813 0.138395612890069 -1.6441723650152 -5.76628463918513 -8.12540596181696 -9.36175316030329 -11.5324761217291 -6.86417358571833 -2.494525605982 0.865692442113701 0.773544614965264 9.01812774484808
5.99203079397028 0.534562761133369 -1.45317298715765 -4.3024485761469 -7.2533934766596 -8.98479492014105 -10.6961310560053 -6.27617294138128 -1.3499396497553 1.39383857900446 0.22476928884333 9.4831845110113
5.70060424804688 -0.143409919738769 -1.99733562469482 -6.43219776153564 -8.24067897796631 -9.60668392181396 -11.1190511703491 -6.76133556365967 -2.24949855804443 0.76400547027588 0.177684593200684 8.45207672119141
5.71761715628884 -0.255064842917701 -1.84100043556907 -5.99137580178001 -8.47551429054954 -10.3679722525857 -11.4812344290993 -6.81700026772239 -2.2436016776345 0.0909167549826897 0.17520630576394 8.11163151480935
4.80351231314919 -0.695309899070047 -3.09229972145774 -7.2152397849343 -9.14133765480735 -10.9501164176247 -11.3876908042214 -7.26229979775169 -2.65913893959739 0.331831671974875 0.000408866188742252 7.32073090293191
5.44832426417958 -0.228542267192495 -2.91422647129406 -6.48832887302746 -8.1452674258839 -10.4743251193653 -11.2894324649464 -6.56322663914074 -1.12923616062511 0.840938628803599 0.900373519550669 8.30398184169422
4.70932240919633 -0.454087777571246 -3.41438250108199 -7.26244501634078 -8.56084589524703 -10.5608840422197 -11.0396190123125 -6.72538141770796 -2.03160051866011 0.990000204606488 0.0639843507246525 7.84324498610063
6.48821301893754 0.520497755570844 -1.95451788468795 -5.97588209672408 -8.27262548966841 -9.09306768937545 -10.2204785780473 -6.84551863236861 -1.18212370439009 0.755332426591352 1.14167161421342 9.48911614851518
5.59479733380405 -0.431428709897126 -2.36535433855924 -6.45798853960904 -8.2206991108981 -10.3686235341159 -11.7661073597995 -7.3503549489108 -3.43987063494595 0.120220383730803 -0.421762267026033 8.22201462658969
6.2579399802468 0.26543490669944 -1.93681843497536 -5.83065541007302 -8.26035244681619 -10.0517419121482 -10.6347783348777 -5.98981793143533 -1.27320225455544 0.966553375937721 1.07721583626487 9.36256949684837
6.41889253096147 1.24560227827592 -1.00548109574751 -4.70350966020064 -7.00129446549849 -9.25916990800337 -9.96625456376509 -4.85148176713423 -0.290353150801224 2.5264555497603 1.95422807173296 9.70696797804399
6.05953026684848 1.09744835766879 -0.137081137570469 -4.43732070055875 -6.92426108446988 -8.20614432421598 -9.97549628344449 -5.29008101550016 -1.0798263463107 1.76573372754184 1.53595543774691 9.09322930249301
7.45445899963379 2.0012357711792 0.354600715637208 -4.02448101043701 -6.91468830108643 -8.4081880569458 -8.96771259307861 -4.67840023040771 -0.717416954040527 2.87470226287842 2.31075267791748 10.788748550415
5.92450199127197 0.0899787902832045 -1.04090919494629 -5.29412879943848 -7.71192779541015 -8.40680351257324 -9.70579948425293 -6.23890914916992 -2.44046058654785 1.60099754333496 0.410731887817384 9.40390930175781
4.05384125276045 -1.74134192900224 -2.69914565519853 -6.96128592924638 -9.74874816374345 -10.3671105905013 -11.9376939340071 -8.15414557890459 -4.69734702543779 0.129591603712601 -2.08881698088213 6.98829998536543
5.45450146415017 -0.619213745810768 -2.19779078743674 -6.03290812752464 -8.77898661873557 -10.1560789801858 -10.9496504523537 -6.57279078743674 -2.20620219490745 1.20419056632302 -0.0887934424660415 8.46379883506081
5.04023805965077 -0.644031845439564 -1.95998223911632 -6.24173577915538 -9.05094751011242 -10.2678321231495 -11.4068187106739 -6.91098245273937 -2.95202859531749 0.942062057148327 -0.62946923862804 9.21880403865467
6.21959489475597 -0.46857076991688 -1.67947203029286 -6.36259275783192 -8.35450941432606 -8.92184263576161 -8.2782993923534 -5.59647184718739 -2.08504873622547 2.54905313145031 0.0646170962940573 9.23655885349621
5.88011077534069 -0.979475940357556 -2.38471886027943 -6.24147125590931 -8.9100846897472 -10.3460511814464 -9.24171730388295 -6.97071739543568 -2.79092880595814 1.44236091266979 -0.461457217823376 8.58822921406139
5.13602875796231 -0.965953358736904 -3.18419981869784 -6.81711722287265 -9.75790549191561 -9.85577727231112 -10.6524443713101 -7.07520056637851 -2.41343260678378 0.89349221316251 0.0617298993197366 9.22800587740812
4.18205559470437 -1.1730221488259 -2.49509131691672 -6.79427039406516 -9.42660224220969 -10.2284592368386 -12.3968781211159 -7.30209052345969 -3.44396102211692 -0.113654015280982 -0.715700981833717 8.62655651786111
4.98073665445501 -0.900670129602606 -3.40224559957331 -7.42862041646784 -9.64830310994929 -8.33331211263483 -8.58470829183405 -6.53424556905573 -2.6926680391485 1.68040172403509 0.231894415075129 8.97743789499456
4.20266889225353 -1.69210077632557 -3.08763719905506 -7.56546808589588 -9.95578218806873 -10.4859011303295 -11.4069502483715 -7.32063700069081 -3.3888800274242 -0.0341417919505709 -0.972545875202524 8.02417157780041
3.72808297764171 -1.12436643947255 -3.86789099086415 -7.88640371669423 -9.42263761867176 -11.0551544796337 -10.9323956142772 -7.39789167750966 -2.19513288844716 -0.167739547382702 0.0266402591358528 8.09199556003917
5.44339605678212 -1.06012300144542 -3.83431771885265 -7.38707879673351 -9.21709016453136 -11.351707016338 -9.68592218052257 -6.60931733738292 -1.52213624607433 1.06304403651844 0.263725722919812 9.24593969691884
5.71000776290894 0.0393696784973159 -3.05283536911011 -7.29184141159057 -8.94719114303589 -10.8253497123718 -10.9921702384949 -5.89383687973022 -1.02252187728882 1.40546998977661 1.37193117141724 9.42131910324097
6.36022365743464 0.717344171350653 -2.92194568460638 -7.0415002042597 -8.80413257425482 -9.52384197061712 -8.41194164102728 -5.76694499796087 -0.918920629674737 2.673210031336 1.71667659932917 10.7952736681158
6.79541488127275 1.29457755522294 -1.59273628755049 -6.16549210114913 -8.34400658173995 -8.37321190400557 -8.67006210847335 -4.91373734040694 -0.512066884474322 3.07699294523759 1.90297980742021 10.744809107347
5.68500237898393 -0.567099519209428 -2.10410017533736 -6.06325811906294 -9.91575140519576 -8.73011107011275 -10.3582944349809 -5.40510077043013 -1.65335554643111 1.8124533219771 0.839673094315962 9.69493680433794
4.96296608664773 -0.497694847800513 -4.61625373146751 -8.56903731606223 -9.90308272621848 -8.57326209328391 -7.82176863930442 -5.72325408241965 -1.29788100502708 2.15185272910378 0.242001654885033 10.0717221520164
3.88790832866322 -1.29185737263073 -4.98277343403209 -9.55087913166393 -11.4274374354969 -12.106896053661 -10.1224504817616 -8.15877212177623 -3.67896331440319 0.226479877125133 -1.17795432697643 8.11819969524037
4.72151040163907 -0.81106043728915 -4.07025385769931 -7.91526842984286 -10.8509144869718 -9.57913447293368 -9.00002146634188 -7.25125552090731 -2.90871287259188 0.868569842251866 -0.389566907015713 7.9704422864047
6.90154560262507 1.56546981984919 -1.38326446359808 -5.91818229501898 -7.96929923837835 -7.15218917673284 -7.62539665048773 -4.7072638685053 -0.174291532689875 3.10902412587946 2.15401657277888 10.1805516069586
4.5487247987227 -1.01636347337202 -4.75566324754195 -8.76978144212202 -11.0176833586259 -10.0841792540117 -10.5622886137529 -6.7426627592607 -2.73541292710738 1.1239372773604 0.0641666932539522 8.59797826246782
3.73728052486073 -1.20269902836193 -5.52049955021251 -9.66435178409923 -11.2750028003346 -10.0374387134205 -10.7675507892262 -7.39750035892833 -2.88403447758068 0.388575233112682 -0.497233711589466 7.98991361964833
3.5282340223139 -1.91381691152399 -6.24006317312067 -10.4615616625006 -12.9996666734869 -11.6225380724127 -13.01068351919 -9.2150635545904 -4.11516807729548 -1.16304634267633 -1.4870304887945 7.35281516855413
3.32427012703635 -2.34792912223122 -5.27186405875466 -9.67276394583962 -12.4151650688865 -10.7703095696189 -13.8685494683006 -8.69586384513162 -4.47752201773904 -1.26715481498025 -1.80826580741189 7.38280093453147
3.7502760627053 -2.33998921134255 -5.69571736075661 -10.4291844628074 -11.8730626366355 -10.5310635826804 -13.490070845864 -8.62171795584939 -3.98752453543923 -0.99751332022927 -1.50019314505837 7.87972399971702
3.57085808840665 -1.95171347531405 -5.62039938839999 -8.61117926510898 -9.53851309689609 -10.8198718157682 -10.2005728808316 -8.13140097531405 -3.05191031369296 -0.0266532030972577 -0.919530781832609 8.03067216006192
2.7557789629156 -2.95787460153753 -6.77069122141058 -10.7730982953852 -11.7089656049555 -11.3898909742182 -11.9833186322992 -8.98169166391546 -4.07428771799261 -1.68887740915472 -2.63852340524847 6.673236543482
4.02299003601074 -1.6349193572998 -5.33239097595215 -9.33682746887207 -11.1065837860107 -9.52206344604492 -10.1793682098389 -7.7513916015625 -2.9906379699707 -0.444476318359374 -0.749028396606445 7.4895227432251
3.60444007353349 -2.51556839509444 -5.80184616609053 -10.2432066397233 -11.9568010763689 -11.3341776327653 -10.8732191519304 -7.83084549470381 -3.43760742707686 -0.253122945265336 -1.95521225495772 7.91196952299638
1.94191441969438 -3.90768732591109 -6.62378992600874 -11.4352218107744 -12.6552115873857 -12.014792581038 -14.0090781645341 -10.2977916197343 -5.63650240464644 -2.72464289231734 -2.5017577604814 6.41290841536089
1.78699340820312 -3.99951515197754 -6.72285423278809 -10.7176986694336 -13.6501823425293 -12.2423225402832 -12.7855239868164 -10.6008544921875 -6.61910018920899 -2.41192779541016 -3.68624649047852 5.66939105987549
1.37939511212436 -4.26630724993619 -7.92283572283658 -12.0591634663669 -13.497670546445 -11.8742193135348 -12.5318464192477 -9.52083720293912 -4.68684710589322 -1.87275065508756 -2.58010806170377 5.81027470501986
0.958578586578369 -4.48568296432495 -8.63093709945679 -12.7600035667419 -14.6141486167908 -13.776750087738 -12.1296172142029 -10.4399371147156 -4.8761420249939 -2.19063138961792 -3.40168905258179 5.28308916091919
0.70493116378784 -6.00118837356568 -9.11582765579224 -13.3148633003235 -13.1994305610657 -13.5584088325501 -12.1447964668274 -9.92882738113403 -5.38533411026001 -1.40362176895142 -3.98163995742798 5.10283365249634
1.33319573835893 -4.16346258683638 -7.74671835465865 -11.8711575941606 -13.5220479445024 -13.5589551405473 -13.8618955091997 -9.9877175764604 -5.65095228715376 -2.20968908830123 -4.0022782759233 5.53516679243608
0.61916412006725 -5.86214958537709 -8.45362793315541 -12.3907693516124 -13.4507707249035 -13.2104676853527 -12.4854806553234 -10.3426278721203 -6.06502853740345 -2.2365926395763 -4.22408806193959 4.96785129200329
-0.00148830413818501 -6.24088344573975 -9.51269969940186 -13.1267305374146 -13.6990076065063 -11.7651582717896 -10.8361135482788 -10.687700843811 -6.91411838531494 -2.43845806121826 -5.09239253997803 3.60791339874267
-0.255075524070048 -6.24799926064231 -10.4799004294656 -13.3269596793435 -15.0866909720681 -14.0865803458474 -10.5085201957009 -11.0359001853249 -6.71415145180442 -2.65400321266868 -4.93648154518821 4.44842713095925
0.769831683418968 -5.01990029595115 -6.64029023430564 -10.5270814635537 -11.9437436797402 -11.1371278502724 -11.53176018975 -9.62229058525779 -5.73105904839256 -1.08025452873924 -4.27706620476463 7.5535192749717
3.36224787452004 -2.4273811080239 -4.5668082930825 -8.76487118981101 -10.2020507552407 -10.5772948958657 -10.9679923751137 -8.15880925438621 -3.96675450585105 0.829269816658712 -1.69708020470359 8.5366377136924
1.42793803648515 -3.99994892640547 -6.94648212953047 -10.6104511694475 -11.3475861029191 -10.2396835760637 -12.2991318182512 -8.24648136659102 -3.9121994452043 -0.196777768568559 -2.53079456849532 7.33563571409746
2.57192126187411 -4.35147389498624 -6.88407239046964 -10.2739916714755 -10.8473692807284 -10.19711598483 -10.8006449612704 -7.56407269564542 -3.29540547457608 0.452536496249113 -2.93751629916104 7.78299036892978
3.21737305901267 -3.68689139106057 -5.26920874335549 -9.56514151313088 -10.0792330048301 -8.1560266754844 -9.90139181830666 -6.72720892646096 -3.03097899176858 1.63586823723533 -2.45562918402932 7.15476720116355
4.82069605047053 -1.79773027246648 -3.5225265676325 -7.92691499536688 -10.038590257818 -9.5485161001032 -8.32277757471258 -7.26352769678289 -3.43258172815496 1.09616010839289 -1.76896745508367 6.24469297582453
4.51073412461714 -2.60413594679399 -5.13753552870317 -8.32336087660356 -9.07179303602739 -9.71794171766801 -9.4759277863936 -7.91253705458207 -3.02137227491899 0.784553094343707 -2.18147893385454 6.91596941514449
2.89959476644342 -4.41386081522161 -5.3931718046015 -9.27302982156927 -10.9021477872675 -9.94646503275091 -9.78146793192083 -8.90717365091497 -5.20651676004583 -0.190716283971614 -4.12702609842474 5.08388851339167
-0.602745983817361 -7.02090356133201 -9.48856446526267 -12.8045854308388 -13.8994760253213 -9.99325463555076 -9.86009118340232 -9.5675630309365 -6.04637048027732 -1.37754151604392 -5.81343552849509 4.29644682624123
-0.588898788798939 -6.96124375950206 -9.72569001804699 -12.3721782077443 -13.3664981235157 -9.1004001010548 -9.80795014988292 -10.1936904300343 -5.39084161411632 -1.67247499119152 -5.24911798130382 4.44715677608143
-0.977567421306265 -6.95697568546642 -10.9172360767018 -14.7954099048268 -14.1155011523854 -12.315059410442 -10.1378800738942 -9.39023564945568 -4.50268720280041 -1.32314656864513 -4.19306157719005 5.91309095729481
-0.775347024744207 -6.36229923421686 -10.583973199671 -12.9461081331426 -10.5009978120977 -12.066618234461 -10.0099242036993 -8.13297298604792 -3.956417352503 -1.25083568746393 -4.3299467867071 6.31442424600775
-2.29465885162353 -6.47554607391357 -9.94734592437744 -12.8431474685669 -11.7575723648071 -10.7522832870483 -10.1580678939819 -8.38434619903564 -3.53377933502197 -0.747789573669433 -3.9959508895874 5.9708869934082
0.809256692366166 -5.7561882539229 -7.96499906019731 -11.4472225709395 -13.1344440980391 -11.4948185487227 -9.99265180067583 -8.76100049452348 -3.93838582472368 -0.965203146501022 -3.53556714491411 6.74802889390425
2.07618131637573 -3.52208909988403 -7.36338243484497 -10.1818371772766 -9.14880571365357 -11.1157208442688 -8.25120553970337 -6.07338151931763 -1.78303155899048 1.05306997299194 -1.70019159317017 8.34327211380005
3.39768583124334 -2.79987734014338 -6.16850870305842 -8.78240984136408 -9.44335001165217 -9.228740865534 -8.18784921819514 -6.11150949651545 -1.27434938604182 2.10597974603826 -1.22615831548518 9.98959619348699
2.14938318946145 -4.05160176537253 -8.10961758873679 -10.6457198836587 -9.86565243981101 -9.47108876488425 -8.82654607079246 -6.45961797020652 -1.71260106346824 0.800386073372582 -1.89224087975242 7.15722239234231
2.85463177941062 -3.15777933814309 -6.27197230078957 -9.56221163489602 -9.1136776230552 -9.02199518897317 -7.03002321936868 -6.11597216346047 -1.44249689795754 1.81133687279441 -1.13018954016946 8.8173583724282
1.86158120415427 -4.65239775397561 -7.95249045111916 -10.8238226196983 -10.2038370392539 -10.7609754822471 -8.57312071540139 -7.02149069525979 -1.84097349860452 0.279769299247047 -2.43375075080178 8.23765122673728
2.43583642786199 -3.9745925729925 -7.59468115026301 -10.7492889230902 -9.82269132787531 -8.71282232457941 -6.18729246312922 -6.18168104345148 -2.34429968053644 1.61227189844305 -1.79207456762141 7.79434739893133
2.62884328148582 -3.79912379004739 -6.86076357581399 -9.6635685227134 -10.687065150521 -8.64912226416848 -6.4053955338218 -6.51576426245949 -1.80297091223977 1.2966251113198 -1.48018267371438 7.86293313286521
0.790946752374822 -4.36185857599432 -8.86118146722967 -8.80029126947576 -9.3066179448908 -10.5545694524592 -10.5947630101984 -6.29518148248846 -1.14579221552069 0.227651387994939 -1.593134134466 8.72072103673761
0.0625318527221665 -4.36711940765381 -9.60801753997803 -10.5659547805786 -8.13102588653565 -10.2398992538452 -6.85510883331299 -5.37701854705811 -0.496864891052248 0.679452323913573 -1.2578950881958 10.3241905212402
-0.210504159060392 -4.97497521313754 -8.71323548230258 -11.2643848505887 -8.65580902966586 -10.1329876032743 -5.74895440014926 -5.25623665722934 0.104702368649569 0.879427328976718 -1.32166253003207 8.74322642413053
-0.879677703163839 -5.7735089562156 -8.8967999718406 -11.0486153862693 -8.52289097525857 -9.30076306082985 -5.10671704032204 -5.06180088736794 0.0811739661476842 0.900185654380106 -0.818367888710714 10.6897574164651
2.54364193136042 -4.04358493631536 -7.29479991739446 -10.1359597379511 -9.65383540933782 -10.3973656827753 -8.52326976602728 -6.44580089395696 -1.4713040525263 0.903373605554755 -2.72362529581243 9.47442234212702
2.77584883082997 -3.62935594211925 -7.42459062229503 -10.1860957492482 -9.54297021519054 -10.1361003268849 -10.1316142429005 -6.60359147678722 -1.73964456211437 0.82424398769032 -1.95126680027355 9.57515760768544
2.54020540064031 -3.3763576334173 -7.84724577123469 -10.9010234659368 -9.2847991769964 -10.7240749185736 -9.12178381139582 -6.29624517614191 -0.666108686273748 1.88369409387762 -0.569804746454412 11.2994665319269
2.66290477405895 -3.44140812266957 -7.02549167979847 -10.627571071278 -10.083303416859 -11.4982432972301 -8.48164173473011 -6.32749172557484 -0.863580669056287 1.14096454273571 -1.28670879710804 9.35062984119762
4.16020184430209 -1.97846049395475 -5.86490840044889 -9.33464259234342 -10.5371553334323 -8.61970919695768 -5.90903681841764 -4.37190836993131 -0.288704100522128 2.92888241681186 0.317720231142911 10.8323963251981
2.85981687198986 -2.68901506770741 -7.19785372127186 -6.76510683406483 -8.61907831538807 -10.0964228283275 -7.18509737361561 -5.88385454524647 -1.57844606746327 1.29878743778576 -0.3979117046703 9.08383782993663
2.41151117845015 -3.4685432954268 -7.77297330336137 -8.55663991407915 -8.12982869581743 -10.1901695771651 -7.50424313978715 -5.98997235731645 -1.64016652540727 1.51320719285445 -0.760150198502973 9.06824850602584
4.50201866843484 -2.98166014931419 -5.81995513222434 -8.68968322060325 -9.63074996254661 -7.21653678200462 -8.38868453285911 -4.51095511696555 0.722113349220969 3.049879767678 2.68568108298562 10.8001096031883
5.06574648076838 -2.46189481561834 -5.10768110101873 -8.58078557794744 -8.73544294183904 -5.4439886266535 -7.5450514013117 -3.88468152826482 1.79774683172053 3.97330110723322 2.46824091131037 12.4805566614324
6.42533807754517 -1.01749010086059 -4.00809068679809 -3.4790207862854 -5.00883646011352 -3.04925317764282 -4.74559183120727 -1.45709009170532 3.4196551322937 5.81531744003296 2.75536375045776 13.463140296936
5.1847671508789 -2.56179580688477 -5.00695381164551 -6.65942153930664 -7.31487808227539 -4.74948844909668 -5.2011848449707 -2.91095504760742 1.2011302947998 4.55349292755127 0.87718048095703 11.2373670578003
7.03971842852506 0.266913214596833 -2.58471794995395 -5.84070511731235 -6.25438042553989 -5.67617150220004 -5.32248993786899 -2.24971886548129 2.4380596074191 4.59088400927457 3.05656127062711 9.86081008044156
5.72872709794478 0.0296523527665578 -4.34559941725297 -7.183863882585 -7.52225232557817 -6.2251350923018 -5.82324910597368 -3.13059926466508 1.50989603562789 4.7688081221147 2.45132898850875 9.56357931657271
4.06781328374689 -1.52771627252752 -6.47978269403631 -7.31197797601873 -7.94720899408514 -7.58451520746404 -8.33590566461736 -5.27478277033025 -1.31844770258123 2.04597986394709 0.833966619318183 8.49274480993098
4.54532586877996 -1.89488447362726 -5.65740049535578 -5.77604330236262 -7.15125883275812 -7.01957739049738 -8.34021223241633 -5.45439947301691 -1.25526655370539 2.39535295313055 -0.0253146951848819 8.40024911707098
5.23653654618697 -0.0446962876753361 -2.27429910139604 -6.13002915815873 -6.10068269209428 -5.00897546248002 -6.19039292768998 -2.64429994062944 0.254786057905719 4.70546392960982 1.8744664625688 8.77953867478804
4.22851094332608 -0.906123074618254 -2.37290087613193 -5.6388615694913 -7.9513615694913 -4.47873774441806 -6.83916369351474 -4.34890070828525 -0.92177287015048 3.82883175936612 0.048926440152254 8.51114377108487
4.8326341715726 -1.68739775744351 -1.71522788134488 -6.11610106554898 -8.58716086474332 -5.20023230639371 -8.40051535693082 -4.70922736254605 -0.736510077389802 3.55642624768344 -0.71095542040738 8.16821309002963
5.62252196398648 -0.469108971682463 -3.98902741345492 -7.5044941035184 -9.30883065136996 -6.94147911938754 -8.75323525342074 -5.07802811535922 -0.136394890871916 2.15021857348355 1.00171622363004 9.27768858996305
4.51498588215221 -2.10963837016713 -5.81488243449818 -7.03791252483021 -7.06917206157338 -9.34132019389759 -5.82280937541615 -5.34988228191029 -0.0452577244151726 1.26169761310924 -1.03980652202259 7.63578113209118
3.77779269651933 -2.73543858094649 -6.52512669129805 -8.09671139283614 -9.8462440924211 -8.53730129762129 -9.16428494019942 -7.39712643189864 -2.84491848512129 0.837015871568159 -1.9309551672502 5.83752322630449
2.78834986253218 -3.80872273878618 -5.97505498365922 -6.86778378920122 -7.95916295485063 -8.08699155287309 -6.04061437086625 -6.36505437330766 -2.20236134962602 1.54207300706343 -1.75712132887407 6.45447802110152
3.56063258431174 -1.83103192069314 -6.70310032584451 -6.42046559073708 -7.08856022574685 -7.86750614859841 -5.20490658499978 -3.81209957816384 0.870698807456275 2.20905291817405 0.558149216391822 6.74668967507102
4.42762754613703 -1.05572702234442 -5.09018136804754 -8.6082744771784 -8.15638353174383 -6.9956207448786 -4.28877260034735 -3.48318101709539 1.22120664769953 3.45002554113215 2.05807111913508 8.41503332311457
2.27753666097468 -3.51288196390325 -7.61426326578314 -10.5262791807001 -9.7053486997431 -7.22445079630072 -5.53351756876165 -5.34426280801947 -0.53150150125677 1.26252010518854 -0.0911919767206371 7.6606819933111
5.80314275568182 0.39480134790594 -4.49622801000422 -7.16677740270441 -5.68759420568293 -6.17925146276301 -2.79293516332453 -2.22022703344172 2.3669902974909 4.67460843866522 2.99284860437567 9.2300274068659
3.84493956999345 -1.3681055502458 -5.63314499421553 -8.44376053376631 -8.41846718354659 -6.31241097016768 -4.09561409516768 -3.23014511628584 0.378808359666305 4.19348082975908 2.06077895597978 8.83759532408281
6.21856329657815 0.675449588082053 -4.28830888054588 -6.46640755913474 -5.73579957268455 -8.51904275200584 -5.73495080254295 -4.03330971977928 1.20996687629006 3.78665564276955 2.77498266913674 10.1970798752525
6.05986041155728 0.785364333066074 -3.80029087933627 -6.25982266339389 -6.53196125897494 -7.90652066144076 -7.57093792828647 -3.39029103192416 0.829874220761386 3.9219915303317 2.82159060564908 10.0308534535495
4.43544968691739 -0.289848240939055 -5.39310828122226 -8.99096098813144 -8.39662543210116 -10.4262351122769 -7.91269865902987 -5.16010847958652 0.166122523221102 3.28624352541837 1.23487290469083 8.34992322054776
6.12046868584373 1.26139313957908 -3.3154634735801 -7.49240439154885 -8.08563750006936 -7.04367392279885 -5.67954390265725 -2.61446325995705 2.21076638481834 5.34841973564842 3.69669015190818 9.9331937529824
6.11201202219183 1.23653137033636 -3.71055496389216 -7.57288635427302 -6.60618293935602 -7.82175148183649 -5.90029228383845 -2.6575554674322 1.7494269544428 4.70048438852483 2.86143981760198 9.10480796640569
4.57798497460105 -0.238124682686546 -4.90616400458596 -7.47140486457131 -6.17840750434182 -5.9381368897178 -2.40150053717873 -2.57916434027932 2.35525719902732 5.10753648064353 2.71293465874412 8.0617410399697
3.1995360547846 -1.7441723650152 -6.24599006826227 -7.88982704335993 -5.71210029775446 -4.49870994741266 -0.96833923513239 -2.17099121267145 2.87445327585394 4.20855590646917 1.34710952585394 6.29275867288763
4.2527439290827 -0.0439575021917165 -5.22359159643 -6.74323537999933 -6.23398283178156 -5.25187376195734 -3.05946424657648 -1.49359014684504 3.16993829553778 5.39875623529608 3.03654786890203 7.62327215021307
2.28700171383944 -2.22742165652188 -7.20835389223966 -5.82238473025235 -5.91697014895352 -5.79769982424649 -2.44326867190274 -2.70535363284024 2.68131361874667 3.51536665829745 0.835744008150968 8.3478308764371
3.84268822236495 -0.557788233323532 -6.155680994554 -5.50692878202959 -4.93392119841142 -6.21983657316728 -2.83025107817216 -1.15468154387041 4.35247864289717 4.48431839509444 2.74534668488936 8.15196671052412
4.07207690152255 -0.666841402920809 -5.56173695650968 -7.24521054354581 -4.14438046542081 -5.75036992159757 -2.95491971102628 -1.12773694125089 4.58962260159579 4.68233118924228 2.56674395474521 7.39977751645175
2.61636610898105 -2.78040627566251 -6.29082802859219 -7.62354401675137 -5.44450120058927 -5.7188942822543 -1.79202393618497 -1.66882638064298 3.99760695370761 3.28828879269687 2.71077414425937 6.48920889767734
2.44978761672974 -2.25658559799194 -6.85860013961792 -5.8940863609314 -4.53298711776733 -5.75584936141968 -4.2486720085144 -2.0696005821228 2.64713144302368 3.29623079299927 0.495823383331299 6.11741876602173
3.20926659323952 -2.56416518471458 -5.33156401894309 -8.10167510292747 -6.82218749306419 -7.5534649588845 -4.04487426064231 -3.40456397316673 1.41903298117898 3.5954551003196 -0.081008980490946 6.94623463370583
5.32347458059138 -1.12922698801214 -4.72375518625433 -7.67569572275335 -7.13834411447698 -8.00421745126897 -5.49772865122015 -3.56875449960882 1.19316261464899 3.88502090627497 1.2855526750738 8.86747520620173
5.98077044053511 -1.08064713911577 -3.87401833967729 -6.5300070329146 -5.95118394331499 -7.87201371626421 -6.27462640242143 -2.74501862959428 2.33623823686079 4.73013243241743 2.71543821855025 8.57388147874312
3.71656142148105 -2.61999596682462 -4.88150109377774 -8.05003251162442 -8.2290562543002 -8.2703446301547 -6.02140320864591 -4.46950043764981 0.429347142306241 3.24732123288241 -1.04445160952481 6.4983378497037
5.77827954725786 -1.0140645460649 -3.90080046220259 -6.55363630814986 -6.77300238175826 -5.78148436112837 -4.09474920793013 -3.04479956193404 1.6927168412642 5.05763173536821 1.12967706160112 8.94253182844682
4.45939320650968 -0.94937067898837 -5.42821818265048 -6.26483660611239 -5.35988741787997 -7.70253306302157 -5.80688410672274 -3.67421847256747 1.05845898714933 4.44976491061124 1.47440022555265 8.80592793551358
4.04138259887695 -2.14155883789062 -6.19716377258301 -6.78024978637695 -7.45744819641113 -6.12299652099609 -4.34162826538086 -3.6981632232666 1.25273399353027 4.13647537231445 0.434443283081055 7.55814628601074
2.49830676859075 -4.26852939779108 -7.23721836263483 -10.1240305727178 -9.04925106221979 -7.05656765157526 -4.03194759542292 -5.75121830159967 -1.29355571920221 1.74011279886419 -1.95400379354303 6.16346885507757
3.3022365656766 -4.15862845507535 -7.31184577074918 -6.57937621203336 -8.15837668505582 -9.13595961657438 -6.90407561388883 -5.04384612170133 -2.16366194811734 2.62059403332797 -0.709138861569492 7.57971001538363
2.94644806601784 -5.4216664054177 -7.0765907981179 -9.82946898720481 -11.2245056845925 -7.65155913613059 -6.86356284401634 -8.29759146950462 -3.94721915505149 0.0287940285422579 -2.88600470803001 5.36225579001687
2.99444895657626 -5.35753316012296 -6.9237734707919 -7.92178219881925 -10.5272166165439 -9.32765263644132 -9.41005963412198 -7.65677327242765 -4.05960339632901 0.628548916903409 -2.11735028353604 5.82030707272616
2.38523226651278 -5.65413540926847 -7.43243664828214 -7.73388165560636 -10.3118159207431 -9.55041188326749 -9.2813174161044 -8.35243672457608 -4.87673443880948 0.0942967501553618 -2.70689648714933 5.7643664446744
3.45735736326738 -4.7056751684709 -6.46690945191817 -9.08624844117598 -9.55529217286544 -7.89655689759688 -5.70174603028731 -6.02590946717696 -2.34377102418379 2.01026530699296 -0.588985486464068 7.11354537443681
4.26330862912265 -2.92850293246183 -6.315418139371 -9.98429478732022 -9.8205794247714 -8.52471722689542 -6.70009221163663 -5.35041798678311 -1.23385609713468 2.96793948086825 -0.231416598233309 7.32265578183261
7.80468051216819 1.91476886055686 0.0434099890969009 -3.80548985221169 -5.48745854117654 -6.71319897391579 -6.72243435599587 -2.51259167411111 0.788714096762916 4.24832598946311 4.84892146370628 10.7717224814675
6.17669079520486 0.503954627297141 -2.49095465920188 -6.01872756264427 -7.17431571266868 -8.01390959999778 -8.49385192177512 -4.00695540688255 -0.999575875022195 3.0230185768821 2.68243286826394 9.59751484610818
5.38784798708829 0.567845431241121 -3.17520037564364 -7.57489481839267 -9.42677203091708 -8.35929003628818 -9.74921694668857 -5.27719965848056 -1.31472865017978 2.85341748324307 1.76533421603116 8.2251406582919
6.40877602317116 1.16414520957253 -2.64809920571067 -5.14440657875755 -8.13169600746848 -4.78388526222923 -5.76733519814231 -4.62009932778098 0.0531222603537813 3.59927246787331 1.95621941306374 9.87987492301247
4.93149686293168 -0.166550393538042 -3.38720964951949 -6.67373156114058 -8.95836138291792 -7.22431826158003 -6.80904650254683 -5.85620951219039 -2.02012896104292 2.67890096144243 0.818543676896528 8.26462102369829
5.33368709737604 0.0646040743047536 -3.53230830972845 -7.0962063962763 -9.22353908365423 -8.53075191324407 -8.10541316812689 -6.42130824869329 -2.62175533121282 1.75542286092585 0.621881753748113 7.15115669423884
7.45359310670332 1.66939625306563 -0.78295436338945 -5.38522448973222 -8.16377940611406 -6.63938250975175 -7.22260585264726 -4.74695506529375 -1.30190768675371 2.98660931153731 2.1200664953752 8.97125038667158
6.3662052154541 0.288603782653809 -2.06967258453369 -5.575758934021 -8.73747158050537 -6.6058988571167 -7.91685962677002 -5.36867237091064 -2.42203617095947 2.45570850372314 0.703879356384277 8.00611114501953
6.12681413997303 1.03587271083485 -2.28921769749035 -4.73332666050304 -6.23270677219738 -7.71477006565441 -8.22524713169445 -4.33521913181652 -0.224369751323355 3.95617224086415 1.9580414425243 9.14306856502186
6.26012481342662 0.257327686656605 -3.19294582713734 -7.25211941112171 -8.58640705455433 -7.77163730968129 -7.14974628795277 -5.87994610179554 -1.06038318980824 2.655892979015 1.10455669056286 9.77625526081432
6.32105117277666 0.0337710900740191 -2.87379116578536 -6.88563389344649 -8.52813381715254 -8.84325832887129 -7.18094486756758 -4.62779087586836 -0.0944771246476606 4.09638934568925 1.05287318663164 9.97093635038896
6.89279670715332 0.198126029968261 -1.55924587249756 -5.73716716766357 -8.18324069976807 -8.39241390228272 -8.73101596832275 -5.699245262146 -1.78939609527588 2.65615863800049 0.789329719543456 9.8682653427124
7.51943433934992 1.44277132207697 -0.466417902166192 -4.80041372125799 -6.3494344884699 -8.80333768671209 -8.69970571344549 -3.86541807001287 -0.192543619329278 4.122006780451 2.00736368352717 11.3546956842596
7.83341476267034 2.54731342142279 0.169618337804621 -3.26214245015925 -6.30021122152155 -6.32016018087214 -7.23769405538386 -4.05338123494928 0.874667852575129 3.76859256570989 3.761506765539 11.0019175702875
9.46515503796664 3.73954144391147 1.93230000409213 -1.77075442400846 -4.93196162310513 -6.26689585772428 -6.86105784502896 -2.13069972124967 0.774260911074553 5.28145161542026 3.8839410868558 11.5632003870877
9.78145987770774 3.9953766562722 2.67056281349876 -1.36527626731179 -3.75943749167702 -4.8944052956321 -6.36067955710671 -1.82443611838601 2.00545317909934 6.03128154061057 4.9113865592263 12.8558445670388
10.0035013025457 4.9133075540716 3.22380960637873 -0.611845606023614 -3.1503435308283 -4.13921605890447 -4.04338514154608 -0.784191721135919 3.35177934820002 7.52957475835627 5.35604608709162 13.6240853136236
8.99888279654763 2.56735851981423 -0.442527268149636 -3.89182040474632 -4.71712443611839 -2.4641260840676 -1.57978389046409 -1.22052714607932 2.63211109854958 6.98712208487771 4.21545269706032 12.5702939293601
9.25207732807506 3.73395656238903 0.453026996959341 -3.4563815723766 -6.1475379597057 -4.11825634349476 -4.33159901012074 -1.80297352183949 2.02441142689098 6.00299857746471 4.09676860462536 11.9468262065541
6.67422468012029 0.0307033712213673 -3.45037191564387 -5.93490904027766 -6.96096723729914 -3.68946569616145 -4.43744390661066 -1.9553729837591 -0.0978576486760936 5.6248968297785 1.80515748804266 11.0923412496393
7.96663505380804 2.05935222452337 -1.6741720979864 -3.83198230916804 -6.60914486104792 -3.03881328756159 -6.32548587972468 -2.01617305929011 1.97325641458685 5.93697673624212 3.4934590513056 11.45107013529
9.86241121292114 3.3167893409729 2.58671731948852 -1.53152303695679 -3.96730833053589 0.0706154823303216 -5.25722150802612 -1.6432822227478 2.20590181350708 6.70701189041138 3.50411195755005 13.0028583526611
7.57535327564586 2.75633872639049 0.286036144603383 -3.03503166545521 -6.4835580479015 -2.46653305400502 -7.97566925395619 -3.96496330608021 0.595640789378773 3.63784659992565 3.06765998493541 12.8204103816639
7.62951505834406 0.0221799677068546 -0.642454736882989 -4.74653875177557 -7.83721029108221 -4.78774129694158 -8.78867780512029 -4.94145452325994 -1.69097196405584 2.94233263189142 1.66007364446467 13.2353395288641
7.90382876829668 -0.267541737989944 -0.837781758741897 -4.59223541779951 -8.03329071565108 -4.06913361115889 -8.75077995820479 -4.73378166718916 -1.44861206574873 4.26224723295732 0.952945856614548 13.1313077493147
6.29287771745162 -2.00664849714799 -2.9885363145308 -4.69613786177202 -8.20353455977006 -3.36103196577592 -7.43600984053178 -5.3025354905562 -2.7323393388228 3.0334248976274 0.00738386674360925 11.6149764494462
5.78163264014504 -2.92050721428611 -3.56786324761131 -6.33025338433006 -8.95015122673728 -3.89531495354392 -6.98632218620994 -5.22286393425681 -2.43322922966697 2.51883146979592 2.2724401734092 9.59076044776223
5.20360245271162 -3.2094090981917 -4.44771895842119 -7.07404456572099 -10.0023015542464 -6.52869544462724 -9.49894080595537 -5.34971747831865 -0.359835962815719 3.18743767304854 -1.01532874540849 8.24726452393965
3.93597549958663 -4.95539145903154 -4.72046332792802 -7.72939353422685 -11.5583520455794 -7.96668868498369 -9.76393752531572 -7.21246390776201 -2.81285911039873 1.35698074861006 -2.70468383268877 7.05529827638106
5.47707919207486 -2.91835804852573 -3.47844525250522 -6.8088419047269 -9.30753537091342 -5.13586636456576 -9.36106701764194 -6.21644612225619 -2.02573986920444 2.09529475298795 -0.275079926577483 8.23019579974088
5.81369291652333 -0.978014122356068 -2.43044484745372 -6.39141095768322 -9.01865590702404 -5.54576123844494 -8.50846303593029 -5.11244596134533 -0.208500038493764 3.29868112910878 1.87917696345936 10.3369291912426
7.57777488881892 -1.27026855295355 -2.25660049265081 -4.24138938730413 -7.52596389597112 -3.62560378854925 -7.72372543161566 -4.68760024851019 -0.222994917089288 3.42182815725153 2.36570823842829 11.1455906694586
8.74996486143633 0.91739097075029 -1.00713715119795 -4.24649605317549 -6.26387772126631 -1.63671288056807 -3.33679565949873 -1.22113594575362 2.97612777189775 6.58108916716142 4.57959571318193 13.8755227609114
8.13753315318715 -0.0313444484363892 -2.01085380207408 -5.15541175495494 -6.8442926753651 -3.28127769123424 -3.74620727192272 -2.52285483967174 1.9596509586681 4.41669651378285 3.46300026286732 9.78421398509633
9.01780524687334 1.06388583616777 -1.4497726873918 -4.92083820863203 -6.54294285340742 -3.15881237550215 -4.33862385316328 -2.67577251954512 1.49058070616289 4.6951362176375 3.34526362852617 10.5070582910018
8.94779640544544 1.92038971294056 -0.765609203685415 -4.7673582423817 -6.380773006786 -3.87596267353405 -5.07806151996959 -2.44160979877819 2.13284927714955 5.64156109202992 4.35548263896595 12.6111260067333
9.29468845887618 1.19371151490645 -0.980181459947065 -4.90531230406328 -6.70752788023515 -3.94680858091874 -5.21488070921464 -2.85618091063066 1.57365345521407 3.84581684632735 5.50397610230879 12.0146248297258
8.35160603956743 2.44605031446977 0.260245947404343 -4.342254968123 -6.40178331895308 -6.52178034348921 -7.50474390550093 -4.78375467820601 -0.423569055037063 0.902118353410202 3.68002477125688 10.876736311479
3.30890388488769 -4.52419166564941 -2.79900054931641 -5.0796516418457 -9.09352569580078 -5.89345054626465 -6.00339775085449 -4.92299919128418 -1.63593559265137 2.11989898681641 1.24898834228516 10.8477661132812
5.64434982646595 -1.60716556202282 -4.23586391102184 -7.1199352611195 -7.26771091114391 -10.4848320354115 -9.78264735828747 -6.30586360584606 -3.02349208484997 1.36639095653187 0.617483867298471 10.0440957676281
3.24579172134399 -1.9262282371521 -6.04393644332886 -9.53727979660034 -8.32548208236694 -13.331751537323 -12.9277598381042 -6.4959361076355 -2.90614957809448 0.380521106719971 0.472457218170167 9.09241800308228
4.03786009008234 -1.68899614160711 -5.5963733846491 -8.51978570764715 -8.03497583215887 -10.4736393148249 -9.8713977987116 -6.9463718587702 -3.80030519312078 1.09186285192316 -1.73404008691961 8.41310136968439
5.92496676878496 2.14495559172197 -1.90179161591963 -5.08090691132979 -5.85027985139327 -9.6022234396501 -10.8357344107194 -6.05479149384932 -2.24465088410811 0.9876088662581 0.111060099168256 9.00780005888505
5.50945245569402 0.536533945257013 -2.21544588262385 -6.67738664800471 -6.52266443425959 -10.4634755914862 -10.0953077142889 -5.75744569951838 -1.1876691644842 0.689921014959161 1.53124296014959 9.54510652368719
4.30157092701305 -0.679267848621716 -4.1152267109264 -8.39139744151722 -8.60746189464222 -11.6881274830211 -9.14669605601918 -7.80022808421742 -3.53240772594105 -0.844583476673474 -0.404468501697888 7.91335109363903
5.13729726617986 0.338880174810235 -2.95646322423762 -7.48086584264582 -6.50439298803156 -11.6721843546087 -11.1781104868109 -6.91646421605891 -2.04915846044367 -0.0576347177678898 -0.0183185403997257 8.44527303522283
5.35900515643033 0.22364825335416 -3.28237324627963 -7.41241246136752 -6.57506543072787 -10.9138601389798 -7.55930691632357 -6.16237240704623 -1.21846371563998 1.14893550005826 1.07280749407682 9.62984103289518
5.42109759937633 0.189336620677601 -3.98977295268666 -6.98154083598744 -7.21412483562123 -10.9222337375988 -8.59109131206166 -5.96877304423939 -1.63106171001088 1.95853408466686 0.712402187694202 10.4867142070423
4.34151168303056 -0.121420903639361 -5.31316284699874 -8.46965317292647 -8.44395737214522 -11.8857279257341 -9.48063950105147 -5.46616463227706 -0.173995061354205 2.08689971403642 0.931649164720014 11.4632644219832
4.00017416693948 -1.84232842705466 -5.76520859978416 -9.41849267266013 -8.38276040337302 -12.7079118468545 -9.05922257683494 -7.279208538749 -2.30833947441795 0.269569995186547 -1.08955514214255 9.32634413459084
4.69162464141846 -0.326909065246582 -5.1363000869751 -8.16331768035889 -5.82562160491943 -10.6843214035034 -7.78929233551025 -5.06630039215088 -0.104138374328613 2.37016201019287 0.725882530212402 10.6213703155518
5.26383302861994 0.0315179651433759 -4.38029004877264 -7.40488149469549 -6.96388532465155 -10.3309850866144 -8.11474325006659 -5.5162916356867 -0.957583444768733 1.96796892339533 1.30662058049982 9.87631605321711
4.44186547019265 -1.94086787483909 -4.09056422493675 -6.42046115181663 -8.22310588143089 -10.3379091956399 -9.40915248177268 -6.48156306526878 -1.87984225533225 0.809410598061302 -0.0234713294289328 9.36348583915017
5.39147661382502 -0.475189226323909 -3.53120042627508 -8.17803003137762 -6.72978212183172 -12.5128193075007 -12.2499180013483 -6.81220056360418 -2.56368066614325 0.235166532343083 -0.0880241567438311 8.54106043035334
5.67089112021706 0.432192160866478 -3.5537449576638 -7.55880133888938 -6.76425139687278 -12.8152424552224 -10.4873902060769 -5.81074492714622 -1.3503472068093 0.747902228615501 1.63148720481179 9.6103461525657
2.720282571966 -3.80158899480646 -6.01254556829279 -8.41572282964533 -9.5343732660467 -13.529494268244 -11.2925233667547 -8.56254480535334 -3.9865102594549 -1.10391519719904 -1.23449991399591 7.54106332605535
0.752094450863925 -2.6157224741849 -7.97019940289584 -10.1354120341214 -8.82241230877963 -13.6224439707669 -10.6403005686673 -7.60219937237826 -2.84833126935092 -1.47671872052279 -0.667461213198575 6.15906638232144
0.902534545551646 -6.31049531589855 -8.30171769749035 -11.5884971011769 -10.668870865215 -6.78034967075695 -6.52766603123058 -6.64171785007824 -2.67267602573742 0.642561019550669 -1.09200280796398 4.96246343959461
2.1077826760032 -4.71662871620872 -7.3953911521218 -9.40879981301048 -8.35526625893333 -11.6489578940652 -6.42693679115989 -5.59339110634544 -2.35427443764426 1.36941368796609 -0.136577294089577 6.27742226340554
-0.145757354389538 -4.92803732265126 -5.15973631251942 -8.00365415919911 -8.35304037440907 -7.00026098598133 -5.12509695399891 -5.5947357784618 -1.962062514912 2.29238160740245 0.0205825198780403 5.67092355381359
3.13657523068515 -3.48319291201505 -5.84420060244474 -8.87293099490079 -8.36565064516935 -4.44228219118985 -3.16702508059415 -4.79419945803556 -5.41486405459317 2.2929797259244 -0.610403529080479 8.73030329617587
1.29365080920133 -5.44383316907016 -6.10949974927035 -8.63031464490023 -7.81911736401645 -5.59278946789828 -3.35499268445102 -5.09949952038852 -4.12546425732699 2.56588858691129 -1.43468743237582 6.40302580920133
-0.231402310458098 -7.75605288418857 -9.93175402554599 -11.9766091433438 -9.45437899502841 -8.94227114590732 -4.56850138577548 -5.08775416287509 -3.4892148104581 2.94931134310636 -1.41705599698154 7.16633233157071
2.21274799000133 -4.39850384105335 -8.01190906871449 -10.5014625202526 -8.20604854930531 -8.08825069774281 -4.42287784923207 -2.91690975536 -1.41007000316273 3.45765918384899 -0.399518550526011 8.02543967853893
-6.62540056922219 -5.47200777747414 -4.31560900428078 -0.603170420906761 3.54065892479636 2.16141125939109 -1.94750216223977 1.54239079735496 1.20523259422996 6.51618096611717 2.79733464501121 11.22387788079
-13.3377360777421 -8.71841616197066 -13.1604289488359 -16.3318423704668 -16.5328235106035 -12.506780572371 -12.043443627791 -6.37942690415816 -5.15903276963667 -3.48006243272261 -4.57034487290816 6.43666940168901
-3.23393929221414 -6.54809868552468 -9.4740725777366 -8.0936957619407 -6.55028450705789 -6.02574646689675 -3.98850929953835 -0.391072394631127 2.4083908774636 4.33249366066672 0.216406700827857 10.0351036765359
-3.30805651924827 -8.4719988562844 -10.7043997504494 -12.8586565711282 -8.72064654610374 -5.48227755806663 -6.87186877510764 -1.13839976570823 1.63040287711404 2.38552983023904 -0.807209656455299 9.88793881156228
-6.54928066080267 -10.5227322751826 -11.9119191343134 -11.4310536557978 -7.19611217325384 -4.89129688089544 -5.08844806497747 -0.43191768472845 -2.59038593118841 2.60226772481745 -2.2189831907099 10.5279440706426
-7.31190405758944 -10.7876673785123 -6.66603575619784 -1.76479826840487 1.00153245058927 -2.28965292843905 -2.26683913144198 2.5409630688754 6.02024354067716 8.11705483523282 2.43901528445157 10.5303849133578
-6.44444551467895 -12.4835385322571 -8.36941804885864 -12.3840970039368 -12.5538548469543 -8.62378206253052 -6.46546258926391 -1.81941881179809 -1.81745805740356 3.35973463058472 -3.00186433792114 8.08621988296509
-5.15711967294866 -7.41040984934027 -8.86468116586859 -12.1796664411371 -12.1896952802485 -8.43608657663519 -5.83365814035589 -1.01068107431585 -1.12313834970648 4.55390365773981 -1.72376815622503 9.67861946279352
-5.20251718867909 -8.9435602794994 -9.1254450451244 -13.6275469433178 -12.2719599377025 -8.61057916988026 -4.9385725628246 -1.1204458843578 -2.05474916804921 3.99210103641857 -2.38412157405507 9.10346063267101
-5.36933129917492 -10.6471595157277 -7.96339028965343 -11.6205367435109 -12.1687964786183 -8.8149566043507 -5.92004006992687 -1.81839173923839 -2.15778344761242 3.37224775661122 -2.93338769565929 8.54040819514881
-3.60367916280573 -8.83857486898249 -7.07667301351374 -11.4535956209356 -9.97035740072077 -6.37245128804987 -3.95013569051569 0.199327963048763 -0.634479028528386 5.43695594614202 -0.907060128992253 9.90323783701117
-4.95779789144343 -10.4399203127081 -7.67467296773737 -11.9525584047491 -10.2856882875616 -7.64397991353815 -4.99338520223444 -0.832672006433661 -1.56427753621882 4.1233864957636 -2.10037220174616 8.72635185068304
-4.0125448400324 -10.4283811742609 -6.93098279779608 -10.9723074132746 -10.4938680822199 -7.62983342950994 -4.45097371881658 -0.410982340032405 -0.572086542302912 4.71435335332697 -1.23988744562322 10.0120590036566
-4.21368337978016 -7.90943456996571 -5.17144514430653 -9.41431738246571 -10.2977612148632 -7.81485678065907 -4.3015415798534 -0.147444976459848 -0.131654037128794 4.74858068119396 -1.25014044154774 9.76883577000011
-5.93098232962868 -6.21296093680642 -6.50908253409646 -11.7380654595115 -12.6588456413963 -8.36846516349099 -5.87707874991677 -1.48308155753396 0.171562454917215 4.53975131294944 -2.49676106192849 7.36903502724387
-4.92247897928411 -7.1022122556513 -6.66378146951849 -11.368119543249 -12.0118554288691 -8.7309907132929 -5.71772510355169 -0.843781774694268 -0.311133688146416 4.5669133012945 -2.10697681253606 7.2364804094488
-6.47168748162009 -6.00311867974021 -3.88739030144431 -8.22812478325584 -9.77125947258689 -8.51261918328025 -3.55606667778709 0.67260916449807 0.464034869454125 5.37529356696389 -0.796943829276344 8.72980292060159
-4.06617719476873 -8.0111044103449 -6.31384641473943 -10.5231416875666 -10.5837820226496 -8.76840574091131 -4.38025838678533 -0.565845316106621 0.576042348688301 4.74698560888117 -1.56190091913397 7.1287242716009
-2.92131926796653 -6.51193358681419 -5.18146445534446 -10.4531128623269 -10.5863430716775 -7.98584296486595 -4.42429473183372 -0.120463631369851 1.06439278342507 5.46458218314431 -0.600182793357156 7.59226105429909
-2.27946100234985 -6.65969095230103 -7.78406343460083 -12.6170884132385 -11.6368008613586 -8.34673891067505 -5.73305902481079 -0.926063632965089 1.8090781211853 4.59372797012329 -2.21530542373657 5.67494764328003
-5.23792599764737 -11.3692583951083 -13.6904272946444 -15.2102332028476 -12.7983031186191 -9.0560831936923 -8.05130337801847 -2.33942746249112 -2.23837994662198 3.19967318448153 -3.15095089999112 6.18725920590487
-8.36115998354825 -12.7370011242953 -10.125035944852 -12.9519287976352 -12.5387818249789 -9.15207261172208 -6.83320588198575 -1.42503708926114 -1.08701867190274 4.14441328915683 -2.60469216433438 6.6260312167081
-7.21543690074574 -12.3324355732311 -8.88625522960316 -4.67317768443715 -0.908557857166638 -4.19602390636097 -0.733190501819958 -2.0572547565807 -5.15439792979847 2.41748431812633 -0.895578349720349 7.31149772297252
-7.84795730764216 -9.2088753526861 -4.78082817251032 -5.87412422353571 -2.11619918996638 -5.24192779714411 -0.288257295435127 -2.40582817251032 -6.32956283742731 1.0852854902094 -1.98577087575739 6.26104575937444
-8.04418077468872 -12.7496308326721 -8.3910454750061 -9.86449518203735 -4.30899324417114 -6.12521066665649 -0.380852603912352 -3.28704538345337 -5.97050371170044 0.905928707122804 -0.987408542633055 7.48445806503296
-8.34861375635321 -12.7438869649714 -8.26921846216375 -8.34196473901922 -3.10406686609442 -6.12113572900946 -1.06312944238836 -3.10221864526922 -5.91025544946844 0.786624891107731 -1.09367563074285 7.12871168309992
-3.68793075734919 -9.24526756460017 -12.4151551073248 -14.4520432298834 -11.8985726183111 -7.84661644155329 -6.06798141652888 -2.82015388662165 -3.16636818105524 2.64007789438421 -1.51251762563532 6.99344856088812
-3.81998414993286 -7.69347352981567 -11.3936612129211 -13.7347199440002 -10.7352997779846 -6.75341577529907 -5.9306809425354 -1.58566446304321 -1.12613840103149 3.1896746635437 -2.10438890457153 6.0096848487854
-5.53887781663374 -12.6134780363603 -9.62658152146773 -10.8649066404863 -6.75961145921187 -4.93157228990034 -0.237776132063431 -0.694582314924759 -4.92951998277144 2.42473378614946 -1.23117479844527 7.69240537123247
-6.32091613249345 -12.0739602609114 -9.80090995268388 -12.1880349679427 -7.82972045378251 -5.24879928068681 -0.920351938767865 -1.15090842680497 -4.1231011910872 1.92103676362471 -2.13229079680009 6.39668468995528
-4.88007028753107 -10.6981435602362 -9.96717317754572 -11.9577871149237 -7.23283823186701 -6.68423517400568 -2.67689760381525 -1.35617311651056 -6.28155763799494 1.54548780267889 -1.07011278325861 7.36028425043279
-6.14131362221458 -10.0291481711648 -9.26034552834251 -8.59918410561302 -4.1713963248513 -4.68605429909446 0.626363684914327 -1.04834563515403 -5.79403884194114 1.97203438498757 -0.598384926535868 7.25975506522439
-2.47858808690851 -7.16326139623468 -6.28874586278742 -4.54064939672297 -0.269287092035466 -2.3212852304632 3.00358011072332 1.02025415247137 -3.15954969579523 4.1981706792658 2.07864190881903 9.7562408620661
-4.11497578187422 -8.21856770081953 -5.39371761842207 -4.45759281678633 0.669013170762497 -1.84026608033614 2.94636645750566 1.11328235106035 -2.94577488465742 4.52153983549638 2.961615709825 9.8587628884749
-4.72086186842485 -7.73461766676469 -5.5370735688643 -5.36296697096391 -0.732273535294965 -2.81444974379106 1.83171038194136 0.447927041487262 -3.43430371717973 3.93044046922164 1.7629695372148 9.56013826890425
-6.18463675759055 -11.5263706900857 -8.89668242714622 -6.9046799399636 -2.13298957131126 -4.17615477822044 0.902792289040306 -1.19468276283958 -3.88664977333762 3.2684272072532 1.26618225791238 8.34480030753396
-5.45063271089034 -9.02970947785811 -6.4704176382585 -5.14262260957198 -1.56236900849776 -3.79030098481612 0.770224909348922 -0.693417211012406 -2.30996956391768 4.07880912260576 1.04715094999834 8.28774486021562
-6.30104126496748 -8.85832848115401 -8.71757187409834 -5.71009316010909 -3.3020655111833 -4.61955513520674 -0.575663228468461 -2.08857216401534 -4.65941299958662 2.35791907743974 -0.159056325392289 8.37728820280595
-7.23893542723222 -10.1630458398299 -10.2974814935164 -8.24645419554277 -4.43951030211015 -5.7010345025496 -0.885442690415815 -2.43548198179765 -4.34022517637773 2.05104641480879 -1.1545543237166 8.11322979493575
-6.71205571781505 -10.0033631671559 -8.19438222538341 -8.17004254948009 -3.47149709354747 -5.00528195988048 -0.0634541858326294 -1.68938115726818 -4.11348584781993 2.52723451961171 -0.432428871501575 7.12306829799305
-4.57541233409535 -9.77361637462269 -8.38005405772816 -8.44424587596546 -4.02115970958363 -4.87826115001332 -0.0411258350719095 -0.443053783069956 -5.32265049327503 2.33037418018688 0.332466541637075 7.78799861561168
-5.73452208258889 -11.7343332550742 -12.0249273560264 -9.74979613044045 -5.03873656012795 -6.44412443854592 -1.33239195563576 -3.61992666938088 -6.85054037787697 0.647828839041971 -1.44790098883889 7.10776116631248
-4.22282804142345 -9.35148633610119 -10.1420365680348 -9.58521283756603 -4.42720235477794 -5.66360295902599 -1.16487134586681 -2.06603635441173 -4.97393048893322 2.06715952266346 -0.556932579387318 7.44962679256092
-4.5991420138966 -9.47074502598156 -9.27147287021984 -6.82256692539562 -2.54820054661144 -4.11944574009289 0.16865736354481 -0.605472504008901 -6.07902139316906 1.84244734157215 0.170053542744029 7.80542570460926
-4.12437598488548 -9.25649420998313 -8.32628218910911 -7.49549643776633 -2.7441689231179 -4.99533049843528 0.317699744484642 -2.44028250954368 -5.27793280861594 1.72711975791238 0.508266761086205 8.41420872428201
-5.80237183137373 -12.0553759054704 -10.5935553030534 -8.13022026582198 -3.08749565644698 -5.33668121858076 -1.05732140107588 -1.4045542196794 -5.28437981172041 1.72196784452959 -1.75880989594893 7.32271399931474
-3.08928187977184 -7.01441081653942 -9.44736369739879 -10.1903389323841 -5.38436969410289 -3.682553135265 0.351683772693981 1.03263584483754 -2.18121799122203 5.02701584209095 1.27258030284535 8.75839916576039
-5.46824255856601 -10.828931721774 -11.8071173754605 -10.8405741778287 -5.65546408566562 -6.04684248837558 -2.09782019528476 -2.08011809262362 -5.08796492489902 1.70260438052091 -2.07536497983066 5.64269455996427
-3.38468334891579 -8.32076237418435 -7.62695477225564 -6.14556286551736 -1.46440289237282 -2.56040928580544 1.79944827339866 1.14504458687522 -3.22025654532693 3.80147387764671 0.608917496421121 8.90912654183128
-3.86130528016524 -7.72812084718184 -7.18715481324629 -7.8846531347795 -3.32468418641524 -3.61425213380294 1.37409015135331 -0.711154981092974 -4.19575886292891 3.06440539793535 -0.402303739027545 8.36931033567949
-3.12079851844094 -8.50977747657082 -7.33165400244973 -5.23604624488137 -0.453091075203634 -2.91087191321633 2.80796010277488 0.917344639518046 -2.57024805762551 4.33283765099265 1.22173840782859 10.1086679198525
-3.15957315618342 -6.28833254033869 -9.40472658330744 -10.4604116266424 -5.34777506048029 -4.89210375005549 -1.62989099675959 0.541272562200373 -2.53860529119318 5.15592901056463 1.84293500726873 12.0986198598688
-4.30777620835738 -5.85985064073042 -9.88044619126753 -7.0734488920732 -4.68206285996871 -3.81278681321578 -1.1709830717607 1.27155423597856 -1.53545259995894 5.54700017408891 2.45990682081743 10.8832523866133
-3.39049632332542 -6.43252093575218 -9.74021823189475 -8.24235064766624 -5.3014422156594 -3.33991343758323 0.532179763100363 0.891781737587667 -1.74185855171897 5.00250237204812 1.76585858084939 10.8555259011009
-15.4615415486422 -20.9019750508395 -18.3388532551852 -17.2468618306247 -14.2974141987887 -11.1954187306491 -8.06589831438932 -6.24185504046353 -6.00311602679166 -1.19138468829068 -4.50099505511197 6.57953511151401
-7.96483181173151 -13.6573824709112 -13.5114359682257 -12.8340601747686 -8.15359066182917 -7.3812365358526 -4.98426578695124 -3.41043613607233 -2.88684223348444 1.29700710123236 -1.05766437703913 9.22054435556585
-7.19475900476629 -12.7535797292536 -12.5626922780817 -11.3422123128718 -7.09818803613836 -6.94082223718816 -1.73576700037176 -2.50169145410711 -3.00964700525457 1.75575483495539 -1.50252878015691 9.00896013433283
-5.53017647483132 -12.0158160469749 -10.5294001839378 -11.4491484902122 -7.9283335945823 -6.62546951987527 -1.41930420615456 -0.667400672219017 -1.13325531699441 3.92225615761497 -0.290403678200462 7.37228743813255
-4.85841988650235 -12.3581623944369 -11.7382168683139 -11.4538636120883 -7.40024422732267 -6.87076806155118 -2.91540764895353 -1.54621743288907 -3.4589447888461 2.81372786435214 -0.988985529812901 7.50608683499423
-2.78004195473411 -7.10669448158958 -9.8533184745095 -13.7161171653054 -9.85365988991477 -6.65232779762962 -3.8669846274636 -1.32631804726341 -3.49608161232688 3.01409790732644 -0.603167793967508 7.81396935202859
2.14483685926957 -2.43647722764449 -5.85760073228316 -9.20919947190718 -6.87206797166304 -3.60700563950972 -0.810596032576129 1.77540059523149 0.918755011125043 5.68492074446245 2.63468404249711 9.61308904127641
-0.407740983096037 -4.78015271100131 -7.48509922894565 -9.97985974225131 -5.78999272259799 -4.52771702679721 -1.21015683087436 0.410900679501619 -2.55495777997104 4.36853083697232 0.93791255083951 9.33781298724088
0.660204870050602 -3.85420324152166 -7.09304525201971 -9.57980443781073 -6.82612516229803 -4.87600805109198 -1.25880147760565 0.0249547784978681 -3.63319112604315 3.79768083745783 0.839066488092595 9.31478784734552
-1.49674063595858 -6.80805617245761 -8.56826430234042 -9.46295386227694 -4.57108908566562 -6.46325140866366 -0.847914036837491 -2.26726370724765 -5.06489592465487 2.46537942019376 0.301688853177158 8.6283337506381
-2.63618009740656 -6.66376798803156 -9.42930906469172 -11.2435447519476 -7.35601347143 -5.65893476659602 -2.75391309911555 -0.254309827631172 -4.53818052465266 1.90475541895086 -1.58282774144953 7.27113324945623
-3.58829753182151 -6.05816333077171 -8.42551867745139 -8.67983691475608 -3.99352900765159 -4.12407557747581 0.60774739005349 1.05348141410134 -4.476021454551 2.5588963768699 -0.0161654212258071 7.94025929190896
-4.08688909357244 -8.33318502252752 -9.64105398004705 -9.19899923151189 -4.92630750482732 -5.17475110834295 0.0774041956121287 -1.52205449884588 -6.20812398737127 1.86761873418635 -0.85665685480291 8.30314653570002
-3.82284893556075 -8.23177876038985 -8.76794590516524 -8.11904873414473 -3.27840199037032 -3.40741505189375 1.21627269224687 -0.581945081190629 -6.24365009828047 1.39862666563554 0.244051317735153 9.0032094521956
-5.15781673951582 -9.80685886903242 -7.71389088197188 -8.38968739076094 -3.61062130494551 -3.82827648683028 -0.534346433119339 -0.759890408949417 -6.36081966920332 1.48195376829668 -1.15636143250899 8.26948562101884
-6.0900014183738 -9.78165943839333 -6.36016400077126 -9.25015576102517 -4.50658352591775 -5.13707096793435 0.310862229087135 -1.34316380240701 -6.93179066397927 1.07227389595725 0.210732147910377 7.84027545235374
-5.53818053332242 -9.18425864306363 -8.22005385485562 -7.1503326329318 -2.01118773547086 -2.90724295702848 3.31512909802523 -0.178054037961093 -2.65450209704312 3.12978249463168 3.55406456860629 10.3206995097074
-3.35636177062988 -8.05008544921875 -6.3802188873291 -6.2535270690918 -1.66514053344726 -1.49994697570801 3.14949378967285 1.34278259277344 -0.947971725463866 5.72664604187012 4.04992065429688 12.9801393508911
-2.40292387875644 -7.1389124956998 -7.67955428036776 -7.87170821103183 -2.9016020861539 -2.38248854550448 1.98174256411466 -0.214554127779873 -1.88513403805819 5.37678975191983 3.6066929730502 12.7375842961398
0.991296100616456 -4.47671003341675 -3.89159078598022 -5.50428838729858 -1.36613912582397 -0.319370937347411 4.33863286972046 1.50740938186646 -0.963503551483154 5.90992956161499 4.90605001449585 14.4772174835205
0.933187900890005 -3.11168629039418 -5.73897320140492 -6.60434490550648 -1.55435901988636 -0.325515330921519 4.05087894092907 0.9510273326527 -1.35991436351429 5.63093989979137 3.93335765491832 13.2987789500843
-0.0206385352394811 -4.99171740792015 -4.49286372444847 -2.55989177010276 1.45778362967751 -1.17057139656761 4.47338955619118 -0.32286364815452 -2.94016368172386 3.10959522940896 3.85307400443337 12.4675425789573
2.20627340836958 -6.28900971846147 -4.82677331404253 -1.86583390669389 2.37692007585005 1.15441259904341 6.67103800340132 2.42722639604048 -0.952665953202683 6.24436506791548 6.30207666917281 14.0039103941484
3.46862015290694 -2.94855704741045 -0.593763498826462 4.15068802400069 6.80387291474776 2.98978027863936 8.87049278779463 4.45823654694991 1.06932053132491 7.93637451692061 8.51444611115889 15.4450748877092
4.4678731138056 -2.20090435201471 0.649626272374935 5.07855274027044 7.33197452371771 3.55942203348333 9.47996761148626 5.56362678354437 1.79498340433294 7.96584560220892 8.48632194345648 15.7742371732538
4.80215735001998 -1.62269978956743 0.306173272566362 4.72528833909468 7.25001520677046 2.92697710557417 9.17908949418501 5.54417318864302 1.33792490525679 8.29582781358199 7.84417051835494 15.3015136198564
5.47075957384977 -0.583802994814786 1.16003626910123 5.59299105730924 7.34895629015836 2.69924372759732 8.88004988757047 5.48603648272428 1.00083369341764 7.80425376025113 8.12961215105924 15.8547045621005
1.93032505728982 -5.55425784371116 -4.88044497750022 -2.64279696724632 0.0365205071189187 -1.11566874764182 4.41100552298806 2.63255551078103 -1.18167636177757 5.6163764260032 5.24813225486062 12.7036052010276
0.274409060044722 -6.36807179017501 -4.36657261414961 -1.25732159181075 2.2902190728621 5.33767962889238 4.55981135801835 1.5744273705916 -1.44029926820235 4.06104541258378 6.41950202421708 10.805189852281
1.5595855626193 -4.80225182446566 -4.216426858035 -1.1471023646268 1.60135077563199 3.52554129687223 5.32585429278287 2.15457343188199 -0.924247750368984 5.400197020444 6.62340640154752 12.12219618884
3.85938699895685 -3.1971697027033 -2.89140836542303 -0.599446695501154 2.59513528997248 4.45722158605402 7.14658983403986 3.58259065801447 0.310207921808416 6.63809545690363 8.03049905950373 13.5374012773687
4.7546912800182 -2.35435660969127 -2.01070960651744 -0.958928905833851 2.49640671123158 2.66119018901478 6.91316906322132 5.03729072917591 0.0468541752208367 7.77673546184193 6.13962189067494 12.0242635380138
4.32525502985174 -2.0782769983465 -3.1661905115301 -2.9410642450506 1.09219991510565 4.17286741083318 6.89445459192449 5.1178089315241 0.0524736577814267 7.06244336908514 5.88875734155828 11.9128442937678
2.85578519647772 -3.47904985601252 -3.93169992620295 -2.52397936040705 0.74807531183416 3.03684408014471 5.2218731099909 3.75329953973943 -0.213142568414863 6.57297117059881 6.04142553156072 11.2827013189142
4.19118193713101 -2.57736035260287 -3.09767361554233 -2.26725026043979 0.858079710873689 3.98441676226529 6.31455496874722 2.62332705584439 -1.47787876996127 5.38760069933804 5.78431204882535 11.4120223912326
2.03364571658048 -4.11787024411288 -4.13770857724277 -3.11214438351718 0.429763880642977 2.35729798403653 4.35931595889005 2.44329079714688 -1.80063620480624 4.81849297610196 6.1587868603793 9.59305676546964
1.73503570556641 -5.27550239562988 -5.7258903503418 -4.75655097961426 -1.85851974487305 1.34923820495606 3.52326278686524 1.9941089630127 -2.19465370178223 4.82647590637207 5.22862415313721 9.66337566375732
2.63627716411244 -3.77752402912487 -4.75964454304088 -4.14660171161998 -1.48763373981823 1.5740251194347 4.02950950969349 2.40435501445424 -2.1151724208485 4.385437930714 4.87839123119008 10.6471900593151
1.92584987987172 -4.50879291187633 -5.23474506031383 -4.13353351246227 -2.05521396290172 1.41252323497426 3.71553608287465 0.918254817615857 -2.95682910572399 4.28584286082875 4.8241061817516 11.5141715656627
2.9407580462369 -3.72448700991544 -5.00035447207364 -6.05364197817716 -3.54028863039884 0.5137732592496 3.43428450497714 1.45764571103183 -3.09715622988614 3.80094366940585 4.44577341946689 12.2675469485196
3.30822472138838 -3.91531081633134 -5.03151793913408 -5.07016272978349 -2.92501922087236 0.137698216871783 3.59499077363448 1.05248169465499 -3.94167418913408 3.27180962129073 4.273615880446 11.5479927496477
1.98386963930997 -4.1010951128873 -6.03428259762851 -5.91866103085605 -3.49273291501132 0.338205424222078 2.32903298464688 1.245718089017 -3.7397669878873 3.36683091250333 3.84648140993985 11.9108343991366
1.19750313325362 -3.55175300077958 -5.86233611540361 -7.20349402861162 -4.53774161772294 -0.467902140183881 1.72453598542647 1.16166405244307 -3.25018592314287 4.48876671357588 2.97251991792159 10.4831495718523
1.09033112092452 -5.24985595182939 -6.61687179045244 -6.58889670805497 -4.07578940825029 0.412203832106158 0.893237157301471 1.45712761445479 -3.62167640165849 3.40196136994795 3.4522276358171 10.1499147848649
0.465268698605623 -5.84621277722445 -7.00393715771762 -5.52059975537387 -4.67466774853793 -1.72536507519809 -0.373745354739103 0.629064169797029 -4.65774384411899 3.50077971545133 1.76274832812222 8.64919623461637
1.31044921008023 -5.21183625134555 -6.45780030163852 -7.41753807934848 -4.66323700818149 -0.1320575800809 1.33366545763883 0.812200156125154 -4.45986786755649 3.39958342638883 2.74276122179898 9.43188914385709
-0.180791698802601 -6.22210487018932 -6.60067351948131 -6.19508727680553 -2.63118728290905 0.661829150806774 1.91324631084095 1.71732727397572 -2.75910552631725 4.4662276874889 3.67683044780384 11.5818673740734
-1.3277776891535 -6.99466497247869 -7.93620855158025 -7.81484777277166 -6.15574247186834 -2.13751012628729 -0.178966348821465 -1.74420911615545 -5.88483602350408 0.510757619684394 0.992733175104316 9.21047228032893
0.872198867797852 -5.5161449432373 -3.35029907226562 -4.06551666259766 -0.839015197753906 2.10454635620117 0.955326843261719 1.31370048522949 -2.75750465393066 3.55576210021973 4.21946029663086 12.4236085891724
0.209765997799959 -6.00640717419711 -6.5414642420682 -6.84151497754184 -2.8564285365018 0.698682394894686 2.67964133349332 1.3595367344943 -2.77464905652133 3.86730727282437 4.00995787707242 12.2389942082492
0.776818067377263 -5.96099397485906 -7.15780946558172 -8.91644784753973 -5.55780526941473 -1.03046342676336 1.00791624242609 0.803190976923162 -3.90142366235906 3.64398649389094 2.52785757238215 11.6666028803045
-1.47579607530074 -8.04589876695113 -7.68957361741499 -8.12756189866499 -4.13293299241499 -1.57996401353316 0.173114447160202 -0.847572656111282 -4.27751192613081 2.63914075331255 2.01003232435747 10.1683088822798
-1.05866461667148 -7.4991305437955 -7.8765719500455 -7.78193694027987 -5.69069510373202 -2.14271384152499 -0.0688765612515532 -1.33057242306796 -5.07976752194491 2.33213776675138 1.70667809573087 9.84410637942227
-0.757887571508235 -7.7488467389887 -7.56756278818304 -5.54681464975531 -2.91431495493109 -1.90884277170355 1.82533958608454 0.873437196558172 -3.6781737500971 3.75814369375055 2.14012268239802 10.0677750414068
-0.778561236641625 -7.20550596930764 -8.29200995185159 -7.67230093695901 -4.05802023627541 -0.190559985420922 2.16387498162009 0.0759900786659919 -3.23443663337014 3.98512017510154 3.93672883293845 10.1427949645302
1.5471977407282 -5.11853368932551 -6.49749906713312 -6.91682584935969 -4.8629527872259 -0.228385526483709 2.39484063928778 1.31850091760809 -2.37742193395441 5.55603925531561 3.44846765344793 11.2540573293513
0.843111861835826 -6.58056367527355 -8.35445512424816 -8.96890367161144 -5.40886796604503 -1.10968698154796 0.608166564594615 0.896546233784068 -2.67408670078624 5.03758226741444 3.65492330897938 10.4618271480907
1.81899981932207 -4.32975048585372 -7.23016399903731 -9.15736813111739 -6.95364422364668 -2.15650982423262 0.573115877671675 0.266835741563277 -3.58329052491622 4.04158549742265 2.47109752134843 10.8358340783553
1.99924017299305 -4.35575364719738 -6.52266381870617 -8.29262612949718 -5.94092057834972 -0.649395691264761 0.761849654804575 1.54133726466786 -1.89368699680675 5.65289903987538 3.55757070888172 12.7585146557201
1.32493645061146 -4.36521094929088 -5.2729734767567 -5.27404731403698 -3.25181335102428 1.00668007243763 1.6176286350597 2.70902687419544 -0.761268078197133 7.00544220317494 3.96754509318959 11.9522863041271
1.80281395478682 -3.98673301176591 -5.88552718596025 -6.50907569365068 -4.26634269194169 -0.121500544114546 2.59787315888838 3.01247353120284 -0.826666407151656 6.74817223115401 4.36207527680831 13.4946784452959
3.08300269733776 -3.42526375163685 -6.33502708781849 -9.19262825358998 -6.96144043315541 -2.72952019084584 0.361235271800648 0.844973217357289 -1.75522171367298 6.23546088825573 2.40818084370006 13.1712929118763
1.43694111217152 -3.10046390186656 -7.25747302662242 -9.82155994068492 -9.57953647266735 -4.58599284778942 -0.924690281261096 -0.36647227894176 -4.77374843250621 3.17292400706898 -0.0130215037952759 10.4650792728771
2.889378304915 -3.26137090162797 -6.58680081800981 -9.31497502760454 -8.24412846998735 -3.89654851393266 -0.81042027906938 0.335200066999956 -2.24328732924028 5.2806718306108 1.18015360398726 12.8825952963396
3.22651484229348 -3.41037938378074 -6.2064094283364 -9.18472478172996 -7.82492635033347 -1.47365948937156 -0.323972676017068 1.23659136512063 -2.58793065331199 5.71630480506203 1.88617708899758 13.0992131493308
2.62483685233376 -4.23953158638694 -6.86258227608421 -9.04673106453636 -6.45010669014671 -1.67318827889182 -1.74947078011253 0.763419081948019 -1.36007601998069 5.82958500602028 1.48496525504372 12.7083448670127
1.45768788944591 -6.53365084041249 -7.92451807368885 -8.64718958247792 -5.88472124446522 -0.927579368244519 0.00670674930919191 -0.325519050251355 -3.0671801220287 4.69682363163341 1.58941129337657 12.9685445178639
3.42388870065863 -4.57619903737848 -5.82255409414118 -6.88134430105036 -3.50013397390192 0.423467176610774 2.27743293588812 1.51844550913031 -2.70884178335016 5.16275264566595 2.67866279428656 13.2125568563288
2.85655557459051 -4.86099851781672 -5.35650861913508 -4.53421438390559 -1.8818248575384 1.85438501184637 0.935607546026056 1.73449098413641 -1.82795751745051 5.72426187341863 3.39815103357488 11.6999870473688
4.16131799871271 -2.94858533685857 -4.14946348016912 -4.01116544550115 -2.094838922674 0.786682302301582 2.28926675969904 2.15353601629084 -0.867318933660332 6.38767545873469 4.62677305394953 11.8780185526068
3.53753755742853 -3.77311040704901 -5.07773687189276 -5.54056646173651 -3.83081914728338 0.675421697443181 0.859677297418767 1.36826418096369 -0.598183649236507 6.56478403264826 5.48135660344904 12.0531301325018
4.67810262333263 -2.8538988720287 -2.68384538997303 -4.68963037837635 -3.47974573482167 1.46392644535412 2.52904332767833 2.49215520511974 0.156242500651967 7.37549031864513 6.10268605839122 12.8596311916005
2.42318995215676 -4.80638043663718 -5.80660931847312 -5.03284566185691 -2.68287198326804 1.55913622596047 0.671545817635277 1.1013916275718 -0.852244541861793 5.73697359778664 5.60591013648293 11.3986833832481
2.66611819700761 -5.63717312379317 -6.44278187318282 -6.56900066895918 -3.96897739930586 0.0386767907576129 -0.360886044935746 1.32321887449785 -2.2537636236711 5.21887355284257 3.55374103025957 11.4138322396712
4.28139137788252 -3.77234244780107 -5.03294539885087 -5.76000380949541 -3.5040338082747 0.521326299147173 0.821594472364946 1.46805405183272 -1.33023429350419 6.62391972108321 3.55328583283858 11.2608320669694
4.53286248120395 -1.87973708239469 -4.79369086352262 -6.11343497363004 -4.66465300646695 -0.0702201756564058 -0.116902533444492 2.29030877026645 -0.217728796872226 7.06503468426791 3.30820351513949 11.9100769129666
3.38209321282127 -3.65549872138283 -6.13666365363381 -6.24997160651467 -5.10142920233987 -1.33726332404397 -0.659040667793967 1.11033608696678 -0.728367068550803 6.63985898277976 3.40670945427635 9.77661969444969
2.40195687033913 -4.40766112587669 -7.12580840370872 -8.96143882057883 -7.80929534218528 -2.47710196755149 -1.70963637612083 0.351190879128197 -2.43925254128196 5.3461049339988 1.17590744712136 8.45294316031716
3.30695634321733 -2.33307356400923 -6.07860083146529 -9.30229086442427 -9.5756139235063 -4.49722952409224 -1.9486550764604 -0.457600541548295 -2.95919889970259 4.28622250990434 -0.208094544844194 7.68900208906694
-0.21908004067161 -4.71014601967552 -8.75756270668724 -11.4466381766579 -11.7958870627663 -6.21752364418724 -4.34061820290306 -3.00756270668724 -6.53515250466087 0.698232581398702 -2.88491637490013 5.13384049155495
0.444712430780584 -5.89153405969793 -8.51441881006414 -9.91158601587469 -10.4018776113337 -4.89673921411688 -4.0647613698786 -1.95741769617254 -6.10016938989813 1.78081205541437 -1.95693132227117 6.1311090295965
0.706013237346301 -5.55452867854725 -8.94482752193104 -11.962146247517 -10.8865160595287 -4.67589136470448 -2.71205278743397 -1.61082788814198 -4.50181719173085 2.32085469852794 -1.58130976070057 6.77410558353771
0.806695227189497 -5.99522089524703 -8.9806640104814 -11.3562819914384 -10.0077750639482 -4.37323259873824 -2.46530603929 -1.41266321702437 -4.97774767442183 2.4763615174727 -1.35091280503707 6.7762711091475
-0.226930652965198 -6.11418536793102 -8.51861003528942 -10.7290954936634 -10.3397655833851 -5.88692668568004 -2.89853290211071 -3.67360881458629 -7.81786349903453 -0.163791691173206 -3.10837367664684 3.57269855846058
-1.20433493527499 -6.85430594357577 -9.03215475949374 -11.2928473559293 -10.5300795641812 -7.00239821347323 -3.05651732358066 -3.04615469845859 -7.01943465146152 0.788241663846101 -2.59165640744296 4.08146218386563
-0.765402221679686 -5.72911872863769 -9.18392791748047 -12.1365627288818 -11.8671325683594 -6.92414894104004 -3.68619384765625 -3.28492774963379 -6.40745582580566 0.0214668273925795 -3.15022315979004 4.01182327270508
-3.26798706921664 -10.1498478022489 -11.8955829707059 -12.2952983942899 -11.9779003230008 -8.31247788342563 -6.20218163403598 -3.89458161267367 -7.76393586072055 -0.218306359377774 -4.88896065625277 2.98045081225309
-4.26227137825706 -9.99325129769065 -10.6290449836037 -9.1600661017678 -8.0510687567971 -8.47012278816917 -5.88872287056663 -6.33904597542503 -9.88834140084007 -2.5678972937844 -6.63360926888206 1.2658543846824
-4.16418022675948 -7.24126572175459 -9.28259033723311 -10.5160383657976 -9.26156754060225 -10.4088339285417 -5.15596909089522 -4.8045916037126 -8.63330597444014 -3.4995607809587 -7.89035362763838 -0.0624021963639692
-2.44215720783581 -6.69229262958874 -8.53191894184459 -9.10856002460827 -8.04800742756237 -8.81301444660534 -3.70535606037487 -2.91291755329479 -8.67323821674694 -2.36083930622448 -6.89932387958874 2.9318318973888
-2.95693298686635 -8.84388824809681 -8.31000038493763 -7.07280823100697 -7.58280464519154 -7.86038299907338 -3.05085655559193 -4.2640008579601 -10.3465661655773 -4.70997520793568 -7.25512787212025 2.09123710285533
-2.32377620176835 -8.06113429503007 -8.45710940794511 -7.59227366880937 -8.15703959898515 -8.42534442381425 -2.97988696531816 -4.68210978941484 -10.4596766992049 -5.20820231871171 -8.11237330870195 1.76741985841231
-0.340850535306064 -5.90147751894864 -6.71979111758145 -6.05252045718106 -6.58833855715665 -5.40276307192716 -1.7228104504672 -3.54779023257169 -9.02229470339688 -2.44719094363126 -6.11562317934903 3.86480742367831
0.025179715590042 -4.71033206419511 -5.93057361082597 -5.28329768614336 -4.85660472349687 -3.10629764036699 -0.814824251695114 -3.02457347349687 -8.6406756921248 -1.21236720518633 -5.21089473204179 4.69649586244063
2.9725152795965 -3.78561574762518 -5.98660070245916 -7.67344648187811 -8.17537290399725 -4.01364690607244 -1.07306844537908 -1.6935995275324 -6.80825597589666 -2.34800130670721 -4.71180898492986 3.5855581110174
2.41591759595004 -4.0811202916232 -6.92087248888883 -9.89549521532926 -9.86524275866422 -4.57149771777066 -1.66100958910855 -2.2838733586398 -7.051346579465 -1.18290785876187 -5.32356146899136 4.17678948315707
0.647812028364701 -6.66390595869585 -8.63509927229448 -7.95931992964311 -8.65878472761674 -6.26969132856889 -3.33806405500932 -3.78210053877397 -7.53438363508745 -5.21579156355424 -4.1333216233687 3.2420560316606
0.456912344152276 -7.3399435823614 -8.35274570638483 -8.66882579976862 -7.59635990316218 -6.22379368001765 -3.41411274129694 -3.7487456148321 -7.96438472921198 -4.11143749410456 -3.76646679097956 1.37689716165716
-3.03764644102617 -8.45219150023027 -10.6112643762068 -8.46552577452226 -10.3576709313826 -12.1888133569197 -5.63994136290117 -6.9492637200789 -8.75064769224687 -10.1472083611922 -12.2146693749861 -2.99590220884843
0.721032281355424 -4.29047093824907 -6.86564526991411 -9.01751599745317 -8.04345403151079 -8.56032262281938 -0.903445105119186 -1.49864469008012 -3.14358029799028 -3.50638661818071 -6.50642857985063 2.77877344651656
-0.126979194987904 -4.60133679996837 -7.96890004764904 -8.51071294437755 -9.33033116947521 -9.2830136645924 -1.68853505741466 -2.24990018497814 -2.33433660160411 -5.32640393864025 -7.78855451237072 2.19530931819569
1.16561437953602 -2.78325914036144 -6.56768106113781 -7.41252015720714 -9.80394624363293 -9.32210229526867 -3.37553094517101 -2.21668122898449 -2.95519708286632 -3.07768129001964 -6.94025300632824 3.36259580958973
0.608086481961337 -4.71155081662265 -8.57603560360995 -10.982041462985 -12.8609229174527 -10.0257330981168 -4.55680189999667 -3.01003561886874 -3.76296149167148 -2.40228758725253 -8.04227934750644 1.27424897280606
8.7342527736317 3.62997611652721 7.22693618427623 3.29701598774303 -1.1198674808849 -1.84657493938099 2.76280387531627 2.88293632160534 1.44918807636608 -1.53050819743763 -1.44861809123646 6.7252949107777
5.7694319638339 1.5279129895297 6.32968224612149 2.5351036938754 -2.05653487118808 -2.90866766842929 2.84528054324063 2.29468239870938 1.22369851199063 -1.12881194027987 -4.41204176816073 5.71456421938809
4.57864555012096 0.867165409434925 4.79139121662487 0.61769755970348 -3.75389210094105 -3.91384617198597 1.50473102222789 2.44539149891246 0.390902363170277 -1.17555919994007 -4.47285763133656 4.223644100536
6.37460387836803 3.72053111683239 6.7894550670277 3.2604080546986 -1.5856612812389 -2.28933750499379 2.84907878528942 2.63145412098278 2.4856220592152 -0.966284145008434 -2.70822368968617 4.23933757435192
6.92322385094382 2.49124943993308 7.07686364433982 3.64757954857566 -1.11839068152688 -1.89052546241067 4.26924741051414 3.10986363671043 0.715149281241676 -0.297212245247582 -3.4561897537925 5.22735917351462
7.08501000837846 1.87459607557817 6.31579060987993 3.32175107435746 -1.74641756577925 -2.48050074143843 2.24499173597856 2.30279012159868 1.65050740675493 -0.938010735945269 -4.70775560899214 4.03246922926469
6.33659318577159 1.45124772678722 6.24906400333751 3.12720063816417 -1.48162313808094 -3.03734632838856 2.63454202305187 2.42706445347179 0.753888641704211 -0.45693441737782 -2.3193077694286 4.94512895237316
4.03575832193548 1.20214397257024 6.86530906503851 4.33060771768743 -0.643654519861396 -1.60174244100397 3.94355136697942 2.45930988138372 -2.0572115724737 -0.0761648958379588 -2.18456333333796 6.73779327219183
3.66353209235452 -0.276754543998024 5.1939905426719 3.3363302490928 -1.70634286186912 -3.20364014885642 2.1682337067344 1.06699164130471 -2.30946175835349 -3.89710633537986 -4.0599157073281 5.37354262091897
0.961291469227184 -0.0210979808460579 6.19778171886097 4.89113823283802 0.441903270374645 -1.87250980030407 3.48306003917347 0.322781718860973 -4.223963581432 -3.42677196155895 -3.74056323658336 5.71741501201283
2.85367486260154 0.284150097586892 6.26490018151023 5.36631676933982 1.28592011711814 -1.46105292060158 3.40625664971092 0.761900875785134 -3.13949492194436 -3.1277609131553 -3.57402327277444 5.61930367729881
2.93281714699485 1.69333426735618 7.40159098885276 6.84272830269553 3.33656852028587 0.338300392844459 5.24153487465598 1.84359137795188 -2.46875412680886 -2.55778725363992 -1.7662299416282 7.20970217964866
2.41606876199896 2.50545474832708 8.23386356180364 8.28881713693792 3.79439708536322 1.38954326456243 5.95867034738714 1.9338643247431 -2.51900890523737 -0.0501082246953786 -1.21876743490046 8.35695525949652
3.92827721509067 3.74888344678012 9.38249131116 8.53610535534946 4.92899151715365 1.10829277905551 6.18774529370395 3.38949128064242 -1.01903609362515 -0.12711981860074 -0.757567206296052 8.0536920634183
2.40338719107888 4.14922726371072 8.76712715842507 8.6297065041282 4.89403069236062 1.43765270926736 6.78005135276101 2.95412647940896 -1.47378337166526 -0.240386841513892 -1.35189425728538 8.60905754782937
3.04423222975297 1.54590497450395 7.4640453858809 6.34776578383012 2.30280385450883 -0.386389871077103 4.83574376539751 1.80504498915239 -2.2211352781816 -1.4348803953691 -2.32479586167769 6.49659905867143
2.81914607828314 1.95914356058294 7.81918231790716 6.69706336801702 2.95786754434759 -0.735652047937567 4.55108539407903 1.3651818448847 -2.94809826070612 -2.29107769185847 -3.30231769735163 5.42495624368841
3.57165816913951 -0.424630130421033 5.65850928913463 4.82598880421031 0.740378414500842 -0.752097095142712 4.27244857441295 0.817509685863147 -4.24109360088002 -1.79201980937611 -3.14758964885365 6.44739345203746
2.02310810956088 1.1497427073392 7.77471791180697 7.3904825297269 3.83875142010776 1.32267437848178 6.42364655407992 2.66871891888705 -2.19219721880826 -0.663905516537753 -1.23776949969205 8.55929528149692
1.57139212001454 0.89607435573231 7.37823683131825 6.5309496532787 3.42923170436512 1.32454496730458 6.2532921444286 2.27223593104969 -2.55645173679699 0.806333602558482 -1.28454202305187 8.96620470393788
2.28646787296642 1.198657356609 7.26150926243175 6.66886552463878 3.41394361149181 0.219306312907825 4.90133031498302 1.28550847660411 -4.15651384700428 -1.34033266414296 -2.09364191402089 7.62615712772716
2.3523324099454 3.5297062960538 9.04940920743075 9.17929583462802 5.77529173764315 1.47814494046298 6.31047659787265 2.23140841397372 -3.13182324496183 -1.34955281344327 -1.03474492159757 7.43299227627841
1.83138937516646 1.50376219315962 7.59655470414595 7.15746588273482 4.61799711747603 0.146710343794389 5.4000882582231 1.68155378861861 -3.1870527787642 -0.643878035111861 -2.13286118940874 7.14871115251021
1.59844708876176 -0.130760903791948 6.48225427107377 6.12419057325883 3.97026753859086 0.250254873795942 5.48532891706987 1.04725385145708 -4.58183359666304 -1.02602839036421 -2.14347147508101 7.43537641005083
2.70069437026978 3.76790170669556 9.1053822517395 8.70460538864136 5.31038217544556 0.588126468658448 5.08035593032837 3.01838235855103 -1.28825445175171 0.892430591583253 -1.59851903915405 6.79853658676148
3.40377060283314 2.63691917766224 8.8624269138683 8.79708401073109 5.90117660869252 2.20352951396595 7.20377842296254 3.41642776836049 -0.798827968944202 -0.773692928660999 0.00676933635364918 8.06031528819691
3.00738717859442 1.26400949304754 7.27656366174871 6.62276555841619 4.37177469080145 2.03267671411688 6.4190826589411 2.03256418054754 -1.99336622411554 -1.15053556615656 -0.650554639642888 7.89766504114325
3.91128673553467 3.34275188446045 10.017654800415 8.78766574859619 5.2778600692749 3.39504566192627 8.39921798706055 4.66065349578857 -0.497868156433107 2.28639736175537 1.01842823028564 9.0995964050293
3.37834562821822 1.25641836686568 7.87323679490523 7.23936285539107 4.28742613358931 1.12043394608931 6.65103544755415 2.88423552079634 -1.43454347090288 0.279316087202591 -1.03214250044389 8.5591250853105
1.95408914739435 0.948513967340642 7.39530943090265 7.51215360814875 4.75228212529963 0.56779573613947 5.53845308477228 0.473309499567204 -2.20531179254705 -2.46706678217108 -1.83609105890448 6.60592554265802
1.86504650982943 -1.2726507100192 5.30299950512973 4.8749265757474 1.17759991559115 -0.669939986142246 4.29913044842807 0.0500001994046286 -4.95090769854459 -1.94415568438443 -3.64048289385709 5.68688584241
1.77497533451427 -0.524821723591199 6.09732774387706 5.81173375736583 2.76047185551036 -0.860114539753308 4.54626897465099 0.320328270305286 -3.7212214123119 -4.28235765803944 -2.84921022761952 5.23449376713146
0.865960962122138 -1.53675853555853 5.12780941182917 3.65007007772272 -1.12820636575872 -2.28890048807317 3.96431339437311 0.93080890828913 -5.16755687540228 0.456502801721747 -0.862684362584893 8.16383255178278
5.68066560571844 -0.750207311456855 5.10420858209783 3.40442525690252 -0.224574453180487 -2.68489397222346 3.01162397211248 1.22920858209783 -3.66430223638361 -0.0550149744207218 -2.76778543645685 6.79438173120672
4.05326512076638 -1.17341944954612 5.17338230826638 3.15384915091775 -0.888972733237527 -2.30456874153831 4.01989414908669 1.81338169791482 -3.52638003609397 0.826046492836692 -1.30254504463889 7.25623276450417
0.0989794991233133 -4.7895073630593 1.20919945456765 1.77012970664284 0.232255484841087 -0.781303856589577 3.65894844748757 -1.04879996559837 -6.28894850990989 -1.71512839577415 -3.5170521476052 5.93129303672097
-3.13677167892456 -2.57968282699585 3.99209070205688 3.23254823684692 -0.108893871307373 0.622114658355713 4.41835737228394 -0.902909755706787 -5.85233449935913 -1.38734579086304 -2.14890241622925 6.26320886611938
-0.151971799677067 -3.06364248449152 2.98028184717352 3.66083909815008 2.47195817773992 1.80124856775457 4.74135972803289 -1.16071890050715 -6.50152586156672 -4.84547613317316 -1.08333204442804 5.70074464624578
-2.40683765411377 -3.03327007293701 2.65861873626709 4.34414653778076 4.936794090271 1.94792919158936 4.07263736724854 -1.96638126373291 -7.34773464202881 -5.40021152496338 -1.23718662261963 5.25110416412354
-7.32186135378751 -4.35219773379239 1.07161894711581 1.74227896603671 2.83551398190585 1.93133154782382 4.07202711972323 -0.833381739529695 -7.8099156293002 -4.9434548291293 -0.575952616604891 7.06953326138583
-5.43586096330122 -2.89430746598677 1.54699960188432 2.52593865828081 3.99119248823686 0.698271421952683 3.97129311995073 -1.37000021501021 -8.50365957780318 -2.45446524186568 -2.07608160539107 6.8568941636519
-7.7984824440696 -5.01172783591531 -1.42464592673562 1.56279799721458 3.47747657082298 -0.667710807106712 1.87437674782493 -2.77964546897195 -9.87462761618874 -3.23068764426491 -3.42652275779031 5.63266131661155
-8.06984799991955 -3.76121610294689 0.996336997639048 2.1186018596996 2.81713396419178 0.397267402302134 3.2992315899242 -1.60066312443126 -8.46081823002208 -2.1127499927174 -2.73681920658458 6.17518049586903
-7.26285922310569 -3.49605929634788 0.987018706581811 3.02325833060525 2.90710461356423 -0.0391768195412361 3.48740017630837 -0.821981308676978 -8.33784091255881 -2.16466510079124 -2.49216830513694 6.36123669364236
-6.86849086067893 -2.91980044625022 0.318417861244896 3.38705380179665 4.92092926718972 2.79332668998025 4.33118946769021 0.248418166420677 -6.57886569283225 -0.00149218819358055 -0.0708014228127212 7.50114186026833
-5.37153042012995 -3.29863727742975 1.47170841043646 3.76748668497259 5.90624152963812 2.60146724527532 4.83240043466741 0.0337086850946591 -7.00563991720026 0.0633393461054013 0.0194760495966122 7.89427577799017
-3.12591570940885 -0.467006865414707 3.33507328900424 5.56323319348422 6.05944424542514 4.19379216107455 6.61463910016147 1.85307293805209 -4.30115717974576 2.48889904889193 1.77401715191928 10.3317401972684
-4.38893250552091 -0.369435587796296 3.71000929745761 6.08567210110751 6.68606635006991 3.48475523861972 6.8479191866788 1.94800825985995 -4.61468247500333 1.48461409482089 0.820301732149993 10.0212466326627
-7.59261705225164 -3.59465600794012 -1.93869020288641 1.66693876439875 3.58219907934015 0.426921827142888 3.2000865762884 -0.624691026861019 -6.13674356287176 1.06271551305597 0.0361194437200361 9.84725759679621
-6.40205653797496 -2.03495105396618 1.17259136546742 4.13328091014515 6.61705795634877 2.29942051280629 4.10914532054554 -0.0664089549671516 -7.13249477039684 -0.261832081187855 0.30527607310902 10.5848676334728
-7.92609937841242 -4.05380590612238 -1.68686445409601 0.731346529180353 2.03334085291082 -0.639190275018866 3.0244049245661 -0.632863599603827 -6.80949934179133 -0.563899595087225 0.648601930791681 8.71222822015936
-6.82694562565197 -3.53376897465099 -1.11009153019298 2.16705767024647 3.39821878780018 0.300947822224011 3.62925020564686 -0.244090401042591 -6.91768010746349 -0.00547727238048168 1.22486559260975 9.09274069179188
-7.02599653764204 -4.90142569108443 -0.726817460493606 1.23403993086382 2.9313570542769 -0.0697854475541533 3.12087312178178 -1.55781874223189 -7.49960073991255 -1.80964216752486 0.676251081986862 8.37562528090044
-8.00959789969705 -3.29141056754372 0.1455095984719 2.60455882332542 3.0576246955178 0.188564179160377 4.31120192787864 -0.775491835854272 -7.3332673332908 -1.05463993766091 1.02465617439963 8.81431853554465
-7.49321531815962 -3.57178473039107 -0.192662949995562 3.05941987471147 3.62842202620073 -0.407758470015093 3.87716889814897 -0.918662782148882 -6.73549627824263 0.207302336259321 0.555084471269087 9.92810559706254
-4.67246886166659 -3.53739996823398 2.20788125124844 4.10826043215665 2.51750306216153 -0.282328328219329 5.69238308993253 1.62188271609219 -5.41179152402011 1.29871682253751 2.27459076968106 12.1107218655673
-6.12501083720814 -2.87051140178334 2.02171767841686 4.31555427204479 4.2891527522694 0.946575771678578 5.45706809650768 1.30871833454479 -5.78100334514271 1.54595245014537 1.8715502132069 11.2660995830189
-3.14458280910145 -2.52678305019032 3.23159974705089 4.8764743198048 4.75256913792003 0.671956955302846 6.17898553501476 2.07659906040539 -4.94136434901844 2.01938623081554 2.08344262729992 12.0607785571705
-8.68424249995838 -4.37219072688709 -1.35930849422108 2.48565839420666 3.24101804386486 -0.736833823810922 5.00092290531505 1.36469052921642 -5.14071298946034 1.67028020511974 1.32995961796154 11.4203164447438
-4.34748939167369 -1.58217910419811 4.33294578899037 5.03726192821156 4.37303825725209 1.76107307780873 6.15513893474232 1.6299447666515 -4.14579299579967 3.05024238933217 4.1361875187267 12.4479908596386
-4.03803691864014 -2.56923160552979 3.26960887908935 5.44771995544433 5.17604103088379 1.74042835235596 6.20900382995605 2.37360897064209 -3.02053127288819 3.78685894012451 3.98413600921631 12.1266893386841
-6.77146217172796 -3.47424957101995 2.51611831838434 3.65173652822321 3.17281082326716 0.428014070337468 5.08957412893122 1.30111816579645 -4.39073440378363 2.53435257131403 2.26850822622126 10.7942068880255
-7.13844731070779 -4.58520176627419 0.7930006720803 2.54207751534202 1.84015795967796 -0.513800170204856 5.2005181052468 1.09600016854026 -4.51626255728982 2.7977785804055 1.86029956124046 11.3526167609475
-6.56041970686479 -4.05511727766557 -0.484818129106003 2.57771048112349 2.68068251176314 -0.292641310258347 4.75159391923384 -0.304817823930222 -4.53361764387651 -0.275871901078659 1.37275633378462 10.5076363997026
-4.88206701278687 -2.37032155990601 2.15542764663696 3.75383348464966 3.64481515884399 0.522901248931884 5.98146696090698 1.72842760086059 -2.51197080612183 2.71866388320923 2.07132883071899 12.7963821411133
-4.8002386526628 -2.78049759431319 1.40815444426103 3.77807517485185 3.58251853422685 0.476769403977826 5.89643187956376 1.75915427641435 -3.33778099580245 2.58916945890947 2.63801856474443 12.7947577996687
-4.41286673112349 -2.87956823869185 2.06951890425249 3.47244821028276 2.79847894148393 -0.157232423262162 5.58108697371049 1.61851869062944 -3.79982771439986 2.06086526350542 1.61627374128862 11.2251575990157
-5.96285913640802 -3.87285326177424 0.0063085729425616 2.0795297796076 0.805550592595882 -1.092461568659 4.02037145441229 0.950308817083187 -4.36211107427424 2.10548307245428 0.725964563543148 10.5914192373102
-6.701335291429 -3.06470237211748 0.93915428681807 2.73813309236006 3.85782112641768 0.859860082106156 5.07025017304854 0.198155065016312 -4.90881476835771 2.968830724196 1.697346349196 10.4474407629533
-5.68673609820279 -4.327105513486 -0.847418776425449 -0.60752390948209 0.298985489931972 -1.33664988604459 3.60690976056186 1.08658123883334 -4.86780642596158 2.49118710431186 0.845219620791347 9.52760792645541
-7.22629626880993 -4.39648898731578 -0.514073215831409 -0.398955189098011 0.216403163563122 -1.70304759632457 3.10769192088734 0.600926555286755 -4.75023730884899 1.91321483958851 0.533497966419567 9.47595707286488
-12.8397109205073 -8.02334281747991 -3.48590919321234 -1.2249324018305 -0.605942457372493 -3.34939643686468 1.22311142141169 -1.54290839975531 -7.42787811105902 0.318974763696843 -1.12279960458929 9.05728462392634
-1.4299467346885 -4.29184134223244 1.63370911858298 5.72022168419578 7.02330415032127 2.72867028496482 7.75559727928855 3.58870904228904 -2.16513617255471 5.09547154686668 3.34352128288963 12.6363054969094
-7.96541344902732 -4.34635484001853 -0.64865433953025 3.85247099616311 4.98562872626565 0.800799014351586 5.83922827460549 2.38434469916604 -3.83967721245505 2.19018042304299 0.863987567208031 11.9226614258506
-6.88035504601218 -2.93048207543113 1.21610911109231 5.48542578437112 5.82234652259133 1.69554407813332 7.26080877997659 3.65110857703469 -2.63389508507468 3.60778315284036 2.34585459449075 12.6784957192161
-8.52200586145574 -3.81797868555242 -0.823408907110039 3.97684782201594 5.36238878423518 1.21206777746027 6.19303720647639 3.58159177953547 -1.93164331262762 2.7964603250677 1.01607816869562 11.2447864359075
-7.85988847559149 -4.1727089101618 -0.304653566533869 3.83054502660578 4.79723699743097 1.00231893712824 5.17282636815851 1.14634473974055 -4.85378305261785 2.44953115636652 1.000398237055 11.4590640848333
-6.67388253645463 -3.83041482405229 0.458754487471147 4.92859167619185 5.07863421006636 1.94476217790083 6.36590570970015 2.98975462480025 -3.49189477400346 3.60243315263228 2.57442755265669 12.6485647635026
-4.11665827144276 -1.07629686702381 1.79703611027111 7.02792352329601 7.46788209568371 3.89107793461193 8.78373330723156 5.21703618656505 -1.17276293147694 5.57142346989025 4.51117986332287 14.3130058635365
-6.47811581871726 -2.24867512963035 1.65597269751809 6.30055926062844 6.41259501197121 2.40344355323098 7.50964663245461 3.62597201087258 -1.85376813194969 3.59899637915871 3.36775133826516 12.7941643974998
-7.53759092851119 -3.17689795060591 -0.271799989180131 4.83963017897172 5.55794721083208 1.21745210127397 6.48432546095415 2.33420091108842 -3.63959784074263 2.59366708235307 1.69973283247514 11.6272717042403
-7.31304363770919 -5.2164173559709 -0.994899793104693 3.84142871336503 5.12591929869218 1.03116603331132 5.69112105803056 2.27910037474199 -3.48151783509688 3.52252955870195 1.86763949827714 12.044047312303
-8.04690819653598 -4.75524407300082 -1.25725441845981 3.60706633654508 6.37624091235074 2.58945197192105 6.05771273699674 2.51174468127164 -4.03304177197543 3.36263388720426 2.81868285265836 13.186716261777
-5.14028302972967 -2.83326665704901 -0.231854837590998 4.61978586370295 5.91724355871027 1.51487024480646 6.2519098108465 3.21314485723322 -2.66685239618475 3.94948442632502 2.5700364893133 11.8083854501898
-8.21160945025357 -4.8466554555026 -1.18943652239713 4.00164738568393 4.81718674573031 0.0883783427151776 5.19499054822055 0.5095628825101 -5.21921786394986 2.14959088238803 1.44733944806186 10.6328519907865
-7.05249292200262 -3.96900636499578 -0.186182802373711 4.38719671422785 6.3559667413885 2.30571668798273 6.30420034581965 2.81081884557551 -2.88753206079656 4.47004907781428 3.07397001439875 11.9290792291815
-7.09847157218239 -3.7792290947654 0.36256320259788 5.39972502968528 6.51946837685325 2.78106601021507 6.81076628945091 3.16456324837425 -1.99856655814431 4.66573149941184 4.2073260047219 12.7699423529885
-6.47008246508512 -2.25844878283414 -0.385226431759921 4.53810578259555 7.07060414227572 3.60464936169711 6.6559589472684 5.20077305707064 -1.05074233141812 5.41006356152621 5.20858555707064 13.0330274668607
-10.0884097792886 -6.33479344628074 -2.90786397240378 1.91879427649758 3.3923755905845 0.77748263098977 5.00658953406594 2.49413645484231 -2.73029553673484 4.87094080664895 2.78784716346047 10.5661722443321
-8.87067515633323 -4.8362551429055 -4.23440844795921 -0.514239380576395 2.8049973747947 1.07279865958474 5.16275780417702 2.40559094168923 -3.99518306038597 3.81580631949685 3.34426205374978 11.9052380821922
-8.09039506045255 -5.37639626589688 -4.154653635892 -0.677688685330477 2.14854231747714 2.79263678464023 2.16621008786288 1.66434470089999 -4.20707711306485 3.62427321347323 2.5034388628873 11.8664397326383
-9.599793659557 -6.95338748585094 -5.14607356678356 -1.00258945118297 1.14826084483753 0.992396129261362 2.46471477855335 1.68892742503773 -4.41985820423473 3.31690288890492 2.68167950023304 10.8725307117809
-7.70257789438421 -4.18262702768499 -4.84429961984808 -2.28253013437444 1.89696663076228 2.70144432241267 3.12452285939997 2.00570076162165 -3.3975413495844 4.41445701772517 2.01880996877497 11.5192715471441
-10.4066846153953 -6.0479848168113 -3.65099117972634 1.16560008309104 3.90729930184104 4.81120707771995 5.13841559670188 2.51300837776878 -3.55870602347634 3.29382731697776 2.52301432869651 10.3155691840432
-6.89025976007635 -3.91701413934881 -1.01954557245428 3.19168756658381 5.9751634424383 5.24974916631525 6.30443857366388 2.87245462590998 -3.06142904108221 3.85317514592951 3.40577219182795 11.0736732309515
-5.31761159029874 -5.22943295565518 -2.16536320773038 1.9680119601163 4.85388003262607 4.9815617648038 6.77249537381259 3.64663706692782 -2.94236172762784 4.01284228238192 3.78221903714267 11.3305102435025
-6.5511208447543 -4.31706437197598 -1.35423668948087 3.09590140256015 5.68597021969882 4.53918066891757 5.33658877286044 1.91076270016757 -4.07400712099942 2.57686034115878 1.87691298398105 9.51769915494052
-7.07982706590132 -3.30672144456343 -0.0557086424394093 4.16693616346879 6.89112782911821 5.01489186720415 6.37474561171098 3.05329060987993 -3.40292048020796 3.08409810499711 2.65900350050493 10.28336167769
-6.13404964100231 -3.97776721607555 0.0440185200084322 4.60596538890492 7.42279983867298 5.23123337138783 6.44035793651234 2.97201801646839 -3.65051578174938 2.56545711864124 2.4481799732555 10.1579625736583
-3.89482582265681 -2.17234886342829 0.43948089426214 4.97609340494329 7.43645774667913 4.7917967969721 6.91601001566107 3.8564826185053 -2.58913696462458 4.19996940439398 2.66676055734808 11.5071574384516
-3.72918856360696 -1.49016916968606 1.37998997948386 5.97513425133445 7.88897835991599 5.16957127831199 6.59768521568992 3.07599103234031 -3.45106470801614 2.35183179161765 2.56315457604148 10.4285978057168
-1.3292629328641 -2.30529518994418 2.17689017382535 6.60332469073209 8.89259890643033 6.64543894854459 7.94495753374967 3.45689086047086 -2.20367928418246 3.46768454638394 4.16958312121304 11.6459863576022
-2.90358451496471 -3.53495315204967 -1.57114509235729 2.90501114238392 6.4071607242931 5.89309402812611 6.45417400706898 2.79185387004506 -3.68298438679088 2.33201309550892 3.45118996013295 10.0398711811412
-8.29830636111173 -4.09199036684903 -1.75347222414884 2.79073439511386 4.38626204403964 3.5960169878873 4.54556570920077 1.96752653988925 -4.16951836672696 2.70640097531405 1.66273985776034 10.028428181735
-3.00838933424516 -2.5849121613936 1.97940935655074 4.719234605269 6.03215040727095 4.99814428849654 5.37121691270308 2.93140902085738 -3.21808324293657 3.07223047776656 1.91329302354292 10.7355748610063
-5.29522730220448 -5.75719095576893 -0.889791740070688 3.55988858829845 5.86457704197277 4.86758588444103 5.95189927708019 3.20320867191662 -2.84036852229725 2.14006398807873 1.92377446781505 10.6670701373707
-8.61935934586958 -5.0422643141313 -2.09700903459029 2.59740128950639 5.4058968110518 4.43274178938432 4.38303056196733 1.55799165205522 -4.97227987809615 2.46714463667436 1.47081819014116 10.1215492768721
-4.72142490907149 -1.85598644776778 0.792718081040817 4.29044833616777 6.25173869566484 5.08562484221025 6.15654292540117 3.2587176843123 -2.96117672486739 2.4384051843123 1.99149051146074 10.9187499566512
-4.32711896029386 -1.77625950899991 -0.709054079922762 3.67697039517489 6.24693194302646 5.69517699154941 6.20819464596835 3.55994501980868 -2.33608922091397 3.49421587857333 2.73221102627841 11.2066048708829
-7.01984382109208 -3.03053641752763 0.0617449240251027 4.398664708571 7.85453724427657 6.38074898286299 6.79270481629805 3.15474533601241 -3.2717511697249 3.449201817946 3.44290756745772 11.5618908361955
-5.90500177036632 -4.33100427280773 -0.985808502544057 3.01041876186024 5.96344171870838 5.54749761928212 4.83584677089344 2.24019132960926 -3.70186151157726 3.23123823512684 2.59923826564442 10.0920590053905
-6.50805444717407 -2.28449411392212 0.265653896331788 3.65348463058472 6.35287599563599 5.47617845535278 6.64331560134888 2.72065382003784 -3.68999834060669 3.16402082443237 2.44961385726929 10.9415610313416
-5.58772627223622 -2.39870039332997 -0.510427154194225 3.86552079807628 6.82653936039318 5.44003232609142 6.36369546543468 3.26957353245128 -2.04318014491688 2.1908915866505 2.43682702671398 10.4748624194752
-5.73299515464089 -3.36915314414285 -0.727690818093041 3.80441176674583 6.73398482582786 5.44734942696311 6.33360469124534 2.17330825112083 -3.67408478476785 1.74263655922629 2.17295920632102 10.098161576011
-6.00272938988426 -4.84496686241843 -3.08730885765769 1.00141527869485 4.68597605445168 4.37447264411233 3.71525385596535 1.18769076087258 -5.09241673729636 1.37392046668313 0.928443934700706 8.45948889472268
-6.35057880228216 -5.19474841898138 -1.8785004789179 2.518722040003 5.81689594442194 4.98448227102106 3.3540377443487 0.913499337976628 -5.48920871561224 0.990184289758854 1.6642069643194 9.36088989431208
-4.66541246067394 -3.70861009250988 -0.731828247417102 3.51684614528309 6.35954614986073 5.44119116176259 5.26300855983387 2.79517217982899 -3.4696326602589 2.33531996120106 2.58189627040516 10.1633133541454
-2.39443168640137 -3.08796272277832 1.02107276916504 5.12891426086426 6.75555839538574 5.37355556488037 5.16505947113037 1.54907264709473 -4.19491157531738 1.18081893920898 2.44736518859863 9.69517936706543
-5.50007690082897 -3.78136504780162 -0.558163296092641 3.98620926250111 6.92151676524769 5.16783081401478 5.85618530620228 1.72183548320423 -4.57760680805553 1.83831917155873 1.8307145725597 9.8886922489513
-6.99671975916082 -2.66263238733465 0.240136701410467 5.0202728098089 6.90915163213556 4.77129610235041 5.13386400396174 1.57113607580012 -4.24503557031805 2.04787977392023 1.45892484838312 10.1303582971746
-5.61103065664118 -0.239872056787664 2.24610893076116 6.4242753202265 8.57074920480902 7.03260223215277 6.66639510935003 3.5371092969721 -1.96144493276423 2.99375144785101 3.43495742624456 11.3282612973993
-1.24665308865634 0.696065417203037 2.66706418124112 6.62455128756437 8.47313927737149 6.46757554140958 6.93567990389737 4.04406308260831 -1.7244629946622 2.09721325961026 3.0819563778964 11.6240820798007
-0.0557780439203448 -0.819324033910579 1.79992721731012 6.30652473623102 7.83048866445368 5.43276355916803 7.22451923543757 3.91492698842829 -2.04295684641058 3.21535156423395 2.37711380178278 11.401196939295
-2.1042969270186 -3.32857251600786 -0.525845770402388 4.20149302049117 5.48698210282759 3.0797851042314 3.23390841050582 -0.168845419450239 -5.78175092176958 0.868950601057573 -0.10430455641313 8.5040433363481
-0.575824746218593 -1.71030999096957 3.2377910527316 6.36869429675016 7.34931944933805 5.04596232500943 5.22209834185514 1.71079062548551 -3.93275643261996 0.963956824215977 1.26446532336148 9.18793295946988
-4.45168698050759 -1.17685520865701 0.14433657906272 4.65728938362815 6.59748065254905 5.40321242592551 6.41978251717307 3.62633693001487 -2.36235630728982 2.92730891487815 2.492427704551 11.4386404731057
-3.8543793591586 -3.32133072939786 -0.372363749417392 4.46948367032138 5.88251620205966 4.43496542843905 4.64399748715487 1.73863631161776 -3.61991471377286 2.69875937375155 1.57672911557284 10.5552142229947
-2.02600192156705 -2.54843806353482 0.720700272646816 5.0665416804227 6.81843377026645 5.54512692364779 5.00349427136508 2.26470089825717 -3.92897891131314 3.38379193219271 2.82388974103061 10.3693389979276
-2.93118553161621 -2.71945457458496 1.01516265869141 5.87366981506348 8.8267671585083 6.74578018188476 3.83837242126465 2.86416358947754 -3.54506378173828 3.96405906677246 3.18653411865234 12.9522215843201
-4.52028506018899 -5.04505579688332 -1.73657267310402 2.65257031700828 5.84882790825584 5.74114281914451 2.47621304772117 1.80942685387351 -4.5719913742759 2.56665570519187 2.35998875878074 12.0767646529458
-4.05928549333052 -4.06449446244673 -0.728627534346145 3.04600778059526 7.2890230699019 4.95275178389116 3.94966950850053 1.75637307600542 -3.93933996720747 3.27848115400835 2.28613725142046 10.2383495850997
-5.43423341404308 -5.02495645176281 -1.10038255344738 3.21461225856434 6.38742281306873 4.6032641064037 4.30557943690907 1.21961904872547 -3.71170114170421 2.41486860622059 1.7234165798534 11.02857614864
-6.81522003520619 -5.41389671672474 -2.45985428203236 1.49055083881725 5.37514003406871 3.58038886677135 3.08907302509655 0.431146465648304 -4.17470756877552 1.56259521137584 0.0292471278797493 9.45046123157848
-3.93891082243486 -4.72682700590654 -1.32795463041826 3.03081955476241 6.57490505738692 4.40161385102705 3.69503082795577 0.276045461134476 -4.69943557219072 1.35732521577315 0.794958730177445 9.69902863069014
-6.67972452857278 -5.29118998267434 -2.99841768958352 0.978053257682106 4.88297860405662 3.97336022637107 2.28782574913718 0.626582310416481 -4.33221132972024 2.31817166588523 1.10769574425437 9.43703954003074
-6.02016825242476 -6.72383303208785 -2.28820032639937 0.812347464127974 5.19052224592729 3.04122739271684 2.82320409254594 0.478799871964888 -4.57616419358687 0.979185156388716 -0.0539760069413617 8.23067002729936
-4.7052848295732 -6.19120478196578 -1.80651735825972 2.95356297926469 6.62877202467485 4.51703381971879 3.30555081800981 1.37448239759965 -5.10327982469039 1.53243565992875 1.09401250319047 9.30194592909379
-5.59463102167303 -5.89854223077947 -1.36376363580877 2.61298387700861 6.50333135778254 4.45434301549738 3.65509432012385 0.0982362573797069 -4.17147809808904 1.362041646784 1.04650514776057 9.52243250066584
-4.94670292247426 -5.22327991832386 0.540254627574573 2.98703769337047 7.02909282337535 3.61796001087535 5.14484790455211 1.18925479542125 -3.85391231883656 1.45495990406383 0.636468922008167 11.3268280376088
-6.36978814385154 -5.82387444756248 -0.466063473441384 2.77488806464455 6.36330511786721 2.76168349005959 3.39977934577248 -1.42406365654685 -6.1720723845742 -0.487343762137673 -0.640055630423806 8.44850733496926
-3.36701459017667 -6.10354870882901 -0.0753638180819429 1.79324084195224 6.77878027829257 5.09220820340243 4.24438219937411 0.691636380282315 -4.89926785555753 1.68213778409091 1.80466586026278 10.0078805056485
-3.58490050055764 -7.16854727484963 -1.10800039984963 1.33147752068259 5.86422860405662 2.88498437187888 3.85201108238914 -0.679998996041039 -6.31606352545998 -0.231920840523461 -0.907896640084008 8.69422757408836
-5.37777049324729 -4.82189662239768 -1.15918261788108 2.21689121939919 6.59847634055398 3.45077412345193 2.93803875663064 -0.759181092002176 -6.32182032845237 -0.719489166953348 -0.136408875205301 7.75450413443825
-1.74641768715598 -3.75169532082298 0.852281882546166 3.96225579001687 7.65887959220193 4.21490891196511 4.76639588095925 0.311281516335228 -4.99763076088645 0.56619293906472 0.854660346291283 8.08616287925027
-3.96395474347201 -4.58934002789584 -0.910108384219082 1.1115667256442 5.62220305529508 2.51773661700162 4.0677959355441 0.462890807065097 -5.68290120038119 1.66938990679654 0.844486418637363 8.29274958697232
-0.88948327844793 -5.82517701929266 0.691672498529609 2.98670690709895 6.87912958318537 4.14110391790217 5.91905801946467 2.33567350560969 -3.98106080835516 2.54287260228937 1.91561620885676 9.58257311040705
-2.78323985013095 -4.36423159512606 0.709426394375889 3.38032483187589 7.32969426241788 4.32649277773771 5.54876755801114 1.47442769137296 -5.19938898953524 2.09921788302335 2.16439961520108 9.2521052273837
0.0520734786987305 -4.21632480621338 2.33182811737061 4.04576587677002 8.23742580413818 5.60952758789062 7.25204658508301 4.02782726287842 -3.05037021636963 4.03641796112061 3.19213581085205 11.2518939971924
-1.99466443495317 -2.51154828505083 2.26329111619429 5.75112413926558 9.15734552903609 5.93275713487105 7.85734152360396 3.46929049058394 -3.23657918409868 3.73614000840621 2.95074152512984 11.0762565092607
-1.06001867814497 -4.78650679154829 1.87083611921831 4.05190263227983 7.58515916304155 4.42979035810991 6.22662625746294 2.1168364091353 -4.56074537797408 1.51859078840776 1.70075021223589 9.49336991743608
-1.96910831278021 -3.46098682230169 1.94800975972956 5.79170444661921 8.30804184133356 4.97529152089899 6.49011924917048 2.83900860006159 -3.65036937540228 1.89778354818171 2.34392574483698 10.1974299257452
-3.43035149140792 -6.71969055695967 -0.187845464186235 2.05875754789873 6.5438401742415 4.06379104094072 4.09831023649736 0.538154367967085 -6.16701149507002 1.09062362150712 1.4052846475081 8.36249900297685
-4.32252564863725 -4.88220086531206 -0.142464308305222 3.81370100541548 6.66775927110152 3.22013983293013 3.7970307783647 0.556537003950638 -5.35827699141069 1.08265242143111 0.772013993696731 8.20111021562056
-3.88649488795887 -4.2691986690868 -0.609391463886606 4.15411637913097 6.71975492130627 4.62072919498791 4.64186929355968 2.56260942112316 -4.39565969813954 3.00626634250988 1.68102143894543 9.52311776768078
-5.49545065272938 -4.25620619166981 -0.228999770771374 4.56628926884044 7.10665830265392 3.60360177646984 5.58597692142833 0.902000748027454 -5.21978346217762 1.42229493748058 0.971548401225697 9.00089391361583
-5.28138480619951 -4.4608396096663 -1.69283614592119 3.13889374299483 6.13525166078047 3.5213037924333 4.63812222047286 1.94616379304366 -4.3986066384749 2.26727165742354 1.48002113862471 9.49002613587813
-6.5072753125971 -1.98772498911077 1.87933662587946 6.34004905874079 8.22453430349177 4.12623718435114 7.20643261129206 3.38233688527887 -3.31659957712347 2.92635658437555 3.09112671071833 10.5247729128057
-6.3612533569336 -4.73509750366211 0.328781509399413 5.01199951171875 6.86312713623047 2.90226783752441 5.44507446289062 2.50578155517578 -4.17615280151367 1.01002159118652 1.36772766113281 9.4558967590332
-5.0110370462591 -2.82923238927668 2.17171747034246 7.00013620203191 8.48427564447576 4.42569047754461 7.54359704797918 3.99571878259832 -2.39429968053645 2.15136224573309 1.43274194544012 9.90879709070379
-4.75987922495062 -2.75769531076605 0.051846391504462 4.69606769735163 7.28990734273737 4.47667968923395 7.31838787252253 4.32384575063532 -2.04416572397405 2.03328407460993 2.11115348989313 10.6938713854009
-8.20071027929133 -5.99333379918879 -3.54566381627863 1.046285646612 4.61161996668035 2.14958001917059 3.54957773035223 2.38033677881414 -3.9133262460882 2.04853631799871 0.499277132207698 8.70567609613592
-5.60182249762795 -2.48146498420022 -1.20956289984963 3.60691964409568 6.49090420983054 3.51648270867087 6.20859086296775 3.26843583367087 -2.84026205756448 2.18026292107322 1.54361092827537 9.97879063866355
-7.61990761323409 -4.39805054231124 -0.52895378632979 4.21413016752763 6.25248599485917 2.77563262419267 5.53896022276445 2.10104537443681 -3.27551102204756 0.381135706468061 0.344930414720015 8.82797027067705
-8.05802189220082 -4.75527988780629 -0.571781505237926 3.99306071888317 6.23852122913707 2.57147754322399 5.60302127491344 2.13121760975231 -3.9023231159557 0.185760151256215 0.27749980579723 8.87716067921032
-5.16755945032293 -6.01405031030828 -2.51319963281805 2.53910558873957 4.11949270421809 1.08481901342219 5.11059587652033 2.96479910070246 -1.2949703389948 0.78046529943293 -0.407883470708672 8.44961183721369
-3.35784414464777 -4.99462583715265 -1.13548162633722 3.71326371973211 5.7335617238825 3.63012811487371 5.67116185968572 3.70151826685125 -0.768118650263006 2.09352990930731 1.08018800562078 9.669794290716
-4.69805961955677 -5.16157776225697 -1.88132721294056 2.41893714557995 4.41526168476452 2.2784895290028 4.96753257404674 2.58767264973034 -1.73872429240834 1.80093711506237 -0.102547229420054 8.79795879017223
-5.44629154205322 -5.87374362945557 -2.91311893463135 2.04430522918701 4.18789806365967 1.60691776275635 4.30817356109619 1.69088115692139 -3.71716747283936 1.24681224822998 -0.897963142395021 8.28963317871094
-4.18671451048418 -5.96749339537187 -1.65174518065019 2.81642498536543 5.31776203675703 2.26516689820723 4.26901592774825 2.11425365968184 -2.58927379087968 1.3818527655168 -0.360596041245895 8.38616241975264
-4.84181167429144 -4.97174026315863 -1.64622642343695 3.33676956350153 5.61078880483454 3.01869629079645 4.92374752218073 2.38677261525934 -2.75487663095648 1.85826156789606 0.434900743311101 8.80850742513483
-4.8118105541576 -5.30486017573963 -0.9672175060619 3.7350644458424 5.70054620396007 1.8401555408131 5.79304116855968 2.01578229557384 -3.32297998775135 0.8717717517506 -0.370160163532603 8.67711156498302
-5.23064732985063 -4.20813680128618 -0.80930829481645 4.05178713365035 5.44658827348189 2.72725939317183 4.85403799577193 2.26069140000777 -3.44713902906938 0.0667140440507374 0.196373696760698 8.38111471696334
-5.82411768653176 -5.60979464270852 -2.03316309668801 3.07449338219383 4.05986783287742 1.34221265099265 3.69938275597312 1.32383725426414 -3.60483744361184 -0.00486948706886992 -0.856616999886253 8.03219411156394
-5.52376372597434 -7.46958167336204 -2.36336333534934 2.8094558022239 4.23331444480202 0.892528464577413 3.96672432639382 0.861637046120382 -4.53719908974388 0.492296149513937 -1.83039672157981 7.82052986838601
-5.08929462432861 -7.37382907867432 -2.72501010894775 2.45408039093018 4.08818035125732 1.03209285736084 3.13057498931885 1.29799060821533 -4.55483455657959 0.268716621398926 -0.887468528747558 7.79078559875488
-6.13516552665017 -6.70571644522927 -3.09460957267068 1.49934642098167 3.98883120796897 1.07100741646506 2.74737040779807 0.72039096138694 -4.63875134207986 -0.525548293373802 -1.86734898307107 7.32307021401145
-5.01676927046342 -6.3452127976851 -1.62702737288042 3.43274321122603 5.64468683762984 2.56427397294478 3.21778883500533 1.62297262711958 -3.73780618147417 1.23737158341841 0.0524827436967321 8.34137262864546
-5.59369666359641 -7.10475356362083 -2.69307334206321 2.24919312217019 4.15500252463601 2.13223831870339 3.12521164634011 0.819927146218038 -3.97974402687766 0.683246543190695 -0.745599816062235 7.8014458916404
-5.7613430369984 -6.83284762989391 -2.50595477711071 2.50933071483265 4.35311695445668 1.90034481395375 2.70027729381215 0.798046077381482 -4.33965686451305 0.528922999988904 -1.1447830546986 7.82795711864125
-6.90217475024136 -8.95321349230679 -3.77950934496793 0.279534539309417 2.21073456677524 0.499165734377776 2.42498703869907 -0.19050864306363 -5.33527449694547 -0.349756995114411 -2.37159804430875 6.61247177991
-6.90942892594771 -9.00157293839888 -4.30889067216353 0.213143019242722 2.07057633833452 0.849146513505417 2.15772119001909 0.416109709306198 -4.29330191178755 -0.360192628340286 -1.95161566300825 6.66635480360551
-7.77207402316007 -9.40903500643643 -4.37090901461514 0.235141476717864 2.1554028597745 -0.383354464444245 2.13874598416415 -0.173908511075105 -5.86197880831632 -0.702192583951081 -2.60478047457608 6.30380316647616
-5.83323947733099 -7.55282298868353 -3.12213603799993 1.31715114766901 2.78501423055475 0.594445306604559 3.48636348897761 1.37286289388483 -2.97556392496282 0.828272897546942 -1.30915920084173 7.68917949849909
-6.98797441829334 -7.83667589534413 -3.39430071223866 1.27420781742443 2.83744023929943 0.830924736369742 2.78119634281505 -0.198299659382212 -5.283666862141 -0.765156043659555 -2.05167604793202 6.96186994205822
-5.32412783015858 -6.96504083980214 -3.01020876277577 2.0331357349049 3.34361966740001 0.76195272098888 3.33094152103771 0.993790947307239 -3.45463053096424 0.660172783244739 -1.22967020381581 7.72545560490001
-4.59523717706854 -6.82871190851385 -3.11647359674627 1.51269396001642 3.20578630620783 1.2210317438299 3.79016931707209 3.11152704412287 -1.12778798883611 2.53603990728205 -0.580275934392755 8.21774252111262
-5.78495299599387 -5.95288169167258 -3.43276297829368 1.14407074668191 3.80673134543679 1.97452080466531 3.02529633261941 1.11823570945046 -3.64967810890891 0.801934363625268 -0.685011742331763 7.60927784659646
-5.48452183116566 -6.97825046886097 -3.28658100474965 1.00855640064586 3.91739467274059 1.91087535511364 2.95480159412731 1.3884182323109 -4.17815586436879 0.660554920543323 -0.104267085682263 7.99830249439586
-4.32571755322543 -5.79001007947055 -1.74261818799106 3.2265476140109 5.58924140063199 2.02592124071988 3.42024268237027 1.24238242236051 -3.95261345776645 -0.1877704707059 -0.426858529177579 7.96932067004117
-6.50006452907216 -8.18438879359852 -3.24971739162098 1.36483796726574 3.94173844944347 1.2875598300587 2.46205552708019 0.199282013286243 -5.50365225185048 -0.313151992451061 -1.4240872036327 7.72686036716808
-5.75346846147017 -5.49878401322798 -0.420481629805131 4.42539506392045 5.78267960981889 3.02686028914018 3.50454049543901 0.271517805619673 -4.80947584672408 0.115845732255416 -0.117751069502397 7.95014577345415
-4.60826362263073 -4.77665771137584 -1.21137298237194 3.87933098186146 6.1812480579723 2.43641411174427 4.09313904155384 1.44862686504017 -3.61883414875377 0.676875461231578 0.127484668384898 8.61158596385609
-4.1688455581665 -6.66940059661865 -1.47115459442139 3.47628269195557 5.93667659759522 3.2882848739624 4.38028011322022 1.73884449005127 -3.79853382110596 1.48969135284424 0.348793601989748 8.63237056732178
-4.84585456848145 -6.62408332824707 -1.66838150024414 2.96463890075684 5.00931663513184 3.01947708129883 4.23047943115234 1.70161743164062 -3.42067985534668 1.64523429870605 0.792592239379882 9.22231407165527
-5.04103134328669 -6.4534497087652 -2.62940071279352 2.03313590830023 4.33341934030706 2.27368499582464 3.16166641061956 2.00859977548773 -3.66555641347712 1.20704223459417 0.21405937021429 8.02364112680609
-5.26348166032271 -6.33108191056685 -1.80835394425826 2.65969415144487 4.77874989943071 2.58605332808061 4.20350404219194 1.92564530806108 -3.4042630629106 1.14543290571733 0.218656019731 8.75834222273393
-5.03133745193481 -6.74340982437134 -2.90816278457642 2.19703321456909 3.81539373397827 2.32272367477417 4.02586584091187 2.31183652877808 -2.8067624092102 1.95179777145386 0.282896327972413 8.92001657485962
-5.79219114130193 -7.60072576349432 -2.83486425226385 1.47084367925471 3.428403264826 1.9343789880926 2.24061716253107 0.806136495416816 -4.69826757257635 -0.284277551824395 -0.581175440007989 7.63303793126887
-8.33069464076649 -5.93021055568348 -1.87450834621083 2.82074884067882 5.00214246403087 3.01279405247081 3.7788482059132 1.69749024998058 -3.55344625819813 2.07462648044933 0.925605331767688 8.80485967289318
-7.11938235542991 -7.51825282356956 -4.49385401985862 0.00641300894997343 2.59632923819802 1.58572437979958 0.630335356972434 0.157145049355247 -5.42049357674339 1.46711209037087 -0.127067063071511 6.9019513390281
-9.62137172005393 -8.39143702767112 -5.30099055550315 -0.491532776572488 2.03150418021462 0.925783660195091 0.828985717079856 -0.0689902045510031 -5.25222155831077 1.0136456749656 -0.762898895957253 7.1805568001487
-8.46255032799461 -7.18709485314109 -4.1567813613198 -0.356059239127418 1.75655825354836 -0.0659019210121841 1.02929575660012 -0.530781910636207 -7.00497739098289 0.755675151131371 -1.56738393089988 6.45814020850442
-8.01770843159069 -6.65897620807995 -5.226036678661 -1.32102836262096 1.1344255100597 1.16981254924427 1.21745239604603 0.543963779102672 -5.09597839008678 0.722211230884898 -0.916710506786 6.91189323772084
-5.26790365739302 -5.42429670854048 -4.20162710710005 -2.49442038102583 1.185990004106 0.163324980302292 0.967640547318894 0.688372282548386 -4.80648359818892 2.72705522017046 -0.715470643477005 7.01862206892534
-5.8698784047907 -6.91081773584539 -5.47813569849188 -2.08606683557684 -0.0976825887506649 0.34589040929621 0.30609548742121 0.311863309686835 -4.18448793237859 1.7580398386175 -0.837409609014337 7.83721483403986
-4.1256838278337 -5.19567207856612 -2.90858177705245 1.326725916429 3.4014386697249 1.9334210915999 2.39324088530107 2.06941886381669 -3.4761476950212 2.21751304106279 0.1624135537581 8.73298449949785
-7.70540795759721 -9.51450715498491 -5.57133660749956 -1.78467355207964 0.240657945112748 -0.291292051835494 0.430931230024857 -1.00633607344194 -5.06011186079546 0.393657823042435 -2.11483560041948 5.80593599839644
-4.41246325752952 -6.79260546944358 -2.59881884834983 0.285561492226339 3.06951420523903 2.31319897391579 3.2723874352195 1.83718197562478 -2.94648082039573 2.1046685478904 0.455229689858175 8.30949871756814
-4.98947890888561 -6.69404395710338 -1.42832740436901 1.81765190471302 3.31962982524525 1.56164375651966 2.80596939433705 1.86267296184193 -2.95016463886608 3.47870079387318 0.353038943897594 9.03973785747181
-1.30443019866943 -7.21094341278076 -2.82466335296631 1.09741382598877 2.3239839553833 0.1020658493042 4.01109104156494 2.60933666229248 -3.0272180557251 2.311643409729 -0.187463951110839 8.61349754333496
-3.58885463367809 -7.77528651844371 -4.25652774464 -0.481211506236683 1.87708393443715 0.999558604847302 2.36940113414418 1.36147228587757 -3.61049350391735 2.40017620433461 -0.788794361461292 8.75576893199574
-3.23498134613037 -7.43657665252686 -4.12665538787842 0.445455741882324 1.83718128204346 -0.0440671920776374 0.387586784362792 1.0323450088501 -4.70189647674561 1.89928646087646 -1.62689189910889 7.27829570770264
-6.61108472997492 -9.27449873143976 -6.29238203222101 -1.42564275914972 1.46496888940985 -0.992031843012029 -0.702536374872381 -1.29938200170344 -5.03329160863703 0.270621507818049 -2.9651458566839 7.47187730615789
-8.56653514341875 -10.1670009179549 -6.46497264341875 -1.81595149473711 1.54110416932539 -1.14681735472246 -0.107306627793747 -0.962971834702927 -6.4739276452498 -0.123816637559372 -3.15880885557695 7.10943398042158
-8.91784832694314 -10.2982079766013 -6.66769955374978 -2.14330837943337 0.817566178061746 -1.31778118827126 1.42513682625511 0.251299164511941 -5.37696240165017 -0.196496703407981 -3.21636746146462 6.87250449440696
-5.73791513442993 -7.35876665115357 -6.09280977249146 -2.97711381912232 0.495750331878661 -0.849647617340089 2.90857305526733 1.37219038009643 -3.41897020339966 1.26683416366577 -2.0508900642395 7.96946992874145
-5.74968929290771 -7.40778560638428 -5.53379077911377 -1.46089000701904 1.48129253387451 -1.05180568695068 2.24298648834229 0.670209693908692 -3.11389560699463 0.111789512634278 -2.58337993621826 7.53698234558106
-5.47553346807306 -7.0037107294256 -3.98292635137384 0.687325494939632 3.32472516840155 0.68509961908514 3.92253782098944 2.41407300775701 -2.0202016657049 0.810620325261898 -1.27677248174494 7.50456525629217
-4.64177441163497 -6.7274696783586 -3.49542736573653 0.693306688828901 3.73224330381914 1.2402923150496 6.21547294096513 3.80257296995683 -0.263404126600786 2.54483485655351 -0.683102841810747 9.24706531004472
-1.80164931037209 -6.09475348212502 -3.10597250678322 1.40883805535056 4.85251881859519 0.978980801322244 5.8839729048989 3.90902688286521 -0.697408892891623 3.55547692558982 0.300227902152322 9.59982945702293
-6.19213766618208 -6.69061941667037 -3.94857306046919 0.136742643876509 3.25741105513139 0.605782560868697 4.50560670332475 2.04142671064897 -2.43942350907759 1.20425706343217 -1.3011998610063 7.83114438490434
-3.95920939878984 -7.13357158140703 -4.15491862730546 0.101106687025592 2.9876862005754 0.70455364747481 4.17653088136153 2.40008167787032 -3.66922564940019 3.0595856146379 -0.883808092637494 8.58673004670577
-4.96253695921465 -6.60852351622148 -4.71544566587968 -0.357705263658005 2.76345142884688 1.25269016786055 4.49178776307539 1.76755413575606 -4.2189456506209 1.60033115907149 -0.912272600694138 8.52085098786787
-6.23019377968528 -5.49851004860618 -3.91383712074973 0.0647624275901109 3.40459091880105 2.73781235434792 4.94057209708474 2.35416443564675 -4.0346733786843 2.29789002158425 0.281885459206322 8.66311199881814
-3.77184174277566 -6.412184455178 -4.20809052207253 -0.517983176491477 2.82073333046653 1.89008452675559 4.33401801369407 3.00490882179954 -2.8930136940696 3.38656737587669 0.14744689247825 9.32887961647727
-4.06576044776223 -6.63188631751321 -3.73757250525735 -0.556195094368675 2.14603535912254 0.944272206046364 3.39341084740379 3.27842824242332 -2.34079630591653 3.61307637474754 -0.60927851416848 8.72534291527488
-3.565405403484 -6.11611989628185 -2.08442739139904 2.53822466243397 4.12547918666493 2.86574884761464 5.66059824336659 4.32557245601307 -1.29290250431407 4.34151598323475 1.18325563777577 10.1370195995678
-4.57117850563743 -4.89376647255638 -1.76824576637962 2.34881775595925 3.80366127707741 2.29430954673073 5.7206877968528 4.7367543480613 -1.19233138344505 4.49421684958718 0.74794762351296 9.60659115531228
-7.26099479848688 -3.24808967763727 -2.9520996874029 0.397654646093194 1.225640409643 0.27855216806585 4.21508895700628 4.016900175268 -1.53694046193903 4.50314342325384 0.146336668187921 9.31771289652044
-6.02316161069003 -4.28666945370761 0.0444996747103588 2.16407326785001 1.82825020876798 1.25984505740079 5.0309870633212 3.5225003155795 -2.21104308041659 4.38723019686612 -0.0429160204800709 8.9308779629794
-7.62449069456621 -4.38417621092363 -1.74995418028398 1.79732708497481 2.41986851258712 1.31610111756758 5.44757465882735 4.17104534669356 -2.25756831602617 4.77146439118819 0.455925031141803 8.98200897736983
-3.43364868164063 0.0556835174560533 3.14749946594238 4.77344932556152 4.63152256011963 3.2196964263916 8.27073612213135 6.4954999923706 1.400244140625 5.62764110565185 1.38811340332031 10.3610052108765
-3.28556792519309 -1.1455189444802 2.56263573386452 3.36108048178933 2.96716530539773 1.90463097312234 7.2295916817405 5.41063626029275 -0.0969883658669204 5.21709568717263 1.14357979514382 9.78301270224831
-6.77682553204623 -2.15232525738803 2.6748365315524 2.72223414507779 3.21743144122037 3.89778842059049 8.58687914935025 6.84383620348844 1.41499842730435 6.48017539111051 1.9496225270358 11.002869978818
-6.02883095307784 -2.08114571137862 3.5679727120833 4.15451579527421 4.59813170866533 4.09689860777421 8.7387843652205 6.49997287230058 0.332613520188765 6.43252807097002 2.47182898954912 11.4297309442
-1.86669421629472 0.323008771376177 6.11582684083418 6.56344437165694 7.42022156281905 7.08939575715499 11.039325948195 8.59882759614424 3.4067795233293 7.60308861298995 4.80354713960127 13.3502862410112
-0.794113913449372 1.77475472363559 6.04896374615756 7.49362488659946 7.31854458722201 6.44364376935092 11.0051967707547 8.11996384533969 3.03989144238559 7.17196198376742 4.41027375134555 13.061229428378
2.78527984619141 1.38569602966309 5.97930870056152 5.91765270233154 5.01922473907471 4.82648525238037 10.2057386398315 8.58030948638916 4.34091720581055 7.78753910064697 3.94355735778809 12.4350186347961
1.52384345314719 -1.23860581137917 3.77232711098411 4.64066569588401 4.48940531990745 3.64796225807883 8.30077521584251 6.24532763741233 2.00622718117454 6.27274672768333 1.79720275185325 11.3487612464211
1.64715674140237 -1.4177713134072 3.11513617255471 3.84484389045022 3.37886717536233 3.49515631415627 8.18954088904641 7.0201359055259 3.00773337104104 6.97552111365578 2.38313963629983 11.126705195687
1.07887454466386 -1.23524670167403 3.28927226500078 4.57897658781572 3.83129878477617 3.27717776732011 7.81298251585527 6.12127299742265 0.937801317735151 5.73539348082109 1.58234782652421 10.4924382729964
2.66394875266335 0.357043006203391 5.19797299124978 6.31603214957497 4.62793419577859 3.54016564109109 9.35119698264382 6.81897232749245 1.74762604453347 6.07467339255593 2.23717568137429 11.2225167534568
0.996192914789372 0.320581418817692 4.76485441381281 4.76605222875422 4.55410001928156 4.19089410955256 8.89226148778742 6.39585493261164 1.57401464635675 5.00378893071955 2.03798864538019 10.7220582788641
2.19612870649858 -2.25705160661177 3.21723733381792 3.94749341444536 2.29452310041948 2.02217851118608 7.71959958509965 5.22323689894243 -0.207149644331498 5.11787019209428 1.1947229905562 10.5468510194258
0.765703357349743 0.261348880421032 4.87084595073353 5.96757522929799 5.37011448253285 2.5797177921642 8.85193363536488 5.49284569133412 1.11768928874623 3.76499000896107 0.920728839527477 9.45745769847523
2.30026569366455 0.886374855041502 5.15218200683594 5.62354984283447 3.53206958770752 3.04596271514892 9.16334762573242 6.93418159484863 1.33648242950439 5.2723554611206 1.81697025299072 10.9540361404419
0.290703444047409 0.468561796708542 4.88788190321489 5.28572907881303 4.07366910414262 2.9146391435103 8.86705747084184 6.04088178114458 0.718502668900925 4.9114185853438 1.3805929704146 10.3603464646773
0.947610950469972 0.201875782012941 3.84329996109009 5.4802695274353 4.91598234176636 2.67510042190552 8.37998876571655 6.07629976272583 1.04445657730103 4.68708047866821 1.36237535476685 10.1981249809265
1.02671395215121 -1.09994544115933 3.13492737683383 4.27728806408969 3.95237694653598 2.82320938977328 7.85405884656039 5.55392704876986 0.237779244509611 5.06363354596225 1.17120705517856 9.81832848462192
0.393423011086202 -0.393724510886454 4.27953617789528 4.15798943259499 3.5228232643821 2.60956185080788 8.04370014884255 5.8765362999656 1.24901764609597 5.27839558341286 1.31377213217995 9.90310948111794
-0.492748416553844 0.552408062327991 3.54436286579479 4.069835506786 3.8311708797108 1.99705108295787 7.94286998401989 5.51036342274059 0.312385403026234 4.18020995746959 0.680736385692249 9.65433772693981
1.17542549480092 0.500975574146619 4.34641739238392 5.70211407054554 5.93336387981068 2.9485654484142 8.66993900645863 5.86141773570668 1.01172157634388 4.21273514140736 1.75094314921986 10.3007039677013
2.90656926415183 1.43173482201316 4.93703629753806 3.68677403710105 3.96739651940086 4.40457608483054 8.91241814873435 6.81203629753806 1.00731541893699 5.81708886406638 2.90464093468406 11.5882280089638
1.38580500862815 0.046247360923072 3.15987193367698 4.24238478920676 4.02905833504417 3.57758509896018 8.35317599556663 5.54987227699973 0.593992111899635 4.92278659126975 2.03035533211448 10.6629599311135
2.48230685320767 0.339978590878573 5.04715479937467 5.5554632100192 6.62060298052701 5.85841406908902 9.86188162890348 6.45315398302945 1.00756014910611 5.85740985003385 3.64560450640592 11.8543008717624
2.09262440421364 -0.883758805014871 3.72876332022927 4.9611289284446 5.71233437278054 4.6350209496238 8.60766766288064 5.21876404502175 -0.707519791342996 3.75166676261208 2.05656788565896 10.1047026894309
-0.343436596610328 -2.99616372368552 1.52429068305276 2.74545920111916 4.62466776587747 3.68323958136819 7.43036616065286 4.42829096534036 -1.69986474297263 3.76352560736916 1.43618071295998 9.92119848944924
0.0931284817782299 -2.4481618014249 1.95255498019132 2.72268513766202 4.55622223940762 3.17377690401944 6.89628247347745 3.86655453768643 -2.09137888821689 2.74116543856534 0.85956029024991 9.26060799685391
3.08873727104881 -0.190880038521506 3.63532807610252 3.55608727715232 4.56846787712791 3.90098168633201 8.31558205864646 4.78732754967429 -0.905279376290061 3.66166283867576 1.57475449822166 10.1394040801308
7.48435816331343 -0.309347776933151 3.63198217912154 5.95997843308882 6.25349745316939 4.52818712754683 8.95980486436324 5.10298189683394 0.0958627180619658 3.22754225297408 2.16576895280318 10.6950791792436
6.89597016247836 -0.122556868466464 4.37003689679232 5.9569843378934 5.92412739667025 5.2754772272977 8.91771393689242 5.19303685101596 -0.533695403012363 4.40489846142856 2.9664419260892 10.7614238825711
6.90781054930254 -0.122760434584183 3.97760043577714 6.84464202360673 8.19284377531572 6.21402774290605 9.73666415648027 5.36759982542558 -0.867248197035355 4.4197772546248 3.44963107542558 10.7101386590437
6.61275952079079 -0.827560494162821 2.7923545143821 4.48744099356911 4.94275849082253 3.8245753548362 7.5119532845237 4.05935471274636 -1.89970595619895 3.46363442160866 1.35154335715554 10.0564126274802
6.65871114730835 -0.0343106269836433 4.60790891647339 4.73091669082642 5.84082288742065 5.54585809707642 9.29417295455933 5.88590879440308 -0.043418216705323 3.95670003890991 2.92429800033569 10.9414517402649
6.85386307456277 1.82891781546853 4.91407234885476 5.19401295401833 6.12765343405984 5.32932121970437 9.17656357505105 5.60207302787087 0.406537368080834 4.69910938956521 3.19237644889138 10.859521224282
5.41401771198619 -0.635082210193982 3.62377360950817 3.3048057902943 4.38907626758922 2.5649319041859 7.84401324879039 5.33477309833873 -0.388381923328748 4.02961543690074 1.17589000355114 10.1178760875355
5.3842232097279 -0.89082886088978 2.72666381489147 2.91866515766491 3.43078826557506 3.28773330341686 7.11548637043346 4.09066413532604 -1.89109398234974 4.19044707905163 0.972519146312369 9.67526553760876
4.19804778532549 -1.75071320100264 2.59580817656084 4.10598006681963 3.90510764555498 3.17601027922197 7.67888846830888 3.62080970243974 -1.85092720551924 3.53712478117509 1.32173552946611 10.3194238229231
2.33060855865478 -0.788509178161622 2.93529148101807 3.49605007171631 3.4764081954956 3.7215425491333 7.81348628997803 5.30729122161865 -0.464938926696778 5.73200054168701 2.63253421783447 11.1298801422119
6.03467703732577 0.246296414462002 3.59407282742587 4.37901926907626 4.98970652493563 4.68205977353183 8.6059269991788 4.91107226285067 -0.0860266598788186 4.65129900845614 2.02738238247958 11.5794024554166
3.53039961728183 -3.1810681256381 1.12807303341952 1.1464636889371 2.97429686459628 2.70638495358554 6.35278635892001 2.21607237729159 -3.37767380801114 2.10255843075839 0.776432332125577 11.3671629992398
4.03820381164551 -2.44306602478027 1.58688125610352 3.44974479675293 4.82329330444336 3.24983558654785 7.20274791717529 3.15288124084473 -2.29155006408691 2.88134918212891 1.32727966308594 9.88494739532471
3.44471129504117 -2.90524712475863 2.25669058886441 3.15047797289762 4.93640860644254 3.96496161547574 7.47931822863492 3.55769118395719 -2.42075196179477 2.63219985094937 1.17976149645719 9.46525057879361
2.89606782739813 -2.63552740270441 2.54365464990789 3.52821657007391 5.0243274862116 5.13443776910955 8.66462823694403 4.9846546346491 -1.05099180394953 4.2439491445368 2.47676774805242 11.2831709081476
3.8550254648382 -0.388489549810235 4.84159105474299 5.21209161931818 5.73647611791437 4.66732710058039 9.32861250097102 6.04859083349055 0.248740369623359 5.98497884923762 2.94991605932062 12.0152532404119
6.05002691962502 -0.633795712210915 3.94498160102151 4.59005835273049 4.7114372513511 3.86589911200783 8.46626284339211 5.2539816162803 -0.518254254081032 3.63226225592873 1.58212568976662 10.9638767502525
6.45648067647761 -0.567557638341729 4.39948146993464 5.82510727102106 6.52568405324763 4.72453373128718 8.97237365896052 5.31548183614558 -0.25285465067083 4.26911228353327 2.1814734285528 11.5064436739141
7.4050647908991 0.375499933416194 5.46314546411688 6.43031141107733 6.39988443201239 4.18649122064764 9.00565549677069 5.73214551752264 -0.0670240228826344 3.6430723363703 1.76532575433905 11.0848238164728
7.12740286046808 1.01024683172053 3.06864603215998 4.8509612863714 6.20212324315851 4.94805105382746 8.44463689977472 5.67564542943781 0.284382421320135 5.17407758886164 2.60683878118342 12.0161205118353
3.94195695356889 -1.02276091142134 3.78166337446733 4.62910123304887 6.05083795027299 4.63066716627641 8.71148629622026 5.04766412214799 -0.657417817549273 3.18382592634721 2.2811731858687 11.3585657639937
5.67617484872991 -0.779829294031316 3.31439945047552 5.750520437414 7.28111335580999 3.98359653299505 7.9522158796137 3.88639995401556 -2.06817272359675 2.01239749735052 1.21844074075872 11.0193354780024
5.53809380964799 -2.70496058030562 -0.243691201643511 4.1208813233809 6.9148905320601 4.32057500319047 8.05343652205034 3.60130811171098 -2.67698740525679 2.25641942457719 1.50048375563188 10.4797356172041
3.15029210177335 -4.01075297268954 -2.20550852688876 2.22001332369718 5.25242966738614 1.72814816561612 5.37074727145108 1.17749089327726 -4.96471911343661 1.75968998995694 -0.631644543734463 9.4738804730502
3.54927947304466 -3.93454430320046 -1.51834557273171 3.09975363991477 5.55363299629905 2.22171141884544 5.98226954720237 2.3296540000222 -3.82568428733132 2.1409046866677 -0.256005027077414 9.01598670265891
5.57055756829002 -2.51949599005959 -0.91150953986428 3.856015179374 5.87572190544822 1.77238175652244 6.25972172997215 2.62049004814842 -3.30631544806741 1.59120080254295 -0.125279452584007 8.80762097618797
3.1894849950617 -3.68405969793146 -2.87466295415705 1.35770170038397 4.50945798700506 2.32084791010076 6.11658136194403 2.64233724420721 -3.88071497136896 1.9784311467951 -0.263800222223455 8.99926893060858
3.49470350959084 -2.52672364495017 -1.14119126579978 2.51341459967873 5.45064661719582 3.40506956794045 7.20061800696633 3.91680929877541 -3.02850129387596 3.24388334967873 0.980388858101584 10.2251312515952
5.30086915276267 -1.9153679154136 -0.231108500740746 4.07114331505515 7.36856000206687 3.8550407149575 8.60685651085593 4.71389119408347 -2.21601946570657 3.6317455031655 1.93769757530906 12.0456544616006
3.61491148688576 -1.35508973381736 0.521035601875997 4.27994959571145 8.23067705848 5.26255076148293 9.08599512793801 6.06203596808693 -0.0455480315468542 3.67009489753029 2.87489073493264 12.0232939026572
1.4740327835083 -3.10741863250733 -2.08808193206787 1.61524906158447 5.10489406585693 3.26554050445556 6.34489192962646 3.98391857147217 -2.33385143280029 2.52275791168213 0.824067497253417 9.8880256652832
3.22954906116832 -1.11056553233754 -0.792454112659801 2.55015147816051 5.99428809772838 3.6616360057484 6.80300105701793 4.48354591022838 -1.35406910289418 2.91005672108043 1.74769748340954 11.1012894023548
4.05586728182706 -0.654776486483488 -0.357153805819426 2.90941914645108 6.56897839632901 3.99259480563077 7.77519806948575 4.73884495821866 -0.239830884066496 3.82271107760343 1.55642994967374 11.0297900113192
3.78342956196178 -1.2994084965099 -1.00577217448841 2.51608031879772 5.87281840931286 3.4797891963612 6.84184783588756 5.05322688709606 -0.391819537769663 5.23194736133922 1.5589899409901 12.1985658992421
4.38826362436468 -1.7431641405279 -0.117527086084539 1.48575202768499 5.37672225778753 4.2286376172846 7.78784839456732 5.52947227304632 -0.587087709253485 5.68894855325872 2.25888625925237 12.6979254895991
5.53639177842574 -1.99408193068071 0.0304084257646053 3.9534163908525 7.58727411790328 5.31720499558882 8.32025389237837 6.08740953965621 -0.0846581025557072 5.54828409715132 3.35814814134078 13.5308585600419
5.73958973451094 -2.3730544610457 0.130291028456256 3.73999027772383 7.94534115357833 5.01967339082198 8.37916855378585 5.48129086060958 -0.209720568223432 3.94278339906172 2.81113438172774 12.9314470724626
3.79073219299316 -3.89582557678223 -1.56106300354004 0.617083358764649 4.04682426452637 2.83577423095703 6.3675859451294 4.02693634033203 -2.11328811645508 4.19341163635254 1.43483619689941 12.2578866958618
3.56074862913652 -2.83520741029219 -2.11491817994551 0.881978563828902 4.02730327086015 2.41765361265703 6.36879973845048 4.15408187346025 -2.0437969641252 3.75155597166582 1.15089564756914 11.4372401757674
6.44274264248935 -0.738609972867099 -2.04613560763272 0.698327359286221 3.54360896023837 0.900254544344815 6.37163000973788 4.27186327847567 -2.16963070956144 2.72742968472567 0.539752301302823 11.0230353442105
6.60402349125255 -0.368361915241589 -0.91684481013905 2.47301152836193 4.58885625492443 2.66437772404064 6.14003900181163 3.71515515934337 -1.96272798884999 3.0458569873463 0.818499122966418 11.5059085239064
3.54840697375211 -2.07699738415805 -0.344672783938321 0.759271994504061 3.31769980517301 3.43261756029996 7.20043982592496 4.40432776537808 -1.28218804272738 5.90766467181119 1.80485381213101 10.9233955296603
6.94208492799239 0.139893193678422 -1.08593688444658 2.52561440034346 5.00540890260176 2.74292053742842 6.57442917390303 3.39106430573897 -2.88159118132158 3.44995369477705 1.104572911696 10.1909109549089
6.1449295650829 -1.93574556003917 -0.967708908427845 2.2502648006786 5.62780538905751 3.22263876308094 6.97521463740956 3.33129087794911 -3.26633294712413 2.68318334926258 1.42525450099598 11.423298514973
5.02079409686002 -2.47332363995639 -1.47959118756381 2.3367864522067 4.85979861346158 4.22772235003385 6.48618239489469 3.91940898028287 -2.57637768658725 3.21982401934537 1.93730563250455 11.235562506589
3.70151655023748 -3.25062997991389 -1.67294557744806 2.27718107050115 4.93514959161932 2.05065671747381 6.19655553644354 3.2540544683283 -2.65595110112971 2.41632596796209 0.654109399968927 10.6587623769587
3.14229620153254 -3.54760324304754 -1.70179139917547 2.82036245519465 5.67939317876642 3.27808035070246 5.20212686712092 2.01320875341242 -4.26467286890203 0.519586927240546 0.785551435297187 11.0318845575506
4.77398023605347 -1.92781534194946 -2.56868257522583 1.37043867111206 3.83926115036011 2.09471235275269 4.36609373092652 2.65731725692749 -2.81160631179809 1.58748540878296 0.417159175872804 11.7009755134583
4.09768642078746 -3.22526394237171 -2.91540943492543 1.71704829822887 4.27044452320446 1.62778819691051 3.894324909557 2.91759074818004 -2.96716152537953 1.48054088245739 -0.60931431163441 10.296873699535
3.81446539271962 -2.8749476779591 -2.82929147373546 2.14986502040516 4.95341669429432 2.29844747890126 4.03719412196766 2.47870909083973 -2.80141557346691 2.32610021937977 0.648157943378795 10.9567516933788
4.73221773667769 -2.50265794233842 -2.6678000016646 1.16085714860396 3.3594445662065 1.17559904618697 4.16820616288619 2.29119963212447 -3.46128564314409 1.85514349503951 0.13282866044478 11.1153478102251
3.58439409949563 -3.11648976586082 -2.22632825157859 1.93276751258157 4.60709059455178 1.93410265662454 5.53492892005227 2.59667170264504 -3.57094800255515 1.5941406510093 0.562533976814965 10.723983409188
4.12339500947432 -4.10873027281328 -1.93782802061601 2.57614903016524 5.99677471681075 3.36916737122969 6.38343910737471 2.78817181153731 -3.91054530577226 1.47293095155196 1.64045338197188 11.0928831533952
2.69007280523127 -4.58805295770819 -3.3671819860285 1.34683778936213 4.5683534448797 2.96185663396662 4.10587766820734 2.37481859380549 -4.4122144872492 1.24368265325373 1.11017778570002 9.70561960393732
4.59201371453025 -2.82425272681497 -1.69461786963723 1.78612172386863 4.76101720116355 3.73199498436668 4.35024010918357 2.74538266442039 -3.33453524329446 2.3874095656655 1.44284283898093 11.564066288688
3.86566129164262 -2.89132914109663 -2.80427202744917 1.46929517225786 4.73295941786333 2.08727803663774 4.31176248030229 0.951726584001023 -4.55555948777632 0.629302649064499 0.214782385392624 11.5365387483077
3.0075814593922 -5.80995966304432 -4.50867296565663 -0.213026298176157 3.08764432560314 0.297410713542593 2.8116700519215 0.92432759891857 -5.45894457210194 0.314286934245718 -0.69030977595936 10.3331782687794
1.8268197406422 -4.67507425655018 -5.26817194331776 -0.439592994343151 1.51691945682872 -2.38417497981678 1.88966115604747 -0.347172416340221 -5.44568125117909 -0.911085761677136 -2.7245775829662 7.25494321476329
3.87125798138705 -3.73410014239224 -4.22159937945279 0.112169465151702 1.85282154950229 -0.531537810238923 3.31396504315463 0.835399827090178 -4.90661982623013 -0.492212096127595 -1.55360964861783 9.12113781842319
3.53476608449763 -3.69999610727483 -5.07410919016058 -0.275132291967218 1.42556465322321 -1.43919479196722 2.47422493154352 -1.07110893076116 -7.21528159921819 -1.81755744760687 -2.46376907175237 9.17727649862116
5.38610180074518 -1.94902316873724 -3.11703578775579 1.60500438863581 3.33838565999811 1.39429004842585 4.15118892843073 1.42796428853815 -4.15184490030462 0.713389474695379 -0.816283147985285 10.6375227754766
5.2426041949879 -2.11926657069813 -1.7959995876659 2.32061761509289 5.3786715854298 2.89266198765148 4.84067243229259 2.43000024448742 -2.3193321834911 2.58867639194835 0.784927307475698 11.5126494754444
6.46300124255094 0.590648642453282 0.464990607174961 5.03698824969205 7.5442514332858 4.40717124071988 7.2315826329318 3.93099021044645 -0.830762871828945 3.28994368639859 2.58126639452848 12.6082153233615
5.03517779436978 -0.69861260327426 -0.672827157107267 4.69865092364224 6.19667967883023 2.31140288439664 5.60033663836392 2.70317229357633 -3.70245209607211 1.35433539477262 1.46503790942105 11.7112060460177
7.38775722330267 0.0935019666498356 0.528646391088312 5.15382758920843 6.85624687021429 2.96509162729437 6.76815025156194 4.18264571970159 -1.4546948259527 3.62497131174261 1.89551727121527 11.3857831174677
6.80811617591164 -0.3842342116616 -1.46758153221824 3.3237736008384 3.93726847388528 1.66454622962258 6.45306036689065 4.68341849066994 -1.09812428734519 3.54766581275246 1.51098749854348 11.8681900284507
7.33111373727972 0.91650668924505 0.0893639737909488 4.70579234903509 5.09836761301214 3.76047412698919 7.98447315042669 5.46136371439153 0.817212026769464 5.07599250620062 2.93705264871771 12.9017533475702
8.54457498030229 1.58196855024858 -0.0288083509965382 3.80094171003862 5.40580773787065 4.00325417952104 7.61436009840532 4.91919064955278 -0.036988969282671 4.56825280623002 2.59510827498002 12.1455414338545
8.13757527091287 0.945241095803002 -0.801571724631568 2.81040489890359 2.81848442771218 1.54934799887917 6.40762436606667 4.9764271996238 0.661427619240502 4.66394341208718 1.26622116782449 12.1624614021995
4.78004791953347 -1.35404917977073 0.174526717446067 3.8186822197654 4.73917153098366 3.12473347403786 6.56942417838357 4.47452690818093 0.263388182900169 4.29262402274392 1.66485264518044 12.1505704186179
2.7564643946561 -2.42588576403531 -0.68419989672574 4.35040799054233 6.31914368542758 2.3594631281766 4.9255146113309 4.2727989283475 -0.457324591549959 2.87733498486606 1.52131119641391 10.3192876902494
3.67453114769675 -1.81348498084328 -1.48792727210305 2.34486119530418 4.1553165175698 2.46578328392722 5.47483079216697 3.94107358238914 -1.13123972632668 3.48887746117332 1.68156926415183 10.850337193229
5.01306317069314 -0.477021477439187 -0.420691750266336 2.33015511252663 4.65932343222878 2.36383507468484 5.62100479819558 4.75930950858376 0.409039237282492 5.50759766318581 3.20920059897683 11.1433264992454
6.97518718025901 1.28287398598411 0.992863533713599 5.61949336312034 6.39755141518333 2.79337394020774 7.90580737374045 4.67386328957297 -0.289319159767846 1.90781676552512 1.89603316567161 10.9114960410378
7.12674898667769 0.640825219587846 1.09560961289839 5.66733355088667 7.04346079392867 2.79769510789351 6.82819361253218 3.53360933824019 -1.61993222670122 1.61588854356246 1.5600528196855 10.8415536360307
3.6456279407848 -1.82994273792614 -0.434263264049182 4.27944370616566 6.51327797282826 1.46788975108754 5.10509582866322 2.41673656810414 -3.1577110637318 0.365396464954724 -0.0533638347278931 9.44855781901967
2.16641146052967 -3.18893140446056 -1.50904554020275 4.11458879817616 5.79618173946034 1.80515772212635 5.18951803554188 1.66995531428944 -4.32593434940685 0.882132590900767 1.18155008662831 10.7109881054271
4.22416380101984 -2.90610811060125 -0.825118272954768 4.15733411962336 5.24246671850031 1.06279829198664 5.94193819219416 2.11188200170344 -4.24477693384344 1.04942968541926 0.745777875726873 9.64822462255304
1.97457884008234 -3.00141336267645 -1.91101838892157 2.38558386022394 4.22645948583429 1.79689405614679 5.57501791173761 1.30298231298273 -3.83112909143621 -0.894611375982112 -0.509147661382503 9.35334013158625
5.0841926574707 -1.90373191833496 -0.346809005737306 4.51662483215332 6.8342451095581 3.34158935546875 6.90566959381103 2.49019088745117 -2.61861381530762 -0.147252655029298 0.81609764099121 9.70032730102539
4.07978126352484 -2.64767006093805 -1.43445518667048 3.37743446176702 5.02655574625189 1.50652381723577 4.95269557779486 1.4865462476557 -3.93795707876032 -0.479937822168523 -0.143712312524968 8.92149707620794
5.62074811241844 -1.75381129004738 -0.839445521614767 3.6311221816323 5.38522202751853 2.2035384871743 5.44641167900779 2.70655400536277 -2.20583193518899 0.374286244132303 0.522519657828592 9.37939412377098
4.43867861140858 -2.36193765293468 -1.98147309910167 1.9694412838329 3.9497707973827 0.754847396503795 4.22913824428212 1.36452757228504 -2.37475312839855 -0.478028427470814 -0.886635910380971 7.71977030147206
3.77977169210261 -3.25522434061224 -3.32999049966985 1.85328853780573 3.3932093446905 0.864799386804755 2.69914997274225 0.330009347742255 -3.97905551737005 -1.71966564005071 -1.94282543008978 7.72143734151667
3.85113360665061 -3.53651974417946 -3.49862644889138 0.0777552344582304 2.59154345772483 -0.186248519203879 2.5188982703469 -0.56662724234841 -5.10565731742165 -0.323074080727316 -1.79138348319314 7.9110052802346
5.96271188909357 -2.01425496881658 -1.95676366632635 3.24928720647639 5.22334154302424 2.0002237146551 4.162188131159 0.644236165826971 -3.90536634271795 -1.01820699518377 -0.29107419794256 8.93557699376887
4.33949829448353 -1.87963412891735 -2.22120975147594 1.02001263011585 3.24557186473499 2.01971126903187 3.85082889903675 0.825791133533823 -3.78295444141735 -1.32889865528454 -0.618708835948599 8.49431206096302
3.34544972506436 -2.99459429654208 -3.33303614529697 1.63220051852139 3.76958684054288 1.23594693270596 2.85214642611417 -0.472036084261809 -4.89637919339267 -2.64067240628329 -1.63126917752353 7.13347939577969
6.8732175653631 0.856887800043278 0.170782071893864 4.50097559148615 5.87548540288752 2.93203924352472 5.82031343633478 2.32378194982355 -2.9896278554743 0.30047224218195 0.5794639414007 9.12900160009211
3.78205965215509 -2.17529775446112 -2.25778104608709 2.94393442327326 4.49122236425226 1.44447611028498 4.78394983465021 0.622218114679509 -5.10465146845037 -2.06199933832342 -0.339715021306819 6.93727491552179
3.92311691804366 -2.26783156828447 -2.21623588041826 2.8257887320085 5.69167446656661 1.18179344697432 4.79726814790206 0.0277636007829152 -5.50479484037919 -1.61011100248857 -0.737558130784468 7.68220543427901
4.5816540891474 -2.4018311327154 -1.26479004079645 2.57459213083441 5.39878989999945 2.75895072763617 4.23301746195013 1.45820953195745 -4.41477249318903 0.0542826825922198 0.501988905126399 8.25692226236517
-2.12649947079745 -7.83079939755526 -4.94271880063144 -0.351312932101163 3.12897080508145 0.623531046780673 3.53215569582852 2.23528260317716 -2.79427748593417 1.07337159243497 -0.598587330904873 7.15016240206632
-3.81961695931174 -7.87521617195823 -4.5857626654885 -0.708513901450416 2.61140377738259 -0.245947525717995 2.72287113883279 0.47423680045388 -4.74201075813987 -1.36960475228049 -2.01405970833518 6.4856541893699
-5.22420282363892 -7.32979364395142 -3.43769044876099 -0.428765964508056 3.57327489852905 0.955438899993897 3.89208822250366 1.78430967330933 -3.2354790687561 1.59130506515503 -0.40436143875122 7.61469774246216
-5.88723170540549 -8.05991351387717 -4.77908122322776 -1.2393759467385 2.21672260978005 -0.0708426215431892 3.72414410331033 0.916917922280053 -3.16576945564963 -0.539586899497291 -1.14522540352561 6.54099953391335
-5.67740526199341 -9.66582765579223 -5.14258089065552 -1.63496866226196 1.08413228988648 -0.395857715606688 2.78353986740112 1.98041830062866 -2.54457941055298 1.55426511764527 -1.13319101333618 6.83822736740112
-4.25341252413663 -7.20165471163663 -4.69140843478116 -2.1494944485751 1.10564967068759 0.265975674715911 3.61708804043857 1.59859057339755 -4.70183018771085 1.78088541897861 -0.572626391324128 7.63880988034335
-3.73245892958208 -8.1807201905684 -5.35667310194536 -1.01763616041704 2.42236628098921 0.562985558943314 3.27468409104781 -0.275671820207076 -6.75962148146196 -0.655716757340866 -1.65066037611528 6.65019144578413
-7.5786433913491 -8.24477727196433 -3.77841908714988 -1.51573521874168 1.15336268164895 -0.0764957167885534 2.52473490454934 -0.5724178054116 -6.34181935570457 -0.482652256705546 -2.43321950218894 6.00711195685647
-7.91281929016113 -5.83635749816894 -1.62540855407715 -0.902635955810545 1.4776741027832 0.658607101440431 3.19286117553711 -0.21340980529785 -5.92550506591797 -0.5055850982666 -1.38953247070312 6.81189308166504
-8.39266567230225 -6.62431316375732 -2.45320873260498 -0.676776695251466 1.90317363739014 0.815506172180175 3.07628269195557 0.608791542053222 -5.56346492767334 -0.630016136169434 -1.15825634002686 7.32213611602783
-8.16287836595015 -5.25903925462202 -0.812418313459915 1.70843472914262 4.39477124647661 2.02993359999223 4.26274648146196 0.303580908341843 -5.82445177598433 -0.694692941145462 -0.462423654036087 7.79773679213091
-5.0385950348594 -4.99984724738381 -0.78244574286721 2.37640588066795 5.51937978050925 2.85416238091209 4.97607819817283 0.221553967215797 -5.29728682257912 -1.67450506903909 -0.296081378243187 7.59107987663963
-5.47147664156827 -4.34787663546475 0.428299817171965 2.38086024197665 5.59202376278964 2.26597681912509 5.15226450833407 0.589299115267668 -5.02669247713956 -1.85064419833096 -0.115033236416902 7.59087267788974
-11.2986854986711 -7.01433033509688 -1.98839039369063 0.145434908433394 4.13441234068437 1.55132251219316 3.9203258080916 -0.249390073256059 -6.61673969788985 -2.72069401307539 -1.39266438050704 6.69682555632158
-9.79320182800293 -5.25321807861328 -0.61614646911621 0.752608871459962 5.73431644439697 2.66816673278809 7.30101261138916 2.91585502624512 -2.62368431091308 1.61756286621094 0.375997161865236 9.43059024810791
-10.9725582296198 -7.48776933496649 -1.77682802026922 -1.47192880457098 2.87658384496515 0.540291578119451 4.99112775976008 0.340172559564763 -5.24189874475653 -2.46466180627996 -1.00765535181219 6.84116533452814
-3.45375463312322 -5.41974660700018 -2.71421834772283 0.0361306970769704 1.79843309575861 -0.641617029363459 2.53440836126154 -1.71221753900701 -7.14677450006658 -5.68724843805487 -2.88529989069158 5.02787569219416
-1.94201217998158 -5.79839264262806 -4.13636337627064 0.300781856883656 2.83520377766002 -0.290294040333141 2.38648284565319 -1.65736328471791 -7.15465675700795 -3.77487312663685 -2.6667798649181 5.18594039570202
-3.6157643404874 -6.92579623135654 -3.62785502347079 -1.04049082669345 1.67567471590909 -1.85754366787997 1.50773266878995 -2.72185488614169 -7.72939654263583 -6.15998431119052 -4.37870760830966 3.98318318453702
-0.39335233514959 -4.38031942194158 -1.73415548151189 -0.180295770818535 2.13692491704768 -0.198703592473809 3.24064462835139 -0.610154932195488 -6.01715833490545 -3.45623189752752 -2.25970250909979 5.20650022680109
8.31566436073997 1.12091834328391 1.13085372231224 4.17560202858665 4.38010985634544 1.17390639565208 4.90800483010032 2.37385375282981 -2.14356987693093 -0.296115805886007 -0.328363349220968 7.54450328133323
5.7953201380643 -0.123310461911288 -0.50128211108121 3.25302658948031 5.16800557049838 2.18261109265414 5.3269363490018 2.90071831616488 -2.52394713488492 1.38714562329379 0.754436120119962 8.84675560864535
4.23483380404386 -3.40302935513583 -1.67009058865634 1.90715130892667 2.94943722811612 -0.600245389071379 2.95895871249112 -0.996090802279387 -5.46568957242099 -4.24870959195224 -3.13262263211337 4.93371495333585
4.27397840673273 -2.37586480920965 -2.3640735799616 1.73547666723078 3.21165579015559 0.620652372186836 3.36372488195246 0.0569278543645702 -4.12253839319402 -1.73845369165594 -1.68891221826727 6.54819505864924
5.02948698564009 -1.7788797898726 -1.38625398115678 1.90361914201216 3.80193838639693 0.937054963545364 3.95877203507857 1.64374479814009 -3.41027703718706 -0.480797438188034 -1.199812559648 7.33023581071333
3.67641650113192 -2.37232388583097 -0.430835619839755 0.241251095858487 2.71965418728915 0.132648572054777 3.26852618130771 0.629163846102628 -4.62126721468839 -2.29778470126065 -1.84590138522061 6.48995123776523
1.62242402163419 -3.13435851010409 -3.1891280260953 1.30222786990079 4.3481968793002 0.0867585095492274 3.84670724001798 -0.119126423922452 -5.81541930111972 -1.99835883053866 -1.87573157223788 6.39432038393888
2.70270926735618 -1.16771881797097 -1.82673638083718 0.954378197409891 2.73728759072044 0.500337670066141 4.20086676857688 1.63926322243431 -2.92113106467507 -0.20949547507546 -0.956699301979757 7.91747767708518
1.2851189960133 -1.71573168147694 -1.36313730586659 1.02415746342052 2.53878682743419 -0.44938188899647 3.92065137516369 1.3208627093922 -3.19837671626698 -1.10851770747792 -1.49708277095448 6.71112626682628
3.40626404502175 -4.48851516030052 -3.52248122475364 -1.48921897194602 0.723780371926047 -0.57701232216575 1.42282555320046 -1.3774826743386 -6.80859305641868 -2.33547141335227 -2.56153991005637 5.18132279135964
1.53544981696389 -2.22549264214256 0.617999865792015 5.12340529181741 8.05815394141457 6.06169684150002 6.52591784217141 3.99099905707619 -1.9898473479531 2.49801047065041 3.60921652533791 10.2999532959678
2.39944121620872 -1.81252243735574 1.72053572914817 6.44063517830589 8.36642977974632 7.15738341591575 6.31193110726096 2.82453582070091 -3.00266983725808 2.30475852272727 3.85894629738548 10.3958868720315
0.243400582400234 -5.68623923388395 -1.1274280461398 3.21296502026645 6.71080208691684 2.7266750422391 2.94190979870883 -0.762426367673008 -6.9356613072482 -1.78252410021695 0.153675088015468 6.95935440930453
-5.37294510061091 -2.37511947805231 1.77365371530706 6.78000613992864 9.09650394266302 6.09306499307806 5.96308681314642 2.35565444772894 -3.95581749135798 0.599886625463313 2.31955215280706 10.2378260785883
-6.54428415298462 -3.04704790115357 1.02640981674194 5.77794809341431 8.42659254074097 5.82700510025024 7.0706316947937 3.66240949630737 -2.49602632522583 2.22028226852417 3.64605398178101 11.8070189476013
-7.88010610233654 -4.01985372196544 -0.0839005817066543 5.05294786800038 7.73861395228993 4.56913648952137 4.89436518062245 0.77009950984608 -5.3050595630299 -0.00848783146251364 1.49485384334217 8.92540251124989
-8.84636227000843 -3.17249981273304 -0.240080989490856 4.65345843922008 7.38137801777233 5.66844066273082 6.26333697925914 1.8499172557484 -3.67624775279652 2.27048190723766 3.59282764088024 11.0119503368031
-7.89630205848 -3.99200518348 -1.75018198706887 3.01463620445945 6.59627740166404 4.70376889488914 4.96061913750388 1.84281842491843 -3.89466555335305 3.60089413902976 3.07355038902976 10.3291217543862
-8.01522961529819 -5.37855854901401 -1.86204472455112 2.91310938921842 5.79751834002408 3.34851130572232 4.18363055315885 0.451954451474275 -5.83417836102572 -1.21597424420444 1.37711581316861 8.68644293871793
-8.22967430461537 -4.44129463542592 -1.76776405681263 3.02123550068248 6.21327975880016 4.41753104816783 5.24148276935924 0.570237194408069 -4.57981201518666 0.818570171702991 1.93151763569225 8.97751525532115
-4.0898811860518 -1.16915059523149 2.98400949998335 7.89468454881148 9.98243403001265 6.69905066056685 6.03124689622359 1.27600931687789 -3.49228406385942 0.0791747526689015 2.85136866136031 9.86575960679488
-5.23200824910944 -1.66578319722956 2.98225375955755 7.79977390115911 10.0846450025385 5.58481571024114 6.95980617349798 2.57125446146185 -2.81696727926081 0.866698949987239 2.73078700845892 10.4630963498896
-4.00971202850342 0.13151569366455 5.14675445556641 9.51078720092773 10.90339012146 6.96114654541016 8.92531700134277 4.62075443267822 -0.396386909484864 1.87730236053467 3.9674970626831 11.5837099075317
-4.18765687075528 -0.991037836941807 3.83597327145663 8.62919569882479 10.4126038638028 6.42849779996005 8.47746897610751 3.67497206601229 -2.40864991274747 1.1700720873746 3.84065390500155 11.2870688525113
-1.92227837822654 -1.51348206780174 2.85961821295998 7.83955099799416 8.91506483771584 4.57723620154641 5.17856886603616 -0.188382122733376 -4.4913968779824 -2.29623124382713 1.55616476752541 7.97374346473
-1.11254261190241 -1.40133426839655 2.54511882608587 7.59475375955755 9.73975898569281 5.74497939890081 6.12500144785101 1.31011821573431 -4.62987850362604 -0.0600352113897138 2.7850117856806 9.79534007852728
-3.9990344914523 -0.84453925219449 2.12380066784945 6.95083084973422 9.47749844464389 6.33127537640658 7.63641110333529 2.78579941662875 -2.71843680468472 2.06749764355746 3.68868294629184 11.4337438670072
-5.13006998408924 -1.33741213191639 2.08040975223888 6.88481591831554 9.29068921696056 5.03210519443859 6.53069089542736 2.0574090350758 -2.7654669414867 -0.0442183147777193 2.65752385746349 10.0407397616993
-4.96152240579778 -1.79354411905462 3.0666281526739 7.89783924276179 9.79852264577692 5.99226730520075 7.31370704824274 2.33162754232233 -2.80075008218938 -0.409848516637627 2.74291294271296 10.7465340440924
-8.06129975752397 -2.8741678758101 0.20121817155318 3.64933447404341 6.0520787672563 4.67121367021041 5.6029296354814 2.8072171644731 -3.29554505781694 1.6726899580522 1.82205824418502 10.0406928495927
-6.93416448072954 -7.07604833082719 -1.14835401014848 1.79886583848433 4.9274449781938 3.20144419236617 4.32554773850875 1.56064562364058 -3.65588612989946 1.14466814561324 1.13056902451949 9.65811781449752
-10.4000735716386 -5.63444666429 -1.99910883470015 1.86258168654008 5.9152588410811 2.41100926832719 4.07080693678422 0.605890707536176 -4.8446460203691 0.897331671281293 1.87240262465043 9.54372163252397
-9.62918697703968 -4.6890491138805 -0.118072856556285 2.67711795460094 6.27184928547252 2.53275073658336 4.80291713367809 1.32592738758434 -5.15613018382679 1.03819812427868 2.1035477031361 9.25676597248424
-5.66421085704457 -4.60931545604359 0.786762653697622 3.13782542835582 6.61611503254284 2.0831016887318 5.74391120563854 1.29876369129528 -3.64052349437367 -0.015079082142222 1.67396014820446 8.52135318409313
-4.95747162212025 -4.47815491069447 0.630291210521353 3.50562308918346 6.8488867152821 2.15586112629284 5.23979209553112 0.68229125629772 -4.58126999248158 -0.1549146305431 2.59481834064831 9.40240691791881
-7.2479228366505 -7.40192788730968 -1.05927270542492 0.504964889179575 5.37279421199452 0.95129782069813 4.45229345668446 0.0177269588817239 -5.43191140781749 -0.643676697124135 1.21480566371571 9.24606233943592
-6.48618658239191 -5.08957060033625 -0.527572233026678 2.16908876245672 7.15250531976873 4.06962434595281 5.52202741449529 0.853426378423517 -4.31220586950129 -1.00082357580012 2.87952844446356 9.87348310297186
-6.59009774814952 -3.8222449649464 1.95304457057606 4.20499006618153 7.9535814892162 3.32603613246571 6.66441789973866 2.81304518092762 -3.55374559055675 1.50564924586903 3.97831503261219 12.1587349544872
-5.47046723799272 -6.10821214155717 -0.0867907090620577 0.436015458540481 6.06460508866743 2.77914938493208 4.67277178330855 2.53020987077193 -3.07263055281206 2.44445738358931 3.8048604445024 10.853991837935
-1.37105321884155 -5.09150457382202 -0.0656542778015137 2.07280206680298 6.46031713485718 2.6277756690979 5.45632791519165 2.74734544754028 -3.51410627365112 2.12323999404907 2.91151857376099 11.2467608451843
-2.25575184388594 -3.7352764563127 0.634255175157026 3.92834926085039 8.14424300627275 3.73282313780351 6.16897845701738 2.07125544981523 -3.14371037049727 1.67587352232499 3.23499751524492 10.7325799508528
-6.51006068316373 -4.43310679522428 -1.36272753802213 1.77972088727084 5.94870625409213 2.16796170147983 4.49899350079623 0.319273575869474 -5.54945506182584 0.101191147890958 1.45974026593295 8.72157345685092
-7.56041062094949 -7.05738365866921 -2.0841628334739 -0.281012656471948 4.26447951576926 0.442990181662818 3.18152320168235 0.297837136008521 -5.47408783652566 -0.713578345558862 0.739308235862037 8.85296427986838
-8.35233961452137 -4.64283262599598 -0.150181640278209 1.63238061558117 6.14098466526378 1.83644212375988 5.26183045994152 2.22981752048839 -2.99948965419422 2.42384256016124 2.98584283481945 11.4177867282521
-10.7420897223733 -8.28401324532249 -2.31485507271507 -0.661464188315652 3.51555874564431 0.714695479653098 5.2071681282737 3.00914623954079 -2.42073390267112 4.05994465567849 2.825541045449 13.1952505371787
-9.27479811581698 -4.89028044613925 -0.719990452853118 -0.521801671114837 2.04531220522794 0.0947678479281322 4.03760365572843 2.03100899783048 -2.46903296383945 2.71646813479337 1.91579751101407 11.3656990918246
-0.64950848492709 -6.2239484873685 -0.123953827944668 2.44566248980436 4.22972392168912 1.06374835101041 3.82945918169889 1.34804629412564 -4.14958287152377 1.49056147662076 1.49669169512662 9.98152731982145
1.30608529177579 -4.51111632260409 2.26660889712247 3.1914269360629 5.88679665652188 3.53358239260587 6.00687760439786 3.05560845461759 -2.17675619992343 2.88691109743985 3.81119698611173 11.5653960141269
-0.514619203047317 -5.84593138261275 1.05059113935991 2.46112313704057 5.53710236982866 1.99048295454546 6.26484361128374 2.85059037642046 -3.02302870316939 0.858101515336472 3.0002161546187 10.1831013246016
2.90459054600109 -3.11309439052235 3.79773706089367 4.93054193149914 8.20951646458019 5.27907937656749 7.79123681675304 3.36773675571789 -2.56985861171376 1.37276071201671 4.66613286625255 10.5313071597706
2.90417546358976 -2.54226046475497 4.21581906405362 6.23048848238858 8.89796036806974 5.51198643771085 8.62301892367276 5.5288178357211 -0.446706112948331 3.99898404208097 6.01608056155118 14.1168972882358
3.07218737168746 -1.61090093092485 4.98364538712935 6.686639733748 10.0786036924882 6.73621935410933 10.3924197630449 6.40164560838179 0.573913522200151 4.4531831221147 6.94895739121871 12.8921021894975
4.06367881948298 -0.92051116769964 6.06886394674128 7.99584778005427 10.6208105867559 6.95199020559138 10.3761988466436 6.44986351186579 0.346397477930243 4.35803611928766 6.30979927236384 10.5771923845465
1.02740695259788 -2.20989773490212 4.21596362374046 6.8059437491677 9.51843096993186 4.90705230019309 8.22596957466819 4.14096381447532 -1.68072865226052 2.57325961373069 4.3536732413552 9.78146769783714
2.84400226419622 -2.94830272847956 3.88603641336615 6.24755145853216 9.25059463327581 4.78330756967718 9.7213607007807 5.56603671854193 -0.459403497522526 3.82458926981146 4.90304710214788 10.148836630041
1.1626577203924 -3.35209180658514 3.45714471990412 4.92001436406916 7.30301473790949 4.12927911931818 8.61408041173761 5.99014566594904 -0.121708887273616 4.35014150792902 5.03628729039972 10.8146514719183
1.49369433142922 -4.07280537865379 2.77480890967629 4.44531443335793 7.33265497901223 3.48176386573098 8.13472178199074 4.88380911566994 -1.14123914025047 4.2822733185508 4.30546572425149 10.5069132111289
1.13342970067805 -4.54923898523504 2.39545553380793 3.01283567601984 6.33863561803645 2.57041662389582 7.27610128576105 4.87845438176936 -1.06377298181707 3.38400953466242 2.76186292821711 10.5693828409368
0.505897678028454 -5.37363227497448 0.950855411182751 1.01988235820424 4.56780353892933 1.97030845988881 6.51964107860218 4.85285488475453 -0.280353390086781 4.02376762736927 3.94381348003041 10.9100934635509
1.01030139056119 -5.45903416546908 1.0571191701022 2.83104685870084 5.35953311053189 2.62667063799771 6.71171263781461 4.29911688891324 -1.33734913739291 2.66722277727994 2.72185687151822 8.83711127367886
-1.08656476627697 -5.33439420353283 1.45563722957264 2.4849493633617 5.28118158687245 1.72958017696034 6.63356520045887 3.49163652766834 -2.19022344242443 2.05529619563709 1.86819292415272 7.93960024226795
0.69457580393011 -5.08618400747126 1.0876822645014 3.1423525983637 5.67952396219427 1.99956275766546 6.23673297708685 2.68368102853949 -3.12258575612848 0.730380552465267 2.49327041452581 7.9751219922846
3.54228653474287 -1.69824157194658 4.62091793580489 6.15107502503828 7.94073166413741 4.37597431703047 8.78699554963545 4.71191849275069 -1.12768302397295 2.63633980317549 4.60697044892745 8.07287945313887
3.32531577023593 -2.41658753481778 3.92133551510898 4.76194983395663 7.90808993252841 4.21752291592685 9.11400919827548 5.35733633908358 -1.00716942873868 3.33194571408358 4.90670901211825 8.4557431307706
3.56150116486983 -2.98558555082841 3.16635384126143 3.91840042634444 5.82797779603438 3.13362755341963 8.12308849854903 3.33635391755537 -1.61870704130693 2.89570679231123 3.78671516938643 7.71806015534834
4.48834681077437 -1.92597032026811 4.3777005629106 4.78379034562544 7.07400488419966 3.67489790482955 8.47634768052535 4.348700280623 -0.752683882279829 3.60855841203169 4.38298487229781 8.33103918595748
3.83553973978216 -1.7457972353155 5.15480033701116 6.58723632639105 8.05121604746038 5.25320236032659 9.67923538034612 4.58580009287054 -0.936684686487371 2.76447192972357 5.31538192575628 7.70658485239202
2.28876557783647 -3.29136595292525 3.62859979109331 4.97994771437212 7.21426835493608 3.5113245530562 8.02745404676958 2.92260041670366 -2.34338507218794 0.565233854814011 3.19959130720659 6.28354039625688
0.0909268119118423 -4.93406708457253 2.0132004477761 3.61573188088157 5.52893512032249 1.88048712990501 5.89175479195335 0.876199410178444 -4.77293427207253 -1.52858956076882 1.25542418740012 3.52053992531516
2.55199695933949 -4.0515587199818 2.30395389903675 4.89267803538929 6.35499740947376 2.39912105907093 6.54763389934193 1.53995396007191 -4.01703189503063 -1.26700137745251 1.69700123180042 5.97118927348744
2.97267545353283 -3.66270243037831 3.24418271671642 4.78530229221691 6.37058175693859 2.53685201298107 7.23947728763927 1.94018186222423 -3.79839121211659 -0.936159003864635 2.39626706730236 5.74947274814953
1.37964007637718 -4.10447361686013 2.74993655464866 4.49237487099387 7.04237506172874 4.16982219002464 6.80158278725364 2.05293605110862 -3.49921467520974 0.322381470420144 3.82879969856956 5.71430156014182
2.2198842828924 -4.06423627679998 2.69580972844904 3.61723268682307 6.66420305425471 3.62646234685725 7.75153196508234 2.32380998784846 -3.27809964960272 0.687501317804511 3.92062128240412 6.59351671392267
2.39737276597457 -3.29410405592485 3.55004457993941 3.68226770921187 7.79737333817916 4.46156172318892 9.09709124131636 4.12504534287886 -2.12426419691606 2.57541422410445 5.48697809739546 7.19523386521773
2.44181850606745 -3.6430928403681 2.9742281740362 3.9932596986944 7.53096225911921 4.46208694631403 8.16037681752985 3.287227899378 -2.44222423380072 2.48114231283014 4.94308021718805 7.30526855642145
1.85029538761486 -3.32803980220448 3.4966081012379 5.20045503269542 8.97890885959972 5.44294389377941 8.21746381412853 3.14060910831798 -2.6671816479076 1.29927953373302 5.28744634281505 7.09318669926036
3.29010197032582 -3.74626163135875 2.56653591502797 3.20436283458363 7.9632777820934 4.18968578685414 7.7837762485851 2.97153660167347 -2.35145953785289 2.00191685069691 4.14715286601674 6.26831146587025
3.77619406960227 -2.95380928733132 3.12309119484641 2.70372245094993 7.62292716286399 5.42269942543723 8.80362174294212 4.64409110329368 -1.18925049521706 3.94562957070091 6.35220858834007 9.46709964058616
4.2470593885942 -3.40184159712358 2.98716406388716 2.53505568070845 7.14278749986129 4.42566446824507 8.17676786942916 3.40716414018111 -2.07342286543413 2.03914122147994 4.82056383653121 8.73972563310103
3.91823146126487 -2.89749005057595 2.8531813361428 2.64527652046897 6.42914626381614 4.42140815041282 9.32135531685569 4.20018145821311 -1.15251591422341 3.09122607491233 4.7054762580178 9.24326369545676
4.49068272330544 -2.44912898323753 3.12091839530251 3.35686314322732 6.3734284661033 4.13543713309548 8.51847088553689 4.77091801383279 -1.20059382698753 3.65731823661111 4.75880253531716 10.3530274651267
5.08005254918879 -1.93273240869695 3.81296461278742 3.06511228734797 7.71039312536066 5.0993053262884 9.42465513402766 5.15796392614191 -0.23843461816961 4.11726873571223 5.49311655217951 10.6624166315252
2.66132085106589 -4.17934305884621 1.93171803734519 2.11789433739402 6.63149945519187 3.77991597435691 7.0467492797158 3.04871861717918 -2.68121607520364 1.78403394005515 3.59466283104636 8.0560323455117
4.10806876095858 -2.75698250857267 2.7247279253873 3.30883627804843 7.68958121213046 4.54237681302157 8.14654189023105 3.65072661313144 -1.88451928225431 2.59411459836093 4.54902773770419 7.92626791867343
2.96969685987993 -3.82513536973433 1.78483663038774 2.20400891737505 6.15286813215776 3.20104680494829 7.66856847242876 3.18283544020219 -2.60008539720015 2.16821942762895 3.51613126234575 8.13412652449174
5.79446887969971 -2.05064296722412 3.88047313690186 3.95675563812256 7.90633678436279 5.58529090881348 10.1443109512329 4.64247226715088 -0.892319679260254 3.00973224639893 5.2993278503418 8.83624362945557
4.92947459654374 -3.18720554871993 2.32276416258378 3.46801639036699 7.46899772123857 4.54411292509599 8.5022256417708 3.6477630181746 -1.91023373170333 2.32692218260332 4.84932017759843 8.17772937254472
5.32495967691595 -2.53401382619684 2.10756294077093 2.82353584116155 5.81390754526312 3.35402480905706 8.0015229398554 3.87356368845159 -1.54237373525446 2.71823875253851 3.68493263071234 8.37586871927435
5.20766096982089 -2.55952614870938 2.50053625973788 3.04610663327304 6.54240065487948 3.98972731503573 8.47601347836581 3.80353575619784 -1.59783524599942 2.51256018551913 4.16677599820224 8.02605753811923
5.39599579897794 -2.37038260373202 1.90253609743985 2.18107766238126 4.79774064150724 3.16131943789395 7.62530392733487 3.54453629580411 -2.10495787533847 1.490249339017 2.79867333498868 6.82260769930753
4.23823791850697 -2.88678115497936 2.37023598064076 3.06315285075794 6.27683311809193 3.16149574626576 7.97869259227406 3.17523628581654 -2.76857131611217 1.14562279094349 3.11881119121205 6.59929043162953
0.615348815917969 -6.40145492553711 -0.790672302246094 0.205659866333008 3.9377555847168 1.07438468933105 4.58206748962402 -0.145671844482422 -5.36083221435547 -0.799396514892578 1.36791229248047 5.42595386505127
2.9517462903803 -4.41329162771052 1.14696342294866 1.13331062143499 4.99133998697454 2.96464378183538 6.83675128763372 2.46296340768987 -3.20083969289606 1.46535713022405 3.19883567636663 7.78264457529241
1.21912623318759 -5.51046895113858 0.764000424471767 0.943968304720791 5.49145651730624 2.01628924283114 6.79904509457675 2.77800036343661 -3.53028821078214 0.599775799837978 2.79157687100497 7.76563025387851
3.82076201872392 -2.87113823457198 2.73226294951005 3.83024535612627 7.97514377073808 5.46490989164873 8.09060798124834 3.61426291899248 -1.75902618928389 2.95675025419755 4.7264293237166 9.31789241270586
5.08657823909413 -2.1717587817799 3.09799181331288 3.82534777034413 7.36479269374501 4.10041605342518 8.94277368892323 4.39499079097401 -1.21065915714611 3.5954817425121 4.80455099452626 10.2203444134105
3.29181436191906 -3.72091528285634 1.95330003391613 2.92837098728527 6.98148873936046 3.52697518955577 7.77177098881115 3.07830003391613 -2.45763632167469 2.31958154331554 3.79231980930675 8.80869535099376
3.83006684563377 -3.35594732978127 2.24282662651756 2.30476014397361 6.25506036064841 3.22051064751365 8.27830903313377 3.99782769463279 -1.75587065436623 2.84386651299216 3.54814736626365 9.03541962883689
4.65810826908458 -2.21013113368641 3.85720971714366 4.89868405948986 9.39385179172863 5.24854711185802 8.87305501591075 4.14020875583995 -1.38181730617177 3.26748803745616 5.406958137859 8.94378522526134
4.41130782907659 -2.37509391958063 3.85919143503363 4.5464692289179 8.9884858304804 5.69315292185003 9.1924014264887 4.34319068735296 -1.36232231313532 3.68023826425726 6.04788638895208 8.93131877725775
3.22258344997059 -3.00337632786144 3.28523603786122 3.85176245082508 7.76910559047352 5.02326551784169 7.71501509059559 3.56123701442372 -2.53942140232433 2.49899832118641 4.65144888270985 7.301662124287
4.89300011721524 -2.35222197445956 3.19785546389493 4.33399437991056 7.64208745089444 4.60840081301603 8.26828431216153 3.75885438052091 -2.27561522397128 1.87420510378751 4.50333451357755 6.7712931546298
4.54468362114646 -2.6567009232261 3.53232686302879 3.7921458937905 8.57896916649558 5.07812230370261 8.17051808617332 3.72932736656882 -2.09341128089211 2.54950253746726 4.45818917534568 7.82472340843894
3.38464924205433 -3.77523044239391 1.10532757152211 1.93304058421742 5.50735851634633 2.10411259044301 6.3198747288097 2.29632755626332 -3.54892543445934 0.351966823231091 2.27250286449086 6.5372295032848
5.7830396045338 -1.82620474208485 2.93494561802257 3.36982682834972 6.94000390659679 3.88615945469249 8.87421086918224 4.73694566379894 -1.24303861964833 3.20122483860363 4.63367227207531 8.75075677524913
5.45037381432273 -1.66974623420022 2.36479966423728 4.73883073113181 6.02223794243552 2.24983231804588 7.78538148186423 3.4918004729531 -2.00738127448342 0.938778088309547 2.45340935967185 6.03570191643455
5.1225887558677 -1.85801541588523 2.6921631119468 4.23247778632424 7.72117006995461 3.98687899329446 7.71413290717385 3.16316378333352 -2.70447575829246 0.827935817024926 2.76333201148293 6.00921309211038
3.14612710259177 -3.72827780463479 0.967545864798804 2.77040421745994 5.18767773888328 1.12652146599509 5.56577622673728 1.30854546807029 -4.2419096253135 -1.37829077460549 0.806662914969703 3.70924317620017
4.00619257146662 -2.64395963495428 2.96827257329767 4.72363126928156 6.36564958745783 2.89800394231623 6.9275487726385 2.73927248174494 -2.97054731195623 -0.255066507512872 1.70399034673517 5.06179083043879
3.27480321363969 -2.32381434007124 3.06747250990434 3.22733884291215 6.60634618238969 3.59487729506059 7.50967030958696 3.54647260145708 -2.25814432664351 1.60030942396684 3.45943837599321 6.54688458876176
1.36564347527244 -4.35383894660256 0.713736508109353 1.47700974724509 4.47742841027 2.63946435234763 5.21933362267234 1.8887357451699 -3.34269430854104 -0.0395040772177957 1.26949403069236 6.23551747582176
2.60089866464788 -4.09527595693415 0.740791242772882 2.44180290048773 4.22658817117864 1.10282127206976 5.39129821603948 1.57579032724554 -3.97754104787653 -0.152324754541571 0.928636472875422 5.33851997202093
3.3288199338046 -3.38159495267001 1.01487225619229 1.24893063631925 2.91494626131925 0.992701235684482 5.19343728152188 1.97587269869718 -3.47045832547274 0.339497271451084 -0.193843182650479 6.14170712557706
3.12056331634522 -3.62717838287353 -0.170782279968261 0.774400520324708 2.52862720489502 0.569856452941895 5.28726940155029 2.02421741485596 -3.72073192596435 0.618905830383301 0.0505254745483406 7.65599708557129
3.72616256367077 -3.72751938213002 0.515463482249867 1.28673804890026 3.09466231953014 1.29956115375866 5.74728168140758 2.99046386371959 -2.85311828960072 0.801117550243031 0.684984814036977 7.88954414020885
4.44878651879051 -3.10767386176369 1.31435372612693 2.02996613762596 4.66045739433982 2.28776528618553 6.48177315972068 2.81435372612693 -2.85680411078713 1.46698357842185 0.884408734061502 7.48371102593162
2.92192260568792 -3.63906868154352 -1.25757225210016 0.807531278783625 2.73818008249456 0.415203016454523 5.32261649912054 1.00842658823187 -4.35665710622614 -1.17202003652399 -0.0479069536382504 5.36338989084417
2.57204717289318 -4.7186709057201 -3.48179918635975 1.78056615482677 3.60084432255138 0.45546430240978 5.38123124729503 0.980200706828725 -4.87197595943104 -1.49331194270741 -0.0432501446117044 4.13586038242687
2.15873944542625 -5.10096895911477 -3.04461825110696 0.958114979483863 3.21276509545066 0.477100727774879 4.32848489067771 0.711382267691871 -5.06581080176614 -0.602748515389184 -0.613855006478051 5.78526150963523
2.65815759138627 -4.27780508561568 -1.21019148393111 2.3049051804976 4.75165009932084 2.57854867414995 5.41000962690874 1.63380837873979 -4.55895208878951 -0.451564546064898 0.824133162064985 6.44771600203081
1.26624379591508 -5.60512651963667 -2.94270815415816 1.84786496595903 3.73355184034868 0.813044409318405 4.23214517073198 0.300289969010787 -5.76039995713667 -0.853135247664017 0.342242102189498 6.57110486464067
3.84481893886219 -3.75811208378185 -1.52750028263439 2.43599878657948 4.11613546718251 1.91852938045155 5.3886717449535 1.69549929011952 -4.26872838627208 -0.200273643840443 0.860647071491588 6.62824713100087
1.67501207698475 -5.72988561283458 -3.00821736942638 1.29668947566639 4.01274057735096 1.88882204402577 4.97036596645009 1.40978189815175 -4.86907628666271 0.274621451984753 2.06950899470936 7.30631872523915
4.10375328930942 -3.72471980181607 -1.10354594317349 3.0325738993558 5.30863781842319 1.99579449566928 5.60696049603549 1.80345555218783 -4.22559146014127 0.0620252695950612 1.74492474469272 6.94122143658725
0.251693786274302 -6.14373010288585 -2.96779054294933 2.23434835780751 4.52667051662098 1.5405178676952 3.98753172267567 0.145208419453013 -5.7650355685841 -0.608728348125112 0.219535888325083 6.48980814326893
1.21492395401001 -5.71555509567261 -3.19633665084839 -0.0543173789978013 3.97060022354126 2.12962350845337 3.65303812026978 1.05166444778443 -4.71797742843628 -0.219957256317137 1.26132593154907 7.74177656173706
0.255052575198086 -6.9563026341525 -5.13385390368375 -1.31694792834195 2.06723214062777 -0.352014532956211 4.25178147229281 0.00514603528109348 -5.79880522814664 -0.938081732663242 0.198682793703945 8.03355790051547
-0.0481287869540132 -7.42154378024015 -4.10036343661222 0.167405423251065 2.98118334683505 0.174369153109463 3.66260844143954 -0.10136288729581 -5.8545653256503 -0.81626767245206 -0.728365603360263 7.02240401181308
-0.500501615350895 -7.79755018407648 -4.72280882055109 -0.919685346429997 2.5324802572077 0.4758339101618 3.59143831079657 0.313190477544612 -5.78038786107843 -0.256843549554997 0.148231523687191 7.27390291040594
1.08795203295621 -6.93693505200473 -4.68297348889438 -1.20483742627231 2.04801978197965 0.409881964596835 3.79026068774137 0.675026312741366 -5.26158486279574 -0.820504769411954 -0.116683587160978 7.05714644518766
2.54124799208208 -4.77711519761519 -1.9361270384355 1.63747373060747 4.83553567366167 1.63647809462114 5.84759679274126 1.80787244276567 -4.01906618638472 0.484382299943405 1.86925092176958 7.94233956770464
1.83818062002009 -5.28126327341253 -2.75156394785101 1.73909385854548 2.5694409197027 0.859214860742743 5.12410934621638 1.87843712026423 -4.11607162302191 1.58809288198298 0.914733964746649 10.1043301408941
1.64738349047574 -5.53701134595004 -2.58889122876254 2.13964346972379 4.3002307805148 1.30828551379117 4.18161563006314 0.935108939084138 -4.56020470532504 0.977728644284333 0.90132407275113 8.52766875353726
3.13776669935747 -4.77438845200972 -1.50685419602828 3.59625707106157 5.68211541609331 2.4425781770186 6.20906434492631 2.23414502577348 -3.66059221787886 0.920710424943405 1.92384801344438 8.86798844770952
1.30776301297275 -6.06824406710538 -2.9230280789462 1.62026873501864 3.63927355679599 1.17889872464267 3.89185038479892 1.03097239407626 -4.92504986849698 0.0133217898282147 1.02039996060458 7.02988997372714
0.588952983509412 -5.75927547108043 -2.88690951954235 1.31193348277699 4.31632896770131 1.37832638133656 4.5447568546642 1.37309070933949 -4.44314769398082 0.502817119251599 1.14173694957386 8.21829410899769
-0.559445138411089 -7.71990847154097 -4.3580996946855 0.381518606706098 3.19793248610063 0.913821463151411 3.68068433241411 0.231900457902388 -5.85858606858687 -0.431099648909136 0.813723806901411 6.4622070832686
1.33809980045665 -5.88573709834706 -2.33850923884999 1.98399099003185 4.08210881840099 1.37161573063243 5.32635816227306 1.07949002872814 -4.91884294856678 -0.684069312702526 1.52545484196056 7.06252797733654
1.82408219250766 -5.83731955614957 -2.04436415759 2.01415711316195 3.22791367444125 0.534483727541836 5.23277264508334 1.25463562878695 -4.46561354723844 -0.143849554928867 0.558325585451993 7.31901532086459
0.534629700400611 -6.48662770011208 -3.2224274895408 1.3720778205178 4.34249293587424 0.562608597495338 4.84607398293235 0.954572556235572 -5.52079785086892 -0.423908355019311 1.01827418587424 6.63786399147727
1.19965356479992 -6.02394491542469 -2.36787229884754 2.67044442783703 5.2706393588673 0.888383804668081 4.88199990879406 1.17012780796398 -5.05606466640126 -0.495149673115122 1.42761987339367 7.44978994022716
1.25176419344815 -6.77083788785067 -3.56160937222567 0.787462130459872 2.11283482638272 -0.476101025668058 4.12156094637784 0.534391299161044 -5.71684084805575 -1.14013873013583 0.0318507107821375 6.4796141537753
2.47310720790516 -6.2505580295216 -3.36327279697765 1.20674215663563 3.11689459193837 -0.538359772075307 4.98179613460194 1.25272642482411 -4.34820665012706 -0.892176758159291 -0.239895950664174 6.21616255153309
2.27828156731345 -5.57568800666116 -2.99670088507913 1.36461198113181 2.55908715508201 -1.21103346564553 4.81052529595115 0.966300366141578 -4.25454008795998 -0.67222082831643 -0.874975802681664 6.95215737602927
0.545514809001578 -8.0573599468578 -5.13572718013416 -0.817545188557016 1.99714826237072 -2.14014269221913 4.38378118168224 0.647271858562124 -4.8028376232494 -1.72784448970448 -1.43206621516834 6.204050766338
2.12146734757857 -5.69349503950639 -3.28592706160112 0.750568147139116 2.06591963334517 -1.67211175398393 4.25888990922408 0.600072617964312 -4.63722634748979 -1.5929911179976 -0.404739622636274 6.22730898423628
2.24883519085971 -5.66899813738736 -3.85867251482877 0.258621796694669 2.72777233990756 -0.513055220517245 4.57733307751742 0.199328049746427 -5.31463374224576 -2.18122042742642 -0.974807158383456 5.24202977093783
1.71071846701882 -6.10860984108665 -2.23587195656516 2.16052849509499 3.35390885092995 -1.57908599159934 4.23832543113015 -1.15087287209251 -5.20858351967551 -1.46524207375266 -1.93424384377219 5.67743046500466
3.49720633246682 -4.72018945000388 -1.4199727751992 2.08927977301858 4.11164152838967 0.211329104683617 5.73011934973977 0.999027850411156 -4.12667214653709 -1.55258500359275 -0.690093395926734 5.75391257025979
2.99739776091142 -4.95644440217452 -1.24050964875655 1.97282729582353 3.02988563017412 0.388541559739547 6.56089435057207 2.20049033598466 -2.96577133698897 0.531525949998336 0.217324595017867 7.12707934813066
2.24399280548096 -5.41992664337158 -3.08545398712158 1.04345989227295 2.71047687530518 -0.755175590515137 5.12727546691895 -0.0124540328979492 -5.43974590301514 -1.23087787628174 -1.03874683380127 6.8548583984375
2.02826030904597 -6.28737537210638 -3.29589931314642 0.747002679651434 1.92761715108698 0.520699579065496 4.60356434041804 -0.148899954015558 -6.43769923990423 -2.031180303747 -1.00733844583685 6.49144657308405
3.10188774629073 -4.96240134672685 -2.53356452421708 1.3327150778337 2.40121559663253 -0.132864908738568 5.23959641023116 1.32143692536788 -5.1008843942122 -0.989527658982709 -0.52001853422685 7.80341152711348
2.31780204772949 -5.95625534057617 -4.11342658996582 -0.335268402099608 2.31702766418457 0.609542465209962 4.93309936523438 0.601573562622072 -5.40576972961426 -1.05229606628418 -0.291422271728514 7.52527103424072
3.35895192406394 -4.98450243689797 -2.46736300208352 1.54180753014304 3.58132588646628 0.782652256705543 6.27630555412986 2.15663563988425 -3.42629587867043 0.846821186759254 1.07755887291648 9.26013123772361
3.28353068611839 -4.66558697440407 -2.09765484549782 2.06629130623557 3.66638705513694 1.83368823311546 6.02326724312522 2.13834521553733 -4.96799519278786 0.156041596152566 1.46616885445335 9.76678797981956
3.14475661191073 -5.49550217715177 -3.31941765871915 -0.372695628079502 2.33052473935214 0.382681187716397 5.61524134549228 1.75058203610507 -5.51287621584806 -0.465696040066806 -0.295272532376377 8.94088393124667
2.86541320627386 -5.07449196035212 -2.94863556081598 1.33794929330999 3.83393241708929 1.85208274667913 5.25160457437689 1.99436332529242 -4.50553749257868 1.02720405405218 1.02094413583929 8.93690254038031
3.11212672320279 -4.91510258587924 -2.28176365765658 2.16836299029264 3.32768954363736 0.33161486712369 5.58179034319791 2.28723658648404 -4.82889996441928 -0.567415818301114 -0.172049149599943 9.60906256762418
3.47907912514426 -4.26210129477761 -1.21933663108132 3.4562309958718 5.61983001015403 1.94172370217063 6.0914381720803 2.006663201072 -4.76509773947976 -0.0997611305930413 0.984167931296607 8.3240288474343
2.11280554858121 -5.76689988049594 -2.89157181653109 1.75295561877164 2.77942198840055 -0.710615929690274 4.57484168139371 0.207427206906406 -6.56092148694125 -2.00932579907504 -0.941031273928555 7.00673407641324
3.30459788929332 -4.1330546985973 -0.241826976429333 3.74178126942028 3.42447665821422 0.357654606212268 6.16390613209117 2.4871731151234 -3.72952457774769 0.70414546619762 0.0458298076282837 9.00143340717662
4.96189192858609 -3.34804459485141 -0.528317650881682 2.9362171086398 2.50871161547574 1.23645285693082 6.86527709093961 3.60068205920133 -2.74404831799594 2.01059607592496 1.23474196520718 9.5764348897067
4.3937892740423 -4.04686929529364 -2.15036393945867 0.589767438715153 4.14066312963312 1.29680822545832 7.0236720865423 2.97363660985773 -3.88654138391668 0.621084195917302 1.40212820226496 9.4214000528509
5.17002411755649 -2.92960146990689 2.03572674664584 2.79175587567416 4.05160160931674 2.31659909161655 6.82458039197055 3.34772702130405 -3.20090655413541 1.62782116803256 1.95156117352573 9.30932160290805
3.9502891627225 -3.22467192736539 2.54904595288363 1.25489273938266 3.00801888379184 1.37150994214145 6.83230915936557 4.08804551037875 -3.03735503283414 1.72040406140414 1.43363991650668 8.67945519360629
6.19082926836881 -0.599623688784511 5.89345454302701 8.00632857409391 7.42276190844449 5.38187502947721 10.8231201085177 8.03145503130826 2.92851542559537 5.9661435994235 4.32443427172574 11.3039493474093
7.87354409477927 0.753626225211402 5.37057244560935 6.68446290276267 8.06222283623435 6.49646127007224 11.1683515288613 7.70757233879783 1.6055721022866 4.36579739830711 4.69419133446433 10.2956527449868
7.13254760395397 -0.083270801197397 4.81406329761852 4.71551154743542 5.85875629078258 3.74197219501842 9.08754848133434 4.57506393085827 -1.06900955546986 2.11412452350963 2.905626522411 8.01277183185924
6.81308613690463 -0.297552481564608 4.04647217663852 5.36312924298373 6.59483776959506 3.38792191418734 8.68190537366 3.69647370251742 -1.80766333666715 0.698989495364103 1.02002678784457 6.63168679150668
6.22362406470559 -0.455345318534157 3.17787344672463 5.55478556372903 6.88979799964211 3.8769796631553 8.88151629187844 3.54187185981057 -1.50478951714256 1.40275175788186 2.36274130561135 8.28037150122903
7.2427525953813 -0.0848907990889103 4.10165361924605 6.35595182939009 8.16302446885543 5.43872599168257 10.1860185102983 5.13265471024947 -0.525080160661176 2.07967714829879 4.02210192246871 8.04836897416548
6.56116706674749 -0.134750062769111 4.06657249277288 5.88823348825628 7.83332378214056 5.07981616800481 9.88305122202093 4.77957279031927 -0.284513170068916 1.07879669016058 2.74720222299749 6.99480468576605
6.81827350963246 0.0263614307750366 4.41876407970082 6.31187721599232 7.94342609752308 5.28312298167836 10.509407008778 6.0077638279308 0.0384158741344116 2.24090954173695 4.78650184978138 8.01364323009144
6.16503777070479 -1.20595107512041 3.4865366415544 4.97096313996748 5.72300781770186 5.11062016053633 9.21693958802657 3.94853653474287 -1.72494636015459 1.22439446015791 2.70486893220381 7.36260094209151
5.65634664188732 -1.83579126704823 2.21891912113536 4.45000680576671 5.8166354526173 3.77449544559826 8.26348527561534 3.8589185107838 -1.52339807857167 1.27736028324474 2.04433568607677 8.1126387942921
8.4388730135831 1.96388216885654 6.77988215359775 9.58477850827304 11.1533810702237 8.02864905270663 11.5589625445279 5.77888174923984 0.346551617709075 2.07734843167392 5.09252615841952 10.228375157443
7.92625344883312 0.962645660747182 5.19151795994152 7.4163876880299 9.25090230594982 6.73458398472179 10.6169778216969 5.52851785312999 0.114895950664174 2.80745042454113 4.11054528843273 8.90395368229259
7.51316462430087 0.221346005526456 4.40616427334872 6.96504221829501 8.81861697110263 6.48135672482577 10.3928204623136 4.52416335019198 -0.878089800747958 1.62366686734286 4.11659441861239 7.33409987362948
6.10683540864424 -0.750591234727338 3.48854450746016 5.50444798036055 6.41317753358321 5.04019169373946 8.64975266023116 3.75354580445723 -0.812999681992963 0.572141690687701 2.52363400025801 6.82670311494307
6.93637997887351 0.067405293204569 4.64322716973045 7.07685525200584 8.3920560576699 6.47983987114646 10.3884254195473 4.91222722313621 -0.922876765511251 1.74559552452781 3.78060109398582 7.40922314903953
6.6803577076305 -0.493904339183462 3.74500061381947 5.26193024028431 6.83562351573597 5.72161938060414 9.19699264873158 4.4169995914806 -0.954748379100455 1.96260048259388 3.46424843181263 8.1726844440807
8.03031471425837 0.92508915120905 4.87360027486628 6.13546112233942 8.87380912954157 7.85793998891657 11.4235260790045 5.76560047323053 0.11354473287409 3.66115978414362 5.20491340810602 8.80420234853571
8.82228852185336 1.85769940289584 6.3731184092435 7.75607968243686 8.35878468426791 7.41773129376498 11.5758829203519 6.23511792096225 0.801360138979824 3.44231320294467 5.05029297741977 9.9051303950223
8.18376723202792 0.79116049679843 4.94107237729159 6.98565569790927 8.74933615597812 7.82860079678622 11.1261500445279 5.79907313260165 -0.230468836697664 3.23340979489413 5.29984274777499 9.16361895474521
7.28805384202437 1.27357897324995 6.68009123368697 8.58172926469283 10.6610206083818 9.16580805345015 12.054132790999 7.12409052415327 0.978054376081985 4.86615976853804 6.50434813065962 10.4438422636552
7.8308779369701 0.668052352558483 5.78000036586415 8.57052770961415 11.3957687984813 8.73185984004628 11.0570704113353 5.04199949611317 -0.451525055278431 2.01223532069813 5.78313509334217 7.62911383021962
7.357780343836 1.80848777944392 7.5896729295904 8.86239898855036 13.1882871454412 8.62518585378474 10.8898390596563 5.22867286855524 -0.438832395726983 1.91881836110895 5.97592819387263 5.95149696523493
4.05611545389349 -1.7695442979986 3.86313659494573 5.67608672922308 6.99191409891302 5.98169547861272 8.24994689768011 2.25313598459417 -3.80609672719782 -0.0303532427007518 2.85154182260687 4.50850230997259
4.33898278149692 -2.53921012011441 2.66900940808383 5.49977227124301 7.75727482709018 5.16082402142612 8.44205876263705 2.163008889285 -3.3295448216525 0.534934243288909 2.81479950818149 6.27391930493442
4.46073591058904 -2.45139444524592 2.34146367853338 5.5068412954157 8.2309909993952 5.94612275903875 8.2175050908869 2.06346380060369 -3.52211511785334 0.119036310369317 3.09660970514471 5.06597101038152
4.45794491334395 -2.29141517118974 2.92163567109542 5.63830284638838 7.3868561224504 5.08076576753096 7.91428761048751 2.02963547273116 -4.27242370085283 -1.19489951567216 2.16741280122237 4.93587593598799
4.71648100072687 -2.43209573572332 2.87370947057551 4.90002039129084 6.99322584325617 5.41891172582453 8.50211980993097 2.57770994359797 -3.14639398401434 -0.234189241582698 2.62898519689386 5.55404451543635
4.83487340753729 -2.23253229314631 2.27365514581854 5.23891565149481 7.12238809412176 5.01235124414617 8.30452272241766 2.22965452020819 -3.63480356389826 -0.576524526422673 2.36685582941229 5.16029283350164
6.38321106650612 -0.962505409934305 3.81385414817116 6.91686241843484 8.70093052603982 6.68917172171853 9.45206063010476 3.54485504843972 -2.32280547402122 0.645509650490499 3.55047981955788 7.03889172293923
6.03642688231035 -1.0459963278337 3.55340896086259 6.52881465391679 7.97275767759843 6.05749164061113 9.3376296563582 3.38440833525224 -2.1713625387712 0.151110987229782 3.18688903288408 6.90101371244951
4.94561508352106 -2.18773719614202 2.59010818654841 5.55464294606989 6.61669662648981 4.5127327745611 8.27210262471979 2.51310852224177 -3.81703826730902 0.305930406397039 2.11610153371637 6.40747764760798
3.7138035774231 -3.19109220504761 1.17841844558716 4.04872350692749 5.53558282852173 2.83969049453735 6.4197829246521 0.861419010162354 -4.9733359336853 -2.21790761947632 0.523000049591065 7.0793984413147
3.13340856378729 -3.69003008062189 0.867209451848812 2.91728879755194 4.79025079553778 3.46474363153631 6.94428922479803 1.27220823114569 -4.77022264653986 -0.711729986017399 0.915129678899593 6.41600133722479
1.69716128436002 -4.21231404217807 0.351362791928377 3.97984179583463 6.80956896868619 2.99445208636197 5.72658309069547 0.225363341244783 -5.23105946454135 -2.03671399029819 0.125658598813143 6.14645346728238
0.459103844382547 -3.73056862571023 0.528517983176492 3.62072112343528 5.89657714150169 3.00019194863059 5.48314788124778 -0.423481681130149 -5.9015815041282 -4.23499367453835 -0.454754569313742 5.51629187844016
-2.50335343967784 -5.83428605686534 -2.06579049717296 1.84275976527821 4.13220754970204 0.428533233295788 3.24531713832508 -2.60479005466808 -7.97888978611339 -6.90160783420909 -2.51083978306163 4.09570852626454
-1.35880506688898 -6.1999400919134 -1.87338102514094 1.23137056177313 3.24151765649969 -0.438324338739569 2.98212014978582 -2.78438223058527 -8.21704900914973 -6.78143728429621 -3.22817075902766 2.56671296899969
0.0854854757135577 -4.57703779393976 -1.10797308141535 1.83719255273992 4.32285692041571 1.16809655969793 3.61766435449774 -1.90897367650812 -7.74018667394465 -4.79401586705988 -1.464700681513 5.3323259527033
0.0740156693892047 -4.75246138139205 -0.803990312056108 2.48603539900346 4.57357125715776 0.617636732621627 4.24795632795854 -1.29799170060591 -6.60651678605513 -4.79580587907271 -2.1215409712358 4.80809884504838
0.467362013730135 -3.96508351239291 -1.18161908063022 1.51965579119596 3.72896632281217 -0.0754579630765058 4.08294257250699 -1.31061879071322 -6.67786923321811 -4.12122670086947 -2.4274038401517 3.75930651751431
2.01193969899958 -2.63112479990179 0.503209764307197 3.00509422475642 5.12924545461481 1.65199821645563 5.43051784688776 -0.268791502172295 -5.62468940561468 -1.98773605173284 -1.15927345102483 5.14935367757624
1.02838957526467 -4.2390474059365 -0.0189546324989998 2.4608923218467 4.53781473853372 1.04371512152932 5.17599356391213 -0.120953915335914 -5.91683518669822 -0.476443646170875 -1.39822900078513 4.15960753180764
2.33393380425193 -3.09009077765725 -0.150118853829124 2.86386391899802 3.50271699211814 -0.958704974434593 4.04191109917381 -0.795117404244163 -5.32916929938576 -4.06222059943459 -2.94492247321389 4.8086461760781
4.17899360656738 -2.65789184570313 1.50040855407715 3.91102066040039 5.0751823425293 2.40241470336914 6.93462219238281 2.72440948486328 -2.75790557861328 1.4006217956543 0.294472122192381 7.2986234664917
3.99725736271251 -2.57337366450917 1.53722776066173 3.98909772526134 5.48786653171886 1.44332135807384 6.53577626835216 2.09522641788829 -2.79726778377186 -0.201719154011119 -0.14400087703358 6.96325505863537
5.05679194710471 -1.43847019889138 3.22239177010276 6.36839453957298 6.95433680794456 3.70640246651389 8.96071879646995 3.81039111397483 -1.3422044060447 0.97667758248069 1.68674914620139 8.3551308371804
4.44703582416881 -1.84031959880482 3.63125518452037 3.02210334431041 7.32418159138073 2.78866866718639 7.14669517170299 3.18525413166393 -2.49283691753041 0.360989605296741 1.40989211689342 7.95746711384166
4.91189377524636 -2.76159102699974 0.239772727272726 1.90366928794167 6.07430355765603 1.76919167258523 6.45090000846169 1.48877327658913 -2.96123893044212 -0.352302620627665 -0.175594399192118 7.577685286782
4.43841706189242 -3.22220648852262 0.0521446314725011 1.10453568371859 5.5660720911893 -0.207069769772616 5.44809018048373 1.57414589795199 -3.36372222033414 -0.212211981686679 -1.19343222704801 6.44722615155307
3.49772487987171 -4.10988010059704 -1.32800067554821 3.34648929942738 5.49095856059681 0.676050532947887 5.64141689647328 1.34000049937855 -3.73548091541637 -0.874723087657582 -1.28944743763317 7.63088356364857
4.23265229138461 -2.86503066149625 0.759599312868986 5.65123139294711 7.40540848645297 2.73578606518832 7.15054951581088 2.58460007580844 -3.24866713610562 0.0236621943387121 0.454511269656095 8.88344727429477
3.07791167172519 -3.58307046023282 0.287927922335538 4.8726075259122 6.18025523099032 1.43180685910312 5.90032130154696 1.25392752560702 -4.08800477114591 -1.99918717471036 -0.831325236233798 7.76114111813632
4.06840316599066 -2.92552765065973 0.670299452001398 5.21794597452337 6.5122594053095 2.11921874826605 6.37068359201605 1.51930038278753 -3.55149086171931 -1.27426918203181 -0.105350572412664 7.73217479532415
4.49569055383856 -2.65140226537531 0.150908678228205 4.57434388940985 6.4565899068659 1.97126123254949 6.77404424493963 2.83591005151922 -2.46136549169367 -0.988241941278631 0.480944841558284 8.29244920557196
5.68087192882191 -2.13217643391002 0.975235904346814 5.7766151081432 6.86675258983265 1.97952934611927 6.67913624156605 2.78523727763783 -2.39814857136119 -2.25125411640514 0.413737262379041 8.50464054454457
3.38359361128374 -3.96909803910689 -1.15120977921919 3.78289132551713 5.6353645844893 1.32583718733354 6.3636007829146 2.22279077009721 -3.70126814408736 0.618516020341353 -0.272913880781694 8.04488187269731
2.80668469342319 -4.59728983965787 -1.52277354327115 3.73514386090365 5.21628781231967 1.00417538556186 5.47935028943149 1.66422673138705 -4.24443797198209 -0.773683348569001 -0.942384520444001 7.59926148327914
4.46456456617875 -2.65524744554 1.35484624342485 6.03911900953813 7.08172917799516 2.81855893568559 7.40344167189165 2.8778450532393 -3.00603174729781 -0.492077584700152 1.1947281403975 9.00424123243852
4.44059456044977 -2.57573615854437 1.60413635427302 6.09719646627253 7.20632446462458 3.76503456289118 8.0287712877447 3.55113685781306 -2.61564170664007 0.369391328638251 1.85166443044489 10.6115979021246
3.6615103634921 -3.10869799527255 -0.399644955721769 3.51786030856046 5.16075409975919 1.60249508944425 6.12738026705655 2.54635418978604 -3.08950053128329 0.543886080655184 -0.0507660952481359 8.92727555361661
3.85268972570246 -2.80564309900457 -0.47865487878973 3.79317091161554 4.61904905492609 0.981924039667302 6.11123274022883 2.99234579259699 -2.95061685388739 -0.952491777593441 -0.304107683355159 8.27940271550959
3.0137638612227 -3.92002443833785 -0.52881769700484 4.45726628737016 5.86428399519487 1.55846066908403 6.28198571638627 1.92918248610063 -3.41928820176558 -0.412482781843707 -0.243180795149371 8.42613072828813
2.23383687626232 -4.24726511348377 -0.244545234333383 5.08950017582287 6.47925351749767 1.00759481083263 5.71709035526623 1.33945439945568 -4.35561205257069 -0.933491004597055 -0.697902930866587 7.67950414310802
2.37805481824008 -4.49716071215543 -1.26842764941129 3.67958756360141 5.47069474133578 1.29768677624789 5.84171791943637 1.55657311352817 -3.93279151049527 -1.18570593920621 -0.436528006466951 7.49798222455112
3.51600860248913 -1.95833374370228 1.3786547053944 6.00149654041637 7.46321128498424 3.8184854854237 8.37192844044079 4.15265487324108 -1.98561645854603 1.54322456013073 2.1086351741444 10.5518534053456
4.25656468651512 -1.68262331702492 1.58963544152 6.19640595696189 8.06870705864646 4.31394154808738 8.38695294640281 3.85463673851707 -1.96287958838723 2.41047246239402 2.32172543785789 10.5997358062051
3.93289249593562 -2.40170795267278 1.32613628560847 6.34864395314997 7.61511867696589 3.98751323873347 7.74751537496394 3.3631369417364 -2.9657376462763 1.0065581148321 1.86883991414851 9.41631763631647
3.27032616355202 -2.98625037453391 1.10704567649148 5.66351940848611 6.93797638633034 2.4825759194114 6.64377739646218 2.48204567649148 -3.61094901344993 -1.29561469338157 0.53081467368386 7.83551171042702
3.84485771872781 -2.27092025063255 0.699327018044212 5.44737675406716 7.17904141165993 3.04443695761941 7.53870728232644 3.65332749106667 -2.14198348305442 1.26725914695046 1.30189659812234 8.93838837363503
3.32692766189575 -2.91619062423706 0.722763538360596 5.83268594741821 7.48114156723022 4.07187700271606 7.6853175163269 3.25176286697388 -2.55639219284058 0.77407693862915 1.97897958755493 10.5108132362366
3.94550495147705 -2.16387767791748 1.59512691497803 5.82151870727539 7.33717041015625 3.1183012008667 7.73670558929443 2.81512813568115 -2.34342212677002 0.173187065124512 0.976365852355958 9.00223903656006
3.07138843536377 -2.80191402435303 0.735717964172363 4.78464431762695 6.31436367034912 2.80427570343018 6.90901203155518 2.64371891021728 -3.0769193649292 0.316406440734863 0.572658729553222 9.67775936126709
4.59412334615534 -1.8659968549555 2.25351761037653 6.33523700887507 8.18435524160212 4.82290027791803 7.98235653096979 2.92251823598688 -2.50206710642034 -1.07233955209906 2.32207153493708 9.00550316030329
5.84973928278143 -1.46836069280451 1.64520856683905 5.93438169305975 8.53910753076727 5.54018899744207 8.43897840326483 3.5332090551203 -1.74836519414728 -0.219531804865056 3.01570722406561 9.69319173639471
3.02710912877863 -3.19731141870672 -0.352663057500667 4.24598310643976 6.63652513677424 3.54727743322199 7.27753542119806 2.76033590490168 -2.82255746668035 0.322231275385075 1.28625868017023 9.38059137517756
4.90884439294988 -2.10466154271906 0.153763216192072 4.76580755060369 6.36873380487615 3.16044465845281 7.42548696344549 2.82176439111883 -2.42051466161555 -1.06106908971613 1.18467943018133 8.66638223474676
4.3749829899181 -2.2692926753651 1.31854454387318 5.62196365703236 6.8150407444347 3.49625984538685 7.38215462077748 2.81354538310658 -2.42046912800182 -0.878810726512562 1.204090274464 8.73093620647084
3.61241612000899 -3.32635989622636 -0.544545321031052 4.33543667359785 5.76889404817061 1.76381001038985 6.26372704072432 1.76345524354414 -3.30364909605547 -0.797495989366013 -0.166047243638474 6.01629910035567
4.08334147713401 -3.18594944693826 -1.82191860892556 2.37705600044944 4.41415202400901 1.8108977057717 6.04143225929954 2.86108195564963 -2.69997990348122 -0.266582610390405 0.35635173104026 5.84854590676047
4.01067189303311 -3.37801333340732 -1.22661753567782 2.69712666598233 4.97470406618985 2.78376797762784 6.89517716494473 3.12538174715909 -2.32092066678134 1.3550722989169 1.16037205782803 6.50885228243741
3.47099083120173 -3.63065749948675 -1.33207351511175 3.80542915517634 5.31005447561091 0.600696260278877 5.76277511770075 1.54692810231989 -3.02009422128851 -1.48389655893499 -1.26137954538519 4.16024940664118
2.09583925767378 -4.04950643019243 -1.17353558973833 3.4061953978105 5.41298269792037 1.6205623106523 6.03256487412886 1.88746332688765 -3.06809354261918 -1.65816998915239 -0.300595526261763 4.40663981004195
3.61797859018499 -3.19866417104548 -0.674263459985905 4.01241638010199 6.1243672544306 2.25246383493597 6.79167892282659 2.52173568552191 -2.27705047780817 -1.47668312246149 0.21924735849554 5.25208045786077
4.88954485979947 -2.16703663739291 -0.430954560366544 4.1329835805026 6.03253115740689 1.54142893877896 6.88298262682828 2.74904574480924 -2.22220669659701 -0.0444875803860754 -0.194822892275724 6.62927664843473
4.62784936211326 -3.15176222541115 -0.279199816963889 4.54515816948631 6.67886044762351 2.60834672234275 7.29663827202537 3.04479958794334 -2.44074080207131 -0.760906436226584 0.741712353446268 5.99193169853904
5.26033726605502 -2.40228041735562 -0.223353949460115 4.40451661023227 6.37410965832797 2.53142777356235 7.23821583661166 2.75164452466098 -2.22205885973844 -0.731750098141756 0.389942559328947 6.43079701336947
4.73047604127364 -2.5249608560042 0.00984444184736688 4.75852741761641 6.13044132752852 2.57934250398116 7.28333248658614 2.99284615083174 -1.93290648893877 -0.358718256516891 0.448050160841508 6.53230537934737
4.69689183668657 -2.54712099595503 -0.917880959944291 3.72904401258989 5.41364102797075 1.62798505262895 6.40131955580278 3.3071175141768 -1.94004435105757 0.152555517716841 0.299785666032271 7.50480561689897
4.60578173724088 -3.09697132977572 -1.06123715313998 3.55491656390103 5.78032702532682 2.66773432818326 7.41061705675992 3.50076312151822 -2.23503857525912 0.374303999814121 0.806923094662753 8.31509608355436
5.71247762333263 -1.72532850612293 0.281436859477651 4.36799806248058 6.21605580936779 3.45110887180675 7.66665261875499 4.13143724094738 -1.2481766353954 1.17885583530773 1.78655999790539 9.51633828770031
4.8322863665494 -2.98040818301114 -0.633108607205479 3.60678244504061 6.21943140896884 3.25481749447909 7.17537547024813 3.68089056881991 -2.12859772768888 1.21560049923983 1.74460936459628 8.31835032376376
4.8464109767567 -2.4927528034557 0.182500110973013 4.77399467121471 7.29059432636608 3.79610370289196 7.93885348926891 3.4604999889027 -1.98156429637562 1.37767337452282 2.14372562061657 8.25345920215954
4.34015218561346 -3.38316209966486 -0.273035604303534 4.54263917749578 6.56355611627752 2.65550176447088 6.45515100305731 2.19096319025213 -3.95694025213068 -0.256083089655096 0.617219370061701 7.75997487848455
4.40866056789051 -2.85724099766124 -0.838491760600697 3.34061781276356 5.76277605403553 3.09001699794423 6.49750772822987 2.36650816310536 -3.91904290806163 -0.08120378147472 0.755122817646374 9.54479471553456
4.72604950991544 -3.07786742123691 -0.224527272311125 4.06452569094571 6.49180230227384 3.79632767764005 7.41274937716397 2.86447342959317 -2.60250464352695 1.71197518435391 1.84465226260098 9.47745617953214
4.51745328903198 -2.81150331497192 -0.986163043975829 3.28362760543823 5.93358907699585 2.97990140914917 6.91971788406372 2.69383726119995 -3.48021593093872 0.735159969329835 1.09530553817749 9.69643507003784
2.92340594204989 -3.80716580477628 -0.587473574551669 3.30700999173251 6.22912436398593 3.99289637478915 7.27331667813388 2.6155274477872 -3.87492245760831 1.20367937954989 1.77277308377353 9.73714381131259
3.99859223799272 -2.99785818620161 0.238546232743698 5.28320966200395 7.91181836561723 3.89702592329546 7.99307523207231 3.42154488997026 -2.95065893693404 1.13573823408647 2.23089013533159 9.56989942030473
5.26303680593317 -1.45540897195989 3.21814449483698 8.44520099813288 9.89003284627741 6.19217403585261 9.20911701375788 3.67014606649225 -1.85036746805364 3.17397602254694 3.79470928365534 9.71726711446589
5.27708358764648 -2.07453899383545 1.9461462020874 7.07008285522461 9.47991676330566 5.66240425109863 9.31506938934326 3.89314479827881 -1.97587947845459 2.58435459136963 3.55603427886963 9.81795806884766
4.80073699084195 -1.46027890118686 3.42969187823209 8.01571044054898 11.1844373616305 7.27308997240933 9.96568163958463 5.50169142809781 -1.0074876871976 4.60495719042691 4.74150809374722 10.4418188008395
4.92916675914418 -1.52722457538951 2.93704506267201 8.0251559864391 10.4259214054454 5.69821258891713 8.946961368214 4.0850457798351 -1.56548026691783 3.12895485271107 3.1366757999767 9.22006889690052
5.28898376118053 -0.548939288746226 3.90160888325084 8.97663634907116 10.9922794688832 6.58706420551647 9.69183200489391 4.51360934864391 -1.37501007426869 3.31009620319713 4.26205390583385 8.82088798176159
6.13741175911643 -0.207887007973412 2.87686412117698 7.9220082022927 9.9418360450051 5.82341353676536 9.77844397804954 5.50286357186057 -0.417399718544701 4.09901110909202 4.06816546700217 10.674694702842
5.90508924831044 -0.26669133793224 3.63545404780995 8.39682661403309 10.7013596187938 5.92482363093983 9.74516474116932 5.40445410121571 -0.834875236858021 4.40672003139149 3.85578523982655 10.6226147304882
5.72284355163574 -0.81134376525879 2.76996269226074 7.23540248870849 9.66150417327881 5.08341541290283 9.1491979598999 4.61796321868896 -0.995093917846681 3.29890098571777 3.2310375213623 9.99872150421142
5.11441865400835 -0.821299882368606 2.70994630293413 7.0253569169478 9.64419045881792 5.69273057417436 8.74543919996782 4.50494542555376 -1.67489370866255 3.09191194014116 3.22732224897905 10.3213078065352
3.751021714644 -2.56370988325639 1.34763655229048 6.53217253251509 8.62907251878218 4.03778204484419 7.36496099992232 2.68863615556197 -3.20473351912065 0.837708802656692 1.81775793595747 7.77111944718794
4.34911447004838 -1.92045301957564 2.17540841536088 7.58731751875444 9.391973547502 5.12115292982622 8.01339822248979 3.40240960554643 -2.60898108048873 2.14278703169389 2.54842858748002 8.64355378584428
4.67690060355446 -1.18968417427757 2.93365452506325 7.50703213431618 9.07129070975564 4.84218285300515 7.99978802420876 3.19865391471169 -2.36378695748069 1.64673779227517 2.78276989676736 8.99532292105935
6.54381334998391 -0.246692059256812 3.34424460150979 8.66045725562356 10.4728809616782 6.12429297187112 9.63658774115823 4.76424563147805 -1.09701668999412 3.5463472626426 4.25743830420754 10.2445322296836
5.8037731257352 0.428808411684905 5.31137295636264 10.4807636347684 11.8368866053495 6.22589322003451 9.73691006573764 4.67137261303989 -0.927318373593415 1.90655156048862 3.6281663981351 9.36956139477817
7.0347560709173 2.0743125742132 6.50518167669123 11.6655544107611 14.0089520281011 9.98456705266779 12.0103677576238 7.17118204290217 1.1916221445257 4.55846918279475 7.18777692968195 11.4332145517523
7.67024165066806 2.6826546755704 6.56134539517489 11.2784436312589 13.5889709559354 8.63276320370761 11.9833310213956 7.48134547146884 1.16297083767978 4.81214171322909 5.72307616147128 11.2209742632779
6.76042065186934 -0.504527239366013 3.61558994813399 8.35747799439864 10.7566383795305 7.50126156373457 10.1108272985979 5.48559078736739 -0.453007845445114 3.46168598695235 5.06858334107832 9.1808575110002
5.66058789166537 -1.04648341265592 3.12339077862826 8.27753601941195 9.65100918683139 5.32128201397983 8.90784989270297 4.25839005383578 -1.81492747393521 1.7714582529935 2.91372548016635 7.56524525555697
4.34973493922841 -2.27038892399181 2.03659120906483 7.05030981410633 9.52361742366444 4.71371427882801 8.07363096583973 3.33059183467518 -2.86103566776622 0.535347617756237 2.1454588543285 7.40871969569813
4.40193919268521 -0.705917557803069 3.35160998431119 8.18944052782926 10.2210557850924 6.24709300127896 9.17939929095181 4.56560877886685 -1.59271450909701 2.46248225298795 3.8477971943942 7.90219954577359
3.81330324519764 -1.99031232487072 2.14801813472401 6.95183206905018 8.93881727565418 4.81156565059315 8.28934885371815 3.66701723445545 -2.89853261600841 1.08468843806873 2.41850687373768 7.07281614650379
4.12748021212491 -2.0283463564786 1.98840016451749 6.79092854586515 9.27357262698087 5.05313748446378 8.62390011874112 4.02640027132901 -2.45939570340243 2.34030407992276 3.12414235201749 8.79143780795011
4.38755909312855 -1.31839259754528 2.26128116954457 7.1834489475597 9.23838726390492 5.10556522716175 9.15362850536 4.21828190196644 -1.83191188465465 3.15885273326527 2.66987720836293 8.63441673625599
2.16517110304399 -3.39275888963179 0.108318762345746 5.21622224287553 7.41521115736528 4.18246121840043 7.37778611616655 3.18031735853715 -3.3063102201982 2.98903127150102 1.96141667799516 8.71461339430375
2.62937940250744 -2.96896540034901 0.861608635295521 5.79336179386486 7.75265229832042 3.94618810306896 8.12105573307384 3.78960813175548 -2.83166681636463 2.31083310734142 2.02378286014904 7.73250688206066
4.23740440715443 -2.44853156696666 1.35511833537709 5.98355060924183 7.60002189983021 4.1483846317638 8.31830364574085 4.14911896098744 -2.07322448383678 2.97569328654896 2.53143555034291 8.40544849742543
5.5876311822371 -0.993468327955767 2.27956290678544 7.2653884454207 9.17355533079667 4.76846499876542 9.99863524870439 5.81856341795488 -0.300122304396197 3.26365752653642 3.33556075529619 8.50133796171708
5.80869413722645 -0.938627945293081 3.30024458278309 7.60642839778553 9.00318170894276 4.62561632503163 9.20360399593006 4.30424524654041 -1.62127755771984 2.00116659511219 2.51301313747059 8.25471426356922
7.13185280886563 0.319928828152744 4.44813603487882 9.16934269991788 10.1506831082431 5.52479905215177 9.92482441988858 5.39813584414395 -0.77140265378085 3.51230973330411 3.47795266238126 9.94756096926602
7.09336020729759 -0.287176825783469 4.21936347267845 8.22607352516868 8.76337077400901 4.72036292336204 9.41879870674827 5.03136374733665 -0.893429496071555 2.63732077858665 2.93289878151634 8.4910891272805
5.4786902774464 -0.602290977131236 3.89544500004162 8.67024434696544 10.148936401714 5.45888723026622 9.55733979832042 4.82644570957531 -1.21036516536366 3.55317128788341 3.27743352543224 8.96763051639904
5.99140364907005 -0.200819899819113 3.97708995125511 8.86353595040061 10.0634356238625 5.34414584419944 8.99474437020042 3.92909152291038 -1.63091175772927 2.06640345833518 2.69294650337913 6.86933524391868
8.32732356678356 1.38641608845104 3.87953628193248 8.57169211994518 9.69356216083873 6.40357459675182 10.9484239925038 6.59953654896129 0.894207607616078 5.26766933094371 4.43329108845104 9.75660861622204
9.10692052841187 1.99205141067505 5.01820020675659 9.17937211990357 9.92061548233032 6.95062189102173 11.2810461997986 7.54220037460327 1.66607599258423 6.58758001327515 5.3587592124939 10.0884631156921
8.34509367509322 0.646795220808549 4.97850889726119 8.96917719407515 8.59813780351119 4.39706606431441 9.5742301420732 5.33250898881392 -0.366115622086959 4.43709368272261 2.93058008714156 9.82328695817427
7.42530390999534 -0.0189814827658914 4.49163577339866 8.7910942771218 8.75337073586204 4.10423705361106 9.37868354103782 5.35563609383323 -0.212260749123313 3.97233435890891 2.81953284523704 9.4957537390969
7.63789106715809 0.128408683430063 4.27012659419666 8.84795881618153 9.00250936854969 3.98346163142811 9.41357065547596 4.72412706721913 -1.09582494388927 2.75083757747303 2.16011263240467 8.06671263087879
7.91111085198142 0.5197753646157 4.52830025933006 9.04924962303855 9.25739857933738 4.07675359032371 8.97314545891502 4.78429982445457 -0.421192195198753 3.21356198570945 2.28050420067527 9.75557324669578
6.72419556704434 -0.907775792208586 3.46514519778165 7.69232281771573 8.1139870556918 3.27908524599942 7.78642663088712 2.97214516726407 -1.86803809079257 3.10072335329923 1.6598969372836 8.81538018313321
8.06884399760853 0.588714755665173 4.72091785777699 9.12937466014515 9.25603500713002 4.82954803813588 9.63476101268422 4.70391861308705 -0.919490658153187 1.87646118510853 2.62634102214466 9.51241031993519
8.14251585873691 1.00369425686923 4.72695418271152 9.45857497128573 10.2374274340543 5.11461039456454 10.1235873309049 5.7819544878873 0.0741517153653248 3.50172396573154 3.55974932583896 10.3948294726285
7.57834887071089 0.804199929670855 4.13560938401656 8.80354666276412 9.1248872236772 4.70144915147261 8.83141397996382 4.52660822434859 -0.939458136125044 2.54799723191695 2.7516486601396 9.24482893510298
7.93528837724165 0.709033914045854 3.44950861497359 7.63442415757613 7.67300886674361 3.13939661546187 8.16211409135298 4.59450907273726 -0.661249212785201 2.04837984605269 1.72931093736128 8.39316649003462
7.97722508690574 0.329587719657205 3.48439957878806 7.86106374047019 8.02925278923728 2.26740433953025 7.58806874535301 3.46439912102439 -1.16762945868752 2.15900017998435 0.741668484427713 7.91018178246238
8.21470843228427 0.663050755587491 4.35399924191562 8.2031947222623 7.82957182797519 3.13398276242343 8.23499499234286 3.95500098141757 -0.633807078274813 2.58113013180819 1.31880484494296 7.91244040402499
7.0363415111195 -0.746360934864391 2.31979926716198 6.70323165546764 6.23298152576793 1.40632613788951 6.45633300434459 2.52180083881725 -1.91264740337025 0.673755489696156 0.0719164241443977 7.38202365528453
6.87704201611606 -0.544550696286286 3.97133561047641 8.1062633601102 8.07920666607944 3.2404186335477 7.99816914471713 3.59033699902621 -1.23899726000699 1.02353974255649 1.66043015393344 7.10866757306186
6.64770745364103 -0.376207837191494 3.16424511996183 7.88695382204923 8.4544567975131 3.67861508456144 8.174770823392 3.19124554720792 -1.72277499112216 -0.0380826083096579 1.44743870821866 7.23674439516935
6.57979018471458 -0.568643500588156 3.65878112099388 8.31568057320335 9.72921092293479 4.65796191475608 8.51316840431907 3.85978133461692 -1.48147194602273 1.52820594094016 2.46175009987571 7.93342215798118
7.31834212216464 0.608369740572844 5.15590945157138 9.70319357785312 9.6745118227872 4.404992016879 8.7439641085538 3.5039099779996 -1.38624199953946 1.47294608029452 2.2835902300748 7.97926131161777
6.93018995631825 0.146374572407115 4.87224565852772 9.08728395808827 9.4220198284496 3.80215345729481 7.77612673152577 2.77024542201649 -2.11888230930675 1.34437643397938 1.23035513270985 8.02415167201649
6.84310474395752 -0.0092216491699233 4.75747241973877 9.83968296051025 10.951176071167 5.39337673187256 8.56514301300049 3.36247291564941 -1.80256805419922 0.822651290893553 2.77930679321289 8.02176418304443
7.84926125786521 1.1417178847573 6.13106343529441 10.423340771415 11.8474817015908 6.15647599480369 10.1381797530434 4.8770637252114 -0.139400508187034 3.52396580956199 3.2954158522866 9.83470723412254
7.85251509059559 0.817444671284068 5.92419134486805 10.5939510952343 10.5088823925365 5.30431925166737 9.60261522639881 4.70619093288075 -0.659667145122182 2.34288488734852 3.40420042384754 9.43948828090321
6.99952439394864 0.132830897244538 4.71352700320157 9.73749856081876 11.0332024487582 6.12894085970792 9.25394753542813 3.75452736941251 -1.99949713620273 2.29306534853848 3.26515511599454 9.54891804781827
5.91694368882613 -0.857297758622604 2.99580969376997 8.24859633012251 9.71857370896773 4.89489759965376 8.40249075456099 3.08380903764204 -2.52845941023393 2.72543158097701 2.39576735063033 8.93539156480269
2.34468160109087 -2.73078074021773 1.0015266938643 6.21978173689409 8.05980573133989 3.75966916517778 7.48904118971391 2.07652745680376 -3.86600794358687 1.26971135572954 1.41820989088579 8.20092759565874
5.41919332851063 -0.525011955608022 3.81926447261463 8.45181375850331 8.81660658229481 4.33585745204579 8.61932379115711 3.67126375545155 -2.38807195316662 2.93586641658436 2.14801699031483 8.86140829433094
4.95650217749856 -0.584769985892557 3.01074621894143 7.93127653815529 8.99556658484719 4.14873907782815 8.53967688300393 3.15374586798928 -2.79298760674217 3.1764929077842 1.57875654914162 8.9529411576011
6.13909050334584 0.634225810657849 5.00317283977162 9.46167465556752 10.6488771091808 6.04034897197377 9.53795811046254 4.22017284740101 -1.1668606151234 3.73847767223011 3.50092312205922 10.2223233829845
5.89689429023049 0.193515612862328 3.76576407172463 8.31661684729836 9.77390749671243 5.26221258857034 9.07842810370705 4.57776339270852 -1.37723748467185 2.86797125556252 3.47154028632424 9.60896284796975
3.97942028045654 -1.63338317871094 3.13984642028809 7.80716857910156 8.34629020690918 4.24203071594238 7.78873405456543 3.59284553527832 -2.27761688232422 2.33125267028809 1.68096504211426 8.58587036132813
4.9020133712075 -1.98857634284279 2.60374505303123 6.31081158898094 6.65815884850242 2.73706681511619 5.90940243981101 0.378744671561503 -5.23686545111916 0.114466259696268 0.491383145072245 7.66931493065574
5.30408715334806 -1.75227118405429 1.6630463513461 5.52200078097257 6.21685074892911 1.67352532473478 4.53462361422452 0.0190453442660257 -6.03691244992343 0.337019434842198 -0.618087300387295 6.38557957735929
7.19238295121626 0.0965119795365759 2.33689131303267 7.06058897538619 8.19429888291792 3.58320822282271 6.6193753675981 1.59089102311568 -2.96793542341753 -0.352411131425338 0.720781465010209 7.34983171983199
6.24479911110618 -0.726472403786399 1.35609099648216 6.18676802895286 6.62525603554466 2.81006095192649 6.04082724831321 2.75909087441184 -1.98681595542214 1.56594702980735 1.22808882973411 8.16727111122825
3.37434794686057 -2.39250157096169 1.82827212593772 6.46423747322776 8.22506453774192 3.94668223641136 6.42846038124778 2.55727221749046 -3.56757900931618 1.55187632820823 1.51088168404319 8.14881350777366
2.62149506482211 -1.29617041674527 2.95082741650668 7.81358605298129 9.46981411847201 5.35088139447299 8.74867802533236 3.97582703503695 -1.70411414233121 4.36345559033481 3.03911667737094 10.4243581858548
4.58210584467108 -1.78588941747492 2.63121721094305 6.19648382013494 8.00313684290106 5.49346181696112 8.80976697748358 3.89521714990789 -2.0964992349798 2.68402215784246 3.11141130273992 9.82992288416082
7.19548123966564 0.122108398784292 4.87618154178966 9.48753732334484 10.5648726810109 6.17111772190441 10.4567918170582 5.19318193088878 0.460205017436635 2.79350656162609 4.13437455784191 10.1677512515675
5.58109198483554 -1.33177651492032 2.17774496945468 6.98584471615878 8.80149947079745 4.26172934445468 8.05539809140292 3.85774527463046 -0.866963282498446 2.93288336667148 1.58335410031405 9.16916285428134
7.44869557293979 0.432319077578459 4.68067303570834 9.22698059949008 9.60920849713412 4.98833599957553 9.06083622845737 3.82667294415561 -1.19002398577603 2.50871029767123 2.68950405987826 9.3376354304227
5.9836724281311 -0.790282917022704 3.20430974960327 7.77305059432983 8.97687177658081 4.29059629440308 8.00260572433472 3.31930952072144 -1.67210931777954 1.53864507675171 1.96664457321167 8.47690992355347
6.08467898802324 -1.29594769044356 2.65270076231523 6.84783873991533 7.54325519041582 3.41758761839433 7.6968129678206 2.95069919065996 -2.09801449342207 0.567964891953903 1.38897548155351 8.6045163674788
7.95858340696855 1.22295432524248 6.02820926146074 10.6615777535872 11.1651301904158 5.7684064431624 9.51745086149736 4.16020827726884 -0.0856909231706098 1.44056182341142 3.2597394509749 8.41245704130693
7.39982386502353 0.205829342928801 5.1829907503995 9.98542185696689 10.402146061984 5.16011019620029 9.23566218289462 3.62899180325595 -0.837267199429597 2.1302735415372 2.76608820828525 8.58335562619296
4.51419226906516 -1.7323878548362 3.08622710488059 7.80467765114524 8.34433333657005 3.5793453910134 7.49342791817405 2.5582272269509 -2.54041321494363 0.867934868552467 1.20885817787864 7.93177096626975
4.04851065548984 -3.0712422284213 1.46927367123691 6.39360819729892 7.03150092038241 3.09551916989413 7.23185645016757 1.92227278622714 -3.82941330996427 1.2087870684537 0.64728270444003 8.09148417386142
4.54186015562578 -2.13725895448164 2.46371798948808 7.12714248137041 7.64907031492753 2.32971911863847 7.45654349760576 2.92871814207597 -2.54672474427657 0.241178087754683 0.623397402329879 7.30378108458086
5.37615401528099 -1.41049568869851 2.79594619057395 7.47955901406028 8.51731974861839 3.02857787392356 7.48758704445579 2.48294455788352 -2.90462677695534 -0.154113700173117 0.623045037009501 8.1389895179055
2.62446731220592 -1.96426636088978 3.49692672382702 7.3991007197987 7.83843845020641 2.56292861591686 6.52952140461315 1.59292739521374 -3.37585312236439 -1.01239639629017 0.185223995555532 7.53720706592907
3.75364358208396 -1.34718649604104 3.79116303704002 7.88797909996726 8.04736287377098 3.88318307183006 7.78804929039695 2.80416352532127 -2.77910177924416 1.15907151482322 1.37426430962303 10.1485009887002
3.29482877037742 -1.70989191748879 4.2393554427407 8.02776181481101 8.00065457604148 2.60922467491843 6.93557297966697 1.66335522911765 -3.35391009070657 -1.38022387244485 0.633402226187965 8.57589947960593
1.93178269646384 -3.29886343695901 1.96119973442771 6.64937875054099 7.30215546868064 1.78249833367088 6.07219216606834 0.922200176932595 -4.60575201728127 -0.849040057442405 -0.368521716377952 8.58160969994285
2.78993822444569 -3.15497945438732 1.43699098933827 6.35722376216541 6.91562677730213 2.52112223018299 7.09446264613758 2.34199167598377 -3.23155568729748 -0.0911633838306791 0.713697684894907 9.46451593745838
3.22411500757391 -2.11536443883723 2.49350892847234 7.20186578577215 9.00737439935858 4.36143457239324 8.38126622980291 3.70250856226141 -1.96904028112238 0.991067522222345 1.98589860742742 10.1896005803888
3.21868691010908 -3.28791633085771 1.11419090791182 6.36871609254317 7.88659748597578 2.13763985200362 7.30178436799483 2.47219070954756 -2.79347053007646 -0.51845183805986 0.515386434034866 9.38902744813399
3.62574863433838 -2.38527011871338 2.19552707672119 6.8674430847168 7.46298408508301 2.4922571182251 7.82730484008789 3.5695276260376 -1.83629131317139 1.37547588348389 1.22190952301025 10.501823425293
3.64345964951949 -2.48352399305864 2.30933603806929 6.57527861161665 7.61819586320357 2.6805175261064 7.39532789750533 2.99133715196089 -2.6476189179854 0.207748742537063 1.06121096177534 9.46601519151167
4.56652163592252 -1.90282345685092 3.15823649493131 6.95753001299772 8.06968211260709 2.94460581866178 7.75658701983365 3.23923586932096 -1.85095883282748 1.20213603106412 1.24638651934537 9.56793021288785
4.55896597775546 -1.73802727785977 2.98585539731112 7.79832869443026 8.65533953579989 3.11026984128085 8.15714865597812 3.25985365780917 -2.12820977297696 1.72394019040194 1.31275969418612 9.91130667599765
7.29437089399858 0.534337286515669 3.42902684645219 6.82265210585161 7.71873116926713 2.92151761488481 7.28737760023637 3.0580265565352 -1.61513590379195 0.341109518571333 0.817311529679731 9.23000073866411
3.99056242162531 -1.48411371057684 3.87432668859308 7.14988420659845 8.14624689275568 2.62357328588312 7.21787737066095 2.02932737523859 -3.519674318487 1.28269003087824 0.583082181757145 8.46568773443049
6.27694912823764 -0.113167563351716 4.65829106244174 9.07021923932162 8.84627362164584 3.57206459912387 8.09379025372592 3.4542915430936 -2.19328765002164 2.94034119519321 1.622969826785 9.46669598492709
4.78580894470215 -0.912564849853517 4.28239097595215 8.05801048278808 8.06532325744629 2.79660453796387 7.53122081756592 2.66739120483398 -2.93096504211426 0.507744216918944 0.6377872467041 8.84155311584473
6.93940950740467 1.96019388545643 6.81997228969227 10.5104859005321 10.659589065205 6.30037809718739 10.4027178417553 5.21297289241444 -0.287341820109976 4.45434595454823 4.11681772578846 12.3221590648998
4.56222530711781 -0.197643314708362 4.51173588145863 9.8619479786266 10.8457851063121 5.18621155131947 8.35900017131459 3.22673603404652 -1.79570964466442 1.71870418895375 2.609146083485 11.2896337162365
4.75491903478449 -2.0421819860285 2.1975812738592 7.1644363229925 9.07698915654963 5.13535783941095 8.49196813756769 3.74458215886896 -2.50692655389959 1.81392572576349 2.72156046087091 11.0981969659979
5.68114821694114 -1.41290981986306 1.9856821753762 6.78827540657737 8.48161952278831 3.3342978217385 5.88578288338401 1.81168238899924 -2.74990017630837 -1.48079235770486 0.458090470053932 7.75822798989036
6.32015974738381 -0.64924256584861 2.28818114020608 6.07861597754739 7.71021540381692 3.04960425116799 6.33015520789407 2.06618101813577 -2.58495347283103 -0.907385037162086 0.698951556465843 8.69730169989846
4.60305212194269 -2.71420862024481 0.353736860101872 4.90047357732599 6.75940035039728 2.04681204015558 5.76762388402765 1.30073545629328 -2.7056865865534 -1.56271936243231 -0.344089525396175 8.71577642614191
5.74782027331266 -1.92649804028598 1.50280036059293 5.80819453326139 7.34022559252652 2.50760306445035 6.69603957262906 1.77680052843961 -2.94842110547152 -1.72234879407016 0.0849040898409754 9.11397494402799
6.52418587424538 -0.814088127829812 2.57558129050515 6.98482010581277 8.18442032553933 3.55071327903054 7.85574982383034 2.98158142783425 -2.7221977927468 0.843149878761984 1.28176758506081 10.1064669869163
5.65789404782382 -1.52558430758389 3.33588114651767 4.86663809689609 6.14191809567538 3.00483218106357 5.47502413662997 0.775881680575285 -3.43029889193448 -0.532082644375887 0.589838894930754 6.81288615140048
6.35414387963035 -0.91421721198342 3.75810029289939 7.08193280480125 6.96223237297752 2.77656342766502 5.23067166588523 0.67209985039451 -4.79872534491799 -1.54427168586037 0.202131054618143 6.79558064720847
2.51403881419789 -3.54940532337536 1.24727321971546 5.71691013682972 6.2658126484264 2.51977611888539 4.3574988972057 -0.865727650035513 -6.25186275135387 -1.30754397999157 -0.893403278697622 6.10641838420521
3.65830271460793 -4.25287205956199 -0.6803279616616 4.30836909034035 5.75192206122658 1.88119356848977 4.63484423377297 0.300672938606954 -4.92799527428367 -1.83966786644676 -1.06693990013816 5.71248190619729
2.89788397008722 -4.34013788049871 -0.084680956060236 4.82797201330012 4.6800800150091 0.131000119989569 3.75474889928644 -0.204681795293634 -6.19332353418524 -0.457565706426447 -0.0489620382135563 6.34920461828058
1.6022665717385 -3.50859234549782 -0.458417632363059 3.93788363716819 4.93019416115501 0.587616226889871 3.74793650887229 -0.249417998573996 -5.57578060843728 -1.07057163932107 -1.05702755667946 5.87504794380882
3.31201585422863 -2.88971678126942 0.061764084209095 5.51191362034191 6.97387345920909 3.57659753452648 4.20655473362316 0.681763016093861 -4.53149954188954 0.270569168437611 1.07685121189464 6.59821160923351
2.97477615529841 -3.50479041879827 -0.440909498388116 4.29415786916559 6.74430835897272 4.20976913625544 3.8938549822027 0.195090181177314 -5.37859260385687 -0.651908033544366 0.433569795435126 6.03468979055231
5.73109221891923 -1.26964115663008 0.216089968247847 5.46593928770585 6.98509479002519 4.53943705992265 5.86703372435136 2.74209094481035 -2.45728230042891 1.85681605772539 1.25244212584062 8.10951877073808
3.76914196881381 -2.87263506976041 -0.20483607378873 4.9071796503934 5.56260186108676 3.04023152264682 4.59008007916537 0.903163727847012 -4.37562197771939 0.015510377016934 -0.0684110554781832 6.8260610667142
3.58796971061013 -3.31760508797386 -0.511481354453348 4.44583599784157 6.02357189872048 2.75558560111306 4.54257862784646 1.19751827933571 -4.42107302925804 0.786421706459738 0.193810393593527 8.02460377433083
2.93577790693803 -4.03500723405318 -0.560817475752398 4.74157071547075 6.38285661177202 1.86336350874467 5.92890763716264 1.29818177656694 -4.05461668534712 0.306417707963423 -0.084007020430132 7.26771665052934
2.59167777841741 -4.19444168264216 -0.34893692189997 4.7115212613886 5.98336898630316 2.28788291757757 6.78317272012884 2.07906448190862 -3.87658203298395 1.15828239267523 0.31036483591253 8.28142463510687
4.06774585030296 -2.48898823478005 0.916563675620338 5.66538398049094 6.47768847725608 2.63671939156272 5.0481821753762 1.81556384346702 -4.13485653617165 -0.242801024697044 0.296995804526588 7.22428958199241
4.28705236261541 -3.60344103032892 -0.633872777765447 4.07148000543768 5.58908101862127 3.22113820856268 4.62676450555975 1.77812787836248 -4.27138307744806 0.0749761754816234 0.468122690374202 7.99337503259832
5.25323613773693 -2.00531545985829 1.4007190097462 6.32784494053234 8.36536630283702 3.84935411106456 5.91033681522716 2.01471742283214 -3.66368261684071 0.518829666484486 0.953316055644642 8.1420691836964
4.52367583188144 -2.7858677777377 0.379100712862883 5.57385340603915 7.06803599270907 3.27837935360995 5.78809252652255 2.42909994992343 -3.04069146243009 1.46875754269687 0.901229771700773 8.21959772976962
5.11865999915383 -1.89165875694968 0.6563720963218 5.5758810303428 6.50288489081643 3.24348833777688 5.38226797797463 1.88537218787453 -3.20148656151511 0.096614863655784 0.127088572762229 7.26754572608254
3.60012132471258 -3.53077810460871 -0.565327817743476 4.53605157678777 6.11235219782049 2.89440614526922 4.99672204797918 1.36267358606512 -4.29686849767512 0.333769624883477 -0.0917102640325389 6.95652276819402
2.95502314134077 -3.0068604035811 -1.50244489149614 3.29513964219527 5.26420149369673 2.73393473191695 4.18138727708296 1.38055452866988 -4.091338781877 -0.155589727921921 -0.218469290299851 6.76823744340376
2.81120427738536 -3.72837702144276 -1.15208116878163 4.44398625980724 5.38691171299327 2.49668439518322 3.32492765079845 0.802918754924427 -5.65202776301991 -1.88787332881581 -0.86500040401112 6.14113172184337
2.28985049507835 -4.26213047721169 -0.498435714028098 4.62884928963401 6.41584327004173 3.16007830879905 4.06989886543968 0.712562821128152 -5.01357434012673 -1.03315327384255 -0.15788815238259 6.50341155312278
3.43332842913541 -3.50012417706576 0.639081755551423 5.36649111834439 5.47293261614713 1.24617747393521 4.1452768239108 0.390081206235017 -5.54967327984897 -1.45614834698764 -1.75585575970737 5.32024745074185
6.24606626684016 -1.00576288049871 4.30498998815363 9.04073446447199 8.84052007848566 4.42494695836848 5.4145023172552 0.865990812128242 -5.40760881250555 -1.02477342432195 0.535115415399726 5.81104772741145
6.51371569199996 -1.36474519209428 2.57079977555708 7.77995104356246 8.33029551072554 4.79888147874312 5.56134695573287 1.23880095048384 -5.10412507490678 -0.870312742753462 1.01150221391158 6.45374197526412
7.97295292941007 -0.506214055148039 0.633163538846102 6.06191453066739 8.55201539126309 4.32272633639249 6.67494114962491 1.56516274538907 -3.75604620846835 -0.305023106661711 1.35774621096524 6.96316823092374
7.51976522098888 -0.59677473415028 1.98708184849132 7.25908502231945 10.0393288959156 5.37769063602794 6.24853929172863 1.81808122288097 -4.79071585048329 0.586748443950306 1.81813462864269 7.43160756718029
6.64985421787609 -1.48576971400868 1.27867272983898 6.67750886570323 9.32832101475109 4.23660806309093 6.12682679783214 1.8116736758839 -4.74648329127919 0.509507690776477 1.34981492649425 7.46581605564464
8.24415633461692 -0.45982029654763 1.52782771370628 6.80585810921409 9.50644728920676 5.37835356972434 6.09836051247337 1.66882655403831 -4.61845257499001 -0.354725386879661 1.35986850044944 7.62504050514915
5.67634350169789 -1.59881251942028 0.546845973621714 5.79946857799183 8.41746479381214 4.53964573253285 5.53213936198841 1.93184620250355 -4.6204723704945 1.4011283527721 1.92737156261097 8.38861137736927
5.59268435564908 -1.7517913905057 0.291299429806795 5.08340891924771 8.17038306322965 4.05047568407926 5.45550402727994 2.16730078783902 -4.0434459772977 1.17293509570035 1.16823157397183 8.00969561663541
7.11308572075584 -0.784552600167014 0.508572552420876 5.49020859978416 7.80319306633689 2.73222825310447 5.47031399986961 1.0465726592324 -4.65610602118752 0.705817196585915 1.09242532036521 8.72432324669578
5.92787272713401 -1.67728226401589 1.49550826332786 5.3197642066262 8.38477141640403 4.59344775459983 6.72090823433616 2.73950965187766 -3.33635132529519 1.77417571327903 2.61556250832298 9.89297969124534
7.83000691153786 -0.681538269736549 1.72554524161599 5.51536495902322 8.82720978476785 5.42997486808083 6.57866699912331 2.43454487540505 -4.03867213509299 1.54237873770974 1.92290623404763 9.81846077658913
7.34075573140925 -0.716430395299739 2.58727291280573 5.4207556551153 9.16001060659235 5.85613277608698 6.97426059896296 2.56127193624323 -4.12829753702337 1.845670968836 2.30775287801569 9.26731517965143
7.19048225229437 -1.02745044881647 0.558145635778253 5.80080997293646 8.71944152658636 5.50559722726995 6.33495055978948 2.36114513223821 -4.48487461263483 1.27090465372259 2.10123454874212 8.57096874063665
8.79566069516269 0.856726368990813 2.03324576291171 7.44377966794101 9.38524313839999 5.58001204403964 6.46804304989902 2.2802455035123 -4.11253670779141 0.767346104708587 2.11218329342929 8.53313418301669
8.37440995303067 0.44747189608487 1.54384450045499 6.72103432742032 8.78024701205167 4.61859540072354 7.10876778689298 2.53384617892178 -3.61366816433993 1.02430943575772 1.47552517977628 8.64415005770596
8.46323424252597 1.09952765378085 2.32110052975741 6.4905684557828 8.53969031247226 4.85755854519931 6.3531458941373 2.0060999956998 -3.92239159670743 -0.180574122342197 1.26479941281405 7.81730109128085
8.67680828788064 1.31746285178444 1.87698166587136 6.82239334800026 9.47895233847878 5.9970835945823 6.5075816414573 2.70598213889382 -3.21065337441184 0.261310508034445 1.96910851218484 8.005495002053
9.32208663767034 0.862385099584404 1.65977317636663 6.88977939432317 9.40349799936468 6.0154259855097 7.52495223825628 2.79477340524847 -2.74456184560603 0.392082517797295 2.24109107797796 8.75267726724798
7.09284072355791 -1.58654350800948 -0.158490605787797 5.2124286218123 7.30182509855791 4.42845302061601 6.54379325346513 2.80850844816728 -3.12333817048506 0.376749567552046 1.32997947172685 8.18499999479814
7.85943102403121 -0.0954859300093212 1.82295393510298 6.82747816606001 9.51310991807417 6.96902441544966 6.03179811997847 2.40195440812544 -3.72014642195268 0.862016435102984 3.56411146684126 9.64315866990523
7.72789929129861 -0.224528572776101 2.09258148886941 6.49173996665261 9.77619526603005 7.47141907431863 6.81970093467019 3.66158173301003 -2.58240630409934 1.52114556052468 3.69019577719948 10.3029896996238
7.51404615749012 -0.495372330058704 2.42116400111805 6.13070818294178 8.98682161677968 5.92933699000966 6.03209444392811 4.11416288722645 -2.2327990878712 1.94967123378407 2.58274885524403 10.6818995128978
7.52615381587635 -0.330646263469351 0.740408195148813 5.2404015194286 7.55861498225819 4.67501951564442 7.34671427119862 3.54040933955799 -1.7219598163258 1.80529810298573 1.76438166011463 10.6927597652782
5.71543464660645 -1.35092582702637 -0.164881134033202 5.10691032409668 7.32599601745606 2.8248420715332 4.21982822418213 2.28311882019043 -3.44057693481445 1.9183479309082 0.974330520629884 10.4405904769897
4.13092974749478 -3.09243222149936 -0.204363068667327 4.74707106676968 8.45907763567838 5.73016337481412 3.39084796038541 3.43463687029752 -3.36227818402377 2.00228671160611 2.1279542836276 10.4515064152804
4.54106506000866 -3.10721222270619 -0.927581943165173 4.41925986896862 7.80615409504284 4.72986205707897 2.82049163471569 3.59441741596569 -1.7347299229015 3.45552047382701 1.7600153316151 11.78032096516
5.47541995482011 -1.44142345948653 0.551782564683393 5.2531699700789 8.46273417906328 6.18826671080156 5.57945151762529 2.7747821374373 -2.54524616761641 3.26703639463945 2.64357181028886 11.7454204125838
4.11152829256925 -2.283552273837 0.509435549649325 4.79167355624112 8.69548024264249 6.33125294772061 5.51065529910001 3.84343709078702 -1.62936221036044 4.21923054781827 2.9730338009921 11.7289656552401
5.19214885885065 -1.92402965372259 0.94190853292292 5.67601173574274 9.20849388295954 6.15797870809382 7.40260284597224 4.1219088380987 -0.729083364660088 3.99770610982722 3.33806865865534 13.0273305719549
5.05283263813365 -1.83693119395863 -0.417936290394177 4.51476005207408 7.06943038593639 3.0489521373402 6.39486983906139 4.66606334339489 0.458044086803088 2.56705096851696 0.693433796275745 11.4815340388905
8.35905126224865 1.19413522373546 2.50390008579601 7.24823239933361 8.96151307712902 5.38479188572277 7.9634185184132 6.3439002383839 1.91212991367687 4.16058305393566 3.24820665012706 13.0699062694203
7.67600225101818 0.102315651286734 2.51094602238048 7.49398873936046 9.43153070103039 5.66463731418957 7.29432080875744 4.91994546543468 -0.204750312458383 2.8063104022633 2.5089471210133 12.186153160442
5.5432581728155 -0.652942197973079 0.289335710352116 5.00790737325495 8.26485584432428 4.7513594453985 5.99985740835016 3.04333732778376 -2.34761955087835 1.69630287343805 2.04630134755915 10.7882475679571
7.60026975111528 -0.0203032927079647 1.7577824159102 6.99518819288774 9.36709447340532 5.38071008162065 6.60125203566118 3.324781851335 -1.79419474168257 3.15591664747758 2.72877164320512 10.6477579637007
7.88933036977594 0.205876809900456 2.05578182393854 7.27649543935602 10.0348315065557 6.5403866594488 7.82718322927301 3.49178264791315 -1.62665416544134 3.72411869222467 4.09719417745417 12.3331107919866
5.39867755716497 -0.602999002283269 2.76825496500189 7.19259712045843 10.5767008954828 6.77739879434759 7.03022167032415 4.38925525491888 -0.539427072351629 4.79264709299261 4.55746242349798 13.0658008748835
7.266041877053 1.87680733420632 3.07961762168191 8.66574013449929 11.0030576012351 6.99709141471169 8.59241020896218 6.45561802603982 0.439257743141869 7.01414025046609 5.01056874015115 13.7972179672935
6.80399640690197 -0.00346342433582691 2.23238214146007 6.87661489139904 9.63221963535656 5.6065524448048 6.34221395145763 4.40438207279552 -1.35870901454579 4.92823537479747 3.40935929905284 11.211669288982
7.85502233505249 0.112482929229735 1.32419099807739 6.57462587356567 8.25545206069946 4.82605257034302 5.76935663223266 4.68019094467163 -1.43506917953491 4.96720113754272 3.08171739578247 11.6980122566223
8.74674952246926 1.16144430854104 2.83829176642678 8.14678538062356 10.0543609879234 5.95413077094338 8.15582525946877 6.13629114844582 0.148304583809594 5.61644709327004 4.1681734345176 11.9743372223594
7.8372520273382 0.997526532953437 4.12370908910578 7.972761518305 10.7177413767034 7.64740312749689 8.45624197179621 6.85270918065851 0.307867414301093 6.33398664647883 5.25945413762873 12.407633191889
7.32496444528753 -0.104581910913641 2.31956283395941 7.62706844156439 10.4364957029169 6.27416126077825 8.40766135996038 5.4395636731928 -0.741697389429266 5.06807510202581 3.99306480234319 11.7821816617792
8.05111840854991 1.42382959019054 2.40755418430675 7.41620591770519 9.5274186481129 6.2592883456837 8.52806905399669 6.58255437504161 0.0245643008838989 5.81039289127697 4.87901929508556 12.7777681697499
6.80249854868109 -0.411532670801336 -0.161937028711492 5.33886596506292 7.090457647497 2.31046363657171 3.91978999918157 0.59706374948675 -5.84872177297419 -0.658908159082586 -0.64987114126032 8.77612754648382
4.54888727881692 -1.50099560997703 -0.77528188011863 5.11953833319924 6.2349272034385 1.089221980355 3.03502657630227 -1.40528104088523 -6.86052891991355 0.0347900650717996 -1.22796056053855 9.5658712647178
5.39622768055309 -0.222686923633923 0.140954815257679 5.36570151935924 7.75853427540172 3.3720701564442 4.40253146778453 1.0279539455067 -5.04522720683705 1.39359267841686 0.752200924266468 10.6553943980824
6.20080559470437 -0.257878372885965 -0.115681717612528 5.66905586936257 5.70709793784401 0.645924498818136 2.86883061148903 0.0593175194480189 -6.17110926888206 -1.01838023445823 -0.415484497763895 8.71811669089577
6.0095006942749 0.21326560974121 0.498273086547851 6.17485733032226 7.11262340545654 1.70598335266113 3.92733879089355 0.477273178100585 -5.24949913024902 0.0334197998046868 0.0776588439941399 9.16638107299805
7.24472730809992 0.539831334894355 2.40090006048029 7.83487623388117 9.29261797124689 4.53621214086359 6.58963506872004 3.18890016729182 -2.08079511469061 1.64124124700373 1.01498048955744 9.24694746190852
8.88084567676891 1.92170871387829 1.89243663441051 7.59736980091442 6.85019267689098 1.97630466114391 4.8443981517445 0.369435917247426 -4.88525616038929 0.128188740123402 -0.420702327381481 7.17766440998424
7.08051213351163 -0.150817784396086 0.201017466458406 5.87295254794034 6.98827847567471 1.89760598269376 3.30923661318692 0.878017512234774 -4.98584166440097 -0.402860554781828 -0.601186665621672 7.02606495943936
7.41095376448198 1.15729165510698 0.937464003129438 6.43303323225541 6.66424775557084 1.44545197920366 4.41436028914018 0.813463453813032 -4.90423941178755 -0.152923341230913 -0.550435777143999 7.19111276106401
5.61616490970959 -2.13147570003163 -1.25442720759998 4.07165502201427 5.42366574894298 0.494146095622671 2.97156880985607 -2.02342821468006 -6.86069704402577 -0.144329322468149 -2.35020281184803 5.81578038822521
2.74529677304355 -2.38520402041349 -2.87692803469571 2.77005988034335 4.35244589718905 -0.951783839139072 1.59935217770663 -2.43192643252286 -7.98556298342618 -1.3827168377963 -3.09996956911954 4.25603323849765
4.45877379504117 -3.19421654614535 -3.31624489697543 1.87271041003141 2.61409110155973 -2.10738259228793 2.77644843188199 -1.5912445155057 -7.56358605298129 -1.85166054638949 -3.70363503369418 4.31283015337857
2.58323988481001 -4.66613831953569 -4.13758149580522 1.19868597550825 2.45106443925337 -2.61537614302202 0.643340440229935 -2.06958260969682 -8.253767637773 -1.059281019731 -3.43611398176714 3.89242682023482
2.27850998965177 -4.82581816586581 -4.06050024899569 1.4583329114047 2.24226464358243 -2.9211836901578 1.86544121828946 -1.84949980649081 -7.36779890927401 -1.7417460528287 -3.0032263842496 4.24107636538419
1.63465140949596 -4.69613243449818 -4.390271915089 1.34756492267956 3.08318351398815 -2.0912053715099 2.26661704670299 -1.62627197612415 -7.52969910014759 -0.731719745289194 -2.60973526347767 5.15037845264782
2.37626587260853 -4.75847304951061 -3.89128173481334 1.61845527995716 3.04511963237416 -2.41373695026745 1.67580925334584 -2.13928092609752 -8.26676810871471 -1.98575080524791 -4.23113311420787 3.75811706889759
1.52782283262773 -5.45162739320235 -4.22762646241621 1.0984996362166 2.53617892698808 -2.75647320313887 1.52009997801347 -2.22362675233321 -8.36478771729903 -2.96535076661543 -4.09264912171797 3.57938800291582
1.4699124769731 -5.09791665510698 -4.98074632124467 0.202622361616655 2.02507872147994 -2.18883233503862 1.9820031599565 -2.09674554304643 -7.6616793199019 -1.916312269731 -3.53610139326616 5.0052604155107
2.52888664765791 -4.81881919340654 -3.60616317228838 1.78364166779951 3.77993759675459 -1.11012092070146 2.47114357514815 -2.73916449980302 -7.46725287870927 -2.97956290678545 -3.0958348794417 3.79745468659834
3.23241209550337 -4.54167962507768 -2.75732636885209 2.42823957963423 4.92210173173384 1.26593756242232 4.16435598893599 -0.255327467484907 -5.76380753950639 -0.52377534346147 -1.01492715315385 6.1710526899858
3.10479123375633 -4.73627321936867 -2.31984560706399 2.45390660546043 5.61111600182273 0.887673924186014 4.02508694908836 0.373155186393046 -4.78226130225442 0.287086079337382 -0.612780024788595 6.7050910689614
4.52933833382346 -3.15752365805886 -0.637717749855735 4.08383986733176 6.98582408211448 2.16950843117454 5.49091574928977 0.898281548239968 -3.89928009726784 2.51051375649192 0.524067375876687 8.03770873329856
5.31640533967452 -2.09497638182206 -0.122837023301557 5.26736835999922 7.81072716279463 3.68848423524337 6.66958431764083 2.22416309876876 -2.74753947691484 3.48999599976973 2.20952992005782 9.41699890656905
4.91050747958096 -0.993783673373137 -1.02851839932529 4.22693757143887 6.61333493319425 1.77703312960538 5.06318596926602 1.09448269930753 -4.54423876675693 0.733206072720613 0.119550982388581 7.31351212588223
3.8157752123746 -3.88177651492032 -2.90802735415372 2.35118895444003 4.35864096554843 0.955951985445889 4.20897608670321 1.10497313412753 -5.25073403445157 0.981808003512295 -0.62862176028165 6.92890005978671
2.50128807588057 -4.8938344521956 -3.23883567289873 1.98741211457686 4.00399078889327 -0.747723917527633 3.38862671418623 -1.33683715300127 -5.32059417204423 1.80165352387862 -1.54553161100908 6.82928242249922
2.86377062364058 -4.52822576002641 -2.47250829176469 3.03806604905562 5.31177629991011 1.09790529771285 3.98456873460249 -0.501509527726608 -5.70607266859575 0.630179543928666 -1.01362500624223 6.51938738389449
3.40322875976562 -4.032958984375 -1.79337310791016 3.34101676940918 5.4909610748291 0.652040481567383 3.89278602600098 -0.364372253417969 -6.07517433166504 0.401908874511719 -0.641368865966797 6.90741348266602
1.20429888638583 -6.6511717709628 -4.59066304293546 0.606280240145598 3.2869500246915 -0.935944643887606 2.24149218472568 -1.72566327181729 -7.7347899350253 -1.39422902193936 -1.98593625155362 4.92169562253085
2.96602143374356 -4.59145842465487 -3.46096335324374 1.77488030520352 4.49698533144864 0.187825098904696 3.77712716189298 -0.951964482394132 -7.39818869504062 -1.00515089902011 -1.65012656125155 5.73797978487882
4.99235930876299 -2.76017460389571 -1.18852695985274 4.10250583128496 6.23996272520586 1.79318347410722 5.49749389128252 1.37047305540605 -5.94768795533614 1.56459346251054 -0.10326275392012 8.05011573271318
3.93124212785201 -4.16568932966753 -2.05950913862749 1.95133223100142 4.42889036698775 1.50508322282271 5.42430223985152 2.3744908766313 -4.63456139998003 2.12821402116255 -0.220628599687057 8.03045763535933
4.43617921309038 -3.21294111772017 -2.81577200456099 2.5083590074019 4.3662577195601 0.147429518266158 3.42070298628374 -0.962773271040483 -7.07049650712447 0.203225187821822 -1.4601582960649 5.92291455702348
3.09766573472456 -4.66434102491899 -3.89744573072954 1.5867919401689 4.13595003648238 -0.474960379167037 2.81485552354292 -1.2574463410811 -8.08961682753129 -1.20201878981157 -2.27965932325883 4.93503851457076
3.48253658468073 -4.7402436429804 -3.36259052103216 1.49288585836237 4.25205066854303 1.34133747274225 3.04669979268854 -0.469590871984309 -6.57385417764837 -0.208167761022395 -2.16458484476263 5.62179592305964
2.85643542029641 -4.9761661269448 -4.0372184493325 0.924758555672387 3.34515536048196 -0.897171375968238 1.62554514624856 -2.02721822045066 -8.01657330773093 -1.10281026146628 -3.29888379357078 4.49248469092629
3.91505002975464 -3.74269914627075 -2.98443651199341 2.0122218132019 4.54966974258423 1.42349576950073 3.17482328414917 -0.347435474395752 -5.96374750137329 0.908666133880615 -1.6958909034729 6.36981248855591
4.25918411775069 -3.93377089933916 -3.11077285246416 2.32940315766768 4.24456142945723 -0.280347590012983 2.40287231965499 -0.100772623582319 -6.31161094145341 0.75174545808272 -2.16049361662431 5.7101767019792
3.1504470911893 -4.45020751086148 -3.26659087267789 2.05174942883578 4.32296009930698 -0.46583823290738 3.82595368298617 0.128409585085784 -4.98634795275601 1.43014260205356 -1.51317290392789 6.73312683972446
2.9463319084861 -3.44377238533714 -2.2306357123635 3.21041386344216 4.26207726218484 -0.637105057456278 2.79738133170388 -0.0796366431496374 -5.36013896248557 0.971247603676535 -1.86649615547874 6.07129757621071
4.97904363978993 -1.23453839908947 -0.820773445476185 4.2220141064037 5.7148644100536 0.915808356891979 4.72070757259022 0.919228232990612 -4.97394307743419 2.06738153804432 0.0353457104076043 7.47489324916493
4.93925782983953 -2.31893232518976 -1.59490087682551 3.40982744043524 4.87725469415838 0.0863563710992992 4.13044092004949 1.10209962671453 -3.8297698801214 2.50131151025946 0.0433094198053539 7.64194986169989
7.60910547429865 0.266769773309882 0.55408132726496 5.93402517492121 6.58155286962336 2.85006750280207 4.32017267400568 1.04608190709894 -4.5468860799616 3.10537756139582 0.288362867181952 8.05591905767267
7.72485120946711 -0.0453752691095524 0.419554311578924 6.05737074071711 7.11682947332209 3.97321947271174 4.80362184697931 1.75755365545099 -4.18014661615545 2.94005640203303 1.40496500188654 7.84802587682551
6.39958346106789 -1.53901994011619 -1.08576333306052 4.18195784308694 5.77649748542092 1.11772024848245 3.58839094855569 1.85723555304788 -3.97570359490134 2.95772230841897 -0.0717500426552498 7.25163996436379
6.50565244501287 -0.566201192682438 -0.231472951715642 5.07914068048651 6.13925744836981 1.73776342218573 5.12154866998846 3.06752683466131 -3.15145776922052 3.42328931635076 0.627432840520687 8.18434430902655
7.1241134556857 -1.83193837079135 -1.19255505475131 4.03126086321744 4.95861567583951 2.0024618062106 3.80013789263639 1.27044619646939 -4.34551678570834 3.40979136553678 0.667567625912753 7.59960211840543
6.3309609153054 -1.9304669640281 -1.74834568717263 3.15166537544944 3.6745020606301 -0.322329833290794 2.63840358040549 0.401653931357643 -5.82129795768044 1.49489276192405 -1.36275608756326 6.26017348549583
5.35249654596502 -2.21755750829523 -2.1572357004339 2.76375810449774 3.0002178365534 -0.658818799799139 2.31602136438543 0.111763399297541 -5.81541784459894 1.4223255330866 -0.721871930902655 6.2152589971369
5.7852673443881 -1.79112578305331 -1.46989012631503 3.42581795779142 4.58913945284757 0.586409083279698 4.14549779024991 2.29410981264981 -3.74861670407382 3.10685395327481 0.695070734891026 7.82877778139981
4.45249495939775 -3.18819489045577 -2.02865471406416 2.27234969572588 3.85689864592119 -0.557667394117875 1.90634856657548 -2.1066538290544 -5.23308243318037 0.246287684007125 -1.95661987824873 5.49638019041582
4.51127025430853 -3.50864914113825 -3.33449104482477 2.14835044687445 4.05764171426947 -0.683291704004461 1.54899665659124 -1.01049163991755 -6.2314942186529 0.461298673803157 -1.20701149160212 5.06912013834173
4.09614528309215 -4.62428127635609 -3.89545475352894 0.888709675181996 3.02760661732067 -1.45781170238148 1.02712405811657 -1.96845470775257 -5.835317958485 0.543304096568715 -2.52281986583363 5.02230991016735
4.02429605830799 -4.42982076298107 -4.51531766544689 1.06849886287342 2.02824426997791 -1.22331403385509 0.0625307690013521 -1.58031819950451 -6.0179688800465 0.656200660358774 -2.46854947697033 5.22298742641102
5.3541369524869 -3.24102543917569 -3.5906004819003 1.40582514676181 1.73592425259677 -1.76710461703214 1.19367075833407 -2.00660084811124 -5.58453511324796 1.81131220730868 -1.60680531588468 5.81532240780917
3.29357778375799 -5.56008470708674 -4.83880937749689 0.300249689275567 1.19552289789373 -2.33461702520197 -0.175403005426581 -0.982808477228339 -7.20299089605158 -0.307765371149237 -2.54797113591975 4.64506971185858
1.98887279683893 -5.09433528726751 -5.20542690103704 0.372339517419988 1.76679828817194 -1.37752887552435 -0.199924200231379 -0.978427618200129 -5.8666035825556 0.564024240320379 -2.43604251688177 4.31981399709528
-0.989099329168145 -7.24648458307439 -6.55854589288885 -1.30244619196111 1.76088922674006 -1.59890729730779 -2.29960424249822 -1.73054487054998 -6.81755811517889 -0.382974451238457 -3.02375966852361 3.1508886163885
1.4809870893305 -3.75230453664606 -3.49984596425837 1.39984466379339 4.42919494455511 0.420268552953548 0.656083601171321 -0.301846010034733 -4.50184677297419 2.48772575205023 -0.867701036279851 5.23231174295599
1.95409941239791 -4.34710336164995 -3.56193566755815 1.14463209672408 3.26127409501509 -0.293680433793501 1.09022116227584 0.389064546064898 -4.70412850813432 2.00035070939498 -0.420830015702681 5.68457769914107
1.47436750585383 -4.38144838159734 -4.04626428430731 1.08915365392512 2.80106771642512 -0.0287796193903134 1.65179670507258 -0.146262758428399 -4.84629594629461 1.89752615148371 -0.382125490361993 5.45734060460871
5.97164163589478 -0.972207927703856 -0.651435756683348 3.72000322341919 4.22049341201782 1.19975481033325 2.09437952041626 0.902563190460206 -3.65631475448608 2.66355714797974 1.12688837051392 6.50635919570923
5.72840153087269 -1.09285701404918 -0.835126530040394 3.97404896129261 5.16651283610951 0.656233180652965 3.99496113170277 2.10487209666859 -3.40483058582653 2.77174793590199 -0.0611053813587539 7.01437031139027
5.03256868015636 -1.64771963466297 -1.78131796229969 3.44508432041515 5.06384061466564 1.34488557468761 2.47147821079601 1.13268159519543 -3.47476316798817 3.35389779697765 0.949875580180777 6.82071279178966
6.42183752926913 -0.243135729703035 -0.135227480801667 4.27293368252841 5.04960318478671 1.10393114956943 2.83971568020907 2.14977236661044 -3.41082982149991 2.60643740567294 0.835906704989348 7.16808672818271
6.47680403102528 -1.58834718357433 -1.25429032932628 3.46455313075672 4.83130480159413 0.6770413051952 3.4794209133495 1.8057091366161 -3.24292443882335 3.7959206234325 1.30286337245594 7.53668619502674
6.26839488636364 -1.96736866344105 -1.05511814464222 3.94517749439586 3.6573261607777 -1.05223804820668 2.60114329944957 2.17188113819469 -2.78822666515003 3.40885776172985 0.317572056163442 7.572592197765
5.81366434964267 -2.83538636294278 -1.88599022951993 3.39077940854159 4.75323668393222 0.375360402193937 3.68683806332675 2.35700980099765 -2.92860993472013 3.26882925900546 0.785537633028898 7.76901713284579
6.13133909919045 -2.0244664885781 -2.0061731078408 2.3425989411094 3.57143309333108 -0.640629742362282 2.6176004669883 1.87982657172463 -3.82560059807517 2.93764593817971 -0.605168316581032 6.93896010138772
6.32359352111816 -2.05414066314697 -1.0423360824585 3.68271961212158 3.58021297454834 0.0848630905151353 3.55928554534912 3.54266300201416 -0.90850124359131 4.6089147567749 1.11326351165771 8.33935203552246
7.54304863322865 -0.63125251423229 -0.266117321361197 3.94261337627064 3.71920372356068 0.557233585010874 3.87339378703724 3.60188270915638 -1.55600761066784 4.16404320109974 0.87216545451771 8.06816364635121
6.31527938842773 -1.71198711395264 -0.0478635787963881 3.53590908050537 5.411887550354 2.00071849822998 5.93867721557617 4.24313678741455 -1.28361186981201 4.07461490631103 1.69720020294189 10.9655241012573
7.69539794921875 -0.535310173034667 0.167053794860841 4.51952133178711 5.94847545623779 2.6497350692749 5.90885887145996 5.26005420684815 -0.494510078430174 4.45963821411133 2.18920383453369 13.3688460350037
8.59052856618708 -0.0276679212396793 0.328399736231024 5.63628204519098 6.19265468770807 1.2428093736822 4.391107637232 3.58539970571345 -1.40530959909612 4.02528579885309 1.16632660085505 11.0482483690435
7.34613472331654 -0.19512027393688 -0.121891437877309 4.94659954417835 5.85491234172474 1.36884075511585 4.9718766819347 4.74210888255726 -0.418276249278676 4.20957905162464 1.14740139354359 11.8069034229625
7.18808286840266 -0.90239602869207 -0.46205407922918 4.79669969732111 5.27127187902277 1.96007269079035 6.78890150243586 4.03294485265559 -1.81681711023504 4.71857088262385 1.95119016820734 12.3909141367132
7.03228152014993 -0.493270275809547 -0.0541452147743904 3.79420340277932 5.89590704657815 2.5193811676719 6.07560885169289 4.48585474707864 -1.59105241081931 5.29620802619241 1.79127752997659 12.2825790665366
8.24819270914251 0.421804350072687 1.63888160532171 4.5573262388056 5.94571105783636 1.87251083200628 7.08769218271429 4.29388229196722 -2.18094642812556 5.07191745584661 1.95810500925237 11.9302119428461
6.44949989318848 0.193567085266114 -0.0914461135864251 3.25652484893799 3.51081256866455 0.514171409606934 5.98694591522217 4.58555488586426 -1.54584140777588 4.81777267456055 1.68730716705322 11.2414024353027
6.15416292710738 0.42406801743941 1.0558276609941 5.74065928025679 6.189791245894 1.22632174058394 5.55077700181441 3.09382776780562 -3.09643979506059 3.11892466111617 0.643487496809527 10.5425153212114
8.14504983208396 1.03034760735252 1.60623719475486 5.98099496147849 6.20553376457908 2.75986077568748 6.91951443932273 4.59423615715721 -1.13949225165627 4.54439713738181 2.12309434197166 11.0544593550942
7.42703070207076 0.472051759199662 1.12291731400923 6.03729834123091 6.66692556901411 2.90617003007369 7.18301405473189 4.69291796250777 -1.84251962141557 4.51430143876509 2.63673033280806 11.8182288603349
7.49386404210871 0.494487745111638 1.15681837255304 5.99133203679865 6.22084806615656 2.99056432897394 6.76541612798517 5.00181768590754 -1.01032640283758 4.86518858129328 3.16480634862726 11.4143218820745
8.7110710144043 0.63109016418457 0.944572448730469 5.06185054779053 5.81883239746094 2.74833106994629 7.30013847351074 5.31657218933105 -1.11001777648926 4.94650840759277 2.75089263916016 12.14830493927
8.98042480295355 1.60121146982366 1.74468223398382 5.65001003091986 6.60854999368841 2.84915153330023 7.54818527048284 5.00068179910833 -1.77293022329157 4.33037750070745 2.77885810678655 12.1129206830805
8.54326065236872 0.477249223535711 0.144619066065008 4.79379470998591 6.58605106527155 2.42625435048884 7.41061599904841 4.45661838704889 -1.97879211252386 3.77841385061091 2.18904884511774 11.2641564195806
9.7327016657049 1.73683489019221 2.05261743718928 5.70465601140803 5.82635629827326 2.3238881891424 8.01993978673762 5.16761816198176 -0.523535364324395 4.88660467321223 2.541533834284 12.1206067865545
8.11873065775091 0.563757055455987 0.230945699865167 4.32973300760442 4.46965801065618 1.08223163431341 6.05300342386419 4.23894512003118 -1.65721691304987 4.4216042692011 1.27319919412786 9.80326854532415
6.67310642762618 0.0636055426164113 -0.580191378159956 4.34571766419844 5.25737976594405 1.15009808106856 6.17701553864913 2.87280964417891 -2.61854052977128 3.41659473939376 0.638247724012896 9.8288576559587
5.8734336939725 -2.62305201617154 -1.10481776324185 2.86253987225619 4.41958580884067 2.71913205060092 5.8571458903226 2.82318173321811 -4.19262637225064 2.79055272015658 0.920946702090177 10.2805639353665
5.7789700681513 -2.56688564473933 -0.901919061487373 3.13278514688665 4.73886806314642 1.89600307291204 6.37717563455755 3.56308109110052 -2.54563778096979 3.6056187803095 0.872472112829033 10.4118788892573
7.03539960167625 -1.3924015305259 0.0641719558022231 5.18877045891502 6.67301862023093 1.67749898216941 6.34867875359275 3.12917248985984 -2.4343937180259 1.87527768395164 1.01431004784324 10.006171391227
3.23473472595215 -5.28733139038086 -1.91531829833984 2.95873565673828 5.40973205566406 2.05452842712402 -1.79547386169434 -4.24831848144531 -7.96178131103516 -1.31012992858887 0.21601219177246 8.01350803375244
3.40445037321611 -3.54557137055831 2.18615432219072 5.31078525023027 5.66602797941728 2.35332770781083 0.928215937180951 -2.43384460969405 -6.34095673127608 0.184060053391889 0.992556528611615 9.22090049223466
3.99751938039606 -3.10391151254827 2.13035476857966 5.511833078211 6.45475376302546 3.26220977956599 0.338049775903876 -2.26864539926702 -6.79243766611273 -0.386435621434991 2.01003158742731 9.83617771322077
7.49252853393555 0.113094902038576 5.08650932312012 8.13899192810059 8.62053260803223 4.6426025390625 2.79358539581299 -0.705491447448729 -5.97520008087158 -0.0455583572387681 2.39113483428955 9.48842296600342
6.22916501652111 0.767983375896108 5.06670945774425 8.5904111255299 9.41930001865734 4.5592831958424 2.27832692753185 0.878708778728139 -5.54237276424061 1.16025632511486 2.79056256901134 10.9917830814015
0.941165499253707 -4.2111553625627 0.642673067613082 4.08288150267168 6.00457244352861 2.46410518126054 1.81766848997636 -0.696327634291215 -6.04065556092696 -0.394752927259965 0.9400897546248 9.13701396421953
1.7571835344488 -1.60663368051702 4.04547355825251 7.80899189168757 8.1080431764776 3.19623802358454 4.17703483754938 0.44347236806696 -4.91631080454046 1.10327003652399 2.46271942312067 11.0676331346685
4.8724551374262 -1.99816177541559 2.724517362768 4.76031448190863 6.32003642862493 2.54071380441839 3.7214713270014 -2.33248184377497 -4.88202522451227 0.319299238378353 -0.404556733911686 10.9733615094965
6.59774554859508 0.129833828319203 3.68876327167858 8.02016891132702 11.7532774318348 6.55897201191295 9.63705505024303 5.42676414142955 0.464916836131703 5.13778079639782 3.61870444904674 12.1521731723439
3.0466536435214 -4.10578547391025 -1.088728055087 3.05203999606046 6.79985322085294 2.97502888766202 6.25693883028897 1.77927197543058 -2.95405970486728 1.60092152682218 0.586707964810458 9.49082078066739
5.24078112515536 -1.70091218081388 3.84879141720858 8.20365363034335 10.3571484652433 4.33418208035556 7.40975886258212 2.34179144772616 -2.92294663515958 1.69295340451327 1.20060950192538 9.76923781308261
2.37050166563554 -3.19207844300703 1.99609103636308 6.30232348875566 9.70394053892656 4.76636805967851 6.64622989134355 2.6230918450789 -2.45992931886153 2.03600421385332 1.62988963560625 9.47531619505449
3.26753382249312 -1.98584218458696 3.13767199082808 7.48272089524703 10.2058234648271 5.15568880601363 6.68545774980025 1.75267366929488 -2.26115842299028 2.78608660264449 1.46387056870894 9.89760927720504
2.98066466071389 -2.15439851067283 2.6299280426719 7.33934443213723 9.68290560462258 4.33592550971291 7.49285071112893 2.24192755439065 -3.16657693169334 1.10033171393654 0.949220111153341 9.81872790076516
-0.135478002374821 -6.23476694280451 -0.979971868341618 3.57639982050116 5.9761943990534 1.03039075678045 4.35661699121649 1.11202718561346 -2.92261217290705 -0.458230001276188 -1.74298761541193 7.41794301813299
-0.662388359416614 -5.1161752093922 0.295100654255261 4.91407533992421 7.3213829647411 2.67086931575428 6.94490286220204 2.30310007442128 -1.27162603031505 1.98734232295643 -0.29644635807384 9.45683332790028
1.70170978199352 -4.08643909801136 1.87957194935192 6.31194881092418 8.58933356891979 2.51763156544078 6.33236888538707 1.4655723918568 -3.13087269176136 0.420749698985706 -0.744430507313123 8.71304706226696
2.02694786245173 -3.66907607858831 2.21451843435114 6.78308189565485 8.97248924428767 3.38120735341852 6.56540382558649 1.43951881582087 -3.38988792246038 1.05400741750544 0.434960252588446 9.45632351095026
1.62652917341752 -4.64590887589888 1.03197236494584 5.6447977586226 8.60604043440385 3.76457734541459 6.12841840223832 1.66497369246049 -3.17900709672408 -0.486317201094195 -0.0333829359574764 9.02471013502641
-0.280622256885874 -5.48727775920521 -0.437463534962045 3.84301398884167 7.29558013569225 3.40386985432018 5.74558280598034 0.898536907542837 -3.68659378398548 -0.133065951954233 -0.228280795704233 8.62398265491833
-1.48416269475764 -6.68460786992853 -2.15088213140314 2.00679265802557 5.85718499963934 1.5936037236994 4.6916671926325 0.145117395574395 -4.80467546636408 -1.90512598211115 -1.5292161768133 7.27903806513006
1.04076085524126 -4.2388354734941 0.091299871964889 4.13438497023149 7.9828146501021 3.71197209791704 5.24248109297319 1.6932991548018 -2.28847612901167 1.26097569899126 0.0829494996504359 9.03154359297319
1.4659312768416 -3.06369175477461 1.64712748961015 6.19902453856035 9.51066909269853 5.18315444426103 7.26421962217851 3.35012660460039 -0.96736301942305 3.00899348692461 2.06666217283769 10.8120540185408
3.92981675754894 -1.90095564235341 3.8303447116505 8.63671067844738 10.9456353534352 5.67585710178722 9.06562379490245 4.42934564243663 -0.701456512104382 3.42505792271007 3.45220140110363 12.1478953708302
1.73329565741799 -2.8520658232949 2.08539984442971 6.79844401099465 9.84082529761574 5.02402994849465 8.393789508126 3.96839926459572 -0.456430218436502 3.13882277228615 3.19062063910744 11.6203796646812
1.58582429885864 -3.29835004806518 2.09580926895142 6.75481729507446 9.66788129806519 4.93393354415894 8.29673795700073 3.90880899429321 -0.128512096405029 3.0187237739563 2.10853128433228 11.2690976142883
1.14240210273049 -3.42936761162498 2.23512785651467 6.73739950873635 9.38410990454934 4.24391119696877 7.14318793036721 2.67312758185647 -1.1846528746865 2.59164564826272 1.43511145331643 10.4079975388267
0.845704347437078 -3.97897407358343 1.12377288991755 5.17523697072809 8.6034195726568 4.06462219411677 7.27390983754938 3.44277313405817 -0.547411649877375 2.98699501210993 1.10583236867731 10.6104681795294
-2.30175036517057 -4.77348345843228 -0.261873427304355 4.15257054242221 7.62007695111361 3.49511891278354 6.20412522229281 2.60112744244662 -1.56277674761686 1.81190853985873 0.686490830508145 9.36282521161166
-3.37355826984752 -4.18338988911022 -0.221626507152212 4.17036796916615 7.14561344493519 2.98773361552845 5.44208313335072 2.06137253154408 -1.99794791828502 0.938541186939585 0.0819299351085299 9.25473572124134
-4.5356933333657 -2.50352017662742 1.18179972388528 4.92934496619485 8.71248800971291 4.12855799414895 6.7167423508384 2.62979967810891 -2.49769322655418 0.412812068245628 0.462874247811058 9.78650171973489
-3.02974475513805 -1.79791225086559 1.54831730235707 5.77410351146351 9.07662617076527 4.36637531627308 6.99450432170521 2.79531895030629 -1.64106715809215 1.22122227061879 1.0467208515514 10.13172565807
-1.69051138270985 -2.7297512661327 0.524473511088978 5.06938680302013 8.05331643711437 3.39489015232433 5.74280484806408 1.88847192417492 -2.84521070827137 -0.315744079243053 -0.00842443812977223 8.62136109958995
-2.35057104284113 -1.75008238012141 2.44535409753973 6.3652626210993 9.52085840051824 4.62551175897772 6.2989841634577 1.54435502832586 -3.00297582799738 0.346177690679376 1.15805589502508 9.26590692346746
-1.82669827721336 -1.78372571251609 1.24900057532571 5.08154967047951 8.73753073432229 4.49353220679543 6.16739275672219 1.93300059058449 -3.24048802635886 0.11553957679055 1.14369394995949 9.17044928290627
-0.710105523196134 -2.00311242016879 0.894317999753085 4.66996802416715 8.59911288348111 4.77001513567838 5.9788440617648 1.85631789294156 -2.76666603955356 0.408247366818514 0.722370520505038 9.43562449541959
-1.84127259687944 -2.83284783796831 0.788791413740679 4.70909475846724 8.51921534104781 3.87890791459517 6.53082727952437 1.29279112382369 -3.09991670088334 -0.248062376542524 0.207143540815874 8.92855810685591
-1.55760556134311 -3.31850605877963 0.165464583310214 4.72664565173062 7.94813937273893 3.06069583025846 5.01392573443326 0.0814630421725191 -4.73421650799838 -1.88988285931674 -0.655973252383145 7.155936423215
-5.98123142069036 -5.14311191385443 -1.89326259439642 2.67344310933893 5.59144046956843 0.537260324304754 3.34259060079401 -1.01426288431341 -4.90552493875677 -2.15135547464544 -2.62404224222357 5.77667453939264
-5.82508459958163 -4.05572501095859 -0.905273350802336 3.22586449709805 6.52378949252042 1.82245072451505 4.80110844698819 -0.152273091402922 -5.12205115231601 -1.61170187863437 -1.17432776364413 8.12945565310391
-3.34815435409546 -3.79396276473999 -0.0402548789978034 3.97554178237915 7.47244329452515 2.96772546768188 4.66650838851929 0.190746021270751 -5.12253217697144 -0.799698162078858 -0.624674129486085 7.43327970504761
-3.17322455319491 -3.38503371152011 -0.222008809176359 3.9606522473422 7.25342740145597 3.01023186770352 5.85138882723722 1.33799065676602 -3.79511176022616 -1.19991598996249 -0.111033543673429 8.70014084902677
-2.14337970560247 -3.88985683267767 0.687781793420964 4.5589184587652 7.64891575033014 2.5752177065069 5.30621002370661 -0.269218939000911 -5.67442371195013 -3.50399257486517 -1.12936832254583 7.32060478383844
-3.55738766410134 -3.91671688773415 0.255972550132057 4.13127200386741 7.46003405831077 2.70701091072776 5.60422198555686 0.935972855307838 -4.26917202689431 -1.15583927848122 -1.08057720877908 8.36648051521995
-3.02400838678533 -2.6347414190119 1.13684595281428 4.46577966863459 8.79957426244562 5.18573415929621 6.28967703038996 1.97384584600275 -3.32550107782537 1.10749757940119 1.37533701116389 9.99278772527521
-1.60548224015669 -2.17661108537154 0.780973295731979 5.0510815186934 8.51824651197954 4.35907159285112 5.61046205000444 1.13897309736772 -3.92279448075728 0.0143278642134241 0.777887205644088 9.51147733168169
-2.58996259515936 -0.888207071477716 0.256808645075019 3.99958170110529 8.00488699132746 4.91390264684504 5.99754942113703 1.51680887395685 -3.39619123285467 1.83722055608576 1.78782213384455 9.54862154180353
-4.08114259893244 -3.02634447271174 0.0520914251154103 3.7571981603449 7.17243177240545 3.52219754999334 4.27713186090643 0.644090479070488 -4.67633455449885 0.940809076482598 0.0230577642267384 9.04879075830633
-4.74368456060236 -2.91291216070002 0.178199976140803 3.97241994684393 7.35911771600897 2.86023351495916 4.87044832056219 0.270200937444514 -3.99383524114435 0.947029321843928 -0.100965291803533 8.54307576959783
-5.87888971675526 -4.64422861446034 -1.28050867427479 2.66901906620372 6.37201150547374 1.54701551090587 4.24796994816173 -0.594509757648815 -5.73736254085194 -1.30006853450428 -1.61917940486561 7.39019044529308
-8.44116636623036 -5.32069822658192 -2.0097546230663 1.84086183201183 5.55083135258068 0.869802032817493 4.12270501743663 -0.251755202900281 -6.08486791957509 -3.43046232570302 -2.3307766567577 7.49590543400157
-9.31858425140381 -7.23407535552979 -3.98126392364502 0.642885398864745 3.66437358856201 -1.34988765716553 3.37693424224853 -1.4472635269165 -6.61162929534912 -3.76425724029541 -3.83490352630615 5.17276401519775
-7.97914895144376 -6.51600274172696 -3.52927216616544 0.445865544405851 3.85033789548007 -1.53700074282559 2.66303816708652 -1.12827309695157 -6.143667307767 -3.29029473391446 -4.02340516177091 5.2714823809537
-6.96161711432717 -6.25602209784768 -2.67910063483498 0.807286617972633 4.8012975432656 -0.135065676949242 3.35817467949607 -1.69410002448342 -6.75294172980569 -3.01000845649026 -3.1647554657676 6.02936494133689
-6.27892737822099 -5.48085074858232 -1.60552649931474 2.77596802277998 6.17316956086592 0.244441457228227 4.54828400178389 -0.0205274148420855 -4.83355193571611 -2.27259116606279 -2.53091865019365 6.461457677321
-5.23668212890625 -5.57967872619629 -1.62609977722168 2.91339950561524 5.96440296173096 0.566227722167969 2.7914436340332 -2.62410087585449 -7.93692893981934 -3.83222694396973 -2.54741020202637 4.91862945556641
-10.1295168269764 -7.8101789821278 -3.64019034992565 0.0394151340831392 3.34644104350697 -2.01905082355846 1.29858375896107 -3.83819030414928 -8.54627631794323 -5.1247312892567 -5.11165641437877 4.05827309001576
-7.16342552358454 -7.30471428090876 -2.64259155446833 1.24604980295355 4.26705352609808 -1.21662910634821 1.60873023813421 -3.30959137136286 -7.92656334096735 -4.41165931875056 -4.27743728811091 4.4117373639887
-6.23974890275435 -5.0852689222856 -0.348700471357866 2.80263238386674 5.98875432447954 0.70409875349565 3.02902322248979 -2.36970037980513 -7.62836164994673 -3.80382818742232 -2.18970198197798 6.357230238481
-7.23595362576571 -5.21438342007724 -4.50007372769442 -1.04782420071689 3.27261609164151 0.15965146151456 3.16004246798429 -1.57707339200106 -7.73730402859774 -3.79408198269931 -1.96701365384189 5.98091572848233
-7.2453708041798 -6.17403215061535 -2.98803704868664 0.640234054218638 4.17767340053211 -0.707303940166128 1.18740087855946 -3.38303559910167 -8.76832193027843 -4.92623704563488 -3.56077569614757 5.10862261165272
-10.6937787749551 -6.53119637749412 -3.30449082634666 1.17996046759865 4.48528692939065 -1.11789681694724 2.98563597419045 -1.77249123833396 -8.49324395439842 -2.42391373894431 -3.63530709526756 5.70070765235207
-10.12778635892 -6.57737131985751 -4.02789088162509 0.521660128506745 3.74476842013272 -1.72199221524325 2.77439145174893 -1.46289034756747 -8.48750086697665 -1.92733546170322 -4.03023882779208 5.43636445132169
-9.3217356595126 -6.99573544588956 -4.24413708773526 0.86081667813388 2.96230097683993 -2.93690136996182 2.82218714627353 -1.06013707247647 -7.78265027132901 -3.57107762423428 -4.4980109128085 4.83806296261874
-8.97859966104681 -6.13508998697454 -3.47641002481634 1.34442127401179 4.22978771383112 -1.01056873148138 3.48905361348933 -0.173408621007745 -7.00524150674993 -2.55623637979681 -3.43641864603216 5.79166687185114
-9.49468817277388 -6.49552549882369 -4.6448995070024 0.159210066361862 2.73302636580034 -1.66348089738326 3.66691575483842 -0.174900193647904 -6.64474119706587 -2.31238760514693 -3.5048676924272 5.66576276258989
-12.436552065069 -5.81351472681219 -3.43390085046942 1.06084249669855 3.77286909276789 -0.994415300542659 4.63057707006281 0.606100065057927 -6.33536531274969 -2.04341508691961 -3.14194490259344 7.14279936010187
-11.8771524429321 -5.71827793121338 -3.29189014434814 1.18746662139893 4.25077342987061 -0.344401359558105 3.91785144805908 -0.694890022277832 -7.71293163299561 -2.20335483551025 -2.81915187835693 6.41945838928223
-10.9776720220392 -6.66074888055975 -4.40212766473944 0.265379506891424 2.45272501165217 -1.33445684259588 2.76283701116389 -0.704127710515802 -7.61851064508611 -3.19126455133611 -3.81760351007635 6.62206609899347
-11.3577728531577 -4.43524363257668 -3.78124621131203 -0.181386973641136 3.88715741417625 0.39869496605613 5.54769990227439 1.4737548568032 -5.78593256690285 -1.14253809668801 -0.977144267342307 8.65639397881248
-12.9840546174483 -5.97635655836626 -4.09436421827836 -0.157211355729537 3.50046343369917 -0.336029104752974 4.54587931199507 0.342636056379838 -7.04461102919145 -2.71495633558794 -2.77864461378618 6.64394754929976
-10.925317885659 -5.62791455008767 -3.52193653800271 1.42301356575706 4.12472140572288 -0.862648131630639 4.01111209175803 -0.409937026283959 -7.49348271109841 -3.19680226065896 -2.89363682486794 6.25250994942405
-11.3857113057917 -5.62846910303289 -3.36023675745184 1.34540403539484 4.30906046087092 -0.539685838872735 3.68080175573176 -0.642236345464532 -7.48398172205145 -3.17318879907781 -3.0998645955866 6.69645345861262
-11.5236917495728 -5.92805919647217 -4.56952724456787 -0.0681673049926772 3.22576465606689 -0.830343818664552 4.06454792022705 0.267472648620604 -6.44273815155029 -2.22215900421143 -2.72122631072998 6.71112289428711
-14.0794852863659 -8.70114170421254 -7.27038227428089 -2.82886349071156 0.790641437877309 -2.28352581370961 1.10850490223278 -1.26738201488148 -6.51776920665394 -2.47572933543812 -4.42412983287464 6.42541946064342
-9.73382219834761 -5.56194910569624 -4.39710840745406 0.636312155290085 3.0227295442061 -1.97553858323531 3.1979176087813 0.295890478654343 -5.31052431626753 -0.996467919783157 -3.71368631883101 7.46727719740434
-9.40640841397372 -7.16444788846103 -4.92762766751376 -0.729984387484464 1.87094105807218 -2.33902560147372 2.61310757723722 -0.102626904574308 -5.82842265042392 -1.81253062161532 -4.22429095181552 7.43791283694181
-11.8842148694125 -5.88764809695157 -5.26933716860685 -0.840532771023838 1.97960425290194 -1.03481339541349 4.26248598965731 2.28066397580233 -2.85834931460294 0.383611210909756 -2.29606293764981 8.44422007474032
-9.51394807642156 -5.95416223352606 -2.99746286218816 1.06758917028254 4.17172086889094 -0.362210863286798 4.10772360021418 0.674536115472968 -4.47447549646551 -0.659600847417657 -2.49006616419012 7.97721899205988
-7.00152578353882 -5.16377630233765 -4.33694639205932 0.0302296638488784 3.44551668167114 0.166355228424074 5.06028757095337 1.86805543899536 -2.81281461715698 1.17914209365845 -1.54630842208862 9.20223531723023
-7.03508376208219 -2.83148764696988 -2.26140975085172 2.29654885205355 5.63873673352328 1.10091782483187 5.48054409894076 1.69459153088656 -3.71791457262906 0.758817681399258 -1.32831763354215 9.20297814282504
-9.26475108753551 -5.22718013416637 -4.70785487781871 0.0767863880504258 3.30328403819691 -1.141395222057 3.10360752452504 0.426145900379527 -5.82332576404918 -0.0346561778675429 -3.02286304127086 8.09276520122181
-7.8397233616222 -4.82990433086048 -3.10433555949818 1.69080184589733 4.33163379322399 0.0572702754627592 4.48074077259411 1.62366317402233 -5.04007889140736 0.0811960567127592 -1.60433746684681 7.4999172557484
-7.16001687483354 -4.69957910017534 -3.80719933943315 0.536289353804154 4.19810690446333 0.0283185438676306 4.39485373063521 0.225799699263138 -6.17548547224565 -0.157802443070846 -2.71061311201616 6.32104315324263
-7.13718223571777 -4.15973091125488 -4.01250839233398 0.544092178344727 3.75544929504395 0.104822158813477 4.68161487579346 0.604490280151367 -4.44285583496094 -1.1459903717041 -2.67900848388672 7.09083843231201
-6.40508522553877 -3.77109589143233 -4.00039925141768 0.474727015061813 3.23208938078447 0.00127349333329718 4.09544501738115 0.628600458665328 -3.5806585745378 0.365468363328414 -2.34739365144209 8.31092677549882
-6.74847310673107 -6.26260083805431 -3.80608266483654 0.960114539753306 2.46109491695057 -0.744952141154897 3.7091608654369 1.05591875423085 -3.38799756656994 -0.36960118900646 -3.25638288151134 6.74894625056874
-7.83139713460749 -5.56276424581354 -5.69986446554011 -1.47840793783014 2.4033955747431 -0.973597604578192 2.2140702421015 0.455136221105402 -4.41353901082819 -0.298073846643621 -3.06549747640436 6.75554363077337
-5.97168390100653 -2.48038331812078 -4.0967640096491 -1.04501954858953 2.66508444005793 1.59921415502375 4.29234369451349 2.95723684484308 -1.9317249471491 3.26670797521418 -0.227507036382502 9.66099889928644
-8.10566494681618 -3.91297123648904 -2.30244610526345 0.815828583457254 3.75550105355003 2.04385401985862 5.88947226784446 3.52955462715843 -1.14335606314919 2.19239070198753 0.645942948081277 9.91014411232688
-5.13376628702337 -3.22892200296575 -3.61469089334661 0.518924600427802 4.40179432088679 1.18077076131647 4.70180023366755 2.94230831319636 -2.40564548319036 2.2720984285528 -0.480671041662042 9.04435623342341
-7.4635685227134 -5.16235621192239 -4.09152682044289 0.0424129225990981 3.52256123802879 -0.155913188240746 3.88140980980613 0.705472157218239 -5.43106730201028 0.868983433463356 -1.94684298255227 7.7925817229531
-7.94617951133035 -5.35604965903542 -3.47104561545632 -1.14806092002175 3.07977950356223 0.325070259787818 2.85799681923606 0.456953881003638 -4.01722061850808 1.47927176735618 -2.02480042197488 7.71761977455833
-6.92361037514426 -4.38077323219993 -3.77147261879661 0.678804709694603 4.68489105918191 0.2021315834739 4.06685669638894 0.933527304909447 -4.96632354042747 1.27994187094949 -1.50310294411399 7.80690891959451
-8.78174322301691 -4.56909864599055 -4.90591734105891 -0.546176130121406 3.43335038965398 0.17599565332586 2.39617044275457 -1.21891897374934 -7.42516439611262 -1.05631559545344 -2.64732282811945 5.11410028284246
-9.03712010817094 -5.55773854689165 -5.31454587416215 -1.88474393324418 2.36667322679 -0.89458775953813 1.16987680955367 -1.1145451112227 -8.54984403090043 -1.30885434584184 -3.47557950453325 4.53942274613814
-8.01599165309559 -4.8557018886913 -4.0247635494579 -0.0747379909862183 3.81386140476573 0.556897674907336 2.92052034031261 0.370236908305774 -6.37234350551259 0.139533554423938 -2.46924253810536 6.24886468540538
-7.4118935585022 -4.45244760513306 -4.04161806106567 0.333557415008546 4.05835371017456 0.635460186004639 3.65197019577026 0.888382244110108 -5.26642007827759 0.134294795989991 -2.36124200820923 6.43787508010864
-6.61153615604747 -4.27636350284923 -1.4352914203297 3.18191515315663 5.9401911388744 1.58858667720448 5.60122381557118 2.5017088543285 -4.14458860050548 2.25501428950917 -0.809093605388295 7.77309500087391
-6.37737028815529 -1.76884215094826 -2.04277365424416 2.07962662956932 5.94443375847557 3.36346108696678 5.78890950463035 2.5982270934365 -3.52735655524514 1.92305238030174 -0.130967547676779 8.83288533470848
-5.8929327878085 -2.15105618563565 -1.31669987765225 2.7375374880704 6.64007101925937 2.25121317776767 6.13501940640536 2.48629961880771 -4.54931820956143 1.54701243313876 -0.635303393277255 8.63245020779696
-6.32650571302934 -3.75103955702348 -2.02389913038774 2.5046500639482 6.08726210160689 1.85580248399214 5.4682559446855 2.81010050340132 -3.34054570631547 1.67592234178023 -1.35901265577836 8.37263292832808
-7.63262520703402 -4.82178841504184 -2.82219086560336 1.81190909472379 4.97837008562955 1.39831008044156 5.05727233019742 1.31180991259488 -4.57917557629672 -0.665191277590665 -1.53137551220981 7.85528124895963
-4.67788847143 -5.9232612436468 -3.31472738439387 0.849794786626642 4.67663423364813 1.84177247827703 4.8904184514826 2.23627321069891 -3.21182592565363 1.95007745569403 -0.842513639276678 8.36288492029363
-4.00743086554787 -6.26407606818459 -3.85542662360452 1.08057610771873 4.33883111260154 1.31093804619529 4.51209561608054 1.21357362053611 -4.6014612457969 0.494041607596657 -1.35335333564065 7.32338063500144
-2.01925794428045 -5.36266843622381 -2.96526281183416 1.70026453191584 4.96757848913019 1.29261072332209 5.00665147954767 1.99773653203791 -3.42188016718084 -0.684701364690607 -0.641223352605646 8.42791803533381
-2.38584594726563 -3.71422271728516 -1.46794586181641 3.26612014770508 6.59991950988769 3.28381652832031 5.81422348022461 2.64205474853516 -2.20401458740234 1.52381629943848 0.0790092468261712 8.84698600769043
-1.10451465086503 -3.92203860716386 -1.88587336973711 2.24845547242598 5.53378624482588 2.61172909303145 5.85110706849532 2.8321270422502 -2.91856532530351 2.24059910340743 -0.222753099961714 8.12055344148116
-0.921798654036088 -4.20295710130171 -2.50519175095992 1.99152570204301 5.68204980330034 2.57339864210649 5.29863458113237 2.35180859999223 -3.48392672105269 2.01746945814653 -0.226123757795854 8.16557221846147
-0.304594022577458 -4.51664922887629 -1.74532697851008 2.88059808557684 6.18086816614325 2.7365589315241 5.92744924371893 3.34967233484442 -2.98804472143 2.9603138143366 0.424484270269222 8.55479242151434
-1.27784723802046 -6.3719653563066 -3.96240038438277 0.140581183000045 3.68740468458696 1.07035832838579 4.64097123579545 2.28459935621782 -3.66113466783003 1.96527295546098 -0.488098092512651 7.89999013380571
-2.99666124690663 -7.23056322444569 -6.23398119319569 -2.51684862483631 1.4933366168629 -0.0621538769115091 2.27039998661388 0.832018791545522 -3.95838457454335 1.1039494861256 -2.46862512935292 6.62624066959728
-12.8543012879112 -8.36265547492287 -6.31093580939553 -2.16097624518655 1.58425347588279 0.072031185843727 2.44240014336326 -0.701936557076195 -6.11632902838967 0.104414150931618 -2.03182394721291 7.0501090743325
-13.308187640797 -6.83157173503529 -5.56769958842884 -2.64223495830189 1.63100799213756 -0.618953860889782 1.9662092555653 -0.437700427662243 -6.17766205180775 0.936820827830921 -1.88570419658314 7.82352908741344
-9.50581007003784 -3.73433713912964 -4.11104612350464 -1.24894933700562 3.09905023574829 0.349178028106689 4.11267251968384 2.07995386123657 -3.92880086898804 2.47293825149536 0.659177494049072 9.66596670150757
-11.0568821733648 -5.05090263540094 -4.61405494863337 -1.04757240468805 3.19300147836859 0.491324155980891 3.66608497446234 0.400946348363703 -5.37379005605524 1.13615485971624 -1.29454734975641 8.20117732828314
-9.17454064109109 -6.61757958152078 -3.48866379477761 0.371081230857154 2.70777785561301 1.22955596230247 2.32936942360618 0.14333617470481 -5.12287819602273 1.73573195717551 -0.210620047829369 8.07771670601585
-9.98815086538141 -6.28451469594782 -4.85982635671442 -0.483409196680242 1.69299766367132 -1.23069694692438 1.41687270944769 0.109173505956477 -6.29514625722712 0.23063537424261 -2.56437233144587 6.70271941965277
-11.3323034719987 -5.24085945649581 -6.08468193574385 -3.24978584809737 1.36078696684404 -1.47989983125166 4.00946097807451 2.26031737761064 -3.69527382417159 3.08344130949541 -0.154025502638383 9.57484870390459
-11.1137880498713 -7.16160909479315 -6.92208997553045 -3.81717817133123 0.429274160211737 1.5440412347967 3.35574587041681 3.29090936834162 -1.70279447382147 5.55552919561213 3.15494020635431 13.0562849825079
-7.61780835931951 -4.63732435053045 -2.69159986322576 -2.00072576349432 2.28225801641291 3.38672922307795 4.99848650152033 4.92640016729181 -0.698435800725765 6.31127260381525 2.16785143071955 10.4088048761541
-10.306862969832 -4.743329186873 -4.00421824021773 -1.06316103501753 2.97827611403032 1.31549344496294 4.78911195234819 4.44778142408891 -1.42252649827437 5.88436494307085 1.28838811354204 9.67809186415239
-4.40413060621782 -6.07293096022173 -3.26978269056841 -0.706123022599655 3.97902330918745 3.13516840501265 3.84654650254683 2.35921892686324 -2.09163823561235 6.11866507096724 2.74712786241011 10.5249980406328
-9.01285656148737 -8.428292352503 -5.70007236654108 -2.73933513814753 1.34767810648138 3.43708316629583 3.20602313821966 3.26992694681341 -2.05058582479304 5.75362674539739 2.44066516702825 8.6410607511347
-5.80368721701882 -7.95007050254128 -6.87144577719949 -2.86298668601296 0.925888893821021 1.25130545876243 2.97647559426047 2.2505539634011 -2.46032440879128 5.51325595162131 2.25291716835715 9.83152949593284
-3.39144490848888 -9.02792333256115 -5.59355519901623 -1.65846990238537 2.64838053096424 -0.0953614581714994 2.54060198176991 1.71744562495838 -2.3973748553883 5.28406168330799 1.13461710322987 9.40178037990223
-2.63891237432307 -7.92697351629084 -4.64982622320002 -0.83029382879084 3.14075261896307 0.0732572728937306 2.21330243890936 0.845172708684746 -3.46751421148127 4.78005010431463 1.78930646722967 8.66221505945379
-4.18478112654252 -8.86196237043901 -4.01050858931108 -2.09484963850542 2.11205381913619 -1.16144853071733 0.759345002607866 0.711491532759233 -3.8312178178267 4.21999830766158 0.126448579268022 7.72131056352095
-3.07043899189342 -7.55824912678112 -3.25459922443737 -0.940586696971547 2.79138313640248 -0.641764294017445 1.47102867473255 0.454400409351695 -3.89074576984752 4.14734207500111 0.90480934489857 8.83138023723255
-3.90792577049949 -7.34618870995261 -4.07995526573875 -0.268521473624489 3.38198931433938 -1.60896603844382 1.01346476294778 1.05004580237649 -4.82196919701316 3.16955836035989 0.111948802254418 8.10728533484719
-4.51353616714477 -9.73212404251099 -4.26753587722778 -1.15253038406372 2.58940916061401 -1.86398477554321 1.22198514938355 0.0674632072448738 -4.76756830215454 3.29587392807007 -0.0480191230773919 8.35373907089233
-4.01969390348955 -7.73035865263505 -3.83581786589189 -0.985905222459273 2.83695549531416 -1.14040999846025 1.92897171540694 1.03418106599288 -4.08765082792802 3.96455139680342 0.352845616774125 8.73191971345381
-4.26043652621183 -7.52411221590909 -1.83480023470792 -0.0886683377352639 3.74194003018466 -0.436143389615147 2.11023760708895 2.25519991787997 -2.02863072482022 4.94593764218417 1.19657755765048 8.94669772061435
-3.85463634837757 -7.21809879649769 -3.3208362232555 0.531483494151722 3.92090686451305 -0.0295039783824578 2.08155902515758 1.70116313587535 -3.28214374889027 4.07159503589977 0.462082706798206 9.06614955555309
-4.969315069372 -9.26664401834661 -3.55477191751654 -0.548859136754817 3.28885410482233 -1.71719791238958 2.45038555318659 1.8042273348028 -3.67320873087103 3.86984584981745 -0.941368597204036 8.85797260457819
-2.31855747049505 -5.98203059976751 -0.149627416784114 3.44715336019343 6.21824958974665 1.30724361593073 4.39397648031061 3.19537189657038 -2.74526378458197 5.06109646016901 1.78365543538874 10.6106818025762
-2.55191998048262 -6.16706280274825 -2.08974461121993 1.65472407774492 5.48571296171708 1.08629794554277 4.27839274839921 2.97225375608964 -2.64235691590743 4.64784141020341 1.94161601500078 10.7634381814436
-4.03960276517001 -8.75607539090243 -3.13276339444247 -0.159498700228603 4.12872170535001 -0.8787484255704 2.20094441500577 2.20923565951261 -3.71276713284579 3.90953969088468 0.369132510098545 9.57096814242276
-4.33641939163208 -7.7441933631897 -1.78487329483032 1.51499242782593 4.79770250320434 -0.0134060859680183 2.80353994369507 0.79912633895874 -4.56184892654419 2.94163389205933 -0.219584751129151 8.18518514633179
-3.91938310102983 -6.60787492231889 -1.33888154463335 1.01706976457076 4.95387930436568 0.136969514326616 3.52030272050337 1.03311819596724 -4.61333756880327 2.73803228898482 0.38708776994185 8.66404718919234
-4.39939456419511 -7.76881175474687 -1.68024592833086 0.926884122328325 4.7574257330461 -0.165561251206832 3.20796818299727 0.47675365968184 -5.28859096006914 2.59765095277266 0.171259351210161 8.88868851228194
-4.22146712216464 -7.6127348986539 -2.07581816586581 1.26550187197599 5.24390877810391 -0.089476689425382 3.50158967104825 0.989182368191805 -4.755795582858 2.57431687441739 0.0632161053744227 8.64115227785977
-3.68413304415616 -6.69774960604581 -0.925054064663975 2.75647974881259 6.06668234738436 0.357708462801845 4.20613146695224 1.64394617947665 -3.96910237399015 3.0891919222745 0.646126278963955 9.10765791806308
-3.770462660356 -5.98587480024858 -0.0335089250044405 3.42466482682661 7.01297792954878 1.79133734269575 4.94785055680708 2.03349051042036 -3.99817719893022 2.72283300919966 2.01984915299849 9.95806822343306
-3.41797029321844 -6.25434457605535 -0.927091234380548 3.1736949747259 6.03893316442316 1.07925260717219 4.29605520421809 1.45190847570246 -4.24281465357 2.54495657140559 1.23334539586848 9.20413625890559
-4.10425845926458 -6.09688655679876 -2.20259181802923 2.17832859212702 5.45738132650202 0.193789560144598 3.28038891012018 0.855408746545965 -5.03117458170111 2.20238979512995 0.450244027918036 8.78920086080378
-4.33219774419611 -7.32523401433771 -1.83644540960139 1.02791539972479 5.12261716669256 0.20542852228338 3.502850931341 0.910554330999201 -4.50165804082697 3.13201467340643 0.526614587957209 8.71911851709539
-5.5386044328863 -9.36324279958552 -4.9624268358404 -1.20055359060114 2.86196548288519 -1.87463157827204 1.38533241098577 0.230572050267998 -5.77813881093806 1.84879905527288 -1.13860862905329 7.2791445905512
-4.98289018977772 -9.25795084346424 -4.77201753963124 -2.27740770686756 1.94603055607189 -2.03234773982655 0.852408348430288 -0.221018851887095 -5.6126146923412 2.30704587589611 -1.01491457332264 6.44431871067394
-5.55661615024913 -8.57419999729503 -3.19741853367199 -0.874426208842884 3.30475012172352 -1.53956826816906 1.58295790065419 0.606582320820202 -5.14730294834484 2.50578848231923 -0.589514099467884 7.0078217159618
-4.66386985778809 -8.26926612854004 -2.66079902648926 0.347982406616211 4.3843297958374 -0.353132247924805 2.45404052734375 0.81920051574707 -4.5363712310791 3.31254196166992 -0.100269317626953 8.25491809844971
-5.22700429396196 -8.87650990919633 -5.77200055555864 -1.48738789991899 2.26044535203414 -1.49347424940629 2.23821520371871 0.317999597029253 -4.9036247773604 3.02312540574507 -0.870578054948286 7.10358786149459
-9.93948378996416 -10.3797303719954 -5.88415542082353 -1.59912314848467 2.00565514131026 2.61233696504073 3.29089340730147 2.85884460969405 -2.73565307097002 4.57043823762373 1.41354927583174 9.03285488648848
-9.80348593104969 -8.96928793300282 -4.94890982020985 -0.165105880390513 3.1712684024464 -2.06435591090809 2.55302232395519 1.0010909427296 -4.68017965663563 2.91132920872082 0.754096924174917 8.70031255375255
-8.30454805547541 -8.38963678533381 -3.90480020696467 -1.61126306707209 2.69537183588201 -1.31198671514338 2.60707685297186 1.66720029657537 -3.84690454656428 3.52237340753729 0.163948267156428 8.46554872339422
-6.1053782896562 -8.78733744187788 -2.84293665452437 0.0187576814131312 4.61585603193803 0.267109732194381 3.81057820753618 1.15406308607622 -3.01932825608687 4.42889104322954 1.06015859083696 9.46099267439409
-4.29157386259599 -5.85631308989091 -0.682546000047164 3.33579697175459 6.89389195008711 2.23195519013838 6.66763939423995 3.67845406098799 -1.8452504678206 5.84385265870528 2.95532478852705 11.04148830934
-3.41876481663097 -6.67799256931652 -2.316599594463 2.14506079066883 5.38258005489002 0.877921355854379 5.73206640590321 3.35539938319813 -2.22486947666515 4.65322996486317 1.99632192958485 10.2080290447582
-4.98550763563676 -8.2351318879561 -4.47932782606645 0.0621360258622587 3.60925707383589 -0.821464209123093 4.33402094407515 1.77367243333296 -4.11276402906938 3.08770594163374 -0.256366400285202 9.33642324967818
-5.1876072623513 -9.41234442970969 -4.3415093161843 -0.651768181540749 3.17899468161843 -1.68338057778098 3.64008858420632 1.37449028708718 -4.03985259316184 3.33597901084206 -0.471830818869851 9.47326710440896
-4.29301228956743 -8.77544560865923 -4.48034635023637 -0.733146338029343 3.08112558885054 -1.36086049513384 3.57331881089644 1.502655358748 -4.45395436720415 3.24352869553999 -0.317212729020554 9.25722631974654
-6.95341282757846 -8.95723515423861 -3.533836182681 -0.00134831341830122 3.77167338457975 -1.23868542584506 2.62119120684537 1.20416277972135 -4.62291508587924 3.02216548052701 -0.218467530337247 9.31288069811734
-8.89238495393233 -9.66630119843916 -4.38610977693038 -0.364491887526079 2.77720885710283 -2.19421143098311 1.6077504678206 -0.138108678297563 -5.52344269319014 2.31622367338701 -1.02658981843428 7.60104899839921
-7.711562685533 -10.3529277368025 -5.77000003294511 -0.823617510362105 1.67493290467696 -2.52770953611894 1.76702160401778 0.580999799208207 -4.87006717161699 2.90076870484786 -0.71366267637773 7.77113766236739
-6.82840226780285 -9.53202699314464 -4.99944566379894 -2.163767563213 2.15200163234364 -2.45354531895031 1.83688093532215 1.18455435145985 -3.46182702671398 3.61234022487293 -0.924755798686636 7.82082105983387
-9.14232761209661 -11.5936749631708 -6.40090877359563 -2.62117511575872 0.723387414758857 -4.26891071146185 0.73516910726374 -0.954909628087822 -5.22848445718938 1.99416034871882 -1.91516238992864 7.08976619893854
-4.91932180578058 -8.08108595067804 -5.24223592931574 -1.68676450902765 2.54662439172918 -1.70303991491144 2.49018022363836 2.35976335352117 -1.69023397619074 5.55077478235418 0.867417543584651 8.27765104120428
-7.67258570410988 -10.9360668442466 -6.09676287390969 -3.04682085730813 1.01296880028465 -3.15527270056985 0.577704212882303 0.501236698844217 -3.22629473426125 3.5514648177407 -0.842669703743674 7.82914998314597
-7.30004910555753 -10.2621920498935 -4.35895375338468 -0.839506426724519 2.35392924222079 -2.6424372586337 0.670606335726653 1.07404490384189 -3.30136899081143 4.01152201565829 -0.452669421109285 7.38045760068027
-7.66326637268066 -10.3032066345215 -4.34548110961914 -0.730572891235351 2.23881034851074 -3.00501937866211 -0.444396209716796 -0.697482299804687 -5.85595245361328 1.48640327453613 -2.85558052062988 7.96876983642578
-4.79908330223777 -8.59855420372703 -3.24183614037254 -0.505107472159647 3.06841700293801 -1.34703404686668 2.32050173499367 0.797163417122579 -4.71148640892723 2.90102236487649 0.104368617317892 9.03795664527199
-4.05130371613936 -8.0983847097917 -3.12443718476729 0.283416895432907 3.45285621122881 -0.683873982862991 1.62657180265947 1.66756453947588 -3.54575905366377 4.14882865385576 0.179283289475876 9.50071635679765
-5.78674206300215 -5.95987400575117 -1.70036396546797 0.906226305528122 3.34136310057207 -1.44051441712813 1.68602672056718 -0.214363904432815 -4.47981724305586 3.0940448327498 -0.694094510511917 8.8752252145247
-1.04515370455655 -6.02279194918546 -0.424382296475496 2.97505083951083 5.48923197659579 0.744868191805754 4.95271483334628 4.29761782559482 0.671763333407316 7.79053202542392 3.61281863125888 11.5971383181485
-1.83855886459351 -7.33556814193726 -1.51509923934936 1.92009286880493 5.37768869400024 0.459344196319581 3.85631494522095 3.72389917373657 1.18216066360474 7.8536150932312 3.98108224868774 10.4845145225525
-2.38770089582964 -7.97971902327104 -3.89078126387163 -0.178863386674362 3.24674429460005 -1.55670724348589 3.60144819779829 3.32721724076704 0.776275773481888 7.01833262010054 1.90486349626021 10.0216924147172
-5.96482236168601 -4.64528043053367 0.0747627518393763 3.84083025672219 6.11469214179299 1.00106661536477 5.5395378372886 3.90776293494485 0.604360987923361 7.71752016761086 3.0319694779136 11.3442215225913
-6.57631398981268 -6.73766233270819 -1.7683725530451 1.50479601079767 4.09715173894709 -0.411355035955257 3.77759264165705 3.01362703496759 0.00918863469903997 6.64582536870783 2.1104173486883 9.92238424474543
-6.46378035111861 -5.76979155106978 -1.15815443559126 3.22604852156206 5.08399301008745 -0.420699067549272 4.34557824568315 3.20984559492631 -0.522578187422319 6.13926797346635 2.1540995164351 10.4923182053999
-5.78686930049549 -6.19015337337147 -1.64679933894764 2.74197553287853 4.85507177006115 -0.633634818683969 3.60586713444103 2.79520009647716 0.193290459025992 5.80852674137462 0.416930900920523 9.74558900486339
-3.38323214270852 -7.18722918250344 -3.28757288672707 0.692865345694802 4.43192479393699 -0.470130946419456 3.64867779991843 2.54042813561179 -1.26326182105324 5.36541554711082 0.948104832389138 9.39076516411521
-3.20208892822266 -7.06475791931152 -3.47475395202637 0.350090408325194 4.55345191955566 0.0157264709472642 2.45941009521484 2.22624626159668 -2.29226455688477 4.13809051513672 0.39458885192871 8.68506851196289
-3.06433760903098 -7.5079830863259 -4.44559180519797 -0.799141762473365 3.60522186972878 -0.96422469399192 2.27958023764871 2.36240875937722 -0.891758797385474 4.73597824790261 0.355698706886987 8.78545963980935
-2.61726010929454 -7.24515737186779 -4.46670926700939 -0.530347954143178 3.86876665462147 -1.12001050602306 3.86070810664784 2.86329065669667 -0.153597008098256 5.94334589351307 1.42570482600819 9.55957399715077
-3.09378974220969 -7.16476599953391 -2.3635536887429 2.04674561240456 4.74801571585915 0.674017264626244 4.53634484030984 0.607445075295189 -1.64836852333762 5.08158142783425 0.0448668740012437 9.86333210685036
-3.4129749211398 -7.338651266965 -2.80991896716031 1.74062767895785 4.58880844983188 0.447428139773283 2.70167389782992 2.36408272656528 -0.775529471310701 5.22588673504916 0.39640084179965 9.6270994273099
-4.97643614682284 -9.59987402829257 -5.71211005124179 -1.14746046933261 2.196255198392 -1.84259558590976 1.38019799319181 -0.767108449068935 -2.75134039792147 2.63581513491544 -1.85365630063144 6.70468281832608
-5.04314803210172 -7.79066657153043 -5.16659926501188 -1.49775122729215 2.45803070935336 0.125650414553554 2.39171601208773 -0.216600409421055 -4.4446887883273 2.78594399365512 -1.31653212634 7.99194241437045
-6.00823760466142 -8.55021644072099 -5.00821853117509 -1.26814246611162 1.17705940766768 -0.599185709519819 1.34243416352706 -0.610217814012007 -4.80122924284501 1.93219971223311 -2.05064177946611 6.82426094575362
-3.85368081873114 -8.08292314356024 -4.78480836694891 -1.3097335988825 2.48728445226496 0.896069318597966 2.78737142736261 1.29719045812433 -2.85396501367742 3.67826917821711 -0.342578142339534 10.4200074976141
-5.89178458127109 -7.4046897021207 -5.69135466488925 -2.17423048886386 1.74720772829923 0.575492945584383 2.84673508730802 1.26864632693204 -3.33567992123691 4.47903069582852 0.326932993802156 10.0968113812533
-6.09177363135598 -8.41673243262551 -5.9712272904136 -2.49880564429543 0.882721302726051 -0.123925807259301 1.93556439659812 -0.868226649544457 -5.13687479712747 2.89672696373679 -1.24494898535989 8.42488991997459
-5.70950568806041 -6.69221938740123 -3.301964413036 0.711289752613414 4.67073570598255 2.09132515300404 3.19514213908802 -0.382963787425648 -4.88477195392955 2.9192327152599 0.324483264576305 10.8026307712902
-7.55191077319058 -9.10185469714078 -5.69533576098355 -1.40678061571988 2.14761315259067 0.395354851809415 2.67064247998324 -0.519337073239413 -2.5926364811984 2.32999764355746 -1.20744933215055 10.137679680911
-8.39452528520064 -8.16427206559615 -4.35171865983443 0.179468397660688 4.13912034468217 1.58695054487749 3.4974329514937 1.21028161482377 0.559866194291548 3.70122743086381 -0.412736649946734 11.5616447968916
-4.79881475622004 -8.06791876012629 -4.91890905553644 -0.707365018671208 2.44985582178289 2.45342065637762 3.83428193872625 0.884090440923519 -4.02385519201105 3.42774583643133 0.0709190542047686 10.0905370885676
-4.84777066490867 -7.18160245201804 -3.66734502098777 0.14047625281594 4.36291983344338 3.45073511817239 3.28292467810891 1.27065470435403 -2.72492596886375 4.56374075629494 1.12871744849465 11.5034227631309
-3.98663660396229 -5.53524347652089 -3.44602724422108 0.221535240520129 4.44382814060558 0.868628059733997 2.82514051090587 0.131971870769153 -3.20272394527089 4.20092252384532 0.087688957561145 11.0550093997609
-3.94948393214833 -5.5571251522411 -3.00246435512196 0.327169357646596 4.40261357914318 2.39719384800304 2.75974076877941 0.51653665195812 -3.19650274623524 4.36050790439953 0.658147751201284 10.9753102649342
-5.41664496335116 -4.69307127865878 -3.54708281430331 -0.450830372897062 3.79457291689786 2.20330628481778 2.85423478213223 -0.153081807223234 -4.00584593686191 3.40814789858731 0.326145258816805 10.689620104703
-2.62661682475697 -4.64849792827259 -1.82799087871205 1.41444839130748 5.53429473530162 2.46282447468151 4.03812469135631 1.32800925861705 -2.85280166972767 4.56244910847057 2.4363638270985 12.3840862620961
-3.20178769718517 -5.00991033207287 -1.52337239872326 2.25080705989491 6.13758875239979 1.77910066951405 5.30013967860829 1.22862650264393 -3.94498799930919 3.19128443111073 1.311987174641 11.3541720043529
-3.0461109161377 -4.93174438476563 -1.72224502563477 2.8015739440918 6.41602249145508 2.69300575256348 5.79476470947266 1.96275444030762 -3.83111267089844 3.30008430480957 2.05114097595215 11.0176727294922
-1.65166534077037 -4.32944549213756 -1.04533637653698 3.6627401005138 6.7738469730724 4.3383697162975 6.27198826182972 2.567664493214 -2.35735381733287 5.17538105357777 2.46368728984486 12.2608626972545
-2.76687675822865 -5.31609016765248 -1.62585502971302 2.19661849628795 5.62645763050426 4.3229002345692 6.0756611217152 1.25214522968639 -3.51907020915638 4.0871824611317 2.59051841389049 12.438447414745
-4.56765611821955 -4.88321169072931 -2.23666437322443 2.37098256891424 5.87161580866033 3.57406560724432 5.6112436467951 1.37833730524236 -4.09435899907892 3.82454244440252 1.38852063959295 11.6221460515803
-2.3102350841869 -5.86873346675526 -2.21155458797108 1.68013089786876 5.81388085972179 3.27393621097912 4.90654176365246 0.762444435466421 -3.54861170161854 4.0960320819508 2.15481275211681 12.023191391338
-1.92780785994096 -5.9674540086226 -1.86109071211381 2.5380448774858 5.81276316209273 1.73462576432662 5.28227991624312 1.22590918107466 -3.80672555403276 4.2320146040483 1.49761480851607 11.889222093062
-1.73118150884455 -4.50610674077814 -0.343154317682441 3.97325002496893 7.5080791646784 3.38347875421697 6.10150300806219 1.91884481256658 -3.07961786443537 4.52729188745672 2.56280958002264 12.334759348089
-1.83787317276001 -3.78063745498657 -0.95038194656372 2.28779439926148 6.75774030685425 3.84786634445191 5.99446516036987 2.35061864852905 -3.81028146743774 4.21315221786499 2.9637167930603 10.952316570282
-0.356913375854493 -2.3674934387207 1.28720016479492 5.75545043945312 9.25340194702148 5.65645904541016 7.59857292175293 3.44320030212402 -2.02315216064453 5.20277805328369 4.62880630493164 12.4015233039856
-1.55563440322876 -3.14746179580688 1.24902639389038 5.2068024635315 8.65575895309448 4.94645700454712 7.12499055862427 3.19202718734741 -2.26013269424438 5.18488893508911 3.69018850326538 12.1969595909119
-2.56754274368286 -4.86170358657837 -0.80640001296997 3.27785902023316 6.93182687759399 3.11387662887573 7.09280519485474 3.40559988021851 -2.96200723648071 5.13295011520386 2.84887914657593 11.0050538063049
-0.532789733193137 -3.33349278189919 0.784173462607644 5.09076735756614 8.77037474892356 4.18159243843772 8.48052928230979 4.11817309639671 -1.83617642142556 6.35535857460716 4.39239642403343 12.2544855811379
-1.49938591176813 -3.17515571767634 0.497545164281672 4.77100078409368 8.37160198038275 4.72055141275579 6.87412444894964 2.60654632394964 -3.09560783559626 5.38153640573675 3.49493972604925 10.1869181806391
-0.671082366596568 -2.12015806544911 1.87352670322765 5.7241908420216 9.32175077091564 5.05056012760509 7.61584008823742 3.25052751194347 -1.74417196620594 6.63729013096203 4.95885957371105 11.7913476337086
-1.27046899795532 -2.02331666946411 1.61664457321167 5.7442681312561 9.4132716178894 4.66971940994263 8.12018842697143 4.47564668655395 -1.30515222549439 6.48741979598999 3.87183256149292 11.946066570282
-2.00209087892012 -3.08828205628829 1.37149005369707 5.98121695951982 8.94400554136796 4.09112506346269 6.90644698576494 2.80349116758867 -2.81351704163985 5.60905700163408 2.9992938561873 12.1470361276106
0.183754565499047 -2.89111077568748 1.36750090338967 6.17310202338479 8.9964433930137 3.97576964118264 7.0645300171592 3.00650084235452 -2.38277375481345 5.49381315924905 4.23412382819436 12.9730864784934
-1.3933011488481 -3.23880781693892 1.17137322859331 5.60025392012163 8.97531686262651 4.46243462996049 7.5573242707686 3.05337319807573 -2.67602934403853 4.93064580397172 3.03069291548296 10.7676895661788
1.08055270801891 -2.81229816783558 1.99597324024547 6.72454036365856 9.10930122028698 4.5843654979359 8.1378551829945 3.70997203480114 -1.88394581187855 6.05480254780162 4.47638858448375 12.2584902156483
-1.070890825445 -4.04198686426336 0.711036283319647 5.64269407445734 8.49348791295832 3.49420889074152 7.13608701879328 3.23803671056574 -2.8503212148493 4.56719930822199 2.40854223424738 11.1610275095159
-2.75894262140448 -4.99998761957342 -0.481272714788265 4.20899484807795 6.5704421823675 1.3798093622381 5.1878042047674 1.48672769719904 -3.57076741998846 3.67488573247736 1.72070787603205 9.43979643041437
-4.8285777872259 -4.76188734227961 0.370719164068049 4.46032544916326 7.69016000574285 5.99502775018865 5.82488366907293 1.64171907251531 -4.17931249791926 3.50597497766668 2.29113694971258 12.988210886175
-4.32240714159879 -5.08642615404996 0.342073067751798 5.12615548047152 7.31923828991977 3.65673981579867 6.81162796887484 3.30407296094027 -2.91529120531949 3.95846520337192 1.12693940075961 11.7599931803617
-3.56589882590554 -4.34771721579812 1.30548102638938 6.1801796653054 6.65978152535179 0.947815010764383 6.3577395179055 1.85848243019798 -3.59508125998757 1.99980361244895 0.317169258811258 10.5981007315896
-2.19188162196766 -2.73493620265614 3.22600892673839 7.78889802585948 8.49985173832286 2.61134866367687 7.99004796635021 2.58100846897472 -3.59953733791005 2.78470376621593 1.86339143406261 11.204755340923
-3.63123711672696 -3.26258477297696 2.01535406979648 6.64912024411288 6.75176134976474 1.39622107419101 6.05357638272372 1.2983550158414 -5.20861634341153 2.20956602963534 -0.153596964749422 10.7343958941373
-4.12457707144997 -4.46400311209939 0.446372482993386 4.89694163582542 6.39183280251243 3.00476977608421 6.21270892403343 1.68537280342796 -5.08406117179177 1.91021868965843 0.111134979941628 10.172373268821
-6.67635368000377 -6.09431480060924 -0.526254879344595 3.91557289470326 5.47583366740833 2.67965103496205 5.15383507121693 1.16574455608021 -6.18380569111217 0.67536140788685 -0.452024685252798 9.66419006694447
-5.25119821375067 -4.84069482629949 0.758845884149725 5.71751363927668 7.46559961492365 4.39478357488459 7.48064287359064 3.46184499913996 -3.29794351404363 2.86914213353937 1.48521574193781 11.2535577600653
-3.21811114224521 -3.89600954922763 1.77320851412686 6.45847500887784 7.92404164400968 5.51788415041837 8.37643231478604 4.15620984164151 -2.40899668606845 3.28499402132901 2.4533747586337 13.4258521946994
-1.21048127954656 -4.84224473779852 0.449173337763007 5.28928220922297 7.35854566747492 5.41261900121516 7.74905050451105 4.72117269689387 -2.01070558374578 5.01284254247492 2.92725790197199 10.3662761514837
-5.62859543020075 -4.06295211965388 1.23571006601507 6.30199233835394 7.55709544962103 4.49392883127386 7.11470786874944 3.3137091810053 -1.63318832570856 5.38246814554388 2.16547004526312 12.8499521428888
-2.07757738286799 -2.80999735051935 2.03247281854803 6.70316335504705 8.60376378839666 6.1632492238825 8.63974687402899 4.39147207086737 -1.66163614446467 4.8276254827326 3.1132642919367 11.3699237996882
-3.67615587928078 -3.0562313339927 1.03561894676902 5.86328046105125 7.77925603172996 4.03479878685691 8.32070081017234 5.07061784050681 -0.689266993782738 4.05454747460105 1.22668187401511 10.2164832808755
-4.16998786926269 -6.06007118225098 -2.60970993041992 2.19286994934082 5.19779853820801 4.64527397155762 7.45587425231934 4.22129135131836 -2.87399787902832 4.2533863067627 2.34304313659668 11.7028587341309
-10.2061046947132 -12.079599796642 -7.27100986133922 -3.1535477031361 0.604444087635386 -0.552988468516958 1.6555343281139 -0.80800861011852 -4.32922214161266 1.50606304515492 -2.14896243702282 7.12099129069935
-8.79256911711259 -10.4336919351058 -5.10971732573076 -0.4314565225081 3.20026688142256 0.383513493971392 2.51773170991378 -0.304718927903608 -4.41792579130693 1.50134567780928 -1.7925405068831 8.01499084992842
-7.51952815489335 -9.52204966978593 -4.9544265313582 -0.481783632798628 3.03153729005293 1.75847172303633 3.02138256593184 0.848572965101763 -4.54372287230058 2.18984913392501 -0.53272891478105 7.33542179627852
-4.93951825228604 -8.76073102084073 -4.47070912447843 -1.24897984591397 2.58297892483798 0.66279192837802 3.307286938754 1.01829119595615 -4.28885869112882 2.35499545010654 -1.00249508944425 7.43624468716708
-4.1554200519215 -7.91612981449474 -4.42217229496349 0.00490595210682088 3.46080423701893 1.85229326594959 4.1374437939037 1.63482691157948 -2.09939168583263 3.73440958369862 0.0780317913402193 9.96516825069081
-3.75305593663996 -7.66607130224055 -4.64295423681086 -0.209909803217109 3.05912935083563 1.8493992025202 4.28765260523016 1.42204629724676 -2.76246870214289 3.45605813806707 0.18488466089422 9.13889276331121
-5.29757332368331 -8.18584656281905 -4.7159368948503 -0.485307927565142 3.26576209501787 0.384263758225874 3.59283233122392 0.511064295335249 -5.35885071320967 1.69323897795244 -0.751419301466509 8.16923308805986
-4.97876172499223 -8.51687627272172 -5.5646915955977 -1.19720654921098 2.57382578416304 0.467014260725541 2.64103884263472 1.0863093809648 -5.22592359022661 1.77554888291792 -0.76378064589067 7.38431162400679
-4.96636097647927 -8.67481129386208 -4.90581791617653 -0.538609435341574 3.04840571663597 1.21959216377952 3.6699953772805 1.14518267891624 -4.43973248221657 3.09811503670432 -0.380009581825949 8.3205137946389
-3.15068232796409 -7.40147197029807 -5.00383555672385 -1.11444079659202 2.87211811759255 1.83835041739724 3.79531872489236 1.9571629784324 -3.31275546334006 4.15920269706033 0.858883025429467 9.7111045143821
-3.31362182443792 -7.43630058115179 -4.26453620737249 -0.341499632055108 3.41676872426813 2.59701126272028 3.90659874135798 2.35846298391169 -3.45006210153753 4.0964485948736 1.08099716359919 9.23565643483942
-4.61232011968439 -8.427715474909 -5.91482752019709 -2.24084680730646 1.64968663995916 0.07322294061834 2.31461507623846 1.15917188471014 -4.60711305791682 2.29040891473943 -0.259926015680488 7.2370212728327
-4.57255475304343 -7.30294530174949 -3.61779134056785 -0.232245609977028 3.48001368262551 2.81931002356789 3.88414843299172 1.93820841529153 -5.0470458724282 3.27933581092141 1.04876978614114 9.49272902228616
-3.51504845185713 -7.31195778413252 -4.82227272553877 -1.27603096528487 2.87572150663896 2.08408790068193 4.62236075834794 3.34072738127275 -1.90290016694502 4.65660529570146 1.14001899199052 10.3705077691512
-4.90580388849432 -8.09954282587225 -5.1172811681574 -1.02061483209783 2.6848142450506 0.809865743463689 3.33469942266291 1.93971803838556 -3.38185903375799 3.52134302312678 -0.0161153966730296 9.85197427923029
-2.90423934242942 -6.56722037575462 -3.18799178383567 0.806167914650658 4.81411488272927 2.11346657492898 7.45310719229958 4.7700083992698 -1.20662467262962 5.1827691338279 1.77981789328835 12.2047198555686
-2.53266344937411 -5.92167101773349 -3.27911005887118 0.104844942959872 3.84384526339444 3.42625989046964 6.11685074892911 4.30989064303311 -0.672786816683683 5.76871766177091 2.26805867281827 11.9751624020663
-3.13189216093583 -6.98874564604326 -4.48262687162919 -0.291954950852826 3.2569036917253 1.97536758943038 5.65058712525801 3.62437347932295 -1.89742751555009 4.23729233308272 0.514727635817096 10.6558580832048
-4.24681222222068 -8.02673089287498 -5.56940018913962 -2.13122308037498 1.39688360907815 0.845196368477563 4.38333380439065 1.54959929206155 -3.12121712944724 3.12368834235452 -0.62643754265525 8.5848690293052
-4.14096443869851 -8.45168869712136 -5.32670014121316 -0.973710944435812 2.04733474037864 1.18282706520774 4.4636154868386 2.58029944679954 -2.64339249350808 3.53955848000266 -0.451772620461202 9.3667784430764
-5.47877731323242 -5.61274185180664 -4.91369094848633 -0.784435653686522 2.11851654052735 -1.03970947265625 3.56013069152832 1.67330894470215 -4.01891555786133 2.70801887512207 -0.762211227416991 8.37586364746094
-3.78852037949996 -7.79558901353316 -3.73706392808394 -0.603549523787066 3.6830639405684 0.944384054704145 5.48973508314653 2.8709358735518 -3.48612932725386 4.09034963087602 0.246242956681684 9.46079297499223
-5.82960921200839 -8.25258475216952 -5.29070883664218 -0.962889012423428 1.38202828493985 -2.06497984799472 2.24625557986173 1.16628998843106 -5.51817160519687 1.28701752749356 -1.45117789181796 8.65395516482267
-5.62806699926203 -8.0698146646673 -6.18221853429621 -2.13862035924738 1.04728891199285 -1.6370754068548 3.15837098901922 -0.224218351190739 -5.05259321386164 2.39892770593817 -1.82301328832453 8.57090188806707
-4.84486322402954 -8.77745943069458 -6.44493608474732 -2.39732484817505 1.75256223678589 -1.75539712905884 2.67982168197632 0.716063213348388 -4.2922776222229 2.97587461471558 -0.655682849884034 8.0424334526062
-4.53806327473034 -9.00089095722545 -5.5454084743153 -1.45513366352428 2.25339485515248 1.53952957500111 3.77915359843861 1.14559151042591 -3.97631477009167 3.44113327373158 -0.077221142161978 9.46682621348988
-4.57373475161466 -8.20400857058439 -4.86425446597013 -1.38405655947599 2.03289366635409 1.51371718319979 4.57590247067538 1.99374533566561 -3.65009545412931 2.83967162045565 0.323470601168545 8.91472483548251
-3.09391773397272 -6.35847652608698 -4.42710865194147 -0.965925103967841 3.18632518594915 2.78438579385931 6.79071819132025 3.30389034097845 -2.05360782796686 4.44686233347112 1.48964130228216 10.128662222082
-4.227835707231 -5.57059388594194 -3.10013680891557 1.09925550981001 4.5894774870439 2.5039872602983 6.22302622361617 2.50786299272017 -2.64391046003862 3.77653021378951 0.534594483809038 10.087178178267
-3.95441838177768 -6.34636708172885 -2.87163563641635 0.897182265194978 4.65351847735318 3.55558566180142 6.97790030566129 2.89936427203092 -2.92886181744662 3.4502199086276 1.56998805132779 10.0968263539401
-2.91653588901866 -5.68448976169933 -2.35197213779796 1.79133650172841 4.78619333614003 3.98557707179677 6.67618032802235 3.33702703822743 -1.70992807041515 4.50639292110096 2.19610067714344 10.3935093532909
-6.14809384779497 -7.15728917555376 -3.05403676466509 0.941089959578079 3.26925882859663 1.18760523362593 4.65369448228316 0.679964395002884 -5.16819539503618 2.17038378282027 -0.712865500016648 8.34841379685835
-3.02836275967685 -6.56485415371981 -4.1153092471036 0.00445698824795926 3.51872204867276 4.27428387728605 5.07839535799894 2.64469098177823 -2.67779780301181 5.17494153109464 2.59142064181241 10.7498106869784
-3.66159077557651 -6.18904515179721 -3.82044621380893 0.0414159688082592 3.35453585711392 3.51398638811978 3.41721896258267 1.22855357256802 -4.30032368573276 4.00645426836881 1.97408274737271 10.4810645970431
-4.84099626541138 -6.67614984512329 -3.72143602371216 0.131589412689209 3.38417768478394 3.92400503158569 4.40671110153198 1.95556402206421 -3.8101487159729 3.75515508651733 2.25993490219116 9.38711786270142
-6.13063172427091 -5.75740555849942 -4.72546319094571 -1.28389100161466 2.11588736447421 2.0453879443082 3.76240988644687 0.920536717501555 -4.29827431765469 2.68081732663241 0.300736149874602 9.9823186007413
-4.48718729886142 -7.53906527432529 -4.42870989712802 -0.245556744662199 2.79979809847745 2.09820088473233 4.52628525820645 0.963290301236238 -3.92202654751864 3.40068158236417 1.35190686312589 10.398079958829
-4.75947144248269 -7.45910599448464 -5.0999903938987 -2.71794083335183 1.22283217690208 2.24125525734641 2.46031806252219 2.06800887367942 -2.47805550315163 4.29339453957298 1.31302115700462 10.8199133612893
-6.08762527812611 -7.11580253947865 -5.41930939067494 -2.22857071269642 1.63459609638561 2.84672759662975 3.23273681293835 0.309690700877798 -3.93613411296498 2.81612418781627 0.859520183910025 10.480689274181
-6.18818050731312 -9.10616833079945 -7.81484562266957 -5.18505627025257 -0.820024074207652 0.495678364146841 1.05811923633922 -0.0768447529185892 -4.30689388621937 2.75713580738415 -0.737033427845347 10.0350260127674
-4.50249695344405 -7.3477671103044 -5.09244560761885 -2.20934891267256 1.23578811125322 2.00242209867998 2.39734626249833 0.751554255052046 -3.62098526521163 3.39506507353349 0.845325235887007 10.5415513558821
-3.57540843270042 -7.01273677132346 -4.86272761605003 -2.14617488167503 2.22684910514138 3.43200161673806 3.70181706168435 2.03927281119607 -2.24289080879905 4.92858460166238 2.17254498221657 10.807757880471
-4.60288605256514 -7.89862618012862 -5.29245361848311 -1.36249146027998 1.88618102507158 1.71047988371416 2.50457587675615 0.704546122117478 -3.79859337373213 2.62633910612627 0.159324793382126 9.43574729399248
-4.03314406655052 -6.23843199990013 -3.71725470803001 0.141702582619406 3.49993508078835 3.06809799887917 5.00090687491677 2.48574631430886 -3.19796950600364 3.80414192893288 1.51722328879616 10.8715380928733
-5.65098821466619 -7.18172895258123 -3.64777242487127 -0.22022115534002 3.68760622197932 3.20398271734064 5.73603571111506 1.6852277582342 -2.8767954046076 3.70269334966486 1.17567384893244 10.2338899439031
-5.61711139678955 -7.478000831604 -3.86179943084717 0.54504566192627 4.03990917205811 2.94426898956299 5.86858825683594 1.88719921112061 -3.70601291656494 3.12360935211182 1.05040149688721 11.770440864563
-4.27436474886807 -5.39684895602139 -3.07017354098233 0.851764401522551 4.83055849942294 3.60194941433993 6.71815749081698 3.02082796963779 -3.01805714693936 3.65876551541415 1.95407458218661 12.7056004610929
-3.60772234309803 -6.55498796809803 -4.02194506038319 0.0392693866382956 3.34215825687755 2.39046949039806 4.22911733280529 2.92205518375744 -2.56032663692127 3.97046369205822 0.807991920817983 12.3061065066944
-3.06304142691872 -7.0740964195945 -3.24550984122536 0.467687866904519 4.33398654244163 3.14544703743675 4.5715162970803 2.49349047920921 -3.07152912833474 3.59120585701682 1.21006228707054 11.9796574332497
-2.81302543119951 -5.72203154997392 -2.11157317595048 2.19991783662276 5.55140499635176 3.5457334951921 6.26085190339522 3.33042816682295 -2.36871047453447 4.19390587373213 1.32814316316085 12.2154102758928
-2.15550405328924 -4.14015752618963 0.0611001794988475 4.40730875188654 8.24036329442805 5.73136156255549 7.19394605809992 4.17609995061701 -1.63360387628729 5.29074686223811 3.55071657354182 13.2831837480718
-3.96060346256603 -5.92333768497814 -2.74329160343517 1.52709032405506 5.32209516872059 3.25496507991444 4.95522524226795 1.64270998347889 -4.21822332035412 2.97284342158924 1.81938577998768 11.8162262569774
-3.46164013255726 -6.01728702891957 -2.20890880931507 2.19441913257946 5.73123096119274 3.30743716846813 5.01778625141491 1.48009036671032 -4.61379505504261 3.00637553821911 0.886487232555044 11.3543321956288
-1.17749238447709 -4.09312653975053 -0.877172712846235 3.41638159318404 7.19284414811568 6.12344908280806 6.2063081221147 3.60482763810591 -2.18455911116166 5.01505827470259 3.55646490617232 13.3057239012285
-2.21953446648338 -4.19967515251853 -0.759317944266581 3.45281737067483 6.57962458350442 5.74163000800393 6.54925291754983 3.95468275763772 -2.07544190666892 5.25066035010598 2.94187681891701 12.9487828514793
-3.103665785356 -4.8841661973433 -1.70549912886186 2.28932241960005 5.22303347154097 5.59719614549117 6.9333215193315 3.23049978776412 -2.5829309983687 4.60543589158492 3.00836424394087 12.8941936926408
-4.9106485453519 -5.6333982554349 -2.05004521283237 1.82175044146451 5.04784278002652 4.38376406756314 6.3199594410983 2.7789552601901 -3.16789456280795 3.33238009539517 1.5613916310397 12.582247057828
-3.65228403264826 -4.427670842951 -0.0941900079900577 4.58933698480779 8.24762403314764 6.12163316553289 7.2530857259577 3.36680852716619 -2.74810159856623 3.90502034967596 2.68974172418768 12.6821695501154
-2.58294825987382 -4.62052302794023 -0.184672884507613 4.21463055177168 7.24522156281905 6.01139397187666 5.75836796327071 2.11232800050215 -3.52698092894121 3.88390774293379 2.71319050355391 11.480464406447
-2.91986769762906 -0.637921515378086 3.74520951184359 8.03916912945834 10.348008927432 8.63890438946811 7.17059784802523 3.82620888623324 -2.81738394823941 4.59173470410434 5.16954117688266 14.482455071536
-2.75858195911754 -1.93652232776989 2.42272678722035 6.68932739604603 9.45579449046742 7.64136806834828 6.22480312694203 3.30272785533558 -3.25529750477184 4.12181583751332 4.20017353404652 13.8253080021251
-0.916253982890737 -0.436756073344839 3.72805410731922 7.9747391353954 10.221434653889 7.84993654597889 6.45101648677479 3.03805357326161 -3.02116960178722 4.30544096339833 4.41152006496083 13.2758241306652
-0.554276275634766 -1.01562576293945 3.10117263793945 7.28895206451416 9.82295532226562 7.57343406677246 5.84063930511475 2.59517211914062 -3.48681716918945 3.83044738769531 4.33995933532715 13.3717076301575
0.0176001028581112 -2.14406485991044 2.07179169221358 5.84943775697188 8.89141182465987 6.54356674714522 5.23906712098555 1.82379059358077 -4.37354369597001 3.03100304170088 3.67836670442061 12.6819591955705
0.404930331490256 -3.86195542595603 0.823299624703147 3.92224714972756 7.25121042945168 5.90092299201272 3.89912436225197 0.929300524971701 -4.84024789116599 2.5576135895469 2.45414564826272 12.60760233619
1.18685861067338 -3.34882406754927 0.748973326249555 4.32554955915971 7.83040185408159 6.68716569380327 5.07991548018022 2.42597337202592 -3.35621313615279 3.93604417280717 3.4347090287642 13.5116452737288
-4.69027206247503 -4.97537872141058 0.0483734911138356 2.1991398637945 6.43154075795954 5.40991428548639 3.7102425401861 1.94237259084528 -3.46489974802191 4.00941970998591 2.2648194139654 12.4969961946661
-2.31223391619596 -3.49144076434049 1.35697270306674 4.24734402569857 7.02968789013949 5.38158703717318 4.66973400982943 1.94697285565463 -4.0041017445651 3.50643444928256 2.33746624859896 12.1665725794705
-1.79469412890348 -3.47451323595914 1.11819153699008 5.80901604565707 6.97860890301791 5.83837204846469 4.26224404248324 2.16519051465121 -4.18149108019742 3.5745208826932 2.53134041699496 12.0235136118802
-2.17339911027388 -4.38869108720259 -0.0602990583939977 4.25140557722612 6.58000550703569 5.79250321821733 4.1358622117476 1.9087008042769 -3.81316008134322 3.84691987471147 2.97861657576128 13.1066006226973
-2.38359494642778 -4.63716168837114 -0.348736242814496 3.8254809813066 6.41052584214644 4.5194859938188 3.11415056748824 1.10126452012496 -4.63538785414262 2.89586214585738 1.23414377732711 11.89847425981
-2.78359615152532 -7.96026241129095 -4.87404453104192 -1.11488162820989 2.72847355062311 3.02005184346979 4.46512306386774 2.09795368367975 -3.49006854837591 3.65424717122858 1.00876415426081 11.1887139146978
-3.29437361630526 -6.29589949521151 -3.4197188464078 0.750843897732821 4.22772111025724 3.76006974306974 6.02321995821866 3.29128159609708 -2.19746123227206 4.69550122347745 1.60006035891446 12.0609082135287
-4.597398853302 -7.770494556427 -4.75429162979126 -1.01750192642212 3.00786390304565 2.93058385848999 4.76191511154175 2.02470960617065 -4.63120470046997 3.2553557395935 1.07003774642944 11.0016163825989
-3.52140326933427 -7.374333338304 -4.88067336515947 -0.722163157029584 2.89174561067061 2.91607002778487 5.03276829286055 2.91232780976729 -2.92564864592119 3.89721016450362 0.789387746290728 10.8447170691057
-5.29891361756758 -9.17269482179121 -5.95697178407149 -1.76770939393477 1.73748431639238 1.15126262144609 3.83035502867265 0.417026857896285 -5.4867111639543 1.44678912596269 -1.02068104310469 9.37249980406328
-8.12792370536111 -11.8613164208152 -9.2885911247947 -5.65354511954568 -1.38249180533669 -3.6329343102195 0.541698715903543 -0.658590056679465 -5.4311806938865 0.995352051474832 -1.39064953543923 9.68126036904075
-12.4053428303112 -11.9978339802135 -8.24281765330921 -4.29306866038929 -0.682608379017221 -3.39457775462757 0.670809971202505 -1.25781895030628 -6.06298519481312 0.123158680308951 -1.18997455943714 9.56028865467418
-7.11156239943071 -10.302785543962 -6.77690091566606 -2.16573491529985 1.4236701445146 -2.00464406446977 2.18307909532027 0.343099923567337 -4.19243398146196 2.2154353575273 -0.314006475968796 10.9236243681474
-6.2100194497542 -8.92797980742021 -6.04493651823564 -2.36750159697099 1.95737709565596 -1.63297210173173 2.71910347505049 1.29506363435225 -3.701335291429 2.45139755769209 0.6681715445085 11.5735060171647
-8.48257490504872 -10.2619404445995 -6.72559019435536 -2.67940565456044 0.93613198887218 0.510024582255969 3.51217225681652 1.37940934788097 -3.15173956264149 3.38257745396007 0.595380340922961 11.6534905780445
-6.34923580343073 -9.62223842794245 -7.07343700582331 -3.67339161092585 0.46738788431341 1.02471324747259 2.53457042520697 0.843562811071223 -4.07811763936823 2.10490390604193 -1.00360706502741 10.9846665555781
-5.96052694320679 -8.73485326766968 -6.55780935287476 -4.81940221786499 -0.458701610565186 0.411896228790283 1.31937074661255 0.286190509796143 -4.00059652328491 2.28035974502563 -1.31516408920288 10.5198664665222
-4.6063288081776 -7.90418227802623 -5.14754470478405 -1.47174438129772 2.03144661296498 2.67673317302357 4.00837723125111 3.04645363200795 -1.90304168354381 3.85165420879017 0.710344470630993 13.1873623501171
-6.11984213915738 -8.28757437792691 -5.56478270617398 -1.89881095019254 2.0890888300809 1.37578621777621 2.46341744336215 1.51121750744906 -3.26744803515347 2.25968781384555 -1.04156455126676 11.5632089701566
-5.76651157899336 -7.91847767396407 -5.76830830140547 -1.5792290167375 2.24073443846269 1.78663478331132 2.71814570860429 1.5696910424666 -3.49461903138594 2.48772273497148 -0.598180432753129 11.2053283257918
-2.76368041472001 -5.25271506742997 -1.09777350859208 3.84589485688643 6.83719353242354 4.88727192445235 5.31424145265059 4.2112265066667 -1.40295501188798 4.91219715638594 2.34012512727217 13.4255342917009
-2.77459119449962 -4.8247372974049 0.150009406696665 4.49037577022206 6.86294199336659 4.43326212276112 5.81568456996571 3.47700907100331 -1.28664373051037 5.09117151607166 2.0869066845287 13.7311670910228
-2.52933346141468 -4.20979153026234 0.144454609264027 4.87878860126842 7.47914184223522 4.63978732715954 5.18336928974498 2.70245517383922 -2.44872890819203 3.98609698902477 2.18558086048473 12.5669356692921
-2.14203047318892 -5.58787130876021 -2.40164541764693 1.7297213120894 4.94534230665727 3.11586785749956 3.46646333174272 2.5153543992476 -3.21251654191451 4.59759641127153 1.30997491316362 12.2204296632247
-2.0177318833091 -5.26394579627297 -1.93019030310891 2.29472234032371 5.55155732414939 4.52714040062644 5.85821702263572 2.59880902550437 -2.5861141464927 4.86224248192527 2.06785657189109 11.1201856353066
-2.47212107398293 -6.74557955481789 -3.05509073951028 1.40321652672507 4.68542210839011 2.91858212731101 3.24093167565086 1.94090955040672 -3.28429873206399 3.99336354515769 0.718291447379372 9.71963803551414
-2.74106921282682 -4.5422567280856 -1.6662916096774 2.5940672007474 5.94441853436557 4.45009003552524 4.20090256604281 1.80470906170932 -3.07172907915982 4.52219162854281 1.93404065045443 10.343041047183
-3.75714411302046 -6.25001825852828 -2.81109156175093 1.67485509352251 5.20284638838335 3.45687375502153 3.58771214918657 1.07190976576372 -3.98041643662886 3.73496709303422 1.39628301100297 10.3838633103804
-4.78521242141723 -7.4134015083313 -4.36710824966431 0.108906841278078 3.60577306747437 3.0171633720398 1.49312505722046 0.731890773773195 -4.31853189468384 3.42659864425659 0.89314947128296 9.16641626358032
-1.8566255049272 -5.53355116410689 -1.85770887895064 1.88300042585893 5.91329484419389 4.87409024672075 4.59700398878618 3.60229020552202 -2.51577086015181 5.09869389967485 3.00710778669877 11.8451824708418
-1.62850307984786 -4.42612957520918 -1.18903660340743 2.70765376524492 6.07126307920976 5.4877574487166 4.46341968016191 3.78296351866289 -2.03273319764571 5.48486972288652 3.02820086912675 11.4186914010481
-1.58700878836892 -5.52592213370583 -1.86643727042458 2.54739253304221 6.33784835121848 4.33362738869407 5.5066553809426 2.92256419441917 -2.65515835501931 4.87954680702903 2.28905932686546 11.0048052527688
-1.28071719082919 -3.52867060574618 0.246744814786044 4.91298932162198 7.28531521883878 5.23289651003751 5.80877942171964 3.21674603548917 -3.07958918484774 4.28909749117765 3.28390187350186 11.5191494855014
-2.38889278065075 -0.739255558360707 2.11118160594593 6.45886169780384 8.40353142131459 4.77975117076527 6.30042396892201 4.46018158305775 -0.693906437266957 6.4091008793224 3.69485889781605 12.0242627750744
-2.8508579861034 -1.19807363856922 2.82227204929699 7.30672238956798 8.83806298862804 4.58692334781994 6.1552865375172 4.50727246891369 -0.410771621357309 6.1493279803883 4.17532037388195 12.6788256038319
-2.48265479694713 -1.5482103694569 0.519727481495249 5.01006485332142 7.56070305217396 3.55611397136341 5.54641796458851 3.40072800029408 -0.915767895091665 5.64843632091175 2.62998176921498 11.3422467838634
-4.78495929024436 -2.84302470467307 0.0932717583396219 4.22702267386697 6.49889042594216 3.00150921561501 4.62926533438943 2.63427212455056 -1.65416857979514 5.67469456412575 3.26534702994607 11.5624137184837
-1.83414999354969 -0.626519836078991 0.716581665385853 4.84456571232189 8.94923719059337 5.2646916736256 6.55300363193859 4.23558267246593 -0.892812408100475 6.28417333256115 4.28393777500499 12.5000375140797
-1.51211096156727 -1.37852789271961 -0.550627959858286 3.72850869785656 7.59632753025402 3.92838357578625 6.33232377659191 4.96437238346447 -0.682761443745004 6.41150163303722 3.82120393406261 12.8558366168629
-2.37792453765869 -2.12098560333252 -2.31156406402588 1.91348400115967 5.73986663818359 2.53464260101318 5.11139430999756 3.6444372177124 -1.69598255157471 5.67791023254394 2.6247953414917 11.6438287734985
-1.60828341570767 -1.17642153826627 0.293646439639005 3.93636189374057 7.90758381756869 3.24653683575717 7.06371746930209 4.67664585980502 -0.67347277727994 6.22312508496371 4.11555252942172 13.2939001170072
-0.643608283996581 -1.59739322662353 1.03710918426514 5.25698261260986 8.95443992614746 5.6577995300293 6.75559310913086 4.72010879516602 -0.811008644104003 6.42450122833252 5.18681411743164 14.4313080787659
-1.49451059861617 -0.65207857652144 0.992708258195357 2.38546567396684 7.43974690870805 4.25473123030229 4.61620240644975 4.34970956282182 -0.949670739607377 6.45238595442338 4.15788464979692 12.6508069558577
-2.04501100019975 -2.04696603254838 0.0527272657914608 1.3650899366899 6.80291227860884 3.58030752702193 5.88601545854048 4.27772764726119 -0.773255781693891 6.16038755937056 3.49095205827193 12.110518022017
-2.33427463878285 0.00711024891246481 0.78049052845348 1.96599734913219 7.44598830829967 5.25477946888317 5.4784313548695 4.89549125324596 -0.234804500233043 6.86927474628795 5.16093982349743 12.7077070582997
-1.53084256432273 -0.295422337271951 -0.0400359847328886 1.33014414527199 6.56679079749367 4.17179987647317 4.82792589881203 4.10896322943947 -1.23212506554344 6.01767466285012 3.09378550269387 11.6910059235313
0.576372753490102 1.32363380085338 2.8412538875233 4.71687282215465 9.39029277454723 6.26416553150524 8.0532375682484 6.61525405536998 0.960585247386586 7.68272269855846 5.52784026752819 14.6833425868641
-2.28046470121904 -0.196920923753218 1.28122658296065 3.18394608064131 8.09821362061934 5.29783386750655 6.7898210959001 5.10822720094161 -0.291630320115523 6.38338322205977 4.69693893952803 13.6091551260515
-1.11241595528342 0.076373412392357 2.32857258536599 3.63736851432107 8.99766190268777 5.5979359886863 6.67088635184548 5.75057251670144 0.562003447792748 6.66066582419656 4.18732292868874 13.3308590195396
0.398150175268 0.507162779027766 2.9517275983637 4.904741972143 9.42500182932073 5.19787570779974 7.97967597788031 5.82872745340521 0.654720991308039 6.75901481455023 4.4640795881098 13.5361048871821
-0.218196565454658 0.157078092748467 4.26118213480169 6.56476814096624 9.88922054117376 5.05437118356878 7.75723392313177 5.37418205087835 0.285309141332451 6.26827556436712 3.8047793561762 13.9288705045527
-0.731390164115211 -0.447443173148415 3.97606356360696 6.05266363837502 9.98076231696389 5.61513788916848 7.66520960547707 4.90306360938332 -0.873151943900368 5.04726107337258 3.61040671088479 12.6639250061729
-0.231066252968528 0.0325064399025656 3.20645472786643 4.66925666115501 9.39078280709007 5.47149512551048 7.54717013619163 5.71445414803245 -0.129812743447044 6.25967643044212 3.87733790657737 13.5565218665383
-0.948516767675226 -1.99475471323187 1.35026367360895 3.4991570299322 7.76790531331843 3.57864959890192 7.14407451803034 5.00926311666315 -0.803604047948664 5.74563129598444 2.71004303151911 12.1251555269415
-5.16265661933205 -2.89145453192971 0.582563564994118 2.67988793633201 6.71939008019187 2.06093995354392 5.04389016411521 2.27456300041892 -2.51697333075784 3.68919007561423 0.788644955374977 10.1668988921426
-3.53686110756614 -3.30992858193137 -0.513473198630592 1.59714730002663 5.73438770987771 1.75300629355691 4.13080818869851 2.56052811362527 -2.61333815834739 4.2092583916404 1.3045314095237 10.1299298546531
-4.70410806482488 -4.25536424463445 -0.570790117437188 0.755591565912422 5.31176202947443 1.18698614293879 3.64485281163996 1.63620870763605 -3.46469384973699 2.81888120824641 0.0874149149114452 9.0262319391424
-4.45342786962336 -5.44419439489191 -2.28693540746515 -0.30067213231867 4.42431585138494 0.663992326909845 1.84985200708563 0.492063921148127 -4.49178465062922 1.44336740320379 -1.29953344518488 7.99437658136541
-2.46036049235951 -4.63449760783802 -0.349963153492322 -0.277787173878064 4.76557830463756 0.681294475902209 4.65481570850719 1.75203612934459 -3.08293434489857 2.58576873432506 -0.584317172657361 8.83188251148571
-3.54852611368353 -4.73100025003606 -0.65068179910833 1.42049091512507 5.29918354207819 0.508778268640693 3.97405594045466 0.936318094080146 -3.55152637308294 1.74101703817194 -0.505868261510674 8.35827034169978
-6.16421357068149 -3.74621239575473 -0.87071839245883 0.460280981930818 5.26457270708951 1.67064055529508 4.08049735155972 2.02528151598844 -2.23205414685336 3.64391669360074 0.592618552121248 9.50182875719937
-3.63243314569647 -2.46021863763983 0.580144674127752 1.37242296392267 6.10129049474543 2.86040094549006 6.50208261663263 4.05214479619806 -0.287193506414241 5.08909967595881 1.93157365972345 11.1918371027166
-2.76988607753407 -2.4414024959911 0.339445053447378 0.68529885898937 5.86763471256603 2.73240846287121 6.44703763615001 4.56644528995861 -0.26323515285145 5.2279090274464 2.7321986545216 11.1827811587941
-3.59172826246782 -3.99610143141313 -1.80022817091508 0.0113257841630414 4.80334181352095 0.982736535505815 4.75698179765181 2.89677233262496 -1.17129140333696 5.3703727201982 1.70475763841109 10.45667738481
-5.4583683534102 -6.35678677992387 -1.15858273939653 -0.553607992692427 4.34395117326216 2.23490519090132 5.31456179185347 3.36441797776656 -1.6613770051436 4.0478686766191 1.52824396653609 10.3320798353715
-6.48812753503973 -4.47045594995672 0.604544812982734 0.398291761224922 5.69938867742365 3.57378309423273 6.16639059240168 4.9375449960882 0.00225561315363265 6.31658094579523 2.5929633920843 10.6671268289739
-5.1379676211964 -5.77278665195812 -0.105927978862415 0.382360900532117 5.63959833491932 2.52107664455067 5.334891761433 3.33107229579579 -1.73411897312511 4.57876440395009 1.59211775172841 10.5880608211864
-5.59659077037464 -4.91017223704945 -0.620873225818979 0.348628269542349 4.72683166157116 1.68959163318981 4.78008674274792 1.73012660633434 -1.8956954609264 4.0717060435902 0.760001407970083 9.77409194599499
-7.4875710920854 -3.36297926469283 -0.8431733564897 2.07531419233842 6.16681733564897 2.47433343367143 5.08155312971635 2.47082772688432 -2.55672010941939 2.7936731858687 0.227526335282761 9.67319169477983
-8.894841150804 -3.45877166227861 -2.66845412687822 2.08543114228682 5.42788509889083 2.35136131806807 6.36148647828536 2.81054596467452 -3.50000091032548 2.83689217133956 0.429270787672564 9.55408196015792
-7.68934245543046 -1.95437045530839 -1.17727275328203 3.5743561224504 7.08168224854903 4.2905140356584 7.57784561677413 3.84572796388106 -2.55006976561113 3.49663357301192 3.13828281922774 11.1091366247697
-8.47240779183128 -3.61655757210471 -1.50707194588401 2.7531476280906 6.52021267630837 2.75979855277322 6.81329395987771 3.09792759635232 -2.95952555916526 4.20507862784646 3.30989124991677 11.7863717339256
-5.88014848882502 -1.59940775090998 -0.939600545709784 3.49385587518865 7.13305894678289 4.2888445073908 6.8990682775324 2.79339925592596 -3.02640970403498 4.03347722833807 2.38981572931463 11.3806757146662
-5.99674393046986 -0.829118503223764 0.885336147655142 5.90319942127575 9.20798419605602 3.8386099208485 8.14419006000866 3.90033553730358 -2.09982849467884 4.72270797382702 4.2235090602528 13.7698876727711
-8.14204046942971 -1.61300299384377 -1.57819960334084 2.60533883354881 6.0740068175576 2.34919526360252 7.75057770989158 4.81879975579002 -0.891649462959982 6.44218327782371 4.722665569999 13.9388621070168
-8.10860994512385 -1.37668207341974 -1.05893686467951 3.63434621637518 6.69133779352362 2.12023565118963 6.29709836786444 2.59906408136541 -2.72390916997736 3.23386213129217 2.99585172479803 10.6766493017023
-8.24123659133911 -3.9159707069397 -2.46079149246216 2.48081312179566 5.27017602920532 0.543273067474367 5.69480428695679 1.3382082939148 -4.63199129104614 1.67675504684448 1.48193655014038 9.38864908218384
-8.23793263001875 -3.67519802613692 -2.89405483766036 1.95403247313066 4.78160434202714 0.629430346055464 5.74751429991289 2.47494464354082 -2.9142803625627 3.8303370995955 1.70706515745683 10.7575164361434
-6.81239724592729 -2.63752389387651 -1.49495530561967 3.62024664445357 6.37851500077681 1.65802549882369 6.75832819505171 1.75104498429732 -3.50445771650834 2.88025450272994 2.34976744218306 10.5974347548051
-6.85969484502619 -1.35890329534357 -0.770453817194159 4.01126920526678 6.85807763879949 2.52109205072576 7.82906495874578 3.9965463811701 -1.85419214422053 4.56067907159979 2.53570043390447 11.6091705495661
-8.18983859148893 -2.27191180315885 -3.06299990740689 1.8370416727933 5.20181446942416 1.09929066571322 6.25297146710482 2.23299961957064 -2.90820712176236 3.54317265423861 2.38148289593783 10.7888935175809
-6.82219185395674 -2.48463120027022 -1.12369980378584 3.61131415800615 6.66415534452959 1.82696471647783 7.12514434294267 2.83430037931963 -2.42183556123213 4.4243634744124 3.94845328764482 11.7400430245833
-7.34842774651267 -2.91217133782127 -2.35798165581443 1.68043425299905 5.4904146454551 1.06161406256936 7.02192404486916 3.2730188629844 -2.58246896050193 3.9863748810508 3.2278299591758 11.2344179413535
-7.63222929347645 -1.86600729335438 -2.32720991481434 2.00110009800304 5.62529424320568 0.796657120097766 5.95758584629406 2.22379068027843 -3.03846212733876 3.81091264377941 2.72356179844249 11.3255305637013
-6.41367164958607 -1.61928764690052 -2.43542686809193 1.61819823871959 5.44481929432262 1.14540656696666 6.58709319721569 3.21957191120494 -2.0102311741222 4.45562728535045 3.29969199787487 10.1462601054798
-5.40649100216952 -1.30208083066073 -1.46687193783847 2.87664918032559 6.29298714724454 1.84798363772305 7.39346436587247 3.96812752810391 -1.61950751217929 4.98849991885098 4.52756241885098 11.0826685818759
-4.34381758949973 -1.29005706093528 -0.867853996970435 3.75067436911843 6.84488785483621 2.10236466147683 7.6672173760154 3.59814560630105 -1.58724105141379 4.44313538291238 3.49609101035378 10.9832249901511
-2.80095535625111 -1.37591415752064 -0.176718295704234 4.51354545246471 7.34733527790416 2.43518966328014 8.19746631275524 3.88228171955456 -2.35619980205189 4.05314391743053 3.8537897456776 11.9186596263539
-2.29048414230347 -1.69471807479858 0.439782428741456 5.5429986000061 8.30448560714722 2.80960969924927 8.53680543899536 3.91678171157837 -2.06775922775268 4.05003862380982 4.19153909683228 11.6876986503601
-4.5387845993042 -0.0495687484741225 1.31562747955322 6.23681964874267 9.07112922668457 4.03771533966064 9.03057422637939 4.42662754058838 -1.83226833343506 5.33016338348389 4.96385231018066 12.9329232215881
-5.29686887914484 -0.296001035516912 0.944237154180353 5.80587140863592 8.8201812917536 3.34082452600653 8.25770513361151 3.27923623865301 -1.87983472997492 4.95464364832098 3.99999849146063 11.978397768194
-4.51417218988592 0.712607747858222 0.981171972101386 5.92494238073176 8.75536096746271 3.83512056524103 8.84774912053889 4.63317239934748 -1.14261304681951 5.08639467412775 5.30092943364924 13.1360601251776
-5.47046298980713 -0.283352088928222 -0.0945455551147454 4.49533538818359 7.81902961730957 2.82282047271729 7.62464694976807 3.59745388031006 -2.09401340484619 3.2340124130249 3.75667552947998 11.647282409668
-6.14077126763084 -1.1343110778115 0.0318990967490471 4.76298773505471 7.38808405616067 2.61044180609963 7.91649878241799 3.25289976813577 -2.29508721611716 3.56133711554788 3.43866789557717 11.7421356461265
-6.52540945573287 -2.53451132340865 -2.80580877824263 1.59174371199174 4.83784509138627 0.255922560258345 6.6013557954268 3.25119042830034 -2.71591543717818 2.90349030928178 2.49670434431596 9.92401624159379
-6.07272077040239 -1.46074986891313 -2.82746434645219 1.5561034636064 5.04416727586226 1.32116770310835 6.10264563126998 3.2315356688066 -2.24785352186723 2.75060534043746 2.6682860807939 10.7387521223588
-6.21833138032393 -1.32077126069503 -3.26165489716963 0.839613871140912 4.46712966398759 0.533791498704389 6.31284518675371 3.24734588102861 -2.63535408540206 2.53543372587724 2.3107175393538 10.1547421975569
-6.47455903833563 -2.22001382654364 -3.0042087728327 1.67714574987238 5.26649454290217 0.785038739984685 6.66747835332697 3.78279188329523 -2.08750268762762 3.36653211767023 2.50165250951594 10.176155835932
-5.9546141017567 -0.450992046702993 -1.00620978962291 3.0873551975597 6.44503074992787 2.37886864055287 7.96654945720326 4.83679062236439 -1.36986869465221 4.6383863102306 4.03366905559193 12.4796682010997
-7.2820536179976 -1.42942300276323 -1.32758202986284 3.10553679032759 6.68277010484175 2.57379850907759 7.64525255723433 3.77941832108931 -1.5514971299605 4.56144461198286 3.21460089250044 11.7737925962968
-8.85181940252131 -2.6995042627508 -3.41073740178889 0.319086664373224 4.44804441278631 0.760912531072442 5.21097814386541 1.95226346796209 -3.14535082036799 3.78561841791326 2.70368444269354 10.4574524099177
-6.42912238727916 -1.66978973041881 -1.35308211933483 2.88083702434193 5.6536565433849 0.568769992481577 5.35481888164173 1.11591774333607 -4.0095629085194 1.60450416911732 0.89936500896107 10.4100862156261
-6.68434899070046 -2.35169975974343 0.527017662741923 4.41025550148704 6.11504561684349 4.5424843528054 5.32988173744895 1.40001876137474 -3.97393601157448 2.12978179238059 2.00087363503196 9.86282832405784
-7.48997775858099 -2.51541797464544 -0.336682241613214 4.37399395162409 6.17280300313776 3.02587612325495 4.38554676229304 0.113318521326239 -5.18822376077825 0.552527505701239 0.0870848482305355 8.15666111165827
-7.15919544913552 -2.05553677298806 -0.616762664101341 4.26977107308128 6.50767085335471 3.46347758553245 6.05034301064231 1.97523638985374 -3.3554253838279 2.30158946297385 0.868791077353738 9.73572585365989
-5.6576338854703 -2.18037329587069 0.273709193142977 4.72977341738614 7.76113785830411 5.50123681155118 6.37488450137052 2.67970933047208 -3.0277739611539 4.06447686282071 3.1000393780795 10.2242707165805
-4.30567844564264 -5.28061016256159 -3.09710033590143 1.52747623270208 4.36274997537786 1.67597095316107 3.45126239603216 -1.04810054952448 -6.26780803853815 1.13153545206243 -0.646519738977606 7.58455268686468
-6.71259984103116 -7.82227620211514 -5.75165471163663 -1.57779416170987 2.19839754971591 0.103077801791105 1.57235613736239 -2.5836554440585 -7.21508893099698 0.607317837801848 -1.72526463595304 6.41527453335849
-4.8814077984203 -6.59860712398182 -4.50949007381092 -0.519677222858775 2.86741727482189 1.73956578861583 2.82764524113048 0.0615090716968894 -5.93352991450917 0.547705589641225 -0.788796485554087 6.73040193210949
-3.0909627567638 -7.02478538859974 -4.39540039409291 0.245169292796742 2.609093319286 1.57449020038952 3.52736343036998 0.85560096393932 -5.10800682414662 1.51818526874889 -0.486766208301891 7.08620322834362
-3.42220098322088 -5.72651655023748 -3.39050084894354 1.8671857660467 4.75890653783625 1.59931009465998 4.19557779485529 0.647499257867988 -5.15474683588201 0.936466390436347 -0.729125803167168 7.97967546636408
-0.977700242129238 -6.34035015973178 -2.38026333722201 2.00807856646451 5.84601592150602 3.83431338396939 5.450489989194 1.70473574725064 -4.04391384991732 2.78631877032193 1.29463862505826 9.51939486590299
-3.93876376585527 -7.28754535154863 -3.18993678526445 0.962653012709183 4.44781193299727 1.78377041383223 4.2789905981584 1.38806423707442 -3.97375979857011 1.95440754456953 -0.34272113279863 7.83744129701094
-0.490427806160668 -5.52556498267434 -2.12055475928567 1.75073735497214 5.43478505394675 3.60930936119773 4.49526898644187 2.25544469139793 -3.030241801522 3.63316457054832 1.61089818260886 9.3974982955239
-1.15012125535445 -6.85603670640425 -3.56563715501265 0.855490164323285 3.99768681959672 3.08664365248246 4.27405591444536 2.41936345533891 -3.61919931931929 3.21805806593461 1.23610730604692 9.49015565352006
-2.26343957727606 -6.63870279138738 -3.26346437280828 0.458110410516912 2.43666990453547 1.93349416906183 3.84716756994074 1.20053632909601 -3.99499551599676 2.54653890783137 0.0177474802190609 7.53596456701105
-1.56348253596913 -5.44153810847889 -3.8550722729076 -0.604681266437876 2.52279065739025 3.51318334232677 3.73895619999279 2.48692678104748 -3.45861269343983 3.13368390690197 1.38563512455334 10.1788594592701
-0.453508099642669 -4.48384447964755 -3.70655413540927 -0.146276196566497 3.04203824129971 3.74568204012784 7.09606484499844 3.67044476595792 -2.1604420748624 4.43214825716885 2.30267933932218 10.0469706448642
0.395495015924627 -4.02677861993963 -2.67053548639471 1.18831499273127 4.30148561651056 4.18607195073908 6.83188970739191 3.31246431524103 -2.22381727045233 4.23937853032892 2.3985277002508 10.8752723520452
-1.18300495147705 -4.610817527771 -3.13119945526123 0.587069892883299 3.36796321868896 3.58769931793213 4.76821460723877 2.87180080413818 -3.47040042877197 3.37389316558838 1.43613948822021 10.2378686904907
-0.453401357477361 -4.39248636419123 -3.17067316228693 0.937431543523616 3.9129526311701 3.6502401525324 5.11359903162176 3.03032705133612 -2.64724710637873 4.79278203790838 2.0322038823908 10.422121256048
0.714920338717373 -3.8520886334506 -2.16098183718595 1.83346777829257 5.02213602933017 4.82160883816806 5.06317644986239 3.94201880368319 -2.12003869143399 4.84834986600009 2.56219130429355 11.3330748644742
1.27083646600897 -3.75157106572932 -1.26545465642756 2.80466520136053 5.74862253015691 5.03812562769109 5.58462011163885 4.07354604547674 -1.85665071660822 4.79229604547674 2.78165685480291 11.6977955037897
1.09877886338667 -3.59156308607622 -1.47418103651567 2.64773478074507 5.86349405808882 5.29853453202681 5.25943579240279 3.92481913133101 -2.18892941908403 4.99889673753218 3.30282702012495 11.5888625578447
-2.22979309775613 -6.40735390403054 -2.61315491416238 0.558674309470437 2.48527381203391 2.9816517569802 4.21806762001731 1.47184607765891 -4.0528712532737 3.34247634194114 1.06822440407493 10.2023071982644
-2.86737996881658 -6.41815358942205 -3.69282705133611 -0.327770059758965 2.54256075078791 1.14419382268732 3.38495462590998 0.526172811334785 -5.11256582086736 2.63553827459162 -0.48101217096502 8.70104997808283
-1.18206095262007 -6.57201456590132 -3.86975550218062 0.410248999162153 3.71433186964555 3.07670522169633 3.28131413893266 1.1272461457686 -5.30071901841597 2.03500104383989 0.770030264420942 9.58883405165239
-3.65331382751465 -7.95076103210449 -4.00935478210449 0.26858024597168 3.41826515197754 0.977057266235352 4.03694801330566 1.02664642333984 -5.29549522399902 1.99902610778809 -0.969283294677734 8.3374116897583
-1.68049814917824 -5.45974352576516 -2.11471750952981 2.09148022911765 5.40571210167625 1.93477818749168 4.35663029930808 0.377281162955544 -5.55873491980813 1.64977643273093 0.175321552970193 9.01208398125388
-1.58037123246626 -6.7046178297563 -3.0392182783647 1.29694047407671 4.69894376234575 3.15019479231401 4.87287774519487 2.3937822862105 -3.92095884843306 3.6296049638228 0.884319929643112 9.52713456587358
-0.719795461134478 -4.97879051728682 -1.93899941010909 2.96339393095537 5.29398131804033 3.59951949553056 6.15335154966874 3.04499984221025 -2.99213432832198 3.86083388762041 1.69649863676591 10.3517539544539
-0.4476806120439 -5.42320169969038 -1.86726297898726 2.17557225660844 5.47666917280717 3.7938908143477 5.98370252089067 2.5967358155684 -3.28052439256148 4.20578275160356 1.86936841444536 10.3834475083785
-2.81954307556152 -6.76441497802734 -3.69600028991699 0.365507888793946 3.47551422119141 2.18690185546875 4.03076438903809 2.04300003051758 -4.30280227661133 3.22874526977539 0.259846496582032 9.12353115081787
-2.25287742614746 -7.14728279113769 -4.73983688354492 -0.864255142211913 2.4699104309082 2.13277893066406 3.96215133666992 1.70816307067871 -4.33354301452637 2.8728645324707 0.166497039794923 8.90550308227539
-3.61303273981268 -7.60774175470526 -3.61530057733709 0.552488881891424 4.15556009465998 0.553240377252752 3.42658479863947 -0.287299554998224 -5.765057962591 0.979857045953924 -1.29738561456854 7.73796423131769
-3.2131196455522 -7.75954260392622 -4.69206442399458 -0.390463014082474 3.16843781904741 0.904228071732955 2.96689973310991 0.256936888261276 -5.69225897355513 1.07399354414506 -0.918350358442826 8.42894254164262
-4.05577227852561 -6.89685580513694 -5.1080813147805 -1.48482081673362 1.61821415641091 0.653204467079856 3.01344158866189 -0.0290808417580344 -5.32413050911643 1.33325245597146 -0.9850172736428 7.72745850302956
-2.25455353476784 -6.11206124045632 -2.81092713095925 1.82404258034446 5.32594992897727 2.16128852150657 4.8557770468972 1.37607314369895 -4.78869698264382 2.42554976723411 0.131036064841531 9.16614844582298
-2.00744428634643 -7.84862508773804 -3.88289060592651 0.114229297637941 4.05477914810181 2.47344598770142 4.331192111969 1.91111001968384 -3.96778860092163 2.70989427566528 0.604450321197511 9.75815687179566
-1.64612936540084 -7.51025366349654 -3.38408255143599 0.671215300126509 4.40876126722856 2.77317452864213 5.11908173994584 2.16691804365678 -3.34463476701216 3.10311150984331 0.58705544905229 9.82785535292192
-1.34046732295643 -6.30742441524159 -2.84697328914296 1.78541577946056 4.52295220981945 3.08861936222423 5.13489259373058 1.82002652775158 -4.215942252766 2.65417684208263 1.24277700077404 9.74516500126232
-2.4744947606867 -7.30710775201971 -4.41312772577459 -0.0125444585626759 3.50092905217951 1.4774152582342 3.2347337549383 0.301872426813301 -5.46149617975408 1.06728571111506 -0.447938745672051 8.73300569707697
-1.44254504984075 -7.34506809061224 -2.74645435159857 1.0859469240362 4.65556228811091 3.03850734884089 4.4976786440069 1.31254566366022 -4.83555232828314 2.29302967244929 1.09014499837702 9.30063141042536
-0.102283720536665 -4.77161813215776 -2.10779977278276 2.45792555375533 5.7487304167314 4.09397482438521 4.62030481858687 1.16220068498091 -5.18448472456499 1.95189070268111 1.43291258378462 9.67261862321334
-0.0947041771628641 -4.89961674430154 -1.29428150870583 3.4293703772805 6.85686347267844 4.24805972359397 5.25398204109885 1.27671763680198 -4.72363522269509 2.30565783760764 1.81249568245628 9.41683909676292
-2.54103412628174 -6.25108852386474 -2.13086452484131 2.59506664276123 5.56352767944336 2.75351390838623 3.42849788665772 -0.55286350250244 -6.42512836456299 0.270954704284669 -0.069749259948729 7.65695629119873
-1.24427661028775 -5.99030551043424 -1.38995417681607 3.60969296368686 6.30553189190951 3.07842961224643 3.37055912884799 -1.06695422259244 -6.11546000567349 0.422772797671232 0.092616471377287 7.9711164561185
-0.635574748299337 -4.31723253943703 -0.98132746436379 3.40589291832664 6.56154401085594 3.79447324059226 4.92916352532127 0.976672718741678 -4.85780947425149 2.21448857567527 0.974313328482889 9.49685723564842
-5.32273541363803 -6.21874104413119 -1.98195515545932 2.72546710101041 5.41328562823209 1.43019999590787 3.05027522173795 0.444045439633456 -5.26592694195834 0.993768111142245 -0.637737855044278 8.25947131243619
-10.1012482729825 -4.50994540127841 -3.0318360415372 1.03113888827237 4.27023457613858 2.38951443758878 5.68757008639249 2.28716420260343 -3.15737391385165 3.65469502535733 0.834519854458897 9.89927052584562
-1.47190269123424 -4.27051528583873 0.225990451465954 4.61793724406849 6.57421223033558 4.69996658671986 8.02446190227162 7.41299072612416 1.42363945354115 7.72588554729115 3.40773788798939 15.5225826870311
-0.949228451468727 -4.84893243096091 -0.287326977469704 4.05725081183694 6.08790095069192 4.75052054145119 7.84004862525246 6.29767306067727 1.71778471686623 7.77521879889748 3.48043616034768 14.3780077240684
-1.11590149619363 -4.53747894980691 -1.00403549887917 3.8334641196511 5.91852710030296 3.11877486489036 7.81223342201926 5.95696398995139 -0.418725516579368 5.98832080147483 2.47149894020774 13.4833922126076
-1.50667215694081 -4.03226114619862 -0.485990775715219 3.78928731571544 6.00627015720714 4.38422750126232 7.12864659916271 5.63900922428478 0.662454353679312 6.52050374637951 2.95060323368419 13.7130343783986
0.196448820287532 -4.2365479295904 1.56897308176214 3.84649421518499 6.44619514291937 4.94597770517523 7.48878433054144 6.82797290628607 1.21214248483831 8.66201831644232 3.96730186289007 14.86595918482
2.44712228775024 -1.14709310531616 3.89814538955688 5.87387819290161 7.81366701126099 7.31908102035522 8.17467947006226 8.75914545059204 3.18616647720337 9.33914346694946 6.35419626235962 15.2334415435791
-4.04560278979215 -4.39071272936734 -1.25443648425016 2.83402253064242 5.41721058758822 3.71951676282016 6.66774178418246 6.1375637141141 0.938064583865078 6.58360482129184 2.2256984797391 12.1141939249906
-5.2252612807534 -4.35393674156883 -1.09938199303367 3.45291178443215 5.52203600623391 2.82251589514992 5.1601843140342 5.14661829688332 0.42793505408547 5.63035052039406 1.35822146155617 12.5884050629356
-8.12916424491189 -5.86489727713845 -3.49904492118142 0.51237437508323 4.17910525582053 2.33727023384788 4.58792063973167 5.64195487282493 0.902852509238503 6.16352889321067 1.75033709786155 11.8652748801491
-4.27287637537176 -8.17059861963445 -3.08653604334051 -0.210807436162774 3.89357412511652 1.35830534154719 3.51198232824152 3.68946302587336 -0.334588640386407 4.41148031408137 0.0811923807317569 11.2269166773016
-5.39398730017922 -7.03952753760598 -3.28336298682473 -0.291688563606957 3.30349004051902 -0.658052088997582 6.02872502587058 4.31663548729636 0.475567219474097 4.57037961266257 0.19438016197898 11.0260061003945
-2.75102440227162 -7.20805755962025 -2.76986328471791 0.191387020457874 4.78527148853649 0.371759258617054 5.42701705585826 4.28613647114147 -0.695686496387829 5.24780162464489 1.40453704487194 11.9600103725087
-2.70752490650524 -6.59432948719371 -0.936927448619496 1.16509472240101 5.1464694630016 -0.0673920024525039 4.79153763164173 4.23507343639027 -0.625356327403676 5.57877193797718 1.49690281261097 12.2178052555431
-6.09604446237737 -1.75517646616155 -0.376909177953547 2.32113083059138 6.38885029012507 2.40904815847223 6.25511367971247 4.9490910356695 0.532934266870672 5.91799839193171 1.5305291002447 12.7000237291509
-10.2410012245178 -4.54266939163208 -2.37064561843872 1.78789319992065 4.93189706802368 -0.402141666412355 3.7839316368103 1.88935461044311 -3.24762353897095 3.13172330856323 0.477201366424559 10.4360064506531
-9.49727386994795 -6.59191650910811 -4.40367264314131 0.159403376145796 2.91569762663408 -2.15159172578291 2.81568580107255 0.828327707810836 -4.00457329316573 2.87960486845537 -1.35557503266768 9.84585242704912
-7.66720170107755 -5.60478943911466 -2.68741768923673 2.27637892636386 4.51327448758212 -1.18051690188321 2.36384611996737 0.713581379977139 -4.83114403811368 2.68062239560214 -0.466767969998447 9.63006812008944
-8.95486738898537 -5.24249747016213 -0.489554431221702 4.00865647576072 6.45792672417381 2.23317811272361 2.84720322869041 -0.975554492256858 -6.5410852692344 0.181227658011696 -1.06586363532326 9.62325761101463
-8.58163003054532 -3.63951996889981 0.815935811129485 4.14899512204257 7.80494757565585 2.83120795163241 4.8998801318082 1.70393629941073 -4.49308518496427 1.72888632687656 0.151621541109954 10.9374148455533
-5.27240217382258 -0.719833738153632 2.94452821558172 5.95537435358221 8.08282243555242 6.30658113306219 6.45348798578436 4.54052697961981 -1.99315488988703 5.60045968836004 3.74644815271551 13.8757764036005
-4.69619037454779 -0.168238180333919 2.71356342489069 6.38384006673639 8.42222068960016 6.28401802236383 5.64001033956354 7.68856380636042 1.57203434163874 8.54691360647028 4.72815464193171 15.014770490473
-2.90487712513317 -0.535343586314809 2.15717274058949 5.70926624644886 7.19977241862904 4.05171352733265 5.61927753795277 5.40617233623158 -0.0862430919300436 6.24353367198597 2.91021114696156 13.0955277096141
-6.44046779979359 -0.850566829334607 3.06451800953258 5.54304984699596 8.53868583332408 6.74417499195446 6.61870769153942 6.0065183986317 -0.0192451130260132 7.51323512684215 5.09509853016246 14.7322936404835
-8.28447109569203 -2.62945133556019 1.23517268787731 4.06156772266735 6.43560260425915 4.61703055988659 5.606114803661 2.83117335926403 -1.65582424510609 5.46695750843395 2.86979335438122 12.4195646632801
-9.09155123450539 -2.75994723059914 -1.62089007117531 2.76485211632469 5.57039601586082 4.51617867729881 3.46033055565574 3.8251090743325 -0.992346217415548 6.24701363823631 3.18981892845848 12.9738860823891
-7.80636866309426 -3.74797709204934 -1.36093600013039 1.54615514061668 4.87751977226951 4.90195576927879 4.95373646996238 3.82906453392722 -1.04297526099465 6.77611844322898 3.84877698204734 13.3541399695657
-4.57573575106534 -2.39697712984952 -1.49619168368253 2.0367920962247 5.94475775631991 5.09613448056308 5.32600241574374 2.795808133212 -0.0550391110506929 5.812729176608 3.88241511258212 13.6512573328885
-7.16408010829579 -3.13668295253407 -3.91320844997059 -0.28092237819325 3.66677812229503 5.45508245121349 5.37397721897472 4.19379190098156 1.03060678135265 6.97620824467052 4.37437966953624 14.3065667499195
-7.1570258400657 -1.97947457053445 -2.40345528342507 1.56888053200462 5.41876075051048 5.54641005776145 6.519824478843 3.71454474709251 0.165911171653054 6.81089446327903 4.95902106545188 14.8600182273171
-4.61886737129905 -2.75703570625999 -2.20441005013206 0.542166259072044 4.9417405388572 5.87857868888161 5.59481289603493 4.32059147574685 1.01413014151833 6.83357384421609 4.12695172049782 12.4006161949851
-2.52490046241067 -1.2451229355552 -1.64610865332864 2.06103703758933 6.08561513207176 6.41397759697654 6.31039712212302 5.0208911635659 2.02243993065574 7.66666791222312 4.62131306908347 12.9272823073647
-1.51843229640614 -2.67790380824696 -1.95897261012684 1.32343515049327 5.37732919346202 5.05497773777355 4.69807847629894 3.46802743564952 0.0778182376514778 6.86157449375499 3.30096849094738 15.2448447574269
-6.07101378007368 -1.78890928788618 0.987982420487839 2.77076974348589 6.3545166535811 6.34388604597612 7.57330193953081 5.6979815049605 2.47845139936967 9.32667222456499 5.45831075148149 16.8592146916823
-4.71543944965709 -1.21813262592662 1.19375358928334 4.00204025615345 7.71484218944203 7.35585914958607 7.96228920329701 5.88275467265736 2.17494331706654 9.70655189860951 6.16383205760609 17.6554859768261
-5.99604148864746 -0.332764816284179 2.5469539642334 5.03133373260498 8.34129505157471 7.65725116729736 8.50454502105713 6.18795471191406 1.59816246032715 9.15502243041992 6.18766384124756 18.2885594844818
-5.20525555177169 -1.04051785035567 2.5481090112166 4.41551680998369 7.60204501585527 6.87518306211992 9.1188172860579 7.32710929350419 1.84724231199785 9.17034144835038 5.7711953683333 17.0643653436141
-7.05236500826749 -3.68639630404386 0.202208813753995 2.38557177456942 5.38722830685702 5.69485789212314 6.50536471280185 5.21920901211825 0.860326108065518 7.46825724515048 4.00578242215243 16.537614401904
-6.38283107063987 -2.21543071053245 0.253654982826927 2.58769276358865 5.91541245200417 6.15669300772927 6.792675521157 6.57865479209206 2.26394703604958 9.05907299735329 5.80307057120583 16.5686865112998
-5.80336461500688 -0.653641562028366 2.60914530320601 4.00116266770796 6.84095873399214 6.52185453935103 8.29148020310835 5.37014498277144 2.38110460801558 9.61358465714888 5.67167009873824 16.9326557116075
-7.47424614646218 -2.67154801108621 0.28050887367942 2.38157164833762 4.76169192574241 5.18535029671409 6.69979178688743 6.68350875160911 2.38730323097922 8.71848761818626 4.95157801888206 16.0979722716592
-9.00080373070457 -4.41522481224754 -2.87432744286277 0.7494327805259 3.55872652747414 2.85320780493996 3.56819842078469 2.89167330481789 0.20836947181008 5.57026407935403 2.09743998267434 13.0884868881919
-7.80016031265259 -4.72954454421997 -2.01635446548462 0.605650997161867 3.69072065353394 3.42956266403198 4.00769338607788 3.18964490890503 0.424361324310304 6.27914724349976 2.53442296981812 14.1759501457214
-8.08576221466064 -4.20053691864014 -1.71405429840088 1.8253496170044 4.28666858673096 4.13249187469482 4.21010570526123 2.26494579315186 -0.651754570007324 5.54555587768555 2.27427654266357 12.3661249160767
-8.82506752881137 -3.76399422558871 -1.41567231091586 1.7035121831027 4.89822482195768 3.47158240404996 4.27138518420133 2.05432700243863 -1.08426476391879 4.89471625414762 1.61474036303434 13.3525605115024
-8.09431247711182 -4.31631450653076 -0.552799034118653 1.92988986968994 4.58514137268066 3.17543048858643 5.46424884796143 3.12520046234131 -0.746764945983887 5.50317401885986 2.30963153839111 15.2097217559814
[truncated: 830,820 more chars]
