# Supplementary material for: Conformational ensemble-dependent lipid recognition and segregation by prenylated intrinsically disordered regions in small GTPases
Source: Commun Biol. 2023 Nov 2;6:1111. doi: 10.1038/s42003-023-05487-6 (PMC10622456; doi:10.1038/s42003-023-05487-6)
Supplement: Supplementary file 6 — Supplementary Data 4 [file 42003_2023_5487_MOESM6_ESM.zip › Fig6/Rheb_cluster2_insertion.txt]

-11.6398812467402 -8.7015343839472 -5.13288127725775 -9.00468265360052 -8.49931155985052 -2.91276943033392 -4.2392655546015 -0.604881399328058 5.07814872915095 3.55879200155085 7.75532138997858 12.7112807100469
-12.7366580442949 -9.16081995530562 -10.5387458281084 -12.5451487974687 -9.7026538328691 -4.32702822251753 -5.16097063584761 -0.215745873884721 5.41719346479936 1.77002339796586 6.16804604963823 10.8084669633345
-7.49754141027277 -9.8541221445257 -13.3483981912786 -10.7452869241888 -8.11958501989191 -4.87667082006281 -3.83527754003351 1.87360002344305 5.9569597417658 2.21380426233465 5.98177625482733 13.7952590162104
-16.3007880210876 -9.40960035324097 -10.8914900779724 -10.3760462760925 -5.77309331893921 -4.13046751022339 -4.73203763961792 1.60750856399536 5.82066812515259 0.574273014068602 3.54422464370727 11.560692691803
-13.0470997463573 -6.70178762782704 -10.3010174404491 -12.1224171291698 -8.6108605038036 -5.17946020473133 -5.77061048854481 0.288982712138782 4.393969856609 -0.568883575092663 2.95907624851574 11.7878278125416
-6.22147222865712 -8.86647459376942 -10.4380097042431 -11.7310166012157 -10.7038921963085 -4.28521581996571 -6.05673643458973 -1.34500929225575 4.385078941692 -0.208223785053601 4.29962876926769 11.5066438068043
-5.72707959955389 -5.26204892938787 -10.1975462133234 -11.8033277684992 -11.5519659215754 -5.44826146906072 -6.41585561578924 -1.15854474847967 4.12892702276056 0.994317800348455 4.69520834142511 13.0481503313238
-2.82715515656905 -5.2623968557878 -9.99922661347823 -11.9755163626237 -8.89017967744307 -4.42198853059249 -5.22925476594405 -0.0392275290055721 5.05183883146806 1.41790290312333 4.84137912230058 13.6851462884383
-4.60696106824008 -5.074532326785 -10.0467632380399 -11.5248859492215 -8.45651513012973 -3.10842781933871 -5.71300965222445 -0.060763177004727 4.90257567492398 0.359267416867343 4.02336901751432 13.5478069218722
-4.11037041924217 -8.75842263481834 -10.2053640105508 -10.0557325103066 -8.53902413628318 -3.41105248711326 -2.14064385674217 1.08463690497658 5.8585169098594 1.6269266388633 5.90999434211037 16.5760321400382
-9.90697617964311 -12.6433138413863 -11.1800360246138 -8.03049989180131 -5.5127119584517 -1.03044457869096 -2.80100198225541 1.04596380753951 6.33040670915084 1.13784460587935 4.67155222459273 14.270387692885
-4.22588729858398 -8.28141784667969 -9.45768165588379 -10.1634616851807 -8.00763130187988 -2.68520164489746 -4.79007148742676 0.683319091796875 6.18734169006348 1.94571495056152 5.23608207702637 14.6774687767029
-11.8367809989236 -14.6336636283181 -12.3592648246072 -9.69250724098899 -7.38583609841087 -5.68950125954368 -5.93536422035911 -1.18426368019798 2.33521034934304 0.488568808815696 4.73351052024148 13.3958421013572
-16.6669506333091 -12.0064129135825 -11.0386451981284 -10.9219955704429 -8.5473446152427 -5.53459971167824 -7.7140983841636 -1.40464632727883 2.15686185143211 -0.554418971321798 4.24062115929344 13.4181023337624
-10.4286768306385 -15.2624037135731 -13.4009802211415 -13.6383726466786 -10.4127466548573 -6.73709891926159 -8.1512262691151 -2.20998214374889 2.13936592448841 -1.20830749164928 1.95821930278431 11.7205751072277
-13.5285999644886 -9.48391650806774 -10.036072956432 -10.6440861095082 -8.23251651417126 -4.76363681446422 -8.01596950184215 -3.786072956432 0.940300716053354 -0.679488407481802 4.01635242808949 12.8089125286449
-3.8299074866555 -9.65342433235862 -12.0518007972024 -12.3483591773293 -9.24848277352073 -4.918408463218 -7.44430453560569 -2.36780078194358 2.52035610892556 0.875630309365011 4.69222443320534 13.4103411934592
-2.09492148486051 -8.10654296008023 -9.42623557177457 -6.81906165209683 -5.16928900805387 -1.24684943285855 -4.96370925036344 -1.71123732653531 3.18911133679477 1.94253884228793 6.23556576642123 14.5193916407498
-3.11353771036321 -8.63435069864446 -9.36401836221868 -9.05700771158392 -6.16381542032415 -2.51383487528021 -5.91814128702337 -1.19801799600775 3.1133452242071 1.70744808370417 5.15163524801081 13.5744276827032
-4.34301327792081 -8.68641614046964 -11.0482191952792 -9.32099103060636 -8.85926770296964 -7.98353146639737 -9.18156193819913 -3.54221867648038 0.564211377230556 -0.551608553799717 3.39001131924716 12.5384187785062
-7.25303569273515 -7.68884005980058 -13.4040996118025 -16.4314776940779 -14.3124057336287 -11.2074843926863 -8.51044764952226 -3.8320991082625 0.738190503553909 -0.200099138780075 1.76159176392989 11.746111722426
-7.30975886258212 -8.86030169400302 -13.9991986361417 -16.4006154147061 -16.758250912753 -13.4849316683683 -10.9884068575772 -6.05719920071689 -0.348001202670012 -2.12031336697665 1.59134129610928 10.9489796551791
-6.80948866930875 -6.2129806431857 -10.0354446324435 -13.4053787144748 -13.1920493992892 -12.3227371129123 -9.88808478442105 -4.01644553271207 0.785859688845548 -2.07474936571988 1.07441292676059 10.7692285624417
-5.63111059015447 -4.91372434442694 -9.72836438959295 -13.5683569127863 -13.5522436315363 -11.8990453893488 -7.81383268182928 -3.11036435907537 2.05363138372248 0.514889318292791 4.89277418309992 12.5605779474432
-7.2063404083252 -8.36841163635254 -10.6223827362061 -12.0191589355469 -12.6849266052246 -10.9339500427246 -7.93794593811035 -2.78838119506836 2.58751525878906 0.605417633056639 5.49971332550049 13.2440833091736
-5.69090812856501 -5.96943824941462 -10.2827450578863 -13.6502720659429 -13.2034031694586 -10.4400421922857 -6.45869796926325 -2.03474586660212 3.04056770151312 1.35989028757269 6.29262763803655 13.6167133504694
-4.67117587869818 -9.17845050638372 -11.8121823484247 -12.4876469785517 -11.4077138120478 -8.43950931375677 -7.21623317545111 -1.17918102091009 3.84098728353327 1.40986927205866 4.87092216665095 15.0041876619512
-4.54775203358043 -6.87170566212047 -9.53057254444469 -12.5016704906117 -11.1827350963246 -9.15132869373668 -6.29585040699352 -0.940572391856801 3.48812900890004 1.49820553172718 4.34670769084584 14.2969444881786
-2.43165748769587 -8.20700996572321 -7.66763656789606 -11.6655937975103 -10.6103569811041 -9.84809845144099 -5.232318574732 -2.67163627797907 0.782867735082451 2.50189620798284 6.42723113840276 12.1371825391596
-1.45349052602594 -7.08485916311091 -6.62323692495173 -11.0996430223638 -13.0242760484869 -11.4613716905767 -7.45739105398005 -2.56323555166071 0.294007032567805 2.15929481332952 4.97227737253363 10.2218472654169
-3.52682504653931 -11.2202168464661 -11.7653351783752 -14.6912346839905 -12.0465889930725 -8.07575426101685 -7.00232133865357 -1.52333650588989 1.50241651535034 -1.10915002822876 3.87393751144409 11.4247387886047
-6.3439695444974 -9.21534558209506 -4.97138234051791 -7.23964901837436 -8.23168393048373 -3.72562809857455 -5.16581364544955 1.17461756792935 2.91401843157681 0.908277312192048 5.18859747973355 12.9202230366794
-10.9074019605463 -13.2774981672114 -9.40180961435491 -9.9063834363764 -7.79878799265081 -4.37226096933538 -7.40264694040472 -1.6848086530512 2.78275688344782 0.571760255640203 4.16401107961481 13.129292566126
-1.69272753108632 -7.98707720149647 -6.34210916865956 -8.39362093318593 -5.85751291621815 -1.97925325740468 -2.01642748225819 4.21289113651622 4.8910308231007 1.71877912174572 3.39216092716564 13.1747017253529
-4.931368524378 -10.0954233949835 -7.88442676717585 -8.20616405660456 -5.97890346700495 -1.84661167318171 -3.1231467073614 2.55357295816595 1.59573299234563 0.0856316739862599 2.37897807901556 9.48230869119817
-13.3079191207886 -14.4178625106812 -9.57236347198486 -12.6687131881714 -9.4330602645874 -7.73490581512451 -5.47254047393799 0.325637245178221 3.1317304611206 0.0317625045776353 -1.0142484664917 8.03770771026611
-20.4831348072399 -16.069232524525 -11.7317081104625 -10.8166194568981 -10.5542026172985 -9.8087211262096 -6.08674007762562 -0.939708293568003 2.06850093494762 -2.17583996165882 -1.24664646495472 7.70346778522838
-15.5513710195368 -13.7562469655817 -9.95215455835516 -11.4847435170954 -8.56147043054754 -8.57714502161199 -4.30414239710028 0.869845945184881 3.60504682714289 -0.178259294683283 0.539002973383123 11.404656011408
-20.7209715843201 -18.5132994651794 -19.7234892845154 -15.5071730613708 -11.6628603935242 -8.52032804489136 -8.26651525497437 -2.62749052047729 -1.24697065353394 -1.81890821456909 1.97988557815552 10.9576592445374
-16.4964653882113 -12.2412735852328 -10.4899823102084 -9.24542969790372 -8.84723633852872 -5.29973763552579 -7.47265214053067 -1.24998253909024 2.48526411923495 -0.482289973172275 2.50141745480624 10.9699414339933
-17.5895668896762 -12.1454369458285 -10.5353810223666 -15.4983307751742 -12.5529610547152 -8.53773659792813 -8.24263733950528 -3.78638238039884 1.90599852475253 -3.12596482363614 -0.37997788515958 9.00931292447177
-9.94021707881581 -13.959363044392 -9.96168238032948 -5.9744253765453 -3.37776666988026 -2.6724234234203 -1.86734491695057 3.23031896244396 7.28868764530529 2.34257024418224 5.35812371860851 13.5719093669545
-5.34375156055797 -12.5820442546498 -10.2716823924672 -9.1772724498402 -5.48968089710582 -1.87003101002086 -0.117993961681019 4.13131748546254 7.23446594585072 2.20854030955921 5.71325146068226 14.0383080135692
-5.09835647236217 -11.3553202022206 -8.94962714802135 -8.31339095722545 -6.54498122822155 -2.76714728962292 -2.76705955158581 3.10837341655384 4.96332146037708 2.97579933513294 5.0894734989513 13.0722777973522
-4.23943932273171 -10.854599311135 -7.64729149558327 -11.821998908303 -8.49279053427956 -2.85109169699929 -4.37331230857156 1.96070830605247 3.71614997170188 1.7896782614968 2.87949721596458 10.396543190696
-3.42971029281616 -6.04405393600464 -9.88924589157104 -11.1882361412048 -7.80402746200561 -2.63909330368042 -1.42492666244507 3.05275545120239 4.63060865402222 2.22862062454224 3.47825059890747 10.970240688324
-8.73112492994829 -11.5290928407149 -12.2770176454024 -10.5733433289961 -6.80951123671098 -2.99430280165239 -2.52142148451372 3.5679816679521 5.42056269212203 2.54399294419722 1.74758524461226 10.9762076811357
-13.0228328964927 -7.80181124427102 -9.15482714392922 -6.67694285132668 -6.82563593604348 -2.44990351416848 -2.52116587378762 2.45817181847312 4.907848332145 2.07722661278465 1.88563916466453 11.8077621199868
-12.5535318287936 -8.38762683001432 -9.82352656451139 -8.28508967486295 -9.11598986712369 -4.55026263323697 -5.32130641070279 0.640472230044278 1.89449292096225 0.462074097720059 -0.6877328785983 10.417305764285
-4.37735531546853 -4.07722065665505 -7.31349156119607 -6.19509861686013 -3.45280621268532 1.56249263069846 -1.83267758109353 4.87850882790305 5.51645209572532 3.51290538094261 2.10426738045432 12.2074382521889
-6.42457626516169 -6.99554298574274 -9.17809913808649 -9.76225326711481 -5.68717621023005 -0.516050798242741 -3.29731796438044 2.8548999006098 2.68132354562933 2.97350646799261 1.69726898019964 11.2060418302363
-15.4252154870467 -16.8618342919783 -14.9668834252791 -11.7357184930281 -7.88940883116289 -3.47475505308671 -4.2053802056746 1.18611835999922 1.77050327821211 1.63436626954512 0.338122601942583 10.8876469091936
-13.5011273037304 -11.598634780537 -6.30961805690418 -5.53732687343251 -3.76740270961415 -0.0524387966502786 -3.3254471432079 2.85638230930675 4.04360765110363 0.0183581699024558 1.59840577732433 10.3330211032521
-12.5190836559642 -8.30122248042714 -6.98280016292225 -4.65030542720448 -4.31560770381581 -0.676487601887096 -2.25941912044178 2.48319944034923 3.61334165226329 0.948384605754505 2.28380521427501 8.80250867496837
-8.65095670006492 -8.73867375633933 -9.27950055382469 -5.20500142357566 -2.55763394615867 0.791223933480001 -2.79161412499168 3.33950083472512 3.87363093116067 0.730684687874533 0.608910014412618 8.45081751563332
-10.6469203602184 -13.1572677265514 -8.57844463695179 -7.63409916270863 -3.75314060557972 0.0280922282825813 -2.97859493602406 2.39555438648571 2.59541591297496 -1.2251388203014 0.347649418223988 9.11058696400035
-7.19752236279574 -11.2362987605008 -11.17377205762 -7.33565255078403 -4.49583168896762 -1.44976540478793 -3.43154831799594 1.46422652331265 2.26982001391324 -1.83085366162387 -2.1350719538602 6.17486743060025
-6.24301985827359 -11.3712623509494 -9.58927229967984 -6.73817137804898 -2.92202262011441 -0.278723517331208 -3.1963718327609 1.71772690686313 2.8005764094266 -2.34631041613492 -2.35060004321011 5.77571793469516
-9.00283443277532 -11.3535538846796 -9.3873082334345 -7.42045986002142 -3.75518237894232 -1.30158626383001 -4.75448047464544 1.16969097310847 2.14516437703913 -2.14050876444036 -2.45444881265814 6.9238261049444
-12.4120599486611 -9.7751256682656 -8.25310914299705 -9.06466500542381 -5.63751427910545 -0.443647549369118 -6.01113717339256 0.503890826485375 4.21467001654885 -1.02614419243552 -0.874656841971657 9.13291056372903
-9.4118669943376 -12.6473425344987 -6.24270996613936 -9.6849268393083 -6.74205956025557 -0.830234380201858 -5.50642761750655 1.39829078154131 4.95768466429277 -0.395879598097366 0.402704386277634 10.3977576775984
-14.2808283112266 -13.351922824166 -7.10453589179299 -7.07243712165139 -7.7497595093467 -2.0121057770469 -5.68015272834084 0.918462918021461 3.36981026909568 -1.25571806647561 -2.0520284912803 8.30453603050925
-8.82330513867465 -11.1738395777616 -7.35474587353793 -9.19658471020785 -6.44214821728793 -0.464750298586758 -4.69795227917758 2.24725531664762 5.59544467059049 0.215290060910313 0.103382101925938 9.62635611620816
-8.67137603759766 -12.2210357666016 -6.42197303771973 -8.75828247070313 -5.17729454040527 -1.37087898254395 -4.67415313720703 1.84802742004394 4.58771438598633 0.331164550781249 1.81088371276855 10.0567276000977
-9.28467271978205 -11.8861169641668 -6.09508226568049 -5.41934297735041 -5.82032869512384 -1.02738855535334 -5.77564333135431 0.544919031316585 4.543111818487 -0.143437368219548 1.26545812433416 9.90801908319647
-6.24918747815219 -11.707580575076 -6.59017182263461 -5.88589669140902 -5.61794091137973 0.0561103734103128 -4.11126328381625 2.5798263463107 5.88570784655484 1.58121871081266 3.29847334948453 11.6837434681979
-3.48080909035422 -10.0824211814187 -6.93757331154563 -3.48058020851829 -3.47487914345481 1.4919997475364 -3.20805251381614 3.39542687155984 7.48124134757302 2.57432091452859 3.70106041648171 11.570765616677
-8.57224898771806 -13.3489671273665 -14.1609101815657 -12.2578149362044 -9.04616790251298 -4.30533652739091 -6.98508315519853 -0.736908487840132 3.28653473420577 -0.256662897630171 2.73428291840987 10.6339191870256
-9.93748429905284 -7.69335893284191 -11.7530188907276 -12.7629027713429 -8.99374345432628 -3.26875451694835 -6.95905259739269 -0.173018967021594 3.5978665005077 -0.712815796245227 0.451290572773328 9.96154924739491
-7.23917668082497 -12.0792035362937 -14.3853005669334 -11.6761750481345 -11.1781491539695 -6.23319905020974 -7.66584103324196 -1.87930004813454 2.10913378975608 -1.54067127921364 1.8759222724221 7.38616568825462
-20.3496759761464 -13.4734323848378 -17.1543558467518 -15.1692522395741 -11.2353456843983 -6.62929137836803 -6.43256744037975 -3.06235488544811 1.77325836528431 -1.70507033954967 0.579015887867321 6.60611835826527
-14.3191444396973 -9.93535919189453 -9.89358253479004 -9.26268119812012 -9.09305877685547 -3.51559371948242 -5.82077140808105 0.0244186401367195 3.95650939941406 2.29829483032227 3.84985618591309 10.0119817733765
-5.74101720289751 -12.1712349458174 -8.57091794447465 -5.59666905836626 -6.13946996168657 -5.00158200697465 -4.61193738417192 0.888081689314408 4.81916346116499 1.41151537461714 3.83638109727339 9.86438383622603
-8.40365647402677 -11.1292099866 -8.91787194338712 -7.27858399477872 -9.01637505618009 -6.68281220522794 -6.33416222659024 -0.925873270901768 3.33318854245272 0.0423884478482321 2.52309561642733 9.3820910540494
-12.365429540114 -7.22605766816573 -11.2581640677019 -9.35841240449385 -8.44176926179366 -5.64709915681319 -6.5883375601335 -0.891163487867875 4.12370334105058 -0.07172264619307 2.756999353929 9.24108062223955
-15.4124939398332 -10.6177113012834 -14.3898003058 -11.4492447332902 -7.50747608705001 -8.54809689088301 -7.07244991822676 -2.78379940553145 2.54070926146074 -1.22608875794844 3.38176417784257 7.95721412138505
-20.6671281727878 -17.2277131947604 -16.3646379384128 -13.402468291196 -9.48004778948697 -7.13502368060025 -6.80430087176236 -1.50663622942838 3.32796803387729 -0.974529829892244 1.67058697613803 11.545984658328
-13.09180764285 -8.58793763247403 -12.7927277478305 -11.7376149090854 -8.7112267407504 -5.11803750124844 -4.39228943911466 0.61827345761386 4.25092097195712 0.813593587008391 3.35682173642245 12.792593201724
-9.84329619841142 -7.54147353605791 -12.1814729257063 -12.3625756783919 -9.39375701384111 -5.05385413603349 -6.04279151396318 -0.50047316984697 3.65756020112471 0.920274587111038 3.16897568269209 12.4317196325822
-7.56667173559016 -10.3047145670111 -13.8420013254339 -14.2567428415472 -9.60815466100519 -6.13894880468195 -5.88832891637629 -0.211000806635077 3.75380861108953 1.10063134973699 3.91613828485662 13.5185419256037
-13.3619164726951 -14.6061448357322 -15.2755708000877 -13.8090638420799 -11.2945431969383 -7.72645275809548 -8.09690373160622 -2.58657353141091 2.89548213265159 -1.07511990287087 2.67941386482932 10.9657574393533
-15.1836284030568 -13.8998721469532 -17.2675898898732 -14.5296290744435 -12.2760966647755 -8.8526233066212 -8.89190896641124 -4.59459146152843 1.24221769679676 -2.95724137913097 0.49742285121571 9.27775827754628
-13.6003623789007 -12.6264816110784 -16.6121650522405 -14.0872321909124 -11.8369079416448 -8.95350416356867 -7.72826154882258 -3.70916326696222 2.17955819910223 -1.54484899694269 1.39286462610418 10.2894596273249
-9.83766038201072 -12.7931543090127 -9.85033662102439 -10.9832254149697 -8.57120950005271 -6.93763978264549 -9.22520692131736 -3.50333649895408 2.42270987250588 -0.915455410697245 2.76896803595803 10.8575128815391
-8.54235493053089 -8.04210506786 -11.2055457722057 -7.97110210765492 -5.21439014781605 -1.53877865184437 -7.46003757823597 -2.61054645885121 3.3142296184193 0.249234806407582 3.93049586902965 11.5140005458485
-15.2764927517284 -9.04671827663075 -11.6709438930858 -7.18024221767079 -5.28746382106434 -3.42056814540516 -6.82905165065419 -3.13394514430653 3.34926446567882 -0.980485595356335 2.86393197666515 10.770320259441
-12.0687442692843 -12.6781459721652 -11.0535999211398 -6.34843978014859 -7.13704070177945 -3.73366126147183 -7.94695815173062 -2.97660025683316 2.82267990979281 -1.08560713854703 2.17029992016879 11.2100223627957
-5.86929833672263 -7.67809426567771 -9.42870843193748 -6.24482476494529 -6.40001809380271 -3.25196587822654 -9.13124596855857 -3.72070824883201 2.06503927924416 -0.617043850638648 3.00745451667092 12.1743074677207
-12.2498130451549 -11.510829890858 -11.49464413036 -6.91436764110219 -6.48202320445668 -3.91762920726429 -7.24217792857777 -2.8946456562389 3.59014514576305 -1.40026852000844 1.46105388294567 11.0934048045765
-14.2317460927096 -9.13824977007779 -12.3267015370456 -8.78344668475064 -6.32600726214322 -3.57672061053189 -3.57953585711392 -0.692700758847323 5.24366246136752 -0.202596083554354 2.5087629404935 11.938533410159
-13.2190955508839 -8.7947791446339 -11.7589629520069 -9.37918313633312 -6.01262887607921 -3.4062350619923 -6.69055207859386 -2.38596376072277 3.13900343288075 -1.91529115330089 0.707755721699108 10.3824307094921
-17.3473026795821 -16.1100094361739 -15.0565464539961 -11.9914906068282 -8.00017857985063 -4.61004186110063 -5.54931760267778 -1.23054624037309 4.46684050126509 0.226351495222612 3.6016471342607 12.1092278914018
-20.2655604102395 -14.8654635169289 -16.8575098731301 -14.3602602698586 -10.9257719733498 -6.75758960030296 -5.58315493843772 -3.22450854561546 2.52539227225564 -0.229896805503152 3.49611256339333 11.6569783470847
-16.0920452464711 -9.15184634815563 -12.0490803111683 -10.7907184947621 -8.80235332142223 -3.45200198780407 -5.3354153026234 0.0119186054576517 4.969249309193 1.52963978160511 3.94283825267445 11.962021411549
-14.9657829978249 -13.0702179648659 -13.1541832663796 -11.0342835166238 -7.97602736733176 -4.16911971352317 -3.15374457619407 -0.430182335593482 5.44718468405984 1.75415718772195 4.35107147910378 12.3983250878074
-11.6992098461498 -8.94330088008534 -12.5529352794994 -11.11998239864 -9.40017000545155 -4.96538606990467 -6.20931688655507 -1.52893701900135 3.76491292606701 -0.713736213337292 1.43986638676036 9.78846486698497
-9.38302716341886 -9.85693463412198 -12.9277468594638 -13.0590182217685 -8.47199162569913 -5.56316670504483 -7.03543576327237 -3.02574452486905 3.06849757107821 -0.442195025357332 2.24280253323642 10.4294489947232
-12.0339095722545 -11.4338710438121 -15.6356551777233 -15.2059295307506 -12.8222739826549 -7.06633640636097 -9.19398189891468 -3.29265476573597 2.14477275501598 -0.908764613758432 1.26460574756969 10.3158304561268
-18.2873298211531 -15.2172080560164 -10.2573176904158 -11.2984401269393 -8.0146991296248 -5.22310939268633 -10.0708381219344 -4.06831851439043 0.969807477430862 0.541281552748245 2.8094089941545 11.5549429373308
-15.9907931154425 -13.941499597376 -8.43134487325495 -7.40247142965143 -7.18972194845026 -8.63312137777155 -10.6781309908087 -5.92034519368952 -1.38459003621882 -2.94139278585261 0.598327749425714 7.57289611643011
-14.8953214645386 -14.7549062728882 -9.2320276260376 -10.7331739425659 -8.9942403793335 -8.53639278411865 -10.1050611495972 -6.14602718353272 -0.00984058380127095 -2.21795902252197 0.814776802062987 7.78660144805908
-17.0455991311507 -14.531400827928 -9.14349952177568 -10.4532510323958 -9.79421248869463 -6.41913047270342 -8.75950637297197 -2.85650077299638 2.28786263032393 -1.40108313993974 1.56778511567549 10.5899446920915
-17.299631578272 -15.4511589830572 -9.80586288625544 -13.0912804430181 -10.7296929186041 -6.49209831411188 -9.99147461110895 -3.38886306936091 1.95586158579046 -1.37693832570856 1.68262054269964 9.75066520517523
-15.3049631378867 -10.922154452584 -8.60000899054787 -12.8150110504844 -11.8870020172813 -6.07650854804299 -6.7593527100303 -2.08300879218362 2.23661515495994 -0.276494052193382 2.76579186699607 9.65594670555808
-11.4905902429061 -7.57764735655351 -7.003945498033 -11.5770141168074 -9.47573008970781 -4.902138857408 -4.5312949700789 -1.38794627623125 4.06407436891035 1.00497517152266 2.87786564393477 11.1639288382097
-18.041871582378 -11.4762530673634 -10.2577453006398 -12.0855384219776 -9.40148690830577 -5.77513650547374 -5.99388078342784 -2.63874581943859 2.81932112086903 -2.15577653538097 0.835419143329968 9.92347856868397
-12.3394768368114 -9.49938322414051 -11.9368012081493 -15.113539947163 -11.7257607113231 -6.89597441066395 -7.11290098537098 -1.60579992641102 3.2071025241505 -2.00436903346668 -0.717768920551645 10.0877377856861
-13.7118825912476 -10.6413316726685 -9.72291851043701 -14.3050107955933 -12.7004423141479 -8.0011739730835 -6.12305164337158 -2.53091907501221 1.6862211227417 -1.97300052642822 1.41174793243408 7.69229316711426
-13.111130436984 -11.631357869235 -8.71892805966464 -13.1738783923062 -9.95300169858066 -4.53499670895663 -7.18444128903476 -1.97592802914706 1.76777009097012 -1.07632704648105 1.77507714358243 7.50575856295499
-11.8927104949951 -7.94827156066895 -6.31680946350098 -10.8009937286377 -8.83363418579102 -3.0120246887207 -3.47429733276367 -2.4178092956543 3.06393547058105 -1.55564384460449 0.601433944702148 7.52668113708496
-16.026223451441 -10.3006508653814 -10.8179371660406 -11.9697659319097 -8.33040931875055 -3.87240722829645 -6.28552749807184 -3.20993545705622 1.7495906049555 -2.17226341420954 0.609768598729914 7.94192001169378
-19.0100097222762 -14.4621390862898 -12.3298644586043 -14.1120605035262 -10.6363582177596 -5.88650126890703 -9.09189219908281 -2.62986369566484 1.72978405518965 -3.76949496702714 -0.72537799315019 6.94042591615157
-17.4459904844111 -12.1834210569208 -13.3184270078486 -10.2218732053583 -6.66655246561224 -7.33188907449896 -7.16440860574896 -0.676426809484308 2.45094211751764 -2.27351466959173 -1.84637538736517 6.03325279409235
-15.2865839091214 -10.5429029551419 -5.49460888775912 -2.66068936261264 -5.49639988812533 -9.95728398236361 -8.39167881878939 -3.07460881146518 1.16120432940397 -1.14474774273959 0.937594405087559 7.33961104479703
-13.1439426855607 -11.2672108130022 -9.7244366125627 -8.50049099488692 -6.66904148621992 -9.27266773744063 -5.88380512757735 -2.15143665833907 3.17843738035722 -0.00922283692793258 3.68843379454179 10.49093356566
-16.3590084769509 -12.8016125418923 -12.5515095450661 -9.41704337380149 -7.70042578957298 -9.07698218605735 -5.39862410805442 -1.8855091788552 2.39117081382058 0.536762549660423 3.90030129172585 10.566121413491
-16.790714784102 -16.0140881971879 -11.3837819532915 -10.3241715864702 -8.88828520341353 -9.70018820329146 -6.67615942521529 -2.6477818922563 2.1523832841353 -0.600163026289508 3.31995912031694 10.0256084962325
-17.0086485169151 -14.6538587830283 -9.56201803900979 -7.36595595099709 -7.21841299750588 -8.36831915595315 -4.46123945929788 -2.34801733710549 2.33969819329002 1.09399354241111 4.44370209954002 10.3995040633462
-16.0166606729681 -12.3177470987493 -12.0497646158392 -7.6681041544134 -6.50556371862238 -10.1637954538519 -7.18559454137629 -3.8117637460882 0.101446169072933 -0.175888044183903 3.88711740320379 9.50046731775457
-12.9749480247498 -17.2628775596619 -13.4945097923279 -9.726136302948 -8.33456716537476 -11.0439444541931 -8.02859411239624 -3.69650945663452 0.640192890167235 -0.897208309173585 4.09546556472778 9.19334306716919
-10.4987561832775 -17.3199365269054 -16.2280175815929 -12.899621738087 -9.89072395671498 -9.61444832194935 -7.18255974162708 -2.79801727641712 2.04075454365124 -0.513894809376108 3.78843711506237 9.89726852070202
-11.1769828536294 -15.0383815505288 -14.5808009841225 -11.837987873771 -8.87106702110984 -8.67890355370261 -5.57928273461082 -1.60379979393699 2.2370548508384 0.863998439095237 5.93797209479592 10.4588928482749
-14.2900234482505 -19.2739063523032 -16.9264713547447 -14.2046734116294 -10.8096500656822 -10.7348591110923 -7.07934153296731 -4.44347346045754 0.282678959586402 -1.17717898108743 2.80768620751121 9.51421677849509
-9.17297712672841 -14.224326766621 -15.2376095424999 -13.1624485622753 -9.45692602504383 -8.13896337855946 -5.13203779567372 -2.28360906947743 2.22851594578136 0.557228409160267 3.47585900913585 9.47406896244396
-11.6012878938155 -14.2248993440108 -16.0705452485518 -13.0851326508956 -9.69955449537797 -10.5175304933028 -7.0367317719893 -3.40054517225786 1.2620734648271 -1.01640325026079 2.18819231553511 8.02857393784956
-11.3925540837375 -17.0775707158175 -16.6087177189914 -12.8708255681125 -10.5834186467257 -11.4707019719211 -8.44008330431851 -4.21771887865933 0.856776436892424 -0.739554205807771 1.68356820019809 7.24799939068881
-9.49499475305731 -16.0458961660212 -15.0373092824763 -10.9545875722712 -8.21033441370184 -9.63098871057684 -6.24803697412664 -2.15330850427801 2.46660650426691 -0.0839706594293759 2.38229787999934 8.68683851415461
-7.65055316578258 -13.5409073222767 -14.1890167583119 -11.6466926921498 -8.1492695201527 -8.10577052723278 -4.61043017994274 -1.44401782642711 3.36660152782093 1.130382121693 3.20733219493519 8.59262329448353
-7.99107127623125 -13.524026445909 -14.2924552483992 -11.9591231866316 -8.82636790709062 -8.28177218870683 -5.29322581724687 -1.53145366148515 3.1362041906877 0.481934018568559 2.94857830567793 7.12110943360762
-11.0920885259455 -15.9825514013117 -15.1788557226008 -11.7519643956965 -8.34122258966619 -9.00970250909979 -7.13213903253729 -2.00185376947576 3.16579836065119 -0.759172266179863 0.79965418035334 6.54478853399103
-12.3046475063671 -15.231073440205 -15.5084362636913 -13.0853443752636 -9.28001219142567 -8.9172154079784 -6.85163503993641 -1.9764366756786 3.10842317234386 0.107604919780385 2.20606225620617 6.40501969944347
-11.964295465296 -16.5283785646612 -15.4781008547003 -11.2264300172979 -8.18444545919245 -9.96895130330866 -8.0635405367071 -3.08809955770319 2.31382266824896 -1.08305843526667 2.24827853983099 6.54908458536321
-10.3013261708346 -15.3926137837497 -14.0072263630954 -11.9357236775485 -8.05957163897428 -7.95021380511197 -6.12717188921842 -0.89722766009244 4.28849278363315 0.428606614199552 3.19941197308627 7.03368435772983
-8.93686784397472 -13.9036361087452 -12.8877364505421 -11.6076384891163 -7.15202821384777 -7.41278756748546 -5.55586541782726 -0.545735489238393 4.52086912501942 0.856280196796764 4.45840536464344 6.45888220180165
-7.68421486941251 -13.9484017285434 -13.8235276135531 -12.3505852612582 -8.08380250063809 -7.77287034121427 -5.60915116396817 -1.64152649966153 3.1571929064664 -1.19299439516934 2.83739729794589 5.81350012692538
-10.7538134141402 -16.9704081101851 -12.8346087022261 -7.67565789656206 -5.28835549788042 -8.1543680711226 -6.59990373091264 -1.15161004499956 3.10662970109419 -1.74016442732378 2.00930342240767 5.92751631303267
-9.10257648988204 -14.1579620794816 -13.3256370977922 -9.89393543763594 -6.81136631532149 -7.70727085633711 -5.02919697328047 -0.608636136488482 3.05804324583574 -0.046712155775591 3.38411784605546 6.23121619658037
-6.95309176878496 -13.896882204576 -12.9542743249373 -8.1961185021834 -5.55835261778398 -7.38941111998125 -4.55238833860918 -0.211272387071091 4.02916035218672 0.45091900392012 3.43623241944746 5.11988815827803
-12.3588526899164 -17.6119845563715 -14.4039652997797 -9.34318763559515 -7.47437507455999 -10.1547835523432 -6.92159683054144 -3.63696319406683 1.33120887929743 -2.86806709116155 0.474347764795478 3.89145248586481
-12.6217554872686 -18.28071010763 -14.2799090212042 -9.92234028035944 -7.7284144228155 -9.69778621846979 -6.67696941549128 -2.60791004354304 1.81983005350286 -2.27266491109675 0.924858205968683 3.98679172342474
-11.9150926763361 -13.2422716314142 -13.9797441655939 -11.0037157232111 -7.06526014154608 -8.17066976373846 -5.51963826959783 -1.21074506586248 3.32044199163263 1.11654451543635 2.19978693181818 5.56312254125422
-18.1814429196444 -18.3910490902987 -15.7847105893222 -11.6304137143222 -8.56582326022061 -9.67079037753019 -6.14802426424894 -2.71170872774991 2.51579790982333 -1.3063532742587 0.678902920809659 4.45143443020907
-15.0909609534524 -18.127246353843 -15.1509928443215 -11.0627341010354 -8.24937007210471 -9.93385646126487 -7.13905474922874 -2.88299128792503 2.80681469657204 -1.12342593453147 1.52666714408181 6.00612118460915
-16.2519622889432 -17.9834877100858 -13.6244636622342 -8.59114418896762 -6.85572396191684 -8.37904129895297 -4.77147065075961 -1.98146401318637 3.02095450488004 1.06133498278531 4.0584567936984 7.52289904681119
-12.1820953976024 -16.7903603206981 -13.3147743831981 -8.79691397060047 -6.10402571071278 -8.43168341029774 -3.75245367396962 -2.96477209437977 2.02478326450695 0.422467361796986 4.21887124668468 7.12259400974621
-14.1170884565874 -17.3598176435991 -15.2395097212358 -12.2506448225542 -9.05696501298384 -8.64265074296431 -5.48344625993208 -2.11450972123579 2.53259263472124 0.751634459062057 3.67931161360307 7.17543492750688
-18.2999494119124 -17.3655355020003 -12.4607007546858 -8.09189200834794 -6.82001853422685 -8.59250617460771 -5.60842490629716 -1.3926999612288 3.61500191255049 0.370481725172564 3.54632210298018 7.95845722718672
-16.5576685818759 -18.1242998990146 -14.2530802640048 -11.427198305997 -6.76625432101163 -9.1814192685214 -3.1920164975253 -2.44408215609464 2.43643008145419 -0.280080691250888 1.4317627993497 7.08274851712314
-10.6165606758811 -16.7689597389915 -16.0456282875755 -12.9846694252708 -9.07719300009988 -8.69093392112038 -3.86008141257546 -2.25062630393288 1.98655631325462 0.0382149436257109 0.589865944602273 7.37252452156761
-10.8769190354781 -15.4023611588912 -11.3197920365767 -9.22781014875932 -6.2244837327437 -11.4143774552779 -5.15632844404741 -6.30779099897905 -2.21453309492631 -2.82148957685991 0.82525038285689 6.06505083604292
-9.96339318535545 -14.1570882537148 -10.7301912047646 -8.1597318389199 -5.16935632012107 -10.471831295707 -4.32671067497947 -6.35619065544822 -2.28284928581931 -1.92256448052146 1.68490317084573 5.89465716101907
-16.9294346202504 -16.2513035167347 -11.5685451854359 -9.71640285145153 -6.87010654102672 -10.8415306438099 -3.50493701588024 -4.54654582630504 0.00564495433460621 -1.6847618449818 2.24553409923207 7.9349948536266
-15.1500550183383 -18.1638527783481 -13.1141739758578 -8.99041947451505 -7.02104767886075 -11.6990891369906 -5.06301697817716 -5.59017190066251 -0.878738490017977 -1.70619591799649 1.52122488888827 6.89863959225741
-19.2387957919728 -19.0298419345509 -13.4092555392872 -8.98962167393077 -7.83212045322765 -11.6821303714405 -5.29990914951671 -5.08725503574718 -0.287147079814563 -2.16065171848644 2.26559492457997 7.44248148311268
-17.7574170806191 -21.281426785209 -15.7908261992715 -13.5433438994668 -9.28415047905662 -11.0657228209756 -6.23605286858298 -3.90582787773826 -0.0966924407265388 -1.04116379997947 3.48766005255959 6.94550192572854
-22.208821626143 -21.1997044996782 -15.409562440352 -14.7416242079301 -10.0718091444536 -11.7957166151567 -7.94948133988814 -5.35556349320845 -0.292279572920364 -2.69966444535689 1.88092294172807 6.4488131089644
-17.8973763986067 -20.7473100228743 -14.637744288011 -16.4610665841536 -13.0238641305403 -9.44518599943681 -7.07877288298173 -4.53574500517412 -0.121638636155563 -1.23581634001298 2.9942385153337 8.67643799348311
-21.1313170172951 -18.8998297431252 -13.1992987372658 -14.6385229804299 -10.6944197394631 -8.24985873482444 -5.72433078072288 -2.63330065987327 1.07518589713357 0.49818051078103 4.41467869498513 9.22051441886208
-14.6338762630116 -15.3313326228749 -9.91819137226452 -12.7178186763417 -10.277350841869 -7.05048698078502 -6.905187069286 -1.97919028889049 2.15378052104603 0.212404788624156 4.36034733165394 7.9969649921764
-12.4682707526467 -10.5788550116799 -10.7552370764992 -7.60082766792991 -3.06514498970725 -6.65119502327659 -2.84142634651878 0.106764342568137 2.96777203299782 4.13405468680642 8.99681236960671 9.18189003684304
-6.49555558291349 -7.94679612246427 -9.5439545544711 -5.42295044985685 -2.27626771059903 -6.42850655642423 -2.55236977663907 -0.792955103787509 3.03156119259921 3.49045592221347 7.66539889248935 9.1139405337247
-10.3796799052845 -9.78942989002575 -10.9432537425648 -8.22470210682262 -4.37656901966442 -7.47629092823376 -2.69855044971813 -1.14325450550426 2.59262348521839 2.6648604999889 7.0158240925182 9.42930199016224
-8.41883847496726 -8.10899922631004 -11.0311736800454 -7.97445485375144 -4.71831700585105 -7.01158711693504 -2.5031623580239 -0.540172550894997 2.4186954758384 2.40409662940285 7.21585085608742 8.66274454810403
-10.8500148426403 -7.75588337291371 -10.0096809040416 -7.6458102833141 -4.56435123790394 -8.75756183971058 -3.67317501414906 -1.96968189586293 1.81303866993297 2.03996738087047 5.8706224788319 8.65574535023082
-7.69954213229093 -12.9290972622958 -10.2761450680819 -6.28629597750577 -3.05473240939054 -5.87004765597257 -0.962971774014559 0.0528554049405194 3.3134335604581 3.56093302640048 7.10635558041659 11.1940802660855
-9.4476673819802 -14.4611256339333 -10.5444100119851 -8.44794966957786 -4.5506890036843 -7.40703704140403 -2.58075644753196 -1.00840880654075 3.06749794699929 2.3042571327903 5.60910198905251 8.92454502799294
-9.01459900249134 -10.2779370914806 -10.7714082371105 -9.48785034526478 -6.60620895732533 -6.47828499187123 -2.3326245914806 -1.85240951884877 2.2824648250233 -0.170911944996227 4.72112449299205 8.02924045215953
-10.1582785519687 -11.4634753140536 -10.8106451901523 -8.76279553500089 -6.61289128390225 -9.14259060946378 -3.56348141756925 -2.67964467135343 1.95535937222568 1.18125811490146 5.45236292752353 7.98757067593661
-8.96030768481168 -11.1690002354709 -10.7539096745578 -8.34195098009976 -5.14691695300015 -9.01480635729703 -4.16477736559781 -3.28490981188687 0.382334145632658 1.3627761927518 5.02325478467074 7.95118466290561
-8.87256335345182 -7.03959178057584 -10.9392728718844 -6.82767008868131 -5.01366328326139 -7.83906458941373 -4.55395793047818 -0.909272185238926 2.77594662579623 3.88167668255893 7.38189412030307 9.89228630932895
-6.85108124993064 -6.30309426567771 -8.07145440361716 -6.74939667961814 -5.05930077812888 -7.34497201225974 -4.64610612175681 -0.962455151297828 3.27074492194436 2.95151198127053 7.52955877997659 10.2104154846885
-10.3215979922902 -11.7595157016407 -8.23410981785167 -7.44677156101574 -4.0721415866505 -7.63839906345714 -1.39574235569347 -1.1831092227589 2.971193374287 3.31448751796376 6.2507753979076 10.3517685543407
-7.60546210028908 -7.50793554999612 -8.41501906134866 -7.01289465644143 -4.62659361579201 -8.33075621344826 -3.21007635810158 -1.8720178864219 1.50429055474021 2.75921151421287 5.86113259575584 11.5061950423501
-6.35705310648138 -9.52392322366888 -10.4021809751337 -7.41461498087103 -4.54620296304876 -9.30739337747747 -4.42947894876653 -3.40418178384954 -0.362080877477471 -0.436852758580986 3.84048526937312 9.0196196382696
-6.93135263269598 -7.49452401941473 -9.10964586084539 -6.03007699793035 -3.62018205469305 -7.81093599146063 -1.95903207605535 -1.99164583032782 1.15584753209894 3.20072363073175 6.7363939111883 9.71903417760675
-7.52552729519931 -11.3497670260343 -9.95846300992099 -8.3480485049161 -6.8171704378995 -7.34070902737704 -8.22869425686923 -3.48046427640048 -0.156993207064541 -0.266993817416104 4.48876637545499 9.63764542666349
-4.41419168819081 -3.17920252193104 -7.37390085567128 -5.90396448482167 -5.65697046626698 -8.74107500423085 -5.39161821712147 -4.3539003979076 0.560648475993762 -0.709992850910535 3.45093778263439 8.476294075359
-6.38777092153376 -8.12636116201227 -10.1526005571539 -7.31295326406305 -7.88612678701227 -10.0762665575201 -6.45167854482477 -4.49559906179255 0.0902774030512035 -1.21244171315973 3.0744254285639 7.50942203348333
-9.81454582214355 -6.14944763183594 -9.27536315917969 -9.56291885375976 -9.70976943969726 -8.80387229919434 -8.72291679382324 -2.85936279296875 1.20748405456543 -1.07289237976074 0.750565338134766 7.64451961517334
-10.223875878074 -6.42866408608176 -7.73046386025169 -9.26974952004172 -8.80461776039817 -7.88262641213157 -6.90692412636497 -2.95946395180442 1.19706261374734 -2.23950660011985 1.16337883689187 9.42869675376199
-7.4969259262085 -6.77670345306397 -10.4343915939331 -10.4910303115845 -7.0616289138794 -9.51007900238037 -9.1126485824585 -3.73938999176026 0.462481880187987 -1.70409259796143 -0.122633552551271 8.85197200775146
-5.32739563855258 -6.09112282666293 -9.28280945691196 -9.76912804516879 -8.42508622082797 -9.74481507214633 -7.55661698254672 -4.34280892285434 0.69033888903531 -2.7802135554227 0.691065588864411 7.86991194811734
-4.23320470289751 -8.00512395338579 -11.4711006684737 -9.02543340162797 -7.25811658339067 -9.81325803236528 -7.24906239943071 -2.40910039381547 1.56974329514937 -0.954838614030319 2.31573786302046 9.99924768968062
-5.99191540804776 -11.8141257199374 -13.6787993344394 -10.8575293454257 -7.65761059847745 -8.95745915499601 -3.99064511385831 -2.40679997530851 2.039460476962 -1.48478573885831 1.64168864163485 10.0193780032071
-4.19169969558716 -7.39588899612427 -11.4710270881653 -9.71901483535767 -7.79671640396118 -10.4912564277649 -7.48180742263794 -3.05702753067017 1.54177885055542 -1.46095247268677 1.23371343612671 10.0513508796692
-5.32151837782426 -11.0585007234053 -12.2357830567793 -12.8890652223067 -10.5187553925948 -10.4713196320967 -8.18397374586625 -4.16578145460649 -1.05333943800493 -3.40356870131059 0.537381692366168 6.77405981584029
-5.68703805750066 -10.5752102071589 -10.1786094838923 -11.8255535299128 -8.90522729700262 -8.45245134180242 -5.8025127584284 -2.43160974329168 0.306501752679999 -1.06286203211004 2.03714407140559 8.56843794042414
-5.2483043757352 -8.46038819226352 -5.48675537976352 -10.4105739680204 -11.50844002637 -7.32931710156527 -8.1146144953641 -2.43975449475375 -0.616674431887539 -1.4503021326932 2.44624137011441 7.98673914996061
-5.82352447509766 -8.73540115356445 -4.71262741088867 -9.83226013183594 -10.079906463623 -5.62715911865234 -6.85085678100586 -1.47162818908691 0.256748199462891 0.13592529296875 2.74120330810547 9.34240245819092
-6.31432030417702 -10.5189578316428 -11.5013091347434 -13.4992873451926 -11.1291453621604 -9.04978058554909 -8.13776848532937 -3.12630913474343 -0.292437293312766 -1.94639275290749 1.95582511208274 8.15819289467552
-9.97906454259699 -11.9726539438421 -9.15173681432551 -12.344579297846 -9.49328001195734 -9.7354827707464 -6.77599104101008 -2.52173574621027 -0.397615033929998 -2.15575750524347 1.55062715357 8.46791498010809
-10.1950171644037 -11.4606745893305 -10.2171729261225 -12.7302439863032 -11.2214835340326 -10.219471281225 -8.55952483957464 -3.76317245310003 -0.740486448461358 -2.11115867441351 1.11939018422907 9.40739792043513
-10.4281829747287 -12.0865367802707 -11.7943538579074 -12.9364055546847 -11.4456523808566 -8.36551322070035 -7.35725249377164 -2.2963546666232 -0.0412353428927332 -0.964472189816561 2.7447830286893 8.93881951245395
-5.9322977326133 -10.3722124359824 -13.3470106384971 -12.0781431458213 -10.7398481629112 -9.11738684394143 -7.45201208808205 -2.72900870063088 0.292742703177712 -2.30451681830666 2.2963170745156 7.27215955040672
-10.8751062739979 -14.4634413112294 -14.2176641811024 -14.5248922694813 -10.2614530910145 -9.63134521137584 -6.41066688190807 -3.53566306721081 0.396654666553843 -1.86507743488659 1.9746900211681 8.30111366618763
-19.0847441846674 -17.802353590185 -11.7142569715326 -13.1891829664057 -11.0535323316401 -7.18078681772406 -6.51472923105413 -4.05725547617132 -3.90263053720648 -3.38493606393988 1.96844413930719 9.92602661306208
-15.666108677604 -11.2517352797768 -10.4079547621987 -6.16361386559226 -3.61353642723777 -4.79708630821922 -6.74994046471336 -5.58095509789207 -1.76594693443992 -1.21852261803367 2.55711786963723 6.87202971198342
-18.5934610020031 -13.3202256809581 -12.6251001011242 -8.49717041362416 -5.2113771091808 -4.50580307353627 -6.82974907268177 -3.14210029948842 1.91538146625865 -3.66166397441517 1.02737144123424 5.93845752369274
-17.0717094334689 -11.9431045445529 -9.79029158678922 -5.16230086413297 -1.92641524401578 -1.66244772997769 -4.30092314806851 -0.985291281613435 3.70404549511996 -2.31877593127164 2.0418045130643 7.46173973950473
-16.9846055464311 -12.3199212507768 -10.696826692061 -6.07120871110396 -2.97611975236373 -2.96360373063521 -4.46297239823775 -2.25682806535201 2.70709634260698 -1.44713758988814 3.00472474531694 8.42984796003862
-10.9980941338973 -9.81220012144609 -7.47415500120683 -3.82194476561113 -3.59668498472734 -0.394670061631636 -4.91863589720293 -0.661155275865035 3.87328762574629 -0.501678041978316 4.16814083619551 8.95436996980147
-11.6293753623962 -7.9537428855896 -9.07803716659546 -5.02021207809448 -1.99130620956421 -0.62906446456909 -4.08014097213745 0.0179635047912612 4.58029184341431 -0.458303356170653 4.11466417312622 10.7066737174988
-14.7418635975231 -12.798416484486 -8.70367275584828 -5.48259960521351 -6.01796375621449 -2.52034603465687 -4.48851810802113 -0.281671870838512 4.31449569355358 -0.175024379383434 4.55793536793102 10.461104999889
-7.23239271857522 -9.06930487372658 -4.14356367804787 -1.824502398751 -4.78088705756447 -2.81602804877541 -3.90063421942971 -0.711564471504904 3.76937730095603 0.200670788504862 5.10061223290183 10.3619609572671
-5.87143187956377 -9.80424552397294 -11.042355112596 -6.91602950529619 -4.67444472746416 -1.66222053007646 -4.89389853910966 -0.597355417771773 4.14404243989424 -0.0230470223860308 4.9545635656877 10.3337969259782
-15.484731500799 -11.6459501439875 -10.5072820836847 -6.68498594110662 -4.137714212591 -1.80668813532049 -4.56446439569647 -0.643281763250176 4.25952833349055 -0.348840540105645 4.40591734105891 10.4101249521429
-11.3371724909002 -12.7868013208563 -7.8763913934881 -5.63474367315119 -5.09568498784845 -1.70994089299982 -3.30125330144709 -0.126391393488102 4.85703946893866 0.697455423528499 5.62318898981268 11.0058803731745
-8.16404477899725 -10.1980089361017 -9.51740972345526 -5.34294645136053 -5.9966253454035 -5.67210714166815 -5.86002675836736 -2.27640859430486 3.03437669927424 -1.56720678156072 2.82189233953303 9.08548982793635
-4.07179035706953 -8.07010807557539 -3.68840946717696 -3.01219334168868 -5.18971027894453 -1.40706409974532 -5.48339428468184 -0.0404087500138708 4.98696933226152 -0.531163831190629 4.09709773497148 9.59467921690507
-9.44888318668712 -8.45349897037853 -9.57352651249279 -5.76094258915294 -3.64681256901134 -1.73481572758068 -5.8239632953297 -1.13652814518322 3.46816049922596 -0.636724602092396 3.67050157893788 9.72162424434315
-7.65706036307595 -6.17425892569802 -8.97920010306618 -7.07244274832986 -4.2566201470115 -0.907083251259543 -6.66159222342751 -1.0811993859031 2.87176158211448 -0.434322097084738 3.82230593941429 9.68458583138206
-5.62737907062877 -9.9681021083485 -5.91963637958873 -2.14072860370983 -3.95937598835338 0.00170837749134378 -5.91676009785045 -0.617636333812367 3.69767891276966 -0.339308391917836 3.82085739482533 9.94216953624379
-6.27382353002375 -9.24539831334894 -6.21287229711359 -3.91716268712824 -5.35326650792902 -1.26705244237726 -7.59354093725031 -1.55087354833429 3.19555017297918 -1.72066381627863 2.6466648275202 8.64524289911444
-6.0944976980036 -10.5102596456354 -8.26387216394598 -5.06412507837469 -5.35651399439032 -1.3233623678034 -6.53359414880926 -1.24187280481512 3.62718389684504 -0.961879747564144 3.64537237340754 8.87673376256769
-7.64688588922674 -10.4006204778498 -7.79506398981268 -5.1476335698908 -5.15271665399725 -2.09544660394842 -5.62753583734686 -0.690064447576351 4.62898538762873 -0.224326151067562 4.00243280584162 10.0329589670355
-14.1649538907138 -12.4768206509677 -8.86170834628019 -4.79014081087979 -4.99083775607022 -2.75053280917081 -6.68199223605069 -3.66170949068936 2.19322138699618 -1.68139523592862 2.53568583401767 7.76828795346347
-10.0089346712286 -11.4085070436651 -8.84349125081843 -6.25847118551081 -6.73841350728815 -5.52887409383601 -7.24323337728327 -3.78049152547663 0.805903738195244 -1.87283771688288 2.57020503824407 6.98218471353704
-10.0965026248585 -10.7199691165577 -8.34980996738781 -5.86140092502941 -6.56247552524913 -4.90057977329601 -6.73553689609874 -3.1948092807423 1.88649717677723 -1.95372995029796 2.53158346522938 8.11287847865712
-6.86529934623025 -11.1814156792381 -9.43384564139626 -6.08412945487283 -5.20643437125466 -2.81769001700662 -6.6488190911033 -2.69184506156228 1.82394778511741 -1.33581745841287 2.79342448494651 8.45765292427756
-5.25257058577104 -9.73213143782182 -6.10286279158159 -5.38601823286577 -7.19798798994584 -4.30083032087846 -6.58374925093217 -3.24886270002885 1.53308348222212 -2.01343675093217 2.40547995133834 8.04130415482955
-4.8528602773493 -9.95473558252508 -9.79527360742742 -5.82297212427313 -7.11410409753973 -5.15836984461004 -7.66860086267645 -3.82127267664129 0.924761945551094 -2.27762872522527 1.82594602758234 6.94642561132258
-1.69838190078735 -4.84329271316528 -9.15079927444458 -5.97147226333618 -5.19891405105591 -2.93322801589966 -6.75772523880005 -2.48079919815063 2.78833341598511 -0.316566944122314 3.93077230453491 7.79558515548706
-5.93469460227273 -4.63068611838601 -7.56388123252175 -5.46841080405495 -3.80696900107644 -2.64578278281472 -7.77310784079812 -3.27988274314187 1.01903311989524 -0.80746491172097 3.91607825539329 11.6317736365578
-8.12751216021451 -5.62607211199674 -8.8043271931735 -5.1319410237399 -4.76487177935514 -3.84022158709439 -7.24264926043424 -2.57532710162076 0.900611695376309 -0.333908263119785 4.53811341199008 10.0495107737454
-13.3489121350375 -8.73044289675626 -12.7490548047152 -9.64638985720548 -7.85784234133634 -7.60238732424649 -8.58924759951505 -4.50505532351407 -0.288071528348055 -3.39180268374356 1.2999678698453 5.89020357998935
-7.4718559958718 -6.82533156655051 -11.5668534018777 -8.55575644753196 -9.45250785134055 -8.15077101967551 -8.74763190529563 -5.8478554465554 -1.39095389626243 -4.98993003151633 -0.878596184470435 4.00120461203835
-7.7647142757069 -5.90946487079967 -8.17480949055065 -6.64229110370983 -8.73557761799205 -4.18553260456432 -6.52142051349987 -4.25780967365612 0.281947101246228 -2.96924117695201 1.45875450481068 8.56974598277699
-10.021347990903 -5.42800044146451 -10.2145547780124 -9.07303713885221 -10.5130453023044 -7.67732142535123 -8.70602130022916 -5.73555468645963 -0.686980238827793 -4.53009509173307 0.364676484194668 7.8979339686307
-8.61598417108709 -6.94466230219061 -12.8467008764094 -13.3294965917414 -10.586183756048 -6.37502118890936 -9.48676511591131 -4.72369977777655 -0.258505075628108 -3.93816587274725 -0.450525491887873 7.34128454381769
-7.67635283903642 -4.87060294584795 -10.5073083444075 -8.33167396025224 -7.01496444181963 -2.89560256437822 -8.51450286345048 -2.85730872587724 1.38147034211592 -4.02040420012041 -0.0360578103498987 8.72191490693526
-15.0172295570374 -8.68196535110474 -8.79750871658325 -5.65471696853638 -3.48524713516235 -2.84180879592896 -6.30358743667603 -1.88750886917114 2.54534482955933 -3.52553987503052 0.746287822723389 8.25991487503052
-17.0670005191456 -11.5903846133839 -11.0050536502491 -9.64619744907726 -7.66303552280773 -5.60383523594249 -7.62673486362804 -4.38905442844738 0.734909881245006 -4.22191728245128 -0.198649536479603 7.60471426356922
-17.7471282872287 -14.0969932469455 -10.944527426633 -12.5845916661349 -10.8040054234591 -6.24898985949429 -6.63218192187222 -2.09752730456265 1.13040467175571 -2.38493422594937 1.32763024243442 8.12590809735385
-20.3597540942105 -16.6584143725308 -13.0659804430875 -12.3298201647672 -10.4232611742887 -6.43543768796054 -5.86172057065097 -1.2829814043912 1.66587494936856 -2.68762732419101 1.08301972475919 8.48011159029874
-16.80819235715 -17.0922194567594 -13.6980544176969 -11.17635641965 -11.9459334460172 -7.61259947690097 -9.52782164486972 -4.83605490597812 -0.286444768038663 -4.48572455319491 0.0149201306429774 7.18496979800138
-12.0871805277738 -8.8347467509183 -12.337054642764 -9.83865681561557 -6.48968449505893 -3.86405125531283 -4.84527722272006 -1.81705418500033 3.33416995135221 -1.18899289044467 0.289272871884432 8.6067644032565
-10.9586408181624 -8.46425986723466 -11.5386922402815 -9.85083365873857 -8.9296872659163 -4.62262702421708 -6.92361045317216 -1.51369071440263 2.98115944428877 -1.84285712675615 -0.130546335740522 8.09376644654708
-9.83462384830822 -9.1974683154713 -12.0501103747975 -11.8184056628834 -11.425383125652 -6.60335591923107 -6.8424992908131 -3.46310857426036 1.53421923030507 -2.7057633746754 0.0267595898021362 7.77741094936024
-6.44092303189364 -11.0504506197843 -13.1783536044034 -11.5847085085782 -10.6721947756681 -6.71621066006747 -6.22577792080966 -2.56035357388583 2.38460415926847 -2.31106882962314 0.00891942110928667 7.73109788027677
-11.5373520764438 -18.1242394360629 -15.8096375378695 -13.0377488049594 -9.25188302126798 -5.10360573855314 -6.43347596255216 -1.98263596621427 2.11342764767733 -0.638235560330479 1.35342932614413 9.75050211819735
-11.0108127420599 -13.5137443369085 -14.0210723703558 -12.1839370554144 -9.21965978795832 -5.27875135595148 -7.74384878331965 -2.31407354528254 0.610885637456722 -1.65914152318781 0.84425546472723 10.5482263738459
-11.1871456493031 -12.101608692516 -12.5837559093129 -9.61322826038707 -8.20417827259411 -3.59279101978649 -8.01248782764782 -1.92875522266735 1.95464474071156 -2.06144565235485 0.229291499744761 10.4048333774913
-9.67250455509533 -10.0022679675709 -9.22060025822033 -7.57578672062267 -5.80430806766857 -3.12038243900646 -6.57104886661876 -0.967599998820912 2.5850885998119 -0.193559776652943 0.901618827473033 11.0275076519359
-7.49412470730868 -7.10321551236239 -9.14304476651278 -6.26487284573642 -5.45004778775302 -2.30530482205478 -7.93280917080966 -2.78604632290927 1.58758420077237 0.0207507046786226 0.778830233487216 11.5414912137118
-5.87400243065574 -5.25602338097312 -6.64552685997703 -7.82208440087058 -5.23503491661765 -0.799167607047341 -5.91745946190574 -0.188528034903786 3.0476017258384 1.91147616126321 3.11250498511574 13.0678458473899
-7.98934842022982 -4.9789247599515 -8.02974606427279 -8.28380680951205 -5.60273838910189 -1.88663006695834 -5.30054760846225 -0.726744660464199 2.26788806048307 1.17306613055143 3.55934619036588 12.4428634556857
-8.24608375375921 -5.91839362924749 -10.1066641980951 -11.0825896436518 -11.1021418744868 -6.15474845712835 -5.88753463571722 -2.58266403024847 1.83336113149469 0.213263017481022 1.83563469106501 11.0736908739263
-10.3123082247647 -8.73923388394443 -12.7274617281827 -12.976546200839 -10.9058503237638 -6.72037020596591 -7.20069781216708 -2.78646365079013 1.90398701754483 -0.282877835360441 1.03027066317471 10.9115296277133
-10.691429346258 -10.2851259404963 -7.13441869562322 -7.3920786077326 -8.8146974736994 -4.62561818903143 -4.86099836176092 -1.51641866510565 2.45293977910822 -0.310224741155452 -0.0176412755792796 10.4383714502508
-10.3958219528198 -9.23093166351318 -5.80548992156982 -4.98644771575928 -8.24171962738037 -3.63708438873291 -5.0755895614624 -1.87949123382568 2.11154804229736 -0.0596059799194322 1.42740306854248 11.5572134017944
-13.0026319763877 -17.0289572022178 -12.031818225167 -7.19776709296487 -5.45771200873635 -4.76767523505471 -4.20944197394631 1.33618180535056 5.71224419853904 2.08047120354392 3.79942147515037 13.0122901656411
-11.5275400075045 -16.4635770711032 -15.5569265278903 -11.3632867726413 -7.75774935809049 -5.23755244341763 -4.02634028521451 -0.221927443417634 4.31905480298129 0.493585785952483 2.79967137250033 11.4448597041043
-12.041703787717 -14.6763435277072 -13.2464996251193 -11.0101905736056 -7.67245444384488 -5.14547499743375 -7.25444563952359 -2.51250037279996 2.28804818066684 -0.61584052172574 1.17438736828891 10.3371242609891
-8.76776625893333 -13.5526783683083 -12.5281651236794 -9.99700858376243 -5.66938140175559 -3.14235045693137 -4.36518599770286 0.979836203835227 5.00652382590554 1.74836991050027 2.52421829917214 12.9780413887718
-10.9210237069563 -12.1830781503157 -11.4651902718978 -9.09265647367998 -8.01090369658037 -3.23822341398759 -4.77457938627763 -0.0111917062239222 4.54571404023604 2.5310751394792 3.27116837068037 12.8909813360734
-12.7009982629256 -12.2182139916853 -11.9797534509139 -10.7114619775252 -8.81220622496171 -4.20068927244706 -4.73934169249101 -0.0937537713484318 4.57225899262862 1.58203892274337 3.71265415711837 12.7812524275346
-11.3291599360379 -11.2604152766141 -12.0950634089383 -9.80399819287387 -7.76009865674106 -3.7494403925809 -4.8047268000516 -0.674063881960784 4.22203520861539 1.44750670519742 1.96392325488004 10.8500755223361
-12.0678914330222 -12.8762639305808 -10.0636456749656 -8.15170223929665 -6.27833302237771 -2.41490490653298 -4.19469769217751 0.809355423667213 5.98429553292014 1.57755152962424 2.36570994637229 12.1362864234231
-8.92440483786843 -11.8724753639915 -10.909872748635 -8.56600258567116 -7.89205811240456 -2.72246048667214 -5.27346108176491 -0.52987358786843 4.32917430184104 1.73959853432395 1.81261565468528 12.2562782981179
-6.62941039692272 -11.5517145503651 -9.6857363093983 -7.95119155536998 -6.97191299091686 -1.68318046223034 -4.65334762226452 0.938264239918102 4.9875224720348 0.801392902027477 1.0804818760265 11.656926501881
-11.8769284161654 -9.88990792361173 -9.51367196169766 -8.0180684002963 -6.17345055666837 -1.7761135968295 -4.47081765261563 1.18432799252597 5.06549254330722 1.09996024045077 1.44293776425448 11.4457873431119
-8.58953132629394 -11.8322605133057 -9.40358200073242 -6.10539283752441 -4.51249923706055 -1.3806022644043 -4.11355819702148 1.5354190826416 5.66788730621338 1.53313598632813 1.39425430297852 11.7914644241333
-11.4302571470087 -13.4052308255976 -10.7695363218134 -7.63032848184759 -4.52411395853216 -1.51398212259466 -4.20260364359075 1.62646358663386 6.23416870290583 2.37382000142878 2.75278156453913 12.1050450151617
-9.47961837595159 -12.2739470655268 -9.07084495371038 -4.96509391611272 -4.24042541330511 -1.51943618601019 -3.93636161630804 1.57115524465388 6.70310466939753 1.92302673513239 2.18180053884333 12.3539993112737
-10.0352118492126 -9.12599592208862 -8.61702756881714 -4.60767202377319 -3.88167219161987 -0.788646984100343 -3.62957029342651 0.833972644805907 6.60608930587768 2.09172220230102 2.48605699539184 12.3313352584839
-8.06019459637729 -10.0040651408109 -8.47496281537143 -4.09302197369662 -2.0690485087308 -0.0454164591702551 -3.36877118023959 2.33603610125455 7.43361891833219 1.9581502827731 0.508941069516268 11.420371428403
-7.94154279882258 -12.9465705698187 -10.6044360941107 -7.01857298070734 -4.21796720678156 -1.61097257787531 -4.21906011754816 1.30856401270086 6.57090360468084 1.57079583948309 1.86760026758367 12.2953060323542
-10.0896710309115 -10.5091141614047 -10.2550553235141 -6.16744889346036 -3.93467034426602 -1.53163994875821 -5.19404305544766 -0.717055216702548 4.91872034939853 0.556716069308195 0.180564030733976 10.8130112734708
-9.74064318917014 -12.2207514502785 -9.38827197334983 -6.34342639229514 -4.49678866646506 -1.5786997535012 -3.29434077522971 -0.567272827842018 5.25391991355202 0.858134581825951 0.374921157143334 9.89066536643288
-10.8047813068737 -11.9498504291881 -10.3600810657848 -7.19726787913929 -4.90700947154652 -1.48947941173207 -5.0984729420055 -0.666082728992809 4.81410468708385 0.370467792857777 -0.41585956920277 10.0119444240223
-10.4135650634766 -16.0632976531982 -12.6801532745361 -8.34151878356933 -6.0077766418457 -4.40568008422851 -5.51104583740234 -0.900154495239256 4.22848663330078 1.9885498046875 5.21416149139404 11.600560760498
-12.2525622454557 -12.7831370440396 -9.38629980954257 -5.11401053341952 -1.75432082089511 -4.25507040890781 -5.32787199887363 0.648700037869538 5.28672341433438 1.81906823244962 4.95966176119718 11.6813195141879
-9.30162609273737 -12.6421755617315 -11.1214999025518 -10.2783850496466 -5.12729824239558 -5.91678608114069 -3.25947368795222 1.09950076883489 5.78861820047552 2.8736478025263 3.11409580057317 12.5552402669733
-16.2668744000522 -19.860593882474 -14.5293904217807 -11.942121592435 -8.11713608828458 -6.36852463808927 -1.54637917605313 0.0316084948453046 4.62387648495761 4.2699183550748 8.34644308957187 16.1517685976895
-8.34301463040439 -8.40966692837802 -11.4281167117032 -11.9296006289395 -11.4355057803067 -8.04493800076571 -6.16764918240634 -2.50411883267489 2.28951367464932 0.395026293667879 3.04493626681241 11.0020314129916
-7.92034899104725 -12.5781706463207 -11.5661734234203 -8.04775034297596 -7.15631281245838 -3.74728762019764 -8.09791551936756 -2.6961725841869 1.50790799747814 1.23058141361583 4.93911374698986 10.9924718249928
-5.53323623483831 -9.41345283334906 -9.24571868723089 -10.1463286573237 -7.71800109689886 -3.77300903146917 -3.14819213693792 1.01228264028376 4.13890388662165 4.39761093313044 8.15324047262018 14.6740949457342
-1.74140564311634 -7.47654358256947 -9.92571846355091 -12.1712686191906 -8.7784253727306 -7.58428017009388 -4.20948044170033 -0.966718829761852 3.16511901508678 2.50140746723522 4.55431445728649 11.1501673091542
-2.5450549212369 -7.05725623044101 -9.42663718136874 -11.9096865740689 -9.46167708310214 -4.98980666073886 -6.40237379941073 -1.35163641842929 3.58817338076505 1.63185547915372 4.49640225497159 12.3705582532016
-4.9513313813643 -7.84993863539262 -8.13121724562211 -10.6538250489668 -8.90720296339555 -5.15108228163286 -4.40955472425981 0.0137813047929249 3.47425531907515 2.81921648545699 5.60897898240523 12.3825347380205
-1.72386922836304 -3.84748640060425 -6.26126279830932 -10.1981028556824 -9.30000867843628 -8.03483953475952 -6.30247678756714 -1.83726301193237 2.81235704421997 1.29325494766235 4.95916185379028 11.9904318809509
-5.37758420597423 -11.6267640460621 -12.6930711139332 -11.9354340900074 -9.36568807255138 -5.52384160648693 -5.20298169742931 0.0999281536449068 2.80743624080311 3.92576052058827 6.93631578792225 14.7891423832286
-5.44114498658614 -11.3035049871965 -11.9969177679582 -11.0272980169816 -8.61267284913497 -3.42303661866622 -5.56984333558516 -0.172918363050982 2.68293567137285 3.95321841673417 7.20542235807939 14.8715338273482
-2.9397027795965 -8.81106546575373 -10.0650461023504 -8.15437105352228 -8.23026827031916 -3.47924593145197 -5.69095781499689 -0.0800454919988454 3.95203420465643 2.92733785455877 5.52071306055242 14.8475525075739
-2.91467969200828 -8.6926700331948 -9.22058217308738 -9.65843503258445 -9.83114163658836 -4.48182027123191 -3.8182918288491 -0.370581791617653 4.08686335303567 2.54843218543313 4.69845755316994 13.8768404267051
-3.22620489814065 -9.48801901557229 -11.3144636414268 -11.1806860230186 -8.07713606574319 -4.89951422431252 -5.3726225159385 -0.819462802193382 4.18055436394431 1.40110871575095 4.03592393181541 13.7127976157449
-6.74159094203602 -13.2818531643261 -13.0262074123729 -10.2768101345409 -6.78602072108876 -4.92876669276844 -5.4043793331493 -0.637209380756726 4.26413491855968 0.773555313457141 3.60285142551769 13.1356792796742
-11.2633393807845 -8.33424125151201 -9.57821784452959 -12.5256360574202 -12.1051877541976 -7.3795522256331 -6.43821082548662 -2.6742185159163 1.03682579560713 -0.0237439675764612 4.24716629548506 12.9546328978105
-5.04837854558771 -8.84001215154474 -10.7090917413885 -12.0106511896307 -7.19368417913264 -5.75752313787287 -6.58197076970881 -1.51009042913264 2.62785474603826 1.01797429865057 4.54717962091619 13.9602879697626
-8.79216387488625 -6.02012064673684 -10.1000538132407 -10.0455913803794 -9.21788027503274 -4.21283724524758 -5.06818964698098 -0.966054942391136 4.45686719200828 1.41884419701316 -0.0953789017417215 8.84776780388572
-10.8560570976951 -9.83071606375954 -7.87279980399392 -8.39142506339333 -7.05604450919411 -2.77481167533181 -4.31594174124978 1.32120044014671 6.11412627480247 3.66948230049827 2.01899821541526 10.9358454444192
-14.9653708024458 -9.76481690840288 -13.4132544084029 -11.3932215257124 -7.25879159407182 -3.7131182237105 -3.33923783735796 1.33174452348189 6.23658308549361 2.87922606034712 0.926999421553177 10.3092406706376
-16.5929252104326 -13.5314399199052 -10.8270179228349 -7.85834421678023 -6.50108065171675 -3.41832460923628 -2.8141185240312 2.06698117689653 7.05621896223589 2.89547238783403 0.402289251847701 10.5971373124556
-16.8713848200711 -11.3042633143338 -12.9494449702176 -9.96803017529574 -6.65367623242465 -2.44435807141391 -3.24042244824496 0.110554495724763 5.21885947314176 0.250735083493318 -2.0592548457059 7.77185896960172
-9.95134871222756 -13.4368681214072 -12.4802984497764 -9.91229193427346 -7.18333380439065 -2.76753180243752 -3.16186087348244 0.529699871756815 5.94500977776267 0.203293392874979 -1.98412840583108 7.83851678154685
-10.3665204048157 -15.828188419342 -13.9832253456116 -11.418541431427 -7.5483021736145 -2.83324480056763 -2.85879564285278 -0.684227466583252 4.53849172592163 -0.326895236968994 -1.17984628677368 7.67423963546753
-7.73598365783691 -6.61044387817383 -9.01271896362305 -5.55740242004395 -5.50119476318359 -1.32985763549805 -5.24610786437988 0.0812808990478509 1.64956398010254 -4.61162452697754 -0.175749588012696 7.49710292816162
-16.803296808763 -19.5595643563704 -17.0048730416731 -15.5556275887923 -12.3313119454817 -8.08439040617509 -10.3623750253157 -4.83487296537919 -3.14306998686357 -3.34534049467607 -1.20572638945146 8.37075542970137
-4.55509966936978 -9.01718157854947 -12.0155107411471 -13.4424020680514 -14.3065187367526 -8.63925761309537 -11.4622976216403 -6.54050845232877 -2.18628901568326 -5.80508250323209 -4.0094987782565 4.92902356061068
-6.96817173524336 -10.4622341589494 -10.4694363073869 -9.63005413575606 -10.5872169928117 -5.12647976441817 -8.93661274476485 -5.44243588014082 -1.23366131349043 -4.94417538209395 -3.17945637269453 5.042475084825
-4.5801793531938 -10.2235108809038 -9.53066458268599 -9.18923582597212 -10.8787232832475 -6.15406622453169 -8.87650503678755 -2.6016637281938 1.20334611372514 -3.38577475114302 -1.2794152693315 7.1168306870894
-7.10295845378529 -9.92597557414662 -9.39998222697865 -7.48546005595814 -9.04434563029896 -5.30753876079212 -7.3660791050304 -1.68398262370716 1.34482215534557 -4.11344887126576 -1.11681915629994 6.48260520588268
-3.87317139018666 -9.84452682841908 -10.2917810093273 -9.24490410197865 -7.38469559062611 -3.02258736003529 -6.67285210002552 -1.46778160442005 2.59235709797252 -1.82113891948353 2.36651748310436 8.09869140278209
-6.37891022075306 -11.0193463932384 -11.8651620518078 -10.8244268070568 -11.0234910618175 -5.8376466404308 -8.30161110271107 -2.26916328776966 2.37048705707897 -1.84832970012318 0.176828228343616 7.44603618275035
-4.94170920632102 -9.69332282326438 -13.1427818991921 -13.8740936972878 -13.9211975791238 -9.73438994667747 -9.44340674660423 -3.8007809378884 1.19707329489968 -2.94811217568137 1.16318924643777 7.50018151023171
-15.1472521608526 -18.4485712831671 -13.6428194826299 -9.43323238546198 -6.02191074544733 -10.151946145838 -8.46642978841608 -3.90581806356257 0.00102130716497228 -4.747233468836 -1.53839786702936 3.63177959268743
-14.3868202036077 -19.3799537485296 -15.9834731882269 -11.8796562021429 -8.27409399205988 -10.1473239725286 -8.44281805211848 -4.53247297460383 -0.572733289545234 -4.60622823888605 -0.740194684808905 4.15666543787176
-13.9593677694147 -17.4118099386042 -13.7146625692194 -11.0252037221735 -6.78779603784735 -9.41849328821356 -8.61409379785711 -4.30666353052313 0.167333585565739 -3.66129495447332 -0.210594194585628 4.86262319738215
-15.4458235480569 -16.8384245612405 -14.7254370429299 -10.8719958045266 -10.4065302588723 -7.14679896614768 -10.436742661216 -6.10443675301292 -1.84177195809104 -4.89714610359885 -2.09193026802756 4.24259770133279
-14.5594836321744 -19.0252772417935 -16.6853076067838 -13.845452412692 -12.7870417681607 -8.08271895321933 -9.35220251950351 -5.36330901059237 -0.364976033297452 -6.00874815854159 -3.47533903988925 4.792713061246
-10.6404536247253 -17.0345671653748 -18.304819393158 -16.0642951011658 -14.5301497459412 -10.4854605674744 -12.2888091087341 -7.6418173789978 -2.66141920089722 -6.76635389328003 -3.21992330551148 2.42875833511352
-17.7372780366377 -23.1723557038741 -19.5554924531416 -15.9014702363448 -14.5882034821944 -10.990757040544 -13.3412361665206 -7.50049024061723 -3.08763890699907 -5.16074567274614 -0.800813726945357 3.30905146165328
-12.3162229277871 -17.5217321135781 -20.3503911711953 -19.5467260100625 -16.3195035674355 -13.2091176726601 -11.5776803710244 -6.56939103386619 -2.65164925835349 -4.12860085747459 1.0173189423301 2.20832846381447
-10.4113952116533 -17.6365596251054 -18.9235011534257 -17.8646899656816 -12.4273883299394 -12.4024173216386 -9.80933107896285 -5.83649935288863 -1.55699457688765 -2.21040262742476 2.8850830598311 3.48921094374223
-16.2505181919445 -21.1358407627453 -20.2351907383312 -17.1326669346203 -13.0233377109874 -14.1333650242199 -11.4373010288585 -6.72319160808216 -3.41595970500599 -4.73342834819447 -1.08543335307728 2.18546546589245
-16.3699037985368 -23.0630114035173 -21.3833353476091 -19.0332338766618 -15.259727712111 -11.8269922689958 -8.04949593110518 -5.85333656831221 -0.979171987013384 -3.30719208283858 0.916789774461225 3.10394454435869
-27.8671867977489 -20.400534881245 -20.6995918880809 -19.1022179256786 -15.9687149654735 -13.2102272640575 -10.5651028286327 -6.60959173549305 -2.07308126796375 -3.08139349330555 0.924380051005972 4.19211839329113
-21.9807751482183 -16.7465336626226 -19.6845181291754 -19.1430867021734 -15.4187176531011 -13.2964489763433 -9.41430404836481 -6.05451896840876 -2.1459114854986 -3.16219642812555 0.379013746434993 5.64884349649603
-17.1454428846186 -15.3639945203608 -20.3368910962885 -20.1649245435541 -17.2943381482905 -12.8980139905756 -11.4176234418696 -6.58589164560491 -2.79349319284612 -5.8243579084223 -2.94326965158636 4.23493965322321
-6.18268624219028 -4.83823624524203 -10.3734726038846 -13.8445400324735 -16.4448513117704 -13.5651554194364 -8.16325226697055 -5.3434719172391 -2.80708352002231 -5.85139313611117 -2.72709122571078 3.6560283574191
-9.17542413364757 -12.6357951511036 -12.0308528293263 -10.3016047824513 -12.745921646465 -9.85563806187023 -7.29600289951671 -5.38685372959484 -5.57330659519542 -4.67199090610851 -0.334113632548938 3.56360670436512
-19.0295782436024 -15.610713039745 -10.9106455196034 -6.61987403522838 -7.45627120624889 -10.0423632014881 -9.49469092975963 -5.4486456264149 -3.51682571064342 -4.31190208088268 -0.212307964671741 4.05247589458119
-18.5486499439586 -17.0241786609996 -11.8616801868786 -7.57247272838246 -8.39319912303578 -11.070714152943 -9.49451557506215 -5.42568127025257 -4.07359997142445 -5.45848194469105 -1.21932522166859 3.31791003834118
-17.938444033536 -16.333032503995 -10.5762633236972 -7.47780407992276 -8.34038151827725 -11.0571669491855 -10.9659918698398 -5.25526417818936 -5.42236699191007 -5.53237523165616 -0.858074084195223 2.9141961184415
-15.0695024403659 -12.3181749257174 -7.94134577837857 -5.06762179461392 -5.56774958697232 -8.36445101824674 -9.69829234209928 -4.97234591570767 -3.68151721087369 -3.51927813616666 0.378566178408537 4.3950494852933
-17.325681625713 -15.2055568088185 -12.3537997592579 -7.80848497043957 -8.40623849521984 -9.76779359470714 -10.2704219211232 -4.04579919468273 -2.78896707187999 -4.21274560581554 0.000427306782114556 4.69585234035145
-9.4975021015514 -11.5153548847545 -11.3207557331432 -6.3831279407848 -6.66504360545765 -9.44785572398792 -8.06113315929066 -3.94475437511097 -3.00149227489124 -4.01000477183949 0.0159942973743803 4.69482539783825
-10.1601249174638 -13.1404086546464 -9.54084505601363 -6.57683481736617 -7.12436213059859 -8.51382746262984 -8.83885874314742 -4.76484598679976 -2.67016901536421 -4.05593218369917 -0.531294961409134 5.76954350904985
-10.2066248113459 -12.3307569677179 -7.56511861627752 -4.8951547796076 -4.84954435175115 -9.46669751947576 -8.72195607965643 -5.27411825006658 -4.34112912958318 -4.9968164617365 -1.59246236627752 4.02973001653498
-11.8669605688615 -12.1331272558732 -5.72834591432051 -3.58736614747481 -6.00330929322676 -9.58120159669356 -7.46242146058516 -5.15434460206465 -2.89523701234297 -4.74512486024337 -1.56007961793379 4.41114230589433
-11.8508061755787 -13.4428777087819 -7.37286275516857 -5.21493428837169 -7.64841169010509 -10.0694150317799 -8.09863942753185 -3.19986432682384 -2.83828443180431 -4.52155393253673 -0.309195457805288 4.62114149440418
-12.2995703610507 -12.5295432004062 -6.03798131075772 -4.60606984225186 -7.81134251681241 -11.2056658658114 -8.039392748746 -4.18498257723721 -2.85148648348721 -4.16663388338956 0.26922388943759 3.57268496426669
-11.1006949771534 -12.2818091739308 -8.70085366855968 -5.27531083713878 -6.5082686771046 -8.16791757236827 -8.13668855320324 -5.05685456882824 -3.29695733677257 -3.98918756138195 0.333608306537975 4.80081716884266
-12.0331360903653 -13.8072068301114 -9.06699915799228 -6.45296641263095 -7.07744189175693 -9.73053332242099 -10.4641625491056 -6.98100062283603 -3.84305544766513 -5.15253992947665 -0.276262005892669 2.70780209628018
-12.667058355158 -13.570493108576 -8.48349130803889 -5.32344377691096 -7.18685663396662 -10.8046754663641 -9.19448030645197 -5.94449175054377 -3.91784418279475 -5.82775438482111 -1.22471750432795 3.73885785883123
-12.4946506673639 -12.480376070196 -7.43514520471746 -4.52590257471258 -6.20334131067449 -9.29715043848211 -8.26970369165594 -5.08514482324773 -3.46690637415105 -4.17497140711004 0.000603849237617027 4.53359621221369
-12.1387251767245 -11.8103217038241 -5.84447278109464 -3.26374997225675 -5.03749646273526 -8.25745953646573 -8.34491337862882 -5.33947362032804 -4.0280989560214 -4.24957646456632 0.91355524930087 4.63331042203036
-16.3798090067777 -14.5162721720609 -9.95471821698276 -5.26943264874545 -3.91404400738803 -7.12064038189975 -8.90521489056674 -4.28271733197299 -2.38954411419955 -3.64622364911166 0.691365614804354 5.61208380785855
-15.5032379150391 -13.556990814209 -9.79502792358398 -7.55514259338379 -6.37071914672851 -5.63830108642578 -9.49178237915039 -4.58302803039551 -2.92903442382812 -3.32589836120605 1.35616569519043 5.15053062438965
-17.810319293629 -13.1284116398204 -10.544299472462 -11.9107869755138 -8.68782745708119 -6.08779274333607 -8.49315582622181 -5.26329933513295 -3.0387338291515 -3.49033104289662 0.886438976634633 4.489783893932
-18.2346075057983 -12.8573034286499 -9.37445430755615 -11.010150718689 -10.6340921401978 -5.58635120391846 -2.25997714996338 -0.518455314636231 0.863973808288574 -2.79937725067139 1.6407148361206 7.61632843017578
-10.9300700621171 -13.4103232817216 -12.7903090910478 -13.0973273710771 -9.48368372483687 -5.82024874253706 -4.21067728562788 -1.07530893845992 0.156636099381881 -2.34429087205367 -0.150706429914994 7.15778718428178
-13.4661209279841 -13.8048278981989 -12.0211631948298 -13.4509193593805 -11.3446666890925 -6.35875245874578 -4.23662111108953 -1.87816354578192 -1.4720813924616 -3.23632356470281 -0.778706758672541 6.4542930429632
-16.7215762138367 -15.2643542289734 -13.9778437614441 -14.7110590934753 -11.7142939567566 -6.55381155014038 -5.84758710861206 -1.57484579086304 -1.82747030258179 -5.37359571456909 -2.14787817001343 5.19829511642456
-11.8930346142162 -15.8477541576732 -15.1618181835521 -15.6568781505932 -12.5621515880932 -6.81966844905507 -6.97325388301503 -2.36181894649159 -2.39370409358632 -5.75366846431385 -1.80935350764882 5.46005567203868
-11.677645778656 -18.5990649223328 -16.2615633964539 -16.1237231254578 -12.7017031669617 -7.37349424362183 -7.27917013168335 -3.38156423568726 -3.21624097824097 -6.0080023765564 -3.29185781478882 4.18659677505493
-11.7789229046215 -15.0211943279613 -14.9333914409984 -13.5961607586254 -12.1547087322582 -9.45949350703846 -6.64391123164784 -3.09439073909413 -2.52881227840077 -6.52444063533436 -4.09288584102284 3.36034978519787
-20.4947753819552 -14.755757895383 -14.352452841672 -16.3983779820529 -13.100743857297 -7.14048918810758 -8.37671622363004 -3.17145499316129 -1.43661269274625 -5.33317717638883 -2.34021147814664 4.16076699170199
-11.781584072113 -9.00858716964722 -14.5097716331482 -16.101335811615 -13.3618872642517 -8.51598768234253 -7.08168249130249 -2.77977209091187 -2.09371404647827 -5.8126223564148 -1.99045972824097 4.17475099563599
-24.1967570738359 -19.2015597776933 -17.4329173521562 -14.1232898191972 -10.3685424284502 -6.56474375291304 -5.11681246324019 -1.21891855760054 0.0288937135176219 -5.18064379258589 -2.33804201646285 4.17903638319536
-20.0842131874778 -15.8554648659446 -15.1938094399192 -13.4968451760032 -10.3031710884788 -5.49370758750222 -5.14373390891335 -1.38580887534401 1.92485816261985 -2.85739891745827 -0.215558936379171 5.44369799874046
-20.7458364920183 -13.9508039907976 -15.5254652456804 -14.976862187819 -11.7834188894792 -6.60736107392745 -5.94502472444014 -1.3184645132585 0.70787597136064 -3.7332479910417 -1.42213081880049 4.84697604612871
-15.0972709135576 -9.25428766770796 -10.3579997496171 -12.3491973356767 -7.65129847093062 -7.10215754075484 -4.69769663377242 -0.819000192122026 1.95790105299516 -3.27448458238081 -0.424867577986284 5.60332494215532
-11.8626758575439 -8.72771377563476 -11.2112648010254 -11.6661731719971 -7.65068550109863 -4.79259223937988 -2.23669357299805 0.199736404418946 1.7093189239502 -2.13202400207519 -0.120312881469726 6.14098339080811
-17.9423737872731 -13.2637544025074 -15.4341836322438 -12.9794793475758 -9.29176572452892 -7.146460090984 -5.28498510013927 -1.02618268619884 0.662383521686902 -3.39672139774669 -0.65368512760509 4.51369234431874
-18.7510676817461 -12.3303904966875 -14.3517184690996 -10.2491507963701 -7.14948420091109 -6.56369165940718 -0.424205346540973 -2.80771784348921 1.64474912123246 -3.00442270799117 1.08236356215043 4.01310201124711
-17.8186985882846 -11.0848881634799 -12.215892496976 -9.76362008181485 -6.50835007754239 -5.89232224551114 0.111007985201748 -2.13789147463712 1.62057715329257 -2.99448365298185 0.998781498995694 4.61345606717196
-8.79843311309815 -9.6969316482544 -9.4841630935669 -6.94870929718018 -6.27318935394287 -5.69724063873291 0.738029670715331 -2.46916370391846 0.939151954650878 -2.62195377349854 1.22707386016846 4.73445911407471
-10.1477420460094 -10.3874347339977 -10.3383281360973 -8.30736614574085 -5.92040325511585 -6.21506763805042 -0.239670528065073 -2.36632801402699 1.7788650859486 -4.20479847301136 -0.942692531238901 3.53097842823376
-10.4106884262779 -10.0908890030601 -8.16193583228371 -5.05292132117532 -3.42689326026223 -4.86703493811867 1.52173230431297 -1.92993548133157 2.22756001732566 -2.10656550147317 1.47465512535789 5.28092381737449
-5.71065286289562 -8.66123727451671 -6.95586351047863 -4.46896127354015 -3.26460031162609 -4.73352578770031 2.03377195705067 -2.42686418186534 1.4643444668163 -3.53807214390148 -0.125583206523547 4.42831274379384
-4.30154790011319 -9.22285069552335 -9.01664532748136 -5.55417241183194 -3.72232235995206 -5.34185017672452 1.1777287569913 -3.53564633456143 1.53219042691317 -4.20975102511319 -0.26124943819913 4.31368933590976
-6.58396480733698 -10.8447260683233 -9.93292759115046 -7.89574382955378 -6.64156292135065 -6.48655269796198 0.897614019567317 -2.08492801839655 1.99722530191595 -1.98042247945612 2.49261905496771 5.69975997751409
-5.33790440992875 -9.59028096632524 -9.9925179048018 -9.4957031770186 -10.8844074769454 -6.54059453444047 -1.10900731520219 -1.2735180421309 1.04758982224898 -1.86022038893266 1.56963686509566 4.08504633470015
-4.78222020756115 -10.3673261035572 -11.4576295245777 -11.1971906055104 -10.6862576831471 -6.91326459537853 -1.20706113468517 -1.9236272205006 0.23023477901112 -2.47216161381115 1.60827318538319 3.99563089717518
-6.66307520432906 -11.717201943831 -9.39717173142867 -7.24865603013472 -8.72168612046675 -7.04406427903609 -5.69145845933394 -2.91417192979292 -2.15015863938765 -5.46375155015425 -1.62964701219039 1.42212796644731
-7.23547615571455 -11.6322218374772 -9.20206322236495 -5.88311066194014 -7.11844315095381 -5.96587242646651 -3.86106552644209 -2.81706299348311 -2.15823235078291 -5.88479294343428 -2.77204384370284 1.45774779753252
-8.60968770980835 -11.5490683555603 -8.63419141769409 -6.57352247238159 -8.35666074752807 -7.59371747970581 -3.63059225082397 -3.22619047164917 -4.31167020797729 -6.65296926498413 -3.37350645065307 1.76905450820923
-8.36281119259921 -10.8677149859342 -10.0183096972379 -6.58459387692538 -7.31480894955722 -6.67314062985507 -1.52433691891757 -2.4993086901578 -2.06112395199862 -5.55413924130526 -1.80135069760409 2.34982384768399
-7.7625790682706 -12.2572117892179 -12.2880917635831 -15.5438519564542 -11.9065915194425 -7.87897883328525 -8.32688342007724 -3.74909029873935 -4.01277552517978 -5.40657816800204 -1.31526766690341 1.46744526949796
-7.43154779780995 -13.0946890484203 -9.58849970210682 -11.7231108318676 -8.71830431331288 -7.05844370235096 -5.697094596516 -2.90749994624745 -3.20055643428456 -4.94294039119374 -0.677719749103893 2.56161054264415
-7.35897534110329 -13.9866856835105 -15.9871892235496 -18.3709897301414 -13.7526883385398 -10.1387223503806 -10.2638310692527 -5.53619091727517 -2.87224476554177 -4.14310734488747 0.262387345053934 2.98739917061546
-8.33123410831798 -14.453527580608 -10.7583447803151 -12.485006462444 -8.35588468204845 -6.94683469425548 -6.67410863529552 -3.83134473453869 -5.0807935107838 -4.7703687060963 -2.22681058536876 4.27381025661122
-6.48994181372903 -13.6003792069175 -12.4270164749839 -14.9605858109214 -11.4613945267417 -7.85877154090188 -8.42629358985207 -3.24801752784035 -2.37119791724465 -3.60288355567238 -0.622534968636252 4.06079938194969
-4.67566797950051 -11.9634468338706 -11.1871273300864 -14.0501587174155 -9.28767130591653 -6.50047419287942 -6.47521517493508 -2.68012736060403 -1.1246769211509 -2.87586519934914 1.31432606957176 5.62233998558738
-9.08734195015647 -15.5557543494485 -11.135990784385 -11.9972521521828 -9.46729151985862 -8.89697520516135 -7.99276606819846 -4.8579909064553 -2.5652491309426 -2.51292292855003 1.79999096610329 4.6469672463157
-5.28764135187322 -11.8243272954767 -12.1388528997248 -15.8518121892756 -12.1410158330744 -7.96571332758123 -9.64732534235174 -3.54685384576971 -0.932374780828301 -2.33470327203924 2.50616472417658 4.54887502843684
-4.92198221900246 -12.2205814621665 -11.8476108811118 -14.5439838669517 -10.0723785660484 -6.35131495215676 -7.14166300513527 -2.15160982825539 -0.808044841072775 -2.03771250464699 2.22964246056297 6.64349801323631
-8.67853987433694 -14.5444170258262 -12.5745378754356 -14.0997072479942 -10.6418882630088 -8.2669512055137 -8.0523172638633 -3.9705358765342 -4.31457770087502 -4.95481550910256 -1.63978255011819 3.43358742974021
-8.16649975343184 -13.408301969008 -12.9165379004045 -13.4891735510393 -8.46912922425703 -6.99589314027266 -7.06245960755782 -3.00053562684493 -2.58390011353926 -3.96233906312422 0.233791689439254 5.23316417173906
-6.33177969672463 -13.1091024658897 -13.8747923157432 -13.1372511170127 -11.0764105103233 -8.76591894843362 -7.06423971869729 -3.80579016425393 -2.41199324347756 -2.01936934211037 2.4997823455117 5.21738316796043
-6.70952679894187 -12.6710269667886 -14.7466647841714 -12.2367198683999 -8.65072705528953 -6.88938214562156 -6.75681569359519 -2.96366383812644 -1.39846112511375 -2.3793456771157 1.82755968787453 5.74639437415383
-12.0613693063909 -8.46129072362726 -13.7211288278753 -13.7180045908148 -9.81619489843195 -7.87639082128351 -6.98341024572199 -3.08512724096125 -2.21369589025324 -2.47322118932551 1.09590112512762 5.77136003320867
-14.8126513134349 -10.8628565441478 -14.240328467976 -13.9485689770092 -10.3969809185375 -8.36785951961171 -6.89116541255604 -3.42132822383534 -1.18322244990956 -1.72591844905507 1.88161977421154 5.91807206760753
-17.0101153980602 -17.6504275928844 -18.0464351307262 -14.9089458118785 -10.4898593555797 -11.9516360889782 -6.67590214122425 -5.92643619884144 -1.80919910777699 -2.34730221141468 1.87025378834118 4.00546954761852
-14.950068508495 -14.8840017665516 -13.9316358913075 -12.9985266078602 -8.67920402180065 -4.75197509418834 -4.26975158344615 0.355362857471814 3.26918693889271 1.1292237888683 5.37676044810902 10.250675166737
-11.547596133839 -13.3287088047374 -14.4668809543956 -14.047237552296 -11.2268354069103 -6.23722282756459 -5.31597343791615 -1.2278825413097 1.3478010524403 0.46830733906139 4.8601301540028 8.73591693531383
-7.82605617696589 -8.64312046224421 -12.6979719942266 -12.6194807832891 -11.9713217561895 -7.16222065145319 -6.35982006246394 -2.12697284871882 1.07618076151067 -0.515265161340889 3.84513027017767 7.9505198652094
-4.21094258915294 -7.32310231815685 -10.266845070232 -11.2933820117604 -11.4908097613942 -6.53720792423595 -6.21911939274181 -1.82384618412365 1.07207933772694 -0.217921577800404 4.1779877315868 8.29795233119618
-6.17742463892156 -7.27926370447332 -10.2085811788386 -10.4735290700739 -11.5610172445124 -6.15127679651434 -5.61360093897039 -1.57958146875555 -0.191104143316096 0.542397291010076 4.84856584722345 7.56476000005549
-4.6113450050354 -8.60651559829712 -10.7679268836975 -8.94412393569946 -10.2444912910461 -7.24468393325806 -4.07185144424438 -2.51692743301392 0.721243190765382 -0.168946933746337 4.3877366065979 7.36795835494995
-17.1355424534191 -10.0714784275402 -12.9192720066417 -10.2716622959484 -7.96134239543568 -3.87944847453724 -5.15196472514759 -0.515272678028452 2.27234786640514 -1.96435409892689 1.73389953266491 8.59610217701305
-17.9153874830766 -13.3994420485063 -16.4517835096879 -15.6544202284379 -11.3668416456743 -6.64450010819868 -6.13443502946333 -2.09178099198775 1.35709824995561 -2.30235228105025 -0.15439161820845 7.25006356672807
-3.90845324776389 -7.316894791343 -12.7766993262551 -13.1984179236672 -13.0032503821633 -7.5329363562844 -6.23311450264671 -2.71870066902854 0.734801986000754 -1.86292292855003 0.523103453896262 7.2240626595237
-4.59324666803533 -5.99636289423162 -6.64265462701971 -11.917841165716 -11.713911264593 -7.98542043512518 -6.20965215509588 -2.20465490167791 1.7447507684881 -2.14326879327947 1.28856065923517 8.48546007329767
-3.08333728096702 -6.64026782295921 -7.26761767647483 -12.2412161566994 -11.7766089179299 -6.61439082405784 -7.06624934456565 -2.02461764595725 1.97931149222634 -3.00028369209983 0.329405333779075 7.90022328116677
-6.71629995866255 -14.154768891768 -15.0745458082719 -12.8223981337114 -10.5484227613969 -8.70762152238326 -5.63729567094283 -1.74554533524947 1.04111390547319 -2.38922781510787 -0.15986723466353 8.48849969343706
-16.1282500006936 -10.6280993201516 -15.9020918586037 -14.692752716758 -11.9928358771584 -8.28096186897971 -7.32291590950706 -2.88309085152366 0.681884887001733 -2.09915339730003 1.14888966300271 8.97264778830789
-12.7679170088335 -10.9259694532915 -13.7801354841752 -14.8217919783159 -13.8437798933549 -9.75256857438521 -7.64115652604536 -3.40813574357466 -0.796580644087356 -1.55761274857954 2.11568704084917 7.81797185377641
-13.0285894914107 -9.2870943589644 -11.4683287187056 -12.0331938310103 -11.8570539994673 -6.75204492048784 -5.44750237898393 -2.35232758955522 1.45954489274459 -0.458900694413618 5.32093309922652 9.29991507096724
-7.57577502510764 -9.42635333321311 -12.7769564368508 -13.9524286963723 -11.1615198828957 -8.11959063790061 -5.76703631661155 -2.34195506355979 0.443313720009545 -0.703000900962135 4.25481236197732 9.62339127280496
-11.3526330687783 -14.4444871642373 -12.4645181395791 -11.3992524840615 -10.7071748473428 -6.78241212151267 -2.74379975579002 -2.27451760552146 2.19719832160256 1.27448790290139 5.93916933753274 10.6906341812827
-13.7421529423107 -15.7992742191661 -13.1071012150158 -15.3368795048107 -13.7296521793712 -7.96652580608021 -11.3330190311779 -6.69709946025501 -2.95954681743275 -6.53406883586537 -2.32056785930287 3.75221274982799
-13.3896091027693 -11.7484614892439 -13.9652087731795 -10.1990153832869 -9.04301333860917 -6.80192637877031 -9.29151225523515 -4.61720920042558 -2.84200168089433 -8.00748324827714 -3.88733363585039 3.07094311280684
-13.2448117082769 -9.57391899282282 -12.6103283708746 -11.0514904802496 -8.11518448049372 -6.79652374440974 -9.40179031545466 -4.38132637197321 -2.4170338457281 -6.86294143850153 -2.37255829030817 4.28612930124456
-7.11568821126765 -9.50361812764948 -13.2027014558966 -12.5448721712286 -9.12980640584772 -5.87292087728327 -8.56275737935847 -3.35969913656061 -1.90620983297175 -6.89393795186823 -4.62470234090632 4.16566478555853
-6.51687296954068 -6.16844996539029 -6.86632784930142 -6.90965327349576 -9.70515116778287 -5.49824198809537 -8.20978793230924 -2.59732684222135 -1.60198649493131 -5.95495852557096 -5.64289912310513 4.79103508862582
-8.26505828337236 -9.9782826943831 -12.9922196908431 -9.28274894194169 -6.76260543303056 -7.34142852263017 -7.33158278898759 -2.30621886686845 -1.39701247648759 -5.47922110991044 -3.12624717192216 5.96772789521651
-12.8524654128335 -8.1437671401284 -11.4377277114175 -7.50147511742332 -5.18494679711082 -5.24364735863426 -5.95975758812644 -0.949726841666482 -0.013613484122537 -3.3715274550698 -2.05874707482078 7.25603506781838
-7.73944578170777 -12.2656260490417 -12.5469828605652 -9.28373250961304 -7.15979871749878 -4.02456769943237 -6.16989622116089 -0.80698118209839 0.370419406890868 -2.81718168258667 -1.25915060043335 7.66182985305786
-11.5382377191023 -12.5386382623152 -13.3847648187117 -12.015212206407 -12.2771216912703 -7.76286616758867 -6.57489505247636 -2.87976375059648 -1.43608966307207 -2.94911113218828 0.418572278456253 6.96482834382491
-9.48690719604492 -13.4616710662842 -13.7432720184326 -10.6224605560303 -9.54648895263672 -6.84109992980957 -6.5122386932373 -2.54127235412598 0.301710891723634 -3.43443794250488 0.106367874145509 7.42924194335938
-13.1070655822754 -16.5783332824707 -15.3833183288574 -12.7909187316895 -10.5849803924561 -7.59298934936523 -5.57518043518066 -3.25531806945801 -0.0688480377197251 -2.3777603149414 0.54902801513672 7.07018241882324
-12.2558406136253 -19.213184668801 -17.1039927742698 -14.406658484719 -10.6919120094993 -7.9428370735862 -6.09229500510476 -3.4899905464866 0.261773750998756 -2.90253861167214 -0.217985465309837 5.86501471779563
-13.2130019361323 -17.3046118909662 -17.2435004407709 -16.0802886182612 -11.834408491308 -8.88370582407171 -7.11142799204046 -4.32950088327581 -1.34225150888616 -3.53632041757757 -1.5485522443598 5.87974289113825
-10.9384960174561 -16.7067150115967 -16.7103809356689 -13.8683208465576 -11.43249168396 -8.07997550964355 -7.36190643310547 -3.70938148498535 -1.0973762512207 -3.59994735717773 -2.94457664489746 5.61605224609375
-9.34029334675182 -16.3430704463612 -17.3434442866932 -16.2181925166737 -12.6818956721913 -9.09831184040416 -8.1787638057362 -4.55744498859752 -1.62695068012584 -3.88953918110241 -0.790292202342641 5.17596203197132
-5.99592131701383 -12.1719009312716 -13.5707923802462 -15.2556106480685 -11.0065853032199 -8.76855963793668 -6.42063063708219 -4.43379134264859 -1.50070494738492 -4.1351787480441 -1.79488104906949 6.11092167767611
-4.56603821841153 -11.4734059247104 -13.7377072247592 -13.9160939129916 -9.65217980471524 -7.58656510439786 -4.61548813906583 -2.3557091626254 -0.272462931546297 -1.49488648501309 0.507280263033781 7.9865874377164
-8.11801880923185 -13.3429676922885 -14.9685017499057 -13.6499096783725 -9.65607613650235 -7.11080521670255 -4.88379448977384 -2.36350030032071 -0.737563792142002 -2.46225327578458 -0.476653757962314 7.54099017056552
-6.26994269977916 -10.4742311824452 -13.2818445552479 -13.6419596065174 -10.9832224239003 -7.09835189472545 -4.87025970112194 -2.26584571491588 -0.464406429637563 -2.38995689045299 -0.832671581615102 6.66611152995716
-23.0400777036493 -18.5483098203486 -15.7547993833368 -15.3887982541865 -11.7032551938837 -8.64157726114447 -5.62246753519232 -3.39580013101751 -2.16668369119818 -2.82380153482611 0.188718301599675 7.36061905080622
-18.0340974547646 -10.7780072905801 -9.99290826103904 -12.015390179374 -8.06551911614158 -6.62139298699119 -4.51265122673728 -1.63690926811912 0.0220548889853731 -0.862144253470682 0.669340350411154 8.53025648810647
-15.7321117661216 -16.8703449509361 -17.2980983994224 -14.0068233750083 -10.3376987717368 -8.26764757849953 -6.05377657630227 -3.28310091712258 -2.37611849524758 -2.68150599219582 -0.304165675423363 6.53949467919089
-18.7946655706926 -13.2843239264055 -15.2107803778215 -13.2828743414445 -11.8309395269914 -7.53928875489668 -8.58177494569258 -4.03278088136153 -3.15187954469161 -3.03986477418379 0.132567171616987 6.56359267668291
-13.2050300424749 -10.1944118326361 -14.569863874262 -14.5624213998968 -12.9400153940374 -7.80917509252375 -6.5957408731634 -3.24386366063898 -0.483846265619452 -2.57444532567805 -0.466964322870428 7.64375917261297
-16.1360099705783 -14.2285240086642 -15.623799124631 -14.8435905369845 -10.943264761838 -8.84045104113492 -5.81520728197965 -3.68879965868863 -0.380017081173982 -2.15636328783902 0.77755661877719 7.56241246136752
-17.0717872186141 -13.8490127129988 -15.4676192803816 -13.8014052911238 -10.8229373498396 -8.72976718382402 -5.40166888670488 -2.01261744932695 0.767726560072465 -1.85532603697343 1.63596500916914 8.05906166596846
-9.17544470700351 -9.62351141842929 -12.8414813128385 -15.1365443316373 -11.2332488146695 -9.01697264584628 -4.90138159665194 -4.11348257931796 0.0715817364779383 -1.71090994748202 3.15457810488614 7.60354985323819
-9.10921631726352 -14.4502388087186 -15.1854988184842 -12.7039543238553 -9.52778778943149 -6.63007126721469 -4.4037128535184 -2.04949913891879 2.0034030827609 -0.16267167004672 3.75158156481656 9.20380534258756
-10.2364681157199 -11.4479091557589 -15.7375362309543 -15.199690619382 -11.4695785435763 -9.82260397997769 -6.20654753771695 -4.75553588000211 -1.19557265368375 -2.65479163256558 1.39904137524692 6.94219323071567
-8.33817299929532 -8.64238175478848 -14.1566716107455 -14.1232968243686 -12.3900547894565 -8.5855503949252 -5.5844632062045 -3.3046723279086 -0.308893290433016 -2.35160836306485 1.32218352231112 7.89959898861972
-8.87303928028453 -10.6961078990589 -14.1712284434925 -13.492998157848 -11.3043251384388 -6.39981082569469 -5.87714198719371 -2.35722736011852 1.31379314769398 -1.1982498515736 1.25685497630726 8.92070003856312
-8.71176329526034 -8.06379881772128 -12.4575175372037 -11.3731612292203 -9.76990881833163 -4.65438834103671 -4.83073416623202 -0.505517872897062 1.95507058230313 0.516613093289461 3.51723107424649 10.2371359738437
-11.479410388253 -12.4576799652793 -12.6361200592735 -13.989471652291 -9.47227690436623 -6.90451262213967 -7.81233046271584 -3.31611845710061 0.045652172782205 -1.52206442572854 2.00215508721092 7.31035973808982
-7.55200353969227 -9.83712736476551 -13.8677345882763 -15.8741432796825 -12.1765610348095 -8.02990881312977 -6.3783280025829 -2.87273565639149 -0.0900780331004754 -1.12357107509266 1.97251542698253 7.77794297825206
-22.7374890240756 -17.393658915433 -18.1096280011264 -14.5345166119662 -11.4204285534945 -6.47332314577969 -7.52980355349454 -1.97962693301114 -0.561698237332429 0.918730458346282 4.77381297024814 8.8324277010831
-15.959940736944 -11.8158481771296 -15.6591823751276 -13.3190525228327 -9.20656854456121 -7.28616029565984 -6.06741983240301 -2.32818109338934 0.00599020177667953 -1.30567819421941 2.68193357641047 7.17952650243586
-18.8325320503928 -13.6410228035667 -15.1988650582053 -13.6738520882346 -9.01880371787331 -8.67396843650124 -4.02876770713113 -4.51486313559792 -0.943583609841088 -1.94816315390847 2.23339354775169 6.28892314217307
-18.1127548824657 -12.0409355770458 -14.8528366695751 -14.1893730770458 -10.165960372578 -8.98962789882313 -6.52093893397938 -3.84183699000965 -2.02571112025868 -1.55637747157704 2.54524034153332 5.85608953129162
-12.7240127996965 -16.6002602057023 -12.6073364691301 -11.3961986975236 -6.42668194337325 -7.55076450868086 -3.31526798768477 -3.03233570619063 -0.637001462416215 -1.48531193299727 1.51737552122636 5.79986339048906
-14.1347505742853 -10.8822004491633 -6.63345548456365 -8.86546346491033 -10.7357027227228 -4.62367078607733 -6.32477590387518 -0.555454462224787 2.90521028692072 1.11387613469904 5.20022848302668 11.15620878393
-16.7199298685247 -13.2694713419134 -9.71301000768488 -13.3809825723821 -10.406514341181 -6.28863828832453 -5.4446479623968 -1.54400938207453 0.87207490747625 0.30791360681707 3.84819680994207 10.2577856237238
-11.9532023516568 -17.7941447344693 -15.6456652727994 -11.8159953204068 -8.45274649533359 -7.79976759823886 -7.65296469601718 -2.0626631823453 1.83663262453946 0.81994141665372 5.8514346036044 9.66748417941007
-9.11401807611639 -15.1096883947199 -11.5942922765558 -7.92276059930975 -4.28018056696111 -3.52142965143377 -4.51278364008123 1.00170839483088 3.5325177972967 2.88935983831232 6.83895719701594 11.7933801477606
-9.00528199455955 -13.7717653014443 -10.6890912749551 -8.43697984001853 -6.02060372612693 -2.82812745354392 -5.80479485771873 0.679908206246115 1.93493788459084 3.01519148566506 6.90581362464211 11.48911040046
-19.6297526186163 -16.4278406923467 -11.7806200807745 -13.9803500002081 -11.195365411585 -5.29122875387018 -8.41719768697565 -1.90861843282526 1.73618747537786 -0.893428308313542 4.01260425394232 9.13386966531927
-16.3677882194519 -12.8452967643738 -15.6589983940124 -15.6372965812683 -14.5601481437683 -9.08486738204956 -10.626499080658 -5.18000020980835 -1.65956678390503 -2.89694585800171 -0.927747631072997 5.11403570175171
-10.0620338179848 -13.6237365462563 -17.5420982100747 -17.4961768843911 -14.3640624739907 -8.83087842247703 -9.10525433800437 -4.17410008690574 -2.15441243431785 -3.49086873314597 -0.601880238272926 4.78324682929299
-7.86841364773837 -6.64842196377841 -10.7150628176602 -12.4554478732022 -11.4830662814054 -5.84911318692294 -8.3524300661954 -2.14706393155185 -0.660182675448333 -2.49901553067294 0.514175692471589 6.09906605807218
-9.07494336908514 -6.85037404840643 -10.6650827581232 -13.0606916601008 -11.9205816442316 -7.26686078851873 -9.73984891718084 -3.56408101862127 -1.56340581720525 -2.99309713190252 0.0675947015935741 5.41094129735773
-8.1826662236994 -6.18445150201971 -8.93727247064764 -8.48738614862615 -7.39034406488592 -2.53025762384588 -6.45248929804022 0.153727132623846 2.51214464361017 -0.120635431463068 3.40953119451349 8.74062784368342
-12.3636314912276 -9.74853063063188 -13.502825979753 -10.9999630494551 -8.25525975660844 -3.12512135939165 -7.25525021986528 -0.763827566667036 0.801800485090777 -1.33116460279985 0.709154839949175 8.24368071122603
-14.1638947140087 -9.987062514912 -13.5109253536571 -11.9935417782177 -8.11771208156239 -4.60092169154774 -6.8454380642284 -0.679927886616099 1.54704278599132 -1.71369367946278 1.01455873142589 7.79724115024914
-6.03955105001276 -12.6531203096563 -13.6004355257208 -11.8160441225225 -10.3147242372686 -4.68984821492975 -7.08832767659968 -0.814436227625066 1.87597820108587 -1.51935222799128 2.43194362466986 8.61822768991644
-6.75816138874401 -9.46852096210826 -13.9048918117176 -13.7214277614247 -11.922977291454 -6.29748328815807 -7.95549186359752 -1.93089088093151 0.735328830372204 -1.01866706501354 3.13046470988881 7.35838619578968
-4.14570329839533 -7.47729967290705 -12.5058088129217 -13.7567739313299 -11.337952596491 -6.49835298711603 -6.7797117059881 -1.50380991155451 2.8072080785578 0.689599054509944 3.84538556879217 8.56177236383612
-6.62977301857688 -12.3692349173806 -12.7473553397439 -12.8955486991189 -10.2702091910622 -4.35667121193626 -6.98852622292258 -0.884354469992896 1.97756111838601 0.479939582131127 4.22430622794412 8.85031330802224
-4.5097337029197 -10.5715337059715 -9.26965382315896 -12.4954667351463 -10.4164967797019 -4.74144413687966 -7.06340458609841 -0.956654097817161 1.98545977852561 0.575530503012917 4.2913965918801 8.99659583351829
-2.775364372947 -8.6196083762429 -6.56531760475852 -10.3958782889626 -9.7902512290261 -5.86630484841087 -8.81185004494407 -2.25031897804954 1.06793740012429 0.226722266457298 3.69407227256081 7.96631767966531
-5.81550718654286 -9.89094854701649 -12.8459541927684 -15.5044510494579 -14.0779335628856 -8.2566483150829 -9.37431455958973 -4.03495527614247 0.0664698947559721 -1.67935873378407 2.15341638218273 7.16421674381603
-5.5481709653681 -11.9675492460077 -10.7949551755732 -15.6084069425409 -13.7214936429804 -7.69108287637884 -9.98329440897161 -4.55495540445501 -0.692377966100519 -1.38303272073919 2.26605137044733 6.98742588216608
-5.5064432664351 -9.63601708845659 -10.1945917649703 -14.3056604905562 -13.1895411057906 -6.98301530317827 -9.04510713057084 -2.80959153608842 1.11655783219771 -1.26129174665971 2.67562460465865 8.22557901902632
-6.75512872175737 -13.3184813065962 -11.3681276841597 -13.3224028153853 -11.3712862534957 -8.10256753401323 -8.8860071702437 -4.09712777571245 -0.606735090775924 -2.533450941606 2.16002859635786 6.35640825791792
-10.2699597272006 -15.7641632947055 -13.6660988720981 -14.2835534009066 -10.9748909863559 -7.32223252383145 -9.89833382693204 -4.87309960451993 -1.42468575564298 -2.5184662732211 2.59645529660312 4.92525740536777
-16.1755068692294 -19.2058527859774 -14.9754984768954 -13.6796267422763 -9.28273610201749 -5.36326054659757 -10.4497969540683 -3.76350049105557 2.09408160122958 -1.09874371615323 3.29564257535068 8.32174750241366
-8.85163555145264 -16.2792440414429 -15.8533826828003 -13.1173826217651 -9.52429447174072 -4.86108455657959 -9.68496379852295 -3.44438228607178 2.05558338165283 -0.594578361511232 3.19162311553955 7.86681118011474
-13.1028445850719 -13.2420390735973 -8.71722637523304 -12.5752376209606 -11.2254737507213 -5.59975086558949 -9.9767745624889 -3.35222660411488 0.277005802501332 -1.50276218761097 3.02785647999157 7.06845916401256
-17.161732153459 -10.6270203156905 -11.3415379090743 -13.2309498353438 -9.95154614882036 -6.05094953016801 -4.74395795301957 -0.989536718888715 2.58418039842086 2.9343619780107 7.54877333207564 10.9453635649248
-9.80095195770264 -6.63696765899658 -11.1432638168335 -11.3877534866333 -7.81839847564697 -5.6801290512085 -3.4816312789917 -0.16826343536377 3.1973237991333 2.29333019256592 6.73561668395996 9.78505325317383
-16.3112201950767 -15.5313511154868 -17.1086826584556 -15.7942524216392 -11.876970317147 -8.16841128089211 -5.22538759925149 -3.26368143775246 0.3317870833657 -1.62903597571633 2.08569142601707 6.44977280876853
-14.5425552714955 -18.8255752910267 -17.0390800822865 -14.1461433757435 -10.3765549052845 -7.02272266041149 -7.01371234547008 -2.20008128773082 1.38160091746937 -0.51052325855602 3.40297466624867 8.66426426280628
-13.8547204971313 -20.1051134109497 -17.9181436538696 -14.4182428359985 -11.3401712417603 -8.95190372467041 -9.01943912506103 -4.31214466094971 -0.231904411315917 -1.85950222015381 2.04944858551026 6.46017513275147
-14.4645126602866 -17.1405189774253 -17.1906555435874 -14.3669098160484 -11.7510803482749 -8.29402048804543 -6.51605112769387 -2.6266544602134 1.38760869286277 0.050542042472145 3.23572842858054 8.45222203514793
-11.1349033875899 -16.376596884294 -12.8278908296065 -9.732891516252 -11.0439590974288 -6.80924077467485 -5.38513226942582 -3.0548901124434 1.27757029099898 0.839829965071246 5.18295816941695 8.50487856431441
-19.465697184476 -19.4128140362826 -18.2669171246615 -14.0160588177768 -10.3380402478305 -7.77971734133634 -6.42322434512052 -2.8399189862338 0.525220021334562 1.31936369809237 6.24472247037021 7.98633585843173
-19.8669145584106 -20.5468614578247 -18.6318109512329 -14.088498878479 -10.8382127761841 -8.02412586212158 -7.15392284393311 -3.21380977630615 -0.191921043395997 -1.06630115509033 3.4449369430542 7.12634201049805
-14.42622608705 -19.340719647841 -18.5808548407121 -15.9351753668352 -12.5883697943254 -9.09313244386153 -8.15900463624434 -4.25585407777266 -0.697847791151567 -0.861462064222856 3.47679286436601 6.92136531309648
-11.5929810523987 -12.950853061676 -14.9404999732971 -15.551122379303 -12.8556420326233 -7.9301812171936 -8.58085985183716 -3.51349992752075 -0.163192462921142 -2.20969362258911 2.44062452316284 7.88761167526245
-6.99324610450051 -9.69897845008157 -12.9548454544761 -12.3558540604331 -11.6677894852378 -5.95111468055032 -9.26577570655129 -2.69884493567727 0.328189823844216 -2.00201990821145 1.69361874840476 7.87395188591697
-12.1013429121538 -8.86945128007369 -12.5655457930131 -10.8673627333208 -11.2201993422075 -5.8887975172563 -9.90710424943404 -3.23554586930709 0.107734922929243 -2.78378462357955 0.57931733564897 6.6185562653975
-13.2027167406949 -9.20761671933261 -14.8108290759 -15.6221045580777 -13.693340214816 -9.71954146298495 -8.77629271420566 -3.56182661923495 -4.17668143185702 -3.8159274187955 0.301485148343172 5.79132088747891
-10.1460771560669 -10.6553392410278 -15.0651540756226 -17.1397390365601 -14.9197492599487 -10.9232225418091 -12.0068426132202 -5.65115451812744 -3.61678409576416 -4.53053569793701 0.437294960021973 3.63557529449463
-8.95741252032193 -8.47014407244595 -12.3180539998141 -15.5979078206149 -15.2410352620211 -10.700555601987 -9.97067813006314 -5.14705447283658 -0.860446730527009 -3.00764254656705 1.45455189618198 5.07490845593539
-16.8949134133079 -12.4507605812766 -17.2121360085227 -17.5445563576438 -13.0281989357688 -11.7516352913596 -10.6952883980491 -5.50113556601784 -1.2176215431907 -1.65993569113991 3.42802359841087 4.82053305886009
-13.3222325498408 -10.091279333288 -16.3216260129755 -16.5650342161005 -14.0896161252802 -10.4485600644892 -12.9649899656122 -7.84162647073919 -3.9652321988886 -3.8359769040888 1.36602848226374 3.80712383443659
-10.7823236118663 -11.8913819919933 -15.8308541904796 -15.4634187351574 -13.1765954624523 -10.8781678806652 -11.8350503574718 -7.03485466350208 -2.92427612651478 -3.95863891948353 1.04591773640026 3.74372314106335
-9.9307166186246 -13.9205981341275 -12.3470011797818 -15.5004016009244 -15.5040026751432 -12.1220828143033 -13.4049120989713 -6.84500037106601 -3.78864584836093 -4.08247862729159 1.80743493166837 5.22561062899503
-10.2403004559604 -12.5229161175815 -15.8002903851596 -14.6004155072299 -11.1438744458285 -7.31816987124356 -9.15673760500821 -4.16129044619473 1.08519049557773 -1.31617859927091 3.84839316281406 6.68017550381747
-17.2932134454901 -14.5851026361639 -18.9258008783514 -18.4928632562811 -17.7337156122381 -13.2375112360174 -12.8096433466131 -7.86179979497736 -2.05537851507014 -4.56379182988947 1.14742605035955 4.18802968805486
-16.7951189214533 -20.2285524541681 -17.1238733465021 -16.8651376897638 -12.2934404546564 -11.3466268712824 -7.91949521845037 -3.97587262933904 -1.25489103143865 -1.92285596674139 2.4297345941717 7.29477537328547
-11.372053380446 -7.36080383820967 -9.2076189474626 -7.38516640229659 -3.31690430207686 0.100890879197554 -4.6700155691667 -2.53661751313643 1.77271819548173 2.24917197660966 6.70855212645097 9.83473563627763
-8.56851253509522 -8.23367557525635 -9.22999057769776 -9.17610988616944 -5.15740833282471 -1.0882345199585 -5.06466159820557 -1.70899066925049 1.23448314666748 1.42274799346924 6.25600185394287 9.46212615966797
-14.5906473419883 -15.1654154083946 -11.3264261505821 -9.58438170172952 -6.42360747077248 -1.95255911566995 -4.61907828070901 -1.27542746283791 1.86973893425681 1.51783501885154 5.31637704155662 11.9395459868691
-9.97370132099498 -12.2265394557606 -12.2325285304676 -9.67629607807506 -6.12346061359752 -1.44867690693248 -3.09508117328991 -3.13252814899791 2.10826889384877 2.19800773967396 5.73132053722035 11.7203828464855
-12.3933619325811 -8.76963413411921 -9.40499103719538 -9.43042171651667 -5.65408504659479 -0.635877496545966 -4.30727947408503 -1.78399074727839 2.35431491678411 1.71295749490911 5.18454181497747 13.0897389585322
-9.06231701590798 -10.5552388451316 -5.70636379935525 -9.6163140557029 -8.92258274771951 -6.85296833731912 -6.07984554984353 -3.04636395194314 0.0324152686379158 0.313901779868385 5.39797198555686 10.4504450537942
-14.9947038563815 -17.1603723439303 -14.0695711049167 -10.3361574086276 -5.66284426775846 -7.1215463551608 -7.62661990252408 -2.3185735615817 2.21620503338901 0.616610917178068 3.37852803143588 8.66413918408481
-15.7503984017806 -14.5827157540755 -11.6608712716536 -7.48078322844072 -5.81649756865068 -5.13058639006181 -5.27545524076982 -0.0928723855452098 4.09396194978194 1.1821291403337 4.77309822602706 10.1151258902116
-14.3765016555786 -15.5438447952271 -11.7913461685181 -7.24579486846924 -4.35074672698975 -6.40053997039795 -2.89374790191651 0.157655143737792 5.08190288543701 0.98891201019287 4.12583675384521 9.7533411026001
-11.6785542488098 -17.3257901191711 -13.464618396759 -9.48192186355591 -5.28343744277954 -6.71206254959106 -4.66586847305298 0.49638204574585 3.60513715744019 -0.384557437896728 3.35648946762085 8.47261934280396
-10.9843327002092 -16.2260128454729 -13.8309017614885 -10.5767151312395 -6.09735264344649 -7.5797172979875 -6.97353519959883 -2.16889919801192 1.85937152342363 -2.71644939942793 1.10819850401445 7.58714328245683
-11.8198644204573 -17.1543294473128 -15.0704709573226 -12.1760007424788 -7.59597411589189 -7.91848578886552 -9.34784713224931 -3.30947318510576 1.13272652192549 -1.99465575651689 1.54927048249678 7.0817945913835
-10.2598637927662 -15.0235947955738 -14.7087640155445 -13.2767457355152 -8.7487305987965 -6.99492543827404 -7.85351842533458 -2.70876401554455 1.90171724666249 -0.543486534465444 2.86338526118885 8.15167528499256
-8.16316543925892 -14.941464770924 -15.2075894962658 -12.7501805912365 -10.7753308903087 -6.65198837627064 -7.44530044902455 -2.05659042705189 2.25525916706432 -0.0942910801280625 4.0018106807362 9.19684947620739
-5.64218267094005 -10.9756520618092 -13.9478009570729 -13.7031148303639 -10.0320504535328 -6.64196714054454 -6.6380933154713 -1.30280049930919 3.46545664180409 0.616408027302136 4.23616758693348 9.93216196406971
-11.1190874966708 -10.3461325558749 -12.615227023038 -11.4694312008944 -11.0675433072177 -6.2892821225253 -8.50472287264737 -2.7082274350253 1.16330500516025 -0.909876147183503 3.2424504366788 8.38671465787021
-12.6164767438715 -18.5246188337153 -13.8799998456782 -10.5763308698481 -9.12353011911566 -7.33287307565863 -8.10904952829534 -2.24400016611273 2.24321487600153 -1.11412879770452 2.46052864248102 7.94624927694147
-15.2770067908547 -13.3846308448098 -8.5873724677346 -11.9179407813332 -9.24322192452171 -3.05523555062034 -5.75142733834006 -0.170372650840065 4.42621929862283 0.748647048256615 5.1035569451072 9.87472279288552
-8.30855558568781 -8.70158003026789 -5.6288909738714 -9.47627638036554 -10.780977231806 -4.19985960180109 -6.40312383825129 -0.250890714471989 3.2862701589411 0.280384081060237 3.87149240320379 8.49576856439764
-12.4803734432567 -17.1067696224559 -14.291053832661 -9.85893255580555 -6.78579145778309 -7.01964765895497 -7.2957668911327 -1.52205473292958 2.78630441318859 -0.867519439350474 3.17608064304699 8.10430711399425
-13.2745802792636 -14.6137907895175 -8.99519185152921 -11.7494185360995 -12.0313818844882 -6.17837552157315 -6.53216008273038 -1.87019185152921 2.76143618496982 -1.21805028048428 2.10539599331943 7.52931281003085
-21.9041942769831 -17.8121685201472 -13.4274906331843 -10.328215044195 -7.15077058618719 -6.81244890039617 -8.67618409937078 -3.03749124353582 1.00787122899836 -0.0565647298639469 3.94221456701105 8.28010519201105
-16.4525096719915 -13.7413966959173 -10.7205722635443 -6.76779058629816 -3.13462141210383 -7.47052076513117 -8.23391798192804 -2.18957212621515 2.59281465357 -0.0427959268743336 3.99013253992254 8.29596444910223
-13.5395787499168 -10.3263276360252 -12.5998547814109 -13.9453252098777 -8.1180947563865 -7.99320156790994 -8.54108174063943 -2.37385494925759 1.32671801827171 -1.2359917900779 3.11648623726585 8.90217845223167
-17.6010608933189 -12.4308605454185 -11.4007549545982 -10.9983120224693 -7.56911852576516 -8.69054796912453 -10.2981415055015 -4.02975466468117 0.268226597525857 -1.2995662949302 2.96123692772605 8.73616788170554
-20.1394150907343 -12.8822243863886 -11.7057107145136 -9.29010135477239 -11.2383111173456 -9.70781261270696 -11.5138657743281 -5.09370929544622 -0.699500387365166 -3.08516628091985 1.44419735128229 7.79736107045954
-15.9503122849898 -11.4961763902144 -11.4180342240767 -12.2406298203902 -8.77070298628374 -8.66560807661577 -10.1139074845748 -3.89303651289507 -0.172327665849167 -2.18639817671342 2.13950285478072 7.08672174973921
-19.4407941471447 -12.3292485844005 -13.4409085880626 -14.5708371769298 -10.6785451542247 -9.51191536296498 -10.5537225376476 -4.72590843547474 -0.544668353687634 -3.2773439060558 1.58618911396373 5.95727141987194
-17.5511591824618 -12.7149813565341 -13.5139925870028 -14.0044062527743 -10.379085818204 -9.60808972445401 -9.58494595614346 -5.32499150362882 -1.11343220797452 -3.98966626253995 0.861676892367278 4.75507708462802
-19.8972083005038 -14.073165026578 -13.559535113248 -11.3235941800204 -9.19468411532315 -10.5585146817294 -9.38036641207608 -5.90453633395108 -1.26974019137296 -3.53835400668057 0.792235287753019 4.79728403958407
-13.9578649954362 -18.825666661696 -17.0542471365495 -13.6272985891862 -10.807377095656 -5.56194710298018 -6.53667091889815 -2.67524551911788 1.95265746550126 -0.993524785475298 3.30155349211259 7.77335715727373
-12.8353103204207 -6.21469150023027 -4.88028178648515 -8.55645404295488 -11.3939574761824 -4.85393367247148 -7.10794291929765 -2.08528171019121 1.98421253724532 1.29100765748457 5.83806767030196 10.7119795279069
-10.9485269286416 -7.30640465996482 -9.28148133537986 -7.10253388664939 -10.0682969786904 -5.13617951653221 -5.60414750359275 -0.612482617118143 2.52210753180764 2.07608168341897 6.02027075507424 10.7480558655479
-12.0895863012834 -8.57429508729415 -12.7461643652482 -11.8370800451799 -11.5257702307268 -7.36886410279708 -6.62490086121993 -1.2951641516252 1.97686381773515 -0.475757642225787 3.9061297936873 9.30929561094804
-10.2385327685963 -13.5200517047535 -16.4205911029469 -15.2182557452809 -12.2275788653981 -6.85292028080334 -6.67821477543224 -1.69759153019298 1.24860788692127 -1.51805089603771 3.57388712276112 8.22734857905995
-4.14041920575229 -7.12453862103549 -12.1001741495999 -14.2362596598539 -11.2859270182523 -5.17870541485873 -4.63861866864291 -1.3421728220853 1.22318820086392 0.209243575009431 5.18969229784879 8.53647307482633
-6.94600752050226 -8.55204275304621 -14.318691999262 -16.1820419138128 -13.4397743051702 -7.8690822427923 -6.74282720739191 -3.26569059545344 -0.686638624017888 -2.01214101964777 2.77843210046942 6.11520501917059
-13.5710114218972 -13.7810028769753 -9.63028228066184 -9.53149688027122 -6.41823088906028 -5.61559378884055 -6.4533241965554 -2.12028205178001 1.59852135398171 -1.75111663124778 2.0752517006614 7.50380718924783
-15.5895602573048 -14.0108439792286 -9.32111810337414 -8.77459787021984 -7.70555184971203 -4.76894067417492 -4.43934320103039 -0.308117615092886 3.06638075221668 0.0919907223094576 3.91564298976551 7.3837120663036
-16.0616049593145 -14.7959456270391 -9.82572696859186 -12.7972388094122 -12.3737273042852 -6.80892131978815 -5.72121189290827 -1.87572811300104 1.55652858560736 -1.70995281392878 2.33590175455267 5.45132495706732
-16.4087928945368 -19.1985115224665 -14.6372284108942 -13.7402023488825 -11.2900795156305 -6.96845285242254 -6.36319200342352 -1.88222734277899 0.934642392938787 -1.28012887781317 3.07019384557551 6.43587263280695
-16.3801457231695 -19.1165997331793 -14.0432087724859 -13.4398762529547 -10.9369160478765 -9.13561981374567 -8.76197212392634 -4.11120956594294 -1.04535835439509 -1.20966308767145 3.75469238107855 5.21747428720647
-9.71180223985152 -16.7545402006669 -16.4860541777177 -14.0557753996416 -10.0969035582109 -7.76494478745894 -7.86245035691695 -2.0420539335771 2.78415799574418 -0.602473016218706 4.25331616835161 7.22295594648881
-7.54306524450129 -13.2998878305609 -13.109618360346 -11.30572050268 -8.26253050023859 -6.10008543187922 -5.06603544408625 -0.266617948358711 3.41647989099676 0.836983507329766 5.43516237085516 7.90068990534002
-10.0268492091786 -12.0373720515858 -13.7780184138905 -13.6725229610096 -11.9667353023182 -7.11761039387096 -7.16354697834362 -2.6930174220692 1.02678543437611 -0.380073009837758 4.28948646892201 6.76945549358021
-8.69040789170699 -16.4456607298418 -15.8384181456132 -13.1622516111894 -10.4345828489824 -6.21678080125288 -8.51412882371382 -2.90341867967085 0.997568945451217 0.012116293473678 4.83156190352006 6.30200372175737
-6.18379996039651 -10.919948794625 -10.4675276062705 -8.60624525763772 -9.51631758429787 -3.59316275336526 -7.1776029846885 -0.975527026436545 2.53168275139549 0.49351098320701 5.43556287071922 7.66041638634422
-8.61331158551303 -10.7946851817044 -13.2849920359525 -12.1747320261869 -10.6320722666654 -5.87723141583529 -7.91724949750033 -1.895990189639 1.33460253802213 -0.569091614809903 4.51331729021939 6.82611102190885
-13.5698240020058 -15.8729856230996 -14.032501003959 -10.4112851836465 -8.97340180657127 -4.74124123833396 -7.44836404106834 -1.12549950859763 2.68915198066018 0.610601641915061 5.32140276648781 8.14268324591897
-16.119051361084 -18.488191986084 -16.8397277832031 -14.0680374145508 -11.0503200531006 -7.39334907531738 -9.16518630981445 -3.1147274017334 1.61779365539551 -1.1229061126709 3.57699165344238 6.26195487976074
-16.4126219142567 -18.2499021876942 -14.5442365993153 -12.9973921168934 -9.62063926349987 -8.17918914448131 -9.41010421406139 -3.35123580585827 1.58085686076771 -2.13880485187877 2.69562393535267 6.41255813945423
-19.1930040012706 -16.5454896580089 -15.9173654209484 -14.7690843235363 -12.2769540439953 -6.35474716533314 -10.058818210255 -3.68736397136341 1.44796241413463 -1.56881080974232 3.21227134357799 6.92577327381481
-19.4685234416615 -14.9108719218861 -16.1671738017689 -13.0512260783802 -9.97838443409313 -7.37885516773571 -9.37767261158336 -3.09817355762829 1.72013813365589 -1.51363605152477 3.4428763996471 6.73485428203236
-11.1234983444214 -11.5962652206421 -12.0882085800171 -10.6954130172729 -9.83685245513916 -5.80961933135986 -8.73303546905517 -2.50720920562744 2.04936466217041 0.141892051696779 4.91481838226319 7.96613464355469
-13.0328535946933 -14.6693167599765 -11.5968909176913 -7.56202839938077 -8.9918398770419 -5.94371556368741 -9.05000828829679 -3.24889134493741 2.04811335476962 -0.377765170010655 4.15759135159579 6.91471529873935
-15.287028390711 -13.2372122591192 -12.2348471468145 -9.66026790792292 -8.11032970601862 -5.48211582357233 -9.11095722371882 -2.58284481221979 2.78964130228216 0.586239736730402 5.43436996286566 8.2078160459345
-8.32465686798096 -12.168609046936 -8.72539081573486 -9.71967449188232 -11.343455696106 -5.71118297576904 -10.0414384841919 -3.81139125823974 1.19766864776611 -0.652688407897948 4.34058437347412 7.12012634277344
-17.4206312959844 -14.5379904573614 -13.5369719331915 -9.95187366658991 -8.74007595235651 -6.40695369893854 -9.27532184774225 -3.9799727266485 1.20185481851751 -0.215600854700263 4.52047740762884 7.16096317117864
-13.8289045593955 -12.3619474671104 -13.0563177368858 -8.879434039376 -8.25377218940041 -7.22306387641213 -8.4062837860801 -3.83531897284768 1.36656434319236 -0.978913714668966 3.46349770806053 6.26758343956687
-10.1443593198603 -12.1990315610712 -11.898936956579 -8.2319485837763 -7.45552417581732 -6.05363437479193 -7.90144702737982 -3.66093608682806 1.56075123006647 -0.773280828649348 3.75384357625788 7.71786525899714
-9.46721616224809 -13.3675476594405 -12.5789734406905 -9.15879216627641 -8.34055676893755 -6.71847882704301 -9.18703427748247 -4.76697316603227 0.370355935530227 -1.49798741774126 3.30883440537886 6.27802500291304
-18.4949407490817 -15.604578963193 -13.5774259480563 -10.8817243489352 -10.3025865468112 -7.4904298695651 -9.03515719500455 -4.8134279164401 0.0928621378811911 -1.90579318133268 2.57730008038607 6.1592283335599
-13.8663881041787 -14.1197030761025 -14.2144983031533 -9.35760476372459 -8.61115243218162 -7.34174134514549 -7.03474595329978 -3.16049935600974 1.8016035340049 -1.32421281120994 3.58681509711526 6.35293886878274
-19.4730011506514 -14.1094566865401 -14.6219002290206 -10.0817677064375 -8.11109128431841 -6.79830136732622 -7.18394055800005 -2.41889920668169 1.25059923692183 0.658695550398392 5.52414640946822 6.70859465165572
-16.7071095553311 -13.3227673617276 -14.2113171664151 -11.1490346041593 -10.1962987032804 -7.37785731228915 -7.01844607266513 -2.95631800564853 1.19246472445401 -0.059351071444425 4.26062764254483 5.81394852724942
-14.1832071911205 -13.243014014851 -10.7167441021312 -9.85949388850819 -11.0231348644603 -7.4407641064037 -7.37580744136464 -3.69774500239979 0.972981773723255 -0.366659797321667 4.05853971134533 6.25306733738292
-8.38020457354459 -14.2196000966159 -11.0747178944674 -11.1297944935885 -10.950961485776 -6.50337351885709 -6.45859469500455 -3.24971903887662 1.78716145428744 -0.712977782162753 3.74569188031283 7.54645024212924
-10.698146872087 -11.3376637025313 -10.1855736298995 -10.4235706849532 -11.3468037171797 -6.58774190382524 -7.73677258925004 -3.49457364515825 2.23439783616499 -0.507410101457076 3.57798952622847 7.35127348466353
-11.3808974872936 -10.0909843098034 -13.5634002338756 -15.4769057880748 -13.4601325641979 -7.454360927235 -8.88000675548207 -4.14139934886586 1.10268214832653 -0.663183177601208 3.56600764881481 7.88510612141002
-4.63039015856656 -9.36564826098355 -13.4690093907443 -13.7448806675998 -10.5749301823703 -5.1157436284152 -5.09898375597867 -0.751008978756992 4.10602951916781 1.87524414929477 5.7623891917142 9.33286286267367
-19.2463922067122 -15.980664209886 -10.4670991464095 -12.6734742684798 -10.0009622140364 -3.89702315763994 -7.77400680021806 -1.56709952787919 3.35095696015792 2.14867882295088 6.90876583619551 9.27539639039473
-10.5606971654025 -15.8922592076388 -11.3804984959689 -12.6090904149142 -10.2913185032931 -4.96297034350308 -6.02689131823453 -0.121499625119295 3.73555031689731 0.354095849123869 5.15762558850375 9.16015759381381
-8.69350533051924 -13.4577646688982 -13.1582193808122 -13.4527368979021 -9.79635529084639 -6.29403404756026 -5.74148468537764 -0.838217778639361 2.77716155485673 0.163433985276654 4.52438636259599 9.04426951841874
-10.9203934669495 -11.633556842804 -10.1823811531067 -12.5805516242981 -10.5291104316711 -5.00312471389771 -5.4556736946106 0.671618938446045 5.11878252029419 2.64408445358276 7.11063432693481 11.2434668540955
-15.9046559420499 -11.4452290621671 -9.0992188540372 -9.15539980801669 -9.56341792019931 -5.30935336026278 -7.16895724209872 -0.913218030062588 4.55525349703702 1.84045743075284 6.22114419070157 11.9009976300326
-18.3401426662098 -16.5517591823231 -11.1118997920643 -13.6290106166493 -9.39605659138073 -5.44717544208874 -8.46130126606334 -2.16890090595592 3.27410942424427 0.461756290088999 4.69021278728138 10.3416915546764
-17.4691729718989 -15.4674678022211 -9.29045440500433 -11.7912211591547 -8.17385055368597 -3.02033950632269 -6.09079887216742 -0.0674548322504229 5.27495430166071 2.01846740896051 6.47551487142389 10.3858265703375
-8.09302636059848 -12.1405059901151 -10.5519096461209 -9.05991097363559 -5.41791649731723 -2.50087471875278 -7.33608933362094 -1.78090973767367 4.01462439623746 0.788622656735505 5.28690890398892 8.56710223284635
-11.98376344334 -11.2970549930226 -11.4204470981251 -13.6709887851368 -10.5505969394337 -6.06574700962414 -7.36200593601574 -0.828446136821402 4.69824625362049 1.28696562160145 5.54066587794911 10.1983702312816
-9.4746128949252 -13.7726036938754 -12.8798996838656 -13.9446770581332 -11.4018437298861 -6.12797135439786 -9.06248635378751 -2.9948994549838 2.86745482358065 -0.916635218533603 3.02760535153476 7.61882048520175
-5.38783841566606 -6.35368543104692 -10.5632553620772 -12.0168953462081 -10.3852844758467 -5.44653516249223 -8.80327420668169 -3.2862549348311 2.17851442857222 1.02357286973433 5.4142426924272 8.42714876695113
-5.77858182733709 -6.43046781366522 -9.14941808527166 -11.0488226110285 -10.2840120488947 -4.41546270197088 -9.58222219293768 -3.87241765802557 1.65160349065607 -0.88983365839178 2.23099878484553 7.30061700994318
-3.60488999973644 -7.08711351047863 -9.99767221104015 -10.2507525790821 -6.93356050144542 -2.75977243076671 -6.76346315037121 -1.23367227207531 3.81583677638661 1.19342123378407 5.33835111964833 9.01807390559803
-4.56340199383822 -9.71128827008334 -10.2722280589017 -9.61997395428744 -9.37864666852084 -5.65402394208041 -7.06584340008822 -0.910226639834317 4.083990279111 0.597437086972324 4.33243197527799 8.60765189257535
-2.65605134963989 -10.9290196418762 -10.7836815834045 -13.4806191444397 -9.89946527481079 -5.32294435501099 -8.36013193130493 -2.0196816444397 3.4321063041687 -0.75853509902954 3.20333890914917 8.40813570022583
-4.59305248260498 -11.5164152145386 -10.3350091934204 -13.0587392807007 -11.5276113510132 -6.37169895172119 -7.5010534286499 -1.33900890350342 3.60663166046142 -1.15460834503174 1.98338260650635 8.79190196990967
-8.19952567707409 -12.3614881862294 -10.7099188197743 -12.1211202968251 -11.2801969874989 -5.89570411335338 -8.18140395771373 -1.98691733967174 3.11568657268177 -0.46368201862682 2.73234764445912 8.50783554423939
-8.04491409821944 -13.1042612509294 -11.8401010946794 -13.3599070028825 -10.8864458517595 -6.77286514802412 -7.55203995271162 -2.38809952302412 3.28659835295244 -0.0287264303727568 3.13344588713213 8.52775302366777
-6.49303497834639 -9.87600960298018 -11.6078897909685 -13.1773859457536 -11.2748743490739 -6.97644676728682 -6.69558968110518 -1.22489037080245 3.92755828337236 0.222037653489547 4.34751067595048 8.49165759520097
-13.087084163319 -14.9221786152233 -10.7573550831188 -11.7615913044323 -9.42471348155629 -5.61827885020863 -7.93784939159046 -3.27635418285023 2.34325183521618 -0.787235606800426 2.65220416675914 7.48687614094127
-15.1494863510132 -17.1526029586792 -14.7749822616577 -11.0350778579712 -7.37668781280518 -6.19572429656982 -8.3863618850708 -2.1779821395874 3.0134298324585 -1.49569301605225 1.62044162750244 7.10593433380127
-20.2631096406416 -18.0822739167647 -13.4448380036788 -10.9890503449873 -6.01544423536821 -7.69903417067094 -7.76977010206743 -2.55583615736528 3.04353289170699 -0.433506445451215 3.77124743028121 8.81755117936568
-13.8912557862022 -17.172460009835 -13.5965437195518 -10.7394727967002 -6.20572607733986 -7.48821585395119 -7.19795172431252 -2.13454573371193 3.25576073906639 -0.412936618111349 3.10712678215721 8.29690892479637
-15.4587334719571 -16.3431939211759 -13.4915627566251 -9.54171648892489 -5.26984682950107 -7.69527331265536 -6.89487162503329 -2.08156290921298 3.17305668917569 -0.812470349398527 2.14987286654386 7.64613827792081
-14.492386748574 -16.1449708245017 -11.9085625908592 -8.11609547354958 -7.15616505362771 -6.73778813102028 -6.085741927407 -1.5465630791404 3.52917964241722 -1.03648846366189 2.43245417855003 7.87430197975852
-14.5674492489208 -17.0445419918407 -12.7799011837352 -8.37263838161122 -4.37441412318837 -6.80708853114735 -4.82765928615223 -0.582900680195202 4.96604474674572 0.361177765239368 2.64181169163097 8.74041970859874
-7.97355240908536 -11.7942139538852 -9.70589036074552 -10.175645533475 -5.43439454165372 -7.61942071047696 -4.51487893191251 -0.2918908032504 5.25716715725985 -0.23090333071622 2.29705840024081 9.06272154721347
-10.7938833843578 -16.7766199718822 -14.2327471386303 -11.1472464214672 -8.51303583491932 -6.84687906612049 -5.70887094844471 -1.29474550593983 4.62522882114757 -0.251992286335337 3.21000188480724 9.30015462528576
-8.34136939482255 -12.4877316995101 -11.6115624947981 -9.9919488473372 -5.58627486662431 -7.61702704863115 -6.70206428007646 -0.693563227220015 4.69283031983809 0.160557027296587 3.26703667207198 9.76753830476241
-8.43892667076804 -8.64802167198875 -6.63296315453269 -8.22933003685691 -5.43632504723289 -7.44578358910301 -5.06950948021629 -0.042963001944802 5.49055197455666 -0.00867268822409883 2.69122889258645 10.3033447525718
-8.03533403223211 -13.0671295339411 -8.72266427820379 -5.31969873254949 -1.8600868398493 -8.0901836568659 -5.71731607263738 -0.614664476568048 5.08221586400812 -0.273720186406916 3.0744834726507 9.98675783330744
-6.45309317328713 -9.17254126288674 -7.08274519660256 -6.83643782355569 -4.52223074652932 -8.81181776740334 -7.05043661811135 -1.07974493720315 4.05626427910545 -0.646935107491235 2.38165223381736 8.25636040947654
-4.0917290687561 -6.77548303604126 -6.77617349624634 -6.19402780532837 -4.13088884353638 -8.87527551651001 -7.16629114151001 -1.53617372512817 3.97818479537964 -0.324839496612547 2.88012228012085 9.51045331954956
-7.13598753322254 -7.01004721034657 -6.17660070766102 -5.74325300563465 -3.24501348842274 -8.76665426601063 -5.95932318080555 -0.797599090229379 4.70456861149181 0.229277359355581 4.0126731265675 9.38131116520275
-5.44414868788286 -5.22271314100786 -4.07411733107134 -5.58029332594438 -3.54245343641801 -8.25915875868364 -4.70478024916216 0.312881799177688 5.66275057359175 1.19370874925093 4.77890333695845 9.55712923570113
-13.2153444983742 -12.3974009253762 -7.23852641365745 -6.92587191841819 -3.69652850411155 -8.72314555428245 -5.86319262764671 -1.13552768013694 4.50350563742898 0.371382643959738 3.52374546744607 8.440797736428
-9.68730348240246 -14.2370776523243 -10.8852633823048 -6.9714450229298 -4.36807626377453 -6.20167726169933 -5.49232667576183 -0.959262787212026 5.33032804835926 0.905557693134654 3.92672735561024 7.89267069209706
-9.22469842217185 -12.4541810729287 -7.9896463134072 -9.97118890068748 -4.80851304314353 -7.37681710503318 -4.66160905144431 0.172354342720727 5.37323439337991 0.474444033882836 3.02288496711038 8.22739088752053
-8.72925259850242 -13.2868526198647 -10.8789718367837 -7.4259822585366 -4.4035270430825 -5.19360806725242 -4.22147633812644 0.462027766487815 5.98799822547219 0.993439891121604 2.52478525855324 9.15290949561379
-6.75330785404552 -12.1095490802418 -10.1371999133717 -8.73673490177501 -5.11425450931896 -3.53809980045665 -4.485327278484 0.653800452839246 6.18891664851796 1.62896868098866 4.2742170940746 10.6129231106151
-6.0988039450212 -14.0017561392351 -11.733128972487 -9.14956039948897 -5.59303230805831 -5.68378204865889 -1.58303780122237 1.5408731027083 6.44978385405107 1.78099685148759 3.36688476042314 9.66302924589677
-7.08500051498413 -13.9135451316833 -12.217408657074 -8.99616193771362 -5.73634481430054 -5.24565839767456 -1.49328374862671 2.6515908241272 7.75563287734985 1.97977495193481 4.54508256912231 10.127917766571
-22.9523055856878 -18.8032005136663 -14.3582008188421 -13.7897765939886 -10.6717994516546 -8.26643636876886 -5.64993551427668 -2.86819914037531 3.00164148157293 -1.65767362768 1.77483484094793 6.52898237054998
-15.3288949359547 -18.5530236590992 -13.2205727924 -12.2501366962086 -7.49218114506115 -8.6130689014088 -5.92988141666759 -2.48557218204845 3.45941416133534 -1.24384053837169 1.56817118037831 7.24537245143544
-17.5832374919545 -18.1252601970326 -13.9659469951283 -9.49615939747203 -6.86426814686168 -8.07759174000133 -4.19247707020153 -0.536946140636097 4.74642292369496 -0.51436504017223 2.20460430492054 8.2096645008434
-13.9583812626925 -16.7364955815402 -13.5484004887668 -9.37486609545621 -6.35351142016324 -6.35942229357633 -4.2780986699191 0.105600747195158 5.16446343335238 -0.350934592160311 1.44640389355746 8.3189529505643
-17.2556549505754 -13.061715741591 -15.0485893683 -12.4834419683977 -7.8550087408586 -7.68721355958418 -3.41123356385664 -1.05959095521407 3.05403361753984 -1.36134113831953 2.57261691526933 9.69635615782304
-17.314543541995 -11.3409984675321 -13.6614368525418 -11.8880069819364 -8.74027520093051 -6.0919998255643 -3.69246178540316 -0.959437188235196 4.45849722948941 -0.208399590578946 2.67655676928434 9.67305773821744
-10.666160661524 -12.9448014085943 -13.2072373216802 -9.43255813772028 -6.49440010244196 -4.1037712877447 -4.17422874624079 -1.10223587209528 4.28574268167669 -0.277034837549383 2.83552734201605 9.71293823068792
-10.2693108038469 -11.3926952795549 -14.7178448156877 -12.5616100744768 -7.91405758424239 -8.01622089906172 -4.6323841528459 -2.76384625001387 2.9679347558455 -0.869244428114456 1.78513064817949 7.82086959318681
-9.50085997147994 -13.0719640211626 -12.2114636854692 -7.46970724626021 -5.25252699418501 -7.64096235795455 -5.94843840165572 -3.72046446366744 2.02359796003862 -1.77442717118697 1.52067017988725 8.262965445085
-10.2443873838945 -13.5417163328691 -11.3520724730058 -6.04668116136031 -4.5893008665605 -6.74532579942183 -5.36781000657515 -2.23007273240523 3.31857037977739 -1.01515650315718 1.95031667189165 9.2626631303267
-13.6897416028109 -15.0069870862094 -11.4501538189975 -7.13058518496427 -3.69342660036954 -5.14593171206388 -5.77975892153653 -2.37915467348966 2.90686942013827 0.0482993212613181 3.03425169858065 9.41901732358065
-19.6676104718989 -13.3977549726313 -10.4254458600825 -9.21973640268499 -4.14189941232855 -5.17070228403265 -5.72052795236761 -1.5734446698969 3.86089294606989 -0.124758070165459 3.30441635305231 9.30630939657038
-18.2921156102961 -12.4490331823176 -11.1636175329035 -7.61090795343572 -2.88472692316229 -5.047528665716 -4.21800367181951 -0.723618906194513 5.06049116308039 0.691996175592596 2.96608217412775 9.98282106572931
-19.7552611004223 -15.1661497722973 -10.7699553142894 -8.62629000056874 -5.67508379329335 -3.80106035579335 -5.32234827388417 0.737044655192982 5.56501229893077 0.989049278606068 4.49678166996349 11.8697713245045
-18.5577191006054 -14.8976238857616 -12.197836745869 -9.85677420009266 -6.96155248988758 -4.24598585475575 -4.65987287868153 0.894164215434682 5.67777074467052 0.894242416728627 3.39915765415538 11.0139609683644
-9.44044028195468 -13.7734786120328 -12.8246985522184 -9.23787604245273 -6.30500517758456 -2.12390242489901 -5.2940035906705 1.16829957095059 6.38512410250577 1.11035050478849 3.69125069704923 9.58638753024015
-11.1476997548884 -11.7854503804987 -7.35763589685613 -6.60639421289617 -4.83072511499578 -3.84000436609442 -4.64504472559149 0.614364225214178 5.36440427953547 1.67999227697199 4.53493555242365 10.3271375482733
-13.473857680234 -9.67253474322232 -8.33397273150357 -7.02750758257779 -4.09749392596158 -2.16100291338834 -6.68105296221646 -1.78897265520963 3.71224995526401 0.0859148112210377 2.59070034894076 9.48872681531039
-13.2700151790272 -8.45189612995495 -8.26390975605358 -6.6495661128651 -6.0527700770985 -2.59912627827038 -5.19100326191295 -0.0929083217274069 5.19032341350209 0.220543445240367 2.54183632243763 8.76726299632679
-11.3448754137213 -7.5041390245611 -9.23176391774958 -7.09990318471735 -8.89815338308161 -7.57989128286188 -8.17229088002985 -2.65476425344294 3.32184974497015 -1.39432533437556 0.298717420751398 6.13028804605657
-4.4693208434365 -9.35505158684471 -6.31643540642478 -8.42140633843162 -10.7587819793008 -5.43202264092185 -8.0227933623574 -1.96743638298728 3.97884886481545 -1.30172211907127 1.16065161444924 7.12272112586281
-19.5909625313499 -15.0250903389671 -15.3533107063987 -13.808880927346 -10.4042960427024 -6.79285538413308 -5.41863739707253 0.102690575339576 5.4066122748635 0.0010327079079353 2.38802611611106 8.04891574166038
-20.334752516313 -12.7738546891646 -13.9205259843306 -10.626635984941 -7.52246613935991 -7.3132719560103 -3.91826768354936 -0.37452645735307 5.91402773423629 0.94297842545943 2.77104811234908 8.83261541886763
-20.1181105873801 -20.0874099037864 -17.6131285927512 -13.5621032021262 -10.4603976509788 -8.04882042624734 -6.39061730124734 -1.59412758567116 4.05649764321067 -0.447650840065695 1.84203536293724 7.92220027230003
-12.3149310025302 -16.5980616482821 -14.4022646817294 -11.138558474454 -6.71653851595792 -7.30142125216397 -5.15701779452237 -1.29026326266202 4.3445443240079 -0.61979207125577 0.663794430819426 7.37824431332675
-9.29714563543146 -13.1629846399481 -13.3395288294012 -10.7300184076483 -6.64182260686701 -5.12182214910334 -7.88234499151056 -1.02452638799494 4.35525247400457 -1.61536577398127 -0.0232789819890797 7.17202302759344
-13.6399701118469 -18.9710247993469 -14.5911381721497 -10.2106030464172 -6.49578409194946 -5.07797365188599 -7.92254571914673 -1.26913576126099 3.94317121505737 -1.83884935379028 -1.04527788162232 6.63310594558716
-17.4486208482222 -15.5091715379195 -15.8031740708785 -12.2179537339644 -8.51452546553178 -6.24169640974565 -7.14725594954057 -1.79017358259721 3.59457869096236 -0.494032911820845 3.63579077287154 7.99843973679976
-18.4980142333291 -17.0066850402138 -15.5645997741006 -11.4004285552285 -7.80073334954002 -6.47214867851951 -8.75897004387596 -2.53260018608787 2.32165930487893 -0.677411816336893 3.31950781562112 7.47529432990334
-19.6059859015725 -13.6788695075295 -13.6689551093362 -9.30448748848655 -6.57744433663108 -5.00635173104026 -6.256197235801 -1.4649546363137 3.88268635489724 -0.425747177817605 2.99850056388161 7.18087074973366
-13.6577004779469 -10.2149457324635 -13.868164955486 -12.5118150104176 -9.60986798893322 -5.58701413761486 -7.21560758243908 -1.9231633533131 3.20202547420155 -0.231347023357046 2.35288339961659 7.52213484157215
-13.2798686114225 -8.36126852902499 -12.8194804278287 -11.6553034869107 -8.0372481432828 -5.08842612179843 -5.89673186215487 -0.77948141964999 4.55000447359952 -0.0881190386685446 2.69459389773282 7.99685429659757
-9.50380742333152 -9.85282552025535 -12.9133647658608 -9.29485738060691 -6.28142392418601 -4.79084431908347 -5.03134000084617 -0.807363865592261 4.47932017066262 0.250371577522973 2.43333971717141 7.22347510077737
-10.6538562167775 -9.06951516758312 -13.3241099704396 -9.95083230625499 -7.62605661045421 -4.39091485630382 -5.14295762668957 -0.344108520854604 5.02668959010731 0.9289456020702 3.76654821742665 7.12399965633045
-14.8038692387668 -11.4446048649875 -15.258089056882 -12.0269260319796 -9.49698256579313 -4.57141684618863 -7.15060614672574 -1.02009009447965 4.24846840771762 0.213163384524258 3.38327599438754 7.25504303845492
-13.8480314774947 -9.42600579695268 -12.5060743852095 -11.3194479508833 -9.75607819990678 -5.58197732405229 -5.84407754377885 0.183928056196734 5.17743067307906 0.761290116743609 3.1985917524858 9.05312780900435
-15.852706675096 -14.2296865029769 -14.9906537576155 -10.6837670846419 -8.65993667082353 -5.6736066384749 -9.0988767190413 -2.74865508513017 1.71123909516768 -1.27087188200517 1.72165321870284 6.67631840272383
-10.6226546374234 -14.7041232195768 -15.1096369830045 -14.1123225298795 -11.4071108904752 -6.52185889157382 -8.84007330807773 -2.79863615902988 1.14577225771817 -3.24268790158359 -0.290335377779876 6.51488141146573
-11.8098940415816 -13.4698519273238 -14.4892458482222 -13.6854776902632 -10.6132063432173 -5.5509142442183 -7.11436791853471 -1.04224534468217 2.5136437849565 -1.43099160627885 0.930376573042437 9.02492765946822
-10.3187554099343 -9.61745002053001 -14.4550259330056 -14.6982166983865 -11.6939404227517 -7.32325103066184 -8.53352286598899 -2.89802672646262 1.03663132407448 -2.75839736244895 0.575350501320578 7.56012032248757
-13.1028866681186 -11.2842106732455 -14.3131184491244 -12.7014241131869 -11.1006112011996 -6.99283646670255 -10.2971539410678 -4.18311738100919 1.39251089963046 -2.41052102175626 0.636979588595302 6.74173785122958
-15.2898419640281 -16.5250294945457 -16.9818814537742 -14.257958724282 -12.4741452477195 -8.44936497428201 -11.5123914025047 -5.26588185050271 0.29624430916526 -2.39474995353005 1.7393271186135 6.02525203011253
-15.9066992673007 -13.4857016476718 -16.5382109555331 -14.3991423520175 -12.2576361569491 -7.97423848238858 -9.74024685946378 -4.61320981112393 0.449171933260832 -1.46656712618741 2.60583773526279 6.61033049496737
-12.6736105225303 -10.8987272522666 -14.3268163941123 -12.0885351441123 -12.8993376038291 -7.37938101508401 -11.9191892883994 -6.10281737067483 -0.816509082100609 -2.848037555001 0.552999661185524 4.48796479485252
-6.84125530069525 -12.6260682279413 -14.7482987577265 -14.9188271695917 -14.7309456998652 -9.39990054910833 -11.2986184293574 -5.71529971903021 -0.0105000669305966 -2.51982318704778 1.67735279256647 5.81959713155573
-20.9722644545815 -16.7703906752846 -14.5013362624428 -13.0593272902749 -13.7039844252846 -8.7590705611489 -12.8884479262612 -6.8313361861489 -1.51764790795066 -3.33164326927879 1.86180765845559 5.36456377723
-19.8290440906178 -14.9934232104908 -11.2112538684498 -7.40352414738048 -7.52727674137462 -7.36023496281017 -13.2339513171803 -7.92025540958752 -2.00401281010021 -3.76133130680431 1.35360552180897 5.51098467219959
-15.2933704376221 -16.0717975616455 -11.3920375823975 -6.54177780151367 -4.80240173339844 -5.58781356811523 -10.9686405181885 -6.76603622436523 -1.13008422851562 -1.50901718139648 3.16286163330078 6.63083248138428
-20.9120649597862 -16.6360372803428 -13.8316740296104 -9.40167944648049 -8.34880774237893 -6.35098211982033 -9.78553335883401 -4.23167364814065 1.56533295891502 0.401981899955057 4.68146378777244 8.07187230370262
-16.6120260845531 -14.6504057537426 -12.7804373394359 -8.91988169063221 -7.18766771663319 -4.74881159175526 -9.6245173107494 -4.35143648494374 0.740528236735951 0.429739128459584 5.23227037083019 7.38488687168468
-17.0204460144043 -16.251197052002 -13.7955467224121 -9.65920753479004 -5.92323608398437 -5.83600921630859 -8.51565475463867 -4.00954551696777 1.73909645080566 0.896574783325196 5.51028709411621 8.60783367156982
-16.583940003135 -14.2148260810158 -12.5553717353127 -9.87677333138206 -5.85308978340843 -3.47462603829124 -9.21807048104026 -3.89037272713401 1.47345211722634 0.273542907021262 4.96895268180154 9.02279331900857
-15.6783960949291 -14.3364580761303 -10.2910174023021 -5.41286264766346 -3.70478617061268 -3.17425142634999 -8.99790750850331 -4.73301874507557 0.076254021037709 0.30730641971935 5.14756692539562 8.94761098514904
-15.1765314622359 -13.83495202498 -8.37977281050249 -4.68734612898393 -2.06435456709428 -5.98485627607866 -8.92788186506792 -4.84577241377397 -0.319311766190964 1.53881773515181 5.97571024461226 8.07230219407515
-10.243624531139 -14.1404503215443 -9.14994510303844 -4.35106929432262 -2.50224574695934 -5.16658671985973 -9.84512218128551 -4.16394504200328 1.12954632152211 0.121115840565075 4.88705936778675 7.95662514079701
-16.2746069821444 -16.562887469205 -13.0603545102206 -8.05909375277432 -5.78789357272061 -4.90772847262296 -10.2731383236972 -5.74235371676358 -0.364998141202058 -0.185556689175691 4.54950495633212 7.16005679043857
-12.6090354485945 -16.5752257867293 -12.0745544000105 -7.92720981077714 -4.26064868406816 -4.77019114927812 -9.61225696043535 -5.61955447630449 -0.50253863768144 -0.747537569566205 4.81241802735762 7.78945164246993
-20.4389619913968 -15.5331430521878 -13.8220987406644 -9.70700360211459 -9.67883969220248 -9.22269345196811 -10.7635412302884 -6.77609921368686 -2.34833050641146 -0.354784974184902 4.4335336598483 5.90712641802701
-19.41800588261 -13.5178555835377 -13.2075986255299 -8.54577535282482 -6.5358456958424 -9.57381719242443 -9.13036626469005 -5.71760076176037 -0.964846550334585 0.989760459553111 5.57227903712879 7.09947878230702
-10.7325251319192 -10.6842272498391 -14.6565897681496 -14.7508967139504 -11.1135199286721 -6.93702533028343 -9.75655009529807 -4.03259112618186 -1.08375766060569 -0.39185549996116 5.09036896445534 7.37086556174538
-6.3082576491616 -7.84109647057273 -9.90648228905418 -6.31577260277488 -4.79090459130027 -3.36366421959617 -8.47629315636375 -2.62248189232566 0.917719294808126 0.523079325936056 5.80882685401223 8.97009985663674
-9.82508340315385 -9.12235322432085 -11.214819578691 -11.0512358231978 -10.667944578691 -8.95774331526323 -9.82480493025346 -4.48181786970659 -1.1222921891646 -1.24829926924272 4.17762693925337 7.90088495774702
-11.0690986113115 -16.471959252791 -15.5048457579179 -14.5685435728593 -11.6394778685136 -6.57436670823531 -7.62425722642378 -2.72784533067183 1.44677434401079 0.86205945448442 5.35875497297807 9.42562947706743
-17.0522257024592 -18.6314531499689 -17.3562456304377 -13.7074037725275 -11.413767450506 -8.43775235956365 -11.2000223333185 -6.03624593561346 -2.74136983698065 -2.42046605890447 1.769467717951 6.04163397008723
-15.2059913201766 -10.1231189294295 -11.6373992486434 -8.9278827233748 -8.47025638060136 -5.91790538267656 -8.58940463499589 -4.12140040831132 -0.333343081040816 -0.395448259873824 4.00381321473555 8.25412506623702
-15.8666297392412 -13.4209739164873 -13.1858741240068 -14.8263846830888 -11.9552985624834 -7.58630861802535 -12.0567237333818 -5.18887247605757 -2.30318750901656 -2.86247744126753 1.88902745680376 6.56064115004106
-16.5789501710372 -16.6027653260665 -11.0471470399336 -14.4076931519942 -11.2546684785323 -5.71227956251665 -11.1162807984786 -4.48614621595903 -1.62647366957231 -2.45700383619829 2.58622049851851 7.03906988664107
-17.8442444021052 -13.3717903310602 -12.1201728994196 -11.7235855275934 -11.0497821981257 -7.62468950098211 -10.984953325445 -5.32917253320867 -2.24691812341863 -2.60473863428289 1.4427867716009 6.8131480997259
-12.7103606310758 -10.2328578081998 -11.8500739184293 -12.7871275988492 -11.4675932970914 -8.13013945492831 -12.3813162890348 -7.28507338437167 -2.07300482663241 -2.75752554806796 2.44712723818692 5.5996321591464
-10.8823189041831 -9.04110949256203 -12.7465919754722 -12.1452659867027 -10.8609260819175 -7.40363733985207 -8.31872408606789 -6.42959063269875 -3.05903666236184 -1.05371897437356 3.42707211754539 6.34769589684226
-21.6504335576838 -17.9131708318537 -18.4359445745295 -14.5441293889826 -11.7891206914728 -9.87359906976873 -9.66507055109198 -6.64894582575018 -3.43752767389471 -1.97574903314764 3.61354921514338 6.93266199285334
-14.0622586250305 -16.6645688056946 -18.9187802314758 -15.7941426277161 -12.2789296150208 -10.2473477363586 -9.45831384658813 -6.73578157424927 -3.57738771438598 -2.09813394546509 2.98152647018433 6.68526182174683
-10.4157495845448 -11.2527437556874 -12.506444012035 -13.411644970287 -13.5191202510487 -10.474446331371 -10.7644415248524 -7.03344634662975 -2.83241370807994 -1.66065696369518 2.83235641826283 6.31492134441029
-11.9995388464494 -9.80377239747481 -13.475563474135 -8.52338833375411 -7.97774738831954 -8.13768810792403 -9.24660725160079 -6.56556362672286 -2.81366581483321 -0.669687695936723 3.97616534666582 7.12538867430253
-12.9678869074041 -13.4146604364569 -11.7081556146795 -15.7453183954412 -11.3718252008611 -8.61996172124689 -8.96939752752131 -5.2361554926092 -1.42586038762873 0.730475443059749 5.4524545842951 8.74190141504461
-21.5789608868686 -16.8876004132358 -15.4484829815951 -12.3548855694858 -8.37159012881192 -8.14911507693204 -4.35899590578946 -3.77648209658536 -2.33525323000821 0.0167727557095603 5.03474665555087 8.45151568326083
-9.73828085119074 -8.92511518651789 -8.81634481603449 -11.1594501321966 -10.3994842355902 -6.44687612706965 -11.7245288675482 -4.84434469396418 -1.88284834081476 -0.205398160761053 3.76018373315985 9.24986593073065
-9.31948559500954 -12.0349282524802 -13.0071191094138 -12.7589768669822 -10.2770432732322 -5.68211071707985 -10.4673489830711 -3.66111843802712 -1.3470010063865 -0.641377379677511 3.88238436959007 8.68064505837181
-8.71150786659934 -7.01693732521751 -10.2933827140115 -12.3617459037087 -9.69854552529075 -4.91851813576438 -9.96199233315208 -3.75138098976829 0.0621775887229212 -1.11949736855247 3.28781883933327 8.93864433982155
-12.3911284013228 -9.40708718733354 -13.6848829789595 -12.9064901872115 -8.90874848799272 -5.78062234358354 -4.82796082930131 -1.31088242964311 2.60285582108931 1.43413748307661 6.23796286149458 10.7924891905351
-7.87434375936335 -12.8043536012823 -13.3736437624151 -11.6985987489874 -9.56355083638972 -7.55154407674616 -7.06912220174616 -2.62364566976374 2.86972057169134 0.3489895994013 4.27033626383001 10.581389539892
-19.9613207470287 -19.4510782848705 -16.9056452404369 -13.3676508556713 -9.79569612849842 -7.69210993159901 -4.08517633784901 -2.26064478267323 1.60722173344005 0.416866432536732 2.30954564701427 10.4895640720021
-16.6763810591264 -17.451981492476 -14.4707192854448 -12.5293054060502 -8.03405279679732 -7.38600630326705 -4.35204023881392 -1.4567174391313 2.51806741194292 0.561408094926314 3.40923600630327 10.9215632005171
-10.4332585334778 -14.9018521308899 -9.42599153518677 -13.1996998786926 -10.0894246101379 -7.98396730422974 -4.50938081741333 -2.34899187088013 1.88556241989136 0.218120098114014 2.59241437911987 10.1035408973694
-10.0023211219094 -8.70164668343284 -8.23063647530295 -12.9525145270608 -10.1434305884621 -6.46210276863792 -4.6451433875344 -1.92463671944358 2.72075474478982 1.34415638663552 3.18181622245095 11.3220406792381
-6.52331229990179 -12.4122779065912 -12.1627280408686 -13.0445220166987 -9.10845062082464 -6.28323051279241 -4.53124687021429 -1.13272735422308 2.08404472524469 1.11178138906305 2.33657577688044 11.8353550737554
-7.87502090280706 -13.9845275098627 -13.7451895887201 -14.5915145093744 -10.7054843122309 -8.03088180368597 -4.49125091379339 -3.24619094675237 2.56093414480036 -0.431516569310968 1.30308159047907 11.4946175401861
-10.3029866565358 -11.187849556316 -13.9711289752613 -13.3769135821949 -11.8332047809254 -7.75175145756115 -5.48686841617931 -2.99612668644298 1.92296358455311 -0.727055107463489 1.69513460506093 10.2011465679516
-15.0417724696073 -11.3432518092069 -13.1096817103299 -12.0472999659452 -11.2153755274686 -7.19581375989047 -4.25237046155063 -2.7276817408475 1.63063086596402 -0.049745186892423 2.31076087084683 10.6057275685397
-18.4926291379062 -18.9845496090976 -14.7557745846835 -13.9638510617343 -9.10526951876554 -9.19440945712003 -4.03245076266202 -3.12977322665128 2.14741030606357 0.158350857821379 2.76646128567782 11.1945714083585
-16.7086486816406 -15.2794418334961 -16.3110008239746 -13.9988288879395 -11.5697250366211 -7.61926460266113 -2.75145721435547 -3.08200073242188 1.76044845581055 0.284778594970703 3.20799255371094 11.6795253753662
-3.84268996498801 -9.14033171913841 -11.0240826346657 -12.0862831809304 -11.4357018210671 -6.70406577370384 -3.33367583534934 -2.30008170387962 2.49971916892312 1.60304978110574 4.47860291220925 12.2640242836692
-9.34532107439908 -9.05912341204557 -13.671327010068 -12.8885206135837 -11.8418630513278 -7.71641291705045 -4.26024951067838 -3.534327879819 2.07936535748568 -0.0761827382174403 2.59421978863803 10.3979793635282
-9.80927410992709 -10.6070570078763 -9.94899121197787 -12.8433717814359 -11.3161119547757 -8.26035443219272 -7.09320202740756 -3.29299107464877 2.30581149187955 0.0299993428316974 2.52812823382291 10.242010680112
-19.9184243375605 -14.0187928373163 -13.9100091153925 -10.8592068845576 -7.67562457864935 -5.54926845377142 -7.34819766824896 -1.41400882547552 3.78864696676081 -0.965665548497981 1.30792453939264 9.31157520467585
-19.6890788858587 -13.7869716470892 -15.0242915933782 -11.1804862802679 -8.19495351964777 -5.75253828222101 -4.8058009927923 -1.62229116613215 4.39172784631903 0.567066591436213 2.79393998926336 10.6599611455744
-13.7706898775968 -15.1474103060636 -9.16838160428134 -5.0259579745206 -2.45197382840243 -6.3328427401456 -5.59842387112704 -2.9713811007413 2.34735974398526 -0.35756388577548 1.83662900057706 8.73689374056729
-11.7903323607011 -14.9822764830156 -10.8308997587724 -7.51248888535933 -3.29510454698043 -6.1975455717607 -2.04273943467574 -1.28490023179488 2.30250211195512 -0.487815423445269 1.76845212416215 8.35443635420366
-8.8749117677862 -14.1961092775518 -10.6358542268926 -6.45103405172175 -3.0952429598028 -5.99132297689264 -6.77821872884577 -3.2778544252569 2.17104961221868 -0.598046762293034 1.62095119302923 8.66629268472845
-5.89557325189764 -10.097023599798 -10.8292280370539 -11.0429521734064 -8.30466710870916 -5.51875936334783 -4.96996938532049 -2.23222791498358 1.90931261236017 -0.761402719671075 1.45174349004572 8.6646446054632
-16.6791288722645 -15.8228666652333 -16.4051725734364 -12.7772467006337 -9.30395530353893 -9.58135245930065 -5.74544547687877 -3.60517333637585 1.43148399699818 -2.00352882038463 1.07927490581165 9.33957935680042
-15.2449580019171 -11.0104819124395 -15.303853113001 -14.0755587404424 -10.8787031953985 -9.00780780965632 -7.34285457784479 -3.99585445577448 1.54764262979681 -3.2910795992071 -0.388876993005926 7.25863639658148
-11.3116380951621 -11.2472059509971 -11.2628443024375 -7.79488013007424 -5.98810789801858 -5.99676726081154 -5.84803602912209 -2.0318453095176 2.53755547783592 -1.7830545685508 0.73116853020408 9.76955487511375
-19.3215249841863 -17.6406930750067 -12.5416444605047 -13.8897661035711 -11.5562166040594 -7.14431894475764 -6.83480585271662 -1.02164591008967 1.8269964391535 -1.45247209722346 2.17905866449529 9.39426099603826
-14.4414977940646 -19.4610328587619 -13.5222358616916 -11.1957168492404 -10.0663280400363 -7.2658901127902 -10.0433235081759 -4.9062366398898 0.0676727381619529 -1.80689620104703 1.57748986157504 7.73722458752719
-23.0137474666942 -19.1158936153759 -17.2909538875927 -12.5172035824169 -9.70233847011219 -11.0784065853466 -9.01984144557606 -6.33795477260243 -1.97415663112293 -1.48268438686024 2.19167970310558 8.79565786014904
-9.39840463291515 -6.301414047588 -11.047528778423 -12.4536834109913 -9.42726091038097 -5.40086702000011 -10.0293803561818 -4.36152795444835 0.371611083637585 -2.1843600619923 0.137958968769421 6.77674528468739
-3.73663570230658 -7.78198673074896 -12.7252717191523 -13.6377892667597 -11.8793511564081 -7.82046748941595 -10.6208176786249 -4.48127223795111 -0.234669225866146 -1.97686435526068 0.705287439172917 6.77013347799128
-3.48229503631592 -5.11561679840088 -11.0471181869507 -12.606276512146 -10.1110944747925 -5.18739032745361 -9.04141902923584 -4.45111751556396 1.03478145599365 -2.92750453948975 0.128260612487793 7.11845970153809
-20.8740614024076 -19.4416425791654 -13.4176443186673 -14.0147169199857 -10.5787313548001 -7.82099896344272 -6.84002476605502 -2.48664456280795 2.42350405779752 -1.24879818829623 2.33268755999478 9.85587328997525
-14.322486669367 -15.5340040033514 -14.1628835504705 -9.27365091497248 -7.87682321721857 -5.77268198186701 -9.26617029363459 -4.03888109380549 1.74579068964178 -1.59544733220881 1.40721341913397 9.81214162653143
-9.99259296764027 -14.3341399799694 -13.3815452228893 -10.2286426197399 -8.55064312327992 -5.11001507152211 -9.39811054576527 -4.14154545177113 0.491352878917347 -1.98141781200062 1.42723353992809 8.43499072681774
-12.3669038425792 -13.5719819675792 -15.5961366306652 -12.6100717197765 -7.94065147746693 -7.66948562968861 -7.56271797526966 -3.32313591350209 1.43325370441784 -0.490427554737437 2.28450530659069 10.1018051494252
-17.2460655385798 -11.7910141164606 -14.8289436513727 -11.8971542531794 -9.19611970728094 -5.53274576013738 -9.16591684168035 -3.41794626062567 1.8049693887884 -1.32650987451727 1.2971282785589 9.61014230901545
-13.4523906967857 -17.3527469895103 -12.3699817917564 -9.75155451514504 -5.24314882972024 -3.48312952735207 -7.60430147864602 -1.30398180701516 2.8290900923989 -1.39732554175637 0.773454640128396 9.06758401177146
-10.9458302931352 -11.8699788527055 -12.206210084395 -8.09932035966353 -5.45209211869673 -5.03195089860396 -8.6814488844438 -3.81420988603072 1.06118874983354 -1.21722502274947 0.845091871781783 9.0625057740645
-11.4369220993736 -14.092432048104 -12.2513370774009 -7.33634951331399 -5.96753123023293 -4.70826151587746 -8.31014826514504 -2.89933588721535 1.92328641197898 -2.30915262915871 -0.891536738655784 8.29100224755027
-17.1734422250228 -12.1629251046614 -11.1582635446028 -10.286467890306 -12.1879533334212 -6.13339934782548 -9.59629950956865 -4.4642633004622 0.828041692213578 -3.00986037687822 -0.603759150071578 7.68575920625166
-18.5998957547274 -13.2511713894931 -11.2974169644442 -8.00014142123135 -7.8963206204501 -5.45349148837003 -9.45109776583585 -3.13241795626553 0.980209073153411 -2.22870472994718 0.809053143587981 8.55103083523837
-17.8913713541898 -13.1292062846097 -14.5581270304593 -9.73056851300326 -8.06750546368686 -7.18471585187045 -10.5895715800199 -4.36512814435092 0.469975844296542 -3.10565434369174 0.7914194020358 6.49070300188932
-17.5249522816051 -18.0155032764782 -13.5526736866344 -8.68373333324086 -7.16841541637074 -8.51457058299671 -10.5650390278209 -5.55167232860218 -0.00780331004749613 -3.55858265269886 0.21093715320934 7.29717792164196
-9.40417298403653 -9.26955803957852 -9.86312684145841 -8.07986649599942 -8.47754868594083 -6.17641457644376 -8.87409600344571 -4.17912682619962 1.13429442319003 -2.5738373669711 0.661037358370695 7.75010863217441
-12.5169620947404 -11.0139580206438 -15.4746380285783 -13.9462109045549 -11.0399666266008 -6.9455490545793 -8.59713558717208 -2.65263561768965 1.47655101255937 -2.11074642701583 0.149707750840619 8.29411120848222
-16.1620063868436 -11.5534095850858 -14.3614997950467 -12.9828453150662 -8.97138214978305 -6.48542405041781 -7.61132241162387 -2.37549973401156 1.37416838732633 -3.3447170344266 -0.411781319704922 6.99555491534147
-20.5685874678872 -14.9208442427895 -16.5454818465493 -14.0408889510415 -10.3092757918618 -6.76744954369285 -6.68523709557273 -1.15248219750144 4.23354799964211 -1.49538914940574 1.48597605445168 10.3580883286216
-16.1628034244884 -12.8625600468029 -15.2805173527111 -12.2320058475841 -8.84418083537708 -6.48674179423939 -8.18709350932728 -2.42451835979115 2.84793876301159 0.052227245677603 3.86617873798717 9.89485000263561
-11.029319971258 -11.5748693639582 -12.1398527318781 -10.1789171392267 -9.90138456171209 -5.9825212652033 -7.20954534357244 -1.31585523431951 3.7651307886297 0.440873891657048 3.75357034856623 11.0502679651434
-12.7777420390736 -8.94306148182262 -9.55507243763317 -9.10230220447887 -7.56238139759411 -1.85345805775036 -4.84384120594371 1.88592754710804 6.08074795116078 1.54487072337757 4.74340473521839 12.3621581684459
-8.09669407064264 -8.67912586385554 -6.74544628316706 -9.23853405172175 -8.67616184408014 -2.86047084981745 -4.05432422811335 1.05455486124212 5.36434928720648 1.57029620950872 5.41712848489935 11.4711636716669
-14.0635878909718 -16.7135283816944 -12.0595710147511 -10.5658404697071 -9.5083720554005 -5.92110513340343 -5.45034860264171 -0.404572235454214 4.39531065333973 -0.247574554790152 4.17507482875477 8.37214590419422
-21.0503736062483 -18.8383298440413 -17.7129827065901 -13.4012303872542 -9.94717650847002 -7.79754310087724 -9.17548613981767 -2.56498198942705 1.27866310639815 -2.2637448831038 1.46933311982588 5.49885601563887
-9.74487059333108 -8.08301680304787 -13.169681002877 -12.0829576752403 -10.8803819916465 -6.52186529853127 -8.882852008126 -2.57568114020608 2.88943917534568 -3.00081007697365 1.49742371819236 7.86810834191062
-5.65218270041726 -5.30856430747292 -11.0588084480979 -10.357667090676 -10.3206607125022 -5.55439102866433 -9.60855972983621 -3.45480835654519 1.21539008400657 -1.62316048362039 3.13477408669211 7.02112757942893
-12.9011653466658 -10.7005923791365 -7.67683635191484 -10.3229850335555 -11.5321105523543 -10.2736991448836 -6.53733478025957 -2.39983592466875 -0.269512514634567 -5.82932124571367 -2.61410937742754 5.89401974244551
-14.9640388575467 -11.5695457545194 -8.03082657727328 -9.98801041516391 -11.0628280726346 -7.59503174695102 -7.87477684887973 -1.63982773694125 1.60941695300016 -4.81264687451449 -1.8350620356473 7.3944187077609
-20.8738083232533 -21.3111595500599 -19.8212799419056 -15.7803940166127 -12.3448852885853 -8.31547206531872 -7.31079333912243 -3.76128238331188 -0.487917362559926 -7.10712093006481 -3.7819542277943 4.45121914256703
-20.5629588040439 -16.6246958645907 -15.7949000271884 -13.5370951565829 -11.0112048062411 -8.46423825350675 -6.6600829037753 -1.90090092745694 1.4634408083829 -2.91295727816495 -1.31433209505948 6.09909811886874
-17.472653874484 -15.0732779589566 -16.3932814684781 -13.8756918993863 -10.4954638567838 -6.41573477658358 -8.013949879733 -2.79728270444003 2.44256066409024 -0.237159260836513 -1.11569357785311 6.62055825320157
-3.86801444833929 -10.8765650922602 -10.0476447278803 -13.1707163984125 -11.6304408246821 -7.45980750864202 -5.26816284006292 -1.04464446848089 3.63177192861384 0.285319215601142 -1.70636855905706 4.67391956502741
-7.28448481993242 -8.8898772759871 -11.5527896447615 -7.93076320128007 -8.7717361016707 -11.1133269830184 -5.71401400999589 -2.64779086546464 2.28655247254805 -0.321104006333783 0.177129788832232 4.63414578004317
-12.7258245121349 -13.3449117313732 -16.0964185367931 -13.9869519840587 -9.87285438884388 -10.814327396046 -7.97954956401478 -3.49141899455677 1.62592300068248 -1.05910889018666 -1.19929520000111 4.34410651813854
-7.58697278282859 -11.3042274215005 -13.7785087325356 -12.9155364730141 -9.58223683617332 -7.88185078881004 -5.76024968407371 -2.77950818321922 1.80410425879738 -3.71354062340476 -3.69217831871726 2.56133501746438
-8.65364171808416 -12.109894769842 -13.1628618413752 -12.5919237310236 -8.85599233453924 -8.70513250177557 -5.00619031732733 -0.957863825017757 3.89372347051447 -2.58589078729803 -3.10346319025213 5.44663046056574
-9.1140586679632 -15.4276496713812 -13.4169647043402 -14.1104423349554 -11.2052623575384 -8.88700979406184 -6.92002981359309 -1.94696348363703 3.58863336389715 -2.27077978307551 -4.11051672155207 2.40307695215398
-12.6479213281111 -16.6296565576033 -15.2091357751326 -13.355036501451 -9.45859027342363 -7.11196971373124 -6.20906138853593 -0.36613727049394 4.00661587281661 -1.21556735472246 -1.12028193907304 3.78979420228438
-18.7862773981961 -20.0916973200711 -14.0174633112821 -13.6937481013211 -10.5681186762723 -6.51072274121371 -7.34948502453891 -1.59646378430453 3.40583075610074 -2.43683968457309 -1.32073365124789 3.89118231860074
-19.275563994321 -18.5187776478854 -16.4281366261569 -13.6554658803073 -9.79612521258267 -8.5572698506442 -6.51968936053189 -1.73913554278287 2.96418400677768 -3.60359744158658 -1.95735339251431 3.65262242230502
-20.0091049107638 -20.0964004429904 -15.0240356358615 -14.0300514134494 -10.5103160771457 -7.35976714220914 -7.99365538683805 -2.34503668871793 3.02947121533481 -2.4242526921359 -1.98044318285855 4.47326928052035
-15.0165087959983 -15.7915637276389 -14.0763995430686 -11.5979792855003 -6.95262787558816 -8.72856018759988 -5.85225556113503 -2.20139954306863 2.2937481620095 -3.5700328133323 -3.75687668540261 3.44040419838645
-12.4552287015048 -14.7739809903232 -13.8539370450107 -13.145044222745 -8.10933293429288 -8.47076596346768 -5.83593548861417 -1.42593564120206 3.21781741055575 -2.84758366671475 -3.05591572848233 4.30348406704989
-12.8967665585605 -14.6889990719882 -11.8740805539218 -12.5893477353183 -7.43374623385343 -8.70747937289151 -5.70158185091886 -2.33108128634366 3.07314120205966 -3.7650202664462 -2.97036542025479 4.69807253750888
-18.1900178909302 -14.6880723953247 -10.9338724136353 -13.9446565628052 -8.57865924835205 -8.96206684112549 -7.50244922637939 -3.07787342071533 1.8815019607544 -3.85869998931885 -2.17728061676025 5.18660526275635
-19.3681622678583 -17.3789464170283 -20.3756734067743 -19.1175290281122 -14.3172780210322 -11.2104779416865 -10.4214764768427 -5.77067195718939 -1.08298312967474 -7.71286594217474 -5.48979770487005 1.9597204988653
-17.1354951858521 -19.2067041397095 -15.1640291213989 -12.9027833938599 -12.3260736465454 -9.1026086807251 -7.88184070587158 -4.43402767181396 0.961773872375488 -5.50940990447998 -2.06627178192139 4.69738292694092
-18.1196540399031 -14.0523208184676 -10.8589900536971 -8.18988452391191 -9.97440181211992 -10.4634154839949 -8.92476115660234 -4.6819900079207 0.965528150038285 -5.47158275084062 -3.0661395593123 3.83192219300703
-21.2313138181513 -15.6689320737665 -11.7951642209833 -8.13465320413763 -8.85292636697942 -9.035286062414 -10.1226998502558 -5.43916332071478 0.715043908899482 -4.83814441507513 -1.81055843179876 4.19034755880183
-14.7196908343922 -14.9625192035328 -11.1735005725514 -7.38867620121349 -5.93349507938732 -4.7711873401295 -6.64241841923107 -3.24050000797618 3.40622469295155 -1.3139462817799 -0.384369408000598 5.13542028773915
-14.3636666991494 -14.0948640563271 -11.6508638121865 -6.51884286186912 -6.25029008171775 -6.33357445976951 -8.17351166985252 -1.9628640868447 3.45657332160256 -1.54833428642966 -0.352247402884743 4.73921377875588
-11.3880421031605 -10.223634373058 -14.2087723125111 -13.8853927959095 -9.87313235889782 -7.66527141224254 -7.06407512318004 -4.31577266346325 1.03279339183461 -4.95574344288219 -3.11802638660778 4.0788425098766
-13.0465436848727 -10.5455594929782 -14.0226560505954 -14.3287931355563 -9.3327394398776 -8.83270701495084 -5.7090536030856 -3.97765406695279 1.50558415326205 -3.61877497759732 -1.90492686358365 3.59160176190463
-13.398395208879 -13.2669369264082 -15.7882534547286 -13.4424358888106 -9.88689771132036 -6.99719968275591 -8.37368359999223 -3.18925443129106 1.12952837510542 -4.68086781935259 -3.11022534803911 3.32801088853316
-15.7368932550604 -14.3076330011541 -13.255673009699 -11.6191678827459 -10.4399610346014 -6.05812318975275 -7.8210016077215 -2.73367174321955 1.98186246698553 -3.32634599859064 -1.98154886419123 4.34152929132635
-13.9693492195823 -11.8560107491233 -14.0234187386253 -12.9688189766624 -9.35128052451394 -6.24652321555398 -7.81939347007058 -3.13641770102761 2.0685040213845 -2.58347161032937 -1.16902001120827 5.22026030800559
-11.7711515773426 -16.8756666530262 -16.02843764912 -12.3703337062489 -8.30027869831432 -6.62577918659557 -7.55753043781627 -3.17343619953502 1.30748268474232 -4.83156875263561 -2.7965689052235 2.66184707988392
-10.5648296529596 -15.0100315267389 -15.91422921961 -12.7890079671686 -10.3974178487604 -7.00867349451238 -9.22241288965398 -4.61422807520086 0.355393583124336 -5.07437402551824 -4.64584428613836 0.0522014444524608
-12.2779250405051 -16.2023062966087 -18.6859526894309 -16.5981536171653 -12.934258963845 -9.09402992942116 -10.8176207802512 -4.99095490195534 -0.847180869362571 -5.9190821907737 -5.37894776084206 0.592070076682351
-16.5388978091153 -12.8120377627286 -14.2941544619474 -15.002143200961 -10.90991526517 -7.01811915310946 -8.83370715054599 -3.13915377530185 1.33589238253507 -5.39693194302646 -7.74905711087314 0.0582854184237398
-15.8576420523904 -10.8275021292947 -13.9251812674782 -13.4785984732888 -9.15343558571555 -7.46903693459251 -7.20898139260032 -3.6251820304177 0.740925910256127 -6.38819014809348 -7.11163031838157 1.47849190451882
-17.1551317388361 -13.8928522283381 -13.5246080571955 -11.5925363714045 -6.68965284174139 -8.54197637384588 -8.37765065973455 -3.68360845392401 0.955595571344549 -5.72340528314764 -3.47143499200994 3.11320169622248
-18.2433609789068 -16.2474808519537 -16.0297989671881 -13.8759217088873 -9.08804176503962 -10.5893101518804 -7.92764137441462 -3.48880050832575 0.668090360814876 -5.96603248769587 -5.61405227834528 2.23403503244574
-17.5901318376715 -19.1513996904547 -15.1754818742925 -11.3639088457281 -8.67039497548884 -8.46410759145563 -6.01200493032282 -1.67148216420954 2.72431747263128 -3.97440727407282 -0.940744478052313 7.51686469858343
-14.1678140640259 -14.2739007949829 -17.4822366714478 -15.3402879714966 -11.9856851577759 -8.1932409286499 -7.51946239471436 -2.27323703765869 1.9421178817749 -4.35928134918213 -2.29106693267822 6.92282791137695
-13.4308905948292 -13.6395087588917 -16.1008010257374 -13.2425704349171 -9.33029130588878 -8.02444032322277 -6.4910064090382 -3.70580056797374 1.58766790736805 -4.26548341404308 -2.41459802280773 5.46844431270253
-11.05229622234 -10.1005483280529 -14.2028890262951 -15.7001805912365 -13.0555043827404 -9.97609192241322 -8.93665558208119 -4.10689026225697 0.83808845173229 -4.73155647624623 -3.95585495341908 4.39945739399303
-8.0898757240989 -14.1042189858176 -16.5910468361594 -15.9865088722923 -13.2898917458274 -8.22163536765359 -7.27838852622292 -4.31504585959695 1.53482100746848 -4.4474196694114 -0.618165519020774 7.23864505074241
-11.7213381853971 -12.6451319781217 -8.20446387204257 -8.91986456784335 -8.9712123003873 -4.33646384152499 -8.82735625180331 -2.32946387204257 2.18990906802091 -0.844194325533781 2.9970723065463 10.5797882947055
-23.2795197140087 -16.1283966671337 -13.6326462398876 -14.5039955746044 -13.7131744991649 -8.82031790126454 -10.6228062282909 -5.64864508021962 0.563646637309681 -4.69470754970204 -0.93904653895985 8.14716657291759
-21.0648857290095 -16.5450760061091 -13.5457626516169 -15.6764274770563 -14.892888658697 -9.80222093408758 -10.2626510793513 -5.34376298731024 0.586841947382148 -4.14471208398992 -0.00925599878484462 8.37896764928644
-2.88239459991455 -9.74156932830811 -11.1654699325562 -9.85286502838135 -9.47425441741943 -4.23726253509522 -8.01724605560303 -1.52347354888916 2.25107021331787 -0.136556434631348 4.3972074508667 9.65793437957764
-4.62025977048007 -11.3731913653287 -13.5415721026334 -13.0035128680142 -9.01836348446933 -3.63879919919101 -7.55794478329745 -1.0715727892789 2.76114701357755 3.68415497866544 8.28101681795987 10.1228003415194
-11.2438479596918 -6.32311355417425 -8.83509933298284 -4.64282142465765 -4.99717628305608 -3.63172828500921 -7.89725219553167 -1.23809921091253 2.17066276723688 0.291081315820868 5.33253181630915 8.80825889760798
-12.3074687090787 -5.78411703976718 -6.2553446856412 -7.32563620480624 -10.7759841051969 -5.14901762875644 -8.94549208554355 -2.28534537228671 2.45174378481778 0.609510126980869 4.91130513277921 8.31395787325772
-14.4389372652227 -15.4339323824102 -13.0430823152716 -8.74205883199518 -7.20641048604792 -2.72674663717097 -6.99311741048639 -0.379080850427801 3.42726795023138 1.51031009500677 6.4729003125971 9.7483491117304
-10.0730445688421 -15.7373340433294 -15.8701999490911 -13.7067973917181 -11.0622299020941 -7.56777456456965 -9.41093519384211 -3.05519941503351 0.297105043584651 -1.68287161046808 4.12637063806707 6.55036279504949
-18.1608608072454 -17.3387210672552 -14.7997730081732 -12.4735858743841 -10.0264003580267 -5.29628637487238 -7.45143392736261 -2.10377195531672 2.27181741541082 1.38029405420477 5.6468336278742 9.00603696649725
-14.0838353070346 -16.6617886456576 -15.7844540509311 -13.1015126141635 -9.89695519534024 -4.66688126650724 -7.42081231203946 -1.07345551577481 2.67581396969882 1.57822256955233 5.18636732968417 8.92393427762118
-13.349769488248 -16.242549792203 -14.5989836606112 -11.6347121152011 -8.12063016024503 -4.55599774447354 -7.69504536715421 -2.343982592496 2.90325938138095 1.48038683804599 5.35572539242831 9.2475586977872
-8.48360914750533 -8.67651838822798 -8.11600966020064 -8.03406424088912 -10.4522160963579 -4.20049566789107 -6.42716688676314 -1.75700850053267 3.33004670576616 0.685784391923384 4.35368257002397 7.89985661940141
-9.25900659561157 -9.78353128433228 -7.66169939041138 -7.32139978408814 -8.75475702285767 -2.71094903945923 -7.01839838027954 -0.19269952774048 4.2826060295105 1.44346990585327 5.33357229232788 10.8442677497864
-10.995858781988 -12.7138382131403 -12.8284469777888 -10.8672920400446 -8.14664232080633 -4.31594240015203 -5.48542367761785 -1.39944612329656 3.58684004003351 -0.147899263555352 3.61218679601496 9.44239557439631
-7.99626847180453 -14.1551372614774 -13.1865551081571 -10.8805648890409 -7.08568497571078 -3.12421151074496 -3.35063286694614 -0.0485546198758229 5.62723330584439 1.83352736559781 5.28008250323209 10.5005004796115
-7.71407027678056 -7.22722907499833 -9.9290093942122 -10.2293653054671 -9.3984803719954 -3.59634299711747 -5.53085990385576 -0.0770082040266544 5.25182156129317 0.420868916945025 3.94016937776045 10.600423856215
-6.92975891286677 -11.7752560442144 -13.3101834123785 -12.7307232683355 -9.84773910695856 -4.90628135854548 -4.30110824758356 -0.779181367700751 4.15271293466741 -1.00379265004938 -0.305565721338446 8.13258849924261
-5.3429611899636 -13.9786480643532 -12.9647091605447 -11.6206997611306 -7.45798766396262 -2.77282035134055 -3.97222983620383 1.04929077842019 5.29546940543435 -1.22814261696555 -0.0160416342995369 8.83632195212624
-15.6205278743397 -15.5002046931874 -9.60559142719616 -8.43753493915905 -5.40848220478405 -0.524336468089711 0.489337314258922 2.69740997661244 6.97389637340199 0.10588585246693 0.746806491505016 11.4005254398693
-14.4429069519043 -9.27936515808106 -9.42804489135742 -8.80457077026367 -6.195458984375 -1.03033599853516 -0.388478851318361 2.05395545959473 6.78122081756592 0.438810729980467 1.83924713134765 11.3910430908203
-15.2228501753374 -14.0432923750444 -8.26020941300825 -8.20844778581099 -4.90716299577193 -1.88787016435103 0.532570509477097 2.21979012922807 6.26052632765337 -0.44858107133345 1.55238023237749 13.2896048112349
-11.8600073554299 -8.56795604012229 -5.61898143074729 -6.31160456917503 -6.69928843758323 -9.10925776741722 -7.06058985970237 -2.10598094246604 2.59575932242653 -0.172892639853739 4.2435845635154 11.9252242348411
-12.0283060767434 -9.14512927315452 -6.95345408699729 -6.57082087776878 -6.02414233467796 -7.78789431832054 -5.87511355660179 -0.55545527718284 4.14746754386208 -0.741175720908426 3.63432209708474 12.1822509072044
-16.8333660645918 -10.7691551728682 -8.50840917067094 -11.8392330689864 -8.78062787489458 -7.51720967726274 -6.94835820631548 -1.4944092317061 3.01984819932417 -0.443538336320358 3.25740274949507 11.8758309797807
-19.2957209153609 -15.2871836228804 -10.592309813066 -13.2118204637007 -10.3519056840376 -4.17094216780229 -5.35978303389116 -1.1393087907271 3.03720297379927 0.0183812574906774 3.07113089127974 12.3037444548173
-14.9689553867687 -10.655425418507 -6.60239921916615 -9.67904602397572 -10.5373681675304 -4.75300918925892 -4.54632507671009 -0.412400592457164 3.61349166523327 0.499851833690297 3.53734649311412 13.8432766307484
-19.5525375279513 -16.4400382908908 -10.8211723240939 -10.2624030980197 -10.3103977116671 -11.0610175999728 -9.24650725451383 -4.41717299548062 0.788011941042814 -1.6061130436984 2.09160271557895 11.3743480769071
-22.0575642845847 -14.9468770287254 -13.2718472740867 -14.2555814049461 -11.6498112938621 -10.0262494347312 -7.1853814385154 -4.6618447563865 1.23782870552757 -2.33808949210427 0.312015030600808 10.8059887625954
-14.885439265858 -13.22032772411 -13.9977363239635 -15.0196937214244 -12.6548522602428 -9.15014110911976 -8.67068897594105 -4.26173626292836 0.686076771129262 -3.00112949718129 -0.776134837757457 9.17533839832653
-15.7783493215388 -13.821680467779 -11.9727920705622 -12.343538683111 -9.72256509607488 -6.17186776941473 -4.56491319482977 -1.90279046838934 3.07887418920344 -0.738006990606134 2.62157400304621 11.2170749490911
-3.84420561356978 -3.08928274674849 -1.60045408769087 -7.25968527360396 -8.11727308793501 -2.70962309403853 -3.75180410905318 2.09954476789995 3.19930482344194 0.397470716996626 2.81652284102006 13.0179207368331
-7.00069255828857 -0.461206626892089 -1.5156099319458 -5.96972675323486 -7.32990856170654 -5.13046855926514 -2.43677921295166 3.08739070892334 5.30782775878906 1.84345226287842 5.77312450408936 15.1836236000061
-2.65445427461104 0.0921182198957951 -4.06745438142256 -5.66710762544112 -7.63071350617842 -6.17916397614913 -3.99417023225264 1.21854491667314 3.76824469999833 2.12342925505205 5.62544532255693 14.9820775552229
-10.5367588043213 -4.01346817016601 -6.82619132995605 -8.80390586853027 -8.42819633483887 -5.75319137573242 -6.16202964782715 0.0288082122802749 3.2031665802002 0.979266738891603 4.56311759948731 13.2628470420837
-6.38806510405107 -1.67866683439775 -2.72360969023271 -7.42064643339677 -10.7413537545638 -5.11298728422685 -5.89128280119462 0.421390767530962 3.77617477937178 0.271990056471392 4.7397406057878 13.0424811796709
-12.6081422372298 -8.02462706999345 -4.98408256010576 -9.39402709440752 -10.5275453134017 -5.27365813688798 -3.78792891935869 1.74991859956221 3.50510086579756 -0.603230814500289 3.40747894807295 12.5132662252946
-12.5567821849476 -7.92106860767711 -5.40515369068493 -9.97014468799938 -10.9192776073109 -5.73061412464489 -4.9805626262318 -0.291155277598989 3.34789997447621 0.346149028431284 3.88947635997425 13.2396436344494
-17.3826046250083 -14.0045223496177 -10.4567184708335 -13.3683948776939 -10.9405422470786 -7.14906504370949 -7.48403551795266 -1.79571726538918 3.00264355919578 -0.75351336219094 3.63141820214011 11.5459460952065
-13.7216772512956 -16.9277319387956 -18.0529188589616 -16.6206144766374 -12.5887426809831 -8.28830856843428 -7.8761190847917 -4.00291771455245 -0.452996678785844 1.52158790068193 4.96946387724443 11.7002254052596
-14.9084512537176 -19.9352800195867 -18.9101983850653 -18.4536744898016 -17.8544542139227 -12.738376790827 -11.2990819757635 -7.77219980413264 -3.24455660039728 -3.99713152105158 1.04639608209783 7.15515977686102
-23.7288927858526 -18.5053744142706 -19.0447916811163 -15.2211336916143 -13.4927553957159 -16.0530009096319 -13.7971606081182 -9.01379154378717 -5.59101818258112 -4.9773344820196 -0.0985598390752607 7.47194530313665
-23.619454201785 -18.3256080714139 -15.9351356593045 -11.0476291743192 -9.89423066052523 -14.8286865321073 -11.8769996729764 -6.00613671216098 -5.57620125683871 -5.47431069287387 -1.30993920239535 7.71464366045865
-21.4727987636219 -18.9503683437001 -14.3635801662098 -12.2184118617665 -8.16102355610241 -7.21725982319225 -8.02672713886608 -5.41558211933483 -4.39583533893932 -1.58789580952038 3.16372543681751 8.85318809856068
-22.9876709071073 -17.3584823695096 -14.341800698367 -11.248617180911 -9.91789437207309 -11.97106552991 -7.1041050043973 -5.76180077466098 -3.07756424817172 -1.53024674328891 2.87285231676969 10.3922185811129
-21.9875736843456 -17.9462795864452 -19.4286823879589 -16.2712574612011 -12.2597370754589 -9.48907286037098 -10.67121702541 -6.50868231166493 -2.65032011378895 -0.918134750019419 2.49038308750499 11.7954463351857
-15.6096175107089 -12.7218001278964 -16.9711363705722 -18.8232748898593 -15.5391791256991 -11.7830489071933 -10.2044470700351 -8.25313595858487 -3.83132199374112 -3.47804860201749 0.318162640658294 9.05594607266513
-8.56737247813832 -9.67259708751332 -14.1160995136608 -17.2679626118053 -13.5395080219616 -9.89413944591175 -7.62883869517933 -6.14009968150746 -2.58639637340199 -3.62058559764515 0.331639133800159 9.33899768482555
-7.44484891891479 -5.90416898727417 -12.331535243988 -13.4068297386169 -11.915519618988 -6.87776174545288 -6.47390165328979 -3.32053556442261 -0.402625942230223 0.271339511871339 4.70105562210083 11.2587071418762
-16.2315569617532 -13.3738070227883 -8.21946437142112 -8.66294963143089 -7.99033267281272 -3.36397464058616 -8.62163646004417 -1.64346415779807 -2.23395259163597 -0.78989131233909 3.262743880532 10.2451924584129
-19.0896135850386 -14.0046640916304 -14.9269091172652 -10.6163870377974 -6.22930016951128 -8.96901002363725 -6.47873559431596 -1.63190904097124 -3.86747231916948 -1.96872010664507 2.02355703874068 9.21204123063521
-11.781040243669 -13.8305969758467 -18.2878799958663 -17.8084030671553 -15.352947287126 -11.9462318940596 -7.65153317884965 -6.8538818879561 -2.74423222975297 -2.238897375627 1.64811892075972 8.36791891618208
-23.7262140794234 -16.8504282517867 -15.2151896043257 -10.2549082322554 -7.86354699568315 -12.4437433762984 -11.7147852464156 -5.5431906266646 -1.00096574263139 -3.09164872602983 1.51411375565962 9.45387014909224
-10.21600894061 -13.4660699757663 -12.1788652333346 -7.40927867022427 -7.90574244585904 -10.6637113484469 -8.26540736285123 -5.69686297503385 -0.253030577572908 -2.17889384356412 2.43676205548373 8.81237908276645
-13.0212850050493 -13.0332517103715 -12.3151082472368 -8.29727644486861 -4.49497503800826 -6.06860250993208 -5.82953543229537 -0.3471097425981 -2.22545332475142 0.0585508866743609 4.11533074812456 11.1300621552901
-12.2938534736633 -13.6175343513489 -14.6220089912415 -11.2114693641663 -7.61604280471802 -7.52140970230102 -6.9156548500061 -1.16100854873657 -2.71345300674438 -0.470508289337157 4.30653791427612 9.7318528175354
-17.5388497872786 -13.730462030931 -11.795174555345 -7.79340453581376 -5.75323005156083 -6.90528960661455 -6.60238357023759 -0.872172312303022 0.154645009474322 0.166827245192096 4.40838532014327 10.2197046713396
-17.223656168851 -19.0827450665561 -16.2541279706088 -11.8364529522983 -8.84350060549649 -8.91527604189786 -5.93378876772794 -1.28012703982267 -3.00440835085782 -1.21942376223478 2.79858923825351 9.58300352963534
-17.7989682024175 -16.8715695207769 -12.1898182695562 -13.7083882158453 -10.4209755724127 -6.91865051442927 -7.65301979238337 -2.03281868154352 -4.97672737294977 -0.409235841577704 3.03119766061956 7.8032656843012
-20.6707277991555 -17.208878586509 -16.0734186866067 -11.9984980323098 -8.45855433724143 -7.28748233101585 -6.45713717720725 -1.4954176642678 -4.66232783577659 -1.88789279244163 1.66016285636208 8.78875916220925
-11.7286093018272 -13.367422320626 -10.9903814575889 -8.24460623481057 -8.77958891608498 -7.8798792145469 -7.07525847174904 -0.763382174751975 -0.889305331490256 -0.25520727851174 3.62433602593162 9.20811536095359
-17.6964463580738 -17.848763405193 -16.7977074969899 -12.9029740680348 -8.41869825016369 -10.2900246966969 -5.4014176715504 -2.33570951115001 -0.95198529850353 -2.21979230533947 2.41288858760487 7.39993864406239
-20.5764630057595 -16.2542011954568 -14.4258740165017 -14.1989414908669 -8.41318442604759 -11.8034374930642 -7.339280388572 -2.83087279579856 -1.87155272743919 -2.11324050209739 2.78030464865945 7.22016403891823
-20.371851496263 -17.490316919847 -14.7668099923567 -10.3458409829573 -8.47398810820146 -9.80455260710283 -5.0185285134749 -1.30180983976884 -0.543821863694625 -1.2519097848372 3.73738808198409 7.31923718018965
-19.6388616995378 -14.5937643484636 -15.4484014944597 -11.9700384573503 -7.83408455415206 -10.0897646383806 -5.09024338288741 -1.86539940400557 -1.52345947785811 -2.05990891023116 2.21366210417314 7.58852763609453
-16.5069185430353 -12.5964189702814 -11.3793455297297 -11.7529817754572 -8.35218488519842 -10.9393335515803 -6.04007589166815 -3.41834508722479 -2.88683187311346 -1.4315935308283 3.63012636358088 8.10708273107355
-11.7524717851119 -15.5621279283003 -9.87569032148881 -10.7307356400923 -7.63885293440385 -11.2749899430708 -7.90418611006303 -3.50069032148881 -2.92910943464799 -1.87632928328081 3.0865270094438 6.84236635728316
-16.466702374545 -10.2244443026456 -13.3884286013517 -11.2660321322354 -6.29057780179111 -7.59936419400302 -3.9968937960538 0.125573244961824 -0.126624020663176 -0.649317654696379 4.99186905947598 9.47777184573087
-14.7265591187911 -14.0859303040938 -9.44041867689653 -11.609377340837 -10.0200027986006 -8.831524328752 -7.08256764845414 -2.45841832594438 -1.93474050001664 -2.63526959852739 3.01614145799117 7.75106672807173
-12.6917955051769 -14.999328769337 -15.149028934132 -13.2541886936535 -9.88464180339466 -6.45833221782338 -6.72462478984486 -1.06202713359486 -0.475422061573376 -1.84278503764759 3.3554914821278 8.02451594959606
-12.0283310976895 -15.8052094546231 -9.6998551455411 -12.6054299441251 -13.4243310061368 -11.5055592623624 -6.98192339810458 -2.89185458096591 -1.58893710049716 -1.40545206936923 3.15371007052335 8.37178677645597
-14.7564895109697 -14.1289069609209 -8.76867365403609 -12.4481360868974 -10.4289004759355 -9.16692995591597 -5.33839487595992 -2.03167223496871 -0.270075555281206 -2.11434435410933 2.88173032240434 8.22122407393022
-5.06919406544079 -11.3377983440052 -6.56449054371227 -9.372498737682 -8.34798930775036 -6.0961143840443 -3.1271316875111 -0.0774910319935209 -1.63285564075817 0.28105045665394 6.11104275096546 8.60383392680775
-5.82838587327437 -12.1806579069658 -8.66650919480757 -13.2503829435869 -13.0521560148759 -9.83904604478316 -6.75643305345015 -1.62150911851363 -2.98188738389449 -0.639825387434527 4.29178090529008 8.91646333174272
-5.18770596764304 -10.9503879287026 -10.0559634902261 -15.0055827834389 -13.8278865554116 -9.54611394188621 -8.93548581383445 -2.98396298668601 -3.41554639122703 -2.00042149803855 2.90064432837746 8.30409720160744
-6.15124499581077 -12.9753054358742 -12.7927378394387 -17.0046976783059 -13.8757723548196 -9.41832911751487 -10.211177704551 -3.97973620674827 -2.93711268685081 -2.34424197457053 2.88832485892556 8.80898010947488
-5.14737531488592 -12.4496423894709 -11.3596269780939 -16.2011987859553 -13.5815050298517 -9.01513311212713 -9.24492284601385 -3.38262769525701 -3.39789029901678 -1.2680551702326 3.0686319177801 9.04010942632502
-15.4277741345492 -15.2784363659945 -11.8790451916781 -13.7349755200473 -13.835183802518 -11.6094395550815 -10.056052866849 -5.27904481020841 -4.17982071963224 -4.86615914431485 0.0485117998990141 6.33526163968173
-10.2547640106895 -15.2765325806358 -15.8431181214072 -13.8135313294151 -9.03643553473733 -9.49068205573342 -4.19056265570901 -1.80111830451272 -5.2689375183799 -2.36957113959572 2.2383695342324 9.20076520226219
-15.8304029724815 -15.0766111633994 -15.041519763253 -13.2001806519248 -8.17861044623635 -8.73524725653909 -4.32728064276955 -1.0965181610801 -5.15604841925881 -2.83956969001077 1.47641122124412 8.99367272637107
-19.1184212077748 -17.1448913921009 -12.3526626933705 -11.8284241069447 -7.06973613392223 -7.8315636027943 -3.3260761607777 -0.519664417613637 -3.43592036854137 -3.34409488331188 0.665281642567027 8.66648708690296
-19.1345229148865 -15.4762053489685 -10.4751448631287 -8.21401166915894 -7.47159337997437 -5.69155836105347 -1.92242193222046 1.45385408401489 -2.59843015670776 0.793196201324463 5.42252588272095 12.0116114616394
-17.5091130950234 -13.8740728118203 -12.8438642241738 -8.82909562370994 -4.68046738884666 -7.3451249816201 -4.15823724053123 -0.0488641478798613 -3.75618912956931 -0.434541485526346 4.23082373358987 11.2586214325645
-13.8080015702681 -15.790091566606 -13.3167257829146 -16.2329359574751 -13.1179953141646 -15.9413786454634 -9.60681062178178 -9.4677267594771 -9.45436006025835 -6.65181451277299 -1.88683419661088 6.0920524076982
-10.012518492612 -10.2300020131198 -7.77174624529752 -11.0616956624118 -8.95813235369596 -12.7142034443942 -6.51396998492154 -9.237745848569 -10.6763139638034 -6.06845530596646 -1.61019000140103 4.52690640362826
-17.91131475622 -13.1087940042669 -10.9022186105902 -12.5909412210638 -8.13292196447199 -12.0048511331732 -4.77500799352472 -6.09421804601496 -9.4663837259466 -4.4660117929632 0.235997408086604 8.49518701379949
-10.0856033932079 -9.97091261256825 -12.9119164120067 -11.808217681538 -7.17017713893544 -11.3577686916698 -4.75298849452626 -5.66691748012196 -10.1480385433544 -5.18169370998036 -1.03850141872059 8.0133899081837
-12.5643412676725 -8.82607146176425 -13.8409258929166 -14.2854525652799 -10.357525548068 -14.4308840838346 -7.62063666256991 -6.86192770871249 -9.33122893246738 -5.21391554745761 -0.380015095797454 6.52655343142423
-16.8441256263039 -15.8333071448586 -18.8441256263039 -17.5312212683938 -12.5160540320657 -14.8967150428078 -8.16618907234885 -6.91212641976096 -9.57140338204124 -4.03793895027854 0.149538161537865 7.75139534690164
-19.2339541261846 -19.0877940004522 -20.4722811525518 -18.1962534731085 -13.7033221071417 -14.2065684145147 -9.65966098958796 -6.72928112203425 -9.50524395162409 -5.75754421407526 -1.60265796834772 6.01900226419622
-8.771379366788 -12.0498923214999 -13.7646902951327 -9.39988888827237 -8.12428273287686 -10.0666045102206 -5.57301892367276 -4.2526911648837 -8.47861661044034 -6.79622258273038 -2.26928509798917 6.34352503689853
-9.26636775623668 -11.991110645641 -15.7561710704457 -14.7158230174672 -13.9427669871937 -11.7425564159047 -10.7897327769886 -4.69017299305309 -7.83166583668102 -4.61139377247203 -0.583092533458363 7.40453449596058
-5.95637379559604 -11.1266218272122 -12.4087530222806 -9.79577504071322 -12.8457494822415 -10.0050054636869 -8.59305630597201 -4.48475514325229 -8.08732472333041 -6.36632023724643 -2.77451382550326 6.58042468157682
-6.08916195089167 -11.834542352503 -12.5756197755987 -11.7988901918585 -11.2755728548223 -11.9569674318487 -8.17441280538386 -4.79361828023737 -8.24461086446589 -5.89644344503229 -1.08875759298151 6.61839286630804
-7.91663608551026 -10.5302129745483 -13.1381727218628 -14.4885183334351 -13.8846746444702 -12.9065786361694 -13.2118879318237 -6.58217296600342 -8.20304546356201 -5.52875576019287 -0.611254310607912 6.89571418762207
-5.5620735168457 -10.2119415283203 -11.7001178741455 -12.7285449981689 -13.2179973602295 -12.9823101043701 -12.2151554107666 -6.53311805725098 -8.13348655700684 -6.270703125 -1.27343063354492 7.49100322723389
-6.32909684614702 -11.137446455522 -12.6722174210982 -10.2817106767134 -12.3179007096724 -12.1548719926314 -9.70766358809038 -5.61921792463823 -8.44606500105424 -5.20020776228471 -0.302453093095259 8.55777353806929
-5.65381057912653 -12.216526109522 -14.7888375108892 -12.6268273180181 -13.7893029039556 -12.8845406358892 -10.5710259264166 -6.00783546621149 -9.16926391774958 -6.1274414842779 -1.52478225881403 8.09701530283148
-17.8617594025352 -12.9083063385703 -17.2716638825156 -12.8731844208457 -11.412739016793 -11.9733831665733 -8.08193991400979 -4.61066458441994 -9.12359450080178 -5.16988203742287 0.414207241751932 8.37216832421043
-20.7513435103677 -14.4920890548012 -19.2967918135903 -19.3630874373696 -15.3359878279946 -13.6017577864907 -10.3917377211831 -6.4807918288491 -9.02173497460105 -5.2381160475991 0.0252620957114473 9.54453013160012
-15.7175610628995 -12.3466351595792 -16.8794720736417 -13.6709263888272 -13.6300404635343 -11.7896397677335 -7.89792376431552 -5.09347277554599 -8.31671267422763 -4.0529110995206 0.983589831265537 9.54298085299405
-12.4077169331637 -13.6219312581149 -18.0393163594333 -16.1780301961032 -15.4550649556247 -13.2691175374118 -9.43226832476529 -6.48531741228971 -10.6201002034274 -6.16323107806119 -0.825508299740878 8.83950215252963
-9.48412256240845 -14.8676636695862 -16.8801186561584 -13.966796207428 -14.8760407447815 -13.5672944068909 -10.5253727912903 -6.74311761856079 -9.49025087356567 -4.97071008682251 0.456988048553466 9.65514726638794
-9.77223452654752 -11.0802923115817 -17.0646806630221 -17.6343332203952 -16.1407457264987 -14.2910066517917 -11.9583307179538 -7.3286825093356 -6.84019145098599 -4.23766192522916 1.51280537518588 11.1147808161649
-15.5711627179926 -19.9576182538813 -17.9245104963129 -14.8008380109614 -13.0084986860102 -12.2433352643793 -8.62367393320257 -4.98450996225531 -6.1845946485346 -1.29610969370062 3.20787285024469 11.9402556245977
-14.2675410704179 -17.5642215208574 -18.501946587996 -18.059247155623 -13.8150187925859 -12.0463725523515 -7.06588472886519 -6.72094454331831 -5.36926378770308 -1.81884302659468 2.46742139296098 9.30024609999223
-14.3885918270458 -15.5596924435009 -15.43368917812 -14.9804840694774 -10.0277081142772 -11.4892979275097 -6.75847631801258 -3.87969023097645 -0.59680563319813 -2.46368795741688 2.59587663303722 8.51862710605968
-19.4572540109808 -13.8863578622991 -15.8494163339788 -13.204686719721 -8.37570341283625 -11.1864448373968 -5.72452123815363 -10.1924186533148 -6.57357176000422 -3.74743421727961 0.325436037236994 4.39409105127508
-15.9785279707475 -13.2337274031206 -15.2325906233354 -9.87085623307662 -8.40469641251998 -10.1790341810747 -5.93933004899458 -11.4235925154252 -9.94716543717818 -5.06694311662154 -0.733982987837358 1.45145898298784
-11.6550201069225 -8.30972324718129 -14.0194648395885 -16.1807731281627 -13.9534782062877 -10.7588847767223 -6.691763270985 -12.6724647175182 -8.53354679454457 -7.82078968394886 -2.26237903941761 0.548574100841176
-12.7961247357455 -7.45281724062833 -8.66623620119962 -11.6131718548861 -10.2474434765902 -10.4453823956576 -5.37444619265469 -11.3892376813022 -6.84668282595548 -4.37568596926602 -0.0383217724886791 3.19250555905429
-10.146305326982 -11.4078848405318 -7.04650903181596 -9.16207337812944 -9.35053277449174 -9.18256020979448 -4.80653787092729 -10.6445086045699 -8.35016847090288 -4.51736855940385 -0.104021315141157 3.08276152177291
-21.374138433283 -17.3790517633612 -16.2555166071112 -11.9077230280096 -8.50108392888849 -10.1304193323309 -4.20838411504572 -7.92651804143732 -4.45030649358576 -2.12210901433771 2.38142721002752 5.60924760645086
-22.334779808738 -16.1468106009743 -16.9366360404275 -13.59833724282 -9.21943099282005 -11.8179646231911 -4.90349013588645 -8.20463568947532 -3.24751860878684 -3.72072417519309 1.5574797890403 3.52658646323464
-20.0099936658686 -15.3227072889155 -10.7059718305414 -11.690146558935 -10.3073798353022 -7.95174323862249 -3.547417753393 -7.93997299020941 -3.01742469614202 -2.58992111032659 2.39908683950251 5.28085983449763
-16.2461967728355 -11.2414398453452 -13.1051559708335 -9.95405962683938 -5.63695910193703 -7.01222613074563 -2.24045183875344 -7.38215449073098 -4.3729248306968 -4.6941967270591 0.864831898429177 5.14528271935203
-16.3864329598167 -8.92597038962624 -12.6112902901389 -10.2253363869407 -5.98217041709206 -6.5296519539573 -1.73244888999245 -7.65329010703347 -4.51176293113015 -2.99227364280007 2.22848098061301 6.70508448860862
-16.7831113815308 -11.577606010437 -13.9905088424683 -11.1990926742554 -7.13914661407471 -7.74676685333252 -2.67836933135986 -7.86650829315186 -3.59282283782959 -1.74160747528076 3.18622608184814 6.54804534912109
-12.1978384884921 -12.5591055783358 -12.9451834591952 -9.99368352023038 -7.01260823336515 -9.21142834750089 -2.924162569913 -7.2561823758212 -2.21993130770597 -1.50817936983976 3.85537653836337 7.15565710934726
-10.6339344544844 -11.7007469697432 -14.2180904908614 -12.2167667909102 -8.39132543043657 -9.21394391493364 -3.24186940626664 -6.76809163527055 -2.04859776930375 -1.42541547255082 3.79286150498824 7.5906587080522
-12.2839513778687 -11.9063497543335 -12.2760015487671 -8.76753673553467 -5.32446727752686 -8.21976337432861 -2.06130657196045 -6.41099987030029 -0.118540382385255 0.00900783538818217 5.46446743011474 8.77339782714844
-9.29623704390092 -12.904219679399 -9.8164644761519 -9.84810548262163 -6.71602349714799 -6.35868554548784 -0.581423811479048 -4.84246354536577 0.573899217085405 1.11187262101607 6.4949311689897 10.217100091414
-12.552262653004 -10.5174363743175 -12.2653173099865 -9.83109985698353 -7.01178871501576 -7.42940651286732 -1.55360733379017 -5.03131805766713 0.73599876057018 1.32345641743053 6.63202727924694 10.5406671870839
-11.8697991804643 -10.2644391493364 -11.6865716414018 -9.10074858231978 -6.23296789689498 -7.11438612504439 -1.41025976701216 -4.96657232804732 1.43194528059526 2.51855225996538 7.29154439405961 10.2532591386275
-13.5019580147483 -9.92095101096414 -11.6867266915061 -8.34432518698953 -6.34100830771706 -6.63675224997781 -0.517533423683862 -2.61172783591531 2.31593787453391 1.68787085793235 7.50158393166282 11.7661808707497
-10.2170862371271 -8.8917497808283 -12.9166559392756 -11.7304681951349 -8.12874547784979 -7.31372968500311 -2.96274701898748 -4.84165517633611 0.274983007257635 0.585186559503729 5.35605009252375 8.88305242711847
-11.4519913760099 -11.9516118136319 -13.7650082674893 -12.2684109774503 -10.2888329592618 -7.61747294339267 -4.079255398837 -5.67501002225009 -0.177279767123135 0.722067538174716 5.87910622683438 9.12854832735929
-6.31519526568326 -11.1415330800143 -11.4837552937594 -11.6197568806735 -9.73101634112271 -6.64004534808072 -2.87304896441373 -4.71575373736295 0.457435425845059 1.46753292950717 6.05304604443637 9.63186627301303
-7.51977653503418 -12.2489692687988 -12.7004005432129 -9.6544792175293 -6.27346534729004 -4.77871627807617 -2.71313972473144 -3.78740043640137 1.15929489135742 4.48890285491943 7.14258556365967 9.86479644775391
-11.153722372922 -7.40545806017789 -11.0726180943576 -8.95148429003629 -6.72502478686246 -5.97422179308805 -1.00238188830289 -3.53661879626187 1.92395249280063 4.07645646008578 7.61106816205112 10.7699283686551
-11.4163446773182 -6.21483710895885 -9.63889030109752 -6.91542914997448 -4.75148681293834 -4.92896941791881 -0.560551678050647 -3.89689162861217 0.750088657032361 4.2741212498058 7.42172428477894 10.2835683475841
-12.4914283925837 -6.94381143396551 -12.6989441091364 -12.5084953481501 -9.51291086023504 -7.65153505151922 -3.68229486292059 -3.36094476526434 -0.941759126836605 3.51339719945734 7.01729772741144 9.63516805822199
-12.7423516273499 -10.6149178504944 -16.0912819862366 -16.2696381568909 -12.4110070228577 -7.36879358291626 -10.3598729133606 -3.90228090286255 -1.66000757217407 2.16329946517944 7.29004468917847 10.1844500541687
-13.1246754472906 -8.22594803029841 -5.66435402089899 -6.44710891897028 -10.5664803331549 -6.16339653188532 -10.7992226427252 -4.36335533315485 -1.43489425832575 1.33064109628851 6.21869022195989 10.5663827115839
-12.2469569553028 -12.3572551120411 -12.2110110629689 -10.7385875095021 -10.505152832378 -6.14139665256847 -10.8338424075734 -4.40100968967785 -1.54379953037609 0.0970276485789903 5.37087618220936 9.57744585384022
-6.9579250162298 -10.3839351480657 -12.8203365152532 -10.9791347330267 -12.7936412637884 -8.14030569249934 -10.6869289224798 -4.36633604223078 -1.34173887426203 1.75628167932684 6.3073223287409 10.6281850988215
-5.3623851776123 -10.6088508605957 -13.4933094024658 -13.0359729766846 -12.2866939544678 -7.60332527160644 -9.63727607727051 -3.79730834960937 -1.2021354675293 1.90496597290039 6.28567085266113 9.96344242095947
-6.41637021845037 -12.1873796636408 -14.7941911870783 -14.4839380437678 -11.6731451207941 -7.26065809076482 -8.40133649652654 -3.09119016473943 -1.19047719782049 0.294374639337715 5.49891489202326 9.04020136052912
-10.8233342604204 -15.7743478254838 -16.3668809370561 -15.823694749312 -12.4683061079545 -10.9566407637163 -8.74824003739791 -6.05488256974654 -2.61345152421431 -1.45358900590377 2.97351403669877 7.97958322004838
-9.27733954516324 -15.0587840947238 -18.0076175603 -18.5879016789523 -16.6263156804171 -12.0582309636203 -13.2988620671359 -7.76461752978238 -4.34749373522672 -1.64926680651578 2.1568435755643 8.61193600567904
-10.1087269956415 -16.3555607969111 -18.815880315954 -21.1924557859247 -17.9168019468134 -12.402794378454 -12.7949872190302 -7.82188083475286 -5.27113773172552 -2.07208873575384 1.55318020040339 7.55946205312555
-7.14014292630282 -12.1115212527188 -14.8792367068204 -14.641294964877 -12.8677659121427 -8.62013102444735 -11.9973244753751 -5.24623728665438 -3.51013613614169 -0.83832980069247 4.07811211672696 8.51798485842618
-9.54556913375854 -14.0934512138367 -16.8476435661316 -16.9483668327332 -13.0475451469421 -10.1427199363708 -10.6346804618835 -4.8726450920105 -4.01253957748413 -1.99348707199097 3.05737810134888 8.00014524459839
-7.67990327314897 -14.4154322190718 -15.5529825730757 -14.7348330064253 -11.8605482621626 -7.45845437483354 -9.63168549971147 -3.97898126081987 -3.98740411238237 -2.04681039289995 2.98986792130904 7.53381323380904
-8.06175166910345 -15.4464944059199 -13.8150895292109 -11.6434567624872 -12.7688821012324 -7.90321666544134 -10.9045556241816 -5.72409183328802 -4.04668361490423 -2.43868381326849 2.33045452291315 6.99542873555964
-7.6882981040261 -13.29899298928 -15.972935555198 -17.0108154990456 -15.3375481345437 -10.6631306388161 -10.4193943717263 -5.54593550942161 -4.46885192177512 -1.08140647194602 3.0396014473655 7.718753936074
-6.64838838577271 -12.1743111610413 -14.9515709877014 -15.1931748390198 -13.5749077796936 -8.40313196182251 -10.3414998054504 -4.38257265090942 -2.97958612442017 0.265567302703857 4.39073419570923 8.16788721084595
-8.797509765625 -16.2421413421631 -17.7282444000244 -16.2783847808838 -13.3143688201904 -9.76565322875977 -12.1144481658936 -6.42524490356445 -4.54571495056152 -1.59887847900391 2.65837898254394 6.43939247131348
-8.84130441492254 -15.8065601522272 -14.690044038946 -14.5871845418757 -9.59178888147527 -9.04001008814031 -8.24255143945867 -4.83604585474188 -3.93973695581609 -0.808974855596368 3.49702299291437 8.26235998327082
-6.98178986636075 -12.1851208600131 -13.1260006817904 -15.5341504010287 -11.8216565045443 -9.19731835451993 -5.91199235049161 -4.30099991885098 -1.72852067080411 2.43135901364413 6.33178683194247 10.8772189227018
-7.2138504115018 -11.5885280695829 -11.9348529902372 -15.2896923151883 -13.28388634595 -8.17670288952914 -7.55818024548617 -3.35585442456332 -2.42202797803012 1.94615897265347 5.77831896868619 10.3076473149386
-6.76650453914295 -13.6643297802318 -13.6706812511791 -14.1410219799389 -9.7493765484203 -7.48378015864979 -8.00082804072987 -3.13668085445057 -2.23261667598377 1.00652288090099 5.42238877903332 10.1300923694264
-6.9716063412753 -14.6073408993808 -13.949183550748 -12.9134055050937 -8.32115468111905 -7.84405812350186 -5.95217618075284 -2.83718213168057 -3.54208287325772 1.44154253872958 5.64802542599765 10.7584628191861
-4.89274014559659 -10.1413916501132 -11.0044630917636 -9.16674031344327 -5.88471783724698 -3.77857770052823 -4.85198392001065 -0.617463961514559 -1.99483288851651 3.54411326321689 6.83000765713778 10.7111617175016
-5.91010149175471 -10.3151079004461 -9.04380090886896 -10.8202100580389 -5.19820268804377 -4.88089235479181 -4.10926874334162 -0.232800084894354 -2.159502584284 1.53465024774725 5.97016374414617 10.9636186773127
-7.25315838727084 -13.9000719157132 -14.3033540812406 -13.3582475748929 -9.25637608441439 -7.06740170392123 -4.94805699261752 -1.87935429486361 -3.86003476056186 2.16547602740201 6.318534079465 10.727903548154
-7.95289237282493 -10.7537213065408 -11.7584725119851 -8.89019019386985 -8.64169318459251 -5.3790150382302 -9.2514515616677 -3.04047209999778 -3.66880423805931 0.54820625998757 2.91451637961648 8.91368763663552
-3.99781786311756 -8.69400202144276 -12.3441923748363 -12.1650694500316 -9.99421488155018 -5.26129137385975 -10.2932966839183 -3.92519174922596 -2.0035627971996 0.293336998332631 4.84313882480968 9.87492955814708
-5.20377112301913 -7.57006598385897 -11.4706282702359 -10.1054720965299 -9.66722060116854 -5.05277777585116 -9.78595114621249 -3.10462714108554 -1.48306227597323 0.64518784609708 4.9031643780795 10.3212447079745
-5.11737256483598 -12.4219170136885 -11.9471359773116 -9.0075569673018 -6.0101318879561 -4.21502500013872 -7.41211705641313 -2.00613599257036 -2.54737096266313 -0.0931702180342242 4.88021273179488 10.5607909636064
-3.79242936914617 -9.50741044824774 -10.5589908773249 -7.96065370386297 -7.41870347803289 -3.85551873987371 -8.51264612024481 -2.77899019067938 -4.13091890161688 -1.74413339441473 3.0464073007757 9.07560976201838
-6.50138431895863 -7.03979832042347 -11.113572658192 -7.86418491710316 -8.75725323070179 -4.27157360423695 -9.79844814647328 -3.76457363475453 -2.79756885875355 0.120045124400747 5.08471721302379 9.53939956318249
-3.98582194068215 -4.13776514746926 -8.96566317298196 -8.07782862403176 -9.34788630225442 -3.80984423377297 -8.4861156723716 -1.82666323401711 -0.935322978279807 0.177960179068826 5.30448128960349 10.590513012626
-4.22625509608876 -6.96461836207997 -8.10040060390126 -8.32641950954091 -9.95728079188954 -4.39316526759755 -9.82474676478993 -3.48640028346669 -1.55148855556141 0.374855362285267 4.5136979449879 10.9489396442067
-15.9129586219788 -14.0531716346741 -16.6889290809631 -14.4532837867737 -10.7555203437805 -8.43726778030396 -6.04428339004517 -2.62892770767212 1.03724241256714 3.47637319564819 7.48382329940796 14.37566614151
-11.5499462127686 -12.3888935089111 -14.0701831817627 -10.9230960845947 -8.57251777648926 -8.45136299133301 -3.33285369873047 -0.78918113708496 0.485396957397462 4.28456077575684 7.40329895019531 14.7228156089783
-9.48387531800704 -12.0491753058 -14.7300720648332 -13.1117020086809 -8.80993275208907 -9.41753391786055 -4.66961292787032 -1.74507336183028 1.56982989744706 4.31200023130937 8.56886001066728 15.1732210679488
-6.39698534011841 -11.876162815094 -14.5851624488831 -16.9498665809631 -12.0164063453674 -9.50712327957153 -7.63341264724732 -3.75316362380982 -0.349158573150635 1.80645246505737 6.64509935379028 13.248656463623
-8.55452821037986 -14.1651487090371 -16.3765287139199 -14.8539914824746 -12.7987088897011 -9.63569161675193 -5.56643388054588 -2.36252686760642 0.610438372872093 2.96443655707619 7.55512812354348 14.8653011582114
-8.77813256870617 -4.4475509036671 -7.97409165989269 -6.34669030796398 -5.89149964939464 -7.31390298496593 -4.91122544895519 -1.24309075962413 0.560170043598522 3.05436979640614 7.29559313167225 14.3096660267223
-9.85071718042547 -9.40040361231024 -8.54382669275457 -6.68295823877508 -8.05110704248602 -3.80093347376043 -9.34698831384832 -3.26682626550848 0.725792295282538 2.78051031286066 7.05334699804133 15.268011934107
-8.00240486318415 -7.44400375539606 -9.71059959585017 -7.14483230764216 -5.88661354238337 -3.84357422048395 -7.41561668569392 -2.88759964162653 -0.757716829126533 1.93528014963323 6.7672398740595 13.7596924955195
-4.6522534717213 -5.90215238224376 -8.40636380802501 -6.18109830509533 -5.37376340519298 -3.03984578739513 -7.59728177677501 -1.47536405216564 0.709646857868542 3.89827028621327 7.46331468928944 15.107531226765
-9.28153665715998 -7.9527269190008 -6.68155534917658 -5.67998560125178 -8.42850359136408 -3.19701631719416 -8.65970285589045 -1.75755365545099 0.793263834173029 4.11998502557928 7.33401815241033 15.3154362851923
-9.7455525745045 -11.1425881732594 -12.0521264423024 -7.61855367313732 -5.09805349003185 -3.41422704349865 -7.7383561481129 -1.53312734257091 2.30405947078358 4.92518850673329 8.33783003200184 15.1091794620861
-10.4416234623302 -11.9182393680919 -8.32454468120228 -4.78878189433705 -5.52902962077748 -2.09737564433705 -8.72696472514759 -2.61054588664662 -0.234145892750131 3.39978622089733 6.96858428608288 13.3652398456227
-14.2209405032071 -16.2719239321622 -11.5889710513028 -7.48892870816318 -7.12001505765048 -4.38611308011142 -9.26378909024325 -4.86197176846591 -1.26602831753818 1.4339037808505 6.20075329867276 12.8004942807284
-17.4432091539556 -18.0199799364263 -12.086782914942 -8.8297924822027 -8.14534233266657 -5.73700760061091 -11.9653420274908 -7.5127816026861 -2.05845688039606 -0.357883912866765 3.80643417185003 10.0039315397089
-10.5449092258107 -16.208050476421 -11.909165130962 -7.13252519260753 -7.04533456455578 -7.6615989078175 -12.7195479739796 -8.73216317783703 -4.27916406284679 -2.15874551426281 2.24531866420399 7.75176073421131
-16.0156172839078 -18.2418822375211 -14.6213454333219 -9.96004858883945 -8.2282752123746 -10.0066832629117 -13.4936179247769 -8.41734496029941 -3.53337279233066 -2.97763434323398 2.21834763613614 8.78275403109464
-12.6241043957797 -16.1520089062777 -12.7425927075473 -10.1451481732455 -7.07097329226407 -8.47131051150235 -13.0774544629184 -8.65459145632657 -4.27308167544278 -2.11764992800626 2.20076285275546 7.77865992459384
-4.17930268374356 -9.84516953555021 -10.6570095929233 -9.42755745974454 -6.43219803896817 -5.59452675906095 -11.3975243481723 -6.69300889101896 -2.00310753909024 -0.364193430813877 4.12074805173007 9.09873820218173
-11.0470034512607 -18.0384337338534 -13.2941634091464 -13.3940207394687 -10.4829298886386 -7.41572445956144 -11.5808569821444 -8.90716427889737 -2.81841153231534 -1.91516560641202 2.48337870511142 6.92005282315341
-19.3122545502403 -16.4283128998496 -12.4331537506797 -8.58809149482034 -8.96956312873147 -9.47039282538674 -13.5964723847129 -8.13415396430276 -2.19444716193459 -1.3583532593467 3.17163407585837 8.66814648888328
-9.97164635224776 -13.9022760824724 -16.4388361410661 -16.1513796286149 -15.1427278952165 -10.9893732504411 -13.7678537802263 -8.18883614106612 -2.81040482087569 -1.18506722016768 3.1857232613997 7.14390464262529
-9.20687632994218 -7.18794208006425 -12.0147548242049 -16.142226748033 -16.7736659570174 -12.6595836205916 -13.1486850305037 -7.14575534300371 -3.44786410765214 -0.665710024400191 2.74530453248457 8.23244423432784
-5.30953816500577 -10.3586295041171 -14.5591357144442 -18.5454066189853 -15.1090281399814 -10.1567004117099 -11.9225657376376 -6.94313649264249 -1.81743458834561 -0.587599078091706 3.86686106595126 10.5498196688565
-11.9634375398809 -8.33039425069635 -9.96169994527643 -12.1543440645391 -16.7431349580938 -14.0789274995977 -16.0158476656133 -9.99369953328913 -4.45977161580866 -5.39551304036921 -0.44789074117487 7.5352969343012
-9.55812468095259 -13.798149247603 -18.116809983687 -20.8226281599565 -17.4846650557085 -12.8183633284135 -13.8799973921342 -7.35880865617232 -4.1529561476274 -4.20621504350142 0.921871046586471 8.28386006788774
-15.48438391252 -18.8678563551469 -22.2597287611528 -22.6727193312211 -20.6034558729692 -16.4708722548051 -15.8888410048051 -10.7077268080278 -5.26525435014204 -4.95965704484419 0.780068068070847 6.42684140638872
-14.1542780962857 -17.2636149493131 -19.1518176165494 -20.8417056170377 -15.8849986163053 -15.2995570269498 -14.036663350192 -8.32281905087558 -4.3576453295621 -4.20582991513339 1.63331765261563 7.82376545992765
-10.8416865002025 -14.2456400524486 -16.9208986889232 -19.9676935802806 -15.1955301891674 -13.9190027843822 -12.239929450642 -7.07090021480213 -2.84260965694081 -3.90839029658924 1.97373746525158 8.69006513248791
-14.4835109884089 -14.9627666646784 -13.609590547735 -15.5025730306452 -9.5955963308161 -12.0758495504206 -7.79878045862371 -5.90459062402899 -1.84258271997625 -2.94461061304266 3.00878141576593 9.61503027135675
-10.879508191889 -16.5216075723821 -14.8974544351751 -15.0573283975775 -9.93442648107355 -10.5160152261907 -10.0586368387396 -3.87845533544367 -0.691023999994453 -2.37173193151301 3.43072587793523 10.7567518407648
-14.5036500930786 -18.423678779602 -15.5379289627075 -11.9377359390259 -10.0855535507202 -10.872996711731 -7.43744792938232 -4.14692821502685 -0.00500621795654155 -0.377215766906737 5.47172412872315 13.4071584701538
-11.3668988834728 -17.4596189152111 -17.7944997440685 -14.6968053470958 -10.7006906162609 -12.5976804386486 -8.33020340312611 -4.49949966777455 -5.73956810344349 -2.01188026775013 2.69949210773815 11.3499742854725
-9.91214857968417 -16.6328974810514 -16.2394457903775 -15.9975939837369 -10.7697020617398 -12.4452410784635 -8.80461607846347 -3.79544554623691 -3.90033064755526 -2.84903250607577 2.28473366824063 10.6377056988803
-9.9056003743952 -16.5404861623591 -15.5911529714411 -14.6779144460505 -9.31478387659246 -12.4657753164118 -7.39382058923895 -3.62315446680242 -3.36115915125066 -2.78179628198797 2.90262334997004 11.1731788461859
-17.053441325101 -15.7359326275912 -13.0540707501498 -10.4989884289828 -6.75254754153165 -9.90594033327969 -3.33804253664884 -2.93207291689786 -6.05913476076993 -0.452901163968171 4.49568434628573 12.2121235934171
-10.7081686366688 -16.959902416576 -16.3276544917714 -12.2490526546131 -8.32854331623424 -11.4126058925282 -5.5348860133778 -2.49465430866588 -6.37254203449596 -0.616251598704945 3.71704613078724 10.8023933063854
-8.82988613302058 -15.4350039308721 -15.1215731447393 -12.0306879823858 -7.91262882406062 -9.67074649984187 -5.42592876607722 -2.9635721986944 -5.97856205159968 -0.15855663472956 4.81805545633489 12.1556876355951
-13.9888044964183 -11.7544867168773 -8.38242784846913 -11.1144281994213 -8.925854362141 -12.0727850567211 -10.0736033092846 -4.037426627766 -3.41502443660389 0.427594505656849 5.45579846989025 12.2516301501881
-7.28216600418091 -11.784544467926 -9.04949998855591 -11.3139481544495 -8.85386896133423 -11.8085312843323 -10.2469143867493 -5.13449907302856 -3.96934175491333 -0.35038423538208 4.95601892471313 11.7706875801086
-22.519280572371 -22.1718379454179 -16.0576831297441 -13.1719180540605 -12.0555011229082 -12.1279536680742 -7.29677309556441 -4.03468241258101 -3.19892229600386 -0.0568496183915563 4.67769990400835 12.0338381333785
-14.7662840583108 -17.9119330146096 -12.2838164069436 -10.9166880347512 -6.64995677254417 -10.6730204322121 -8.4051962592385 -3.19881732247093 -0.165108750083231 1.53374760367653 5.85868828513405 13.4374570152976
-16.1849742716009 -14.1656223123724 -12.7110744302923 -15.0381313150579 -9.44223745519465 -11.6063686197454 -9.76322515661066 -4.66907270604914 -2.21668012792414 -0.0853095834905453 3.94039956873113 10.9260734731501
-10.923336948048 -14.3902730594982 -8.50372787822377 -5.39498039592396 -2.53465362895619 -7.56559082378041 -7.25060936320912 -2.22972771037709 1.46032050739635 2.70809463154186 7.49341109882701 15.5828853000294
-18.6214223081415 -16.4646306211298 -10.4430184537714 -10.0168729001826 -6.79396869486029 -9.34923412149603 -6.63898898904974 -1.99001743143255 0.826634866541081 2.41534374410456 7.2366061037237 14.1072549646551
-16.009849097512 -13.5878367684104 -11.0778823158958 -13.3409686348655 -8.61196663596413 -9.98424675681374 -6.05201294638894 -2.37688210227273 -1.79471733786843 1.50896880409934 5.49696681282737 13.5465702750466
-14.8061558550054 -11.9388539140875 -9.49214523488825 -12.3230511491949 -9.61508148366755 -11.0238339250738 -5.38691108877009 -4.68114631826228 -9.2380501573736 -2.31120460683649 2.45590621774847 10.0611546689814
-19.0933553002097 -17.8230458519676 -13.4084378502586 -12.2289372704246 -7.79959690787576 -10.532983901284 -5.92034161307595 -4.30843556144021 -8.73844731070779 -1.2911244652488 3.12725055000999 11.6583384253762
-17.4177334958857 -19.4867184812372 -16.1942265683954 -16.2443288022822 -11.9880116636103 -11.8813450986689 -6.91528446024114 -4.23522693460638 -8.4278958494013 -0.513486211950127 2.48972004110163 11.765989000147
-5.76567794626409 -11.7861590558832 -15.1500735456293 -16.5656314069575 -13.366721647436 -9.78332855051214 -8.1916690046137 -4.65907241647894 -9.23984863107855 -1.4298281843012 2.13162849599665 8.252777559107
-5.19272635199807 -11.5052034638145 -12.9312174103477 -16.0884706757285 -11.7030985138633 -8.45834372260354 -11.1819002411582 -5.09121725775979 -9.83921454169533 -2.16673109748147 1.24044968865135 7.67928292534568
-8.73265552520752 -10.0297517776489 -13.8331270217896 -17.9165658950806 -14.6195878982544 -12.0466737747192 -9.38673877716064 -4.74812793731689 -7.63890552520752 0.336159706115723 3.23208713531494 10.3830699920654
-9.85615627115423 -15.7789677793329 -14.8085622007197 -17.3261784726923 -12.5509480649775 -14.0906438047236 -8.29691211527044 -5.79156390970403 -7.96744815653021 -0.141173284704035 2.73227222616022 10.2244883363897
-14.1310110612349 -16.5285330338912 -16.535037092729 -13.5463591142134 -11.3438349290328 -13.1752920670943 -6.94013123945756 -4.89003663496538 -7.01148324446245 0.658451981977983 3.96256155534224 9.29023737473921
-7.50349695032293 -9.49554902857 -14.0591095144098 -16.0817802602595 -13.2686203176325 -7.48486024683172 -11.1011646444147 -4.66610986536199 -4.0584209615534 1.67391317540949 5.40533369237727 12.3825818842108
-5.88560663570057 -10.4144209514965 -14.6239260326732 -16.4396494518627 -14.7140177379955 -10.5466097484935 -5.8746279369701 -4.27492700923573 -4.67004762996327 1.26376355778087 5.22737039219249 11.9900246966969
-12.2379394964738 -12.0442978338762 -7.70024456544356 -8.09999050660567 -6.79975094361739 -11.0270534948869 -9.69884457154707 -3.35924496217207 -3.51933064027266 2.00958667234941 5.77612147764726 13.2837728066878
-16.5743812214244 -17.7094863544811 -12.1560653339733 -9.87955891002308 -6.1731856953014 -10.6959670673717 -9.50333629954945 -5.0530627857555 -4.35010563243519 0.464603077281605 4.38434947620739 12.1990610469471
-14.8452221263539 -10.7521072734486 -16.07139934193 -17.2037998546254 -12.2259365428578 -10.2536617625843 -6.91944469105114 -3.75139964710582 -1.68498195301403 1.54253612865101 5.10490070689808 14.0750487934459
-15.0701722231778 -8.34857455166904 -13.22573557767 -15.6663178530606 -12.7470139590177 -10.0524834719571 -7.171349438754 -4.87673655423251 -0.712708386507902 1.03518208590421 4.71954068270596 13.0822668942538
-16.1358091701161 -8.94730590473522 -13.4582731593739 -15.2139875758778 -12.445665584911 -7.4837744105946 -9.47673438679088 -3.70527289997448 -1.3591177333485 1.5488240848888 5.57961346019398 12.7571632992138
-14.6618663787842 -9.58342475891113 -12.9540645599365 -13.2277690887451 -11.500386428833 -9.50851173400879 -7.95221824645996 -4.69606323242187 -0.661511611938476 1.79268341064453 6.13452033996582 13.2200706481934
-13.1220785401084 -11.8088308594444 -10.4278265259483 -13.6724783203819 -11.604523303292 -10.5711866638877 -6.11684477545998 -4.91782820441506 0.0160592772743904 1.21326577446677 4.77936494133689 12.9073327758095
-16.8787867285989 -12.0337778785012 -14.260954544761 -14.0532175757668 -9.88420932076194 -6.09823481819846 -10.5704352118752 -4.47495524666526 -0.945870087363502 0.64588101126931 4.2280629418113 12.6939056656577
-17.1056367180564 -12.8797837517478 -16.2263833306052 -14.1313134453513 -10.3524037621238 -8.87374699332497 -6.64512646415017 -3.43138134696267 0.513254044272681 0.282466767051002 3.30029094002463 13.0124477126382
-19.8226638793945 -18.216397857666 -16.5575271606445 -16.0696655273438 -12.4677101135254 -6.55654487609863 -8.61652336120606 -2.8595272064209 0.947630310058592 -0.195869064331056 2.54382743835449 11.437579536438
-9.76501649509777 -13.0949286807667 -12.6355552066456 -11.2542533267628 -7.23668855320324 -5.6563701022755 -2.1117152560841 -2.61455529819835 1.99609953273426 -0.113990723003042 3.06040006984364 11.9660406719555
-8.33587612672286 -7.92233814759688 -12.2294804052873 -10.6096397833391 -8.56306995912032 -6.10522427125411 -8.9188400702043 -4.24048199220137 0.869867662949996 -0.410422940687699 2.59895167784257 10.504841188951
-5.29299575632269 -7.96316749399358 -11.6299899274653 -10.9061625654047 -9.06942397897894 -4.08132011240179 -7.58335906809026 -1.59399062936956 0.252856904810127 -0.51180297678167 2.37560051137751 11.1363407915289
-3.52248999855735 -6.12729499123313 -11.4440903403542 -12.2225022055886 -11.9965843894265 -6.16591689369895 -8.07161566994407 -1.97709128639915 0.601851966164329 -1.05066916725852 1.84306671836159 10.7727713844993
-3.20425271120939 -5.44934319582853 -10.2074093731967 -12.6452355298129 -11.5680298718539 -5.42727898684415 -9.02774094668302 -2.99640893069181 0.183040150729092 -0.911528101834385 3.4131140795621 11.3426995364102
-6.75541869943792 -8.96116248911077 -13.9297618085688 -13.9532221967524 -11.7991236860102 -7.52778808420355 -9.08296577280218 -2.71076385324652 0.535566407983953 -1.33185569589788 2.50625045949763 10.5045748537237
-8.48084875453602 -10.1676640163768 -14.8098892818798 -14.1256127010692 -13.4586128841747 -8.78054472316395 -10.7946552883495 -4.58089109767567 -1.45183607448231 -2.35321661342274 0.848065887797961 10.4186282504689
-8.43764636299827 -12.4334978797219 -13.6236185767434 -11.325280640342 -12.5993685462258 -9.29247424385764 -10.958903763511 -5.05361888191917 -1.62564036629417 -2.68676135323264 0.341183211586692 10.2163653633811
-7.63792720274492 -8.79695620970293 -13.5106898827986 -13.6616145654158 -13.1182986779646 -7.7086688561873 -10.3299228234725 -4.71469035582109 -1.91033091978593 -2.32437243895097 1.22810825868086 12.0189951376481
-22.8654726722024 -17.0058535315774 -15.4768465735696 -11.5524786689065 -9.0326060035012 -7.29985797188499 -9.58059489510276 -3.76584613106467 -0.790397522666236 -1.63887202522971 2.2025243065574 12.2460109017112
-18.1164220636541 -12.7580694025213 -15.7013181513006 -11.3201822107488 -8.78908289129084 -10.6482175653631 -11.4850210016424 -4.85931909734553 -2.35448587590998 -2.83727968389338 1.24122106378729 11.5563512975519
-8.74004687395963 -8.93697680560025 -13.8535798939792 -11.3690923604098 -8.02156962481412 -9.28143061724576 -9.04817523089322 -3.84358157244596 -1.37922801104459 -0.311400786313143 2.9827447977933 12.4621964541349
-2.88557722785256 -9.59498312690041 -10.65356352546 -14.1750078461387 -11.8223867676475 -6.78052618720315 -9.06568052985451 -3.40356352545998 -1.09682371833108 -0.999558474800804 2.420712444999 12.1755008437417
-5.20565003481778 -10.8957001599399 -10.1742264660922 -14.6780716809359 -12.4870240124789 -7.90052956667813 -10.1835324200717 -4.08722657290372 -1.4440953168002 -2.41206330386075 0.727186497774991 11.4912541476163
-13.9422749779441 -17.2445096276023 -17.4030637047508 -17.1156758568504 -14.5732640526511 -9.55303471305153 -9.04614155509255 -3.95006458976052 0.769440720298075 -1.60795109488747 3.27134997627952 13.3146858908913
-15.4148138739846 -16.8883208014748 -15.0044440009377 -12.2900236823342 -10.3350695349953 -5.87115275643088 -9.58150470040061 -3.83344447396018 0.48098957755349 -1.15977084419944 3.69985020377419 13.2283512375572
-13.6218867562034 -18.8621020577171 -15.5992083809593 -11.5469203255393 -8.31984856345437 -5.77877381064675 -9.0594630501487 -2.63420822837136 -0.717544104836204 -1.53737023093484 3.45504424355247 13.2173056342385
-15.5801319902593 -18.6035542314703 -16.0133366411382 -13.2456097429449 -11.6654782121832 -9.16312454397028 -11.2151512926275 -5.15533683950251 -1.08595512563532 -2.93855522329157 1.69136764352972 12.7909770185297
-18.8650572169911 -20.3072302211415 -17.3907186854969 -14.0239088405262 -9.5998461116444 -10.4873125423085 -11.4879534114491 -5.61371825825085 -2.60954688679088 -2.18998168598522 2.59209419597279 12.7253000866283
-15.0438536210494 -17.1815832658248 -17.0806921525435 -14.0887297196822 -11.5670107408003 -8.49581323103471 -11.1005095048384 -5.31569085554643 -2.55462632612749 -2.81006036238237 2.18722166581587 12.5903636412187
-8.89298013340343 -14.4052214969288 -15.0160193790089 -13.5927291263234 -13.3827567447316 -7.87218621860851 -9.75108674656261 -3.64901879917491 -0.00139382969249269 -1.30988458286632 3.89293142665516 13.2055768619884
-6.82000852064653 -13.2648747010665 -14.4857075257735 -13.0326206727461 -8.85681844191118 -5.71717763380571 -7.57819676832719 -1.86070943312211 2.2985465483232 -0.46654820875688 4.48623442216353 14.0714323477312
-6.97949256029996 -11.4912456425754 -13.8969634923068 -12.1829742344943 -9.72384680834683 -5.22211112109098 -7.78697051134976 -1.57696379748258 2.70197640332309 1.08288155469027 5.97519074353305 15.1419244852933
-7.6875940322876 -12.3006959915161 -12.2279993057251 -11.1236024856567 -8.51265964508057 -4.70890674591065 -6.80499324798584 -1.07000026702881 2.99676456451416 0.510833168029784 5.07723369598389 12.8391307830811
-11.833199821819 -15.0584023822438 -13.9545091022145 -11.9900792468678 -8.94517644535411 -4.36159642826427 -7.00377210270275 -1.03450902592052 3.18512026179921 1.38080088008534 6.02626291621815 16.234470761906
-14.1273601878773 -13.1005237926136 -10.4789913524281 -9.74368747364391 -8.95623477589 -3.40776332508434 -6.58497508655895 -0.608990513194691 2.84960857738148 1.56990162242543 6.32676807750355 15.9274860988964
-9.33083018389615 -9.7620321187106 -12.0742746266452 -11.4411645802585 -10.9578042897311 -5.17841013995084 -8.40495547381314 -2.42827281084928 1.44489041241733 0.481149109927092 4.93129101666537 14.3416546908292
-6.17564373016357 -4.634547996521 -9.12030963897705 -10.3464525222778 -11.6888216018677 -5.42564182281494 -7.97882251739502 -2.0143087387085 1.17581768035889 1.19561786651611 5.7817289352417 15.56998462677
-4.99810756336559 -6.73347247730602 -8.37313617359508 -8.3672024119984 -9.24697269092907 -3.04194415699352 -7.27602351795543 -1.08113635670055 3.21007572520863 0.801115382801402 5.44874702800404 15.1151016842235
-3.65328517393633 -7.33293261961504 -9.7808181329207 -9.68383136229082 -8.1517783685164 -2.43413081602617 -6.45386615232988 -0.241818575425583 2.98672184510664 1.38406452699141 6.09856590791182 16.2059467749162
-4.42914657592774 -7.36382751464844 -9.71920852661133 -10.4794319152832 -10.3160255432129 -4.33786468505859 -7.07449226379395 -1.33620910644531 2.43371696472168 0.0882198333740227 4.65565319061279 13.2816679000854
-6.62533662969416 -10.014731389826 -12.8101358240301 -13.1994790857488 -12.323834401911 -6.43794725591486 -9.90096376592463 -4.06913660222834 -0.261698705499821 -2.04004381353205 2.51554395502264 12.3744573766535
-10.0789227919145 -12.4410939650102 -13.4438367323442 -9.44402746720748 -6.94435171647505 -4.70531706376509 -8.1897740797563 -2.06483702226119 1.58473535017534 -0.457228227095172 3.57421060041948 12.0573467774825
-10.1458828492598 -9.06221509413286 -10.0644905610518 -6.33033490614458 -6.91034245924516 -4.72219014601274 -8.32650685743852 -2.0964901490645 2.32208513780074 -1.10273290113969 2.68566965623335 10.9688937620683
-16.8178991317749 -13.3748754501343 -13.15306224823 -9.79303493499756 -6.12400188446045 -4.53096904754639 -5.54106273651123 -0.0380643844604478 3.95490703582764 2.64104328155518 6.54858837127686 16.1573015213013
-18.8256956967441 -14.6307837399569 -12.2401892575351 -8.99464100924405 -6.52059430209073 -4.47537678805265 -5.30219906893644 0.805808362093838 2.2302792635831 2.5016244021329 5.82274084958163 14.8555005160245
-18.3387569167397 -12.1902888991616 -11.5402377822182 -6.84630810997703 -4.83500516197898 -3.58479535362937 -6.11461865685203 0.326762797615746 3.49054301001809 2.78631746985696 5.74777662970803 16.0020371697166
-14.1144365310669 -13.108420753479 -8.72059955596924 -5.72422161102295 -5.23506679534912 -2.73338642120361 -5.45418682098389 0.559399223327638 3.79921588897705 4.23483715057373 6.8840461730957 16.8272980213165
-14.9862211400812 -12.2737844640558 -8.7044809514826 -4.21076947992498 -3.9702165777033 -1.08318883722479 -5.40565664117986 -0.31448156183416 3.39305132085627 1.7319318597967 4.56636446172541 15.0045162981207
-12.0527500499379 -10.2814564098011 -7.70769923817028 -5.15625041614879 -5.19634288441051 -1.02646297108043 -7.10960429798473 -1.59070056568493 2.29105144847523 2.05903965343128 5.19385105479847 13.9241090427745
-7.4024226882241 -7.82717015526512 -8.48899915001609 -8.29304387352683 -6.80117680809715 -1.41020848534324 -6.17338254235008 -1.15099980614402 2.18752787329934 2.1183349869468 6.41044829108498 13.5896818421104
-5.52018224542791 -6.60361730402166 -7.78410016840154 -5.81315862482244 -5.707001321966 -3.53762494867498 -8.00458967035467 -2.27809964960272 0.914683706110175 1.49578416997736 5.84163034612482 13.1010626619512
4.2566032929854 -1.66591257615523 -3.60063547654585 -5.7624625639482 -8.2901668028398 -2.3006705717607 -5.99354929490523 -0.507636971907182 4.86752324537797 2.22113233046098 5.18283753828569 13.3986964745955
7.00630356181751 -0.236963497508658 0.107154620777475 0.00386406291614705 -3.68189834247936 1.29234482158314 -4.49968360554088 0.678153766285288 5.61286140788685 4.8871972690929 8.85938526500355 15.096878303181
4.28867796117609 -2.91602632349188 -4.5585357839411 -8.18145868127996 -8.98540613001043 -5.03300782983953 -6.72234079187567 -0.485535829717463 5.05960729772394 2.44520452672785 5.8351114099676 12.8784139459783
8.57671405618841 3.07629253214056 1.09623576944525 -1.07909153158014 -5.21946666890925 0.547489660436458 -4.33745525533503 0.0452370817011065 4.98968459909613 3.50244380777533 6.53369571512396 16.190497415716
7.81359690752896 2.46818369952115 -0.053617295351895 -1.70083981427279 -5.42630749615756 -0.507188614931973 -5.24816685589877 -1.19761830243197 3.69791239825162 2.53974551287564 5.90418929186734 14.3845278653232
5.86994333267212 0.318960857391357 -2.94043664932251 -3.96165590286255 -4.8257363319397 -0.110711383819581 -5.48443918228149 -1.66243677139282 2.92179365158081 2.68639440536499 5.73862619400024 14.6981822967529
8.18676860982722 2.6941328828985 -0.0581006223505192 -4.08818332498724 -6.80802432840521 -1.43347255533392 -5.22786228006536 -1.47009937112982 3.13339336568659 1.86715038472956 5.76053531820124 14.3158336466009
7.79105300036344 3.07689112749967 -0.972535904971036 -4.14705639752475 -5.56760769757357 -0.103511628237637 -5.30444126996127 -0.46453648480502 4.79444712725553 2.228370848569 6.43267840472135 15.5522000226108
8.66607955585826 3.57927421223033 -0.628317798267712 -2.40884109843861 -6.58848091472279 -1.3539323459972 -5.62079902995717 -0.148318256031384 3.78382209431041 2.91853431354869 6.48018745075573 14.7651973117482
9.58383462212302 3.47323128960349 0.854363415457986 -1.85614493109963 -5.55903914191506 -0.309710528633811 -5.24206259467385 -0.812636401436546 3.9628438689492 2.82759949944236 7.32519051811912 15.3198504187844
8.25569932244041 2.56753747246482 -0.69583685614846 -2.69394667365334 -6.61414129950784 -1.51240713813088 -6.48915846564553 -1.17783720710061 3.09791390679099 1.80818383476951 5.99360863945701 14.9828931548379
6.64357150684704 0.995204578746449 -1.20128284801136 -3.54289852489125 -6.60229526866566 -1.26199756969105 -5.53918682445179 -1.04028164256703 3.97239650379528 1.86569751392711 5.03743423115123 13.131816517223
8.15039730072021 3.07532691955566 0.420818328857422 -4.19863128662109 -6.68325614929199 -0.796478271484375 -5.72147560119629 -1.01018142700195 3.30443000793457 1.91415405273438 6.19936943054199 13.5335831642151
6.19228928305886 0.263980796120382 -1.75259024880149 -6.16117865822532 -8.6157265403054 -4.09281546852806 -5.99959380409934 -1.80259139321067 2.82892792441628 0.891166617653585 4.81677334525368 13.2880958817222
5.8072039344094 1.64890258095481 -1.78798134543679 -4.98894150473855 -7.61595947959206 -5.92502434470437 -5.24115402915261 -0.565981223366478 3.68793837807395 1.89268271706321 4.894722626426 13.1559879042886
2.85792853615501 -1.63616821982644 -5.43880913474343 -7.17934868552468 -9.13687203147195 -3.10088608481667 -6.34219429709695 -0.753809668801047 3.6737416007302 0.698085091330789 3.81199576637962 12.1248619773171
2.89841415231878 -2.77225158864801 -4.59143684560602 -7.89309547597712 -10.2627854173834 -5.07597969228571 -4.54713867360895 -0.131435853784733 5.20318271463568 2.20493461435492 4.48191310709173 12.6829352552241
1.75056489597667 -3.01627889979969 -5.69641844142567 -9.27754560817372 -12.2352253567089 -9.61433760036122 -4.07496992457997 -1.9214188228954 2.61759217869152 0.256433807719837 2.27141793857921 10.9711030353199
-0.102198167280719 -5.15914396806197 -9.04084639115767 -12.314619584517 -11.7459321455522 -6.6986966566606 -4.26615194840865 -0.14384512467818 4.49542565779252 0.897571043534711 3.78110070662065 12.8200478120284
-1.41865874203769 -8.8183703509244 -10.8294901934537 -13.7016024676236 -12.5707469073209 -6.91019202145663 -7.31574774655429 -1.02449179562655 4.11431550112638 -0.022716054049404 2.63845872012052 12.4344859036532
-2.09501977400346 -3.70528169111772 -8.18325372175737 -12.6900419755415 -13.1174711747603 -8.0617785020308 -7.99643273787065 -2.26025529341264 2.470064683394 -0.263318495316938 2.7669225172563 10.9172711805864
-2.78730613535101 -2.35325080698187 -5.26538116281683 -9.29235488718206 -13.3784812146967 -9.98944503610784 -7.90138847177679 -2.24138099497015 2.411761934107 0.224731141870674 2.73817604238337 12.1322380846197
-2.74129276275635 -3.44728260040283 -5.76676349639893 -10.2864320755005 -13.840337562561 -10.6773012161255 -7.44406108856201 -2.85876445770264 1.99972743988037 0.298898887634277 2.15101261138916 11.5362274169922
-2.55937731482766 -2.34324419715188 -4.68827212073586 -9.3855282089927 -12.6164375565269 -8.89229929663918 -6.71268427588723 -1.74527323462747 2.97823941490867 0.748802540519019 2.2416690566323 12.6281918265603
0.44480524930087 1.12115870389071 -2.99369992342862 -7.26349820223722 -11.1223219784823 -9.75211896029386 -5.73373211947354 -1.14570035067472 2.88637362393466 0.292190655795011 2.78934870633212 12.2339078036222
-0.447947606173429 -1.16000853451816 -5.40504561337558 -8.99082861813632 -12.8327857104215 -9.68176566037265 -6.15981207760898 -1.75904570492831 3.11928071108731 0.818833247098055 3.23733986941251 12.4082144650546
-2.63573779192838 -0.898751631650057 -4.11434496966275 -8.51435793963346 -11.3377565297213 -9.18419398394498 -7.58286608782682 -1.57434596148404 2.23599873456088 -1.10759677019986 1.03040181073276 11.562125786868
-4.95111109993675 -2.73349597237327 -6.75980021736839 -11.894043228843 -13.4599154212258 -8.84223010323264 -8.74288203499534 -2.84280040047386 2.11812947013161 -0.322700760581277 1.4901234886863 11.5682151100852
-3.15286670164629 -1.13549838499589 -4.83549151854082 -9.82716212706132 -12.8644641442732 -9.88032756285234 -9.6136249108748 -2.89649043516679 1.84506382508711 -0.954965929551559 1.72334827943282 10.8286882834001
-1.33020197261463 0.00119603763927145 -4.3480452190746 -9.43027101863514 -12.3879793773998 -9.78252588618885 -7.11575495113026 -2.14304529536854 1.71412099491466 -0.907775748859752 1.78263295780529 12.1815463412892
-2.87775763598355 -0.320458975705233 -4.29909094897183 -8.67114218798551 -10.1293769749728 -8.05969962206754 -5.2140060338107 -0.858090964230623 3.14899865063754 0.392349633303557 2.93018380078403 12.0805324641141
-0.96736827330156 1.36368832154707 -2.35962787107988 -7.39233890013261 -9.73653903440996 -7.50614467100664 -4.59106936888261 -0.179627565904099 3.82082256837325 0.590208859877151 3.46379742188887 12.3961752371355
-2.10970204960216 -1.47012609135021 -5.69424527775158 -10.3732861865651 -11.6040810931813 -8.94434064518322 -3.26814740787853 -1.59424489628185 2.7363653789867 -0.692809044231069 1.83683115352284 11.5210848461498
-4.75264100161466 -3.30646638003262 -8.28550843325528 -13.0360463055697 -13.2411969098178 -9.61108521548184 -5.13040665713223 -1.67250947085294 2.11752768429843 -1.66283158389005 0.459622105685149 10.8476178255948
-4.77795273173939 -1.92217880595814 -2.01388222087513 -6.14842277873646 -8.37815719951283 -6.49504143108021 -6.47967583049427 -0.523882449756968 3.39720862995495 -1.55401283610951 1.39995330463756 11.4498876918446
-5.74298996491866 -0.0605101065202192 0.350399546189742 -2.72245354218916 -4.39647049470381 -4.6306585745378 -3.78233665986495 0.588400415940718 4.0275388284163 0.761528543992476 2.58336692289873 13.3783293290572
-2.39851666363803 0.952902785214512 -3.01707363995639 -2.33729649457064 -7.70300961407748 -7.3921384898099 -3.23621464642611 0.842926970395176 4.31451319781217 1.95920466509732 2.79041384783658 13.1054434689608
-8.12344972437078 -3.16777269190008 -6.12080041711981 -3.35980073755438 -9.33377115076238 -8.14515535181219 -5.43461458032781 -0.205799501592463 4.0471340006048 0.224029142206366 1.81848867589777 13.2527166193182
-5.78551783995195 -2.26493564085527 -6.17174640135332 -3.2097617669539 -9.23388781981035 -7.46323314146562 -5.39837947325273 0.181254239515823 4.26643642945723 0.164280744032425 1.34316906495528 12.8081735090776
-8.48387258703059 -3.45097654516047 -6.30690878087824 -5.90598219091242 -10.2620708292181 -6.34227674657648 -6.4304649179632 -0.3239089792425 4.11359865015203 -0.673588926141914 -0.029158765619453 12.1627662832087
-6.69992073232477 -4.34954651052302 -3.6839543169195 -6.86205108815973 -8.30284126455134 -6.33840950185602 -5.65696914846247 0.28104583566839 5.0474213773554 -0.324026185815985 0.857105177099054 12.7255944425409
-5.1121787851507 -4.76177976781672 -4.28635404760187 -4.8824367349798 -6.85001180822199 -7.13835333043879 -4.62968633825129 -0.332355481928044 3.99503900354559 -0.136625272577458 1.19261171167547 12.8500347310847
-3.7629449150779 -6.99241230704568 -4.91557286002419 -8.63789150931618 -9.50031635978005 -8.20721028067849 -4.51594326712868 -1.08757183768532 3.63704516670921 -0.99823353507302 0.817285797812723 11.9258434989236
-13.2817320736972 -18.2606253537265 -13.2047896298495 -14.3749976071444 -10.7820753964511 -6.70224904147062 -6.09980343905362 -1.73979138461026 3.82119990262118 0.12241412076083 1.26156283291903 12.331781872836
-13.841136117415 -12.168959756331 -10.4301997618242 -10.7950450377031 -11.6551047758623 -7.46551622910933 -6.97592463059859 -1.6242000059648 3.54869733290239 -0.691466470198197 1.00676808790727 12.5054129167037
-16.2037854281339 -12.12482882413 -15.7168545809659 -18.1323170748624 -14.053970822421 -10.8786759463224 -9.28008509549228 -4.12185526761142 1.36359738436612 -3.04289866360751 -1.12405062588778 10.176895609769
-22.9816178581931 -23.1118211052634 -18.7184266350486 -14.5652665398338 -11.4230069420554 -10.5086545250633 -6.09644024588845 -2.51342671134255 1.91348178169944 0.116807053305887 3.357617447593 13.8837848403237
-22.9204908717762 -23.9945875514637 -18.036755215038 -15.0647131312977 -10.9600473750721 -9.8380915034901 -8.79670776020397 -3.37675536762584 2.00583397258412 -1.140343319286 2.1334432255138 12.2499059330333
-12.4366406440735 -14.817492389679 -9.56042757034302 -10.4535340309143 -10.0953988075256 -6.38018884658813 -8.14077081680298 -2.31842699050903 3.32949171066284 -1.13920488357544 1.72115812301636 12.727133846283
-18.883769902316 -17.1904944506559 -12.1517981615934 -13.4813002673062 -9.10111800107089 -7.13479796322909 -10.1535986987027 -4.24579993161288 1.63642891970548 -2.5215109911832 0.896028605374422 11.6417981061068
-13.5467095114968 -15.0373749472878 -11.4679360129616 -15.6284470298074 -13.9153809287331 -8.51648566506126 -9.09109542153098 -3.2669357993386 2.37373688437722 -0.995094750144265 2.17180969931863 12.4727120659568
-15.384080583399 -15.3907372301275 -9.88816421682185 -8.29242294484919 -10.0720917528326 -5.08272140676325 -10.0516163652593 -3.11916320974177 3.12893134897405 -0.000598604028876792 3.09168273752386 12.5078151876276
-15.9773157206449 -15.9639719096097 -13.3575189677152 -8.92183476361361 -5.5595758524808 -5.38523465069857 -6.7417047587308 -2.59851818951693 2.06686991778287 0.384973708066074 3.16275424090299 13.0121299656955
-10.0909618811174 -15.7913631872697 -15.3565449194475 -12.8673252539201 -9.0694145636125 -6.09676594300704 -8.26342815919356 -2.56554455323653 1.44874721006914 0.921493105454879 3.01931720213457 12.9555368943648
-11.1872481259433 -13.4441050442782 -14.4307536038485 -12.3284701260653 -8.70890034762296 -5.58063115206632 -8.48930729952725 -1.94975461092862 2.68972979458896 -0.204868212613192 2.08669863614169 12.2694836703214
-10.5911755301736 -11.9379391410134 -12.5672726371072 -12.4988293387673 -11.217014763572 -6.49599883339622 -8.48156211159446 -2.37827346108176 1.45843651511452 0.440141227028587 3.21428063132546 12.9804759285667
-8.97984220331366 -7.28335668390448 -7.51096441095526 -9.0636549169367 -10.6810712987726 -5.06112195795233 -9.88943960016424 -3.81996442621405 1.91014383489435 -0.0681696111505694 3.12971208745783 12.6555599992925
-11.2123022599654 -8.34146409468217 -9.51078134016557 -8.78834824995561 -10.2895632310347 -4.36794953779741 -8.77656274275346 -1.90178208784624 2.83631414933638 2.04423803849654 4.74768442674117 12.1177186445756
-5.91756467819214 -5.52206449508667 -9.43786458969116 -8.89938764572144 -9.26451139450073 -3.51757078170776 -7.9534686088562 -1.41386442184448 3.41869897842407 2.01024980545044 5.29397554397583 12.5079915046692
-7.36058518669822 -6.72362992546775 -8.92745492241599 -9.56388375542381 -8.33707711479881 -2.94319627068259 -6.16425797722556 0.0945463440634988 4.87487986304543 3.60274031379006 6.79625227668069 13.1587953827598
-15.2720878080888 -13.8449866728349 -12.6321380095048 -10.3709819273515 -9.06008219285445 -4.78543734116988 -6.99059748216109 -1.6541373686357 3.59074521498247 0.975911383195356 4.67840791182084 13.2388093514876
-7.4000092159618 -12.7441445003856 -11.8273544918407 -10.2554016720165 -6.27801329005848 -2.66890913356434 -3.97081381190907 2.26364511143078 7.20138925205578 4.83160012852062 8.16034787784923 16.6402758945118
-6.61317059777 -11.9382457473061 -10.1862277724526 -7.12801930687644 -2.71783826134422 -0.731918308951638 -2.79029843590476 3.33777239539407 7.60915758826516 5.55780127265237 7.10300924994729 16.1411195061424
-5.77385338002985 -11.2403908556158 -11.1182175462896 -8.0206127947027 -4.14133651906794 -2.76512726003473 -3.35531433278864 2.17478172128851 5.88107578104193 4.66523925607855 7.15428726022894 15.0415085965937
-1.56483755978671 -7.46559821042148 -9.9592810717496 -8.90071974667636 -5.41598044308749 -1.20630751523105 -0.495701893893155 4.81871880618009 8.57495392886075 7.05158127871427 9.66891564455899 17.0476924332705
-2.22522955807773 -5.06021529110995 -8.50694495114413 -7.98961668881503 -6.03276854428378 -1.67040854367343 -1.59961539181796 3.07605523196134 7.87620514956388 6.10462159243497 8.66404027071866 16.7647993001071
-8.11334221579812 -13.0907191536643 -9.48661797263405 -6.3742522499778 -2.71059982993386 -1.18841164328835 -3.75185196616433 2.04838187477806 7.30986697457054 4.1076756217263 6.80205542824485 15.1220045783303
-2.55611979744651 -5.9973334052346 -9.84854495308616 -9.7255934455178 -7.64629161141135 -2.68505847237327 -4.07436740181663 0.986454131386498 5.8053656838157 1.41083538749001 4.08378041007302 11.7602587959983
-0.548310973427512 -5.1113393089988 -6.90970967032693 -11.2943532250144 -10.3367879173972 -4.64231274344704 -4.01425144889138 -0.321708419106223 4.58528353951194 0.217779419638894 3.73859431526878 11.2404434897683
-1.22854902094061 -6.54398633783514 -7.65887357538397 -12.7285185033625 -10.319870966131 -5.37436200922186 -2.91555311029608 -0.112872141057796 4.04507349187677 0.24705599004572 3.34943292791193 10.3832492654974
-2.5981520912864 -8.21039383628151 -11.36868279197 -11.8848647377708 -8.33056061484597 -4.32444946982644 -5.80027382590554 -0.359682013771749 4.20593459389427 -0.506620337746359 3.04958922646263 10.874013970115
-3.36629891829057 -9.38672280745073 -9.41471887068315 -9.63328767256303 -4.72872949080034 -3.34823823408647 -6.54589868025346 -0.401718382401899 4.03745054765181 -0.714857344193891 2.51402067704634 9.68430590196089
-3.37970223860307 -8.91628327803178 -10.1985098405318 -12.8406359239058 -7.87828507856889 -5.74636903242632 -5.23730531172319 -1.37550988630815 4.24990400834517 0.323573441938919 3.30394110246138 11.0413611845537
-5.30757302370938 -10.276532832059 -12.6438080700961 -13.9050690564242 -8.6868931683627 -6.78754204836759 -5.35247010317716 -1.66380852785977 3.43054419430819 -0.8781945141879 1.79089957150546 10.3154395190152
-4.95929322676225 -9.27041993574663 -11.9464472337203 -14.7250383897261 -12.2854326768355 -8.53792939619585 -7.67837701277299 -3.03844628767534 2.27075972123579 -0.504514555497604 3.59846128983931 11.0683337645097
-2.84143714904785 -9.62325744628906 -10.6640804290771 -11.2217414855957 -11.0413864135742 -5.00906066894531 -8.7696216583252 -2.83408241271973 2.92087860107422 -0.235163497924805 3.44626922607422 10.3947832107544
-4.14229868108576 -11.2097673242742 -13.3891382044012 -13.2583894556219 -9.94202516729181 -6.13624094182795 -6.42372415715998 -2.01413629705256 2.703192728216 0.408822076970882 4.42021848505194 10.6783571416681
-3.05545241615989 -7.23263747475364 -11.5316906668923 -12.6304417350075 -11.3768215873025 -5.68277175209739 -8.49336440346458 -2.1536904074929 2.01645844199441 -0.551109383322977 3.80554192282937 11.3764905235984
-4.72106621482155 -8.73002693869851 -13.7950637123801 -15.0654914162376 -12.121075370095 -6.42539093711159 -8.10620186545632 -2.60706398703835 1.38023497841575 -2.04362747885964 2.66723372719505 10.6781590201638
-3.28247954628684 -8.65812613747337 -10.9412567832253 -10.9478810050271 -7.74596526406028 -4.95415808937766 -5.0688774802468 -0.776253960349344 1.76094887473366 -0.410628578879617 4.35206101157448 11.3895489952781
-5.26192292300138 -9.26667794314298 -12.0544281872836 -11.6870194348422 -9.89125260439786 -5.28080567446622 -7.51993569460782 -1.47142800417813 1.52901831540195 0.958131703463469 4.44772139462558 11.2203654375943
-7.47974992231889 -13.8179914994673 -15.201517347856 -14.6408484025435 -11.2236578507857 -6.22313142256303 -5.76377129988237 -1.24851823286577 2.44876074357466 0.896077866987749 4.61312078996138 12.3079869703813
-9.66492991013961 -13.4554801420732 -14.2419906096025 -13.0609946684404 -10.8815684752031 -5.98845247788863 -7.83805613084273 -2.43699030442671 2.82562299208207 -0.452928109602496 3.51896138624711 10.3953661485152
-9.13578049052845 -7.83259025920521 -6.06654564250599 -8.20579735149037 -10.4295598636974 -4.41293922771107 -8.45249573100697 -2.16754547465931 3.15202125202526 -0.999334491382946 3.03575500141491 10.3055170405995
-8.76817976344715 -11.9289177547802 -12.7534531246532 -12.3078659664501 -10.8791321407665 -5.58458601344715 -7.89296614040028 -1.82645498622547 3.04107202183117 0.0639277804981582 4.96966470371593 11.6640998233448
-2.84505354274403 -7.52004324306141 -11.3720711361278 -10.2732590328563 -11.734234679829 -5.85000311244618 -10.2061470638622 -3.36707197536122 0.897608887065541 -1.80293356288563 2.41416658054699 9.99022687565197
-7.53303363973444 -13.2536814516241 -16.1348078554327 -16.0289194887335 -12.347286493128 -9.19334247762507 -10.9462683504278 -5.28480938131159 0.911189764196223 -2.83509090596979 1.0815636808222 8.17246505563909
-5.64895552721891 -11.7892505559054 -10.9078628453341 -10.5573360356418 -5.34080809679898 -6.2660552891818 -7.02623480883512 -2.7368633183566 2.48815422925082 -1.29687995043668 2.87983399304477 10.6220367518338
-13.2211786356839 -15.9460855570706 -13.2302461710843 -11.6049867716703 -6.6038442698392 -6.67679081830111 -8.11142025860873 -2.80924473675815 2.43616046038541 0.0515989216891199 4.48562563982877 11.2024406346408
-8.89017589742487 -13.2363158052618 -13.2780714815313 -10.2748385255987 -9.76563938314264 -8.20987804586237 -7.52108867818659 -2.20007236654108 2.78805057352239 -0.577187616174871 2.79539768045599 11.0917863065546
-3.48291824514216 -7.72222564870661 -10.3946728532965 -10.6403088396246 -10.2241005724127 -4.35429237539118 -7.59498069936579 -1.52167366201227 3.365630644018 0.887540357763118 4.66053344553167 11.8570122892206
-8.53799973401156 -8.29126320752231 -10.8438449946317 -11.8426719752225 -10.3512607661161 -6.24892388257113 -5.8651386347684 -0.283845528689298 3.61470069018277 0.980884924801913 5.17862166491422 13.2777856740085
-9.93151773105968 -6.5451136935841 -8.78159059177746 -6.32866967808117 -7.15416825901378 -3.45173562656749 -7.79007829319347 -1.25059045444835 2.99995123256337 0.434803832661022 4.35966097224842 12.7767313610424
-13.1143923499367 -12.5019427039407 -14.3525820472024 -11.5435305335305 -9.92385966561057 -6.11529261849143 -7.35447032234886 -1.62458140633323 2.90569012381814 -0.835457871176981 3.48987095572732 11.8169659874656
-13.5803946581754 -16.8936728564176 -13.1506995287809 -8.54453459652987 -5.95853033932773 -4.30680457028476 -9.48806944760409 -3.55669966610995 1.11671074953946 -1.23970976742831 3.49853524294766 11.556792345914
-13.2152600461786 -18.022911565954 -14.1488347226923 -9.81387759988958 -8.28683330362493 -6.35389186685736 -9.3660550290888 -2.92883540933783 1.39279316121882 -1.4979024106806 3.17109058553522 10.5703129594976
-13.7026156425476 -17.347181224823 -13.4303988456726 -11.6250666618347 -8.27130117416382 -5.2931097984314 -8.54486646652222 -2.34440031051636 2.30993852615357 0.000232791900636187 4.69108877182007 12.1208878517151
-14.7090259378607 -17.2583461588079 -14.468207914179 -10.1952033823187 -7.86449201757258 -5.64432104284113 -9.98195226842707 -3.37220915014094 1.09400026148016 -1.43328436071222 1.99172250574285 10.7177795583552
-9.3801136190241 -12.6096763784235 -12.574283617193 -11.4573288137263 -9.61904908960516 -4.6949501210993 -8.07052232568914 -2.59928132837469 1.47617719823664 -1.77495385950262 1.69038580114191 9.87197588140314
-11.0827937039462 -16.2369227322665 -13.8751635464755 -11.1612372311679 -8.64752911654386 -4.72669934359464 -8.89558552828702 -3.48916386691007 1.07527972134677 -2.09503316012296 1.65361643704501 9.55882597836581
-10.8880978064104 -15.1726990179582 -12.5926742987199 -10.8690185980363 -8.92091564698653 -4.67156605287032 -7.71542171998458 -2.15167240663008 1.98009486631913 -1.66905216737227 1.17432780699296 9.65202994780107
-12.1579750841314 -16.6221894090826 -13.7642830675299 -11.2358101671392 -8.90326393300837 -4.64166534597224 -8.24642456228083 -3.00828254873102 1.41710197275335 -1.73249900991267 1.40129577463323 10.0317841703242
-9.35659983374856 -7.43417551734231 -10.6268177292564 -9.92227366187356 -9.26885035254739 -3.92403223731301 -6.49199297644875 -1.34481814124367 2.48263737938621 -0.830085780403831 1.95274541161277 10.4819183089516
-17.826341455633 -17.9412897283381 -14.4061983281916 -9.41537839716131 -8.27047521417791 -5.92403966730291 -8.57472783868963 -2.48920041864568 1.80273454839533 -1.83548909967596 0.721204931085762 9.70130842382258
-15.2170304645192 -15.9408311236988 -13.482438026775 -10.4026688922535 -9.30047315250744 -5.4449967731129 -8.64243978153576 -2.40643590580333 1.73582178462635 -3.78410428654064 -0.850304542888296 8.86777979243885
-12.3166483358903 -14.5352838949724 -13.7899912313981 -11.2814806417985 -10.7774332479997 -6.22723564668135 -9.79565414948897 -3.48599037690596 1.61873259977861 -3.17889580293135 0.17660727934404 8.26724353270097
-12.0538427439603 -14.7617246714505 -15.3849889841947 -12.2293569651517 -11.7909757700833 -7.22163220318881 -8.99756451520053 -3.49499150189487 0.860376158627595 -2.80709095868198 1.31057337847623 9.69251135912808
-8.86755908619274 -15.2138744701039 -16.33848918568 -14.9417225230824 -11.6008449901234 -7.647103916515 -8.50370753895153 -2.98849071155895 1.2997897755016 -3.87167895923961 -0.706254612315785 7.22423492778431
-9.41859428232366 -11.8263663465326 -13.9235724622553 -14.545192640478 -11.6406745130366 -7.33269874399359 -8.47034065073187 -2.64957229440862 1.36227234060114 -4.09919158762152 -1.00361434763128 9.02607830221003
-11.7528977740895 -16.9059548724781 -16.3437447894703 -14.6262994159352 -12.2207017291676 -7.79978421818126 -8.62853673588146 -2.82974485050548 -0.0397591937671997 -3.22009709965099 0.0506701122630737 9.60582682002675
-9.42670012387362 -10.0795455065641 -12.6083655444058 -12.173165806857 -12.0059599963101 -6.81677199277011 -7.2496619311246 -3.97836447629061 -0.258931645480068 -4.101352223483 -0.420125493136318 9.3210806759921
-13.0218944549561 -11.2409362792969 -11.7594547271729 -10.4374732971191 -10.5212230682373 -5.49920654296875 -8.66786003112793 -2.69245529174805 1.05570983886719 -2.89021492004395 0.298500061035156 10.6564283370972
-13.4704901955344 -13.0503508827903 -15.164116599343 -13.9633795998313 -11.5583617470481 -7.43004677512429 -9.85355255820534 -4.16211769797585 -1.16063187339089 -4.64552757956765 -0.587141730568625 10.1180184104226
-10.2146820241755 -5.74006311243231 -8.17727319544012 -9.16740075891668 -12.335840624029 -7.06165925806219 -7.39424173181707 -2.60027353113348 1.27558286840265 -3.13140718286688 0.423778135126287 9.2011285608465
-9.01911743337458 -11.0827561205084 -10.681390840357 -7.74584587270563 -7.46782119924372 -2.88020523244684 -5.43165786916559 -0.659391481226141 4.55908290689642 0.843137663060968 4.40632240122015 12.470464628393
-14.481131215529 -17.3322130636735 -13.5145899252458 -10.8592726187272 -11.0453936056657 -6.53103889985518 -8.62950768037276 -2.00758995576338 2.94398055510088 -1.67537178559737 1.58311400847002 10.5677960915999
-13.5870950178667 -9.00629400773482 -8.60792707963423 -8.25440763993697 -9.555318589644 -4.14793943925337 -7.20147680802779 -0.945926423506304 2.62911630110307 -0.626941438154741 3.06497788862749 11.5081245942549
-15.060623515736 -8.92743908275257 -6.88909183848988 -6.61349712718617 -9.59649311412464 -6.20189129222523 -9.42692219127308 -2.9330905567516 1.04015124927868 -1.98056827891957 2.14032519947399 10.528246532787
-11.6915561155839 -8.88279451890425 -7.85670008225874 -7.39602198167281 -9.35729136033492 -3.76487650437788 -7.45156397386031 -1.4056998686357 2.5063046021895 -0.963500161604447 3.03684125380083 11.3583172364668
-10.5913622596047 -15.334436676719 -12.6669256903908 -9.38051059029319 -7.63703562996604 -3.90561511299827 -8.12960459969261 -1.91692759773948 2.10619709708474 -1.48343493721702 2.317870833657 10.4173152230003
-10.4244677023454 -11.7264181570573 -12.666189809279 -10.7065569357439 -7.6127516226335 -4.1908880667253 -6.97513260407881 -0.967190404371781 3.01009307341142 -1.72547211213545 1.76410422758623 10.4517777963118
-11.123061431538 -14.5847294460643 -13.5126087795604 -11.3114044796337 -9.89203955043446 -5.96020437587391 -9.43542028773915 -3.01360823024403 1.51922677646984 -2.74985433925282 0.972956405986441 8.7775428165089
-14.0247801694003 -15.8446730527011 -12.1690558346835 -9.20831479159268 -8.22228230563077 -4.45128621188077 -9.15515889254483 -3.06605519381436 1.87189494046298 -1.22541989413175 2.1349984255704 11.0311022845182
-10.5128234863281 -15.4204029083252 -13.6503528594971 -11.1227001190186 -8.28773727416992 -4.59748878479004 -8.20856513977051 -1.80835380554199 2.53586540222168 -0.625900650024413 2.84526786804199 10.4501834869385
-6.78228957436302 -6.64846236489036 -7.93141753456809 -7.37469680092552 -8.50504500649192 -3.27957160256126 -6.08629996559837 -0.157417366721415 4.41710560538552 0.49667923667214 3.66328613974831 10.1729954979636
-9.24824784018777 -7.52257034995339 -12.5561530373313 -13.2590644142844 -11.1835238716819 -5.53204796530984 -7.43131706931374 -1.05815384604714 3.3345196463845 0.235402367331766 3.81016852638938 10.375392220237
-8.37967350699685 -6.56159069754861 -9.88312771537087 -9.73688748099587 -8.13281300284646 -3.78258373954079 -6.63252117850564 -0.675127532265403 4.39108607552268 0.595811341025613 3.83754107735374 11.3015198447488
-6.37125248475508 -8.77507824464278 -9.35278172059493 -11.9530739264055 -9.4006199316545 -3.9334339575334 -7.57697529359297 -1.5967812017961 3.37919192747636 0.6711688561873 4.53131823973222 11.1280103249983
-8.91650341207331 -13.7033686464483 -15.8841357057745 -14.8813967531378 -13.0659632509405 -8.05078457052057 -8.96943424398249 -3.14413593465632 1.52577831094915 -1.86050556356257 0.716814535314388 8.5823865110224
-5.14462260332974 -9.62598017779263 -8.35123614397916 -8.17118243304166 -2.58973864642056 -3.32902697649869 -4.76722697344693 0.407762726870452 5.56066437634555 2.40339108380405 4.7774755564603 10.5884439555081
-4.8112755428661 -11.5545006405223 -11.2969170223583 -8.22519499171864 -5.2662315975536 -4.16168600429188 -4.50529867519032 -0.895917953144419 4.28888696323742 1.39666932712902 5.1976470340382 10.6481026996266
-9.24437861009078 -13.878737969832 -11.5886645750566 -7.55549387498336 -3.91379122300582 -5.74306826158004 -4.73771051927046 -2.06066278977828 3.3306698365645 2.03380246595903 5.91132493452592 9.8728251023726
-9.86548735011707 -16.0096848141063 -12.7074082027782 -8.62786985744129 -5.92382360805165 -5.14244772304188 -5.31995893825184 -0.980408919941294 4.25399087559093 1.42787431370128 4.41331170688976 10.8105666507374
-10.5835522131486 -15.6896542028947 -10.9352825598283 -6.45605358643965 -3.05549320741133 -3.80376324220137 -5.77371296449141 -1.10128101869063 4.79953208403154 1.25913539366289 4.19044986204668 10.3388759179549
-10.0547876964916 -14.9301481853832 -10.5114451061596 -5.98147684444081 -2.70555025447499 -4.4017992626537 -5.28070360530506 -0.939444602619517 4.5032939304005 1.27537816654552 3.99369329105724 10.1012458194386
-8.13520949103615 -13.4334139130332 -9.95594542243264 -5.90348952033303 -2.03801100470803 -4.50188009955666 -3.83818571784279 -1.14394514777443 4.30484635613182 0.279903958060526 2.34879739067771 7.33001477501609
-8.61287592107599 -12.947535497492 -10.6734552210028 -6.4878358667547 -2.37599466497248 -3.42403505498713 -4.39932726079767 -0.637454015558415 5.43103315179998 0.852665918523616 3.02794744318182 10.1118765050715
-15.2937331979925 -12.3079849069769 -10.1222911661321 -5.75944669896906 -2.23791082555597 -3.50497587377375 -3.9629226511175 -1.81229170018976 4.22438852136785 0.406465929204767 3.4441932851618 9.07317010706121
-6.5590086330067 -12.5165014613758 -9.5741453517567 -8.00196937214244 -2.72684768329967 -3.75187209736217 -2.83012298237194 -0.9181452144276 5.08097359050404 0.989474261890759 3.47522827495228 10.6405400883068
-9.43106665177779 -11.5461865858598 -11.3416902021928 -9.42804350419478 -5.53090681596236 -5.27837194962935 -5.41824545426802 -2.31169142289595 4.24508080915971 0.163333754106002 2.35775742964311 10.3752935929732
-11.9049462491816 -11.6171826536005 -11.6382531339472 -7.1674393827265 -6.25494472330267 -3.91420261209661 -6.05306522195989 -0.503254812413996 5.26052482778376 1.46783550435847 4.52685650045222 9.09836872274225
-15.9886666644703 -18.463199745525 -15.6431619037281 -12.6472970355641 -8.99156964908947 -4.67996419559826 -5.03980840336193 0.295837272297252 6.05516611446034 0.970537055622447 2.70262895930897 10.7944506298412
-12.176807308197 -9.18816556930542 -12.1659544944763 -10.3328837394714 -6.20607938766479 -2.71335401535034 -4.69789876937866 1.57204637527466 6.40944871902466 2.22725305557251 3.42858324050903 12.6833029747009
-9.63895794261586 -7.61594959605824 -8.62286373485219 -6.60395618785511 -7.12740703929554 -2.20929523814808 -4.47317692149769 1.54913715015758 6.32559684406627 2.92615321766246 4.9230919231068 12.7838445056568
-4.60241372368553 -5.78333909294822 -9.41931779167869 -9.47127587578514 -7.73183114311912 -3.71953255913474 -4.70570237419822 0.613681247017599 5.35344927527688 1.88561194159768 3.6521448395469 13.3119382164695
-0.805978636308151 -4.00694833235307 -7.96687303022905 -6.53557000593706 -4.75070748762651 -1.55946717695756 -2.7274435563521 2.17912687821822 7.63731874986128 3.64774336381392 5.37329115434126 12.9858032660051
0.0522638667713515 -4.56899200786244 -6.82372795451771 -8.33086143840443 -5.85960708964955 -1.85948883403431 -3.15641151775013 2.50127280842174 7.17303050648082 3.50140441547741 5.29647410999645 12.744404445995
-4.27097537300804 -10.7514555670998 -8.45156314156272 -5.24288775704124 -4.74863078377464 -2.46967532417991 -2.88844897530296 2.73943684317849 6.82487175681374 3.35604450919411 5.46469948508523 13.4101865074851
-8.62611182819713 -6.99623664509166 -8.58712752949108 -6.79841407429088 -5.40855010639537 -3.22634490620006 -1.9843977321278 1.51287285197865 6.49411598552357 2.64269653667103 4.68109909404408 13.472859061848
-18.6178403941068 -13.1763845530423 -15.9081197825345 -14.0211988535794 -10.7023569193753 -8.59710751446811 -8.58753643902865 -2.79811726483432 1.09475077715787 -2.20875035199252 -0.242594346133146 8.26370658007535
-10.688801574707 -13.701403427124 -15.4805362701416 -14.3450878143311 -12.3034008026123 -8.89487533569336 -10.9712474822998 -6.83253555297852 -2.07740097045899 -3.27179985046387 -1.22238235473633 7.61168880462646
-15.290156139027 -10.558466685902 -15.768126262318 -15.092531932484 -12.22703815807 -8.52987552989613 -10.0904472004284 -4.40412784923207 0.270173298228872 -3.23662258494984 -1.04721523631703 9.76947997700085
-12.4305626262318 -17.2667023051869 -16.042554508556 -16.7635666240345 -12.5595947612416 -9.06249011646618 -10.6424003947865 -5.32255519520153 -0.491748463023793 -2.84326709400524 0.148167003284801 9.89364181865345
-10.8822013421492 -16.5221454186873 -12.7878009362654 -15.2089740319686 -12.7966510339217 -8.48493495420976 -9.9774734063582 -3.76979937986894 -0.0307609124617159 -2.86366572813554 0.139468045668167 9.93846020265059
-4.20326124538075 -10.361302245747 -10.2124088894237 -13.7298840175975 -10.987522948872 -5.67395483363758 -9.35255895961415 -2.63440977443348 0.559329162944447 -1.28981481898915 1.48325074802746 11.7449580539357
-4.8584774017334 -9.76261978149414 -11.2491176605225 -15.9784915924072 -13.6919162750244 -7.43127517700195 -9.94380645751953 -3.97011833190918 -0.616368103027344 -2.89773254394531 -0.378582763671876 9.59124870300293
-7.53614338094538 -13.9528704469854 -15.3440562074835 -17.5156451051885 -12.690083581751 -8.93217952901667 -9.90192325765436 -5.18305500203913 -2.46060856038874 -4.69392307454889 -0.079501230066473 7.99800197427923
-8.50427937074141 -14.7850544409318 -17.6382725195451 -20.1676952795549 -15.6488468603654 -12.506821866469 -10.3423397497697 -7.56627201600508 -2.5419113592668 -4.95524334474043 -2.73540615601973 7.54160762266679
-7.21732332923196 -12.3204193375327 -15.7701263687827 -19.3478889725425 -16.1173324845054 -12.1781196854331 -11.2142105362632 -6.94512751319192 -2.02568056800149 -3.6020508072593 -0.293439891121604 8.53464791558006
-7.18017876364968 -11.6508818886497 -15.6033812782981 -19.1564208290794 -16.9681922219016 -11.4633055947044 -10.4841967842796 -6.27238190390847 -3.44608223655007 -2.51827347495339 1.69289481423118 7.79468238136985
-6.99980374249545 -11.1073133555326 -16.2859270182523 -18.7369463053617 -15.7345430460843 -11.6606866923246 -9.94265767010776 -6.75892659100619 -2.49262448224155 -4.72078534039584 -0.691011628237639 7.18567542162808
-3.43801834800027 -8.21453812339089 -12.4582095406272 -12.7377391121604 -7.90913155295632 -7.57272865988991 -3.11587479331277 -3.87120964743874 0.477022621848366 -0.532413031838157 2.11723372719505 12.0121512152932
-3.36222361651334 -8.81074427691373 -13.5601816090671 -14.9004030140963 -11.1882409962741 -9.16568469134244 -5.05612658587369 -4.605181685361 0.359313019839199 -1.69340037432584 -0.214621535214512 10.1281166163358
-8.47065630826083 -12.3154591647061 -12.4007176485929 -16.7206639376554 -13.1830395785245 -8.89821711453525 -8.30652705105868 -3.9107178774747 1.40588101473721 -2.83476344021884 0.437607851895418 10.0790463360873
-9.38247706673362 -15.6449034430764 -16.6425917365334 -19.1119177558205 -15.0088865973733 -10.7051012732766 -10.1311094977639 -6.07259013436057 0.103666045448996 -4.79841258309104 -2.66012217781761 7.38110134818337
-18.4559110207991 -16.7923368020491 -16.1644452615218 -11.6784566445784 -8.25147376493974 -7.88136039213701 -9.69430098967119 -3.66744552092119 -2.62680373625322 -3.37235389189287 -1.0092023415999 7.57937492890791
-13.7659007852728 -14.686429197138 -15.6457454508001 -13.5184833353216 -11.7968646829779 -6.45685690099543 -10.0459262674505 -3.89774625951594 -1.12181013280695 -2.83834188634699 0.327172105962578 8.94997674768621
-12.3311646374789 -9.82626084414395 -15.9726288708774 -18.7600319775668 -14.8570664319125 -9.75889710513028 -11.4879486950961 -6.0946267041293 -1.66529397097501 -3.62617806521329 -1.27911881533536 9.12486239346591
-11.0615613070401 -12.1662575808438 -16.8043076601895 -17.9362885561856 -14.8283516970548 -9.97540636929599 -10.144538601962 -5.20130892666904 -1.09394045743075 -3.22214098843661 -1.04856844815341 9.80117158022794
-7.99949741363525 -11.8363084793091 -10.2921915054321 -14.8879098892212 -14.7748804092407 -9.75114727020264 -10.9203615188599 -5.64119052886963 -0.0688486099243164 -3.09430980682373 -0.818909645080566 9.25769710540771
-12.2482750372453 -11.5721847967668 -15.1806442694231 -18.5965607122941 -16.6584007696672 -11.2459061102434 -11.4918434576555 -7.70964550538497 -1.81681179566817 -5.27407764955001 -3.25051807923751 7.58039641813798
-13.578121176633 -14.3278961094943 -16.2322921666232 -19.8221168431369 -18.2213058384982 -12.0255317601291 -14.2184371861545 -8.87329100695523 -4.22546385851773 -6.29902648058805 -3.88314246264371 6.58921719464389
-18.9823114135049 -12.7186471678994 -13.9297639586709 -15.0533982970498 -11.3225251891396 -8.5876485564492 -12.8322374083779 -6.00776307366111 -2.40053193352439 -6.52500550530173 -3.94356934807517 8.46413119056008
-15.627577270161 -12.5174240719188 -15.2361549984325 -13.1752495418895 -8.38513037074696 -7.06719633449208 -11.4592270504345 -7.63915487636219 -2.20901914943348 -5.04888769496571 -3.58269926417958 8.72436097751964
-18.8842026103627 -16.3292213786732 -13.3147446025502 -16.4812256206166 -13.9520813335072 -9.30301440845836 -12.180364261974 -5.77274478565563 -1.81215060840954 -6.184701572765 -2.8588959087025 8.24170338023793
-9.37671091773293 -8.08918383338235 -9.7748909256675 -13.9745178482749 -13.5728302262046 -7.76725962378762 -11.3896522782066 -5.80088999488137 -1.68203356482766 -4.37984087683938 -0.873226191780784 8.73865601799705
-9.60034470991655 -7.37397866682573 -7.6283369584517 -10.5624933762984 -10.5589228196578 -10.3066549821333 -11.0500746293501 -4.98433595137163 -0.638014845414595 -2.83046060041948 -0.249354414506392 9.36720175309615
-8.91577626141635 -7.39582920941439 -6.06657315167514 -8.24147702130404 -6.90940571698275 -10.1505994883451 -10.20996762189 -4.20957280072299 -1.20115757855502 -2.1378774729642 1.51908778277311 10.503787985715
-11.0361917235635 -10.5065744139931 -9.04422738335349 -5.71966149590232 -4.99809243462303 -0.840759060599588 -5.53965928337791 0.602771975777365 3.20747397162697 0.357866503975607 4.52530119635842 12.5615370056846
-2.78821879300204 -5.74556857022372 -9.63492709073153 -10.6014474001798 -9.9690201846036 -4.21860438260165 -6.49804621609774 -0.397927579012784 0.935671511563388 1.19939297762784 4.52813595858487 13.0784093770114
-5.26410450501875 -7.48555721803145 -12.4873806433244 -13.6090008215471 -12.4944035009904 -6.9868504004045 -9.0777870611711 -3.14138187928633 -1.78269543214278 -0.909766812758011 2.26430545286699 10.9122022195296
-2.72700445001776 -4.78712026422674 -10.528054636175 -12.2540010625666 -9.38507978265936 -5.12628499811346 -4.90203229730779 0.923945028131659 2.47212274724787 2.96083124334162 5.42292173559015 14.2077165430242
-2.21943592591719 -3.68776058717208 -8.48724484010176 -9.30780720277266 -7.37894367738204 -2.85636066956954 -1.92818951173262 2.11975360350175 3.14196658567949 3.55017352537675 5.58128810362382 14.9422795815901
-6.84681005477905 -4.52475805282593 -6.53701848983765 -11.0464159965515 -6.96084089279175 -3.97924871444702 -2.13972730636597 1.46598176956177 1.53449563980103 1.87656335830689 4.198521900177 13.7132943153381
-2.69195110147649 -2.85800296610052 -8.59558231180364 -11.3225529844111 -10.1229546720331 -4.83203822916204 -6.03131229227239 -0.303582494909111 0.955889398401435 1.15580242330378 4.24563282186335 12.8040067499334
-2.5373496055603 -2.90527715682983 -8.86242666244507 -10.8297442436218 -8.15729513168335 -3.84963026046753 -5.1237811088562 0.484573459625246 1.573135471344 2.09341058731079 3.77528581619263 12.6200705528259
-2.92789962074973 -2.28221251747825 -7.68515517494895 -10.7421620108865 -8.47923972389915 -4.15473677895286 -3.91576888344505 1.41484520652077 2.64914963462136 3.92565415122292 6.39177963950417 15.781961180947
-5.6315598487854 -3.32409906387329 -8.0807900428772 -11.5404419898987 -8.25698518753052 -4.29622888565063 -4.66584253311157 0.837209224700928 1.93867444992065 2.91749143600464 6.49611806869507 13.3353295326233
-4.34701320474798 -3.08434268778021 -8.78041812723333 -10.9973237211054 -8.21669360941107 -4.4494893247431 -3.97541782205755 1.44558170491999 1.33919552022761 3.15397670919245 5.54825809652155 13.7838261430914
-7.35585245652632 -5.55984530015425 -11.826874108748 -13.3311236815019 -12.5668300108476 -7.6663516478105 -7.16674074693159 -2.56887278123335 -0.854645104841751 0.974107412858444 4.29113164381548 12.8383785767989
-5.9043453650041 -7.63176044984297 -11.2772282080217 -10.265829892592 -9.91587338014082 -4.69712147279219 -6.78824696107344 -1.87522778077559 -2.27293285890059 2.06140437559648 4.82105842070146 13.4235002084212
-3.80774203213779 -8.84348383816806 -12.8832825747403 -11.6630753603849 -10.7767857638272 -6.38620463284579 -7.92492381009189 -1.58128252896396 -0.35666170987216 1.75113019076261 2.68175038424405 13.257334319028
-7.23786152926358 -14.2589358243075 -14.7864359768954 -16.0254992398349 -13.0169962796298 -8.05314244357022 -9.69420994845304 -3.48343648043546 -1.50437726107511 0.156704053011808 2.64653979214755 12.1408368197354
-18.6058653051203 -18.7375829870051 -12.5998190099543 -13.2994421178644 -11.8827055150812 -6.47357351129705 -9.10444433038885 -3.22181875055486 0.355009252374824 0.429826909845527 3.04238718206232 13.9672319238836
-3.89309887452559 -9.34206013246016 -10.8855457739397 -7.55759243531661 -4.83661083741622 -2.14508633180098 -5.20327190919356 -0.809545560316607 0.340414003892377 1.27350039915605 3.42919726805253 13.0843133492903
-5.5167780529369 -9.66597849239002 -8.22598177302967 -6.26839929927479 -3.4730654369701 -4.34224802364002 -8.00664240230213 -1.26698213924061 1.33263105045665 1.98059362064708 4.85660165439953 14.4956168521534
-5.39538005482067 -11.151861225475 -10.4217644084584 -5.47062114368785 -2.07664493214 -3.79120257984508 -6.06989673267711 -0.259763752330432 2.60505863536488 3.58040806163441 5.46547314036976 14.0354594837536
-13.4675421367992 -11.8434843670238 -9.19468256343495 -7.33329531062733 -4.89466043819081 -3.84739252437245 -7.61224504817616 -2.17168184627186 2.18707708011974 1.47817853580822 4.80567315708507 13.9983020175587
-14.9525947657498 -18.3834571925077 -12.5978355494412 -10.7073154536161 -7.94318390759555 -3.7306919184598 -5.68270874890414 0.495162955197422 2.47479819384488 1.60957144823941 4.85192965594205 13.5231976422397
-16.2485829179937 -18.7680836504156 -12.5805073564703 -13.8829212969 -10.4440613573248 -6.17081268483942 -5.65669639760798 -0.545509416406805 2.13448707407171 1.77264396494085 5.02670471018011 12.8496975118464
-10.29892763658 -8.98643526597456 -5.5166991667314 -9.92448458238081 -8.37125620408491 -4.1619685606523 -5.32337984605269 -0.0347007231278837 2.45311704115434 2.33782926039262 5.55572095350786 14.8671356721358
-11.0510825417259 -10.6136416695335 -6.12222664572976 -9.35316078879616 -5.6889495156028 -3.82839958884499 -2.91380684592507 1.61577231667259 2.35698325417259 1.78001220009544 4.37279135964134 13.0287314154885
-6.04322723041881 -5.13124183307994 -3.88210967670787 -8.83121017109264 -9.13580039631237 -3.35922912250865 -5.04591086994518 1.49189087260853 3.1665658604015 3.65035911906849 4.53019329417836 14.6523875843395
-9.70495308095759 -15.4777592485601 -11.4521092241461 -9.51454055959528 -7.99694526845759 -3.21462715322321 -5.73572242910212 0.691891782934015 3.37218963449651 3.31233321970159 6.32610618417913 16.2027155095881
-13.4764528447931 -12.0306673223322 -8.57549955194647 -9.1483888799494 -6.89696218317205 -2.59800626581366 -6.47304632013494 0.0334997003728681 3.25437448674982 1.50584314519709 4.16981504613703 14.3152570551092
-4.60321704691107 -10.3654755765742 -13.0700463468378 -14.2317933255976 -11.4487389737909 -5.08270160501653 -6.89006511514837 -1.40004627054388 2.52200992757624 0.482958871668036 3.129952508753 14.0714860742742
-8.59129750511863 -13.6054614760659 -12.5387653090737 -10.8983176924966 -7.29704701683738 -4.41717374108054 -5.34018361351707 0.224237086556176 1.6897331497886 -0.273985264518043 1.87302553870461 13.1973725579002
-7.8045616496693 -14.9187107432972 -13.4749012340199 -11.6429386485707 -10.4743175853382 -7.1395168651234 -6.78352359424938 -1.30789950977672 1.36146732677113 0.206439937244763 1.70963665355336 10.6104755054821
-4.79944314089688 -8.90600098696622 -8.9957913312045 -9.08361901369962 -10.5451611432162 -6.85592354861173 -7.76247681704434 -2.20679177370938 1.66346274289218 -0.582720652493563 0.96646223935214 10.7641230669889
-18.7614361502907 -21.0996357657693 -18.8924900748513 -15.9565350272439 -12.6914173819802 -9.29556243202903 -9.20026366493919 -5.01349036476829 -0.164731667258522 -0.668323204734108 2.3301718971946 11.2432225487449
-12.8716956138611 -9.61690053939819 -7.66628179550171 -8.47709188461304 -11.0756903648376 -4.45554647445679 -7.80275259017944 -1.13528165817261 -0.521224117279054 0.243615055084227 2.65834321975708 12.4978899002075
-14.0959069945595 -9.24553468010642 -7.12175538323142 -3.09334161064842 -4.67583443901756 -1.52568413994529 -6.89734437248924 -0.926753781058572 1.60808203437112 1.00654623725197 2.90862677314065 12.7956011078574
-7.07985365607522 -7.58199942328713 -6.86879980780862 -2.83123076178811 -2.01757872321389 1.77335297844627 -2.47770941474221 4.3842004515908 4.7361758925698 6.33824956200339 5.72496354363181 14.489959118583
-7.15600508776578 -8.50873488512906 -5.00168150988492 -2.89687270251187 -3.08239478197965 0.659840401736172 -3.94577902880582 2.99631768139926 2.91870575818148 5.44079476269809 5.42473297986117 13.825050648776
-12.6152760505676 -7.83278818130493 -7.43318147659302 -5.71186037063599 -5.57661027908325 -2.91587419509888 -5.15363664627075 0.761818218231202 3.324573802948 4.11518316268921 5.11175661087036 13.8663809776306
-10.1579598513517 -10.798905285922 -11.1654728976163 -8.14548006924716 -7.73366633328525 -3.16734972867099 -5.33476344021884 0.399527636441317 3.16000660982999 2.86207875338468 3.11687954989346 12.9451495083896
-11.985903748599 -12.3172903147611 -8.77987194928256 -6.519236573306 -5.94623471173373 -1.05967999371615 -3.03866673382846 2.06912707415494 3.30135439959439 1.96609210101041 3.59965609637174 12.8203205975619
-11.6174033598466 -9.3783935026689 -7.5497630552812 -6.49210009141402 -6.73280176682906 -1.4087947325273 -4.86540445847945 1.72923627333208 2.89345517591997 1.81128850416704 2.60578122572466 13.6407777352767
-6.21496681733565 -9.7377157644792 -9.31957344575362 -7.12752823396163 -7.10319809480147 -2.14203743501143 -3.63072113557295 1.27342696623369 3.73038573698564 1.31664557890458 2.35800834135576 12.728457884355
-6.22469722574407 -12.8478146726435 -13.0588818723505 -11.0292874509638 -8.7973481351679 -4.19162570779974 -6.25489436929876 0.275117761438544 2.18731678182429 0.341756707971747 1.33726871663874 12.3401278322393
-7.30476026535034 -12.3425162315369 -12.1445830345154 -9.42871885299683 -5.93050222396851 -2.24137144088745 -4.43113164901733 1.71841783523559 2.41899080276489 0.608174991607665 1.34683198928833 12.9201261520386
-9.30455690730702 -12.1479387890209 -11.598954261433 -9.09800821651112 -6.02959352840077 -3.55010515559803 -6.37270265926014 0.0500459064136862 0.952313362468374 -0.346695960651743 0.186558662761342 10.7308644641529
-7.88141454349865 -12.2604028094899 -12.1697923053395 -10.6088811267506 -7.54142774235119 -2.27260602604259 -5.70656980167736 0.644208778034557 2.41820894588124 0.981088508259166 0.847730506550182 12.1005810390819
-6.9416335626082 -12.2863067193465 -11.460781435533 -8.78491626219316 -6.28939662413164 -2.68117747740312 -6.33030353025957 -0.0217822595076136 0.973598142103715 0.378532071547074 -0.0960620446638636 11.2090279058977
-8.90578239614313 -13.9079949205572 -10.7527729814703 -6.93054741079157 -4.16337364370173 -2.07598655874079 -3.92592590505427 2.01922637766058 3.43048888986761 1.16773444955999 1.31744987314397 12.3587182218378
-8.1735315062783 -8.43994805596092 -7.86147210381248 -4.05776498100974 -4.63585564873435 0.141722705147483 -3.1428918578408 2.78552725531838 4.70865633704446 2.60076239325783 1.96352675177834 13.2407565376975
-5.69027481946078 -11.1138797846707 -11.9132743922147 -10.2907482233914 -6.25777207287875 -2.65804444226352 -3.26523362073031 2.98172797289762 4.84785212603482 2.26839102831754 1.50071372118863 12.5782226475802
-4.09901681379839 -10.2640673203902 -12.3500105424361 -11.6637083573775 -8.30267205671831 -3.86779275373979 -4.14444604353471 2.09399160905318 3.20215162797408 1.51157698197798 2.21277174516158 12.4195102171464
-11.4282273032448 -15.0773438193581 -15.2587364890359 -13.7918137290261 -9.97622191689231 -5.44424712441184 -6.41090857765891 -0.258736489035865 2.66151344992898 1.21111977317117 1.76041901328347 11.7166348717429
-10.6315807776018 -15.6909279303117 -14.1359810308977 -11.2727570013566 -8.81177372498946 -4.98971600099043 -6.911484189467 -0.7079815344377 1.98536448912187 0.460647158189254 1.66020160154863 11.7382817788558
-9.50703719745983 -14.3198728908192 -13.1939993251454 -11.5078993190419 -7.64179137836803 -3.38042358051647 -5.35800841938365 0.4560002933849 2.74652382243763 0.40746399272572 1.5234994541515 11.8112258564342
-5.62123305580833 -11.0089512564919 -11.0783100821755 -9.30313498757102 -7.64705092690208 -3.81392485878684 -4.32510192177513 1.29769127585671 3.76054375388405 0.788387229225851 1.46019928672097 12.3463534615257
-12.7704869703813 -10.0453626112504 -11.3371087507768 -8.95855345292525 -6.52996649308638 -2.32069601579146 -2.84504713578658 1.89189134077592 1.15239320234819 -0.582756181196732 -1.63041510148482 9.81463895277544
-9.45763643438166 -11.2441240137274 -13.0802179163153 -11.751787740534 -7.81610353643244 -4.17160661870783 -2.82427080327814 1.9997820073908 2.41005842035467 -0.93327768499201 0.246337335759943 11.2254642659968
-1.50816509940407 -9.80019734122536 -10.6066720268943 -10.9251763603904 -7.44357273795388 -3.74310085990212 -3.17748425223611 2.02332713387229 2.51482035896995 0.229006073691629 1.15193011543968 12.6041681983254
-1.17666570490057 -7.62988416498358 -9.92097226923162 -10.8395952398127 -7.61934797113592 -5.0466512853449 -2.30974332636053 1.90502794439142 2.8957086389715 0.267344075983221 2.32243593389338 12.5853296106512
-0.601631433313543 -3.71524456197565 -6.51388195211237 -9.29170635396784 -7.66215923482721 -1.22109440023249 -1.40017917806452 3.43711826151068 3.99257251566107 0.992021291906184 1.71245738809759 13.2423064405268
0.714566915685481 -6.50861957723444 -7.90449932271784 -7.78100803548639 -5.07204464132136 -0.620069772546941 0.646714895421809 4.85650035684759 6.36936351602728 1.72755023782904 2.89379474466497 14.614898889715
-1.33929301175204 -9.53922320279208 -10.8507542696866 -10.411428937045 -7.72123576077548 -2.48479128750888 -1.21117831143466 3.11424588290128 5.67439698305997 1.19770001498136 2.2466349515048 13.3223004254428
-1.32088390697132 -7.16017261851918 -7.38637272227894 -9.88454357494007 -8.10877910960804 -3.05801693309437 -1.21243206370961 2.47062762867321 4.62508567463268 -0.263459361683239 0.745213352550159 12.6389163364064
-3.47026500701904 -9.47205028533936 -11.9780107498169 -10.9354158401489 -8.76284084320069 -3.31031665802002 -2.16057643890381 1.5169900894165 4.10533847808838 -0.409988975524904 0.411361122131346 12.4948123931885
-2.44352064999667 -8.21489249142734 -11.5932208147916 -11.8341666308316 -9.01239691647616 -3.9831019488248 -2.58108244809237 1.13778199282559 4.41430844393643 -0.0651637164029211 1.23374451723966 12.8433069142428
-3.14103702198375 -7.65070155750621 -8.37312701832164 -9.79982188831676 -8.81952098499645 -3.15741923939098 -2.63908389698375 1.6408729206432 4.09269520152699 -0.208148990977893 0.239849055897107 10.3817405353893
-15.2999001242898 -17.3689385154031 -11.4370461203835 -10.766742775657 -7.88591964028099 -7.87895018837669 -12.4189034201882 -7.02704627297141 -2.75197798989036 -4.54795272133567 -2.32999045632102 7.82973568656228
-13.8144753109325 -13.1326820980419 -7.01666380275379 -3.01112104762684 -3.29980398524891 -7.82711149562489 -4.33478857387196 0.546335922588003 5.40110372196544 2.20819352756847 4.22816918979992 13.9690773357045
-10.6231743985956 -13.6440674955195 -8.52081844156439 -9.86577960794622 -6.53193828409368 -10.0929410154169 -8.31269237344915 -1.69481822794134 3.18085125142878 -1.64465495889837 1.46452739888971 9.77673938924616
-9.77076174996116 -13.6769144751809 -7.4310190894387 -8.32802417061546 -6.6391318061135 -11.662784836509 -9.05575015328147 -3.13601901314475 1.52511952140114 -2.99997546456077 -0.952574036338113 8.28471539237282
-12.2383823134682 -9.63602826378562 -10.5219821669839 -9.15647694847801 -6.91729161522605 -5.94770619652488 -7.57897755882957 -1.2869815566323 0.0980243942954324 -2.48468777916648 0.0127468369223855 9.47647097327492
-16.1861362890764 -20.2547512487932 -16.7275715307756 -12.1732006506486 -9.29293064637618 -9.92569927735762 -5.09010700746016 -2.39657215638594 -4.40881542725997 -3.36557392640547 -0.515625043348834 10.6674603982405
-14.0094124707309 -8.76120347109708 -9.64345521059903 -12.6874405774203 -8.36142129031095 -9.22720688906583 -5.06202859011563 -2.450454417142 -2.92464799014005 -3.15002411929044 -0.0252091321078218 10.6777499285611
-10.9399753917347 -9.54557765613903 -9.72810901295055 -12.9633671153675 -8.24534953724254 -8.65360797535289 -5.40351451526989 -1.23210872303356 -1.13685191761364 -2.43907130848278 0.142996181141246 11.6074184070934
-8.68795135671442 -11.9810974901373 -10.1677182024175 -11.1869137590582 -5.73355606252497 -6.90450599843805 -5.780316621607 -0.403718263452703 0.615513532811946 -3.49302032644098 -2.66070297414606 8.63751956766302
-6.00912210291082 -10.580083101446 -10.7309372121638 -9.88538286035711 -4.52033349817449 -5.77301713770086 -5.04698488062078 0.275063306635076 -0.919139116460627 -4.02743264978582 -2.62376329248602 8.61750486547297
-10.2720242153515 -10.6610832821239 -9.95432669032704 -10.9524288784374 -5.34813696254383 -6.61773496974598 -5.84347921718251 -0.808326781879771 -1.57685476649891 -4.44590956081043 -1.37895590175282 8.92748349796642
-11.7288566155867 -12.4776015801863 -11.3398547692732 -12.7234054131941 -7.39804606871171 -8.98717265562578 -7.14115481810136 -2.23285441832109 -2.00619082884355 -5.04586940245195 -2.34019046263261 8.65570206208663
-10.9935046022589 -12.2307139223272 -10.8077727144415 -9.25287349874323 -3.96041401082819 -5.85299785787409 -5.74657161886042 -1.76977260762995 -2.86082752401179 -3.92775638753718 -1.84995372945612 9.05680743997747
-17.9798998746005 -15.2600893887607 -19.4027552517978 -17.2338404568759 -13.0741343411532 -11.5951247128573 -10.2927355679599 -4.9177546414462 -1.52434300509366 -5.48583745089444 -2.86107396212491 6.42085791501132
-12.2327428210865 -11.8750157703053 -14.5429540027272 -13.6707959521901 -11.7896581042897 -6.05102971683849 -9.05373624454845 -3.33695462833751 0.157737220417371 -1.36152318607677 1.46270891536366 9.99105593074452
-7.2664798042991 -10.3142970345237 -14.281772925637 -15.1299975655296 -11.8414958260276 -8.19409401633523 -8.69487412192605 -3.11977226950906 0.875116036155006 -2.11451370932839 0.974389717795631 9.38403765938499
-16.0089449535717 -16.2208475719799 -14.8695826183666 -11.3479399334301 -7.36042543758046 -8.55614229549061 -9.27584215510975 -3.29858156551014 1.58324483524669 -3.43808504451405 -0.545489753376355 8.91063836704601
-13.0445985880765 -10.118186005679 -11.3186369028958 -8.74819470318881 -10.7957143870267 -5.56872845563021 -9.76675892743197 -3.89463711651889 1.53472804156217 -1.67380429181186 1.9859075459567 10.2948541554538
-14.3789208498868 -16.8773606387052 -15.2346261111173 -12.8499100771817 -8.49647456082431 -7.93424349698153 -9.08934527310458 -3.53762751492587 0.706244173916904 -2.79476862820712 -0.401757535067471 9.49679917422208
-12.8655653346669 -16.2002477992665 -14.0520086635243 -11.3729009975087 -7.3656721461903 -7.31395629536022 -6.48102096210826 -2.1790094722401 1.10805412639271 -3.64950851093639 -0.274340664256702 9.77696796764027
-14.9600991682573 -13.7975663618608 -14.2384347395463 -11.8671464399858 -8.37602705522017 -8.5929536299272 -8.44054121537642 -3.92343611283736 -0.363860078291459 -2.27823347611861 1.09494691328569 9.88896089033647
-12.4914026693864 -16.3676691488786 -14.3013468222185 -11.5660639242692 -6.77359489961104 -10.7181826071306 -7.77640060944991 -5.30334572358565 -1.44980148835616 -3.68876175446944 0.818503336472943 8.75997539000078
-11.7139516483654 -16.7489038120617 -14.577780307423 -11.0895391117443 -7.07497841228138 -8.85558563579212 -6.79375320781361 -2.6017823826183 1.47921699177135 -3.51717239726673 -0.313860477100718 8.79284804951061
-11.0769828276201 -16.1377719358964 -11.7041095213457 -12.9918330626054 -7.71962770982222 -9.03889307542281 -3.4343017057939 -2.62110933824019 -0.0477679686112822 -3.14304575486616 0.0975128694014131 8.71494260267778
-14.7651757240295 -18.889550113678 -18.0422371864319 -16.5216759681702 -12.3948258399963 -9.94804468154907 -4.92694177627563 -3.6392373085022 -0.421868228912352 -3.26042642593384 0.177067852020265 8.7493353843689
-15.4319909269159 -16.7314980680292 -16.5568001920527 -14.3420785123652 -11.7921078855341 -10.4386304075068 -5.45578128641302 -4.1927998716181 -1.03558856790716 -3.68142825906927 0.0745016878301463 8.48259227926081
-24.1828454191034 -19.2181161100214 -15.7619088346308 -16.7525818998163 -14.251342123205 -10.8509972745722 -11.174832647497 -5.3549092466181 -4.35007030313665 -5.15642673319036 -2.10888034647161 8.14320438558405
-6.76751031008634 -12.70228470889 -14.8714894208041 -15.821482554349 -16.5796650799838 -10.7791260632602 -12.5878476056186 -7.00849045840177 -2.22916688052091 -6.10534180727872 -2.37689293948087 8.34452734860507
-18.1069829247215 -21.0826642296531 -18.1533925316551 -15.9982030174949 -12.4134175560691 -10.9263551018455 -7.80632183768532 -6.59339115836404 -1.42470143058083 -5.75107548453591 -1.16150830008767 8.56477858803489
-12.8505633961071 -12.4351390491832 -14.0769199024547 -13.0793231617321 -10.0465854297985 -7.80262791026722 -4.03139339793812 -4.60191761363636 1.44351161609996 -3.29862438548695 1.90547145496715 13.0025307048451
-10.6842293305831 -10.4262089295821 -13.0906643434004 -11.8479427857832 -9.2465576692061 -6.52242131666704 -2.39955563978715 -3.36266370253129 1.01882509751754 -2.31366963820024 2.02193979783492 12.8305063681169
-10.8844031247226 -10.5089892300692 -15.548198595914 -17.2850798520175 -14.1533469113437 -8.30430592623624 -5.5786246213046 -7.06319989291104 -2.09208287325772 -4.59205617037686 0.534631833163175 11.7198372927579
-11.221334847537 -8.51080933484164 -9.89152756604281 -9.2985500422391 -6.69584122571078 -5.94144669446078 -0.83313408764926 -3.6125263300809 1.1005969914523 -2.5067028132352 2.27973326769742 13.1498042019931
-11.6450657411055 -7.78762669996782 -7.99851842360063 -10.9921917481856 -7.04481740431352 -6.25028272108598 -1.47300572828813 -3.7685188813643 1.25379709763961 -2.02435155348344 2.66656641526656 13.2184982733293
-19.7844251892783 -13.462083270333 -13.3425916931846 -13.3279966614463 -10.9910215637901 -8.63707678534768 -4.45145933844826 -6.85958998420022 -2.66909163214943 -2.93748038031838 2.31463105461814 12.0071616866372
-22.1234692920338 -15.2792386401783 -16.1818189014088 -16.3191403735768 -13.2978734363209 -8.91392606388439 -5.95638936649669 -7.67181867252697 -3.47200101505626 -4.13204663883556 1.55472284663807 11.1258831631054
-17.216693201932 -13.152598658475 -12.9032814892856 -14.8178704175082 -12.8273423108188 -9.33365372744473 -5.98281411257657 -7.93228272524747 -3.66312150088223 -3.63228921023282 2.03797598752109 11.5723807421598
-8.24222156351263 -9.65319415872747 -12.4982907468622 -15.4986645871943 -15.7168957883661 -10.3251359159296 -8.11188670938665 -9.53529140299017 -4.77430507486517 -6.20036670511419 -0.478236883336848 10.1406605547125
-5.5290959444913 -8.29750758084384 -11.1916821566495 -12.6249974337491 -10.8682149020108 -6.61486750516024 -3.02016383084384 -5.79168253811923 -0.34326487454501 -3.17720347317782 1.19085187045011 11.9768292340365
-24.2754330721768 -19.7673077670011 -16.9782452670011 -17.5206494418058 -14.5291066256436 -10.1413197604093 -8.36480189236728 -7.64124537381259 -2.14564371975985 -4.44065142544833 0.127027026089756 9.81249283877286
-14.4016211769798 -9.56849320151589 -9.83429177024148 -15.2017730019309 -14.2571967385032 -10.1743796608665 -8.42469246604226 -7.4082911751487 -2.42653687217019 -4.7653811714866 0.312066719748756 9.78122966072776
-9.66383945291692 -9.5616418058222 -14.3899804288691 -18.1030465299433 -15.7403718168085 -11.122932546789 -10.4385586911982 -7.69798099344427 -3.90447627847845 -3.52347385233099 2.23666561300104 11.4096287553961
-14.8085949897766 -12.7393162727356 -14.8460743904114 -17.9233983039856 -15.2718441963196 -14.1736729621887 -9.59645204544067 -8.72607355117798 -4.3760350227356 -4.18179445266724 1.32393522262573 10.5171181678772
-13.268314482949 -11.3012353203513 -17.2367287895896 -18.2416154167869 -14.4866753838279 -11.1302300713279 -8.37685024955056 -8.13972676017068 -4.16230786063455 -4.63209355094216 -1.07637989737771 10.0065926291726
-16.9783428452232 -15.1306103012779 -18.074618174813 -21.1505573532798 -17.4859569809654 -14.7287510178306 -12.5996464035728 -10.1646183274009 -5.28513033606789 -7.38460238196633 -3.47854693152688 7.25825040123679
-8.57832996195013 -10.8828229123896 -15.0859288389033 -17.4869107419794 -16.1127080137079 -11.5020684415644 -10.2240800077265 -8.15292636697943 -2.65514652078802 -6.30149165933782 -2.7815579587763 7.24061115438288
-11.6974596110257 -12.1634611216458 -11.1535276499662 -15.441625031558 -14.6539053049955 -12.5095647898587 -9.82467404278842 -8.03652707013217 -2.68633786114779 -6.66177502545444 -2.30362263592807 7.81186255541715
-14.2567069833929 -13.3071182077581 -12.2701537912542 -15.9878051584417 -14.6202323740179 -9.70276144201105 -10.8724582498724 -8.22515371496027 -2.86081960851496 -7.41700056249445 -3.50695112401789 6.79031965082342
-16.2307806448503 -15.3542852835222 -12.0671644644304 -13.8454809622331 -12.1041937307878 -8.81931404633956 -6.56668953462081 -6.26016335053878 -0.814665837721392 -4.53168205781417 0.510586695237592 10.5434913201766
-22.5866041356867 -16.9045858556574 -13.4193983251398 -15.8281545812433 -12.2068891698664 -10.0981226140803 -7.50796987360174 -5.47239972894842 -0.585797327215023 -4.37989522760565 -0.670741098577327 9.27839754278009
-23.9960410031405 -20.7996909054843 -14.7988287839023 -13.4783102902499 -9.540861788663 -6.99211186495694 -6.20594662753019 -6.12682789889249 -2.42495030489835 -3.54199666109952 1.12383776578036 11.6006730166349
-24.5588466644287 -19.6777851104736 -15.6351444244385 -14.6107227325439 -11.1973049163818 -7.60431404113769 -6.91236038208008 -6.18714637756348 -1.47665138244629 -4.11859817504883 0.286619949340821 10.5563304901123
-15.7957988305525 -14.5469508691268 -15.4877467675643 -12.8924823327498 -9.35801272825761 -6.63495784239336 -6.43467669920488 -2.23774486021562 2.13856358094649 -1.09473376707597 2.95543713136153 13.2625379042192
-16.7785043716431 -17.9510011672974 -13.3264436721802 -14.5484094619751 -13.9484834671021 -7.5454797744751 -10.8696641921997 -5.26344585418701 0.0584516525268555 -2.29910182952881 1.98419857025146 10.5680084228516
-7.74262829693881 -13.4641992655667 -10.8663732615384 -14.1987955180081 -14.0126611796292 -7.67363186749545 -10.7751524058255 -5.30037327679721 0.2927320393649 -2.20097943219272 1.73442248431119 10.3171546849337
-13.7792091629722 -9.64481356360696 -14.8066711685874 -15.2969970963218 -11.4130363724448 -6.01417734839699 -7.09817698218606 -1.88167193152688 4.0767822005532 -0.723821666023948 3.42593953392722 11.181792233207
-10.4035695336082 -13.2056630394676 -13.3998006127097 -10.7764504692771 -10.2554124138572 -6.32513745047829 -8.74875958182595 -2.92780049063943 2.58442179939964 -1.85049183585427 2.04713504097678 10.3541046836159
-8.40409708890048 -10.1355691042813 -14.0896897402677 -12.658670910922 -9.81926966580478 -5.19375658902255 -8.2076115694913 -1.92169047268954 3.36094998446378 -1.52948046597567 2.21726559725675 11.22908448306
-12.4762968756936 -9.43509814522483 -10.1860003211282 -11.2224802710793 -8.19689891121604 -3.47011134407737 -3.47852465889671 2.00400021292947 3.84461262442849 3.59247830130837 6.71699097373269 12.5093112251975
-13.5666669412093 -7.41350684599443 -11.4405377908186 -9.2387994332747 -6.69931540922685 -4.42040191130205 -6.04320846037431 -0.298535685105758 1.65828194184737 1.00639977021651 4.60012688203291 10.0578733877702
-6.02178635163741 -5.45624985261397 -9.91607346101241 -9.67042030854659 -7.13633598847823 -3.21546043916182 -6.77221741242842 -0.112072606520218 3.4276593728499 3.10139975981279 6.34815535978838 12.2928002877669
-4.85038191188465 -5.51323133815418 -9.96943670619618 -11.073789657246 -9.79467207301747 -4.79172903407704 -5.93212705958973 -1.00843626369129 1.39558976780285 1.31395333896984 4.55267137180675 11.6533049930226
-6.12130147760564 -3.49981672113592 -8.48335439508611 -7.90645772760564 -7.20792562311346 -2.24965841119939 -5.21241742914373 0.189645940607246 3.06970422918146 2.43476694280451 5.52920931035822 11.6972190683538
-6.31401856162331 -3.94493324973367 -8.69929154135964 -7.34426911093972 -6.38818772055886 -1.86336357810281 -6.09012825705788 0.0757099845192641 2.23934333107688 1.46148841164329 4.83721129677512 12.1456953742287
-7.56837192015215 -6.70050540403886 -10.3234721703963 -10.0557853265242 -7.98509517149492 -4.715127138658 -7.83103862242265 -1.38647189573808 0.533686490492386 0.0553043798966826 3.36083111329512 11.2951544241472
-11.1703613194552 -7.92105177966031 -12.7381923588839 -12.3567951115695 -10.5125797185031 -5.77748374071988 -9.18064955798062 -2.46119002428922 -0.17619208422574 -0.69142417040738 2.70174141797153 10.5665752497586
-5.75632244456898 -5.99599605907093 -11.2531924854625 -12.2972884785045 -10.0966296802868 -4.59870678294789 -6.61016231883656 -0.182191432606089 1.80384105335582 -0.425937236439097 2.95617335926403 10.8718790401112
-6.96786228526722 -5.0601169239391 -8.8748084675182 -11.2897311817516 -9.69766155589711 -4.58925167430531 -4.53124729503285 0.717190586436878 1.48059733997692 1.27313693653453 4.00968059193004 12.6100815166127
-4.41241898970171 -4.41606202559038 -9.4672457261519 -8.45148339705034 -8.4077917619185 -3.03495088057085 -5.12062707380815 0.993754716352981 2.44900068803267 1.68898329301314 4.38855680985884 11.7665275053544
-10.8267484144731 -7.28470663590865 -11.025900407271 -10.4460626081987 -6.4912000135942 -2.58470968766646 -5.97205023332076 0.450099424882367 1.81112809614702 1.68330522017045 4.55505509810014 11.6145386262373
-8.36597003069791 -4.4750131520358 -7.01367320147428 -9.87969721880826 -10.701205626401 -4.38882197466764 -7.03173388567838 -0.345672026547518 1.18187199505893 2.01225338849154 4.90435276898471 13.4253846255216
-5.02699154940519 -8.01419896212491 -8.60393590060147 -9.37205380526456 -7.67655629244718 -3.10023564425382 -6.56013554659757 -0.178936663540927 0.577538785067471 1.47131281766024 3.97494822415439 12.7742498484525
-8.18786425157027 -13.5873794035478 -11.1833266691728 -7.91522211595015 -7.25695414109664 -6.12373728318648 -6.52951998277144 -0.836326547102495 -0.760858483748002 -1.48280138535933 1.89577107862993 10.466288618608
-12.7329427719116 -16.9118139266968 -13.2931921005249 -9.50415439605713 -5.5672342300415 -4.4997465133667 -8.46592350006103 -1.87219066619873 -1.10698528289795 -1.12656803131103 2.59071521759033 11.7325981140137
-13.8873106002808 -16.8897481918335 -15.2219472885132 -11.8042570114136 -7.6983247756958 -6.27284107208252 -7.11343441009522 -1.82694492340088 -2.30535564422608 -2.34742603302002 1.4161657333374 9.56916465759277
-7.35804848237471 -12.864077611403 -12.5144262747331 -9.05503944917159 -5.66114716096358 -4.85081963105635 -6.07237724824385 -0.539427800612017 -0.223912282423541 -0.0269041494889706 3.2709168954329 12.7313298745589
-5.38734500191428 -7.87971179268577 -9.13470904610374 -10.9323088385842 -7.2211558081887 -4.29489962837913 -7.05036608956077 -1.22770945809104 -0.0951773383400649 1.15859730460427 3.71767170645974 13.8198145172813
-7.6955134305087 -11.5294043454257 -9.98019093600186 -10.5908953579989 -5.63257092562589 -5.54529637423429 -5.16453999606046 0.322808560458096 0.77963190945712 -0.21439999667081 3.12711459073153 12.1074774828824
-9.19897485212846 -13.2663958116011 -12.2755167527632 -14.3964159532027 -8.97291970686479 -7.93839478926225 -6.64471269087358 -1.51251817183061 -0.235733274980024 0.115627046064898 2.95598005814986 11.9069592909379
-8.55781393918124 -11.6057570544156 -12.067217167941 -13.5965560046109 -9.7226527300748 -7.5503886309537 -7.14038878354159 -1.47921782406894 0.185298624905673 0.242202464017002 3.97271317568692 11.7378146084872
-8.26837686191906 -9.34658387791027 -11.6210990298878 -13.439878021587 -9.89770845066417 -7.41196397434581 -8.45840982090343 -2.14910081516613 -0.44122460972179 0.369177306782117 3.42184492457997 12.9193086277355
-8.25508312745528 -13.5090713934465 -15.1206818060441 -14.7185249762102 -10.8025265173479 -8.67399029298262 -7.9705849127336 -2.55868153138594 -0.134876294569537 0.895383791490033 4.39701171354814 10.8881606622176
-8.63085897619074 -12.5469032114202 -15.347192365473 -15.184537488764 -11.8111587351019 -8.78978498632258 -10.8348193948919 -4.2751899545843 -1.78498037511652 -0.694120008295233 2.87082521265203 10.2489980871027
-8.12684190923517 -13.7541135614569 -13.2983831232244 -12.143792516535 -7.23696458989924 -5.73694551641291 -6.20526445562189 -1.44538248235529 -0.604499227350409 -0.0200418298894718 4.0547681981867 11.3759132558649
-4.80351952639493 -5.92200593081387 -8.46799973574552 -10.1999962720004 -5.24963120547208 -6.80529717532071 -2.02623871889981 -0.582999506863679 0.180189808932219 -0.269879618558015 3.80456419858066 11.1265713778409
-5.52566009868275 -6.11046844829212 -10.3302636753429 -13.4984231602062 -9.45387894023548 -8.23938042033802 -4.33610779155384 -1.47026306499134 -0.27821022380482 -0.391893924366343 3.61996406208385 12.1404499400746
-2.63622764240612 -6.33699134479869 -10.1261282313954 -14.3998461116444 -11.2216959346424 -8.41652587543834 -4.81557181965221 -1.16612723957408 -0.148589168895374 -1.23060134540905 3.18193146098744 10.6840514789928
-1.94033341841264 -6.9418306870894 -10.9322729630904 -13.0928488297896 -12.5997076554732 -7.66745667891069 -7.05392365889116 -2.65527253584428 -2.14515595869585 -0.994620375199752 3.05595297379927 9.91621584458785
-2.95605662085793 -6.20963671424172 -10.8228817246177 -14.3506336472251 -14.6592159531333 -9.99312975623391 -8.02008249976418 -3.20988085486672 -0.687788035652854 -0.315864588997581 3.95231816551902 10.9454374053261
-3.39243540330366 -7.87807879014449 -11.4628833250566 -15.7848552183671 -14.5358355955644 -10.2677272276445 -6.73322901292281 -3.59188112779097 0.953984884782273 0.184718756242233 4.53045525984331 12.557448534532
-3.86976848082109 -7.90883670286699 -10.5527270837264 -14.0520709557967 -15.2464870019393 -10.0745090051131 -10.4333766503768 -6.28772769407793 -1.14859233336015 -1.35929522947832 2.77793850465254 10.8114515738054
-2.52567416104403 -5.49145251187411 -10.1135190096768 -13.0637791720304 -12.9186146822843 -8.32262354764071 -8.97486620816317 -3.03951769742099 1.45571202364835 -0.694331463900479 3.22111195650968 13.000726405057
-2.87156295776367 -3.57878875732422 -8.18598175048828 -10.3066921234131 -11.5012435913086 -5.8232364654541 -8.90277290344238 -3.7879810333252 0.655181884765625 -0.75848388671875 3.39193916320801 11.6906576156616
-3.6003551309759 -7.95817373449152 -10.4331188028509 -11.7635459726507 -12.3159751718695 -6.70197103673761 -10.9242381876165 -6.0621185129339 -1.48972700292414 -1.80574796850031 2.14534951990301 10.4077482396906
-3.26013349186291 -6.47443555485119 -11.0814721454274 -15.5139386523854 -13.8730428088795 -10.7664162982594 -8.68428205143322 -3.73447202335705 1.4593374859203 0.49598718989979 3.98385263789784 12.5961091648449
-6.52960456501354 -10.4236570705067 -10.8165174831044 -15.4249082912098 -11.9319425929676 -10.7366739619862 -5.63783515583385 -4.75551856647838 -1.37050689350475 1.03891121257435 4.01335846294056 9.21196400035511
-6.57378317226063 -8.12104727138172 -10.485345138203 -15.3310291897167 -14.9217808376659 -12.2666981350292 -9.81574560512196 -5.58734632838856 -1.07057501186024 -0.359866393696176 3.889015900005 10.156443344463
-9.1038875839927 -7.74808695533059 -7.27721789099953 -10.8836460373618 -11.5139007828452 -12.096452739022 -6.30215456702492 -6.74821856238625 -3.06694224097512 0.067590687491677 3.89743039391258 9.56302735588767
-9.39802536530928 -10.476411672072 -11.8349283651872 -16.2747362570329 -14.7114580587907 -14.4830645041032 -9.27537140412764 -8.27292809052901 -3.85596260590987 -0.981403203444046 3.36476912931963 7.7065879388289
-8.96375324942849 -10.4162431023338 -13.7582555077293 -18.6722150109031 -17.0318684838035 -15.2332234642722 -11.7730984947898 -8.60525372245095 -3.65998699881814 -2.60085537650368 2.65636966011741 8.30749366066673
-7.92127281535755 -12.2440286289562 -16.0200448643077 -18.0843263279308 -13.5226464878429 -12.4429383884777 -9.87918144572865 -6.33904510844837 -1.17202431071888 -0.705263675342906 3.76651710163463 9.93018287311901
-4.91695652875033 -7.13879834088412 -10.0460172739896 -14.4357553568753 -10.2864500132474 -9.70002613934604 -5.69740353497592 -3.34001789959994 1.32228221026334 2.29682864275846 6.87916792956266 13.2675041112033
-19.6197258862582 -18.6895729931918 -12.7167107495395 -12.5800377759066 -9.13387459841642 -6.45190400210294 -6.21804780093106 -0.701709452542392 1.56769972714511 -0.312354746731845 3.64815932187167 11.1406977740201
-14.0839088960127 -15.0156601472334 -10.7628181977706 -7.30626569227739 -4.75422177748247 -2.71632276014848 -6.85070500807329 -0.691819052262741 1.47366823716597 -0.978083471818405 3.36842073960738 11.4380408720537
-4.09460243745283 -11.2994898275896 -10.1902826742692 -9.84571823640303 -4.91218552155928 -3.28030762238936 -4.78791603608565 1.44571891264482 2.11626258329912 1.11425414518877 5.59909167723222 12.4436122460799
-5.9821121822704 -12.3800671230663 -13.6528561245311 -13.7963459621776 -10.4966671596874 -5.95017744411122 -8.23343397487293 -2.55285383571278 1.64109872471203 -1.39196707118641 3.10617135654796 10.5674292911183
-7.19743804931641 -10.7274063110352 -12.9641807556152 -9.07053642272949 -7.75846176147461 -6.42706184387207 -9.69176940917969 -3.23618202209473 -0.209332275390626 -1.02509956359863 3.42529220581055 10.0032264709473
-8.24532409147783 -12.1108502908186 -13.9818830056624 -14.9662160439925 -13.7221707864241 -9.45255179838701 -9.01854987577958 -3.50088210539384 0.660958333448932 -0.392157511277631 3.4381781057878 11.6773977713151
-5.03946964957497 -12.2936066887595 -14.5375832817771 -15.769112517617 -14.4463776848533 -10.8238095543601 -8.78223507621071 -3.42158215262673 1.25200183174827 -3.4570969841697 0.191622803427958 9.23477084419944
-4.88523049788041 -11.2346682115035 -13.7444548173384 -15.418191389604 -12.9328093095259 -10.3614859147505 -6.91494698957963 -2.42845483259721 1.94231657548384 -2.18114610151811 0.665335221724078 10.6657224134965
-9.27126274975863 -14.4743763056668 -14.9957653132352 -14.6557270136746 -12.2449222651395 -9.61742554577914 -8.40486298474399 -2.78276406201449 1.49748457995328 -2.14108239087192 2.16681708422574 10.3731578740207
-11.2618562958457 -17.3856260559776 -17.7386381409385 -16.0213186524131 -11.8702757141807 -9.15843985297463 -9.20329115607522 -4.12763617255471 1.06193330071189 -1.39143965461037 1.76920296929099 10.912477276542
-7.01103085604581 -11.8552863034335 -14.9722449215976 -16.8349654110995 -12.7610709103671 -9.49721974459561 -7.71781987276944 -4.06424588290128 1.68691759976474 -2.22831219759854 0.311181363192471 10.8628771868619
-12.8849266745827 -13.2022370078347 -14.423619148948 -15.3442810752175 -10.3467777945779 -12.4508789756081 -6.42830359719016 -4.31661879799583 0.274840476296166 -2.56663787148215 0.0660964272239006 9.73940003134988
-7.72658262252808 -11.3483077049255 -12.6653719902039 -14.9672366142273 -11.3740836143494 -11.7458315849304 -6.34275732040405 -4.50037298202515 0.436577701568602 -1.40203771591187 2.08354654312134 10.5138491630554
-12.9010225209323 -13.5429521473971 -11.2901369008151 -7.42540034380826 -4.8184400471774 -6.22547396746549 -4.25785311785611 -0.0401369008150958 2.35708180340854 -1.36201533404263 1.58506337079135 10.1831106272611
-16.3180523178794 -14.4975948593833 -11.4158630631187 -7.63050081946633 -6.32086947181008 -8.34277727820657 -8.34415247657082 -2.61786272742532 1.97507283470847 -0.180036570809104 2.07056996605613 11.6285600402138
-15.6058425469832 -14.569347338243 -10.3212089105086 -5.88529200987382 -4.75908656553788 -8.0431041284041 -8.17550082640214 -1.53620906309648 1.51786045594649 0.627447171644732 5.32981113954024 11.8567915396257
-15.5896685166792 -11.2728502793746 -6.64553666548295 -2.7380278153853 -2.76666665510698 -7.39700913862749 -8.69180703596635 -2.17053628401323 1.09957479997115 0.65585112138228 3.72451185746626 11.319346185164
-13.5848159183155 -12.6855048526417 -8.35604470859874 -3.54663652073253 -1.68744271885265 -7.64393228184093 -7.04798501621593 -1.30004495273937 3.49439054835926 0.434536040912974 4.97143083919178 12.9689436565746
-12.0594644026323 -11.4059133009477 -7.2422456221147 -2.18038649125533 -1.0818395094438 -6.76662535233931 -5.83161444230513 -0.866246171431108 3.32932763533159 2.27820306257768 6.06889825300737 11.1370640321211
-11.9781807552684 -14.01445089687 -9.88924490321766 -4.93293463100087 -2.81984220851551 -6.89631735194813 -6.72994505275379 -1.13624464381825 2.02636445652355 -1.59304128993641 2.38486589084972 10.449624191631
-15.0293544249101 -13.9837726072832 -9.37358126206831 -5.18231234116988 -3.68307337327437 -8.46808275742964 -6.34035524888472 -2.94458231492476 0.878446249528366 0.275289206071335 3.63911214308305 10.2927118821578
-11.6183276523243 -7.65054467808116 -5.83516267429698 -4.09554246555675 -4.41517976414073 -10.5699916232716 -8.93166688572277 -2.96016267429698 0.8573994289745 -1.23272851597179 3.07068678249012 10.3960499416698
-13.7720916227861 -12.6313178495927 -9.64670061631636 -11.5534942106767 -11.2715175108476 -8.59965395493941 -8.86955523057417 -3.18669962449507 0.342887167497114 -0.114756341414019 4.1161205811934 10.7469761414961
-16.1237423029813 -16.2746975031766 -10.9287998286161 -7.01564141186801 -5.62735291394321 -11.3486206141385 -10.0363761988553 -3.7548000422391 0.420664587887849 -2.30893059643832 1.9079082402316 8.77426127520474
-12.734639635953 -16.9549002560702 -12.5600447568026 -8.24218701449308 -4.65595006075772 -9.71946477023038 -7.77151822176847 -1.4170451077548 1.18311930569735 -0.96873807040128 2.32065630826083 9.99187041195956
-17.5648543444547 -18.9111411181363 -13.5364348498258 -10.5809752550992 -5.77782507809726 -10.181759556857 -8.39642973813144 -2.24743719967929 0.176493922146882 -2.25540800961581 1.32109383669766 10.0485794934359
-14.2722878022627 -17.1530441804366 -12.1357636018233 -11.0031799836592 -7.25025601820512 -9.93868108229204 -6.61845441298051 -1.66476293043657 0.235381646589801 -1.56803746656938 0.980346246199176 10.1892524199052
-12.4178238521923 -15.9812851559032 -13.4660263668407 -10.9912453304638 -6.51549536098133 -8.61569219936024 -4.95913130153309 -1.69602781642567 1.03658860813488 -0.923021377216685 1.99174684177746 9.50743573795665
-11.4143348347057 -15.9453216205944 -12.9533630024303 -9.18476826060902 -6.04376560557972 -8.70130878795277 -5.72997242320668 -1.78436428416859 1.848959385265 -0.13425213206898 3.055164753307 10.5725139964711
-10.4248821605336 -14.2354538310658 -14.4082901347767 -12.6645805705677 -7.99721263538708 -9.38102267872204 -7.06106494556774 -2.79429172169079 0.876467479359018 -2.58344958912243 0.624027980457651 7.48368717540394
-9.09743390516801 -15.2832420869307 -12.7717178864913 -11.5025375886397 -7.06091580824419 -10.3631237550215 -7.58513341383501 -3.39671788649126 1.21737017198042 -2.69606671766801 0.568476815657181 8.18964781327681
-13.4715884121982 -18.1123240384189 -13.2539637478915 -15.3584254178134 -12.0561869534579 -7.48976925936612 -8.21331242648038 -2.28596333590421 2.2058465090665 -2.44870404330167 0.167155942049895 8.89687701138583
-18.7559740673412 -18.7880900036205 -13.806164039265 -13.4298555981029 -9.13459421504627 -5.99483324397694 -7.53689600337635 -2.35916353572498 2.48380635868419 -0.571752799641001 1.09746526371349 9.82826303135265
-20.1521646412936 -21.1300355824557 -14.920509520444 -15.2803041371432 -11.3905965718356 -6.69306201067838 -8.38978976336393 -3.34650820818814 0.84692173871127 -1.7711183461276 0.448051270571622 8.3245905009183
-19.8557491996072 -20.7659855582497 -14.7452259757302 -14.7518177726052 -11.8613491751931 -8.2154579856179 -6.57215697548606 -2.93022734902122 2.41730492331765 -1.25606734535911 0.910020758888937 9.00516884543679
-19.5415904305198 -18.2252528450706 -12.205828406594 -12.4335658333518 -7.64128182151101 -6.88420746543191 -4.13077233054421 -0.947827079079367 3.80882766030052 -0.45680115439675 1.55221106789329 9.83347251198509
-21.5592591545799 -17.7806412956931 -12.9959351799705 -11.3190724632957 -7.79166577079079 -5.71726963736794 -5.68514607169411 -2.49493572928689 1.37836291573264 -1.95990727164529 -0.947105147621848 8.24950911782005
-12.2629274021495 -7.46390282024037 -6.87192665446888 -9.78976570476185 -5.53300987590443 -2.31465660442005 -4.02247177470814 -1.03192650188099 3.37128127704967 -0.137355197559703 1.96791900287975 10.6254640926014
-10.8009604800831 -6.6411227573048 -6.96696275364269 -9.69530099521984 -6.63617128025402 -2.04376786838878 -4.0262431491505 -0.0469626773487448 4.72172457088124 0.229002059589732 1.93505293239247 11.18977171291
-15.2200189590454 -10.6315370559692 -13.6740365982056 -11.4838510513306 -7.87344608306885 -2.80873928070069 -4.34806499481201 -0.266035652160646 4.43419685363769 0.00375690460204936 1.17801609039306 11.4166816711426
-16.4299767320806 -10.9463436906988 -8.14565399343317 -5.4855168169195 -2.44185760671442 -1.63813713247126 -5.91590431386774 -1.07165458852594 3.65510436838323 0.399159162694758 1.4467513257807 11.4564158613032
-13.6353370319713 -11.1839706074108 -13.9286529194225 -12.5355598102916 -8.86931339610707 -3.62257305492054 -6.57408443797718 -2.27565494884144 2.73851283680309 -0.620886958729137 0.105105244029652 10.3536861766468
-14.4802191907709 -9.30812293832952 -8.81528121774847 -10.3823073560541 -6.70062476938421 -3.46203643625433 -5.82047492807562 -2.23728210275823 2.41440742666071 -0.428285902196709 0.262822801416572 10.5708405321295
-14.0115527759899 -7.93622967113148 -7.47158237804066 -5.47573086131703 -3.19362636912953 -2.18341060985219 -4.06153484691273 1.22641757618297 6.64842990528453 1.23421481739391 0.571195637096057 12.7017979968678
-14.0076586983421 -9.30087540366433 -6.35278198935769 -4.22060272910378 -2.90178177573464 -2.19364807822488 -3.81511757590554 0.953217766501687 6.86825110695579 1.60684516213157 0.599150917746805 13.288743279197
-11.0484548308633 -6.74428422234275 -5.63864571831443 -3.18580491326072 -2.56877190849998 -0.467814038016581 -2.81975991509178 1.83335440375588 7.34437220313332 2.87857191779397 2.17275374152443 14.5312570831992
-14.9636804407293 -8.89898698980158 -8.01742761785334 -6.48515146428889 -3.28206079656428 -1.55414980108088 -4.68767183477228 0.202573602849785 5.4518945867365 1.28229314630682 1.48170453851873 13.2940595800226
-9.85381913618608 -11.1104567094283 -5.16448998884721 -6.57101464705034 -3.99502587751909 -3.13513398603959 -4.09455705122514 1.1925084547563 6.02503847642378 -0.166130308671431 1.91110968156294 13.2863585905595
-14.5353241400285 -9.80563168092208 -8.87760929627852 -8.53317265077071 -7.54450420899825 -5.25422100587325 -4.25460247559981 -0.481609387831256 4.43698783354326 -1.23367695374922 0.692115740342572 12.5117015405135
-16.4874422073364 -9.1789342880249 -8.38222713470459 -8.43972797393799 -6.71636600494385 -3.63834590911865 -6.6625825881958 -1.23322696685791 4.1516435623169 -1.29270191192627 -1.07205600738525 10.5298040390015
-15.2002153396606 -10.4324140548706 -13.1303186416626 -11.5137910842896 -9.10883045196533 -5.58574771881104 -6.26816082000732 -2.8173189163208 2.61260890960693 -2.05557537078857 -1.57850933074951 10.3387308120728
-9.8609297839078 -13.7517188158902 -12.1736891833219 -9.98914366635409 -10.6959536639127 -7.98231726559726 -5.91374808224765 -3.06269102963534 1.6495453747836 -3.8973353472623 -2.46819716366855 8.55099553194913
-12.6980441526933 -9.52918848557906 -13.0954173521562 -10.6448424772783 -7.78677782578902 -4.20253977342085 -6.67685350938277 -2.46141848130659 2.56290021376176 -1.35887178941206 -0.409281106428665 9.12202992872759
-12.5499284397472 -11.0316007267345 -12.2040345798839 -7.9265210758556 -7.62606026042591 -7.28243042338978 -6.08372856486927 -1.47503639567982 3.29512427936901 -1.10011841167103 1.25228141437877 11.9000284541737
-7.75509353117509 -7.12865920500322 -11.4055642648177 -10.2646073861556 -11.0527104897933 -7.36837668852372 -6.15323920683427 -0.990563349290326 3.57345108552413 -1.6116265817122 -2.05210013823076 9.4324932531877
-3.7822418906472 -6.41985518715599 -4.30660826943138 -7.97904402992942 -8.62834937355735 -5.41053969643333 -3.44006545326927 -0.753608772971415 4.24066155173562 0.0171393654563197 0.292657782814718 11.6791419289329
-7.52736466147683 -11.5047873757102 -8.08987229087136 -12.036558081887 -10.8836840889671 -5.3576678536155 -5.95723145224831 -0.887872626564718 3.63021285317161 -1.01031868674538 -0.765170981667257 10.4903679587624
-5.22418524135243 -6.39790655482899 -11.7163612972606 -10.8791363369335 -8.54559828151356 -3.96677137721668 -8.00236250270497 -3.30836416591297 2.64884828220714 -1.37231375087391 -0.892091048847544 9.74694608341564
-10.0382226076993 -7.92758494290439 -5.0097916689786 -7.61325007351962 -4.64458208951083 -0.0175774660977446 -5.25061922940341 -1.35179072293368 4.23209446993741 -1.50421076687899 -0.102809247103604 10.700249377164
-11.0536625255238 -9.87570880543102 -5.1244461406361 -6.66380046497692 -2.16150401722301 1.43536449779164 -4.82819484363903 -0.932444797862662 4.90588642467152 -0.946856724132193 -0.485573994029654 10.8440168033947
-10.0076582735235 -9.98544529134577 -4.36540058309382 -5.11284282857721 -1.13110378438776 2.33736583536322 -4.2430098360235 -0.547399789636785 5.30973979776556 0.245597570592707 1.4822041684931 12.0253970319575
-10.3322738213973 -6.64785037474199 -1.56841884092851 -3.98681674437089 -1.63034663633867 1.68982090516524 -2.96481738524004 0.811582227186722 6.43107189698653 0.992416043715043 1.27033581300215 12.2961527304216
-7.19033383456144 -4.02511548128995 0.526491650668056 -2.98716115084562 -0.52037381258878 2.09975672635165 -4.28329609957608 -0.715508929165928 5.60575056943026 -0.553290835293858 -0.0108332547274514 11.1861825076017
-8.75501879778775 -7.50199183550748 -3.25607165423306 -4.73669871416959 -1.2670370015231 2.01658764752475 -3.80859812823209 -0.57507189837369 5.85972920331088 -0.249588576230135 -0.00131472674283017 11.5873865214261
-9.77427481738004 -9.17814826098355 -3.16062735644254 -3.90458296862516 -0.461702338131992 0.151138314333828 -6.18158721056852 -0.959627142819492 4.62721920880404 -0.856521597775547 0.514543541994961 10.7717657175931
-12.9596743496982 -13.9104914578525 -8.9828181180087 -9.07347821322355 -8.35876797762784 -3.52828740206632 -5.28424786654386 -1.43781804171476 2.79544688138095 -0.853940478238194 -1.14971303072843 9.54034281643954
-12.7109976595098 -11.8932066744024 -8.61322696859186 -10.274857599085 -8.11021907979792 -4.18438251668757 -5.45845897847956 -1.36322696859186 2.77645198648626 -1.00913150960749 0.297757070714777 9.66109744852239
-9.59923523989591 -14.0765225323764 -8.22998208132657 -9.08374566164884 -7.19668358889493 -3.54493493166837 -2.11927002993497 1.83301764401523 6.23455744656649 0.883489903536709 -0.0282112988558687 10.7420046893033
-10.2363372629339 -6.57189710790461 -6.49195440465754 -11.7923160379583 -10.6394382303411 -7.19030721837824 -5.27329595739191 -0.630954343622381 3.77078286951238 -1.75738676244562 -1.78653295690363 9.02464143579656
-12.5958197506991 -9.60830716219815 -10.5527537259189 -15.3072340878573 -13.0364973935214 -8.06709508028897 -7.14467648592862 -3.93775395480069 1.5691334811124 -3.15356854525479 -2.17779568758878 8.15430041226474
-11.8804909272627 -8.80628171400591 -9.8549000306563 -13.8613907380538 -10.477418570085 -5.29487195448442 -7.12071958021684 -3.09990086988969 2.6775878386064 -0.0960670991377413 0.473127694563431 11.069926591353
-11.4388491023671 -8.19942344318737 -5.67063583027233 -10.0365873683583 -8.81493438373912 -3.91916717182506 -3.17190230976452 -0.21463645588268 4.00654159892689 1.24657570232045 2.33775459636341 12.2647317539562
-14.5361885677684 -13.4361405025829 -8.24835440028798 -10.6301312099804 -8.30559965480458 -4.65701147426259 -3.91188284267079 -1.25135465968739 2.69467309604991 0.741162811626086 1.52168992649425 10.7670379031788
-14.2489867123691 -15.1480688962069 -12.4413466366855 -13.3201880368319 -10.676555148038 -8.9370646390048 -6.09258984652433 -3.1493449124423 1.0237622347745 0.266479977694424 1.56125689419833 9.76759291562167
-10.4504132964394 -15.4322992064736 -10.0817361571572 -7.96722848198631 -7.83317620537498 -7.04124886772849 -2.47480065605857 -0.381737301566385 3.4116548798301 0.620168139717794 -1.0314717986367 10.0841736099937
-9.60162525177002 -12.9611242294312 -9.39547328948975 -11.9652631759644 -7.76063899993897 -6.05303173065186 -2.01020221710205 -0.393472480773926 3.09207553863525 -0.361921119689942 1.28322429656982 10.5417940139771
-17.1328915075822 -16.4974926428361 -10.9440449194475 -11.1202305273576 -8.05683598084883 -6.29124340577559 -3.39163097901778 0.388955263658005 4.70198073820634 1.63398852781816 2.76817431883379 10.5126925988631
-11.0716903946616 -12.9686687729575 -6.91738207556985 -7.07407648780129 -6.54004557349465 -7.81657107093118 -6.80757601477883 -2.78838236548684 2.02567021630027 -1.27610476233743 -0.138066127083519 10.4490625121377
-6.88393928354437 -10.3359446698969 -5.44017364328558 -5.98825027292425 -7.11811210458929 -4.50502731149847 -5.43678809946234 -1.86917259042913 3.38593719655817 -1.1138053113764 2.17488334829157 11.9081501787359
-15.844324276664 -14.5531980254433 -9.1257173278115 -7.82917420647361 -3.74049775383689 -7.73258988640525 -2.93161217949607 -1.68171899101951 2.73810370185159 2.26439078070901 3.43679983832619 11.8528106949546
-12.2184686747464 -8.3623762217435 -10.7752809611234 -10.4066400614652 -7.30495167645541 -7.83340550335971 -3.67578984173861 -2.19528103741732 2.13257502642545 -0.239724167910488 0.483359328183262 10.1437797459689
-15.1123438141563 -10.2677679321983 -13.1778917572715 -9.39731886603616 -5.90437033393166 -9.17905142524026 -4.94515898444436 -3.10289099433205 1.28870484612205 -0.871596362374046 0.119488690116189 9.56086919090965
-14.4535077095032 -10.0699646949768 -10.1115086555481 -5.31821565628052 -4.02838640213013 -6.25537233352661 -2.04370813369751 -1.03250818252564 3.88487119674683 0.26810712814331 2.37170858383179 10.9100186347961
-13.8266788656061 -9.83006059473211 -13.5769725972956 -9.7927471334284 -6.18178903406316 -6.60652124231512 -2.56092035120184 -1.80097352808172 2.97942579442805 -0.859513872320001 1.1808971231634 9.19031561071223
-17.1194792140614 -13.0038900722157 -12.0127821315419 -11.3032789577137 -7.02079871784557 -6.63979056965221 -3.00668815266002 -1.48478225361217 3.25105186809193 0.951331103931775 3.31816765178334 8.89690872539174
-11.8360183542425 -11.160639554804 -11.3954551523382 -11.2439582651312 -8.05191305333918 -5.88818243200129 -3.36470487768 -1.36545446569269 3.58875390833074 1.07985994165594 3.59971925562078 9.7717115575617
-7.20189352035522 -9.81650228500366 -5.81593580245972 -9.10524053573608 -5.57045240402222 -2.55457372665405 -0.701206874847411 1.47206430435181 6.07669954299927 3.91505174636841 6.45309762954712 11.890940952301
-16.1025820472024 -9.17703158638694 -12.9225435950539 -10.916024277427 -6.70114428780296 -5.9300108649514 -2.40599162361839 -0.875544617392801 3.97020237662575 1.32627957083962 2.04513447501443 9.34746258475564
-16.6503155708313 -9.7294171333313 -9.06569032669067 -10.3363373756409 -6.09795694351196 -4.13560991287232 -0.95783166885376 -0.180690097808839 4.81191415786743 1.55766363143921 3.47482557296753 10.2560278892517
-13.078385959972 -11.3747974742543 -6.02930034290661 -6.89699138294567 -6.75885738026012 -5.49231113087047 -0.349309574473988 -0.694299351085316 4.32256924022328 1.33868442882191 1.78727947581898 10.1798852573742
-13.6344913569364 -13.8578037348661 -12.7776989069852 -11.751903924075 -8.83456841382113 -5.33555642041293 -1.97078934582797 -1.66569939526645 2.90355834093961 -0.56946221264926 -0.687010201540861 8.80865916338834
-8.93139062361284 -8.36713586287065 -9.71162782148881 -9.69141183332964 -7.69671044783159 -3.96564660505815 -1.37811837629839 -0.922626356645065 4.4132100538774 1.04224409623579 0.993101258711381 10.0039321379228
-8.83317964727228 -11.8940526788885 -10.048227483576 -10.2460843866522 -10.9213983362371 -6.96566599065607 -4.93706339055842 -3.74622743779963 0.795900171453301 -0.929710561578926 0.299497430974785 7.68022138422186
-7.46622668179599 -8.51825152310458 -7.31472788724032 -7.97848330411044 -10.2667847720059 -6.17847643765536 -3.09719096097079 -2.54772768887607 2.09877575961026 -0.0225697604092687 0.295850649746981 8.65136803713712
-8.64583324952559 -11.8278744177385 -6.92419933839278 -11.0998661474748 -10.8098328070207 -5.95543980164961 -3.71380161805586 -2.65919994874434 2.05775905088945 -1.05571293397383 0.272555117173628 8.58669639067216
-10.4232811494307 -12.853777365251 -8.67599149183793 -10.1086353822188 -9.39137502150102 -5.60998959974809 -4.52031560377641 -1.50799031691118 2.22774653001265 0.159265084700152 -0.507965521378949 8.81450132890181
-15.9320333567533 -17.6454237070951 -13.8465650645169 -14.3165624705228 -10.5414007273587 -8.29105168255893 -5.42941647442904 -3.69256382855502 0.669935408505527 -0.00139981183138715 -0.731582459536465 7.51818484393033
-15.8390704154968 -16.5606013298035 -12.1464625358582 -15.312260723114 -11.8094225883484 -7.7510329246521 -6.29957494735718 -4.03546438217163 0.436325931549071 -1.80458173751831 -1.81440267562866 7.42919435501098
-19.8421517545527 -17.368049734289 -16.5403443509882 -13.4498521024531 -9.79237567728216 -7.73275195902044 -5.09490787332708 -3.77834522073919 1.11767185384577 -1.58465205972845 -1.9460526639765 7.95802009755915
-11.7134404962713 -12.8747831171209 -13.0549436395819 -11.2319227045233 -7.38250215703791 -5.22288759404963 -2.51555879766291 -1.88194521123713 3.41685811823065 0.0192102605646305 -0.559662420099432 8.44196168726141
-14.8688334204934 -10.6890696265481 -11.8361185767434 -9.92131984017112 -8.37596499703147 -5.77714526436545 -1.72613513252952 -2.31611811897971 2.90169155814431 -1.10188472054221 -0.860784409262916 8.36867821433328
-11.4667752526023 -15.3501084587791 -13.9092629692771 -10.5078709862449 -6.7049973747947 -5.06555683829568 -2.65148289420388 -1.5582631371238 3.05585353157737 -0.101481749794701 -0.831055953285912 8.23036448738792
-11.4162930228493 -15.8162487723611 -12.7386082389138 -9.15853583595969 -5.48033606789329 -5.62218940041282 -1.5528115012429 -2.21760833046653 3.26024735190652 -0.77123152992942 0.36612427451394 9.3668195030906
-14.149007580497 -15.8021867491982 -12.8466546752236 -7.41392876885154 -5.18400742790916 -5.7003381469033 -3.04654671929099 -1.22265412590721 4.34529516913674 1.2153055451133 2.05761931159279 11.1973402283408
-7.50386215556751 -12.087350619923 -10.4951722751964 -6.67135979045521 -2.53117157329212 -3.12896896709095 -1.05237175334583 -0.410173190723764 5.68174003254284 0.952070461619986 1.13968108784069 11.0913517345082
-5.85282953435724 -11.6104646509344 -12.0771737878973 -9.01903970891779 -4.67876299077814 -3.81092317754572 -2.63658006841486 -1.41617258245295 4.20059148615057 0.603158395940607 0.908568781072443 10.71397821253
-5.98330207304521 -10.1281117959456 -11.7645539803938 -9.04803748564287 -7.21684356169267 -5.80505271391435 -3.5139703317122 -2.66555495695634 3.27848534150557 -1.16196151213212 -0.697625116868451 9.10537533326583
-5.62196901494806 -9.92060831243342 -13.3265264337713 -12.5317457025701 -9.4443643396551 -6.47692468816584 -5.22964456731623 -2.6705262964422 3.21260282343084 -0.497947484796697 0.0153848821466624 9.54684850519354
-9.37956163232977 -13.7183506185358 -13.1326801473444 -11.7547123128718 -7.88862726038153 -6.53024026697332 -5.27453729456121 -3.85168191736395 1.73956182653254 -3.85386773889715 -3.39442369287664 7.05894258672541
-6.62279559915716 -12.4355244809931 -12.1747899228876 -9.82805110758001 -8.12311412637884 -5.2074856931513 -5.95747806375677 -2.76179172342474 3.09997699910944 -1.29939128702337 -2.12030269449408 7.71320102865046
-5.78339277614247 -12.863104690205 -10.6946915279735 -7.51114736903797 -3.89305387843739 -1.14601599086415 0.982567917216908 2.86630929600109 8.44979585300792 4.54561818729747 7.97594560276378 14.116269718517
-7.97879825071855 -11.4135631127791 -10.2240718408064 -9.23355708555742 -6.43038783506914 -2.72286258177324 -3.87034640745683 0.834928174452347 5.76255383058028 2.36437763734297 5.55863251252608 11.2887188391252
-9.26265122673728 -7.9144494750283 -8.91783692620017 -7.99840523979881 -6.25037743828513 -3.01358773491599 -6.22505357048728 0.775163867256857 4.49713633277199 1.07476828315041 5.02901575782082 11.6621420166709
-5.11395671150901 -5.5611574866555 -8.03679110787132 -8.26567866585471 -6.89221408150413 -1.68327357552268 -5.21063639900901 1.44420979239724 5.08355686881325 2.39298985221169 5.07662365653298 11.8262059471824
-7.07162629907781 -11.2566791707819 -10.631299608404 -10.0346065694636 -9.00582086389715 -3.20974885767156 -6.78875886743719 0.0117000406438663 4.29778326207941 0.224624997919257 2.55550993139094 9.71773374730891
-10.8575719313188 -13.9518693403764 -14.5493653730913 -12.4016145185991 -9.15045675797896 -4.28763899369673 -6.55087217851118 -1.40236410661177 3.28163400129839 0.544722227616745 3.96715989546342 9.7723633332686
-13.2189234473489 -16.1190050818703 -13.5070170142434 -10.6530169226907 -9.6002157904885 -4.56661021492698 -7.18204486153342 -1.447017548301 2.14422810294412 0.913032653115014 3.46648800589822 8.63246548392556
-11.1173840089278 -16.8836308045821 -13.3069363160567 -9.32493024305864 -6.09453969435258 -2.99558644728227 -5.15892796949907 0.791063256697221 3.18566126389937 2.67383570237593 4.06183046861128 9.57068819566206
-11.2391190442172 -11.744631281766 -13.3391098889438 -13.3471589001742 -9.7858776959506 -5.4984955700961 -8.22672127810392 -2.54010819521817 0.755605229464443 0.428193577853115 2.56411314877597 9.46794081601229
-7.25212138782848 -13.5807842601429 -12.5991253245961 -9.39266818653454 -6.11226886402477 -1.88138431202282 -4.58212321888317 1.6468730579723 3.75037342418324 3.43780666698109 6.42194706309925 10.7149348865856
-4.76024578267878 -7.30151889974421 -11.5094981020147 -11.9198069399053 -8.92841098958796 -3.13678119832819 -5.99883030111139 0.184500234777278 2.71471645181829 2.3354268247431 4.36284686868841 9.04415084665472
-4.82833847566084 -10.5110357718034 -11.3063295797868 -9.74139198823408 -5.82997879548506 -1.10032257600264 -3.57345947785811 2.13467231230302 4.30195441679521 4.17169013456865 5.42523589567705 10.2026225610213
-2.73435921235518 -8.7069410757585 -10.2967447714372 -9.34310097260909 -7.05025620027022 -1.92169708772139 -2.32067436738448 1.79025512175127 4.17967467741533 3.41631179289384 4.68020301298662 10.1455750985579
-4.68624198219993 -8.56774604103782 -8.90638243935325 -11.9465779044411 -9.4474533774636 -3.89478766701438 -5.97976195595481 -0.540381310202857 1.54908478476785 0.687518241188744 4.07292855002664 9.47719586112283
-13.2317030646584 -13.8786299445412 -12.6966192939065 -13.6678335883401 -10.6588251807473 -5.36124064705589 -6.87453295967796 -0.870619080283426 2.55856106498025 -0.447038910605691 0.567804076454856 7.9516246102073
-11.4062168554826 -10.3681004004045 -6.12362789674239 -7.5609772162004 -7.99206852479415 -2.21997952027754 -3.76219105287032 1.56437182859941 5.44772696928544 2.155947451158 3.56654811338945 10.8388593240218
-11.1509397246621 -7.34399201653221 -3.02340867302635 -4.97616555474021 -7.37203576348045 -1.41380860588767 -6.51057412407615 0.324590899727561 1.96904776313088 -0.383710644461893 0.549661853096701 8.39267180182717
-4.14397188533436 -9.19871851314198 -4.37195536006581 -8.24591394771229 -6.66163584102284 -1.25494142879139 -2.24315401424061 2.69204572330822 5.36561826359142 2.77180722843517 3.4356274951588 10.3819861758839
-6.83845314546065 -7.86326775117354 -2.70986351533369 -5.38467773957686 -4.03701767487959 -0.044105382399124 -0.650556416945022 4.16413703398271 5.3872577233748 3.07130828337236 3.8664590402083 11.2199880166487
-4.18322069861672 -7.04256136634133 -2.27966387488625 -4.40926249243996 -3.96586878516457 0.952420399405739 0.675336048819801 3.92833630821922 6.06373326561668 2.42078320763328 2.488312885978 10.006436512687
-6.18843919580633 -7.32892114465887 -2.97217256372625 -6.1966045553034 -5.84597856348211 -0.549618547612969 -1.20313531702215 3.18882673436945 3.29075735265559 -0.948208635503594 0.0188457315618358 7.44851129705256
-4.80786297538064 -7.44600270011208 -3.58939907767556 -5.83785793998025 -5.34856198050759 0.00757815621116009 -0.82751820304177 3.35560061714866 2.51864459297874 -0.791822173378684 1.52392222664573 8.92203643105247
-5.56957018592141 -8.51602900244973 -3.39315378882668 -6.6651741287925 -4.72062838294289 -1.38733065345071 -0.260879161141137 2.86784589073875 3.32305180809714 -0.76233256079934 1.47382390282371 9.23379552147605
-4.97542515668002 -8.71869221600619 -4.63879910382358 -7.30329266461459 -7.07409420880404 -1.97717038067904 -2.45430317792026 1.70520075884732 2.04354724017056 -0.546752366152678 2.41153773394498 9.07201918688687
-4.68288951353593 -8.20910983519121 -4.44800906614824 -8.27090220884843 -6.42534404234453 -1.73567347960039 -1.65470462278886 1.90199131532149 3.31034512086348 -1.43030314878984 0.654873319105668 8.15282387299971
-5.28891298987649 -8.64236757972024 -4.45996401526711 -8.58966944434426 -6.62849734046242 -1.97443697669289 -1.87580607154153 2.14603688500144 3.00805737755515 -1.87495539405129 0.144285938956521 7.452890179374
-8.52809440439398 -6.81691085642034 -5.01257240122015 -6.96537315195257 -6.33302604501898 -1.03273498361761 -1.75513755624944 2.74242675954645 3.8646801775152 -0.973698728734796 1.0899113481695 7.70040023977106
-5.27901678952304 -5.02493124875155 -2.90588217648593 -5.65907507809726 -5.82009535702792 -0.182335194674405 -0.872680958834561 3.36411828127774 5.34141224947843 0.00635880556973589 2.2257229718295 9.07679814425382
-5.4266602862965 -3.50446294437755 -2.61243604313244 -5.62763379703869 -5.57071279178966 0.300749076496469 -1.33589719425548 3.93856455196034 4.31326128352772 0.0270578991283053 3.11848665584217 9.80040003169666
-9.83539386229081 -6.27075763182206 -5.43729014830156 -8.16238208250566 -8.14289470152421 -2.41610141233964 -3.60638614134355 0.747709317640826 2.94941525025801 -1.42367358641191 1.50863842530684 7.28745655580001
-13.9913388599049 -6.94314206730236 -5.62732709537853 -9.49743856083263 -8.17842115055431 -1.89212430607189 -4.40065206180919 1.33567224849354 3.5158861767162 -0.907421242107045 1.17203317989003 8.91842161525379
-10.5557396975431 -6.28953486355868 -6.88860827359286 -8.4839356509122 -6.41263323697177 -0.569844540682706 -3.93016749295321 2.35939091769132 4.42287129488858 -0.0510895815762602 3.29702443209561 9.1985823544589
-6.40645541277799 -6.6172307881442 -9.28237284747037 -11.253150359067 -7.6300252827731 -1.69336451617154 -4.26327838030728 1.13162671002475 3.74521504315463 -0.635590926083651 2.2832761851224 9.31940136822787
-7.36677777550437 -7.14957082054832 -7.67873608849265 -11.7006763198159 -9.81721722862937 -4.71055447838523 -7.35702740929343 -1.16473614952781 2.08686220862649 -2.10612523339011 1.09546053626321 7.75298083045266
-5.75861251137473 -9.80013358376243 -8.88365447304465 -12.6436413504861 -10.5836552359841 -6.01949965737083 -5.67648207924583 -2.50665557167747 0.643193366310815 -3.43632018349387 0.223673941872338 6.83785355307839
-7.50826824361628 -8.54656589681452 -7.8362082307989 -12.2323359316046 -9.94844425374811 -5.12862575704401 -4.59624279195612 -1.34320820028132 1.07354175394232 -0.684200174158271 2.83920871561224 8.35896598642523
-7.24529515179721 -8.19327984723178 -6.76495419415561 -11.7375188914212 -11.0377203074369 -5.3456598368558 -5.47366581830111 -1.79495488080111 -0.0122858134183019 -3.20907078656283 -0.0711504069241613 5.8472694310275
-11.6857760776173 -8.35663827549327 -9.80237229954113 -9.22613366733898 -7.06141885410656 -7.67163880955089 -4.33625825535167 -0.0783732761036262 2.0551907192577 2.02422491420399 4.65167299617421 7.84424272884022
-14.305544723164 -10.1965416561473 -7.38364492763172 -8.63242803920399 -7.92912374843251 -7.56850134242665 -6.9376801143993 -1.11064611781727 1.58366693149913 1.25328553806652 3.95650781284679 7.91222680698742
-17.4263227636164 -10.4970987493342 -7.77092725580389 -8.479848688299 -6.28571874445135 -6.56582624262029 -6.09363157098943 -0.148927515203301 2.75844591314143 -0.31231099909002 3.03654306585139 8.2360011881048
-16.440255876021 -12.8477723555131 -7.71766447587447 -6.09929251237349 -4.96219419999556 -7.87468123002486 -5.401509995894 -0.90066313310103 0.899793867631391 -0.0168702559037648 3.51465630964799 7.79478002028032
-16.504028597745 -14.1568987759677 -11.0086272152987 -13.5598833951083 -12.4932368191806 -8.00748471346768 -6.82694272128018 -2.62262753573331 0.785680493441497 -2.39574841586026 0.2588135805997 6.67683764371005
-18.852384445884 -13.0635699012063 -11.6060274817727 -13.2505625464699 -13.9467715003274 -10.045463440635 -8.93488299629905 -4.5190275885842 -1.31965625069358 -3.85907351753928 -0.504886505820533 4.95170414664529
-16.8979616598649 -11.186493916945 -9.73041824861006 -10.3871279196306 -12.5186853842302 -9.48472694917159 -7.17630676789717 -3.31441788239913 0.449986414475873 -3.74886040254073 -0.382494969801471 5.88108630613847
-19.0756412766197 -14.5391498825767 -10.1403824112632 -12.0597873947837 -13.9630733750083 -11.0332409165122 -8.65152704932473 -5.00138247229836 -1.83433497168801 -3.69859087683938 0.733055470206519 5.41747605583884
-17.9792195493525 -12.4245892698115 -8.45641910379583 -10.1457329923456 -11.7043305570429 -8.18743717020208 -7.4272309476679 -1.85841762369329 -0.266405218297784 -2.07962619608099 2.64862049276179 6.66173351461237
-15.4806024117903 -13.4625932259993 -10.9071637673811 -11.2762567086653 -10.4975720925765 -8.42127242521806 -8.20281043486162 -1.7071630044417 -0.542089609666306 -2.47143569426103 1.65778336091475 6.61034283204512
-21.2404981699857 -17.8886838999662 -14.281517609683 -14.4764753428372 -9.90099583539096 -9.11919842633334 -6.98769246014682 -2.05851803692904 0.220231429013339 -2.07312069806186 1.44837130633267 7.23440493670377
-21.6379477761009 -17.660195090554 -14.1449286720969 -16.0988356850364 -12.3532836220481 -10.1527392647483 -9.23576233603738 -4.08792755820534 -1.47811577536843 -3.44501183249734 -0.787880637428977 5.21930911324241
-17.4775115186518 -10.7771521741694 -8.84323608225042 -13.2007056409662 -12.5805884534662 -10.3915549451655 -10.1171084577387 -4.06823646372015 -0.942088239843194 -3.74706374948675 -1.16544448679144 5.38252723867243
-23.9304789196361 -20.8591173778881 -16.5563715587963 -16.8957995067943 -13.2708567272533 -10.9294680248607 -10.6795462261547 -4.31737314571034 -1.91217790950428 -5.5710390697826 -3.17062555659901 3.7623063434254
-20.953669313951 -18.3460300012068 -15.1724994225935 -13.0732600732283 -9.86024165586992 -4.92562938169999 -8.03154254393144 -0.858500246568159 -1.33962893919511 -2.4004542870955 -2.20146441893144 5.30823063416915
-12.9837609030984 -9.75651175759056 -7.70531852028587 -10.9863415457986 -8.23751265785911 -3.76209075234153 -6.21398932717063 -1.25531775734641 -2.78398520729759 -3.01191146157005 -1.12542159340599 5.59370892264626
-14.9898923440413 -11.060559610887 -7.61778197722002 -10.4061234994368 -8.85627685026689 -4.88686881498857 -5.99899230436845 -1.359782557054 -2.9868749185042 -1.80374465422197 -1.27241073088213 4.70039047761397
-15.3976048903032 -13.8392857985063 -9.69992727799849 -11.6606816725297 -11.1250428633256 -6.43307013078169 -7.66853041215376 -2.43492788835005 -1.35753721757369 -2.45959562821822 1.36768823103471 6.26625066237016
-7.48679808703336 -4.96849135485562 -6.74805525866422 -7.96277884570035 -7.2750842961398 -4.25368193713101 -6.26160887804898 -0.367054739865388 -0.392260352048005 -1.22564772692593 1.08934327038852 6.73076744946567
-8.38868051008745 -4.08603578047319 -6.5113001389937 -10.8319445176558 -10.5571470780806 -4.9927454514937 -5.67892175154252 -0.482300810380416 0.0363721327348188 -0.232028059525923 1.31215757890181 7.41188044114546
-10.6783434174278 -4.41302359320901 -7.06500876166604 -10.4078832886436 -9.43777907111428 -4.41845000006936 -5.16244948127053 -0.00300848700783618 0.466721890189429 -0.270352008126 2.01996171257712 8.491366741874
-10.7350324630737 -5.48081722259521 -11.0686372756958 -12.3240808486938 -10.7184995651245 -7.28696765899658 -5.67581691741943 -1.63063564300537 -0.904136085510252 -1.99616756439209 0.325087165832521 6.35259590148926
-9.71166991320523 -3.4113807591525 -5.59019087878141 -8.78264807787809 -6.65050314989957 -3.93569182482633 -4.4306621464816 1.24280930432406 1.20334435376254 3.30950928601352 2.65265274914828 9.79016495617953
-10.8895981788635 -4.19380121231079 -7.17666368484497 -10.2959053993225 -9.4102089881897 -5.20338945388794 -4.78356866836548 0.620337200164794 1.645716381073 -0.11668519973755 0.310858440399169 6.57925672531128
-4.18780285228382 -0.745164455067027 -4.56746441234242 -8.44940906871449 -9.25642734874378 -4.50450474132191 -3.91596752513539 1.62953609119762 3.28530925403942 2.61007159839977 1.56228679310192 9.18074267994274
-8.69727984341708 -4.09450045498935 -1.51049128445712 -5.96645441922275 -5.17722407254306 0.111519900235262 0.0520983609286212 4.459509936246 2.33806332674893 3.49990948763761 3.91877278414639 11.2372618588534
-14.5978884870356 -8.65459396188909 -6.71296455209906 -9.3779483014887 -7.57518340891058 -3.22030784433538 -1.84081794565374 2.00403640920466 -1.24180747812445 -2.40477516000921 -0.524541395360774 7.58724926168268
-15.2117776350542 -10.0908421949907 -7.00184530778365 -11.124739594893 -9.48968023820357 -4.08639044328169 -4.39954466386275 -0.0658444838090375 -1.56721014543013 -1.34226126237349 0.769825987382369 8.67603211836381
-17.837336176092 -16.7382074529474 -10.4042268926447 -11.3885866338556 -7.40964185541326 -2.91689931696111 -3.81469213312322 0.0427736108953312 -1.45509969537908 -1.61245214288885 -0.00882207697087978 7.961211568659
-14.8560143470764 -16.5290223121643 -11.1782723426819 -11.865127658844 -8.55247507095337 -4.01049242019653 -4.03300676345825 -0.0342732429504409 -0.4739972114563 -2.52480134963989 -1.10097131729126 7.13093175888061
-14.1727498748086 -15.837781307914 -11.4543012358926 -11.3940156676552 -8.29639374993064 -3.19676911614158 -3.52913415215232 0.769699694893578 -0.52858483574607 -1.9978536345742 -0.537906048514625 8.13285601355813
-8.48469404740767 -13.3168435530229 -13.0417085127397 -10.4920468763872 -6.27234701676802 -3.16532377763228 -3.65605406327681 1.60529084639116 0.362784819169477 -2.00373701615767 0.14391465620561 8.29843373732133
-8.03313231034712 -8.57921194596724 -9.73675512834029 -9.06796812577681 -8.04375814958052 -3.80940031571822 -2.99319433732466 1.23524499373002 -0.484887834028765 -2.36552595658736 0.143142942948774 8.08340096907182
-9.85464756705544 -14.6556119225242 -12.2421368859031 -10.3873662255027 -7.8893479607322 -3.97340100028298 -3.93127339103005 0.812863419272684 -0.276747634194113 -3.42121212699196 -1.40041821219704 7.60227877876975
-10.1312044230374 -14.8058164683255 -12.1643713084134 -10.37471371564 -7.99643879803744 -3.5626390543851 -2.63676243695346 1.61462802019986 1.35324114886197 -2.96509152325717 -1.60661297711459 8.61709994402799
-7.14993178627708 -12.1644791342995 -12.7430199363015 -11.4385384299538 -7.48775565407493 -3.77879225990989 -1.63001143715598 2.07098114707253 0.587374808571557 -2.62201201698997 -1.7748516776345 8.46560871817849
-15.3896650661122 -18.1980108607899 -14.768899380077 -11.1036638606678 -7.7764086116444 -4.00392669330944 -2.79385512958874 1.37609917033802 0.508392871509898 -4.08186095844616 -3.33784812580456 7.55992180217396
-11.6194679693742 -15.5358002142473 -14.5325462774797 -11.6505157904191 -8.82125782533126 -5.15005611939864 -5.69008945985274 0.0554549737410106 0.283371691270307 -3.60590099854903 -2.0516941504045 7.25726962523027
-11.4363135424527 -10.9113349047574 -10.8084639635953 -10.804122838107 -10.0381259051236 -5.10951033505527 -5.43948927792636 -0.231464299288664 -0.87578955563632 -3.0886382189664 -0.988069447604094 7.50432213869962
-10.9206393848766 -9.05671917308461 -8.74586330760609 -9.7947791706432 -7.42445789683949 -3.11334644664418 -6.34911381114613 -0.923862804066051 -0.875429500233043 -3.94724308360707 0.142345081676137 5.82142413746227
-8.9091176813299 -15.5277414148504 -15.3098649805242 -14.0484247034246 -10.6352414911444 -5.91225526983088 -6.43331812078302 -2.17186449224299 -1.8699331110174 -5.02698419744318 -2.77858827764338 6.22957898920233
-9.88127727508545 -14.3792421340942 -13.3730089187622 -10.6519777297974 -7.89701290130615 -2.97059459686279 -3.76374835968018 1.0319917678833 -0.106977653503417 -2.2752420425415 1.0061185836792 8.10434894561768
-12.1821336052634 -12.5422181389549 -12.777371337197 -10.1914281151511 -7.79218189933083 -2.97282498099587 -3.0929440758445 1.13462741158225 0.0184012152931921 -2.30301563956521 0.286065170981669 7.33028800270774
-15.2945897015658 -15.6734425458041 -13.00081986514 -11.0142208966342 -11.5072400006381 -8.75131959048185 -7.22417611208829 -1.91381806460294 -1.69675034609708 -3.39986771670255 -2.43904275027188 5.94705038937655
-11.1179757465016 -14.8599419940602 -16.5565553058277 -16.8475709308277 -13.1824174274098 -7.65089658390392 -8.56861737858165 -5.43055394779552 -2.03752568851818 -4.91918614994396 -3.80473188053478 6.0572981487621
-7.61906608234752 -13.3009756435047 -15.8641622890126 -16.2013738978993 -13.8529356349598 -7.5810488093983 -10.9703462947499 -4.00416358600963 -3.75079902302135 -3.79211600910534 -0.611354671825062 6.86548344005238
-8.13339115489613 -12.62201572765 -13.2382381092418 -13.9882304798473 -10.6193397175182 -5.80462147105824 -10.4163825641979 -3.63223720897328 -0.500633968006479 -3.20202900279652 -2.10755230296742 5.85590194355358
-13.1285441745411 -10.0388301242482 -10.1341536868702 -9.62028726230968 -9.89225419651378 -5.65778192173351 -11.2044947970997 -4.79315408359874 -1.51169999729503 -3.68293222080577 -0.992800079692493 6.53661028255116
-11.7342591632496 -13.2447572101246 -11.1489625323902 -10.0425801623951 -9.80613187443126 -4.9082894672047 -10.6998067248951 -3.67696431766857 -1.53770307194103 -3.29628423344005 -0.840693031657825 6.61304136623036
-10.9551122752103 -13.1826799479398 -12.6158273783597 -10.3566949931058 -10.033477601138 -5.92396527203647 -11.1479089823636 -4.2988279429349 -1.24647313031283 -4.47567158612338 -2.68739109906283 3.82437342730436
-13.6671318661083 -11.4101853023876 -11.0071930538524 -9.46428152431141 -10.0806221615184 -5.83630415309559 -11.5304817806591 -5.14319082606923 -1.74927755702626 -3.88741918910634 -0.990030730854382 6.99547151218761
-13.5598820252852 -12.4851521058516 -10.834437231584 -6.73769650892778 -5.91856084303422 -4.251055578752 -9.96486173109575 -4.09243665175005 -1.48493848280473 -3.41913876966997 -1.4049976869063 5.64324774308638
-11.383876210993 -10.7219842737371 -10.0133184259588 -6.76656664068049 -7.31632745916193 -3.84534395391291 -9.93659151250666 -3.90731752569025 -1.76238573247736 -3.06045282537287 -1.02521074468439 6.62783300226385
-8.7866192557595 -6.8195839621804 -7.97662741921165 -7.98796088478782 -9.37535102150657 -4.02221114418724 -10.0502720572732 -3.63662726662376 -1.46928031227806 -3.47336013100364 -0.833602974631571 7.66208164908669
-5.90489709160545 -9.02271020195701 -8.93208253166892 -5.3810037352822 -6.82478272698142 -3.03747498772361 -8.88552415154197 -1.88808190605857 -0.202350018241187 -0.991925595023414 1.89342749335549 11.1081205628135
-4.44816630970348 -8.27638286243786 -9.28929179798473 -5.27154773365368 -6.11969226490368 -2.88895839344372 -9.06557124744762 -1.91829150806774 -0.112272678722036 -2.36538928638805 -0.956741749156606 7.81646973003041
-4.63992937261408 -9.14049776250666 -9.60980852300471 -6.41005380803889 -5.87492807561701 -2.35365923101252 -7.73035486394709 -1.24080904180353 1.79551450555975 -1.63801630193537 1.0968507940119 8.80747548883611
-5.57810558839278 -7.67899860902266 -8.90709080262618 -6.68358387513594 -6.98982586427168 -2.355474133925 -8.19065441651778 -1.02309002442793 0.739055971665817 -0.298429151014847 1.70376048521562 9.21910796598955
-8.48850403699008 -7.61705742749301 -9.8194728938016 -7.76967774304477 -6.68051491650668 -2.50917206677524 -8.49677811535922 -1.70047341260043 2.34272803393277 -0.313228234377775 2.0550216588107 10.1503938588229
-11.32840014371 -9.89355135830966 -8.75869990262118 -7.64925433072177 -9.12544299038974 -4.89170313748446 -10.9363255587491 -3.82670069607821 0.0440478238192483 -2.59670115384188 1.02469777193937 8.8832726391879
-13.2487347516147 -10.5033257397738 -9.64186410036954 -7.87250832644376 -8.22624520388516 -4.57373169985684 -10.0401108655063 -4.49386338320645 -0.256425181302156 -3.2024376782504 0.905184468356047 9.3061301318082
-10.2545033021407 -10.1492100282149 -10.0636730714278 -6.52565579847856 -6.73144917921586 -4.71655469374223 -10.1528931184248 -3.43767362074419 -0.770294241471724 -1.83949666456743 1.77739901109175 9.61210627122359
-13.8691074024547 -10.5339233051647 -9.5939361225475 -7.51924435008656 -6.5603438984264 -4.07913128245961 -9.87034908641468 -3.23693577159535 0.552370869029652 -1.15391270030629 0.657551609386097 8.18123706470836
-13.4045767090537 -12.6870168946006 -14.5086454651572 -12.2538809082725 -9.59193747260354 -4.48502104499123 -8.83772986151955 -2.1776460907676 0.275347302176737 -0.78168432929299 2.18336541435935 9.17346913597801
-13.8528551188382 -16.6392244425687 -15.8834375468167 -14.8226617899808 -11.583075913516 -6.55120602521029 -10.9139074412259 -3.99643650921908 -1.38556424054233 -2.83519307049838 -0.147656830874357 7.65473422137174
-11.707585404136 -12.2656298377297 -13.0470286109231 -13.2395640113137 -12.0118647315285 -5.92364413521507 -10.1639090277932 -3.48602778694847 -1.46925456307151 -1.73564822457054 1.57219593741677 9.26692860343239
-11.0286638086492 -14.7714769190008 -12.1734811609442 -10.0508367365057 -8.03895967656916 -3.39512079412287 -8.29523294622248 -1.10848253423518 0.901182001287285 -0.0670129602605662 1.74625188654119 10.6892746145075
-9.6113771872087 -11.6315817312761 -10.9157804922624 -8.42954010529952 -6.80918259187178 -3.08411545319991 -8.25488037629561 -1.52978272004561 1.79484801725908 -0.175113149122758 1.83900695280595 10.8977981133894
-12.5511198477312 -13.5037756399675 -9.78529076142745 -7.48085693879561 -8.89227585359053 -3.14008431001143 -7.91120438142256 -1.02629189057784 0.99753089384599 -0.556229634718463 1.4962815804915 8.27838416533037
-10.6757919658314 -5.58229182850231 -7.05639194141735 -7.13062213550915 -9.81885646473278 -3.65340160023083 -8.39610980640758 -1.44439052234997 2.04171444285999 -0.956984745372427 0.894449962269174 8.98742462504994
-11.4862770514055 -7.01085514588789 -8.7477821783586 -10.5021938757463 -11.6824631170793 -5.25513882203536 -9.22832722230391 -2.20978207154707 1.66125445799394 -1.64463467164473 0.162438921494918 8.56133323149248
-14.0965025728399 -10.8005392854864 -10.1711447542364 -8.21796825582331 -9.74127033407038 -5.28033092672175 -10.178564340418 -3.09114483053034 0.592872350866145 -2.95002201253718 -0.943393976038152 8.80059024637396
-17.3852080691944 -16.109580932964 -11.182407318462 -9.24625390659679 -8.34929460178722 -4.3123759616505 -9.43394082676281 -2.295408188213 1.27169042934071 -1.96788400303234 0.138412536274302 9.21072679866444
-10.7403678894043 -13.146167755127 -10.9030456542969 -9.17963027954102 -6.04117584228516 -3.77766418457031 -9.02140998840332 -2.46604537963867 1.25517845153809 -1.23045349121094 1.77842140197754 9.58729457855225
-9.39287105907093 -15.5967456470836 -14.8523532520641 -11.7868854175914 -9.62693325389515 -5.86235348094593 -9.35748974193226 -3.23135486949574 1.61980136524547 -0.992430843006481 0.914313160289417 9.50121005665172
-8.1527534051375 -10.8677802606062 -13.0361991448836 -12.2190719171004 -12.0061164422469 -6.73543696836992 -9.4762225671248 -3.78619914488359 0.919626660780473 -0.735337786241011 1.70502132935957 9.54318947358565
-15.6105338530107 -16.7423545317216 -16.344180245833 -13.0324775175615 -11.0042716459794 -7.47637476487593 -9.51727404160933 -4.84518160386519 0.445725302262741 -3.2394114927812 -0.430197854475541 7.6700590653853
-15.823117498918 -18.4763844056563 -14.7820560975508 -12.0571987672286 -10.2963745637373 -8.43058324293657 -7.98603558973833 -3.95105481581254 1.06845736070113 -3.63292241529985 -1.95221257643266 6.85927748246626
-16.4000164465471 -19.3456837133928 -18.0721012548967 -14.4005810217424 -11.4835125402971 -9.52294697328047 -7.99834789796309 -5.9241005377336 -0.195701261000199 -3.53670277162032 -1.3789345221086 7.21229205565019
-12.2095522013578 -19.119094285098 -16.1667169657621 -13.1134599772367 -9.58809033307162 -4.68737355145541 -6.16618863019076 -1.34171811017123 3.37266406145963 -1.82363644513217 -1.20495549115268 7.19916018572721
-11.5654666207053 -16.8525302193382 -17.3924357674339 -15.7466304085471 -12.1489093086936 -6.88169739463113 -8.27042458274148 -2.79943535544655 2.70711257240989 -1.66832802512429 0.129575035788797 7.99022032997825
-7.93337553197687 -14.0481674020941 -14.8136894052679 -14.1081344431097 -10.9050952737982 -6.64029234105891 -6.68036764318293 -3.11569135839289 3.05359918420965 -2.26208227330988 0.297035997564141 8.64119989221746
-12.1402174082669 -15.0013433543119 -15.5411192027005 -13.1366544810208 -9.03497754010287 -6.06770382794467 -8.15497265729037 -2.39611874493686 2.8953069600192 -3.51892147931186 -1.00463162335483 6.27278079119596
-9.56092008243908 -14.554650627483 -13.7145894397389 -12.4114735950123 -8.87985738407482 -4.94109090458263 -6.41202100406993 -1.18659146915783 3.82616678584706 -1.63660176884044 -1.10273488651622 8.07573763240467
-12.3928225083785 -16.156990294023 -12.83827233748 -8.38118386702104 -4.90706849531694 -7.35811448530717 -7.48279786543413 -2.19427323774858 3.13990377946334 -1.30070519880815 0.0292317823930226 8.86820005937056
-7.8529469576749 -10.4481427279386 -13.0322472659024 -12.7827508059415 -8.24007769497958 -5.82697649869052 -8.10324831875888 -1.0592457857999 3.01093129244718 -0.819465359774505 2.03070286837491 10.0264981183139
-3.98648993752219 -9.72669951698997 -11.8007904746316 -11.3094345786355 -8.19242636940696 -5.0793453910134 -7.40661780617454 -0.460790322043678 3.38572724082253 -0.38867537758567 2.00410111167214 10.966135337136
-15.8252898736434 -10.5420371575789 -7.67037311033769 -11.4204322381453 -10.7496749444441 -4.91365542845293 -5.47765078978105 -0.236373095078903 2.35621342225508 -3.23275676207109 -1.8600303216414 7.18587955995039
-14.2367103229869 -13.0332610737194 -7.53570820201527 -9.24382282603871 -9.55643345225941 -3.90389706004749 -4.75225902904164 0.838290439952505 3.35427783619274 -1.49524380077015 -1.18632770885121 8.3152477611195
-16.2093165657737 -14.7406008980491 -9.45594628073952 -12.9201739571311 -9.34089882590554 -5.35883171775124 -6.5886061928489 -0.339945151589134 1.98916022560813 -2.09198601462624 -1.47882874228738 7.76719443581321
-14.1973851290616 -10.8264840212735 -7.10236292752353 -10.0617669192227 -7.65773325833407 -3.60845881375399 -3.33651095303622 1.10863560763272 2.98726338473233 -2.46739130887118 -2.34605151089755 6.77155369845304
-13.6758157556707 -10.1103345697576 -5.1822549646551 -9.4056207483465 -7.65676325017756 -3.76113527471369 -4.62200563604182 0.925744836980645 3.32534581964666 -3.07902353460139 -1.09566133672541 7.15481645410711
-12.4015175039118 -12.1335846120661 -8.09132730310613 -8.72468149011785 -6.71313249414617 -3.43554841821844 -3.21412622278387 1.70567358190363 3.89261472875422 -2.35494958704168 -2.23992311304266 7.28445280248469
-13.7509083227678 -11.110889859633 -7.70314449830489 -8.79658932252364 -5.42251057191329 -3.00188297791914 -5.66785664124922 0.551854662461714 3.43479686216875 -2.94425434632735 -2.96243328614668 5.94960933165117
-15.2285069118847 -12.5734585415233 -7.27036367763172 -4.31444250453602 -4.07351194728504 -5.33399282802235 -5.91598783839833 -0.196364272724498 2.43166459690441 -3.64712797511708 -3.78755461085926 6.2557956088673
-14.9207497336648 -11.2531033255837 -7.14107329628684 -9.2730808951638 -5.5712815024636 -1.68413359902122 -6.22715575478294 0.522928168556906 1.37911980368874 -0.401142189719462 -0.435762474753641 8.35718434073708
-9.60870323181152 -9.49883613586426 -11.2835651397705 -8.72404251098633 -4.50639686584473 -2.11126098632813 -5.6030632019043 0.874435806274413 1.63445701599121 1.07202377319336 0.394092941284178 7.83698120117187
-15.644324389371 -13.597205248746 -8.58450039950284 -10.1613665494052 -7.24536618319425 -4.27866086092862 -5.25264081087979 0.499499234286223 1.7505730715665 0.36728182705966 -0.770697680386629 8.36031809720126
-19.9026958812367 -15.6113102306019 -11.8097736705433 -9.97129748951305 -6.29058192859997 -3.14513515125622 -5.35129474293102 -0.0567734111439115 2.69109226573597 -1.65985034595836 -0.657153354991568 7.50098492015492
-13.5229427511042 -12.7057048971003 -7.50898095911199 -10.376038759405 -7.94733354395086 -2.89470788782293 -4.20480462854559 -0.110982149297541 1.68500784093683 -2.71076700037176 -3.34341546838934 5.06971719915217
-6.70002898302945 -12.9261585148898 -11.5646167668429 -11.1409164342013 -7.79535826769742 -3.1918998631564 -5.10486182299527 -0.0916191014376544 1.6848091212186 -0.0620437535372638 0.42175713452426 8.39807072552768
-4.9924767667597 -10.6435006315058 -7.82855541055853 -9.69445926492864 -6.23272449320013 -2.95897800272161 -6.91026241129095 -1.63655406778509 0.35563915426081 -0.843062704259697 0.249991113489326 7.67641990835017
-5.55697269439697 -11.3742544174194 -11.525119972229 -12.1173898696899 -8.32557697296143 -3.9998456954956 -8.3620512008667 -2.60611743927002 -0.736702156066894 -2.80393047332764 -0.480169486999511 6.53191356658936
-6.64347088553689 -12.940677764199 -11.405256392739 -8.28987324454568 -4.76026547171853 -3.37378132560037 -4.61100208976052 -0.0102540276267327 -0.384040953896264 -2.78265392997048 -1.42273533561013 6.36922251961448
-4.92528272975575 -9.46302915919911 -10.989890349995 -9.45730520595204 -5.46044088710438 -2.94992376674305 -4.4374344478954 0.783108459819449 0.838654266704214 -1.74424101222645 -0.531678451191294 6.33957551609386
-14.6067278168418 -11.6148760102012 -7.9539644501426 -10.5896093628623 -5.78976462104104 -3.21818373420022 -4.72068426825783 0.169036648490213 1.1124360778115 -2.92233870246194 -3.51625464179299 6.04145982048728
-11.5963762976907 -11.6381453254006 -9.2026270606301 -10.2847841956399 -5.7890471198342 -2.37820803902366 -6.6383131720803 -0.20162760994651 1.08676350333474 -2.15850436470725 -1.7985857703469 6.41309845664285
-17.4865998441523 -17.485993307287 -11.7542275602167 -9.2860860044306 -4.80360881632025 -3.61485187357122 -7.70826999490911 -1.7742280179804 0.971133310144598 -3.43697444742376 -1.30374233072454 7.09273441488093
-19.4445856527849 -17.4605043844743 -11.4599359945817 -7.571174474196 -4.41037354035811 -2.3498609976335 -7.49625191255049 -2.10693726106123 1.68412414030595 -2.0822828726335 -0.0271967367692412 8.56307712034746
-12.0551235459068 -12.1893017075279 -8.11157343604348 -7.31884691931985 -9.13669131018899 -4.92421267249367 -10.6727325699546 -3.98157236792824 -0.262217738411643 -2.8502743027427 -1.49832461097024 8.82608105919578
-13.0611939256841 -8.63497589284723 -6.77183578664606 -9.80312774831598 -10.584227067774 -5.03757522756403 -10.5490975206549 -3.47983596975153 -0.50797317678278 -3.78504036123102 -1.72819183523005 7.53769923990423
-16.9905098568309 -13.4365662227977 -10.0122917782177 -9.5531529079784 -9.69945227016102 -4.55053221095692 -6.68087469447743 -2.15929113734852 1.2374965060841 -3.30309187282215 -2.41079985011708 7.8473597873341
-25.5068867076527 -20.3194019664418 -16.4115726817738 -16.7810680736195 -13.2006122935902 -7.95468257557262 -11.0098183025013 -4.85957263599743 -0.858140217174185 -4.59937785755504 -2.89711497913708 5.74819256175648
-20.081245656447 -19.2551500753923 -14.5197107748552 -12.1251413778825 -8.6629526571794 -4.41495346589522 -8.40365623994307 -1.94770836396651 1.13966918425126 -3.13729118867354 -1.91677689118819 6.38095355467363
-20.2649816773155 -15.6433653137901 -12.7515997193076 -10.6051267883994 -6.30459540107033 -3.60769598700783 -6.71930067755959 -1.42259924628518 2.06564957878807 -2.51628821112893 -0.923654010079122 8.64911324761131
-14.474403962222 -15.0602766123685 -10.669773682681 -10.7010713663968 -6.58273564251986 -3.17194996747104 -7.60110150250522 -0.555773362246427 1.33202685442838 -2.86016331585971 -2.00137387188998 8.26123465624723
-11.8644828016108 -7.70853607004339 -9.42161742990667 -12.1645163709467 -12.3087310010737 -9.29751197641546 -13.8521765882319 -7.18661872690374 -2.31453697031194 -5.50631706064398 -2.14866248911077 6.16596134359186
-8.89598622755571 -11.0501266999678 -15.382526068254 -18.4513584657149 -16.6232983155684 -11.2887035890059 -14.5593906922774 -8.02352681593462 -3.66876187758012 -5.14327969984575 -0.00764813856645219 8.14691862626509
-2.47233044884421 -6.79788625023582 -11.0008624770425 -15.4045757033608 -14.2755435683511 -9.63912045738914 -12.5901912429116 -6.65286290428855 -2.90824544213035 -3.60253178856589 1.49710810401223 8.46056997992776
-2.30567648627541 -7.30313971259377 -11.6403818390586 -15.2273836395957 -13.7890138886192 -8.560977008126 -11.1622095368125 -6.16538145758889 -1.77271368720315 -2.01332762458108 2.46641633293845 9.81279752037742
-1.19538555145264 -6.22263202667236 -8.74366436004639 -13.0729528427124 -13.1788068771362 -8.55024967193604 -10.1328397750855 -5.08766422271729 -0.814247703552248 -1.49724254608154 2.52842845916748 10.1282428741455
-5.69705740321766 -10.1263634334911 -13.9734093319286 -15.7076851497997 -13.329515136372 -7.97325674403798 -10.028640426289 -3.84340826381337 -1.08461157191883 -0.333053268085827 3.58962091099132 10.706506096233
-4.06742414994673 -7.47300276322798 -11.8310655073686 -14.9699929670854 -13.837073655562 -7.89681562943892 -9.12457975907759 -3.11006292863325 -0.0710404829545439 0.522179274125534 4.26745286421342 11.8649212403731
-2.31379471692172 -7.57130013379184 -10.701509102908 -13.5837093439969 -12.8216968623075 -7.13541565808383 -8.55505906018344 -2.69050942334262 -0.38386307629672 0.36186446276578 4.37666739550504 12.8292030247775
-10.2868526372043 -7.81280783739957 -7.26310042467984 -11.1154544743625 -11.9103362950412 -5.78005866137418 -10.0059917363253 -3.53609923449429 0.527117928591643 -0.788821020993318 4.30640145215121 11.3232175913724
-12.3240105455572 -10.3799568956549 -12.0454651659185 -14.2866303270513 -12.7648522203619 -7.60600822622126 -11.6074654405767 -4.81846397573298 -1.60797279531306 -3.83293693715876 -0.314273530786689 8.40619689768011
-8.72385962226174 -10.038711383126 -11.0573652527549 -11.1967886231162 -7.77592833258889 -4.84671385504983 -10.7508810303428 -3.78136427619241 -0.00656683661721047 -2.39313490607522 2.05783288262107 9.47863309166648
-13.6241660291498 -11.9317984754389 -15.6688018018549 -15.7683386976069 -12.5507903272455 -7.58922340219671 -12.2250075513666 -5.56579925363714 -1.80722953622992 -1.89938880747015 2.8145508592779 9.71479366475885
-13.5917691230774 -13.3640126228333 -13.3715008735657 -17.0534733772278 -15.2389630317688 -8.38453378677368 -12.054381275177 -6.4455002784729 -1.96812143325806 -4.74701013565063 -1.41162004470825 7.27616128921509
-15.1967521754178 -16.7435737696561 -11.5196281519803 -15.8328910914334 -15.7020279017362 -10.5397659388455 -11.7203384486112 -6.85162697705356 -2.26569329175082 -3.45090256604281 0.827200308713046 8.42225588885221
-0.505408191680907 -4.00882616043091 -8.59451761245727 -12.7376297950745 -13.1647233009338 -8.10522737503052 -12.2216652870178 -5.61051836013794 -2.74594392776489 -0.956457996368407 3.45042715072632 11.0288334846497
-5.12919840379195 -9.57067331834273 -13.0841716246171 -15.4726909117265 -14.4424441771074 -8.42646250291304 -8.51190981431441 -4.9391730742021 0.0297943635420381 -2.38639292283491 2.26817288832231 9.80554070906206
-5.31174136075106 -8.78656626614657 -12.8922371951017 -15.7950425234708 -15.4585747805509 -8.99684382351962 -8.41190005215731 -5.01523638638583 -0.476105221835049 -2.82031298550692 1.7130598935214 9.74825333681974
-3.99465157768943 -9.17032601616599 -8.03778245232322 -12.0340001799844 -12.1202581145547 -6.78592850945213 -11.5818937041543 -5.99678208611228 -1.40670373223045 -3.09993531487205 1.41738531806252 8.47588560797951
-19.4786880753257 -19.7033203385093 -14.1284721634605 -14.3316429398277 -12.0755623123863 -8.05750162818215 -12.1243370316245 -5.43547327735207 -1.22489245154641 -1.94076807715676 2.13994328758933 8.92552583000877
-11.5087874846025 -16.6798270659013 -16.4677909330888 -13.5770324186845 -11.1767524199052 -8.20313105149702 -10.6677211241289 -4.74079165025191 -0.859192223982376 -1.59583315415816 2.09733357862993 11.3502155824141
-10.6137070569125 -13.0683789166537 -10.9643635663119 -12.0118603619662 -11.635464182767 -7.38996171084317 -11.5215840252963 -4.66836403933439 -1.70019959536466 -1.79231690493497 2.10029364499179 11.127252110568
-7.75847285877575 -11.8629135478627 -11.7289528239857 -12.9205459941517 -11.9727272380482 -6.50822299610485 -9.28846210132946 -3.14295428882946 0.171098292957652 -1.6026558269154 2.25353008617054 11.471787036549
-5.65868737480857 -7.00822999260642 -11.527446530082 -11.0373018004678 -12.1447141387246 -6.74436929009178 -11.7345273711465 -4.9974458434365 -0.517968914725564 -2.89733292839744 1.21224043586037 10.2797138474204
-9.62525141455911 -10.4441467545249 -10.4521366379478 -10.1669441483238 -9.59759295203469 -5.47405588843606 -8.89499056556008 -3.2401367447593 0.346546528556129 -1.57155382849954 1.75695836327293 11.172630665519
-4.34820847077803 -7.30541519685225 -9.05782799287276 -10.1979971365495 -12.364794774489 -6.77706055207686 -11.7147551016374 -4.89282707734542 -1.17459587617354 -1.35223679109053 2.6979417367415 12.2790708108382
-5.25666795210405 -8.27486787275835 -10.0915907426314 -8.24188027815385 -10.0363005204634 -6.52364526228471 -12.3443449540572 -6.41359124617143 -1.18416581587358 -3.2773417039351 -0.116750578446823 10.0442334608598
-3.15133192755959 -7.41292097785256 -5.8798361084678 -7.03681471564553 -12.2596388123252 -8.11008360602639 -12.5713835022666 -6.53983595587991 -1.60049917914651 -3.50827315070412 0.64037034294822 10.2192878463052
-3.88224690177224 -7.84131138541482 -11.5517281792381 -11.3563622734763 -10.9750451348045 -8.20542996146462 -12.0784425041892 -5.87372677542946 -0.67904179312966 -2.47947209098122 2.06232173226097 10.1277943351052
-6.41223834644665 -10.6313164104115 -12.409026371349 -10.6414959300648 -9.24311183582653 -5.62439845692028 -11.0166275371205 -4.57802699695934 0.154892696033823 -2.44844936024059 1.64929272044789 11.6592900883068
-5.32376843365756 -11.5727613535794 -14.9436834422025 -14.0536726084622 -12.4738424387845 -7.3231142130765 -10.5456903544339 -5.20068150433627 0.363628569516269 -1.79829960736361 1.9567815693942 11.0807439717379
-11.5033042214134 -11.3382956764915 -17.4122016213157 -18.8695571205833 -16.8044059059837 -10.6837146065452 -12.6395842812278 -7.24619934775613 -2.71802590110085 -3.41543457724831 -1.10389588095925 8.8347523429177
-7.31770448684692 -7.10830049514771 -13.2470105171204 -13.7340138435364 -15.4701703071594 -9.18462495803833 -11.9856541633606 -5.9280083656311 -1.54161577224732 -3.8495343208313 -0.959733295440675 9.03309984207153
-7.35265291387385 -10.3427499597723 -16.2962907617742 -17.7521737878973 -14.9528497522528 -9.89447725469416 -10.9066633051092 -6.13429010564631 -1.72786462957209 -3.94860399419611 -0.253243810480292 8.72688638513738
-12.0940854506059 -16.5163304762407 -13.0866467909379 -10.383666749434 -11.8305089430376 -6.6712739424272 -11.8291699842973 -4.82564520402388 -1.71962332292037 -3.33427977128462 -1.10421537919478 9.17472863630815
-6.79906411604448 -9.1618818803267 -14.7128824754195 -15.0853991074996 -14.7601275010542 -9.48679490522905 -10.2800383134322 -5.07388253645463 -1.88640160994096 -1.82223840193315 1.21370939774947 10.085766358809
-11.8400182377208 -8.84794517863881 -14.6332997928966 -14.8715352665294 -13.4600095402111 -8.40504738200795 -13.8049344669689 -6.5012998234142 -2.71839615214955 -4.01214500774037 -0.394020999561658 8.13037780414928
-5.95884846774015 -9.99576520052823 -6.36230992403897 -8.32485150423917 -12.7954916867343 -9.9741740140048 -12.0449156674472 -6.42830990878019 -2.04029606905851 -4.13683842745694 0.684576520052822 9.32331038388339
-14.0505719705061 -13.5094228311019 -9.71113639311357 -6.43528037504716 -8.17106299833818 -6.33632522062822 -11.1722875161604 -6.56713538603349 -1.88644080595537 -2.18335204557939 2.53326363130049 11.1039461569353
-9.3556548725475 -12.74955479015 -7.17236439098011 -6.4117843281139 -9.44820515025746 -8.3056060444225 -14.2317859302868 -8.24436298717152 -4.25996509898793 -3.82837406505238 0.835266910899769 8.86845191608776
-8.9430286840959 -12.3835422949357 -7.65595364137129 -7.57180141969161 -11.6687405066057 -8.93032002015547 -12.0492985205217 -7.34095501466231 -3.03919529481368 -1.64939617677168 2.71199679808183 10.4521205468611
-12.2680588808927 -18.7405167666349 -17.9117089358243 -13.7847176638517 -11.7521592226895 -11.7086411562833 -10.9586468783292 -6.01770983609286 -1.48338519009677 -3.54708109768954 0.941188708218661 10.0662735852328
-10.7447012814608 -18.1787432583896 -17.094262972745 -16.1766375454989 -14.9513262662021 -9.59858121004972 -12.4607561978427 -5.96726407137784 -1.65652073946866 -3.52992810336026 1.00102244290439 9.20633898648349
-8.83280617974021 -15.9151101805947 -15.7341104247353 -15.4537645079873 -16.9192147948525 -10.4410405852578 -12.9591394164345 -7.12610871575096 -2.25234086296775 -4.00646264336326 0.369899203560568 8.91085665442727
-8.35204407085072 -16.2109899174083 -14.6768903385509 -12.2639226566661 -12.0253743778576 -7.6319093357433 -12.7126264225353 -5.92489143718373 -1.52835937846791 -3.50352188457142 0.520686184276233 9.20794776569713
-10.149372586337 -17.6493535128507 -17.4489102450284 -15.863914975253 -14.2966542330655 -9.51944399746981 -12.8677563753995 -6.52690936001864 -1.36681223782626 -5.55542612942782 -2.1198201266202 6.65418194857511
-8.73553559563377 -15.2044553496621 -16.9984349944375 -16.1281881072304 -14.766680691459 -9.68603417656638 -12.0309018828652 -5.99343583367088 -1.11302468559959 -4.5829381682656 -0.387022946097634 7.96594526984475
-5.08491734591397 -11.6971686276523 -8.41492680636319 -5.51005200472745 -6.65869931307706 -4.19952420321378 -10.4923975857821 -4.1369269284335 -0.651928225430574 -0.60733632174405 2.99177904996005 10.7203452196988
-10.4652828043157 -14.5652984445745 -10.5435642069036 -6.76069486791437 -8.73997724706476 -4.93170774633234 -10.5741981332952 -5.43356359655207 -1.63079107457941 -1.5615180795843 1.56870996301824 10.9314180547541
-11.2853072253141 -12.0194533434781 -7.03712683590976 -3.28384047421542 -4.61225348385898 -4.99350577267733 -10.0076754656705 -5.65812712582675 -0.933061894503506 -1.06225043210116 3.79219979372892 10.9526621731845
-13.0835752660578 -13.9524221593683 -8.53001882379705 -4.37092115228826 -5.03823758905584 -5.58395482843573 -11.5126218969172 -6.23901845758612 -2.0593996221369 -1.26454068964178 1.75804231817072 9.95073698217218
-16.9118555242365 -15.4041803533381 -12.5500925237482 -7.81452733820135 -6.15384465997869 -7.64915258234197 -9.96162206476385 -7.14109021967107 -2.85937864130193 -2.48351842706854 1.34966486150568 9.05671804601496
-19.8414228959517 -16.2553976579146 -13.361762861772 -9.54769692854448 -9.49307618574663 -7.9557035966353 -12.1299704118208 -7.3807638688521 -2.78073296980424 -3.06376252607866 1.73243345780806 9.16645826859908
-13.4799984845248 -12.3992527875033 -13.9681195172397 -11.1942528637973 -11.4943684491244 -8.60503090945157 -11.6214131268588 -7.11011780825528 -2.55517853823575 -2.19729889956388 1.52254401120273 10.5429698077115
-22.8815807515925 -16.6686824971979 -17.373100679571 -12.7929882222956 -9.70159379785711 -9.74971048181707 -12.6657222921198 -7.75809900110418 -3.23131601160223 -2.91902009790594 1.18561514074152 8.95112379247492
-21.2105747569691 -15.8331333507191 -17.6955448497425 -17.1134029735218 -12.3685947765004 -11.0491215098988 -10.504712711681 -7.44154513965954 -1.45612109791149 -3.43813861500133 0.485628474842418 8.82347427714955
-12.3459710901434 -12.1678781336004 -14.8586435144598 -13.5439882105047 -11.658062917536 -7.66001794988459 -8.92558382207697 -4.62164591008966 1.69632627313787 -1.75332735235041 2.21683599298651 10.7788324529474
-12.77456147454 -11.0596471526406 -11.7692628600381 -8.98378045342185 -8.51565797112205 -5.14226014397361 -10.4167791106484 -4.23326356194236 -0.879261563040995 -3.80513245842674 0.503789355538107 8.80635874488137
-20.799032497406 -16.1724646568298 -12.1918089866638 -13.0758765220642 -10.0325167655945 -4.27870016098023 -6.43714361190796 -5.70980863571167 -1.93602209091187 0.374269199371337 -0.0725710868835456 8.64119596481323
-19.4771172523499 -14.307527256012 -11.1111371040344 -12.3116852760315 -8.83600206375122 -5.27013368606567 -4.72760362625122 -6.00413675308227 -1.36932344436645 -0.563317966461181 0.936113643646241 8.74646978378296
-8.11802695881237 -12.6137907374989 -10.971882091869 -5.9588720668446 -2.11837218891491 -4.89205764423717 -2.3171427119862 -3.55088256489147 -0.283909069408072 0.196414722095835 0.0316541324962252 8.31295563090931
-6.86985643560236 -10.8441224878485 -13.347319204157 -14.9893022363836 -12.4943834131414 -8.72773607427424 -6.22941454107111 -7.10531862432306 -1.41077478582209 -3.14328630620783 -2.25042207891291 8.32947294061834
-3.72622345144098 -9.70841644460505 -7.66965530568903 -7.55046699697321 -3.9648194139654 -0.275850755518132 1.34926940744574 4.25034477060492 0.149686353856868 -1.98712394887751 3.46665527170355 10.3735928708857
-14.5553731484847 -12.3068189187483 -14.7432622476058 -14.8353528542952 -11.2575597329573 -6.89100928740068 -1.76858993010087 -3.15526290373369 -0.363387064500287 1.91452126069503 6.65967087312178 14.2136979536577
8.52646441893144 3.4451455636458 2.43568129972978 -2.10163788361983 -4.47810272736983 0.492123560471967 -3.85972885652022 0.91568274931474 4.96138472990556 -0.101059956984088 3.05536170439287 11.2808475060896
8.22326379255815 1.99267201857133 0.937254004044966 -3.93169397874312 -5.6568660215898 -0.872140832380815 -5.06310076280074 -1.18874544663863 3.24271588758989 -0.951969094709916 2.73659902052446 9.82913403944536
7.66603318127719 0.9910081950101 -0.215481367978182 -4.68336924639615 -7.31691798296842 -1.51052722063931 -5.9889779957858 -0.299481001767244 3.54904309186069 -0.493048277768221 2.31663075360385 10.3963893977079
6.0287316495722 -0.567568475549873 -1.86445491964167 -6.47752254659479 -7.46420925313776 -3.29550808126276 -6.11596553975886 -2.1924540346319 3.0511754209345 -1.32622783834284 2.14450198953802 10.0890381986445
7.62356795397672 0.406299963864413 -1.19247208508578 -5.59835396679965 -8.03564988049594 -2.48396645459262 -6.47242508801547 -1.71647225293246 3.88250388232144 -0.856187447634611 1.85053671923551 9.94284762469205
8.57595352693038 1.376230283217 -0.509090380235151 -4.88765521482988 -6.6745452447371 -1.2078818841414 -5.27994914488359 -0.471090273423627 4.44352440400557 0.000827832655474481 3.04512409730391 11.4676180319353
6.64211083325473 1.14876652630893 -0.453637114438145 -5.37561511126432 -6.62076853838834 -1.84281252947721 -4.07505320635709 -1.10763644305143 4.58473492535678 -0.437266341122715 2.93813801678744 10.9320859995755
7.3592153115706 1.12419467405839 0.64934497313066 -4.1044487433 -6.18848843141036 -2.22646374268965 -5.61628002686934 -1.89265484376387 3.47672038511796 -1.0004620031877 2.84993319944902 9.34055476622148
7.00846481323242 0.437363624572754 -0.74077320098877 -5.46961307525635 -7.39864063262939 -2.92153453826904 -6.665358543396 -3.11377239227295 2.64394474029541 -1.75376415252686 1.49156284332275 8.42673397064209
8.14173381111839 2.17823855660178 0.611427948691627 -4.02450115897439 -5.81968243338845 -0.714169814369896 -4.58257611014626 -0.751572921059349 4.33203379891135 -0.747832610390404 3.06659381172874 9.87172477028587
7.74729237122969 1.58951172395186 0.136909337477249 -3.82345023588701 -6.73319449858232 -1.43402305082842 -5.80361762480302 -1.19009032682939 4.19477448029951 -1.28162398771806 2.35431084199385 9.68350109620528
9.68072136965665 2.14773186770352 1.79010018435391 -2.72098532589999 -5.71241942319003 -1.11375800046054 -5.11179152402011 -0.767900380221281 4.10734376040372 -1.36135855588046 2.84047326174649 9.57941922274503
8.26862199089744 1.53730923912742 0.849753926017069 -3.64389269568703 -6.32500879981301 -1.5434097550132 -5.89508669593117 -0.697245051644064 3.52591283104637 -1.8446964524009 1.78212506554344 9.59631497643211
9.14976732080633 2.50586931055242 2.12535516565496 -1.90889318639582 -5.21652181798762 -0.058833677118475 -4.53449018651789 -0.684646207636053 3.43109552210028 -1.41100271398371 2.14353601282293 10.0019869024103
7.97030620574951 0.447788047790528 0.236873435974122 -4.24429531097412 -7.42229480743408 -2.5958101272583 -7.64363307952881 -1.59212703704834 1.56432514190674 -2.75761623382568 0.970048713684083 8.15200500488281
7.8534633289684 1.16543690074574 0.415555156360973 -4.28184207569469 -6.37020572315563 -2.12799152027477 -5.48620685230602 -1.26244624744762 4.15430942882191 -0.830321155894886 1.93422809947621 9.71564213145863
7.12274769869718 0.927403727444734 -0.0135008898648366 -4.23760672482577 -6.96278067502109 -2.2796294299039 -6.74363203915683 -2.30250044735995 2.92908791628751 -2.38069983395663 0.783685007962312 8.8968317898837
8.75159221128984 1.92419772581621 0.673591188950972 -3.61284870667891 -6.1564793066545 -1.1762546972795 -5.50819630189375 -1.37940830750899 3.10432773069902 -0.937002606825395 2.07906489805742 9.32198291258378
9.21633770682595 2.43833496787331 2.01861908652566 -2.61086890480735 -5.59425399086692 -0.834925148703835 -4.53337714455344 -1.36338088295676 3.34466698386452 0.184480216286399 3.0679145119407 8.99660065390847
9.71958984895186 2.99222626252608 2.2654730276628 -2.14790091948076 -4.51888595060869 0.0697180227799841 -4.76305137114091 0.110472341017289 4.32813705964522 -0.939767221970992 1.49241699738936 9.53985180421309
8.70651553760876 2.5609581340443 1.72401736866344 -2.77354503978382 -5.05993152965199 -0.835680736194956 -4.97827984202992 -0.970982326160776 3.53058169971813 -1.4693038593639 1.09190295826305 8.50387405048717
10.623843201724 3.77974606427279 3.5421629038724 -0.846924773129551 -3.95500277605924 0.307843216982754 -3.58897303667936 -0.928835860165684 3.87706471356478 -1.217486372861 1.5770807352933 8.64818859967318
9.27299144051292 3.11645438454368 2.7547905661843 -1.90855667807839 -3.97103569724343 0.262587807395242 -4.24630425193093 -0.661209800026633 4.29861190102317 -0.547198035500266 2.02042891762473 8.29406001351096
8.5800009727478 3.03041563034058 1.97355375289917 -2.28975763320923 -4.76846399307251 -0.0342091560363755 -4.72384157180786 -0.625445270538329 4.31035718917847 -1.20384683609009 1.07448301315308 7.74874887466431
9.19932765093717 2.99625414935025 1.80887240496549 -2.80268460187045 -3.91928654584018 -0.28205471905795 -3.5403993693265 -0.707126435366543 4.43136138049039 -0.604341324892911 1.90443629351529 8.7792159947482
10.3173517140475 3.42256774035367 2.37299956408414 -1.98780976208774 -4.78253136548129 0.177723303708163 -3.6583343592557 -1.22700081738559 3.61825598803433 -0.716422661868009 2.48413504687223 9.8367828282443
9.03026051954789 2.77856584028764 2.09369035200639 -2.4531140760942 -5.13662390275435 -0.470209641890094 -4.19677595658736 -1.47130827470259 3.4983248277144 -1.4726453260942 1.36600823835893 9.46214433149858
8.62307124571367 1.62057071165605 1.26279979185625 -3.54072041078047 -5.39281124635176 -1.98433918519454 -3.70195431275801 -3.15519947572188 2.47285037474199 -3.31548542542891 -0.466446347670121 8.02094512419267
8.45340961976485 1.54345936341719 0.512344785170121 -4.04962687925859 -6.40262370543046 -1.73278766111894 -5.42148738340898 -0.0726542993025348 3.26931042237715 -2.32731204466386 0.685223050550981 8.10249847932295
9.10829003073952 2.78425057151101 1.44100029685281 -3.02442710182883 -4.63574378273704 -0.354951546408913 -2.42809264443137 0.594999625466087 4.01447518088601 -0.682807610251686 1.49051316001199 8.40903122641824
8.79555764631792 3.09010377363725 1.50873628096147 -3.39756903214888 -4.85911879106001 -0.0269425825639189 0.0030256791548311 0.16373696760698 5.69784703688188 0.212982801957565 2.11344781355425 12.4806353135542
8.40806284817782 2.36173048886386 1.08885374936191 -3.47562035647305 -5.57867440310391 -0.523664561184969 -3.01315888491544 -0.797145930203524 4.87769118222323 -0.585718241604891 1.09273138913241 10.4851235476407
7.26091393557462 1.81145390597257 0.734618273648348 -4.02103701504794 -5.9025391665372 -1.78148356350986 -4.61842242154208 -0.441382321444426 3.98166188326749 -2.34082499417392 -0.365336331454191 8.53850945559415
7.31638794812289 0.272248086062344 0.289973076907071 -4.38588828173551 -7.04464453783902 -3.35343283739957 -5.42725867358121 -3.19302672472867 1.68950730237094 -3.42056578722867 -0.785847845944492 7.18866425427523
7.78298015594482 1.36415882110596 1.08099002838135 -3.33590869903565 -6.68942813873291 -1.98065166473389 -5.84115581512451 -2.30500965118408 2.85349864959717 -2.92588214874268 -0.726459312438966 7.90273590087891
8.20613333095204 0.99270101894032 0.313690627704968 -4.2953048099171 -6.79000047336925 -1.55642846714366 -5.48457864414562 -1.59330896030773 3.75890203822743 -1.26823381077159 2.19156500209462 8.55998655666005
10.1103347691623 2.93535365191373 2.81327189532193 -1.86740170392123 -4.74834118756381 -0.194178208437833 -4.8163858500394 -0.901726349917325 4.50907744494351 -0.776739701357755 0.534604445370761 8.82441462603482
8.80921411514282 2.02275991439819 1.24708127975464 -3.30426073074341 -5.77538919448853 -0.792788028717041 -5.14428377151489 -0.589918613433838 4.13403940200806 -0.739260196685791 0.431579113006592 8.40168905258179
9.16795825091275 3.62847899523648 1.99564551440152 -2.32339478406039 -4.37421036633578 0.413770666989414 -3.92655754956332 1.05664633837613 4.67439459887418 -0.390892037478359 1.29137229052457 10.5258426579562
7.46524873213335 0.970920233293015 0.0574909730391084 -4.60851320786909 -7.40784105821089 -2.34247622056441 -5.52607950730757 -2.18650850816206 3.35363355116411 -1.2582820372148 0.926475195451218 8.42372670607134
8.18304494510997 1.75812295566906 0.727990661967883 -3.68554350246083 -6.43492361415516 -1.19555517543446 -5.22001882899891 0.238990341533313 3.57723764072765 -0.333502257953992 2.36531976353038 9.09351209293712
8.93717835166238 2.76990387656472 1.39443657614968 -3.09950759194114 -6.27511908791282 -0.593398354270242 -4.73343016884544 -0.0665638663552031 3.08115837790749 -0.391276619651101 1.35854218222878 8.29766342856667
10.1375197930769 3.72070785002275 2.59677215055986 -2.38294510407881 -4.25288490815596 -0.239539189772174 -4.88590721650557 0.299773172898725 3.74040885405107 -0.595587773756549 2.39755149321122 9.34705253080888
9.11258889111605 2.38289643200961 -0.199991217526524 -3.9930343541232 -7.00498389330777 -1.04349898425016 -5.49088286486539 0.0920085993680075 4.76297856244174 0.077915200320156 2.26496315869418 10.1451244440946
9.56898806311867 2.38672468879006 1.86463568427346 -2.55389382622459 -5.75322129509666 -0.879884503104471 -6.39476754448631 -1.55536439202049 3.22135946967385 -2.96626641533592 -0.361877224662088 8.13028166510842
9.77876081466675 2.68101873397827 2.354354763031 -1.29817590713501 -5.21979913711548 -0.935394382476808 -6.30141649246216 -1.11764535903931 3.07256498336792 -2.56019983291626 -0.272138690948488 8.30376138687134
8.86544178182428 1.21741340810602 0.379299623315983 -3.25921394174749 -7.47166206186468 -2.37706519907171 -7.02558090036566 -1.73870040720159 2.71270797902887 -2.55511428659613 -0.515414732152767 8.52833412343805
10.2564017122442 2.91681163961237 2.27445476705378 -0.964530294591729 -5.4846699888056 -0.909970586950127 -5.23088962381536 -2.05254489725286 3.29089801961726 -3.1589863950556 -1.19749004190618 8.65528267080134
9.47638561942361 2.85675766684792 2.71173622824929 -1.62800261757591 -5.37902114174583 -0.134979698874734 -4.27584883949973 -0.418262932517312 4.136669661782 -2.35577437660911 -0.852091286399148 8.54012825705788
10.2841079365123 3.70383621562611 2.42101837504994 -1.16276382099499 -4.08491920124401 1.08390213359486 -3.26448463093151 0.877017749439585 4.43368507732044 -0.496027218211783 2.11977173198353 10.1356103550304
10.3082986918363 2.98996315869418 2.66376267346469 -1.3310455235568 -5.19898261156949 -0.160337820920077 -4.63229407397183 -0.8692363652316 4.29729424389926 -1.16908873644742 1.22998772534457 8.3828273859891
10.4475773117759 3.10486300208352 2.83195383765481 -1.22707860253074 -4.67100636742332 0.157759501717308 -6.03378026268699 -0.18504636070945 2.66258318640969 -1.98423497460105 0.346747233650902 7.64824660041116
9.02913428219882 2.43742800625888 2.68778086575595 -2.0374007138339 -5.27127408114347 -0.710128298672764 -5.81853627291593 -1.43521832552823 3.08325625332919 -3.52676152316007 -0.996060839566319 7.78826857480136
9.63991032513705 3.22680626782504 3.30255471142856 -1.15250624743375 -4.71220816698941 -0.0861953648653895 -5.61949004259976 -0.491445914181796 4.32694588574496 -1.25302924242887 2.13977204236117 8.89131794842807
9.82991178685969 2.93224008733576 2.36763628179377 -1.42693273370916 -5.09066335504705 0.0224176233465023 -3.72100583856756 -0.174363535100763 4.35920007879084 -0.709266107732599 2.91183145696467 9.20239790136164
8.0365308414806 0.993822444568981 -0.206573139537465 -4.37815822254528 -7.76537669788707 -2.4013878215443 -6.14839900623668 -2.09357226978649 3.68168484080921 -1.62892306934704 1.04556118358265 8.74591862071644
7.99107543771917 0.670947950536554 -0.0704098528081722 -4.55954178029841 -7.00050743276423 -2.96111686879938 -6.36607940847223 -3.37740905935114 2.31564323251898 -2.68826111013239 1.12218276804144 7.75575248544866
9.10555894158103 1.43416745445945 -0.000427653572774744 -4.02216761328957 -7.48835795142434 -2.01859514930031 -5.12278216101906 -2.66442721106789 2.71478993675926 -1.55152170874856 1.72089345238426 8.05437237999656
9.23016769235784 1.87638122385198 -0.0186364000493846 -3.91646545583552 -7.19922989064997 -1.17413490468806 -5.46547477895563 -1.38063591176813 3.17241317575628 -0.162231141870674 3.43768913095647 8.41752750223333
7.76364776437933 1.35429450815374 0.0507628614252269 -4.04159095937555 -7.60074928457087 -1.9172623460943 -6.82937935048884 -1.26923683339899 3.54088851755316 -0.477328569238836 3.38022682016546 8.9912841016596
8.86900515122847 3.06267637772994 1.24526304765181 -2.7000208421187 -6.1552095933394 -0.429991774125533 -5.15612321333452 -0.503735594315962 4.57607168717818 0.456326432661577 4.138131089644 9.50131125016646
9.68365513194691 3.30573498119007 1.83037220348011 -2.40731395374645 -5.89697612415661 0.0174296985973008 -5.93854297291149 -0.130628239024769 4.66108261455189 -0.662210117686879 2.82074390758168 9.78786980022084
9.67596998214722 2.87726583480835 1.92066373825073 -2.162096118927 -6.18081674575806 -0.774580097198488 -5.58998689651489 -0.748336887359621 4.17080106735229 -1.84878931045532 0.880828762054442 8.79470529556274
8.5113542470065 2.25453738299283 0.786618986996736 -3.21501179608432 -6.72262593182651 -1.08459683331576 -6.77025433453647 -1.1603815165433 3.92546824541959 -1.71343632611362 1.46721247759732 9.15944460955533
9.44716556722468 2.53583152944391 0.832191545313055 -2.40701286142523 -6.70886413400823 -1.36998740976507 -6.03976241892034 -1.35580818002874 3.92201622182673 -1.11507789438421 2.45671852285212 9.2703743761236
8.51485971104015 0.794180427898059 0.558891807902942 -3.79573389400135 -7.5614485393871 -2.93324991572987 -8.5805849682201 -3.03710886348378 2.51137403141368 -2.70872827876698 0.738047157634387 8.71454194675792
8.66887663060968 0.880910856073552 0.941946012323552 -3.01748849695379 -7.14219285791571 -2.92363550012762 -8.31830980127508 -3.25205423181707 2.0273456400091 -2.85448839014227 0.2581748789007 8.8109845941717
9.39010510011153 2.94007381959395 2.35458263917403 -0.937869219346481 -4.95054545836015 -0.592442659898239 -5.98289218382402 -0.994418291612106 3.93772587342696 -1.51764979795976 0.315869183973831 8.13096603913741
8.37104054364291 2.17715664776889 1.44838162335483 -1.69358805743131 -5.38401393023404 -1.1157129201022 -6.8307016285983 -0.88861826983365 4.00847264203158 -0.50597552386197 1.92637082013217 9.37785359295932
7.5566404689442 2.84653361927379 1.48409923206676 -2.65932003368031 -6.39536014903675 -0.887618220936169 -6.01185146678578 -0.249900020252575 4.28137572895397 -0.306153453480114 2.82356914173473 8.70274718891491
7.00829435695301 0.381368888508188 -1.13475392948498 -4.71419309269298 -8.0528924335133 -1.89441846500744 -5.79924367557873 -1.22675489078869 4.02812219966541 -0.674073921550406 2.83150316585194 7.86268068660389
7.21909796974876 0.573951599814674 -1.23537266471169 -5.42956745841287 -7.62668240287087 -2.09558689811013 -6.36786473014138 -1.53937351920388 4.12737834236838 -0.487138869545678 2.83121669075706 8.47936236641624
5.8268626386469 -0.319484407251533 -1.71715515310114 -6.5879093950445 -7.28649490529841 -3.22294586355036 -6.68352668935603 -1.71415489370173 3.40978652780706 -0.469363862817939 2.77895385568792 8.6953347379511
5.22809677124024 -0.863071632385253 -1.38179035186768 -6.116184425354 -8.34169216156006 -4.72769565582275 -6.91222019195557 -4.30379123687744 2.2156084060669 -3.11613483428955 0.24685459136963 7.59745769500732
5.44358560388739 -1.24819257909601 -2.1066539591009 -6.21490362340754 -9.65529897863215 -4.64966276342219 -7.18046835119074 -4.20165517980402 1.7544414693659 -2.91178205663508 0.596192567998713 7.44340535944158
5.03164078972556 -1.32607100226662 -1.88279936530373 -6.8182279846885 -9.44473479010842 -4.75419256903908 -7.63764403083108 -4.42580054023049 0.723323605277322 -3.18565581061623 0.724118969657205 6.51184727928855
4.46957433873957 -2.73911058252508 -3.99586450403387 -8.09923898523504 -11.2998405629938 -6.01300584619695 -9.93240320032293 -5.41986429041082 -0.495820635015313 -3.13993799036199 1.07317388707941 6.40803373510187
5.47533099434592 -2.03335030295632 -2.87306435324929 -7.27635987021706 -10.6859381935813 -5.29581101157449 -8.54338486411355 -4.99006302573464 0.531980202414772 -2.68248779990456 0.585801766135475 7.21431605599143
6.12134483510798 -1.08113452737982 -2.76397296732122 -6.23397609537298 -10.0468270475214 -4.26758930032904 -8.28106471841986 -3.04097339456732 1.22111919576471 -2.20713207071478 1.87424877340143 8.18565872365778
4.33949118527499 -2.10297650423917 -3.93187207308683 -7.3898379239169 -10.427616778287 -4.51096982088956 -8.01287144747647 -3.32987279024991 0.716357525912198 -1.2676455411044 2.54297190579501 7.43460493954745
5.63085438121449 -1.01731132160534 -3.11861823688854 -6.57275031696667 -8.86393378864635 -2.48466704975475 -6.81473182331432 -0.699617611278189 2.74114586223255 -0.476009594310415 2.97208381999623 8.84552170146595
5.87272466312755 -0.691975463520397 -2.50754629481922 -6.19021879542958 -9.53395353664051 -3.52308546413075 -7.88136183131825 -2.04654585231434 2.66142190586437 -2.24550520290028 1.11823571812023 7.84863580356945
4.57527315833352 -1.69664609215476 -3.6728271224282 -7.51563489220359 -10.6314872481606 -4.95102917931296 -8.88764607689597 -3.0838264205239 0.782479884407739 -3.07783543846824 0.605258586189965 7.78421080329202
5.29185324582187 -0.934218111905185 -2.23085469332608 -5.81202572909269 -9.68735379305753 -3.93905324068936 -8.6216780575839 -2.56185406771573 1.60285311612216 -1.9472395810214 1.64260798367587 8.10363036069003
4.89958321831443 -0.418516757271508 -2.09784567572854 -5.71374953009866 -9.32334578254006 -3.57350027777932 -7.98187506415627 -1.84084570624612 2.42357957146384 -0.104260089180688 3.29689919731834 8.14152085564353
4.26527770649303 -3.18181053508412 -5.0927735935558 -7.23677460063588 -9.90352455485951 -4.16188637126576 -8.91225639690052 -2.83477226604115 1.69632705341686 -2.65710655559193 0.526187740672718 7.74153789173473
6.23335141268644 -2.18927126797763 -3.60108118924228 -7.32359057339755 -9.75090151700106 -3.83717661770907 -9.15771037015048 -3.48408251675692 0.690018359097568 -3.70465784939853 -0.0442956057461821 5.99035233584317
4.92379832701249 -2.67815613313155 -4.8151628927751 -7.8121054129167 -10.7526304678483 -4.39517235322432 -9.6381723837419 -3.28316330476241 0.697635416551069 -3.54190086884932 0.247924570603804 5.88694072203203
5.82154059843583 -2.51745724244551 -4.0857460455461 -7.43479084535079 -9.82818531556563 -3.91000103517012 -9.11971210999922 -3.2777454809709 0.446306948228315 -3.29529881043868 -0.0169231848283253 6.09124923185869
7.77631585381248 0.0572358824990005 -1.1926363251426 -4.94653494574807 -7.92785055854104 -2.42772848822854 -7.15132315375588 -2.20963652350686 2.08536355278709 -2.61478789069436 -0.367299868843773 7.52747647545554
9.0954741824757 2.11106485020031 0.623891769755971 -2.09888273585926 -4.88896566737782 -0.306713164936411 -5.42574125636708 -0.653108657490122 3.61644166599621 -0.711481155048716 2.27285951267589 8.21287435184826
9.76728411587802 2.44696875485507 0.986872395602141 -2.88091782656583 -5.36704567995938 0.0901839342984303 -5.125893870267 0.0408732500943287 3.61235686215488 0.0778052416714772 3.91798659237948 7.6483571139249
8.23485835682262 0.241303287852894 -0.413008845936169 -4.03420368541371 -7.99070469249379 -2.9364425312389 -7.21349445689808 -3.1120082508434 1.62765773426403 -1.01047626842152 2.7678745616566 6.40044482838024
8.1777979590676 0.508688614585182 -0.65089924552224 -4.34357769706033 -8.06792576529763 -2.4436448357322 -7.28463299491189 -2.49789936759255 2.19932620308616 0.471159622885963 4.9223047950051 6.775337860801
8.01253374273127 0.0177150552923031 -0.517073076421564 -4.32037584131414 -7.46857301538641 -2.17480127161199 -7.42625848596746 -2.51707307642156 1.83847959691828 -0.554253023320978 2.97599371129816 6.65102823430842
8.45914691578258 0.396219669688833 0.282291828502309 -2.36571079600941 -6.5395675312389 -1.53830868114125 -7.30772930492054 -1.43070942271839 2.36482661854137 -0.781501353870738 3.12609904896129 7.31485313068737
7.81326521960172 0.444264784726229 -0.227055176821622 -3.17522297772494 -6.96612416180697 -2.13262425335971 -7.27939663800326 -3.45105420025912 1.24029101458463 -1.44864331158725 2.74052371111783 6.56483878222379
7.50296074260365 -0.790544926036489 -1.43828242908825 -5.26619189869274 -8.32852405201305 -2.89905589710582 -8.73633617054332 -3.76528209339489 0.610171855579722 -1.18989032398571 3.94816547740589 6.61546856273304
7.497075696425 -0.675316195054489 -2.11819110350175 -4.84466968016191 -8.28381381468339 -2.76619945005937 -7.38184581236406 -2.54019008116289 2.00469746156172 -0.498985628648239 4.26171078248457 7.56296982331709
7.08892496282404 -0.572843950445002 -1.91215364282781 -4.65089837854559 -8.10517541711981 -2.26322213953192 -7.74589006250555 -3.30215493982488 0.893848020380194 0.0799976175481625 4.3631101434881 6.9027248209173
8.56936541470614 0.968349370089445 -0.503118601712313 -3.78563698855313 -7.43643197146329 -1.61540421572598 -7.08763321963223 -1.30511864748868 2.13495627316562 1.46824446591464 5.86594382199374 8.2109994021329
7.25629526485096 -0.0522384036671042 -1.4213904727589 -4.40430825840343 -7.65471833835949 -1.91068833958019 -7.8249663699757 -2.36739152561535 1.69055754054676 0.0141640316356302 4.5214167248119 9.74331194270741
9.59672811681574 2.19389703924006 0.88337305242365 -2.29628774469549 -5.95813199823553 -0.321890085393733 -5.35892698114569 -0.26562711542303 3.77062013799494 -0.132850855047053 3.93448618108576 9.65085008794611
10.0101747166027 2.13990875590931 1.24412819255482 -1.39197257648815 -5.25956252704967 -0.00342658649791261 -4.96312430988658 -0.363873516429553 4.38140198100697 0.766482318531384 4.4117583881725 9.67119976390492
8.77953651601618 1.2824967210943 0.758645326440984 -2.98929473703558 -6.06927558725531 -1.17220565622503 -6.87169715707952 -2.90935394113714 2.0258057420904 -0.964987486059016 3.23371055776423 7.72284534627741
8.60888451662931 3.42812413302335 1.16975468722257 -3.11329012784091 -3.88035326871005 1.22633618441495 -3.94494563016024 0.977755251797763 5.33190030184659 0.580216113003818 5.20977562991056 10.9356438550082
6.57072852741588 0.829379307140005 -0.919981731068003 -5.24016834605824 -6.78134418834339 -1.06869961131703 -6.32801891673695 -0.951981319080698 2.90746234547008 -1.23477054942738 3.11854671131481 9.90243171345104
7.10158887342973 1.31971993879839 -0.342282624678177 -4.67003759904341 -6.24717649980025 -1.56567892594771 -6.05833754106001 0.284718184037644 3.92667832808061 0.193895964189011 3.86181512312456 10.7043987794356
8.75520853562789 2.83455996079879 0.916554971174762 -3.71856923536821 -5.36799855665727 -0.325256781144574 -5.32738156752153 0.813554330305621 5.39720110459761 1.27510218186812 4.13284449143843 12.0168528990312
7.89764547348022 2.16689920425415 0.112509250640869 -4.44101476669312 -5.39921903610229 -0.0957865715026855 -5.10786199569702 -0.505490779876709 4.41474580764771 1.60484170913696 5.42273378372192 12.5022492408752
6.84335698214444 1.69484795657071 -1.31819067868319 -5.09099684628573 -4.8220912066373 0.894318476590243 -4.66498862179843 1.97480858889493 4.50923527804288 0.837862864407626 4.91087998476895 10.9043949994174
7.76123016530817 1.68990390950983 -0.728154485875908 -3.41470271890813 -5.40901500528509 0.721716577356514 -3.85856944864446 2.87384479696101 6.00124805623835 1.8140589540655 4.26280277425593 11.6669985597784
10.0597558715127 3.88630349419334 2.54252679131248 -1.51649039008401 -3.65595190741799 2.40927178642967 -2.47540228583596 3.51552636406639 6.91889531395652 3.02184922478416 6.59695489189842 14.0431857802651
9.17343670238148 3.41761833537709 1.27932793010365 -2.18523162495006 -5.08747237812389 0.830584109913218 -4.48932403217663 1.66532760966908 5.55695301402699 1.16602951396595 5.49175220836293 13.0869575153698
10.0458971977234 4.29457349777222 2.16625375747681 -1.7700026512146 -3.32805852890015 1.76367921829224 -3.28567724227905 1.66525430679321 6.2089955329895 2.32648248672485 4.50608892440796 12.8660161018372
10.7486171115528 4.5080489505421 1.68631833683361 -2.21766954768788 -4.37820917476307 1.90526097904552 -3.17293459285389 2.30931752811779 6.66877263676037 1.51931279789318 6.09448903690685 11.55508035313
7.23519866249778 2.0064694144509 0.0207096793434829 -4.23590691306374 -5.30975754477761 -1.03154595114968 -5.14209206321023 -1.99529106833718 3.25826995156028 -0.00868065573952492 4.70255057594993 9.72446982643821
7.39997432015159 1.45542857430198 0.0189909674904563 -4.30621578910134 -6.44008305289529 -1.55128910758279 -4.63827183463357 -1.38600971915505 3.86138293526389 0.981545899131081 3.89618823311546 10.8209347464822
8.77090737602927 3.13427922508933 1.10317227623679 -3.26168825843117 -4.18732264258645 0.63067624352195 -3.75887301184914 1.06217191002586 6.30615422508933 3.38881680748679 7.76162526390769 13.4067563750527
9.67981165105646 2.86708181554621 0.251145536249336 -3.74823266809637 -4.50723535364324 0.239964658563789 -5.08043748682195 -1.0758541280573 4.36063211614436 1.85946195775812 5.59244363958186 12.2481939142401
10.6577869935469 4.96415677504106 3.51400819258257 -0.538947434858841 -3.04248747392134 2.04641976789995 -3.35984167619185 2.00300851301714 7.14975896315141 2.76842942671342 5.37595239119096 11.4040009065108
8.72976097627119 2.25959572358565 0.703708501295608 -2.57177749113603 -4.55082717375322 -0.136217264695603 -5.31793036894365 -0.272291330857712 4.39717468781905 0.332517476515335 4.04093441529707 9.95133385224776
8.34377005316994 1.70570376136086 0.100500132820823 -3.62567899010398 -6.47302434227683 -0.401596043326638 -6.41906354210593 -0.11050030968406 3.4040584824302 -0.517084095694802 3.54862978675149 8.74219610907815
8.25358277234164 1.93358212384311 0.782190140810879 -2.77246302691373 -3.86485499468717 0.378469285097989 -5.42471522417936 0.134191330996426 3.85800343426791 0.298835572329434 4.8882005778226 9.98392182263461
8.16312635595148 2.62134588414973 -0.636291139776056 -4.69603883569891 -4.9593559438532 0.891884214227851 -4.68969308679754 1.11070860082453 5.48362672979182 2.48902548009699 6.54349458867853 12.0515950983221
7.95923102118752 1.91706431128762 0.552882792732934 -3.23598325035789 -5.03476750633933 -0.390507099845191 -5.58516537926414 -1.49011838219382 3.44885599829934 -1.04895055077293 2.83954584815286 10.1142898819663
6.91667511679909 1.2450909874656 -0.187219116904519 -4.41141841194846 -6.58009097359397 -1.66308161995628 -6.4286150672219 -1.77221820137718 3.20556309439919 -0.873380158164284 3.15333988883279 9.32253697135232
5.82415096109564 -0.943586427515203 -2.67870910817927 -6.03714950734919 -8.16670616323298 -3.05089576894587 -8.01593597585505 -4.11470993215388 0.884349744970148 -1.16289909536188 1.59553901498968 9.17201225107366
6.44832185398448 1.64225724827159 -0.175663436542859 -4.18713232387196 -6.07538648952137 -0.968861068378796 -6.60283705104481 -2.88366361964833 1.98829415928234 -1.64901014674794 1.68012956272472 8.97086385380138
7.32059973803434 2.6005689534274 1.78019923296842 -1.8318040934476 -4.28301030072299 -0.361633118716153 -4.85639744671908 -2.30980091961947 3.42035883990201 -0.873859223452481 2.00976389971646 9.04991358843717
7.38304497111927 2.17368008006703 1.53455425609242 -2.8550197948109 -5.0555984843861 -0.554206119884146 -6.1743614543568 -2.18144534717907 2.38387562144886 -2.84191058765758 0.19773746837269 8.0717208515514
9.22078162973577 2.67943889444524 1.58462650125677 -2.08880108053034 -4.42465274984187 -0.343966180627998 -5.46013134176081 -3.56237285787409 2.31571513956243 -2.63162487203425 0.692426031286065 8.37873203104192
8.67793825322931 2.28588083440607 1.37919977361506 -2.25898954218084 -5.19331380670721 -0.756759851629084 -5.94512769525701 -4.18479940241033 2.15788820440119 -2.02667447870428 0.806960851495916 7.72573831731623
9.32582154707475 2.5462891145186 0.889754919572312 -2.83092722459273 -4.9422477201982 -0.284803719954056 -4.94025644822554 -1.46424517198042 4.14273992018266 -0.412056298689407 3.93281331495805 8.48094716505571
8.94824060093273 3.32223256718029 1.27620061527599 -2.67368379939686 -3.77111307490956 1.37683805118908 -3.7848860393871 1.3161996234547 5.31764253269542 2.60668500553478 6.48503144871105 10.0995782245289
9.64483587958596 3.90692370154641 1.19649927832863 -3.30343014977195 -3.50042874596336 1.4830078385093 -4.24672658226707 1.41149943091652 5.91162245490334 3.48786394812844 7.19273703315041 10.2586378357627
7.53579079021107 1.29565655101429 -0.547435413707387 -5.15778316151012 -6.25337375294079 -1.25290263782848 -6.43118251453746 -2.16143573414196 3.03352581370961 0.655355800281871 4.19689213145863 8.32613502849232
7.02627552205866 1.00812709981745 -1.58230983560735 -5.88991939371282 -6.87866794412786 -1.341194265539 -3.50406276529485 -0.35330974405462 3.35762012655085 1.98595226461237 6.87899387533015 8.4611967867071
7.63559681285511 2.37707954753529 -0.463918148387563 -4.86787551533092 -5.33412688862194 0.262718738209117 -2.45563453327526 0.856081546436656 4.87768513072621 2.41560417522084 6.60436588634144 9.90965420116078
7.95995298732411 1.6463190685619 0.259754813801159 -4.58229955326427 -5.57753690372814 -0.371735893596302 -3.36837133060802 0.0387541424144402 4.34588400233876 3.14846674312245 7.24020544398915 9.95496050227772
10.4860573421825 4.33265596736561 1.99294573176991 -2.00523656498302 -3.56769841801037 1.38843447078358 -2.17238134037365 -0.139054237712514 5.53408914912831 1.94394022334706 5.21385103572499 10.4699450146068
8.4536398194053 3.26598341681741 1.58789046027444 -3.17800729058006 -4.61077515862205 0.537288501045921 -2.62356965325095 0.956891848824242 5.31658823706887 2.27973158576272 4.96382601477883 10.4760683319785
8.20256247953935 3.03816810087724 0.643291620774704 -3.82736382050948 -4.37618431611494 0.561947016282517 -2.76870522065596 1.29829040007158 5.731071619554 2.80826964811845 6.19560924009843 9.9973241372542
7.79132460680875 2.2861366185275 0.685255041989414 -3.45661736401645 -5.22835541638461 -0.212696084109218 -4.31758690747348 -0.823745736208828 3.75131606188688 -0.179101952639492 3.53173827258023 9.69809149828824
9.01561566266147 2.7840969172391 1.97020073803989 -2.36742285815152 -5.02548865404996 -0.222677985104646 -5.65536955920133 -2.02780036059293 2.73066063794223 -1.75509528246793 1.83760567578403 8.66622944745151
7.16448421478271 1.12164802551269 1.20502777099609 -3.07064895629883 -5.28444557189941 -1.64680557250977 -6.24429206848145 -3.97397308349609 1.65277595520019 -1.68803291320801 1.00602073669434 5.79975433349609
7.54323579614813 1.4292783910578 2.37991811578924 -2.00526521856134 -4.70585725957697 -1.69023225957697 -6.13666628057306 -4.4160814111883 1.34787275140936 -2.94319818670099 -0.961928350275212 5.2364072973078
7.86696147051725 1.51040267077359 1.20982741442594 -3.13035775097934 -5.36743164929477 -2.78820610913363 -7.14282799634066 -4.30817223462191 1.29331969347867 -1.41128540906039 1.16763304797086 6.48702239123258
8.16385090567849 1.99219048239968 1.55442726828835 -2.93407714150169 -5.02894866249778 -2.7876633384011 -6.15920913002708 -3.33657347939231 2.18147194602273 -0.875765679099342 2.55210221030496 5.73647225119851
6.97629310434515 2.2133975202387 0.77571822946722 -3.75836799794977 -6.28777168447321 -0.760799867456608 -5.62871406728571 -1.41228149587458 3.47558357065374 -0.679789048975163 2.1053939039057 7.00555087869818
7.55968632264571 0.784657140211625 0.704735417799515 -3.62028251127763 -5.59682403044267 -1.5444921060042 -6.95874534086748 -3.56026397184892 1.98790230317549 -1.42619834379716 2.61622871919112 6.9781547979875
7.21242228421298 1.5623988238248 0.0480002489956952 -3.68101128664884 -6.03356942263516 -0.496683207425203 -5.37532052126798 -1.18000039187345 3.46332541379062 1.57590475949374 5.88114729794589 9.55714598569003
6.19870260412043 0.0484464471990407 -0.479545801336116 -5.15889188593084 -6.41812917535955 -2.5745737249201 -6.87046453302557 -3.57354566400701 1.48688867742365 -1.58211347406561 2.69461038762873 7.23386362249201
7.31119145480069 1.35090626803311 0.056554690274325 -4.03152857693759 -6.32353602322665 -2.39578066739169 -7.38223467740146 -3.07644472989169 1.8896654996005 -1.61021433743564 2.40071477023038 8.21799458590421
8.65389006354592 1.82707731940529 0.751208712837911 -4.04335076592185 -5.35014970085838 -2.63438851616599 -5.9687047698281 -2.85479028008201 2.57749502875588 -1.17382485649803 2.35086767890236 7.7497371933677
7.79321438182484 2.43471771587025 0.211199344288218 -4.24867766987194 -5.47895949970592 -1.16288512836803 -4.51217406879772 -1.95180076252331 3.73407131541859 0.880262912403452 5.54630714763294 9.20179230083119
7.76102825511586 1.51830192912709 -0.380982433665881 -4.55982879291881 -5.61726096760143 -0.781563793529163 -6.38567260395397 -1.7939825404774 2.82717224467885 -0.344433819163928 3.24655243266713 8.2730807911266
9.84587807221846 3.03889984651045 1.19109100861983 -3.23424964384599 -4.42873626188798 -1.92386489347978 -6.260222010179 -3.19290976957841 2.40342087312178 -1.13804679350419 2.33294243379073 7.60831017060713
8.72999285784635 2.88631438342008 0.0549907597628518 -3.86145401867953 -4.71973229321566 -0.602739342776211 -6.67559433850375 -2.35700989636508 3.04744338122281 -2.02830696972934 1.40035246935758 8.06226634112272
7.46091754219749 1.49732692024925 -0.279299666664816 -3.4923638603904 -5.20440952994607 0.125346253134989 -5.79020588614724 -0.647299697182394 3.07584674141624 -1.34641163565896 -0.80770390250466 7.77242381355979
7.28094149502841 0.561810978976162 -1.26059006777677 -4.92029236880216 -6.19918679324064 -1.11441086855802 -6.62555169192228 -1.15658997622403 2.54748488339511 -1.04857491579923 0.588939198580654 7.91652823361483
[truncated: 1,202,908 more chars]
