# Supplementary material for: Conformational ensemble-dependent lipid recognition and segregation by prenylated intrinsically disordered regions in small GTPases
Source: Commun Biol. 2023 Nov 2;6:1111. doi: 10.1038/s42003-023-05487-6 (PMC10622456; doi:10.1038/s42003-023-05487-6)
Supplement: Supplementary file 6 — Supplementary Data 4 [file 42003_2023_5487_MOESM6_ESM.zip › Fig6/Rheb_Rg_Dihedral.txt]

"Rg" "Angle"
6.81925698207203 -98.5879058837891
6.61554307077107 -109.861885070801
6.8913340090306 -105.669486999512
6.56752885053492 -108.958686828613
6.96372436936236 -96.1474456787109
7.88378847805061 -116.07405090332
7.30352885495445 -108.421806335449
7.19670030002437 -102.650924682617
7.26065574075809 -104.202499389648
7.63245717624377 -106.545318603516
8.51871192923766 -114.471862792969
8.50264185280824 -111.339706420898
8.62087835843385 -114.416221618652
7.65564454078383 -114.439117431641
8.27158970085036 -102.577880859375
8.91201783733263 -103.850639343262
8.86021643457177 -110.046661376953
7.74693630281396 -98.5310516357422
8.31321344202871 -115.164909362793
8.07307820946319 -112.470909118652
7.65322756589726 -108.22974395752
7.66675824396819 -108.861640930176
7.30746766044057 -115.976722717285
7.53640467344543 -113.583923339844
8.52569497659204 -107.974517822266
8.66012375857777 -123.585609436035
8.07778643377505 -107.184967041016
7.21416571114038 -112.941711425781
8.54051681153428 -119.411529541016
8.82162940007656 -113.674156188965
8.73274754364558 -110.281364440918
7.97582676130957 -106.06608581543
8.29224551134734 -115.324371337891
7.59873711386237 -113.580177307129
8.32929022080333 -124.449394226074
7.97013672659773 -114.620460510254
7.39555915699696 -122.870170593262
7.00055030784847 -117.86695098877
6.93243645738808 -134.861221313477
6.88748870075417 -127.875526428223
6.99067594958446 -139.167724609375
7.32126758606916 -127.337257385254
7.13653326777908 -145.110855102539
6.95837563066712 -131.872741699219
7.02807728485755 -131.080291748047
6.42351967713204 -110.546020507812
6.54041461517578 -125.359642028809
6.38027528979173 -106.261558532715
7.43275647295653 -123.605125427246
7.00631438478848 -123.265411376953
6.22042232558469 -110.97492980957
7.13602919868114 -89.2880325317383
8.50252519968468 -108.176940917969
6.80383904534688 -88.3721084594727
7.66701569762486 -72.9570159912109
8.39066255987621 -97.5197525024414
9.62291390715304 -127.977233886719
9.27512935808002 -125.531227111816
9.88325904073342 -100.172882080078
8.60938392304386 -120.402122497559
8.9344996820237 -114.304916381836
8.66150186341467 -104.901969909668
7.70753379718542 -102.78685760498
8.04717602464986 -110.98380279541
8.12715651652706 -117.941604614258
8.32383970859516 -105.526901245117
8.06510703170613 -107.440864562988
8.14130029961872 -120.803535461426
8.30935924444215 -126.541320800781
8.68012375838603 -130.732421875
8.65854482491915 -120.037704467773
9.03651344369518 -120.91975402832
8.3623909100496 -126.3017578125
9.0512124627809 -117.287437438965
8.08989012431368 -108.062713623047
7.99166565999758 -115.576293945312
8.67492891981438 -103.165115356445
8.33967520034161 -102.359222412109
8.18572756066329 -102.779716491699
8.08855092097008 -113.695732116699
8.19768577678031 -120.604286193848
8.81464838859019 -107.177589416504
8.50331000745436 -106.207511901855
8.22009286851606 -110.576164245605
7.92412643933944 -120.022232055664
8.88086196635268 -99.529296875
9.01572851928762 -114.271354675293
8.48336030677667 -120.327209472656
8.32613232073054 -110.43433380127
8.47397008829024 -113.627220153809
7.83698915986386 -102.280868530273
7.47161907898668 -120.338096618652
8.76768712343898 -115.799819946289
8.20769254564977 -100.847343444824
7.74459905081625 -100.704162597656
7.16494375867722 -107.733436584473
8.16330165932764 -103.816390991211
7.4625894558796 -117.814231872559
7.85790528499499 -105.716674804688
8.66591399909925 -111.467308044434
8.17446930194911 -108.372817993164
8.2755048519466 -105.113494873047
7.39371781522821 -120.346389770508
7.27249478808829 -113.510696411133
7.14638328273973 -116.793609619141
7.26314409526719 -108.641357421875
7.19341367018632 -117.159133911133
6.85964907507862 -116.895301818848
7.04057369808892 -129.383697509766
8.94771956524793 -126.107208251953
9.20659194179433 -126.134208679199
8.92047868103466 -130.827835083008
8.71444658888335 -110.951705932617
9.10584611619505 -112.577751159668
8.69155280870953 -125.105842590332
8.74143505069513 -125.236083984375
8.51833237735634 -130.212936401367
8.73251193589873 -115.213928222656
8.8930766730233 -118.239837646484
8.75562708794523 -103.956893920898
8.22750814248691 -98.7781600952148
7.93490564765122 -117.350067138672
7.89248354016822 -111.458442687988
8.21735024749055 -122.567459106445
8.24956729417767 -123.832489013672
8.40970729615644 -122.248390197754
8.72237139764433 -124.330207824707
9.02444650473279 -105.301628112793
7.92998229319646 -105.905403137207
8.3468808040184 -111.376434326172
8.89965187058049 -115.771087646484
10.1929237422005 -107.980621337891
9.01251652405769 -110.239723205566
8.92585545029301 -109.640502929688
8.76973533309985 -105.423217773438
9.10984697178365 -115.278923034668
9.17613924865444 -119.307067871094
8.88578317593557 -117.083702087402
8.74092899831855 -129.842956542969
8.73613462921127 -108.823974609375
9.29714799359405 -126.021011352539
8.57069743058336 -113.241737365723
7.76401624300358 -116.510215759277
8.34370756076347 -105.321464538574
7.9610110910174 -97.9081268310547
7.60063976691309 -109.502685546875
7.95174265470322 -131.567855834961
8.22834781081928 -130.912063598633
7.69164939601619 -142.413314819336
8.95972175331097 -151.151214599609
8.05403663242343 -175.707366943359
7.84819661821104 -140.9140625
7.52762001235087 -139.665817260742
7.99977388457128 -122.619285583496
7.78344894174804 -116.095603942871
8.96169814791155 -123.73600769043
7.65154458725444 -126.493507385254
8.36884490413391 -120.636444091797
8.09309158602558 -107.060234069824
8.86327894950907 -116.333389282227
7.92957118874373 -114.944007873535
6.7602776609206 -113.833587646484
7.10130527072463 -138.154342651367
7.73751613335318 -133.061065673828
7.63938566137981 -121.209190368652
6.52088906190701 -136.728546142578
6.17647617008018 -143.440933227539
6.36672454300984 -113.791137695312
6.32743949341448 -112.476860046387
6.3324050957647 -132.479797363281
7.15000566538726 -106.455680847168
8.27002501084968 -125.787033081055
7.20789931528067 -106.883491516113
7.90196859191102 -84.1739044189453
7.26192835846473 -115.706336975098
9.21607705262997 -103.792037963867
7.53118035518297 -128.64289855957
7.15960837464913 -129.002532958984
6.83665073360289 -120.880210876465
7.05417225851484 -127.009239196777
7.48983493124119 -123.810623168945
7.76554162285971 -109.379196166992
8.23813122517395 -118.954643249512
8.32837041154154 -121.953872680664
8.40617061669527 -114.588958740234
8.91819824715449 -131.029159545898
7.49206933747988 -116.269500732422
7.52881965474808 -132.106994628906
7.7626313205686 -127.920799255371
7.77782922786616 -112.753234863281
7.1718001483079 -138.755645751953
6.9268628456482 -127.757423400879
7.2984696285097 -116.970352172852
6.74664385691932 -118.670516967773
7.74265446345777 -131.52864074707
8.52835815073036 -128.314102172852
7.49268969464673 -135.330932617188
8.25758447133197 -140.190704345703
7.70753855242597 -135.049621582031
8.02731562459838 -123.006889343262
7.54925662790858 -105.256607055664
7.74867322991245 -111.842704772949
9.02337782659569 -136.269775390625
8.28571625588037 -128.395843505859
6.93499837745165 -136.70068359375
7.01633308773582 -121.767250061035
8.23725000960636 -138.133087158203
6.96266428720029 -107.234275817871
6.39395841174163 -113.202285766602
6.89476012326693 -127.436538696289
6.65693401748769 -129.175415039062
6.32907599767481 -118.8037109375
6.49267832732486 -114.460151672363
6.72863839520276 -113.136932373047
5.99379434838496 -120.062103271484
6.78285610719923 -137.683990478516
6.27649583178336 -135.902526855469
6.2845751502734 -124.639793395996
6.41920546660184 -128.62451171875
5.94202754826397 -108.536842346191
6.19472473946592 -123.851028442383
6.17831526494351 -133.51155090332
6.44284341276743 -119.670104980469
6.57692460824396 -138.156723022461
6.88319496429639 -107.40550994873
8.32175328596701 -92.9978561401367
8.24882921613264 -104.621047973633
8.7603215295112 -122.422302246094
8.57615945565725 -124.86302947998
9.03889251443205 -127.460647583008
8.65082392061363 -118.747169494629
9.33572339495438 -125.694755554199
9.40771421437355 -138.539581298828
8.31344330685616 -106.992446899414
8.03944931894899 -118.169105529785
7.82652903067514 -111.425575256348
8.43321262486615 -115.860977172852
7.3932438027681 -110.332656860352
7.50008575202915 -120.823707580566
6.9423556076299 -111.62321472168
8.58879587113638 -97.0548934936523
7.83441213448266 -77.0475845336914
7.32209112189283 -102.384208679199
7.83193865007003 -98.2081985473633
7.26787114620732 -112.149513244629
7.58182048256428 -87.3957824707031
6.75828986997205 -94.9111557006836
7.9803204611545 -97.0923538208008
8.32979053810061 -108.92635345459
7.74056955601705 -116.972755432129
7.79752630861258 -108.270179748535
7.44584405056131 -124.074920654297
7.47044539445818 -110.859481811523
7.5805601766171 -108.558670043945
7.35238872747992 -116.918846130371
7.81608965143892 -118.201438903809
8.91336443101337 -108.341293334961
8.20140351507364 -109.626258850098
8.5388993691619 -100.522483825684
9.38495770740528 -95.3033676147461
8.95409525349877 -118.303848266602
9.63542876078648 -108.669471740723
7.84193206702971 -105.712898254395
7.60947245953585 -106.544380187988
7.40599003619828 -95.2449951171875
7.87161902190759 -107.53303527832
7.7325042836063 -113.54801940918
8.24882177616597 -88.4618301391602
7.89436139351747 -111.006134033203
7.91413537602254 -100.522895812988
8.0693372524601 -70.6487655639648
8.72064601816137 -110.305534362793
8.13708910388705 -100.805793762207
8.85607752167988 -101.207542419434
9.40761301482467 -91.5872955322266
9.39383679841591 -84.1098785400391
9.9118503911144 -84.8606414794922
9.66300580970263 -77.7729263305664
9.72951047320284 -103.629234313965
8.64156705231533 -84.0542526245117
8.77397637354994 -91.8960342407227
9.26130039658834 -94.9726715087891
8.99353488351834 -84.8577651977539
7.41848703044446 -106.548263549805
7.40754511673786 -92.3784255981445
8.86798664928273 -102.397651672363
7.97664393847249 -96.3631591796875
8.51478872391953 -94.6651229858398
9.4317916281692 -88.5765380859375
8.44152404323196 -92.7367324829102
7.77970652805362 -95.0570297241211
8.18976779504201 -91.3009719848633
7.26686214505154 -93.7261657714844
7.44715221762246 -104.097274780273
7.42826347128053 -92.1692047119141
7.76962825857182 -113.908256530762
7.38374627279066 -98.5220260620117
7.43375202888606 -94.8293380737305
6.94220938567087 -89.0986785888672
7.21803334981105 -90.8874664306641
8.75944561645476 -91.0071792602539
8.83675151757961 -95.6298065185547
9.23742876803285 -89.7561340332031
8.68006847473252 -89.185661315918
8.90588481119866 -87.2789077758789
9.02160526390532 -86.7813949584961
9.05734210540692 -93.2074966430664
8.17442463266526 -97.9026489257812
7.39163953769666 -88.5936508178711
6.48247741937371 -86.0925369262695
6.917069022764 -94.3984603881836
6.75265663685697 -102.222274780273
6.64173230403718 -101.532211303711
6.70759610530751 -113.866333007812
6.70323697584842 -101.125068664551
6.66488528018692 -110.892723083496
7.29732573304142 -112.46849822998
7.34909224686315 -118.563835144043
7.66506043814954 -110.198905944824
7.62468884369652 -117.501914978027
7.50805515163166 -103.649543762207
7.04583893065078 -119.368637084961
7.15404873460436 -107.03564453125
7.63693203134294 -103.939643859863
8.33494504706798 -124.607231140137
7.9723390703426 -122.612091064453
8.17544143916746 -115.449401855469
7.34088754510124 -114.064346313477
7.26809579400982 -110.22582244873
7.11887306212473 -113.494186401367
7.43192500024314 -112.516372680664
7.35949353419357 -118.656242370605
7.44080247844627 -113.852409362793
7.01894670271742 -114.783325195312
8.5480814069163 -117.105819702148
10.0394214346931 -133.090454101562
8.82578520960971 -106.73078918457
8.38248781322262 -117.243873596191
8.06298011427039 -84.1586456298828
8.1977910951256 -104.019180297852
7.2588119372369 -101.495735168457
7.26631580727184 -106.081588745117
7.96309115288426 -97.8340911865234
7.31335151865872 -95.6800842285156
7.5419617900254 -95.4503860473633
7.73808671218544 -106.33708190918
7.52243093150826 -110.502510070801
8.17388241026561 -132.309295654297
8.38516797657844 -127.213233947754
7.21863825285065 -100.276054382324
7.32124127836868 -98.9326477050781
7.21356536147268 -106.033966064453
7.65592626431747 -118.19539642334
7.41958955409764 -114.21915435791
7.61643252498755 -117.158409118652
7.30679782449396 -103.132774353027
7.40951255277254 -126.617790222168
7.71713272243509 -125.222282409668
7.50175048402395 -116.126518249512
7.4347009142446 -106.890632629395
7.30293793631111 -113.709320068359
7.35226234163842 -119.590591430664
7.36856955308763 -127.778350830078
7.23933737835023 -129.550170898438
7.00096941705759 -118.346961975098
6.76624006109623 -117.974304199219
7.59128522876823 -119.792655944824
8.73879609850709 -109.393569946289
9.01053732584126 -119.16822052002
8.0585886728891 -118.757247924805
8.4885927333369 -123.907997131348
8.10143369389497 -115.112579345703
8.73359837754936 -118.713508605957
8.68579520190813 -114.539245605469
8.67662437911852 -119.146148681641
8.37487887974481 -115.818572998047
8.21429757659184 -119.314758300781
8.06801941603223 -103.56071472168
8.02835978063427 -118.484428405762
8.10642306012444 -114.936622619629
8.45684171702698 -110.910316467285
8.27911484105677 -109.151420593262
8.14882795601879 -101.916481018066
8.02833644308687 -97.7062759399414
7.93014024016423 -107.155784606934
7.87289029977686 -101.514488220215
8.43141044594809 -112.398307800293
9.0723400603714 -98.3451309204102
8.70206311749364 -105.466796875
8.0809531459416 -107.429420471191
7.93930548586244 -108.889259338379
7.96476131425122 -99.688102722168
7.73380858529112 -112.55241394043
7.89620206873635 -119.514060974121
7.91411886418815 -107.696807861328
7.48940883020715 -111.05477142334
8.41415388662667 -106.946998596191
8.19699903060444 -105.31787109375
8.33855632817875 -113.523010253906
7.99013143464144 -113.14476776123
7.51208873914434 -117.907821655273
7.03266465371268 -122.894416809082
7.53429357572946 -111.545616149902
8.35983103155174 -111.042015075684
8.1703828715902 -104.453056335449
8.04708511379175 -103.456909179688
8.167663940401 -104.557723999023
7.73699862498077 -102.523063659668
7.56290936957129 -103.90601348877
7.89919029547389 -101.975555419922
6.91635180975081 -112.579864501953
7.06923391438493 -111.583992004395
7.35089832531852 -114.938110351562
7.26280531511074 -115.306053161621
7.05410817634747 -116.958396911621
7.77082507997332 -101.542854309082
6.86152793540531 -114.530746459961
7.3047826032922 -112.876190185547
7.3369071796832 -121.106330871582
7.50693053225386 -124.367622375488
7.79328332182197 -114.137992858887
7.47816733655946 -99.9861221313477
7.70080433287703 -109.092239379883
7.70610535909909 -107.013519287109
7.41552478621056 -119.255844116211
7.81002810674406 -96.5445404052734
7.76721006129091 -108.163505554199
7.24775764788074 -107.825523376465
7.45910414854226 -102.843467712402
7.46143318354413 -105.999336242676
7.71720233105084 -110.545280456543
7.00586912035422 -112.139579772949
6.74505909266806 -108.369415283203
7.19771628288308 -100.790145874023
8.54892227571755 -100.361473083496
7.57583404246592 -114.724990844727
7.23118545570253 -115.875144958496
6.75653832125338 -111.233345031738
6.61213340734077 -104.614952087402
6.51993896993131 -107.08447265625
6.39334244639785 -120.351295471191
8.38470637863717 -114.058502197266
7.61695466920499 -116.674560546875
7.58185836663651 -111.219635009766
7.44506184261692 -112.98698425293
7.36458084399815 -113.182342529297
6.44832605835953 -115.938514709473
6.23903618506259 -122.677558898926
6.09459999145971 -122.867973327637
6.15621315213204 -117.41423034668
5.8740597700828 -110.411293029785
5.92392597949721 -114.577041625977
6.34103940225544 -115.465660095215
5.9153408342059 -98.0949630737305
6.01625109058387 -107.270278930664
6.11735189307725 -109.8408203125
5.78089293752926 -109.659614562988
5.66916832908432 -97.9477844238281
5.76930632086347 -107.620414733887
5.85225353302807 -101.693534851074
5.76959783053059 -106.794342041016
5.67289899296125 -104.775924682617
5.74096977246968 -108.529891967773
5.77853157877244 -100.006439208984
5.60303382459083 -112.15552520752
5.98105028376939 -92.1979598999023
6.29943763718325 -129.124618530273
6.17047994323107 -122.434692382812
6.77677048883168 -134.227996826172
6.39542831500469 -127.287231445312
6.5929647085717 -109.615020751953
7.17697770403574 -113.679008483887
6.48497741045822 -125.159408569336
5.78794715360486 -137.706649780273
5.72352076161179 -144.731658935547
5.84394884184657 -143.1201171875
5.77541256128346 -129.703582763672
6.2425624350469 -153.205474853516
5.72498026973695 -147.689590454102
5.60310982652654 -139.487106323242
5.566497138758 -127.909103393555
5.64218465321024 -131.558654785156
5.66618007829244 -127.616271972656
5.81170976644221 -137.415634155273
5.75053330612191 -128.869140625
5.78763654491086 -139.435791015625
5.90968780389116 -136.346054077148
5.67622621192295 -123.487129211426
5.94923630371389 -121.803977966309
6.01288114974472 -126.615509033203
5.9910570979994 -136.595901489258
5.81310321224673 -115.910278320312
6.0118932207269 -128.665832519531
5.8424210874154 -118.036354064941
6.79970643422083 -122.847991943359
6.16947459949169 -105.44938659668
6.601407671681 -122.31315612793
6.27984393477228 -113.507400512695
6.01570383572309 -130.852264404297
5.7608933095238 -128.896575927734
6.25918973657099 -119.68123626709
6.38190596375275 -129.189025878906
6.63669737036532 -119.230415344238
7.13272333724548 -128.744216918945
5.86179885691094 -113.950866699219
6.03294573793417 -122.790451049805
5.82635004013893 -109.083404541016
5.8981977289035 -115.427314758301
5.93892215233515 -118.063095092773
5.86189192221281 -128.932907104492
5.77791003102911 -120.647338867188
5.85865146526957 -131.330688476562
5.87627962411343 -121.647392272949
6.12013443537621 -121.260185241699
5.68818551076598 -123.842803955078
5.80271596936361 -125.43433380127
5.8112669436056 -125.064880371094
5.68579111988735 -124.721336364746
5.99130217252416 -129.460494995117
5.69941757105844 -115.948471069336
5.64690483297811 -133.22883605957
5.64401761200256 -122.426048278809
5.73912898195492 -125.438499450684
5.88720059812019 -126.50853729248
5.63832513259776 -127.804122924805
5.86964137513943 -126.822547912598
5.99453224408798 -119.28059387207
6.19255788424478 -131.880020141602
6.14524933250211 -131.415786743164
5.82120185834391 -124.029594421387
5.5853458703758 -134.251907348633
5.9389964676399 -125.791557312012
6.2209039838746 -118.439796447754
6.43706565990912 -123.394721984863
6.52823653998384 -124.778106689453
6.39844874638739 -130.772247314453
6.06327874837949 -126.668685913086
5.84807221471646 -114.600204467773
5.73305268216671 -129.828414916992
5.83394365798827 -136.142150878906
5.76731548474404 -121.992729187012
5.87081193191806 -125.573661804199
6.11735706515365 -120.032936096191
6.58414724088782 -131.407287597656
6.47131813166331 -124.50895690918
6.19768646538561 -124.58179473877
6.03237190233597 -122.013160705566
6.41723086856839 -120.119682312012
6.51089072338317 -117.055030822754
6.46143849565463 -123.35311126709
6.10751147130991 -125.112075805664
5.8461792162305 -127.859397888184
5.90806767506828 -117.623931884766
5.87090674667022 -115.512405395508
6.20831314630362 -113.470596313477
6.76235472227259 -121.395072937012
6.25066489749415 -119.753761291504
6.48794654412918 -111.938026428223
6.95811619772249 -117.630035400391
6.37891196078088 -119.237838745117
6.67301859113764 -118.363624572754
6.84846088326465 -112.410446166992
6.60435738545433 -109.050346374512
6.36789836600049 -111.52564239502
6.77822533715553 -127.432182312012
7.09469788623899 -122.239814758301
6.84322319554542 -133.350250244141
6.70440712570958 -124.471870422363
5.96759763888731 -127.107612609863
6.60804738718833 -131.71142578125
6.44551410356587 -133.561065673828
6.45834379981087 -141.541091918945
6.85563371071701 -135.258239746094
6.17648601941387 -135.986938476562
6.25872486581804 -126.766662597656
6.56252123602447 -131.503921508789
6.65683946470298 -123.750793457031
6.69147995385071 -144.528060913086
5.99689424210394 -137.898986816406
6.26283365502209 -133.771759033203
5.81615428440694 -141.989562988281
5.86362579362851 -121.817268371582
5.97705078260405 -137.794235229492
5.90505288967548 -134.642944335938
6.09013510441626 -128.172470092773
6.79115438348174 -129.479934692383
5.98222917252713 -114.686088562012
6.14303790196303 -129.001174926758
5.93258864871302 -118.493209838867
5.83320026688343 -120.415496826172
6.17966992907631 -111.661361694336
5.93818942331165 -111.91039276123
6.10312269848704 -112.838645935059
5.98005336968672 -109.643516540527
6.41815079045041 -94.4592056274414
6.33647125188363 -105.597763061523
6.37971918108278 -110.166145324707
6.10227359801395 -117.791694641113
6.4211163285404 -111.505432128906
5.98841927690217 -103.572929382324
6.01717853839454 -111.876365661621
5.82244920384477 -117.32169342041
6.09590943549516 -130.603820800781
6.26930164548201 -121.021842956543
6.05837715821108 -125.196716308594
6.27513084434583 -122.307067871094
6.18353839331934 -115.376930236816
5.9958587838278 -122.522857666016
6.18279588484934 -126.618797302246
6.33702581838556 -115.090629577637
6.40809008211651 -133.933334350586
6.39242838793972 -115.366630554199
6.21025716400704 -130.100402832031
6.31734745738224 -97.0967178344727
6.38560871437212 -122.682518005371
6.41609856794319 -119.697647094727
6.33349070671852 -121.971855163574
6.39726304497896 -110.734397888184
6.23969403451458 -108.502304077148
6.25710688515994 -126.952499389648
6.22250250801543 -119.838973999023
6.22108788156219 -130.272537231445
6.13620293377846 -120.916694641113
6.12497326329304 -128.816070556641
6.19142895495332 -105.813217163086
6.07489712590956 -107.449432373047
6.16063962146819 -97.1320419311523
6.14547690570181 -109.098350524902
6.12338583153907 -116.162445068359
6.16121998855768 -120.605293273926
6.25862615627888 -112.160675048828
6.30009472998385 -119.736251831055
6.05172875231542 -125.549331665039
6.13469519109635 -119.051567077637
6.14968119910301 -112.540092468262
6.09952892072293 -109.401473999023
6.1049854377478 -108.713714599609
6.12651480545892 -115.241928100586
6.29273624499992 -120.066505432129
6.20085421260113 -120.788429260254
6.23159845132379 -122.66349029541
6.10623516850091 -109.104820251465
6.24378593627456 -133.355438232422
6.03485317670023 -132.733306884766
6.10870891777581 -135.398742675781
6.13520041600134 -128.041107177734
6.11211996779835 -108.207496643066
6.26036170760181 -100.30785369873
5.98820355572277 -116.93595123291
6.19505358320004 -110.008369445801
6.05024261525101 -105.324783325195
6.00331571526897 -128.913711547852
6.0105036626003 -112.271041870117
5.84845800010786 -110.60563659668
5.66496038834164 -98.7008514404297
6.02228697148094 -119.934928894043
6.13630416808385 -124.036689758301
6.10839575135831 -113.91414642334
6.1088153788667 -132.318481445312
6.08596569868196 -146.121368408203
5.98669288990158 -141.58625793457
6.17805083100432 -139.899017333984
6.38266789167618 -140.97900390625
6.1008319136033 -128.861801147461
6.12866261966352 -132.733474731445
5.87263762705282 -132.407928466797
5.78831533112646 -124.691444396973
6.05044284951936 -128.289047241211
5.90842373139742 -135.987457275391
6.25132385995375 -116.18675994873
6.11560067057448 -108.686347961426
6.04604867528036 -119.118743896484
6.17929203897916 -105.584167480469
6.03611019471198 -111.900314331055
5.95536762813796 -115.840881347656
6.11160679660897 -102.677612304688
6.0869332408694 -124.044525146484
6.08355077039744 -138.733261108398
6.10798969884024 -130.5380859375
5.95390500905247 -118.535217285156
5.88543724512582 -114.047332763672
5.86743543451605 -91.7521514892578
6.08763998614791 -122.260971069336
5.99891089757242 -105.512466430664
5.78352810993586 -119.030578613281
6.04856182675239 -104.457206726074
6.08552957832877 -118.253089904785
5.78989102781698 -100.861755371094
5.68370757614476 -94.1822128295898
5.64528338192048 -86.6219711303711
5.76224410810411 -100.868667602539
5.88264555446877 -97.8557357788086
5.60862178526117 -93.5606002807617
5.72528573713304 -91.4203262329102
5.64402150265939 -82.1939315795898
5.70272977461972 -96.2773513793945
6.30921887244732 -122.022232055664
5.81221758587365 -105.9365234375
5.87406849333843 -102.88313293457
5.9641825436925 -96.8768005371094
5.82141436911771 -92.2852325439453
5.85017757103777 -105.09529876709
5.7039793445322 -82.8300399780273
5.91732310897331 -90.9004669189453
5.95621775748378 -90.8279037475586
5.91595541208853 -91.15234375
6.04225458096959 -90.9125289916992
5.82996825984375 -100.684211730957
5.93642625839752 -100.833282470703
6.07114941225382 -101.206970214844
5.82223366371783 -96.5764007568359
6.02262070254518 -95.763671875
6.05383081158687 -100.784553527832
6.32007842257091 -102.884414672852
6.28626915529039 -95.6976165771484
6.26322841072744 -97.8357238769531
6.29539599599393 -103.404769897461
6.00864205184814 -96.1375427246094
6.39028441452997 -118.363899230957
6.0940400362944 -107.975212097168
5.88409244698982 -108.712554931641
6.49584148532191 -97.61767578125
6.12973681660636 -87.8238906860352
6.14515973844266 -87.9129257202148
5.91854286031363 -107.037017822266
6.02169194014983 -93.2777252197266
5.93991596777872 -94.7504730224609
6.34908418179715 -106.904678344727
6.28184462610636 -104.001617431641
5.81357154174035 -96.9467239379883
6.08152841811683 -96.6628036499023
5.90315591677574 -101.794723510742
5.93456070468924 -104.110816955566
5.90812757176978 -97.7506790161133
5.98841402048539 -98.5922164916992
6.18069389795004 -108.707916259766
6.13365857449726 -110.810859680176
6.05743540627504 -106.221565246582
6.06788720842177 -105.196281433105
5.98937985587625 -101.637977600098
6.0815386150739 -109.747001647949
5.89136697864299 -119.390762329102
5.98697944852241 -104.073348999023
5.7948710969338 -100.633491516113
5.94944640025431 -106.893013000488
5.66193158855124 -109.732208251953
6.00570404491288 -112.031768798828
5.74768861398244 -116.59171295166
5.881199066263 -106.54239654541
5.91805324408339 -99.4151077270508
5.86594546994448 -106.807067871094
5.92036792875374 -105.674522399902
5.80520282976569 -111.267181396484
6.04382346525483 -120.081161499023
6.09513803853108 -103.19620513916
5.88829226696014 -104.923934936523
5.82355102609478 -119.617797851562
5.89077796089479 -97.0956573486328
5.87393564755705 -108.454048156738
5.84753911679264 -103.586730957031
6.11090450503399 -93.5845642089844
5.86993403407998 -114.641021728516
5.96586950394941 -101.469841003418
6.04188807936552 -84.5994186401367
6.34674364069867 -107.485801696777
6.29967167067079 -106.062652587891
6.4386215420862 -105.097633361816
6.38022149458012 -104.569534301758
6.12421986489981 -116.713905334473
5.92466232898097 -109.893676757812
5.87074753086431 -116.189231872559
6.11237533656252 -114.453514099121
5.86842261455558 -114.86483001709
5.69779370777454 -106.638710021973
5.96215324548675 -106.338134765625
6.01476522282791 -125.188751220703
5.7498098740305 -111.544502258301
5.97723563975092 -124.676795959473
6.02819389498061 -122.684661865234
5.95037118047734 -128.427520751953
6.01567135622091 -126.702934265137
5.86126747892116 -129.053466796875
5.88919388349752 -121.182609558105
5.88107365420329 -125.418571472168
5.75088596801811 -125.043663024902
5.67706691969071 -122.61750793457
5.69400110929925 -125.085227966309
5.99456830337455 -122.204444885254
5.80331766930883 -117.389106750488
5.7328086508819 -122.575080871582
5.75308397394034 -128.654510498047
5.57637344876125 -131.621475219727
5.65508148629115 -120.79647064209
5.7931682251018 -119.031478881836
5.62827287563631 -124.591835021973
5.58865832905019 -129.730438232422
5.99184396977307 -125.433433532715
5.72286629334641 -120.448211669922
5.86113460834064 -125.024810791016
5.70711334172943 -121.29508972168
6.03048134960679 -109.506156921387
5.89625543275015 -107.130416870117
5.92036342455317 -113.163902282715
5.86921389656141 -103.927436828613
5.94898310321817 -111.238967895508
5.90888134908031 -112.488265991211
6.22311771279576 -132.244674682617
6.09396865182579 -112.417991638184
6.17662314449388 -101.509643554688
5.92296688332466 -117.325248718262
6.30225952586503 -107.543418884277
6.39435793880099 -105.800231933594
6.48438755085534 -108.408981323242
6.56735787352117 -111.071830749512
6.65349527332987 -98.5123062133789
6.56589447757346 -112.720764160156
6.53266779034319 -111.58243560791
6.60209627714772 -101.421234130859
6.91502145441067 -97.1534423828125
7.22087775164252 -101.278381347656
7.56775459928982 -99.2730484008789
7.00574857346417 -98.5854187011719
6.9810382718483 -105.061599731445
7.02819816275836 -113.804718017578
6.77673097202323 -98.3218612670898
6.80460070343067 -117.964485168457
6.78129900253847 -117.704170227051
6.56291434527139 -107.459129333496
6.62913677852236 -97.8771667480469
6.63370272360411 -108.862335205078
6.48373381379681 -115.89616394043
6.53301615563248 -117.358184814453
6.26968939810663 -112.646636962891
6.50477879631684 -112.39143371582
6.5024913260538 -106.295921325684
6.57420093987135 -114.818336486816
6.6411348601062 -109.919525146484
6.58348169135766 -106.15843963623
6.46291288383737 -124.984252929688
6.50869312720878 -112.70930480957
6.63875899381369 -110.220664978027
6.38716305578591 -117.772148132324
6.47614645322942 -107.900566101074
6.57752582786889 -111.286010742188
6.52519508284864 -121.310119628906
6.5639582224574 -117.569755554199
6.45989611594619 -121.570892333984
6.36390563700632 -107.987846374512
6.21517775636872 -106.868553161621
6.35682763789556 -107.583572387695
6.41101245975245 -112.372894287109
6.17251111231593 -117.937187194824
6.60281520812553 -118.410850524902
6.50175456081886 -112.642051696777
6.30984655953597 -107.151321411133
6.36729494259828 -120.757659912109
6.37085692399477 -118.874076843262
6.37188780932469 -114.572647094727
6.54145804775645 -114.058700561523
6.40959331568659 -109.916984558105
6.6842768625017 -108.31958770752
6.31844181241293 -101.818496704102
6.39703381020928 -109.307983398438
6.31513624014154 -108.781959533691
6.3089773978186 -109.343612670898
6.19326416796807 -111.26139831543
6.70281411144855 -108.772094726562
6.36351706054551 -114.908271789551
6.05286737191947 -107.18383026123
6.70524505823534 -110.03547668457
6.59987899546499 -93.8848419189453
7.2656770994021 -122.294006347656
7.22226830165819 -127.459449768066
7.21274192019101 -109.004814147949
6.81671534517348 -119.169326782227
7.06925827471073 -111.067565917969
6.54230934953284 -117.037452697754
6.76037231435638 -113.516082763672
6.42872767411174 -105.914413452148
6.73793356116693 -124.494583129883
6.51824932273646 -115.648803710938
6.92156377205373 -95.2407608032227
6.26156766610799 -100.531730651855
6.86626260470044 -108.087203979492
6.45670308526173 -114.920059204102
6.64730073046141 -109.976264953613
6.44902523868895 -98.5761413574219
6.83982490448394 -92.1685104370117
7.03819478028205 -97.4566192626953
6.84186886535014 -90.512580871582
7.19643665967248 -110.990776062012
7.60656277905578 -100.329772949219
7.58769188693427 -96.774658203125
6.81589001295605 -99.1408386230469
6.9256256854765 -114.522567749023
6.87755784362329 -116.83610534668
7.1622367272654 -127.50016784668
7.19926252710066 -113.283744812012
7.16996737099464 -102.31787109375
7.16472262965128 -108.146560668945
7.22156003651118 -116.85725402832
7.06538948013616 -114.827407836914
7.45351706466143 -118.872161865234
7.31463186431155 -115.28279876709
7.44581860251645 -117.060470581055
7.28794185374832 -118.998069763184
7.44884750225309 -141.928375244141
7.27372137650845 -107.450897216797
6.44728875718933 -106.519271850586
6.51263314871433 -108.783248901367
6.03357949365257 -115.714157104492
6.09867915515693 -113.220306396484
5.92893939439014 -110.253364562988
5.86686250290087 -118.101005554199
5.98723612014428 -106.708320617676
5.69814454810695 -99.2788696289062
6.20038610801078 -112.066207885742
5.9439029294774 -98.4221343994141
6.23693427924796 -106.590721130371
5.99218339963696 -109.860008239746
5.9995696987442 -119.771850585938
6.01389500564968 -102.50235748291
6.08540306788728 -118.412406921387
5.84959565883899 -127.452560424805
6.15288781637071 -121.918655395508
6.60600401534379 -118.250694274902
6.51866773849469 -126.560699462891
6.59760855964304 -117.745193481445
6.28200435636529 -130.611190795898
6.57700975905698 -123.094009399414
6.05069800747861 -114.087287902832
5.93810162891056 -104.334121704102
6.33761185142181 -121.130699157715
6.09780517442674 -108.707214355469
6.17436295053175 -120.347511291504
6.25953071416949 -106.70384979248
6.19851907260642 -113.58219909668
5.87144890113633 -118.256721496582
6.21531157520212 -104.684539794922
5.91457875869636 -105.854286193848
5.65041393636635 -117.982513427734
5.51844917224535 -111.576370239258
5.488049374946 -115.307098388672
5.73737597463128 -101.583862304688
5.95795527835347 -115.027366638184
5.84623708907475 -111.743965148926
6.19177201028556 -110.603790283203
6.146455339158 -112.830589294434
6.28004311092562 -100.752479553223
6.4193492626022 -118.8974609375
6.0930401350188 -112.298950195312
6.69058990482705 -119.332122802734
6.51305170208088 -106.742553710938
6.74632018022002 -110.754219055176
6.98299828678995 -106.705619812012
7.1117084887418 -105.117973327637
7.95139975073421 -111.824645996094
7.60932151835533 -109.729118347168
7.37995638248167 -120.636413574219
7.54630882188393 -115.336402893066
7.3752628552457 -118.80216217041
8.55237957964064 -122.751136779785
8.28410409873704 -121.920875549316
8.18689439757966 -126.139717102051
8.49031011995786 -118.990074157715
8.26893640749545 -134.655319213867
8.46755452731335 -127.169464111328
8.09311847614002 -116.268913269043
8.26479269093438 -111.918518066406
8.16997432317052 -120.592483520508
8.06129649513956 -122.781692504883
7.61697578536053 -118.798767089844
8.20464544370914 -109.085189819336
8.4954653532848 -113.759857177734
8.62551091472367 -101.329940795898
8.855608928731 -92.7512893676758
8.51833677136466 -97.5015563964844
7.3923176799092 -103.063499450684
7.71065773195337 -103.577499389648
8.12164545376736 -99.5369262695312
8.4829500014115 -100.843872070312
8.17805506531346 -102.855537414551
7.82889687666464 -103.820381164551
8.09860083896469 -118.323669433594
7.91770759070071 -118.148681640625
7.97787396093402 -119.409202575684
8.79451392706106 -102.005088806152
7.40050251185927 -110.761985778809
7.94582889479195 -105.829162597656
7.51933009604628 -112.22184753418
8.04584291011714 -112.307243347168
7.78165133363395 -109.431800842285
7.75712932755096 -113.649299621582
7.3833066707622 -114.455993652344
7.73858473253124 -107.016807556152
8.59192097526359 -99.9035491943359
7.34049435510781 -92.5496368408203
8.07518056060299 -95.2870635986328
7.70380802441249 -109.021148681641
8.37934366907763 -104.237754821777
7.85322909709379 -113.497299194336
7.87819559309281 -102.81005859375
7.19428628662277 -92.1186294555664
7.25819008925452 -100.932556152344
8.70007859039946 -98.5668716430664
7.22748914876166 -100.661483764648
7.61826808048138 -99.5120620727539
7.58512523072371 -100.364814758301
7.29697740571391 -118.483238220215
8.13945867710621 -110.604042053223
7.55818932707921 -112.024040222168
7.65302648270418 -118.325675964355
7.962289554274 -126.700721740723
7.30159621238958 -101.709457397461
7.56423174699222 -103.094245910645
7.39404527152666 -110.282569885254
7.51900465994539 -116.681434631348
7.09954585554464 -107.00756072998
7.16677069846593 -113.938629150391
7.17524401124168 -121.784828186035
7.00051854348636 -117.579612731934
7.11298307343943 -121.374618530273
6.8244769508698 -131.321517944336
7.1437208769769 -137.031265258789
6.77347988212404 -135.761322021484
6.56956944941072 -138.87678527832
6.33567282882536 -148.32356262207
6.54280664776969 -102.637855529785
6.48130729331548 -123.755737304688
6.06158522445267 -111.579231262207
6.14675221593873 -107.110916137695
6.2233861081002 -113.746635437012
6.23760131714737 -114.317764282227
6.09964713636196 -113.527450561523
6.12931838778019 -130.933990478516
6.13644877407931 -117.072418212891
6.06517289808318 -119.023193359375
6.12101287280888 -114.850555419922
6.1425880469583 -116.015121459961
6.07037074247186 -123.355018615723
6.19713449411634 -113.27783203125
6.07703131247822 -119.063011169434
6.17901822080787 -101.845405578613
6.05144275860483 -103.473686218262
6.24853152685659 -112.982330322266
6.79122887778449 -128.703475952148
6.90644955414491 -108.043434143066
6.98142753832778 -119.752571105957
6.90169464706855 -111.405838012695
6.76383398571985 -119.040390014648
6.78403487034515 -127.987693786621
6.87893089704428 -118.187286376953
7.02304944858231 -135.074676513672
6.99684894829995 -126.283203125
7.16273933562391 -107.034370422363
6.82555475612102 -131.009063720703
6.90059809896539 -128.687866210938
6.90277671797157 -124.927467346191
6.73629681957062 -118.615028381348
6.64901520304327 -113.178787231445
6.9660704322405 -119.166473388672
6.90193505864718 -112.618858337402
6.84976901177928 -131.976806640625
7.10292180204106 -125.89185333252
6.61206937126104 -120.562454223633
6.82727432167977 -125.666069030762
6.93025145921092 -106.227172851562
6.66273003018933 -122.088035583496
6.85599877652097 -107.667510986328
6.92703797366544 -121.274391174316
7.13935441248343 -113.850273132324
6.89208970791872 -114.469398498535
6.86628964886426 -126.215545654297
6.81679509439171 -131.541687011719
7.15586619038844 -113.92399597168
7.18440281949902 -112.02466583252
6.96411299824549 -117.667442321777
7.15752054531034 -117.999931335449
6.96242098200818 -111.173637390137
7.19492579392474 -105.415458679199
7.31305247521526 -120.239715576172
7.28631610917542 -131.701248168945
7.37719150868773 -130.472991943359
7.43165435990897 -129.977981567383
7.45782706263055 -124.615615844727
7.1956181997848 -123.22974395752
7.22289813227346 -131.053024291992
7.15330099438016 -133.555618286133
6.94658785507658 -129.541732788086
7.09751721086361 -133.482208251953
7.03742317951615 -133.161773681641
6.96876430033653 -140.983856201172
7.11732729093993 -136.239791870117
7.25428836945382 -141.531265258789
6.97178903873369 -132.569976806641
7.14950571306245 -135.584503173828
7.10967665023478 -134.065734863281
6.84330137378166 -135.244689941406
7.16804043159189 -127.778579711914
6.86977757544563 -142.29052734375
7.09723659245505 -129.043823242188
7.35901186039908 -149.817230224609
7.13786694293598 -144.369812011719
7.09035475626775 -138.149673461914
7.23789166018809 -148.033599853516
7.11514897881139 -138.177185058594
7.3451270084369 -146.714447021484
7.08749398575688 -138.130905151367
7.28916572160262 -132.70654296875
7.51119585929974 -140.633026123047
7.2450089616086 -141.705368041992
7.31380763787609 -133.867599487305
7.54698833992065 -145.034820556641
7.33989957331026 -134.013870239258
7.40658517704966 -147.418167114258
7.57608294018674 -128.993713378906
7.37926558911037 -129.652282714844
7.44876033639414 -125.060752868652
7.5325551599423 -124.709419250488
7.20014672331046 -152.730346679688
7.11579267685685 -136.4208984375
7.39871168232759 -143.596618652344
7.07782707479636 -118.344116210938
6.96787736702936 -113.604644775391
7.20679215664277 -127.767135620117
7.19801615117529 -132.373443603516
7.34233757062853 -124.71150970459
7.94383876748688 -122.010566711426
7.8175546952267 -114.201736450195
7.36121908324442 -112.374847412109
7.68341841242911 -135.496047973633
7.88716184530368 -124.560470581055
8.65859911095558 -138.079605102539
8.82154027791644 -137.609039306641
8.03635858758713 -148.667221069336
8.58944649879716 -138.749710083008
9.05455717511298 -151.244369506836
8.35637982983812 -143.449401855469
7.93916487154954 -133.51301574707
7.61619160041077 -138.967819213867
7.24651829145305 -152.018753051758
7.89395589249092 -142.742538452148
7.88096128547118 -149.308456420898
8.10585662859506 -142.289733886719
7.99689840963382 -147.607086181641
7.92364398156586 -144.249908447266
8.26044883638953 -135.08283996582
8.56054606570829 -122.653396606445
8.25427237340508 -131.179794311523
8.46169428191848 -134.838485717773
8.58133282782551 -126.953330993652
9.17887389022365 -130.858474731445
9.28108519986151 -143.409820556641
8.66439812059353 -130.727310180664
8.28661005014972 -132.549438476562
8.36725194042266 -130.874160766602
8.53250462371862 -141.049102783203
9.82364030977675 -133.977294921875
9.76323057352823 -120.950523376465
8.66725794698496 -122.130355834961
9.14531056775556 -137.467956542969
8.89860486936031 -137.214553833008
8.86601862625197 -110.47322845459
9.28939679254067 -116.24055480957
8.88921915597748 -115.6455078125
8.38856101764589 -112.663887023926
8.80807411104237 -107.576332092285
8.21406125772507 -112.134117126465
8.50437601024637 -118.164596557617
7.89644280196733 -126.687194824219
8.18855379412025 -115.797645568848
9.3279016239519 -125.679649353027
9.1633412946832 -112.090530395508
8.87964268597361 -112.76708984375
9.80794922321961 -131.929458618164
10.1262109907862 -136.058578491211
8.7242466949589 -121.118232727051
8.75120151553815 -126.043533325195
9.53449803462492 -137.355743408203
9.15002980473481 -122.834342956543
8.93207423309054 -129.921737670898
8.74322939673233 -142.004272460938
9.4993551746442 -137.312530517578
9.17508880720108 -137.668487548828
9.59423760663109 -124.442047119141
9.44513481575891 -122.191856384277
9.46622732482009 -123.496444702148
9.66726728800917 -138.697540283203
9.50249105932902 -141.014602661133
8.98388512671387 -122.61548614502
9.00887461789573 -139.63835144043
8.63210827817796 -140.777908325195
9.572004041372 -138.343109130859
9.45063485649835 -141.844787597656
8.99894346427952 -142.80012512207
8.97078180236416 -128.408401489258
8.88617459119722 -138.609603881836
8.97923991274068 -135.823715209961
8.8880329344672 -143.916213989258
9.06770146511684 -137.140029907227
8.98256638801013 -136.540344238281
9.00094188467726 -137.389862060547
10.0008022756797 -133.517944335938
9.75050661907424 -133.936828613281
9.77199002694254 -149.171722412109
9.21250736235509 -142.82145690918
9.3967826742056 -147.448776245117
8.14565409760535 -143.257705688477
8.80043548645053 -148.397750854492
8.14388055522944 -134.486923217773
9.50370181665232 -136.120620727539
9.35124160094436 -126.254959106445
8.57988311668266 -127.459800720215
8.48039295615732 -139.234817504883
10.0886904695535 -149.740615844727
8.70800450871298 -144.184906005859
9.07056042925469 -141.872222900391
8.64237909775673 -149.593109130859
8.7063854467004 -115.60807800293
8.75010475142027 -170.229263305664
8.82051177647747 -165.353561401367
8.43281939269803 -159.712661743164
8.41938179670842 -148.220428466797
8.49168504926277 -147.156265258789
9.01226761081379 -132.886413574219
8.0074969108078 -136.158630371094
7.66711245479523 -145.962966918945
8.26574785833787 -149.512344360352
8.97473228486588 -123.28409576416
8.19091134664934 -96.6883773803711
8.21584900669544 -103.68034362793
8.43799245989374 -95.7467880249023
8.53223252290288 -90.0501022338867
9.17028414523345 -116.740814208984
8.9457608020243 -109.009254455566
8.12014174171976 -110.238502502441
8.35622517944072 -117.528564453125
9.08423645044801 -128.935760498047
9.72141374082242 -116.839210510254
8.78922552627953 -130.618148803711
9.12660179221842 -123.771797180176
7.3110872126239 -125.84984588623
7.73316209717114 -115.51570892334
8.32046988261523 -110.552200317383
8.11454953615718 -122.051933288574
7.41174368105455 -113.231269836426
7.5592170489049 -104.026885986328
8.56023891040825 -133.989715576172
8.3627615940144 -131.455337524414
8.64950405447541 -129.046463012695
7.94556108805558 -132.113388061523
8.12098046862103 -113.623947143555
7.86395055356257 -125.821960449219
7.23009184212855 -123.10570526123
7.29432163890646 -116.224983215332
7.6810447258976 -122.401908874512
7.655582887215 -129.864273071289
7.48220709190166 -134.418060302734
7.89903462192624 -117.27303314209
7.95299284479885 -124.074653625488
7.74933549769641 -133.150146484375
7.95607814611476 -115.293998718262
7.74470443286038 -134.306304931641
7.83384608722689 -132.010025024414
7.59811735460435 -118.618881225586
6.77803388739407 -121.430549621582
7.90746674387241 -108.383201599121
6.99003733303032 -100.963302612305
6.99230526492103 -116.400505065918
7.49070574018295 -113.167869567871
7.69368382757393 -116.195724487305
8.05422771545594 -125.221588134766
8.61371766808739 -117.178016662598
8.50693226180117 -112.036529541016
8.69766438336864 -124.638137817383
8.43131057134327 -126.528915405273
8.67491190804713 -103.239990234375
8.07984623059426 -119.999717712402
8.43868920691446 -115.593765258789
8.76296418466731 -121.894004821777
8.63524957804612 -120.760696411133
8.8187194124896 -113.328277587891
8.57991600307164 -123.515419006348
8.77825383784178 -111.679573059082
8.34373577470581 -129.512100219727
8.58517891429068 -117.922966003418
8.24181299800967 -105.924102783203
8.68769545818789 -106.25170135498
8.5858637492697 -119.205749511719
8.74680839681593 -125.864051818848
8.22605801836312 -101.302558898926
8.1072941918822 -108.006256103516
8.33626348877067 -113.482078552246
8.98755686582004 -119.06462097168
8.94581552942702 -110.003326416016
9.03891626301358 -126.280487060547
8.79138904995263 -102.662185668945
9.66337104668502 -91.1963577270508
10.2496542940994 -105.054824829102
9.56368144452626 -105.766708374023
9.0214232973486 -100.726806640625
9.10667440706554 -111.488555908203
8.52126559608214 -103.880805969238
8.43188827556942 -117.452011108398
8.99573427100916 -103.434455871582
8.99288558732419 -112.448143005371
8.66162709392418 -110.669212341309
8.90277843400894 -114.588653564453
8.56718129825312 -124.62035369873
8.47183047432899 -133.193969726562
9.10486889285199 -119.261032104492
8.45019062312014 -121.626014709473
7.77755736274901 -145.059188842773
7.41577163745144 -137.337585449219
7.74506962674757 -103.95581817627
8.01424627055529 -96.7426605224609
8.17533192884433 -98.5647277832031
8.56413054658979 -65.454833984375
8.37077181340813 -88.942756652832
8.618537837558 -114.790687561035
8.04240404187366 -103.801818847656
8.65946471622848 -105.818069458008
7.74019677574166 -92.3448333740234
8.21795594214922 -78.7106246948242
8.97741727048227 -95.121711730957
9.6717057692287 -107.684036254883
9.28756238145222 -98.6157760620117
8.67717359777055 -93.3754425048828
8.47733751034474 -110.536552429199
7.94687022665739 -133.318298339844
7.79852597869919 -125.068756103516
7.23105800241728 -106.511734008789
7.99749073907034 -100.835548400879
8.1480808403729 -119.06681060791
7.51687921377942 -105.445518493652
7.36620296077248 -95.0464859008789
7.62564878544308 -103.855979919434
7.77083133061978 -102.945350646973
8.17045590166623 -105.468727111816
7.87753776719909 -105.981750488281
7.76078951743492 -111.667091369629
7.7958958754425 -109.310874938965
7.87049536096994 -102.266998291016
8.32046291174419 -94.3176040649414
8.66224936097298 -106.590667724609
8.29849143073191 -106.219161987305
8.30382412419286 -111.735176086426
8.81617213416829 -111.914749145508
8.77924386407152 -107.111427307129
9.07339015147346 -100.979347229004
9.13561435095457 -106.245056152344
8.58753540805839 -109.470901489258
8.40569483744276 -105.504600524902
7.93583788293674 -112.331886291504
7.79873985503122 -119.304512023926
8.24321990536093 -112.365623474121
8.38472181452312 -99.643196105957
8.03365648247577 -84.5224075317383
8.28767859677739 -90.8062210083008
8.05794906789426 -83.4091949462891
7.73739758456848 -113.618705749512
7.50726546406585 -101.03466796875
7.56698115788552 -107.083610534668
7.76623645582091 -108.823402404785
8.00893026237341 -102.031379699707
8.11778491595095 -109.919639587402
8.15024423711783 -125.557685852051
8.14907696673364 -86.6521682739258
7.20167154006668 -96.5781860351562
7.83618810826154 -104.323112487793
7.01837661272038 -104.927139282227
6.59337609404624 -98.4610748291016
7.32425068536949 -106.930992126465
6.92906700740263 -104.138450622559
6.85223810927438 -97.5411529541016
6.80123655633944 -106.721817016602
7.17353983089496 -114.840377807617
7.47652359587129 -99.242317199707
6.9005558895386 -93.1864852905273
6.61038758518003 -98.9752960205078
6.98660807502051 -103.106597900391
6.76134986504229 -94.1327056884766
6.96348008884914 -101.706726074219
6.9337868716117 -103.385032653809
6.35212129114266 -116.679420471191
6.90340892870408 -103.040489196777
6.77825606928861 -95.4233016967773
6.97615571701498 -96.2008972167969
6.84431467087793 -90.8329620361328
7.13124831785752 -87.793571472168
7.24057709889615 -91.4766082763672
7.12534782027231 -97.6449356079102
7.19127589665562 -84.7532272338867
7.08760131634335 -91.2080688476562
7.34559508455776 -100.95044708252
7.62230960923844 -94.5373916625977
7.85330726779621 -111.161293029785
7.88363062670853 -99.6134338378906
7.72295360570605 -105.114135742188
7.48296230049672 -110.020462036133
8.02034077909908 -101.744285583496
7.86063371678568 -111.009178161621
8.10414954320911 -99.3743896484375
7.50630324301154 -102.864700317383
7.69648527997564 -106.172477722168
8.29479704583006 -107.134201049805
7.83939570156564 -104.506301879883
7.88553963943808 -97.3847579956055
7.82881382905421 -102.567649841309
7.62303033623129 -106.889877319336
8.32170862955684 -104.09366607666
8.3111147258063 -108.145767211914
8.31611093148555 -116.360061645508
8.36141603499104 -110.543006896973
8.13115059912252 -112.789817810059
8.21314352110066 -113.002166748047
8.30680918160428 -120.13606262207
8.02594651677357 -108.089797973633
8.25541465819571 -106.938591003418
7.82036548912424 -97.5334777832031
7.77785996573426 -95.856559753418
7.93622368266057 -109.792907714844
7.90224669691484 -91.6768417358398
7.89225232085781 -106.67504119873
7.87673151352974 -104.17497253418
8.00177805664055 -101.198440551758
7.83996493403173 -109.391548156738
7.92300542635386 -101.825714111328
8.19485345835255 -97.8505783081055
7.60937294795401 -101.599937438965
8.12075212713193 -110.243385314941
7.75567390794394 -102.093544006348
7.96386693965588 -88.0746002197266
7.49164013921816 -109.637107849121
8.05947959344179 -101.409332275391
8.12870140594477 -108.286590576172
8.14242110514554 -97.0977630615234
7.83097940029711 -91.4653549194336
8.14221368687717 -89.3171234130859
7.42859873108212 -89.7746658325195
6.87107930251493 -97.1191482543945
7.54121175146432 -101.166633605957
8.18741964382399 -106.452613830566
7.93542873350153 -93.889892578125
8.02683564000642 -108.302383422852
8.29909517019019 -105.600814819336
7.89236781181146 -100.186531066895
7.80184121515049 -94.9259338378906
7.67483930899386 -99.1478424072266
7.32786048409084 -101.515975952148
8.17165959624783 -108.587112426758
7.58366710594979 -99.1829681396484
8.06786442572038 -109.847106933594
7.82107811474545 -110.932823181152
7.81943330308093 -108.410034179688
8.20058731139267 -113.319175720215
8.58892056004621 -105.766136169434
8.55663564346392 -108.352249145508
8.42726852862542 -107.333847045898
8.26165156838318 -110.532928466797
8.298811061068 -109.251853942871
8.37159991408092 -110.614570617676
8.27835070491026 -118.246704101562
8.7224557575952 -104.213729858398
8.17010707839107 -103.42440032959
8.47880560597025 -99.2542953491211
8.32050794174384 -112.20011138916
8.32387896005966 -113.058975219727
8.17201000909938 -109.004539489746
8.22163312518707 -109.599067687988
8.30961333156244 -114.197204589844
8.11412351983594 -97.8224868774414
8.33505802671553 -110.20923614502
8.40590274936434 -115.637329101562
8.03293182452433 -114.521522521973
8.06353220207683 -118.868621826172
8.18731937993561 -102.982032775879
8.40894520864762 -109.13094329834
7.99003401788575 -112.989219665527
7.64129503017081 -121.611831665039
8.0849252327541 -108.960472106934
7.93043231311316 -105.932846069336
7.60421515013285 -118.245315551758
7.48673878869031 -110.406608581543
7.41138137686523 -101.713981628418
7.368230049426 -101.582946777344
7.3972045169717 -98.5322265625
7.250729468404 -108.06404876709
7.24909234058365 -109.669692993164
7.3218557107081 -108.46607208252
7.23511773199704 -98.1488952636719
7.00774426190146 -108.622459411621
7.14165995327222 -118.624923706055
6.9912262510225 -116.533828735352
7.46874819718532 -116.715705871582
7.2762675012747 -105.773559570312
7.32543879661822 -100.892738342285
7.47701280251195 -91.4564590454102
7.66988184646157 -105.72021484375
7.07642546575677 -85.8829193115234
7.36998243461536 -89.1268310546875
6.98991166745861 -104.811973571777
7.14552550894089 -89.7526550292969
7.33977268979088 -95.3708343505859
7.34541647663296 -92.6897735595703
7.43494007795106 -96.0169982910156
7.59052051340194 -104.604026794434
7.64880692700291 -79.0784454345703
7.41131077571961 -92.9089736938477
7.4633521799358 -90.1469268798828
7.17505168901377 -91.7645034790039
7.48060710328257 -100.093803405762
7.47153934438132 -105.395835876465
7.76492973271737 -110.599769592285
8.07786507781124 -130.47444152832
7.75447757088614 -100.188888549805
7.54736632177383 -108.703521728516
7.97503565200858 -110.19758605957
7.89650749511103 -112.892585754395
7.07334324767781 -108.301177978516
7.26073919029718 -99.8264694213867
7.51945781289569 -98.4519653320312
7.96059865807414 -103.623092651367
9.42720481060821 -108.351272583008
8.26347949112431 -114.171188354492
8.29738385567894 -119.99422454834
8.73345603967123 -115.26383972168
8.89810133542723 -114.746551513672
8.65096906299273 -118.485275268555
8.21128738056331 -111.722267150879
7.94304243315225 -106.067024230957
8.81405579214628 -113.290458679199
9.20319432925615 -110.482025146484
9.54638079483055 -85.1683807373047
9.41407462860109 -113.030860900879
9.96409166830585 -100.170852661133
7.9506802474492 -109.166152954102
8.69185986320301 -118.044631958008
8.56092784726345 -103.649337768555
8.74492660471158 -102.226715087891
8.72637859659892 -108.726943969727
9.73271572055151 -102.237930297852
9.88874104331157 -108.365745544434
9.0742908651732 -104.59391784668
8.92224406596991 -108.299743652344
9.11008070083715 -112.419898986816
9.74352802310673 -116.017402648926
8.76636536502418 -110.131309509277
9.38124945589246 -100.411773681641
9.71653428373198 -109.218208312988
8.64386485532292 -114.018798828125
8.94680465795821 -123.326583862305
8.88030200121903 -115.528839111328
9.04843913631036 -116.531303405762
9.06706648212054 -104.261505126953
8.96172707057948 -112.399925231934
8.06879833641507 -107.531463623047
9.20182221370833 -111.978782653809
8.34261557325359 -117.64705657959
8.28956693954127 -116.405502319336
7.88209043110141 -116.881240844727
8.72137896860821 -112.2216796875
9.74440859897719 -101.987083435059
8.29875519918587 -132.553131103516
8.4902911602666 -138.652679443359
8.62871674471745 -133.171051025391
8.25405666790803 -126.078163146973
7.89598675135334 -128.553192138672
8.98992327290636 -120.202507019043
8.41212132160893 -124.930679321289
8.93939626447468 -126.154090881348
8.12539036959418 -127.042381286621
8.41576797760653 -125.895606994629
8.50789443456675 -124.677322387695
9.38451890575682 -122.550178527832
8.65561120206826 -117.423515319824
8.70458387238043 -122.734199523926
8.31052285984342 -123.26441192627
8.69400183155916 -118.816505432129
9.07072025959377 -120.890647888184
8.67337428338371 -125.426040649414
9.29427305881685 -126.893890380859
9.00562061890508 -118.213279724121
9.1092513398862 -133.916778564453
8.51438472603689 -111.222129821777
9.06191110274922 -107.506309509277
8.60798465441356 -122.868659973145
8.46238425481359 -104.929092407227
8.78011511923746 -115.436836242676
8.59713087995289 -110.595542907715
8.71737158713372 -114.380668640137
8.7168836285041 -108.149887084961
9.79281458850451 -112.696350097656
8.66143093292631 -108.600296020508
8.38995403241281 -109.718246459961
8.72190234563749 -99.7922744750977
8.55437576812356 -113.847549438477
8.84938372084181 -116.926773071289
8.3621906091204 -135.710891723633
8.9727957255385 -121.325263977051
8.97065255509994 -117.03914642334
8.46435868407505 -112.831840515137
8.31511307272427 -119.414413452148
7.80202168371425 -117.750877380371
8.52564769046959 -116.879997253418
8.54278284733994 -114.846321105957
8.35358263489183 -121.624412536621
8.87723253209758 -113.256362915039
8.93644632826638 -115.507606506348
9.65368544755477 -108.334274291992
8.82819226841569 -124.639045715332
8.1144270099782 -121.097381591797
7.85012871295211 -116.511360168457
7.7739921573272 -128.760055541992
7.91259948306698 -122.56844329834
7.418947386043 -127.351516723633
7.50580289309788 -126.310676574707
7.95476110964204 -120.507995605469
7.7323640089182 -115.949562072754
7.7996143806762 -115.859146118164
7.75372548911697 -124.475776672363
7.70614292744528 -112.409454345703
7.90150507399603 -120.023361206055
7.73375534177957 -105.638847351074
7.15909251322257 -102.948867797852
7.36205688130199 -101.239585876465
7.19703134049612 -97.7114181518555
7.38408797825053 -119.512557983398
7.28087588901499 -113.020401000977
7.26808524899343 -108.90355682373
8.32707190396961 -121.300201416016
8.12677445164783 -114.086486816406
7.60693595284968 -114.830299377441
7.65429104321857 -113.78352355957
7.15933905028591 -107.539649963379
6.94274387831956 -124.323951721191
7.01639804339996 -121.796546936035
7.44808630203316 -117.302474975586
7.5565963673918 -121.196144104004
7.37059613117437 -120.780258178711
7.85285795190477 -130.580993652344
8.18781537686913 -123.614433288574
7.12523640813274 -120.619819641113
7.02956391543349 -115.771797180176
7.06083642569036 -118.666038513184
6.86041342582506 -107.412162780762
6.83512229684448 -115.336570739746
6.88618003689881 -110.712982177734
6.70437382403647 -120.770378112793
6.76491792736958 -113.133354187012
6.83546248566487 -115.479110717773
6.82435996035192 -120.03377532959
6.53896756654464 -109.841644287109
6.74884394745027 -105.087776184082
6.62768371298724 -109.464500427246
6.82903339145467 -118.502784729004
6.69312330850714 -119.784332275391
6.63789674146734 -120.660385131836
6.66290522752701 -106.980842590332
6.52698794381524 -115.41918182373
7.22211601191677 -114.697982788086
7.38940093501296 -118.728713989258
7.21272050527229 -115.137329101562
7.10476386485722 -115.290557861328
7.15319585485744 -114.933464050293
6.73708625496251 -121.077613830566
6.58135572955074 -112.218803405762
6.74086503859231 -115.335762023926
6.80704347422529 -112.034301757812
6.93392461103916 -106.861106872559
6.89719643316011 -108.128890991211
6.81024961421684 -118.47647857666
6.92742911207825 -114.957778930664
6.7453461620311 -121.419097900391
7.02811337816677 -109.300628662109
6.82800333988931 -118.358695983887
7.00263949013809 -109.946136474609
6.90960880704082 -121.995101928711
6.82007984051101 -114.362510681152
6.90365350972245 -117.088172912598
7.84931278321905 -110.686965942383
7.89021743416308 -123.720642089844
8.0749331147538 -114.050239562988
7.97975259866176 -115.813957214355
7.22251553604507 -126.056198120117
7.48997375206815 -123.47045135498
7.45200734416681 -124.140274047852
7.48080946409753 -122.58805847168
7.57145274435958 -115.270889282227
7.73948836536083 -112.23356628418
8.32765024659073 -116.448059082031
9.06949175835014 -120.671737670898
8.77241425931323 -108.726585388184
9.03085643610027 -116.365234375
8.41136203908145 -121.587173461914
8.71901092683493 -120.530982971191
7.87717886461472 -116.642211914062
9.07697225828251 -123.508155822754
9.2760874045933 -119.12385559082
9.0914845541105 -119.640228271484
10.3836140682524 -121.002075195312
10.2106559384202 -120.581047058105
10.2953503553116 -125.252723693848
9.7757841109386 -119.391654968262
9.83361263289191 -126.604782104492
9.19390878804124 -112.872657775879
8.74326928033143 -128.97932434082
8.56015760434967 -123.297004699707
7.61357659798304 -126.178497314453
7.65826369211488 -126.33122253418
7.93240404937692 -123.689521789551
7.86580508975541 -122.251808166504
7.81176590919816 -122.831443786621
7.47053425306137 -126.173004150391
7.11730431777034 -120.61075592041
7.11556865368571 -125.702011108398
7.99996217639063 -118.986305236816
7.77011847934736 -123.171356201172
7.65745049785211 -113.771064758301
7.31613483375637 -119.830192565918
7.3314667698694 -126.64933013916
8.65299062742661 -114.347038269043
9.12296307347796 -120.734375
8.51329875768583 -120.273880004883
8.05157837464817 -128.935562133789
8.10425888340638 -123.74772644043
7.80883892468027 -117.716888427734
7.93021106314764 -112.130332946777
7.8527508164121 -119.121803283691
7.98851782469809 -121.207496643066
7.99049842108165 -115.588516235352
8.01024268067613 -112.260025024414
7.97977459214103 -115.538116455078
7.92076647581469 -134.983200073242
7.97666575921161 -124.57381439209
7.9789607627174 -127.606010437012
7.9565174808101 -136.274307250977
7.57857623222617 -123.177024841309
7.88472475142033 -116.842300415039
7.94950249526612 -123.75
7.65591978994307 -124.073547363281
7.52068050413253 -130.620300292969
8.09789354105422 -122.756462097168
7.89085055967467 -122.769020080566
7.72647168703619 -121.277725219727
7.85687836974915 -122.578186035156
8.06325796950208 -122.608222961426
7.60258967307512 -113.450569152832
7.5820609774068 -121.702377319336
7.99852087761906 -114.673355102539
8.71688338784639 -123.11353302002
8.24118349814192 -118.548942565918
8.03356199580922 -117.30712890625
7.75099108885142 -117.242652893066
7.69653972292053 -116.518699645996
7.26674293616927 -121.188827514648
7.75007348093678 -121.204559326172
7.93868382947622 -109.060676574707
7.41929890250278 -123.82918548584
8.15079094651063 -120.532501220703
7.16776233207539 -122.50732421875
8.23256417331123 -123.339492797852
7.93723936186172 -113.996482849121
8.31453549943036 -104.707321166992
9.22814145239989 -109.506202697754
9.16906922074791 -128.126342773438
9.24803233444305 -130.766891479492
9.30311090060253 -128.604782104492
10.131770782794 -146.948440551758
10.1440242003799 -138.898635864258
10.2408804448022 -119.678161621094
9.42742020834233 -124.435485839844
10.244235248296 -115.848655700684
10.1981464058815 -114.882934570312
9.81344737547988 -115.611770629883
9.55545001454832 -121.502548217773
9.35604529823491 -111.065093994141
9.10825056310285 -127.110931396484
8.19073410306966 -131.727233886719
7.88837635358903 -125.271820068359
8.45615108505098 -124.523513793945
8.44567719963734 -124.879531860352
8.2671410460232 -136.953536987305
8.80201828192518 -128.126205444336
8.63064893935638 -136.068435668945
9.26874565518961 -126.575828552246
9.57737800261644 -143.685241699219
9.8656833762633 -134.707580566406
9.33740936155722 -132.879150390625
9.15283267497945 -145.784530639648
9.02165570225851 -138.106018066406
9.43714460818144 -141.899063110352
8.83961444819 -132.903717041016
8.88851288166841 -122.474502563477
9.23402021428101 -123.94995880127
9.52523831268184 -92.3535919189453
9.56622141419513 -101.175109863281
9.94190049707252 -113.894187927246
9.49414030444379 -114.098960876465
8.71462048198231 -104.289009094238
9.19643089867954 -115.395523071289
9.77168054011259 -130.033889770508
9.86589060057308 -152.503662109375
8.84411934425424 -138.028717041016
9.24068898158481 -146.860366821289
9.77468033002964 -143.72233581543
9.69986015841249 -145.394454956055
9.73446251055616 -126.749000549316
8.96420183973236 -141.98176574707
9.85850289182344 -145.522598266602
9.69441410625189 -148.247100830078
9.80511302114363 -155.296676635742
10.076575454311 -145.617080688477
10.3502573150341 -143.419967651367
9.84011363192624 -142.109039306641
9.18198948396362 -147.26496887207
9.27115881875267 -131.184707641602
8.95444423172839 -137.379760742188
9.43313567416722 -125.995407104492
9.19740843502501 -122.894676208496
9.23688881560234 -118.914306640625
8.78104324018407 -152.181564331055
8.52947045879542 -162.587707519531
8.73913705836036 -140.928359985352
8.52268412508889 -104.325225830078
9.35430482788881 -118.296417236328
8.48393686769357 -132.819488525391
8.88290611230027 -138.756210327148
8.09177830977536 -142.082473754883
8.48672017026205 -146.928070068359
8.03126959854497 -131.383346557617
8.24232399752673 -132.405517578125
8.1606513659601 -136.013519287109
8.5882122696212 -111.387763977051
9.75673253851481 -111.720603942871
9.15105727311152 -115.803604125977
9.87368209260662 -110.978881835938
9.67115599372702 -84.1112976074219
8.51774384731067 -92.2441482543945
8.726972258761 -108.113883972168
9.45334361739661 -113.655776977539
9.0557855915828 -107.314964294434
9.02977123237055 -121.847557067871
8.7077077540658 -103.083770751953
8.72398251401594 -89.1045150756836
8.25974743504611 -100.957511901855
8.80673178299266 -98.4419860839844
9.11288356932628 -94.445426940918
9.16345301151651 -98.6696090698242
8.87957904572685 -90.8016586303711
8.95026640513024 -86.6165466308594
8.54879154749997 -85.2451477050781
8.7921217781144 -89.0795669555664
8.91146047553183 -94.408805847168
8.95799591642664 -94.7069396972656
8.60442099663797 -100.461631774902
8.77723248212879 -91.9027709960938
9.09454388234706 -95.1503982543945
9.67687965445447 -91.3021469116211
9.54602208448788 -103.878860473633
9.16867286196256 -103.052131652832
9.48790824951825 -98.6113510131836
9.16151728102875 -113.136375427246
8.93285251614038 -119.646415710449
9.22967390343902 -115.261024475098
9.17900931124995 -102.238189697266
9.00753855178143 -94.847053527832
8.49311784324034 -97.222038269043
8.70481361089306 -69.4115371704102
9.28057107365066 -99.4896774291992
9.37509501126944 -90.4755706787109
9.13488179458275 -83.7056198120117
7.99980213427233 -95.9356231689453
8.35904825704782 -81.8609008789062
7.57217140169419 -67.4808731079102
8.01032843397038 -101.0576171875
7.77801431916483 -81.0116653442383
7.44153659251591 -79.9511184692383
8.33050172727683 -79.6190338134766
7.68846356438897 -95.4901809692383
8.10059728097705 -88.7266540527344
8.5722959914874 -81.7417755126953
7.86836007319853 -81.7018127441406
8.4396740984757 -107.965042114258
7.88562163797264 -101.282287597656
8.50159009408342 -91.4145202636719
8.94647938817697 -101.815376281738
8.27566698533202 -116.91382598877
7.22303159955803 -104.125511169434
8.04067030160549 -103.205368041992
7.70089533625034 -93.2883453369141
7.22749151371197 -108.018966674805
7.04535104739518 -86.3470687866211
6.90429423561973 -94.6395645141602
6.61001925518008 -98.3871536254883
6.84568323009725 -94.8585739135742
7.03671596542271 -84.070426940918
7.35786407603311 -81.1196975708008
6.94866459011822 -108.361892700195
7.07368560748387 -109.892852783203
7.25087891531973 -109.158012390137
7.59361642931962 -109.043037414551
8.75704530980127 -121.21842956543
7.07883272774319 -94.4069900512695
8.29639837079563 -103.961212158203
8.9824435350865 -104.696990966797
9.10590782799382 -93.2011260986328
8.30959864124168 -101.042427062988
9.11533442792994 -104.368949890137
8.14098310717227 -99.8120803833008
8.9580963196718 -102.304016113281
9.49792656710309 -112.157516479492
8.83568123341003 -111.748527526855
8.52824800314543 -105.299850463867
7.89740095761436 -112.273681640625
8.46953221523363 -109.238319396973
8.66125315919332 -102.99747467041
9.46641806138654 -107.139656066895
9.30428034982602 -117.303527832031
10.1362389586185 -114.742752075195
9.7882868671997 -123.218238830566
10.1019451412883 -124.559700012207
9.10742436227362 -135.51838684082
8.39499287665055 -144.616638183594
8.52694233709407 -148.071105957031
8.3121304288828 -159.303131103516
8.83088771051141 -163.809997558594
8.68655581859645 -162.485855102539
8.57048026489636 -142.054916381836
9.09085419252155 -156.273666381836
8.33512793407134 153.525909423828
9.20531667952338 -171.583297729492
8.89243025013005 179.070373535156
9.41519006786794 -177.926986694336
9.85571341524647 179.682647705078
9.33193518323869 -172.084930419922
8.55096116355949 -162.953964233398
8.31362411882944 -165.868545532227
9.93267332475112 -156.499130249023
8.66939211294621 -153.235107421875
9.22625060165552 -171.44140625
8.70154998959267 -158.564056396484
9.83620292097755 -171.819961547852
9.98816711518374 -160.116088867188
9.94882666209005 -158.104995727539
9.78647269362698 -153.610824584961
8.67548363116232 -155.003768920898
8.21439238952701 -154.356842041016
8.95445427903661 -141.361068725586
9.04248472790868 -152.653305053711
8.90254942227274 -152.265411376953
9.62230151699727 -128.591857910156
9.70350155310062 -127.457122802734
9.30084867474707 -133.054473876953
9.09652280922047 -139.156311035156
8.8121215330346 -128.869827270508
8.13000309998549 -130.488754272461
8.47644195677305 -120.520874023438
8.88377514382852 -119.11003112793
7.95982159917808 -108.451675415039
7.98590819517685 -118.31941986084
8.75778225193782 -108.684982299805
7.9600875483094 -103.807624816895
7.67770824986117 -118.239151000977
7.40798942909811 -111.232063293457
7.70777713264275 -109.399185180664
8.14429052897104 -120.537757873535
8.70589145470365 -105.21411895752
8.10876178376222 -113.546798706055
8.27775786144251 -119.040496826172
8.21933549621764 -120.30802154541
9.09439318482675 -125.476860046387
8.00159300484047 -122.491928100586
8.46626917616783 -109.970336914062
7.69595701519037 -111.650779724121
7.67566488583967 -114.157791137695
7.7973338658356 -115.351264953613
7.634296908949 -125.230743408203
8.55415284615903 -137.306045532227
8.12857665220515 -135.128173828125
8.03743299756052 -127.806297302246
8.2175925485587 -144.957138061523
8.70781860536064 -130.095443725586
7.89439061010543 -150.933380126953
8.30449475608409 -144.155822753906
8.71356908352987 -134.342315673828
7.94670660854044 -133.867218017578
8.50292963998688 -152.554000854492
8.16209432047752 -118.243797302246
8.59840581359742 -117.90690612793
8.03498548097222 -107.796653747559
7.66111470330119 -123.017143249512
8.47858128105097 -132.864212036133
8.55744859539913 -119.305908203125
9.30319590562668 -132.961791992188
8.26609337404026 -129.861831665039
8.30930187583285 -115.460304260254
7.66399031890439 -118.196655273438
8.06915999563732 -138.570434570312
7.09232193312948 -109.167938232422
7.56605901970853 -129.228805541992
7.68554627212014 -123.769218444824
8.02854303435109 -116.270965576172
8.14771555586749 -106.215339660645
8.25661691779767 -109.718963623047
8.23019469330504 -105.929786682129
7.52043428763753 -116.675819396973
8.30747039119458 -110.971725463867
7.06749581351846 -137.635345458984
8.25835755477663 -116.052947998047
7.58500685127079 -132.555068969727
7.0885099332735 -109.818382263184
7.71776981442752 -125.46800994873
7.77015064334817 -129.481704711914
7.38871264644691 -142.885986328125
7.96373180429546 -120.887817382812
7.97695219355093 -132.948974609375
8.12888149452447 -137.250411987305
8.30048857271149 -139.086380004883
8.50855711892729 -120.816566467285
8.61471238335971 -114.631706237793
7.98721357590775 -128.061859130859
8.26317416387456 -98.534797668457
7.84680456175923 -92.8532409667969
7.70593176971272 -110.221969604492
7.9786861565417 -96.6314163208008
7.33290594679363 -94.6833038330078
8.17534684292421 -94.336799621582
8.85781331727584 -115.904525756836
8.91075570676791 -109.912879943848
9.65019088700302 -119.663520812988
9.55610949092613 -120.553398132324
8.99064289201453 -111.285049438477
8.52575338921556 -131.485000610352
8.77459839472741 -98.5946578979492
8.86680610813833 -122.54020690918
8.38152991604172 -124.787788391113
9.38117019356653 -131.813583374023
9.98553702957896 -148.046920776367
9.86765735587391 -136.417022705078
9.41511533691476 -127.536476135254
9.92798415384222 -118.825973510742
8.70960659474692 -120.419586181641
8.41853050881924 -121.254463195801
7.93512747346924 -117.066627502441
7.43565536333052 -110.120567321777
7.66492258864422 -113.51587677002
8.11735623266967 -99.7051315307617
7.77111436531324 -106.071449279785
8.41765443128885 -104.91397857666
7.84877944780904 -107.390655517578
7.86014671742884 -112.607383728027
8.27158891061703 -94.1945266723633
8.46250052374453 -89.2112503051758
8.56751741114194 -95.8136520385742
8.48041491192097 -106.142379760742
7.79694043949499 -107.17951965332
8.22465679881306 -115.478210449219
8.29035406471825 -122.948913574219
7.89629179735798 -107.652488708496
8.13460897198337 -127.441703796387
8.28481612387635 -130.7861328125
7.92610556075303 -132.564270019531
8.01028266751102 -112.77685546875
8.32181827793146 -111.230903625488
8.59305593980925 -110.575210571289
7.61084000225305 -108.68327331543
7.90438461138745 -113.644203186035
7.82124349946679 -109.992141723633
8.79548206753894 -146.278518676758
8.29367033465706 -116.890602111816
7.86296270971431 -110.934776306152
8.11368365130242 -116.740264892578
7.8834043826074 -114.557670593262
8.18395207914512 -113.74626159668
8.52295577279547 -119.417991638184
8.45727745467091 -110.041000366211
8.61885728156187 -114.378395080566
9.12758505978687 -113.837554931641
9.00228279334998 -103.169738769531
9.18673697793039 -116.582206726074
8.75924303493283 -112.438453674316
8.24512184038673 -121.373474121094
8.47247447279756 -115.162124633789
8.28999382391134 -108.981376647949
8.7939498343428 -107.623596191406
8.8066554355444 -114.236549377441
9.74725277638096 -92.921516418457
9.78564372312755 -100.785125732422
8.85717570411699 -112.542724609375
9.77909452215462 -97.1145324707031
9.80939731446949 -99.2556304931641
8.75769889471624 -94.8027877807617
8.22758457661102 -94.650634765625
8.1595890304501 -97.604248046875
7.89755246124442 -105.903175354004
8.1803363082555 -107.529479980469
8.46249237104905 -104.374649047852
8.97509782778839 -96.8533172607422
8.57715585231643 -96.9298248291016
7.92116616799107 -120.041313171387
8.52760593839384 -120.873542785645
8.35499557243289 -98.3619079589844
8.5541474441758 -98.2911071777344
8.38977890619077 -111.67342376709
8.97645906006552 -99.6523590087891
8.83437884029488 -103.074546813965
8.06092643944568 -97.121208190918
7.44826304480903 -108.710273742676
6.85234577763421 -119.358085632324
7.28765188263929 -110.529426574707
7.17905767311292 -122.82829284668
7.32477761010439 -111.172187805176
8.2661779317287 -129.187683105469
8.42048120354952 -132.413711547852
7.38827999453204 -99.7748184204102
6.92564641878399 -122.55330657959
6.8673649155163 -118.90991973877
7.15597797767715 -110.537269592285
7.2563178349246 -126.148460388184
7.1244450584251 -105.123924255371
7.82068874442199 -124.51490020752
8.57015480792964 -120.957321166992
9.12622986580603 -106.393798828125
7.28615298494426 -125.865074157715
7.35559121134237 -121.700828552246
7.21975848758378 -110.330642700195
7.47026161272912 -116.916458129883
7.49783470275407 -146.493591308594
7.21044087831585 -128.319961547852
7.11298329706725 -149.765441894531
7.46078190211915 -147.690002441406
7.0160770483344 -145.287078857422
7.08112670512001 -140.423034667969
7.22488563018173 -141.415817260742
7.15072063013585 -149.198257446289
7.03210084028321 -137.753768920898
7.0238613510489 -128.032073974609
7.35469235328667 -129.677200317383
7.27242972196933 -135.365753173828
7.5211530219378 -130.286849975586
7.34214518703817 -107.520736694336
7.25221896941372 -121.440887451172
7.36081414027299 -118.919387817383
7.20331816091065 -114.076927185059
7.30114179140928 -120.309928894043
7.28080899274336 -121.539436340332
7.56493782429188 -130.234329223633
7.27942102712942 -123.094718933105
7.48573319668869 -129.456405639648
7.37078967308941 -131.056274414062
7.56675871067791 -128.055038452148
7.5460122039942 -132.466842651367
7.21225349261737 -132.342178344727
7.18676884148995 -130.830139160156
7.24455476234886 -126.946815490723
7.31998669418623 -107.019844055176
7.53283625693342 -113.680274963379
7.38555120320161 -119.807884216309
7.3420356574863 -123.732376098633
7.18004941303804 -120.143112182617
7.19943742106143 -108.624397277832
7.36493627056947 -114.783363342285
7.41130097550621 -118.819801330566
7.13281111244499 -116.69261932373
7.5267493512137 -113.057075500488
7.24702982729274 -124.72087097168
6.86657828062795 -139.022430419922
6.92646226623537 -140.671875
7.3415197201705 -132.235809326172
7.53384558668216 -133.714553833008
7.23448621525032 -112.472625732422
8.25719720371307 -119.479690551758
7.89254983240198 -116.424423217773
7.25341639614798 -122.457298278809
7.29254539623845 -115.921569824219
7.4821325189712 -122.988334655762
7.30104717620214 -127.732666015625
6.35115893328149 -111.681007385254
6.18684039036018 -112.858833312988
6.57825082302429 -118.866889953613
6.6871941728282 -114.535102844238
6.48724610742467 -115.900917053223
6.66489467386643 -115.749694824219
6.79581373441832 -109.699638366699
6.90675966351218 -112.428215026855
6.4195245974355 -110.651962280273
6.62456017572194 -118.53581237793
6.41475204831564 -114.937713623047
6.54388392187465 -122.255485534668
6.72330824581579 -116.642730712891
6.46227479762434 -106.012992858887
6.581942759185 -121.166542053223
6.71591207481877 -112.319831848145
6.63112234400482 -121.160575866699
6.1637835720908 -120.868041992188
5.91047125160917 -114.15210723877
6.11242027509858 -106.535705566406
6.13668489113715 -112.136215209961
6.83894920406403 -115.636901855469
6.39739409246286 -122.668083190918
6.49856556051807 -112.218505859375
6.38680464954217 -130.445877075195
6.50266560099155 -122.101226806641
6.35045319898853 -118.952087402344
6.7440932644981 -96.9586486816406
6.55931166894196 -96.0714950561523
7.27017602322944 -107.408630371094
7.79949272378918 -101.858337402344
8.90950272922866 -111.558258056641
8.88343105697563 -112.851898193359
8.99443559265868 -110.913871765137
9.63340799239724 -108.901672363281
9.57314666152313 -111.331161499023
8.70205588054145 -119.245414733887
9.23696941143869 -129.135665893555
8.40384355038121 -121.257987976074
9.28851058650104 -114.929748535156
8.63553652752752 -97.298942565918
8.46791639663169 -109.072578430176
8.36665087046608 -115.295295715332
8.05017725084597 -104.650573730469
8.64713906522612 -108.306915283203
9.44041498569297 -137.111190795898
9.45836621730973 -128.104476928711
9.70052121330954 -138.46337890625
9.86568482859703 -133.559371948242
9.52683478987038 -128.753677368164
9.55392898053529 -119.608444213867
10.2529070967615 -119.939559936523
9.57807316242807 -119.038780212402
9.24737639062091 -116.231025695801
9.89111550686366 -118.688758850098
9.63518439433623 -121.856407165527
9.20238935451551 -122.870063781738
9.3988070185373 -119.978012084961
9.03334565883223 -122.400886535645
8.80130106642406 -112.161758422852
9.18872551028906 -116.160018920898
9.16088277837148 -119.674476623535
9.59984159363696 -128.955490112305
8.93254407463559 -116.125999450684
9.33408942436077 -116.720611572266
9.19465266160041 -104.965049743652
9.20626280507871 -116.309539794922
8.9512432339996 -120.958702087402
8.93705080122804 -141.917327880859
9.2054202336869 -121.967727661133
8.88505039225826 -114.637145996094
7.89009584782727 -127.484664916992
8.63220705113313 -129.125564575195
8.18582957137659 -122.158714294434
7.96215628037955 -127.99348449707
7.59886173345963 -128.068450927734
8.18620694910947 -124.216758728027
8.83917557092794 -137.161987304688
9.21001123143362 -111.929313659668
8.82041718067377 -129.060668945312
8.55664802074528 -124.43856048584
8.66667848981101 -124.027549743652
8.65184670861257 -118.217926025391
8.91594148408515 -135.540710449219
8.72148017590861 -129.15544128418
8.84448150179595 -133.965972900391
8.92030225526882 -116.960647583008
8.75163647069432 -119.737480163574
8.08132131740362 -119.865226745605
8.73046273139235 -127.541900634766
9.24956205425943 -124.961235046387
8.47359047318741 -118.275909423828
8.67620265009735 -118.944305419922
9.07224852550227 -121.22093963623
7.91106465765494 -120.936477661133
8.03449136586377 -137.465377807617
9.0654127323936 -132.610580444336
9.58047056301547 -131.126968383789
8.78767458620614 -124.033699035645
8.98215902271335 -125.30078125
7.67421256745905 -125.744644165039
7.93011658478125 -130.378219604492
7.7886782974673 -137.391296386719
7.75103357545241 -135.059356689453
8.6706550104149 -135.672836303711
8.4419895786594 -129.823959350586
8.2255255950608 -127.313529968262
8.30104659973583 -123.566184997559
8.54985728588294 -124.368347167969
8.2283324611603 -116.086601257324
8.05199501078488 -136.147430419922
8.48938127196529 -117.651702880859
8.568955426929 -116.695571899414
8.65656399639732 -118.515296936035
9.57451989209241 -127.810218811035
10.1816564457569 -125.438652038574
9.94876254663996 -136.615753173828
10.1064626590554 -113.616317749023
10.1703056160224 -133.345901489258
9.71770837311242 -131.531127929688
10.2559263367512 -138.030792236328
10.5318783040158 -132.734283447266
10.0553459770804 -123.292045593262
8.58573342617382 -122.614547729492
8.82982281437175 -124.666854858398
8.26300045520061 -118.22566986084
8.02746632860426 -117.343154907227
7.92303726623264 -119.181854248047
8.56338925530936 -124.511947631836
9.2993410500267 -108.357078552246
8.29522749020235 -133.37629699707
8.89429531574066 -121.550590515137
9.00355700689226 -129.378692626953
8.9885718354947 -132.307113647461
9.3239826448164 -141.174301147461
8.6417229520421 -139.156661987305
8.78726078773759 -123.64754486084
9.44555078421512 -120.681503295898
9.27545963415054 -122.900802612305
9.54234478959977 -109.319793701172
8.64935983463618 -132.374923706055
9.13972354940613 -138.581787109375
9.45958201056512 -145.65510559082
9.16956754425891 -152.592636108398
10.2176443793134 -152.806259155273
8.84238558433024 -163.159362792969
8.48990618340461 -157.31413269043
8.75826019441506 -120.492012023926
9.04040300508582 -113.137992858887
9.46072111622211 -130.559173583984
8.5855404635341 -127.794769287109
7.98007867349963 -118.152053833008
7.91560804330597 -130.272048950195
8.14364659687851 -110.852363586426
9.0891675451694 -119.62622833252
9.97516212144187 -134.265335083008
8.89257421378273 -146.673461914062
8.36016670962901 -127.125518798828
9.3237985649893 -125.926696777344
8.93600581715578 -108.395935058594
8.17430483896631 -135.890686035156
8.37672847237006 -139.74153137207
8.6622801943657 -133.344024658203
8.53649643523405 -120.363929748535
8.76030824527317 -119.184700012207
8.70655543555916 -129.284164428711
8.62923104304928 -127.748649597168
8.92111961431814 -121.830574035645
8.78098511756645 -117.291915893555
8.7245712068892 -113.892555236816
8.70025786782467 -139.397018432617
8.11286822670136 -128.625427246094
8.812296293406 -144.28303527832
9.08277751278414 -134.259658813477
8.42128031923842 -124.082450866699
8.5131436003089 -110.301483154297
8.50599522747502 -109.087348937988
8.66844989689171 -111.451110839844
9.28817888579798 -118.305076599121
9.26499311955074 -127.437004089355
9.51317718659815 -106.790351867676
9.07217040834323 -119.021278381348
9.10380767273815 -130.41032409668
8.36156935592125 -113.67879486084
8.41837231430212 -124.925483703613
8.49424721510541 -121.690284729004
8.01876120444645 -125.665115356445
8.24603164517017 -107.331588745117
7.94969395040817 -116.268493652344
8.18560016826425 -103.488906860352
8.69483501940795 -104.323699951172
8.06454676172303 -105.320457458496
9.13049003075976 -106.866401672363
8.71936002199775 -107.40064239502
9.11884809956138 -126.986701965332
9.40670324402917 -132.77897644043
9.60451450370386 -148.352615356445
9.23964055718377 -130.53547668457
8.62104361448987 -134.287322998047
8.29112990353195 -134.403060913086
8.24678848405097 -123.664482116699
8.01745104463715 -118.314109802246
8.34377362311899 -120.452438354492
8.68695392861257 -105.565223693848
8.69320291372784 -117.012641906738
9.37151464782677 -113.527854919434
8.63909693609848 -109.695701599121
8.59859935946065 -122.997299194336
9.18377049396473 -116.00496673584
8.5777974199646 -116.818199157715
8.58471982067813 -122.667739868164
8.67905133564881 -131.217147827148
8.83892944835365 -125.609642028809
8.51462846415426 -124.86262512207
8.83309947086137 -111.335342407227
8.60312056155936 -133.933731079102
9.29044591368074 -121.922508239746
9.59885306823527 -124.666168212891
9.1147045868006 -121.694000244141
9.28813152545984 -117.17798614502
8.8507273378603 -111.36701965332
9.3378774303177 -116.749778747559
9.13036159772441 -106.752471923828
8.7944306391917 -115.444686889648
8.79251714602165 -111.708679199219
9.27241109398481 -106.047401428223
9.0247100195956 -124.426689147949
9.21414276557562 -124.154235839844
9.09758540693351 -125.93049621582
9.40433586175036 -134.248046875
9.45099905173982 -119.032112121582
9.5952686209245 -126.292373657227
9.95807565746579 -133.070587158203
9.42402687776913 -107.482833862305
9.81811388173707 -108.390609741211
9.28237211499667 -130.654632568359
9.90007796061132 -129.967224121094
9.65484761038023 -153.048095703125
9.57820664795023 -119.910606384277
9.68256907646148 -130.424026489258
9.82093808783142 -121.263465881348
9.792547195446 -127.268119812012
9.24357465051056 -137.322906494141
9.35153072362728 -151.359527587891
8.5105237354738 -150.142684936523
8.95169655376302 -151.328979492188
9.1385031877337 -164.367904663086
8.63140945220631 -156.779739379883
8.7546193723798 -135.259490966797
9.02922081999067 -151.873153686523
9.39245863221805 -152.626159667969
10.3481103295964 -144.122161865234
9.31970439134069 -137.879165649414
9.47756291671117 -142.903305053711
8.94677937135407 -113.439010620117
9.23871979458196 -115.061737060547
9.46511496810872 -122.119972229004
8.89601093333662 -109.446746826172
9.18078751279997 -127.153633117676
9.2801301223389 -127.49698638916
8.66495872583029 -123.619720458984
9.62396761017114 -139.172546386719
9.06694326012991 -135.747207641602
9.32825085666307 -129.094696044922
9.08557340980253 -130.088882446289
9.47184021617165 -124.119552612305
9.90554164795897 -121.813339233398
9.36591161282065 -124.689910888672
9.33730702825626 -110.552024841309
9.24557143673905 -126.459686279297
9.49206310618969 -118.783012390137
9.43405547219948 -123.397911071777
9.50972124840432 -126.360237121582
9.85549443447521 -113.284568786621
9.74448938096125 -132.088775634766
9.38964059533844 -126.272933959961
9.88626157467659 -135.347366333008
9.28367081860528 -129.427017211914
9.68413634674491 -132.54052734375
9.8085728390641 -111.389953613281
9.48497360788996 -101.251510620117
9.85616377161667 -112.649574279785
9.67110986834376 -127.034622192383
9.60975759935533 -114.433120727539
9.06267785475365 -123.079521179199
8.86179722831507 -108.264724731445
9.24476068405685 -127.681686401367
9.33506196444038 -116.57991027832
9.35368432010044 -111.513557434082
9.36247125221522 -124.562805175781
9.2820481091671 -128.039306640625
9.15715465555963 -115.88501739502
9.59423584130192 -106.509330749512
9.26677606905949 -120.892311096191
9.6204636717405 -110.520164489746
9.21504764782424 -121.754638671875
9.33391368078642 -127.722015380859
9.24335228857365 -113.464721679688
9.33133577718402 -120.400947570801
9.33703191871736 -108.29744720459
8.92078231074017 -114.65503692627
10.710745169137 -124.470909118652
10.2842121614438 -128.171798706055
8.61965530928928 -117.733024597168
8.57753773473402 -142.073104858398
8.25096273591743 -132.807342529297
7.84504858608518 -133.220657348633
7.53668721566214 -127.742340087891
7.85653920163965 -130.492141723633
7.6856554066018 -134.101623535156
7.64528086199834 -142.740829467773
7.61493893220257 -137.372375488281
7.73832586181166 -130.236999511719
7.53859760237463 -140.826995849609
7.55656359664212 -122.868469238281
7.55174963596968 -138.057312011719
8.03617526957554 -129.509384155273
7.84251265076425 -135.340698242188
8.2610268164018 -151.135208129883
7.2740207502324 -127.679229736328
7.58863450149255 -138.37809753418
8.76566683282629 -131.312438964844
8.73442200468496 -136.776062011719
8.27295799165027 -120.54069519043
7.93053895508279 -130.818176269531
7.65735305559303 -132.923721313477
7.98124602515766 -129.215576171875
7.93920914660317 -129.574325561523
7.6340548893341 -131.795471191406
7.49501787015269 -132.987060546875
7.71932528105844 -128.867645263672
7.63950708030461 -131.204544067383
7.9701372650356 -132.694519042969
7.81095221262651 -130.495010375977
7.70562332700846 -128.695251464844
7.34336001794785 -117.581298828125
6.97471155435318 -118.702201843262
7.58108066342364 -118.61604309082
8.02802677190663 -112.463279724121
8.17102322973213 -117.859916687012
8.20048311228072 -90.609489440918
8.2931010865866 -98.8710021972656
8.40061829881673 -112.275062561035
9.08086731623142 -105.635971069336
9.09517632071972 -106.024124145508
8.70919420053703 -114.729537963867
8.09986126347033 -112.501281738281
8.05471544858144 -110.530342102051
7.97301298437734 -120.101570129395
8.03764596844888 -119.47477722168
7.54569800138357 -112.346305847168
7.70195592682092 -119.152168273926
8.13051508850781 -109.900466918945
8.16620368332936 -121.15852355957
7.90092374235789 -129.615951538086
7.77821719307321 -128.060363769531
7.69985133401528 -117.416290283203
7.56460681409554 -99.608268737793
7.63738660922809 -106.12816619873
7.24367267874575 -98.6923370361328
6.55850309708268 -104.372634887695
6.61969453411607 -113.544364929199
6.99162707274655 -104.384902954102
7.65982006077167 -108.589225769043
7.42713446820766 -97.7410583496094
7.60701878752167 -104.81413269043
7.35294406981234 -115.92455291748
7.38725792214771 -110.75399017334
7.40306085946211 -117.381950378418
7.38598402352237 -120.259429931641
7.95249122640397 -113.494728088379
8.19354568940902 -104.740684509277
7.88988234706022 -110.849159240723
7.81359983771379 -111.605407714844
8.36207345560281 -126.322578430176
8.05358108613317 -121.299407958984
8.26018267327984 -109.576690673828
7.43053838984825 -117.707313537598
7.55236975744453 -91.0796127319336
7.4587199691855 -98.7374954223633
7.15877685475663 -111.791725158691
7.38225624496291 -108.814392089844
7.27731366221333 -108.342796325684
7.87293286231061 -108.299240112305
7.89092306094661 -118.03678894043
7.614333949091 -110.293579101562
7.15836269991406 -111.825263977051
7.04124764722151 -121.320945739746
7.34130174153991 -112.524711608887
7.28305796660865 -108.146690368652
6.96944165916129 -97.6766357421875
7.26662469023324 -98.8012771606445
7.34648080217788 -110.676475524902
7.61663879009174 -123.124130249023
7.53738466217747 -120.348152160645
8.02158591173257 -113.854911804199
7.70138135108392 -118.793342590332
8.17588313017304 -105.133499145508
8.22891808785604 -114.427017211914
7.92626019390043 -112.291893005371
7.79228482984619 -117.979400634766
8.15625931556812 -107.824111938477
8.14045867504477 -111.681373596191
9.51690887277633 -114.605804443359
9.17606552187644 -107.729370117188
8.09159079608952 -105.122383117676
8.97444670872339 -117.010345458984
8.92315836990588 -120.751525878906
8.53552142718008 -112.5439453125
7.91265637001789 -128.727691650391
7.83518477518737 -120.968292236328
7.38455724765327 -109.857261657715
7.20876997991207 -108.792533874512
7.35738450668506 -121.030662536621
7.58722410470091 -125.86336517334
7.03748289684464 -112.412895202637
8.51064398809815 -116.514350891113
9.76731805278058 -138.688507080078
8.99524226847756 -115.296417236328
9.23363795979789 -121.418182373047
9.07861998875887 -122.998947143555
9.64934983472236 -127.698791503906
8.37257827457114 -118.712158203125
8.74043410898586 -119.862442016602
8.22550904039144 -119.741279602051
7.87477944989211 -123.328987121582
9.0981685238893 -128.420257568359
7.79442673556695 -118.987808227539
7.77260843756513 -117.989646911621
7.37445540721894 -123.221328735352
8.7897533135504 -104.939178466797
8.9520414344639 -118.185905456543
8.71836778483326 -127.712066650391
7.75726985996963 -125.715675354004
7.62887314542826 -114.636878967285
7.436232086432 -107.462066650391
7.69483940837751 -116.779388427734
8.09095167005679 -119.950347900391
7.66207703342079 -108.487991333008
7.94120842582531 -100.12614440918
7.40089712809194 -112.694137573242
8.40018177145255 -113.109771728516
8.01898933464036 -107.132347106934
7.87507317431256 -104.00707244873
7.66585023904995 -108.275077819824
7.86946547348356 -117.921318054199
7.63740099297655 -113.99048614502
7.74655516549438 -120.733375549316
7.4409921659286 -116.853446960449
8.38598739909955 -110.242713928223
8.51227871022925 -113.495880126953
8.73423740703967 -120.062728881836
9.00597337164808 -110.797744750977
8.46554584646817 -103.84969329834
8.24898899509692 -103.906509399414
7.37132259528571 -112.202423095703
7.56370218075747 -106.408012390137
7.39608649528163 -118.596702575684
7.46487528470076 -110.716735839844
8.36323281027216 -124.013862609863
8.38691418687201 -105.773254394531
8.15139949095785 -96.0684127807617
8.09306925359315 -104.574378967285
8.69348598759705 -105.024917602539
8.35264635383287 -100.988807678223
8.46225872316606 -108.411262512207
7.93680697620138 -101.165740966797
7.06048913241028 -108.193984985352
7.25810257380864 -115.893798828125
7.68216213562056 -113.676055908203
7.51304286546216 -121.723686218262
7.71733875669688 -104.100692749023
7.75660827510864 -111.895988464355
8.52020867699779 -115.522308349609
8.51740243861287 -116.47883605957
8.76606868008897 -113.229118347168
9.24885918714137 -127.227905273438
9.19765093070754 -131.426681518555
7.99951215572046 -115.010711669922
7.62746086324294 -119.845260620117
8.47670468741064 -103.622123718262
9.42460576304329 -107.378639221191
8.30016604237344 -106.195648193359
9.24677674200071 -107.208709716797
9.03078459778586 -120.081420898438
8.3006498654171 -123.226013183594
8.53321502500876 -118.508293151855
8.69545620676691 -105.628189086914
8.29018318133192 -114.345436096191
8.12747341000271 -122.483299255371
7.07055023763269 -111.487274169922
7.33915647107984 -100.106384277344
7.71504304914437 -114.105377197266
8.34369721702149 -115.630348205566
8.28637163055355 -113.818710327148
7.71809587549954 -121.260368347168
6.97435914766764 -119.00040435791
7.18757120642858 -124.727684020996
7.93495225252364 -113.904106140137
7.2069569679405 -120.925903320312
8.10625053294507 -106.854911804199
8.84416381241364 -120.068267822266
8.16023025379874 -104.810150146484
8.07526797073841 -122.20970916748
8.139533725487 -111.033843994141
8.42577389570869 -112.467269897461
7.85611787938523 -126.802955627441
7.81327722914309 -110.500144958496
8.6831585003788 -105.549789428711
8.47337184774673 -97.2811508178711
8.54795452798509 -118.302772521973
8.58285039833404 -107.143295288086
8.5490187037917 -119.096557617188
8.15171659574588 -117.396102905273
8.36119939324962 -113.603721618652
8.00010609826487 -118.061882019043
7.64425510177589 -119.822570800781
7.83705715244287 -125.74934387207
8.46589692517261 -127.259010314941
8.4288645259708 -122.527587890625
8.18154169448878 -112.163787841797
7.98020523649238 -122.007804870605
8.05777168704171 -114.223342895508
7.83597286245816 -124.824714660645
8.32192723274706 -110.355308532715
8.00228173323994 -121.913757324219
8.22322572654421 -105.2138671875
9.18559832547297 -113.040428161621
8.82851520048008 -115.60359954834
8.74942924372941 -110.526824951172
8.81394116781412 -122.441619873047
8.18699043620161 -116.04370880127
7.82055463979513 -120.168502807617
7.4893002574365 -110.136306762695
8.42595691128134 -119.845161437988
8.40690831779354 -118.659934997559
7.67414507472265 -118.246704101562
7.75478810070171 -117.66096496582
7.75379447835157 -111.747871398926
7.65555737275019 -114.617118835449
7.76744903448552 -120.571868896484
7.61001524292771 -121.834045410156
7.61513141753657 -111.260292053223
7.73050862729446 -113.555236816406
7.50273351889949 -123.301704406738
7.80793668036753 -128.126403808594
7.87400038558177 -120.96851348877
7.61292403284509 -112.891181945801
7.5874731344807 -120.666519165039
8.18592088058863 -122.706687927246
7.52270889766161 -124.44010925293
7.55551646916213 -110.858062744141
7.74757568018972 -118.898719787598
8.02839168160734 -132.099517822266
7.64499648869253 -112.130867004395
7.99475703710665 -110.777450561523
7.63912059649582 -112.457389831543
7.92200655754024 -112.584335327148
7.86139039393104 -112.863403320312
7.79683490978127 -113.822647094727
7.74866181052576 -124.696678161621
7.60286374582381 -114.245101928711
7.64176330960841 -109.575805664062
7.35595055927703 -110.847160339355
8.62283231721125 -121.217742919922
7.54076731436083 -109.843376159668
7.03509828375332 -112.028015136719
7.33460512800466 -106.609329223633
7.91487120041687 -111.354759216309
8.03895867574803 -117.01929473877
7.44387246451226 -105.478828430176
7.17578161807296 -112.029281616211
7.50363415210847 -111.781135559082
7.33202557697442 -103.646240234375
7.75276584698924 -102.548583984375
7.00301835718233 -103.72339630127
7.8545437763735 -114.630241394043
7.93926215862132 -120.898941040039
7.81843659366929 -101.513870239258
7.48955187742555 -114.628700256348
7.286834991973 -98.220947265625
7.52284074564965 -105.075714111328
7.45982932430618 -108.056571960449
7.61757564175081 -103.684814453125
7.16907498751645 -110.589210510254
7.24769440745411 -111.969635009766
8.05752672991744 -107.908058166504
7.44744065284591 -113.563179016113
7.501985975975 -117.111763000488
7.16519354000104 -114.147537231445
8.09574142105724 -117.434799194336
7.54335946820961 -110.360412597656
6.88330016463 -115.482490539551
7.38776417399068 -112.965003967285
7.98875205355457 -107.411895751953
7.95399082376467 -119.725112915039
7.60404954767602 -124.397064208984
7.64203211377593 -118.060638427734
7.47596308973423 -116.478424072266
7.54206765508882 -126.381408691406
7.22395252895985 -127.102882385254
6.97384569239316 -111.942481994629
7.83138588085516 -127.372253417969
7.49970704879898 -123.130470275879
7.54773838537268 -129.646072387695
7.49298010746923 -126.572242736816
7.32218978164428 -128.084686279297
7.41184978661886 -125.983688354492
7.00632367134954 -114.364112854004
7.06832091352986 -117.087348937988
7.37026183158208 -124.040687561035
8.49478576081437 -117.320518493652
8.41261284434567 -122.329986572266
7.64675848014824 -115.408721923828
7.91355722752356 -112.293991088867
8.64524791794641 -120.523323059082
8.48205702092372 -123.257987976074
8.72835928896425 -123.807205200195
8.03280581240383 -121.44654083252
8.99542291401354 -113.249633789062
7.63847250867945 -110.582160949707
7.68356925336427 -120.19361114502
8.0440025367937 -107.868797302246
7.47478305899854 -117.039085388184
7.41441489059002 -117.578956604004
8.56461561246423 -117.071998596191
7.25519548044511 -118.703826904297
7.65031067153588 -117.338020324707
7.23690052948035 -104.134559631348
7.89839808493779 -128.284072875977
7.96920929197737 -109.310211181641
7.87694165664684 -122.965972900391
7.32391427352325 -112.984603881836
7.60398553241973 -128.100891113281
7.70349172737644 -115.491271972656
8.20416920490047 -112.858512878418
7.36805227937538 -115.633583068848
6.60618773801227 -106.918952941895
6.99658227098231 -102.164482116699
6.95645788215105 -100.835823059082
7.27112515744095 -110.977981567383
7.81862340338215 -102.191375732422
7.85848732124873 -104.458152770996
7.99306970908332 -110.49430847168
8.23456630262186 -111.722839355469
8.63477666842784 -113.616920471191
7.54164757124476 -120.237747192383
7.85029407226261 -115.859268188477
7.95334504236752 -120.947540283203
7.5341418307255 -116.103355407715
7.57659364228698 -113.491600036621
7.48415386686099 -111.954231262207
7.71653806195208 -118.378746032715
8.41742351783982 -114.384643554688
7.77104211146887 -132.031509399414
7.46847996498698 -122.099853515625
7.61105906784324 -117.492942810059
7.77098264991927 -106.937255859375
7.51667618317994 -118.947608947754
6.69954871860307 -109.086853027344
6.72849025091258 -107.831886291504
6.47709171775109 -109.793098449707
6.41552798947898 -92.2303466796875
6.23224253499136 -107.003532409668
6.27447442018765 -105.678840637207
6.112729291206 -104.890419006348
6.30361757611363 -87.4800720214844
6.49955493405023 -91.200553894043
6.51398730007325 -96.0756530761719
6.32361053555623 -88.6732788085938
6.79759742645304 -115.366401672363
6.48019621952405 -114.645545959473
7.19449440327026 -112.231094360352
7.39041167548514 -107.966041564941
6.21410459253773 -111.409889221191
5.92820729852637 -120.997116088867
5.95847519704662 -116.210296630859
5.89315093762726 -113.638717651367
6.31911878945298 -116.144058227539
6.31178040554662 -114.108749389648
6.21250828600244 -129.23176574707
6.07306801296768 -121.465408325195
6.0521415918807 -120.156021118164
6.3173708279562 -124.222793579102
6.23567766599395 -120.924057006836
6.12435113944341 -134.291854858398
6.03577301069856 -125.022201538086
6.07365766053291 -118.658004760742
6.15072773233027 -122.25691986084
6.09301843446333 -114.916534423828
6.00622541401978 -118.148010253906
6.21429842054408 -119.905364990234
6.13128591482732 -116.994102478027
6.32736486255606 -117.803016662598
6.15921712772851 -112.259315490723
6.15060819954512 -118.553504943848
6.07460531156465 -111.537078857422
6.12597338335118 -107.348663330078
6.15048967310717 -110.241500854492
6.01077037933048 -111.550651550293
6.23281305422458 -117.673492431641
6.48644633905333 -121.672500610352
5.96338529071372 -101.061767578125
6.20476893401726 -108.843551635742
6.18649911906298 -109.978317260742
6.04114113916956 -104.474342346191
5.97971766878559 -117.00479888916
6.2163947252966 -111.482521057129
6.10992641051649 -119.259925842285
6.17871454656407 -100.265739440918
6.29978155942657 -115.689086914062
6.38073297547666 -98.9311752319336
6.12940623281564 -110.916458129883
6.25659112284013 -115.656646728516
6.06751311173988 -116.306114196777
6.20972909742751 -112.344337463379
6.1535892574409 -121.473838806152
6.34266083924812 -123.813835144043
6.38091615383205 -119.382789611816
6.27911569403335 -123.993423461914
6.25216191544776 -121.047088623047
6.21459281861877 -119.452621459961
6.18350459888261 -111.530120849609
6.08239149332349 -115.12068939209
6.18203623220267 -118.544654846191
6.02397509119713 -110.007301330566
6.27031462680407 -112.502883911133
6.23402121145411 -110.213752746582
6.1330610791113 -112.413909912109
6.08950040875489 -107.889312744141
6.18843422537982 -112.434677124023
6.64762526925447 -111.47435760498
6.19989720363732 -116.27986907959
6.36989818148054 -111.382598876953
6.1991091842158 -119.996383666992
6.32364475231514 -111.173141479492
6.22671692419931 -119.039665222168
6.30354294710226 -117.676055908203
6.31541239902131 -122.124053955078
6.30265784883817 -110.810134887695
6.26053991367472 -118.876876831055
6.3137489860116 -120.01838684082
6.24421151613031 -100.808143615723
6.42481919531924 -114.990234375
6.09556884718968 -112.668411254883
6.015331098311 -123.837631225586
6.24069536060137 -111.826362609863
6.24943247139345 -105.825904846191
6.2255499794078 -112.273719787598
6.06463553849652 -102.538597106934
6.1522051306638 -119.050018310547
6.03186176648509 -103.537620544434
6.16072498666017 -109.17813873291
6.07942131308878 -117.614570617676
6.2716925375819 -101.963554382324
6.11218960932586 -113.925559997559
6.15672549309759 -106.15242767334
6.16623494247665 -109.285629272461
6.21656068029899 -108.625511169434
6.14364999891573 -107.430435180664
6.26024073346722 -115.578384399414
6.19171071884423 -111.376602172852
6.23821248370796 -116.65641784668
6.42240820385567 -132.250564575195
6.45489696818687 -122.802154541016
6.45959620684258 -111.295913696289
6.13198275789246 -89.0091400146484
6.60704072886333 -102.650703430176
6.24693899351365 -118.02815246582
6.28989757193013 -127.591751098633
6.12235430055764 -123.624801635742
6.06925254515444 -110.292083740234
6.2032852095015 -112.968673706055
6.17529579080203 -112.467956542969
6.1064287217139 -106.99080657959
6.21625088903453 -119.605178833008
6.299432230945 -109.365631103516
6.27588489739766 -113.838737487793
6.24634876795693 -114.569625854492
6.17730019573497 -113.437210083008
5.94738830637207 -113.401489257812
6.01525412212637 -110.041725158691
5.94883509213438 -120.259574890137
6.07263762202913 -136.795288085938
6.12368261360771 -127.087448120117
6.19363871888276 -137.587890625
6.06067328938522 -121.71565246582
6.15835435835853 -128.570037841797
5.91483286206394 -118.552223205566
6.00511695952272 -112.105087280273
6.07138441814968 -113.23649597168
6.01012794955469 -118.193458557129
6.05762742160803 -128.264495849609
5.98092936993183 -113.53076171875
6.02719589368321 -123.188362121582
5.95579161689512 -108.966857910156
6.1178115442448 -106.653869628906
5.98899550363033 -114.847129821777
5.98834708946748 -112.603538513184
6.03452443309951 -109.961273193359
5.99273315868213 -106.17179107666
6.05068036639892 -114.025413513184
5.93996238442468 -108.881706237793
5.96754887211484 -115.98868560791
5.88518470708733 -112.210731506348
5.89261989056716 -114.07649230957
6.09895245293483 -125.246208190918
5.97082291636086 -120.092864990234
5.80293487484062 -104.164886474609
6.10275021953599 -109.587608337402
5.98006870052989 -108.045196533203
5.90866890162302 -109.811378479004
5.88581437543163 -116.215187072754
5.81957440979063 -105.474792480469
5.92234031571738 -113.570762634277
5.95017764164567 -114.120216369629
5.79219269945466 -103.653785705566
5.86666277772933 -112.148681640625
5.81581973762416 -105.872451782227
5.96418508856207 -101.204658508301
6.35399504763187 -108.373344421387
6.59409054032926 -106.701461791992
6.27548170463961 -109.277992248535
6.33432170250876 -107.276718139648
6.19820982283555 -107.14421081543
6.50673257292036 -111.344108581543
6.04649493422093 -115.183174133301
6.24801132288258 -103.550590515137
6.20984583381621 -125.903244018555
6.2437593663233 -104.252731323242
7.12163230654732 -120.023880004883
7.51404900701722 -111.196655273438
7.71795752184578 -114.722793579102
7.37937820430881 -121.712097167969
8.12897520764339 -116.875709533691
7.79432316172039 -116.915832519531
7.64444636136404 -107.189964294434
7.81432879911456 -124.513122558594
7.91187394843393 -118.655670166016
7.86024655620482 -119.966537475586
7.72069104026146 -119.086822509766
7.81523977037217 -111.953559875488
7.80344214412606 -108.140747070312
7.80803572892277 -109.255516052246
8.17479651367717 -119.019775390625
8.21187816270712 -106.616584777832
8.4068505437827 -113.110931396484
7.65324463445503 -118.015228271484
8.39846418397033 -114.659065246582
7.95005367513919 -107.446624755859
8.019444180027 -105.734474182129
7.95888780238831 -119.189765930176
7.94923001319517 -118.224113464355
7.72873964123585 -104.704849243164
8.15516131917241 -116.318885803223
7.93410189542529 -111.361892700195
8.07048651749708 -111.916038513184
7.28114935917574 -115.04541015625
7.61664558574837 -115.569160461426
7.08634798030432 -103.818283081055
7.22245038971769 -125.011711120605
6.30782631118048 -114.675216674805
6.26820079629194 -126.062866210938
6.96520301411582 -117.741889953613
7.37795927867122 -112.68913269043
7.58648140821159 -113.153846740723
7.16205878706444 -116.858993530273
7.48268403849385 -113.90592956543
7.67572610056568 -109.032707214355
8.16152937032968 -105.410041809082
7.22371930323837 -102.976768493652
8.67608697517129 -123.553001403809
8.18076941912639 -105.525123596191
7.5666161662131 -113.796905517578
8.03235990275694 -105.236259460449
8.15645867631096 -113.142265319824
7.78405277009557 -110.319374084473
7.76985975044268 -110.855941772461
7.802227770606 -115.512771606445
7.05052814882233 -110.033973693848
6.71919593981836 -112.513366699219
6.55911428230948 -110.007041931152
6.6451618190734 -109.442085266113
6.3337942023474 -116.079582214355
6.57255127678955 -102.182609558105
7.1933422202908 -125.032981872559
6.96185970462356 -111.114044189453
7.1081142321199 -121.851028442383
7.17712784629716 -122.294319152832
7.80387699721531 -113.114555358887
7.32657602528205 -109.159477233887
6.98656849236372 -106.938606262207
7.10789053138686 -116.514923095703
7.38302792825957 -119.086380004883
6.63700444072472 -109.93482208252
7.24470039773458 -108.660903930664
7.62422719620587 -110.789421081543
7.31073862586847 -108.235191345215
7.71106094554697 -103.958625793457
7.54432294584238 -104.810523986816
7.89760475703275 -107.405494689941
7.28045976794271 -117.963722229004
7.00652826340702 -113.317535400391
7.11486087200989 -106.212158203125
7.35099811435413 -107.217849731445
7.18483287148013 -115.309982299805
7.56672196479001 -120.028526306152
7.3886127502538 -117.659149169922
7.17372674852638 -130.199111938477
6.89942323961732 -119.934860229492
6.98244639346617 -120.641235351562
7.60955643092524 -115.600692749023
7.41148491518355 -116.088584899902
7.42308639635949 -115.301391601562
7.19568351185278 -117.470413208008
6.97820193135719 -114.000526428223
7.23446908635659 -121.235542297363
7.37401067909052 -115.928512573242
7.52991398156722 -111.773094177246
7.08092704626403 -113.854148864746
7.23976678874391 -112.955123901367
7.93473487610979 -107.492195129395
8.03760671181997 -104.72346496582
8.13592439256999 -95.4420547485352
7.34691639511178 -112.086807250977
7.32660730255252 -141.182235717773
8.55155019389107 -111.81689453125
8.16003572602918 -122.216110229492
7.97903001627517 -107.532234191895
8.17654306089797 -110.715591430664
9.37225457840855 -117.809097290039
8.55211872995011 -125.05786895752
9.3706938528127 -112.301551818848
8.35797290312513 -122.745849609375
9.52134393932968 -116.749267578125
8.56435060867381 -119.212440490723
9.40089450978451 -114.924430847168
8.67881762223153 -119.147735595703
9.04986824282991 -115.070739746094
9.0550022260351 -115.437774658203
9.23834849820944 -111.748336791992
7.59692176591042 -106.492317199707
8.53069624272389 -119.727958679199
8.00095828601192 -116.08130645752
8.9647497326843 -120.05842590332
8.96485258955827 -115.732078552246
8.58084319008326 -115.776580810547
9.42368671321351 -135.423416137695
9.07191752334047 -127.76399230957
9.26057676292985 -133.411712646484
8.45906189228605 -130.073471069336
8.88824910993728 -125.075889587402
8.66209415812475 -130.377578735352
9.23509057179887 -114.582794189453
8.70956405751173 -127.987915039062
8.47828446671472 -136.799118041992
8.80709743413833 -129.518478393555
8.56038170918509 -120.475273132324
8.44179252580285 -130.750061035156
8.67498885617545 -111.423629760742
8.43947500791901 -105.268463134766
8.30352220974259 -123.405387878418
8.509247932076 -127.795967102051
9.07839665247087 -133.066131591797
8.00510120929692 -121.09049987793
8.0221451071961 -132.799453735352
8.4418190904433 -117.916496276855
8.88035690693031 -122.731918334961
9.16856934121937 -124.991424560547
8.53049671539108 -119.421257019043
8.17413402114711 -107.612670898438
8.06692671429969 -113.300140380859
8.34739569363047 -122.737228393555
8.2175426998417 -115.567047119141
8.90970121845187 -113.2451171875
9.00301062717315 -108.474029541016
8.87104524106516 -116.551536560059
8.57095524074057 -111.72290802002
7.59315514781965 -116.093650817871
6.9466640316275 -132.002029418945
7.53113776018039 -118.787887573242
7.659547051798 -114.831008911133
7.6012078074426 -108.498161315918
7.21317336778044 -106.328392028809
7.98801865491201 -103.181800842285
7.11861379683466 -93.982551574707
7.71270264599112 -104.775672912598
7.90802165746367 -111.798110961914
7.44792892996561 -118.657363891602
7.43383640648503 -118.957168579102
8.62535140795539 -109.479103088379
9.40523539694414 -135.027114868164
8.20894096066957 -130.634140014648
7.48941870234167 -143.490463256836
7.99813376973951 -141.244598388672
7.29753346999879 -130.465576171875
7.26952437206906 -132.464202880859
8.0230771878573 -136.175430297852
7.61027508536006 -134.21891784668
7.67832284865435 -153.705612182617
7.83565623275731 -143.614196777344
7.18222521701444 -143.072540283203
7.39631161817015 -150.804351806641
8.43322238166789 -152.068115234375
9.01277795750498 -161.021881103516
9.33821861847071 -134.384826660156
9.44075527161519 -146.380905151367
8.28014888270198 -131.448455810547
9.1179509164699 -154.181854248047
9.11315884978665 -123.879539489746
9.74065469522671 -107.262084960938
10.3094059814065 -109.624473571777
10.1439194598352 -106.565246582031
8.9788554491505 -115.776374816895
9.4474267422219 -125.626007080078
8.68806189029784 -128.053833007812
8.6498861782789 -131.197906494141
8.67706540181863 -142.496597290039
9.96413187440506 -114.87028503418
8.77256689811065 -108.006088256836
8.83042151319571 -112.647026062012
8.82625336926355 -120.534629821777
8.93103618665486 -125.250411987305
9.53120094281381 -129.76416015625
8.8397691567298 -121.892379760742
8.51195358424931 -129.563537597656
8.00957602430624 -111.719627380371
8.34275102815317 -116.738304138184
7.32338964906882 -113.757019042969
7.89060279432952 -95.4954833984375
7.14011677373833 -124.253067016602
7.32769687939662 -107.843040466309
7.10862855622169 -110.935676574707
8.75378303729501 -133.36296081543
9.12093572104609 -115.21134185791
8.29626564720566 -103.767227172852
8.53023448472751 -114.680114746094
9.12886712270991 -120.204963684082
8.81243143649484 -124.34822845459
8.42587080923614 -117.730628967285
8.84690039872542 -123.516258239746
9.33408383648966 -125.833824157715
8.60284096338358 -122.633331298828
9.55012060437926 -110.693901062012
8.62461165864181 -93.0509567260742
8.22627481874447 -98.6976776123047
7.880925275762 -114.69181060791
7.58545171003457 -119.674514770508
8.40586490765174 -114.550506591797
8.09828540545002 -95.9230728149414
7.62578738629792 -108.12393951416
7.91917464719866 -102.74730682373
8.86147874403859 -120.632179260254
7.99726686488416 -120.694702148438
8.24923633923405 -110.507789611816
8.08945778993359 -116.947715759277
6.984144205802 -102.165802001953
7.48274369390295 -99.3321990966797
8.11248064364999 -96.1383590698242
7.18563939841576 -108.929565429688
7.30873390534635 -115.36279296875
7.91784607791174 -124.822326660156
7.43840345468228 -112.375144958496
7.49444672550688 -116.904495239258
7.02996172594255 -107.664016723633
7.51441921120624 -124.416854858398
7.80915358331302 -128.00227355957
7.90846046328513 -123.229385375977
7.16042663159937 -111.440254211426
8.35288024340145 -114.754829406738
8.11283600614541 -123.606018066406
7.77767727492557 -92.9352035522461
8.29910263691366 -99.7661743164062
7.70684528129341 -90.4726638793945
7.51878328127105 -104.199714660645
8.42420095290233 -104.345169067383
9.10504070582374 -107.266586303711
9.59414092241567 -110.100578308105
8.93109908167212 -117.635841369629
9.17009912630522 -107.672927856445
7.97484936342142 -118.460083007812
8.27069329270009 -133.7451171875
8.0604862577084 -114.880088806152
9.30611901620255 -121.20930480957
8.61114991074687 -120.205261230469
9.7811704614864 -117.642425537109
8.70899575773746 -103.406532287598
8.12679173472386 -99.5841217041016
8.57179546237956 -101.375785827637
8.71370618847565 -119.606819152832
9.01668691138443 -109.897445678711
9.20913417263618 -140.817230224609
8.88391316115504 -111.197875976562
8.55729417282774 -137.073043823242
8.1795233563781 -111.369758605957
8.83924940799541 -103.39958190918
8.91672755073226 -110.952186584473
8.21957733604123 -117.59008026123
8.02216925140046 -99.4701995849609
8.82536666159731 -112.215972900391
9.00838420132509 -132.017425537109
8.89462687116029 -87.367073059082
8.76412835922152 -100.316230773926
7.90550756490575 -113.26806640625
8.93547921353773 -87.6476440429688
9.56724876566344 -95.6165161132812
8.8403990454582 -110.513786315918
8.895615712541 -108.199089050293
9.18655773298631 -75.4154891967773
8.55904377604341 -99.1003494262695
8.7950967409254 -89.8714828491211
9.52961087552704 -100.314102172852
8.78516414533528 -105.626571655273
7.8782805823071 -99.355339050293
9.06195910090927 -105.928497314453
9.69842590676651 -111.707977294922
8.77054016106193 -95.3463363647461
8.80416124093361 -63.502010345459
8.92044399109778 -99.1558303833008
8.93018311949545 -82.3850021362305
8.79598182122363 -84.5275650024414
8.53653230021049 -117.325752258301
9.57280994222069 -101.185607910156
9.15937416190903 -100.678855895996
9.40169945578913 -109.936546325684
8.66203695718508 -122.475044250488
8.66782540387879 -123.371765136719
8.63033484524837 -112.749435424805
9.19676644552019 -104.967376708984
8.32903208154364 -115.707313537598
8.86535319842877 -104.466987609863
8.75882050380013 -113.387557983398
8.54350541976347 -110.094703674316
8.26965671430061 -100.075660705566
8.91437981794796 -106.840591430664
8.2700759587092 -92.7599258422852
8.07827483837352 -101.453544616699
8.34298495440327 -91.5266036987305
8.47635913586822 -93.7251892089844
10.1391915176286 -107.693557739258
9.77153928083821 -110.256561279297
8.32874668009596 -109.321746826172
8.60206512445647 -101.365417480469
8.733701081623 -106.416519165039
8.00654374269531 -96.8302536010742
7.63229688592604 -98.4509658813477
8.61821776629331 -98.3798522949219
8.08394444304293 -91.6499557495117
8.95821373094804 -102.340194702148
10.7594663720999 -97.4176483154297
9.29281833658996 -81.1902923583984
8.35250007015769 -77.3369369506836
9.18496171193231 -92.699348449707
8.02876150751808 -97.9191970825195
8.77354475265898 -96.1402359008789
8.50512845396797 -98.475700378418
8.37733536165091 -105.233192443848
8.40586661165343 -102.962944030762
8.48398273280334 -90.9404525756836
7.62164164042673 -96.0028610229492
7.49664354198373 -103.553764343262
7.76654048958613 -122.160095214844
8.35201925381604 -111.431327819824
7.49570941724239 -118.875427246094
7.51298718839569 -94.0662307739258
7.08754392919387 -131.171478271484
7.7939229504881 -116.525802612305
8.54721521104781 -127.156623840332
7.86095971563885 -116.230270385742
8.28952640925363 -116.375793457031
7.44731528670001 -108.869194030762
7.94051919459388 -119.283569335938
8.12948543678649 -109.946502685547
8.76959520778868 -119.27449798584
8.92064354823961 -115.30598449707
8.89496324549894 -113.546508789062
9.36900153895837 -114.496131896973
9.21697093607595 -81.5205154418945
9.45679671390562 -101.292816162109
8.35287513365203 -83.408821105957
8.61599715287704 -94.4955062866211
8.78725314423277 -85.9147567749023
8.3421247268701 -102.376266479492
9.65896367582602 -100.969772338867
8.60829831517784 -99.9871978759766
8.07991481302676 -92.3129653930664
9.04427126430681 -92.8448867797852
8.08713268123435 -97.3585662841797
7.93129087002706 -91.3317489624023
8.10643981646155 -90.7470169067383
8.27148864261171 -95.5860595703125
8.56038845892074 -113.261169433594
8.86183217961812 -97.9284286499023
8.48284294361576 -88.4716567993164
8.82752905762657 -78.6367568969727
8.70886470951642 -89.3892669677734
8.22604181465226 -90.8273849487305
8.39086758061265 -92.419677734375
8.05129614949051 -97.8999862670898
9.08149746726907 -102.110832214355
8.93407772704965 -104.483184814453
8.5848972979265 -109.591018676758
9.29316276161729 -123.07495880127
8.72051321897699 -109.523551940918
8.76974699920667 -90.9989471435547
8.98252323794694 -90.4733047485352
7.51070663422664 -111.331985473633
8.22284716158348 -119.995193481445
8.13731466975063 -91.7329483032227
7.94798330351541 -105.081161499023
7.53144245350571 -115.38200378418
8.22448879303261 -128.933792114258
8.33869888738272 -137.694381713867
7.63620099957556 -107.298049926758
7.05469008848742 -114.666358947754
7.51819608047015 -86.3435363769531
7.3038827049959 -119.777854919434
7.47566187634987 -129.666351318359
6.84522855881908 -108.971038818359
7.49075031081139 -128.057983398438
7.73090734551722 -123.020179748535
7.73972779334788 -119.084663391113
8.32398090215348 -98.068359375
8.09475700472161 -107.960571289062
8.94018836980145 -126.951187133789
8.87711910830729 -118.237091064453
8.42215428439701 -130.524032592773
8.76130502195024 -139.433700561523
9.36086524329465 -129.748580932617
9.2737413262914 -127.589683532715
8.52224136172465 -115.374847412109
9.86063789039938 -115.682411193848
9.84167159855662 -139.700546264648
10.2378437409861 -155.045669555664
10.2207900488505 -144.885833740234
9.74261002292277 -142.670028686523
9.77174169835006 -112.82551574707
8.97166541958097 -124.712074279785
8.51329681123456 -136.929901123047
8.25973429916431 -116.852813720703
10.0030742438988 -127.123687744141
8.3822121315716 -120.00944519043
8.38895129933084 -120.110641479492
8.37528681671548 -99.0141983032227
8.15575076128701 -96.6314926147461
8.36775236808325 -112.887413024902
8.17808370663234 -114.810684204102
7.79556256604529 -103.25675201416
8.27199801592062 -96.6695098876953
8.49962427747522 -100.388320922852
8.60092111542299 -113.732948303223
8.84561938270714 -120.202407836914
7.76610612067821 -101.928367614746
8.1452819458597 -100.576820373535
9.22264167760949 -104.538681030273
8.31675525257845 -92.8418884277344
8.44634143748168 -114.402397155762
8.79808626782904 -112.297714233398
8.91886979077875 -115.237266540527
9.46183389756077 -115.385414123535
8.90145309755937 -89.3316345214844
8.99098704147766 -88.9578857421875
8.62327248282988 -113.708419799805
8.77194192938892 -104.471199035645
9.11708261678239 -114.447074890137
8.81710387328556 -107.42024230957
9.2205662474616 -103.348785400391
8.18427144701783 -110.675758361816
9.40505847817671 -109.681594848633
9.73204439429183 -112.736404418945
9.04546161079189 -115.671257019043
9.63424298551817 -120.436149597168
10.0051339180635 -114.866912841797
9.57869479372915 -115.489730834961
10.0673541906073 -128.711181640625
9.36563874168373 -122.245620727539
9.92995206626543 -107.948677062988
9.50814697079067 -110.67578125
10.3620516702003 -100.803260803223
9.26595490723487 -114.409469604492
9.21958082231337 -112.712257385254
9.12375190006239 -111.76685333252
9.25272629384302 -123.635604858398
9.36521004555775 -111.899307250977
9.28277273110188 -111.516166687012
8.57358288202131 -107.745979309082
7.95462965503951 -111.069549560547
8.58039211266517 -109.11742401123
8.32545114040449 -103.796607971191
7.97187908382795 -113.550048828125
8.16389576547811 -110.11808013916
7.78630307300226 -99.4375762939453
7.6160575715353 -108.094245910645
8.01553402377038 -98.7162017822266
8.34665446920193 -103.298599243164
7.63515295003305 -103.923774719238
7.47391954358114 -98.3856582641602
7.59930474230484 -96.9510116577148
7.90335587062973 -108.691017150879
7.54538931287599 -97.3800201416016
7.39682025454365 -129.025329589844
6.74577838386239 -107.781044006348
7.85956440178685 -103.368751525879
7.78511824295377 -94.417839050293
7.72559525143035 -101.312377929688
8.00900247087738 -105.635482788086
7.86349854529538 -101.138313293457
8.77437382021467 -106.159149169922
9.20194350287716 -112.043922424316
8.11721565957867 -91.2504196166992
8.02350555920507 -99.7965316772461
8.5562188314949 -114.944885253906
7.87542540590961 -106.938201904297
7.54898807864736 -99.3661956787109
7.48873467047415 -91.8356781005859
7.85656397573328 -113.567138671875
8.00729439353124 -97.6262588500977
7.82166407364876 -97.1579208374023
7.48664093043434 -100.5
7.64891507260449 -116.511138916016
7.84281729361786 -99.0852584838867
7.14026942168467 -110.014656066895
7.36871780908967 -96.3329620361328
7.38547845774601 -117.888763427734
6.89883765406393 -121.22688293457
8.03017121272681 -119.201950073242
8.79753872292564 -124.124580383301
7.3975534832317 -96.859733581543
7.26363783395573 -115.666656494141
7.562194511099 -107.753303527832
8.3307702977989 -121.089691162109
8.54963753763714 -108.365036010742
8.37924020150167 -116.27473449707
7.89014754924006 -130.12614440918
7.61486538755237 -121.04573059082
7.91515225278108 -118.297821044922
7.29668300077107 -115.679100036621
7.12932929732965 -114.175521850586
7.0119414724121 -116.185325622559
6.78210808180518 -113.69841003418
7.18355519093611 -130.291381835938
6.58093628091649 -114.913108825684
7.02251277291305 -120.843696594238
6.82549916269588 -110.852058410645
7.54326919973949 -101.346611022949
7.30401149877351 -119.988471984863
7.77553288989501 -129.590347290039
7.49506975152161 -120.433067321777
7.53385696422596 -117.953025817871
7.63766359155774 -124.188400268555
7.18944219724593 -124.464683532715
7.64499647059009 -120.726898193359
7.83190258856381 -128.273681640625
7.21601214260279 -124.687660217285
7.19463483493991 -120.785568237305
7.16676149801446 -95.5799331665039
6.89305087788671 -136.663726806641
7.40624412287367 -110.022331237793
7.06408661381202 -103.531097412109
7.04622400163341 -124.319442749023
7.06505457854608 -124.166709899902
7.1519815682294 -94.2489700317383
7.15742997483171 -100.810218811035
7.41957518515816 -106.730926513672
7.42999998586403 -112.994209289551
8.18942075617092 -113.339599609375
7.90630892448686 -109.075881958008
7.59179911608944 -112.039726257324
7.63262266374603 -117.59513092041
8.00579343900603 -107.467056274414
7.51249761989615 -101.88134765625
6.66898866449637 -120.769355773926
7.09751836976654 -112.986389160156
7.46468357971856 -128.070068359375
7.1053665583009 -132.792221069336
7.3287162113321 -114.79418182373
7.84738426655106 -118.387901306152
8.72497489399155 -122.75065612793
7.67558448943432 -128.179901123047
7.23174062691065 -97.0901718139648
8.01336304106547 -95.7332077026367
9.20340245767674 -94.8488998413086
8.36735728877849 -136.86637878418
7.20371381103521 -119.489105224609
7.59166849067996 -129.375625610352
8.06604575623877 -118.36474609375
7.6742590271124 -119.948638916016
7.82306280933421 -121.193702697754
8.0261270697554 -120.270027160645
8.8122060457572 -131.84294128418
8.29012526028861 -124.564208984375
7.88159487042428 -103.719367980957
9.37347131386757 -113.614135742188
7.60925986974524 -120.160606384277
8.40250040603619 -116.901832580566
8.40095389331531 -103.786376953125
7.53686543577617 -128.175598144531
7.71778031620006 -129.609359741211
8.05618209817674 -126.027946472168
7.05366101938591 -114.106216430664
6.16119446606789 -127.035690307617
7.18093259172863 -121.41911315918
6.56150866314992 -135.195388793945
6.81879940696447 -137.757171630859
7.35089006623098 -127.973335266113
8.04586441447069 -118.793983459473
7.81061408462266 -114.793472290039
7.31520837530911 -145.377517700195
8.49851631993952 -123.94864654541
8.30064867443381 -121.509078979492
8.9700883562405 -136.897537231445
9.81730691157336 -134.209503173828
8.46717902423902 -120.459159851074
9.98510551461174 -129.305297851562
9.57909305846661 -119.238327026367
8.63943522642004 -125.212310791016
8.77853927694484 -134.117431640625
8.65269761120852 -110.740364074707
8.12131373598787 -119.052795410156
8.40032264659096 -113.92652130127
9.04970557522624 -117.221046447754
9.51672616626897 -120.934097290039
9.51082245146829 -134.419769287109
10.2012160780453 -119.416557312012
9.39109097533787 -104.733207702637
9.2481479047508 -123.729927062988
8.86544251296139 -114.418113708496
8.93516087918763 -111.128067016602
8.91575592863434 -106.045974731445
9.00887583809922 -119.323036193848
9.42459061005584 -117.393196105957
8.52469050284205 -126.389266967773
7.95859073086238 -117.576354980469
7.56095034149812 -131.755889892578
7.86622098687441 -116.661460876465
7.80202895438267 -123.182327270508
7.71522993018978 -118.832611083984
9.22283062466089 -115.15315246582
8.23689234740894 -115.5283203125
8.11853595574853 -123.233413696289
8.03423814363165 -123.482025146484
8.0400142785565 -125.222984313965
7.96965766016863 -122.639434814453
8.10458151609371 -113.621963500977
8.31744011348616 -124.626106262207
8.27753246667271 -123.148941040039
8.49599534174436 -108.450187683105
8.28723104297699 -112.806816101074
8.00246980531779 -116.95556640625
7.83356483813056 -120.272270202637
8.13984210490802 -116.636856079102
8.34075572743591 -115.234085083008
8.39091887135098 -124.583374023438
8.05784480279255 -116.725402832031
7.78640652142268 -117.107147216797
8.08879471446478 -118.032348632812
8.14796858146802 -114.420608520508
8.1718343892042 -124.989608764648
8.37416074314737 -107.234283447266
8.63611922251676 -109.846138000488
8.63825994825575 -135.355590820312
8.52519060332053 -127.794548034668
7.98571861540887 -116.296562194824
8.04785455406673 -126.996520996094
8.28560614052581 -130.238784790039
8.18631421411409 -131.375274658203
8.25786623404687 -129.128601074219
8.367296625987 -129.727584838867
8.20774931472988 -132.366836547852
8.31159778541564 -119.99821472168
8.40944609362292 -125.350982666016
8.18498197558736 -121.631340026855
8.29217165097347 -110.724227905273
8.48658456245459 -118.88973236084
8.43432309320978 -115.581344604492
8.36064491759018 -117.145362854004
8.51083756884218 -110.578086853027
8.82590801316813 -102.907539367676
9.01658964694125 -107.287620544434
9.31857167493244 -121.636528015137
9.11514024962657 -122.448829650879
9.31567513846426 -125.804748535156
9.02796452391619 -94.7258529663086
9.1210221126829 -113.87873840332
9.08263907359738 -99.9614868164062
8.82275170458665 -117.506652832031
9.13700929040306 -124.340110778809
8.70459082360459 -112.047286987305
9.43711434438072 -121.91316986084
8.90462170839471 -124.116188049316
9.37331667460453 -131.120239257812
9.43272687374312 -110.459442138672
9.24672165434597 -116.158569335938
9.10042003081282 -98.8599548339844
9.27868007732661 -93.7385864257812
9.17491805010648 -96.7196960449219
8.66093067138792 -103.801361083984
8.81642653029137 -108.413475036621
8.90784661159634 -107.103370666504
8.61934874538569 -114.417449951172
8.95730293862934 -107.014739990234
9.08563983911046 -94.5548324584961
8.58444081102449 -95.7787017822266
8.97491095578738 -88.24951171875
8.96516363545569 -102.240966796875
9.1125099746125 -109.633575439453
8.41956123131308 -97.5498580932617
8.97197165832367 -98.5504531860352
8.74602374191435 -99.6591415405273
8.84701945464369 -113.477325439453
9.66398624063861 -99.1923675537109
9.76474696023 -107.561401367188
8.7037736597329 -92.1798477172852
7.92098050682496 -109.198707580566
8.82925440313032 -99.0502319335938
8.73580660018599 -92.0195541381836
8.88458781166814 -106.945579528809
8.94575797419912 -91.3776168823242
8.16033504686983 -102.131065368652
7.69227562991138 -92.2007522583008
7.66864138439874 -98.4668197631836
7.77505258435259 -106.9970703125
8.16489426896427 -96.6860198974609
8.99737371260874 -103.610092163086
7.8114469762259 -99.7019882202148
8.14400561422817 -102.786056518555
8.17410540324597 -94.5734786987305
7.73169519364193 -107.659286499023
6.61624760019964 -118.334884643555
6.85511354048322 -111.208923339844
8.28932959126039 -107.061332702637
9.31206148234955 -121.961181640625
9.0511737549725 -107.781723022461
8.49160884565404 -100.871971130371
8.81072943147565 -105.771667480469
8.6139023729404 -107.064193725586
7.98379467487599 -108.623313903809
8.92982815699824 -104.614753723145
9.09971847695297 -104.740493774414
8.85818708125596 -112.306037902832
9.35704925315139 -111.258277893066
9.27404937400183 -96.5893096923828
8.77262927477512 -104.849258422852
8.52930564629127 -106.230125427246
8.43433368451925 -114.642158508301
8.96662832515314 -105.682884216309
8.78042226004967 -115.73274230957
8.76194078403378 -105.959243774414
8.8538904924218 -110.638061523438
8.33487230584128 -112.094245910645
8.31400325109207 -112.87776184082
8.35749390465411 -125.433242797852
8.46396364798793 -118.331718444824
8.01555140062085 -102.724380493164
8.2738998521622 -97.5743942260742
8.63366809421632 -108.512710571289
9.15861705513526 -119.027862548828
8.21480201410966 -133.38542175293
8.45722826963168 -117.165557861328
7.83606682117848 -109.327789306641
8.07067269464774 -100.899719238281
8.42600357512911 -105.42301940918
7.61751177458407 -100.814498901367
7.48048202579323 -106.473480224609
8.2478109417227 -104.844955444336
9.71991899708684 -104.628677368164
8.63510152387296 -104.463821411133
8.20924389367901 -102.350662231445
8.63942831586791 -123.87255859375
7.59851954152237 -105.542846679688
8.07008041269445 -81.4803085327148
8.477158382115 -100.759582519531
8.30744070766234 -90.5176162719727
7.296418762372 -95.0295791625977
7.45921337189523 -106.222373962402
7.3799989939834 -103.745269775391
7.35501522645907 -100.206848144531
7.070058125574 -111.086364746094
7.28891787596204 -95.6653594970703
9.06413407859981 -121.448219299316
8.06784137897149 -113.962341308594
7.9891860569465 -105.19229888916
8.43315199059396 -85.8901748657227
8.49573828823502 -95.3822708129883
8.88069927228695 -106.568916320801
8.53893540715341 -103.725448608398
7.77803881666422 -115.302047729492
7.23364589275879 -108.290840148926
7.63652476371629 -119.959281921387
7.40537182981461 -116.292068481445
7.33900434419523 -110.482711791992
7.28617861658085 -105.774459838867
7.3030447082907 -104.317939758301
7.48272221431676 -107.497772216797
7.53047465744701 -114.942123413086
7.06724006781442 -90.291130065918
7.06057475298183 -97.6586685180664
7.85557092860642 -103.565422058105
9.49231738882403 -122.447341918945
7.42744570155239 -114.54035949707
7.36538622887088 -115.041572570801
7.46661956122341 -110.268310546875
7.39558844136093 -109.744232177734
6.96255883072836 -108.975692749023
6.93653142657249 -101.015075683594
6.87540564991765 -103.963386535645
8.08855180473586 -113.776176452637
7.48226254111756 -103.375411987305
7.8387019655286 -110.563339233398
8.27592294587229 -107.247161865234
8.41025587505427 -104.412742614746
8.82884365194212 -108.145919799805
8.42961457561015 -112.926872253418
8.56810228492513 -104.092193603516
7.86909975744181 -106.512237548828
8.0091378065295 -109.156364440918
8.01319401508725 -111.529144287109
8.1557986048078 -117.456031799316
8.10342791348374 -123.270706176758
8.07688748916467 -112.314559936523
8.56092969089287 -101.053253173828
8.91312347863827 -114.95809173584
9.1421406944171 -129.128234863281
9.01133828282323 -132.208740234375
9.55252430783747 -118.596450805664
9.31177474341669 -124.575988769531
9.52637444593563 -125.706275939941
9.126788188149 -117.506080627441
8.72654626901548 -97.4197158813477
8.5367702052647 -109.576759338379
8.51649755980546 -110.874244689941
8.52169873713465 -94.0114517211914
9.2398797697475 -108.931762695312
9.74283175893823 -106.945602416992
8.78729817242038 -87.4069595336914
9.80506889981059 -96.9570007324219
9.08928526189264 -99.3075408935547
8.19050013547265 -104.881210327148
8.28643817394817 -106.615661621094
8.92964013983522 -113.108749389648
8.92601493879567 -103.056526184082
8.25100581010472 -100.33536529541
8.29621380809633 -113.18579864502
8.32864120404732 -100.05493927002
7.84266686611471 -106.304985046387
8.1277447710333 -112.89820098877
8.23669910230591 -115.849227905273
7.40912641598721 -109.649063110352
7.40317950497594 -117.152496337891
8.02911208958329 -86.2628707885742
7.61256728760235 -85.7353973388672
7.44676464844481 -109.789154052734
7.13195043701269 -121.406204223633
7.08794210603749 -129.169311523438
7.78089810914919 -136.606597900391
7.35228558190914 -111.204971313477
7.23505388666517 -110.625434875488
7.39589725505588 -116.48844909668
7.24607565442397 -104.383567810059
7.71722052840248 -112.619979858398
7.43711772953076 -100.26042175293
6.78851775739074 -94.4629592895508
7.14049030075125 -117.667045593262
7.26552897325992 -101.324310302734
7.42300114697805 -96.1351470947266
7.35514544616053 -107.092475891113
7.83739850889223 -107.269203186035
7.43169853652068 -100.860008239746
7.66870000729948 -107.241012573242
8.27425238497338 -111.636688232422
8.01612515724995 -103.735290527344
7.61253723195421 -103.946395874023
7.76233279993743 -98.1214447021484
8.29313889497336 -91.4751815795898
8.62017303207242 -96.1153259277344
8.44197762299833 -120.160034179688
8.89704111043372 -112.663673400879
8.18618441290263 -118.90657043457
7.98305802070204 -95.4676361083984
8.94349182047388 -113.197319030762
9.48178749040612 -119.584373474121
8.82093961360915 -120.142547607422
7.48613540992012 -132.601745605469
7.00471449116755 -125.801689147949
7.08994852503069 -114.381301879883
6.94800477565542 -124.171775817871
6.67043164127715 -107.349029541016
6.34890333772255 -115.978744506836
7.18437204478566 -113.987869262695
7.43019846847736 -92.6155319213867
7.37195083864135 -118.375221252441
7.58008572075664 -107.383850097656
7.0441395548773 -96.8057022094727
6.97115214308268 -101.201232910156
7.1089974635697 -100.428894042969
7.6983890333916 -103.621269226074
7.50441701675525 -114.105049133301
7.52365136948112 -107.53929901123
7.54756216703606 -113.37580871582
7.6436808794612 -104.965065002441
6.99736358864492 -109.402786254883
6.69728243807547 -100.924476623535
7.33624127078821 -88.7587203979492
7.3308985791667 -101.619300842285
7.45851691084103 -106.246612548828
8.14090698911731 -112.580253601074
9.51839947998083 -106.9775390625
8.00835318014086 -109.43709564209
7.77776529879218 -124.05542755127
7.06804635408825 -129.538223266602
7.97002989880836 -127.840774536133
7.627450691878 -132.889892578125
7.21429922708953 -138.983535766602
7.5692551771124 -140.598678588867
7.14279227735276 -128.023590087891
9.00615994377553 -141.962768554688
8.20065175285861 -131.149612426758
8.25696324631105 -141.738845825195
9.96250876276512 -138.764556884766
9.50000251212762 -123.095993041992
9.29241441048118 -137.485046386719
8.58620300659722 -140.869873046875
7.9428731337186 -131.786712646484
7.6706165799484 -144.22038269043
8.1223150647826 -149.045745849609
8.51942507205638 -125.880508422852
8.90941319623125 -127.674285888672
7.97502180438438 -105.222877502441
7.4505200981239 -114.283111572266
7.59821857606144 -108.831123352051
7.48846273448307 -116.945449829102
8.75959750327036 -127.814208984375
8.03184599005698 -125.019554138184
9.06942869654582 -120.896713256836
8.33962691909993 -121.823020935059
7.36810179302392 -121.420181274414
6.97472612533137 -109.728096008301
7.77416431325136 -110.830604553223
7.09910946795913 -114.923355102539
7.11177842965391 -122.444297790527
7.46386816545367 -130.794769287109
7.30468676406864 -114.057037353516
8.77551029210256 -126.739067077637
7.9156906570204 -121.342269897461
8.16377457747719 -117.426811218262
7.74578345280246 -100.330101013184
8.79350418129763 -115.925872802734
7.27839019837217 -107.930740356445
7.08148166302753 -122.255592346191
7.55235553851466 -110.334281921387
7.75170714948313 -103.96314239502
7.4959814643208 -108.480415344238
7.47154295438529 -125.384391784668
6.74411663889786 -112.723495483398
7.11246421630926 -120.66015625
8.40583301234432 -123.67317199707
8.40664544342036 -124.754364013672
8.07365090999535 -113.838165283203
8.59704491466062 -128.241577148438
7.85358700956899 -135.855804443359
7.82884021066037 -116.79948425293
7.30961067588569 -128.292861938477
8.3022481352028 -103.509941101074
8.60569504191897 -108.555923461914
7.47842954379063 -99.8299942016602
8.27567030367278 -121.391052246094
8.78455357505778 -120.11824798584
8.4569683952011 -110.916938781738
8.3090639138588 -99.8447036743164
7.75943308155617 -117.216300964355
7.12351221204249 -100.983520507812
7.59221643973975 -130.442321777344
8.35417862844181 -112.572685241699
8.44929322107145 -115.14168548584
7.48811428836259 -110.08129119873
7.61193347323283 -121.761848449707
7.93003457568851 -99.7195053100586
8.56790675810225 -109.55933380127
8.58141451003316 -112.364067077637
8.40629753967595 -111.132469177246
7.89181462595927 -107.58145904541
8.43645154365273 -115.125900268555
7.2788199179686 -108.644332885742
7.36930727231051 -96.1228866577148
7.57398289888676 -107.214820861816
7.12119039321608 -104.203987121582
7.47218566545872 -122.934844970703
7.70352482733191 -79.5370101928711
8.32223907294213 -88.1653747558594
7.46630228541915 -106.072738647461
6.61216053765498 -93.5380096435547
8.51742824664697 -99.9041519165039
8.27519786636089 -125.179626464844
8.32617425874889 -128.531234741211
8.10681284302902 -116.983695983887
7.91958436031881 -99.1702423095703
6.8974565519473 -82.3306350708008
6.41613025022108 -84.2033004760742
7.47331899818364 -96.9556732177734
7.04744938853235 -116.349784851074
6.54220394020137 -105.584976196289
7.47434342127311 -111.424751281738
8.11404027755233 -110.978874206543
8.87404527450938 -154.643142700195
9.34601136660186 -144.645950317383
8.10156798855334 -136.391983032227
8.40721034769529 -120.051544189453
8.91705049939281 -127.720527648926
7.73765745654276 -87.1516189575195
7.09015115809033 -109.999267578125
7.51083307768602 -110.658355712891
7.67826295239884 -120.708869934082
8.62576300135566 -112.160041809082
6.96909867337461 -115.755821228027
7.99881114392559 -122.568511962891
7.85334071278469 -104.484031677246
8.55095780445673 -112.138664245605
8.29737148661424 -114.976699829102
8.16195025858874 -113.363960266113
8.47350609145105 -128.822937011719
8.24224509397376 -125.375175476074
9.00783013899075 -138.935592651367
9.14910863263136 -128.998001098633
8.95375632176683 -110.273452758789
8.33687515398327 -128.556259155273
8.81741701173725 -127.521408081055
8.61699051335538 -116.672569274902
9.27410796403688 -117.783920288086
9.00372675472247 -114.120979309082
8.85471683526047 -116.188346862793
8.67333197527748 -136.120178222656
8.42866797512401 -148.99658203125
8.27427803769524 -137.365371704102
8.49788562742638 -149.344955444336
8.08571620335761 -139.201049804688
7.77914332986573 -126.568832397461
8.11003692715163 -134.380584716797
8.05502201326383 -139.283676147461
7.85127757105882 -126.961555480957
7.82467364047145 -147.966644287109
8.31541690667707 -148.274368286133
7.73603969718636 -150.752960205078
7.69524412919138 -125.029525756836
7.34004990009417 -122.009407043457
7.19055365285635 -142.009582519531
7.17496906765257 -134.129684448242
7.2156521252548 -128.882873535156
7.31921899580159 -127.703178405762
7.40295907183005 -125.366523742676
7.1442720742925 -127.510620117188
7.54797425063388 -111.173431396484
8.49926598693845 -118.448402404785
7.62082853776685 -137.828811645508
6.59350883196106 -108.139236450195
7.69242230850248 -142.387969970703
8.33820501066837 -129.484512329102
8.25703308732845 -106.04825592041
7.22786263395598 -126.656036376953
7.2434682150773 -112.812423706055
7.6482190315162 -110.759414672852
7.22316895240289 -112.928115844727
6.65602450630725 -118.334762573242
6.53810193783161 -102.37198638916
7.21781188791284 -102.571510314941
6.70896738585502 -98.4085845947266
6.82144474142848 -108.618324279785
6.93795371919338 -108.453742980957
7.09904604922383 -110.176055908203
6.74149689117314 -105.503646850586
6.5469638366575 -109.451271057129
7.31631658291162 -117.174301147461
7.04477836094415 -123.087959289551
7.13954226374854 -107.077033996582
6.96777636237652 -98.6149368286133
7.15898995809988 -103.922431945801
6.89287532681216 -106.457992553711
7.61016860441467 -116.723289489746
6.79197208238456 -118.778411865234
6.74265043037091 -110.419044494629
6.99957970874535 -90.1398620605469
6.32817430755192 -114.876457214355
6.66668771503759 -121.644111633301
6.79493349401042 -137.986755371094
6.44031078120378 -137.254257202148
6.67903505016016 -121.620468139648
6.77149088452862 -108.707145690918
6.36541298484459 -107.118186950684
6.94440466295658 -113.669006347656
6.91295751053341 -124.841148376465
7.02608816563603 -121.823066711426
7.02674147844363 -136.14794921875
7.25633358199556 -142.21891784668
7.31794639219759 -128.216247558594
6.96517893857532 -116.212211608887
7.10093217293849 -115.164505004883
7.68289893919943 -112.858009338379
7.42590633577934 -142.56526184082
6.97291610296221 -124.114784240723
6.99110748582319 -115.206207275391
6.77003105986703 -105.441917419434
7.26152416402815 -121.416297912598
7.35052904250786 -128.314346313477
7.33134919658088 -119.027519226074
7.19922102402308 -130.606018066406
7.20400460724964 -133.609939575195
7.49974385556057 -115.098358154297
7.0703980234942 -114.703628540039
7.29302937690954 -136.229095458984
7.32889128356837 -121.598197937012
7.60521176650736 -157.30924987793
7.30388859738459 -157.096481323242
7.27294441500187 -160.778411865234
7.09313153889439 -114.616241455078
7.46329436880594 -132.881149291992
7.10582824589706 -121.054992675781
7.42517743489207 -126.664482116699
7.51604643390438 -147.634521484375
7.01065355927164 -122.855949401855
6.64257755246745 -117.295150756836
7.10629586490582 -98.3355102539062
6.65800018336662 -104.697135925293
6.85513150306767 -106.533683776855
6.98148811187218 -93.1219177246094
6.855044808719 -89.8141326904297
7.46983313653157 -92.4551239013672
7.34036047030374 -117.852745056152
7.08531516164917 -98.1047134399414
7.32069961401524 -115.418006896973
6.87221096683895 -116.425834655762
6.93714228440711 -102.442459106445
7.1157320670195 -103.228485107422
7.21379814383597 -104.808647155762
7.14236542776688 -103.527252197266
6.72777907646394 -106.289764404297
7.35744102149773 -110.100227355957
7.45536965314319 -131.546127319336
7.18293226952715 -115.083587646484
7.70173300066487 -137.333038330078
7.38047178972794 -123.456970214844
7.13719667337439 -119.230239868164
6.99833910254298 -111.005393981934
7.17853836368679 -109.790893554688
7.14949211421795 -122.610595703125
7.19123397347209 -114.382247924805
7.52387502048299 -117.130165100098
7.28723256979249 -108.731727600098
7.50973229745417 -116.085609436035
7.74382383331794 -131.256591796875
7.58451220391894 -125.92113494873
7.42904226887641 -118.25080871582
7.15806511428607 -121.186096191406
7.13878077663577 -121.013236999512
7.01776923621831 -115.276504516602
6.75157917332683 -133.258682250977
6.87973712659171 -128.452987670898
6.98125541075544 -134.789001464844
7.03367522229276 -122.18733215332
7.04505724742144 -133.433746337891
6.88734382367889 -131.820205688477
6.90368443903563 -132.184448242188
7.0052571431443 -125.695648193359
7.32299213702976 -123.527770996094
7.08390569103353 -146.847702026367
7.35830333831201 -127.787963867188
7.13064511269052 -128.132202148438
6.93177048462892 -122.898803710938
7.17632222184787 -136.869277954102
7.24982218802633 -143.134399414062
7.02104423377643 -126.89134979248
7.03451129002023 -134.690124511719
6.96615506793718 -130.073852539062
6.34696265573299 -129.928939819336
6.57398429135227 -120.541763305664
6.74627231627021 -113.249458312988
6.58744819861048 -111.871643066406
6.55293516485651 -102.281593322754
6.75897493842152 -120.04460144043
6.64288764105997 -116.099708557129
6.58574673041907 -107.239875793457
7.05148326530208 -130.650192260742
6.53782480083373 -134.466934204102
6.7130004645384 -117.278694152832
6.65976604282543 -118.09260559082
6.76638779360782 -122.788307189941
6.67931799414612 -120.731407165527
6.86412658842461 -120.341934204102
6.65096598466186 -126.989776611328
6.45245496948474 -129.150909423828
6.8413182398333 -118.433502197266
6.28955788609158 -107.973907470703
6.35802643918458 -114.780479431152
6.48835691884987 -118.185729980469
6.56460794251356 -123.320922851562
6.5932473417217 -114.186325073242
6.5580898073556 -129.34049987793
6.68408958612957 -129.226409912109
6.6865257147572 -139.861770629883
6.72840416289473 -126.031936645508
6.82722531730406 -128.530578613281
6.75031405524441 -120.767333984375
7.08383315173999 -130.074035644531
6.90819669600285 -137.759643554688
6.72259114082457 -124.767738342285
6.69194523373095 -120.199485778809
6.64047606831641 -123.195999145508
7.01217834638631 -125.34407043457
7.1311817291366 -130.375228881836
7.23616075725092 -131.466949462891
6.83582883267893 -113.548927307129
7.08894488493154 -107.776504516602
7.66716479230436 -122.988746643066
7.61366149631352 -113.548316955566
7.71722608628374 -124.694831848145
7.84392371431033 -122.813346862793
6.64873947750444 -116.455230712891
7.02973332767768 -114.477973937988
6.97636663759671 -118.193252563477
6.94680375535675 -117.769538879395
6.28440118616705 -113.764404296875
6.91250000246781 -114.63484954834
7.60600084627328 -121.801162719727
7.58046704693925 -132.562774658203
7.15221100472715 -127.752540588379
7.4359810829268 -127.707382202148
7.95913744183413 -116.833755493164
7.46737526817029 -122.119110107422
7.75819252163285 -132.736434936523
7.6381162803524 -140.685623168945
7.5093809263329 -134.169540405273
7.52741758570953 -132.25732421875
7.29918796311725 -141.757217407227
7.44336574769122 -124.565696716309
7.46402165107245 -126.899795532227
7.67075995592728 -124.598403930664
7.38707757402555 -127.193687438965
7.2688643222684 -129.602661132812
7.4950949954446 -131.427505493164
7.47005146407052 -118.071762084961
7.62431375959472 -115.596717834473
7.7209799496685 -115.737197875977
8.09319630080556 -112.380531311035
7.69097915563782 -106.996673583984
7.68101941597287 -131.649856567383
8.30467588208879 -111.895927429199
7.95571863452138 -106.725700378418
7.2105752374073 -122.056945800781
7.45000454373942 -124.333473205566
6.93084281560154 -118.796905517578
7.14235376720703 -123.413162231445
7.12603804874095 -111.79174041748
6.95572646510608 -124.202484130859
7.173769322126 -138.525344848633
7.04675118894779 -117.625816345215
6.6073578342724 -119.527954101562
7.18794269291779 -127.951591491699
7.41549746250436 -130.965515136719
7.29134753825031 -120.048057556152
7.27923078419658 -132.966445922852
7.74977538213784 -123.031997680664
7.55705866466598 -127.54630279541
7.54267348154354 -130.164703369141
7.36679028355565 -125.565643310547
7.12912827386151 -132.524597167969
7.42790036017662 -134.711334228516
7.42297066585083 -119.406265258789
7.65146086570801 -118.083915710449
7.47303617079789 -119.718734741211
7.91450464038741 -129.376281738281
7.12447235608536 -130.242279052734
7.09453251047722 -127.031524658203
7.21677481750486 -114.304656982422
7.06836453677404 -129.269577026367
7.50643298001985 -132.980422973633
7.41587199620324 -119.022369384766
7.19401333154185 -122.764549255371
7.63022556476377 -107.980728149414
7.10621031063255 -111.539352416992
8.17642249355752 -117.626686096191
7.74641031743853 -125.334167480469
8.36027161797854 -129.768493652344
7.745041570631 -125.277229309082
7.66975767541177 -125.977394104004
7.35907736466939 -134.99951171875
7.7959859510075 -137.169479370117
7.98669499753952 -132.407791137695
7.22829183500604 -121.146614074707
7.62848501636559 -136.620910644531
8.44444657314618 -130.408065795898
7.95016269416906 -125.382164001465
8.21011546047269 -139.004638671875
7.63407730010034 -115.280395507812
7.86251017868125 -120.014167785645
7.75083801440766 -138.576278686523
7.83990963956064 -127.608169555664
8.90352073048682 -133.130416870117
8.69363011202965 -122.270950317383
8.49427726553122 -124.45970916748
8.3792645351037 -124.748924255371
8.16718254709491 -123.147399902344
7.65209679887841 -129.499618530273
8.36226826843064 -141.441116333008
7.03984606492701 -126.070770263672
8.23334042995725 -136.131546020508
8.81290822793651 -115.142791748047
7.99000512560248 -122.761077880859
8.21823807532622 -119.912506103516
8.27981714492845 -103.781524658203
9.92053168978871 -106.472290039062
9.93471323541785 -115.345886230469
8.25618346744642 -114.331680297852
8.65198106666554 -128.97883605957
9.34398407003845 -136.127838134766
9.68437546597872 -157.941055297852
9.06669147976581 -161.262435913086
9.47700170129021 -143.523254394531
8.39291227061161 -160.754180908203
8.24788747820575 -155.210632324219
9.03042645760439 -158.018539428711
8.95533355818228 -152.447692871094
10.2289603481156 -167.42414855957
9.36659877849686 -157.439117431641
8.97371029839216 -166.006607055664
9.04512420791843 -149.907699584961
9.79494658479921 -138.698654174805
9.02071232973938 -148.340637207031
8.47394984448612 -116.901062011719
9.27976633414067 -129.434463500977
8.24142979092105 -122.120597839355
7.64340124076865 -123.931983947754
8.47848105410456 -125.708503723145
8.95181979256415 -124.848541259766
8.58071309033563 -115.691902160645
8.48236787206973 -114.065124511719
8.52279924866972 -103.964431762695
7.76314374646651 -138.481369018555
9.08479267856538 -125.913375854492
8.62370951498169 -135.552429199219
8.85903985856351 -145.395004272461
9.23864424356351 -131.908981323242
8.46341252250826 -148.925796508789
7.7017667101544 -141.580535888672
8.15057840821427 -142.677337646484
7.78546111229408 -142.832046508789
8.73550533180513 -146.262069702148
9.32545909192782 -137.330230712891
8.32215932676841 -138.938415527344
8.01830110990188 -134.133453369141
8.0533615987887 -145.700134277344
7.94889730181816 -151.008255004883
7.33987998815527 -132.549606323242
7.52367615969361 -130.972030639648
7.76401733111886 -124.769378662109
8.14016716912706 -127.731178283691
7.75226596397467 -120.002624511719
7.2062023832462 -117.912002563477
7.74602699680204 -110.408905029297
7.9446792545236 -117.670593261719
7.64202398729086 -122.602157592773
7.92215824056005 -120.02759552002
7.94287322123095 -134.064651489258
7.85991402024068 -123.045829772949
7.77843247073381 -112.646957397461
8.65523184384659 -109.804145812988
8.96844922366812 -118.051879882812
8.68459910111369 -105.986694335938
8.55933036446014 -114.482917785645
8.29055470842482 -117.532325744629
8.31936654300023 -122.067993164062
8.3243055199288 -125.424949645996
8.05869198709338 -122.616172790527
8.02784927600282 -116.019134521484
7.68523440870181 -114.820617675781
7.97408488551569 -117.96866607666
8.48861570759492 -106.260940551758
8.37679621302669 -109.635704040527
7.88651166675008 -107.174514770508
7.85843862445105 -123.924179077148
8.17802489211753 -111.347541809082
8.35064904302723 -111.478691101074
8.19708377019385 -102.652061462402
8.78737123919358 -118.382232666016
9.60259861647993 -118.125877380371
8.89080860713191 -107.586563110352
8.48489036407141 -116.638221740723
8.6594423058483 -112.181747436523
8.25469967312744 -109.229537963867
9.118577559858 -121.852020263672
8.18432053185634 -119.736259460449
7.6345255239846 -125.926490783691
8.11773120329183 -126.23021697998
8.49017536104126 -129.828567504883
7.43273955948572 -123.199729919434
7.70993876809683 -121.84538269043
7.82723664100593 -112.928443908691
7.86705583173905 -122.948135375977
7.55733679027144 -111.82145690918
7.9099343559454 -116.618072509766
7.59602624489505 -120.698638916016
7.83153959277601 -134.507446289062
7.81821952638011 -121.066307067871
7.98701610461343 -115.70191192627
8.1283382207579 -128.77294921875
8.47697590444247 -136.378509521484
8.91654721819985 -121.07787322998
9.15988918784602 -120.352684020996
8.81494098148758 -121.531509399414
8.50642911841801 -114.378356933594
7.85637762533134 -104.891357421875
7.51164977918215 -104.664505004883
8.3837033788765 -119.297630310059
7.47223469056449 -113.431571960449
7.50947008424565 -112.275192260742
7.41660976772039 -102.009567260742
8.29227283247945 -123.065010070801
7.81578042449293 -109.715469360352
7.10480166606508 -93.9331359863281
6.82712133907788 -106.012145996094
7.53105778476782 -105.204917907715
7.71066439696525 -114.088104248047
8.08449295108581 -106.58235168457
7.98265521065283 -94.8291397094727
7.42686798228055 -114.043907165527
7.41240581135022 -118.546226501465
8.09936037101852 -114.927551269531
7.85723933323184 -126.483047485352
8.70628045356845 -121.617408752441
7.84016344213584 -106.503936767578
8.06473111910384 -129.037017822266
8.2491473781653 -121.392799377441
9.46577981486945 -116.278480529785
8.57143775493804 -115.990913391113
8.12896353295838 -124.024925231934
8.76705236113029 -114.639671325684
9.06392489024901 -121.059295654297
8.62838691425339 -113.650489807129
8.15743930249935 -117.746849060059
7.45443154124943 -116.702766418457
8.36481526468171 -116.223983764648
8.26554720092324 -113.395812988281
8.55165182120107 -111.652168273926
9.12756557424288 -128.695571899414
8.62054898228133 -121.144264221191
8.60736702861348 -125.037734985352
9.5359144389277 -118.145576477051
8.4537042050652 -118.670127868652
9.41621112100776 -125.188888549805
10.2269143975618 -128.815200805664
9.40150854163267 -122.901390075684
8.6581942554087 -113.630485534668
8.7921773763659 -130.085357666016
9.38215855138706 -120.11882019043
9.08031616460025 -127.524795532227
8.95450041068202 -120.943237304688
9.81193554286013 -134.026382446289
8.59839210778702 -124.810218811035
8.39164313234632 -122.014923095703
8.44487532461262 -128.214538574219
9.7898088343622 -117.760848999023
8.83748916903551 -137.75895690918
9.80776520142514 -133.961151123047
9.29558945722814 -131.146514892578
9.33979382695411 -116.123512268066
9.84658211362193 -122.096488952637
8.91922372310336 -119.576721191406
8.77163077314204 -121.691078186035
9.54538726990063 -124.667045593262
9.29030292798749 -135.736724853516
8.38605369901919 -121.84602355957
9.56772033653056 -124.334114074707
9.98405884126994 -128.610260009766
8.823908164465 -132.861724853516
8.59769462485917 -120.967361450195
8.32405213757266 -130.859771728516
8.35824364929174 -140.180374145508
8.30292285099135 -130.017333984375
8.72482388932188 -133.473709106445
8.28759159205719 -119.936088562012
10.4007669009644 -133.521118164062
10.1685359191397 -119.689323425293
8.36968611653111 -129.413528442383
8.60805113416894 -126.712821960449
8.61900516522632 -125.885841369629
7.63933563444024 -129.73616027832
8.73004095715685 -117.523719787598
8.48492732004975 -117.593696594238
8.32540338707479 -119.529403686523
9.38020535255669 -117.478950500488
9.61743911658152 -114.34782409668
9.33425310368236 -128.814880371094
8.764742148311 -130.417282104492
9.48492530923162 -117.607948303223
9.40490481531914 -129.908386230469
10.1559390144956 -127.381797790527
8.68259281150946 -119.739074707031
8.7467724800796 -122.311653137207
8.84066424465166 -117.94214630127
9.40795678275532 -113.52099609375
8.95571959463687 -120.873161315918
9.07956440399484 -128.735443115234
9.16788704777339 -120.424270629883
8.76345821296961 -113.672775268555
10.0977074860273 -122.814399719238
9.69027183803713 -119.826545715332
8.51433482822098 -121.3759765625
8.22583919684605 -110.439056396484
8.01385239020783 -107.982452392578
8.19940008827096 -104.844230651855
7.54278925581544 -111.145797729492
9.01319082662581 -106.753288269043
9.24284198914737 -99.2360610961914
9.13454130880458 -107.215553283691
8.59860153240214 -96.5354461669922
7.57703340193883 -106.515251159668
7.25416699225345 -110.297157287598
8.21995684510977 -101.398048400879
7.30680953031652 -106.474296569824
7.035212206899 -107.604843139648
6.97560554261817 -107.84935760498
6.89953837626854 -103.589263916016
6.95908846607689 -105.972610473633
6.72328262532593 -108.827598571777
7.52246352961039 -96.7175369262695
8.81370944513398 -107.266456604004
8.98246714387089 -103.113502502441
8.73796365894074 -110.809631347656
8.97354838030226 -98.5263290405273
9.27819579714087 -102.094612121582
9.58970203993666 -106.769287109375
8.19542015216484 -109.053932189941
8.23670809442403 -106.394241333008
8.05249112969261 -113.290252685547
8.11228789486536 -103.489440917969
7.96392172969716 -107.344573974609
8.37949176159347 -111.351058959961
8.71690724613621 -109.508697509766
8.89322533572362 -107.291564941406
8.08903087414824 -103.513969421387
7.7910407847343 -108.023788452148
8.34061401799751 -113.029304504395
8.10343256175886 -98.086311340332
7.74968056905517 -91.5059204101562
7.79959793024856 -104.916107177734
8.01217816620228 -113.304374694824
8.03602748435189 -112.078071594238
7.63700565181921 -102.17943572998
7.56662418728223 -109.611541748047
7.62221827918091 -109.51481628418
7.3080992251796 -119.65697479248
7.80261355446968 -125.466751098633
7.51878089411429 -119.110534667969
7.53909629826926 -121.041427612305
8.22867086401256 -125.89045715332
8.55314650879848 -110.617256164551
7.36047183142539 -112.333274841309
7.55257151433096 -113.884117126465
7.54212897666148 -127.385765075684
8.16663896198903 -109.002548217773
7.55437132119431 -126.634292602539
8.14312894088552 -126.977005004883
8.08285036406295 -122.99137878418
7.94236672938951 -127.224708557129
9.18838619199527 -120.788932800293
9.35020323600471 -117.902877807617
9.3581724526047 -112.790718078613
8.67067056007025 -100.171600341797
9.29531218201359 -117.045272827148
8.78891661547926 -117.636428833008
8.18867574303147 -111.421669006348
8.32280877498609 -120.530029296875
8.54203327890252 -108.926643371582
8.63138786254578 -107.530128479004
8.42391891076046 -116.224586486816
8.04890710434446 -133.717269897461
8.11735929046186 -110.150405883789
8.61116175162775 -125.680076599121
8.1586221866607 -122.785270690918
7.99525919018607 -136.374740600586
8.44011710485076 -116.501960754395
8.1166155309111 -129.407913208008
7.0894860395139 -124.958381652832
7.29104593032861 -123.330490112305
7.76625397776441 -136.593811035156
7.72212504876545 -132.050872802734
7.89043370618364 -120.45133972168
7.77966368925539 -124.058219909668
7.4407916967848 -139.585586547852
7.26603506440624 -128.543594360352
7.35564669749569 -112.211044311523
7.31999357455403 -118.476104736328
6.78728629400758 -136.494445800781
7.20728300775228 -129.746856689453
8.60217586326883 -126.580520629883
8.06382591423264 -129.406921386719
7.67375456718312 -125.636322021484
7.98779077402134 -120.607414245605
7.90871438945956 -117.964294433594
7.82696814624686 -126.612037658691
8.69642936377369 -118.693405151367
7.792894819227 -126.014778137207
9.08140105846254 -124.965324401855
9.44988573246441 -116.641845703125
9.357808929066 -118.58130645752
9.17318460920433 -113.100379943848
7.69214371006162 -102.010131835938
8.26162736824989 -106.275497436523
8.99574859067621 -102.768096923828
9.10512283458566 -112.306686401367
8.98986272845129 -110.537300109863
8.25382348978742 -112.748779296875
7.88941717440442 -114.93440246582
7.35825759978596 -117.064895629883
7.37804857305189 -113.15185546875
8.0182667187433 -102.834587097168
8.71472316159389 -124.210174560547
8.54117853716478 -126.839973449707
7.76518485823502 -124.317192077637
7.82212826776888 -129.84391784668
8.27630781365754 -128.462112426758
7.65654129759805 -135.969711303711
8.66641064392853 -120.10188293457
8.13236199367515 -114.659629821777
8.47727680663387 -110.094825744629
8.77202912765115 -115.688690185547
8.40678105834637 -107.667015075684
7.9758515285309 -104.483757019043
7.91843610061024 -108.170867919922
7.44245826269292 -124.811027526855
7.29052918013652 -104.042587280273
7.04192646422609 -121.363075256348
7.66646954287213 -113.355667114258
7.10875722630258 -103.542755126953
7.61115090429301 -102.717247009277
7.83678236526419 -119.32893371582
6.89203359213654 -106.094062805176
6.67775773995181 -124.480796813965
6.86249614772895 -116.513191223145
6.62626787569628 -108.16438293457
6.73179973297254 -106.77970123291
6.79270207950502 -122.971534729004
6.81193141551789 -111.223426818848
6.71084989100735 -119.20516204834
6.95212941143945 -112.705383300781
6.98744651387114 -111.102073669434
6.97097496118562 -100.243675231934
7.32603992822236 -101.739547729492
7.37393478986394 -108.114082336426
8.19649888953477 -92.4871978759766
7.67848258139624 -113.51880645752
7.80490397412376 -118.452201843262
7.52448791621193 -89.800895690918
7.03617314367619 -93.379638671875
6.92118297250853 -133.733612060547
7.05072779218771 -111.9853515625
7.02230285823131 -116.757987976074
6.852202033892 -112.184623718262
6.93818949213632 -117.895118713379
7.45521638969386 -117.703872680664
7.00609542353566 -120.496871948242
6.89564397088605 -122.43376159668
7.00858442080008 -116.085540771484
7.12713049670124 -124.687347412109
6.87273069328012 -137.091110229492
7.13123844281747 -153.779083251953
7.09687433651972 173.107330322266
6.58391671895262 141.780029296875
7.09071912331298 -162.299407958984
6.92500749934884 -172.238677978516
6.88471907431932 -162.258560180664
6.99329077896978 -169.994506835938
6.83641831625517 -164.550308227539
6.92494426461898 -172.681182861328
6.81434076861285 -159.119583129883
7.01593034085372 -138.339370727539
7.16192677068677 -156.309967041016
6.76345517953628 -154.250534057617
6.90557346527454 -148.103439331055
7.00185324459798 -136.369430541992
7.04053240622829 -138.202972412109
6.85727777336636 -131.197174072266
6.74316160937007 -142.633316040039
6.8563770678236 -135.815185546875
6.87264458184326 -124.286277770996
6.91112270613535 -124.441284179688
6.89021469689127 -119.026786804199
7.01829054116422 -108.864349365234
6.85211111594443 -113.34886932373
7.46180996117793 -106.082977294922
7.58788657228535 -112.505012512207
7.37147623625196 -124.847282409668
7.1823529111942 -114.177726745605
7.62535598816345 -112.359909057617
7.16890837583181 -90.55322265625
7.14461056375254 -99.1654205322266
7.32800052832483 -108.032188415527
7.49113806927266 -108.959030151367
7.2640568679792 -98.4403076171875
7.20790382914508 -113.622406005859
7.06857391230749 -121.523056030273
7.0379072501778 -125.062980651855
7.23255294921702 -124.724174499512
7.02016138054799 -117.346092224121
7.32912837130402 -116.981575012207
7.29337637576769 -105.977066040039
7.09487170924113 -120.867820739746
6.98582780909097 -108.838401794434
7.18515690579163 -114.332122802734
7.0664743829527 -118.973045349121
7.00417633049354 -121.22290802002
7.11841749328613 -117.475028991699
7.05359808503709 -113.26399230957
6.92127827973381 -110.777618408203
7.19078180239053 -108.505165100098
7.00677825189521 -126.106758117676
7.08685015706949 -120.776435852051
7.05831669720023 -116.280319213867
6.89473829467107 -117.662086486816
7.01844480782352 -121.837364196777
7.12903704948444 -125.59107208252
7.16350445272639 -113.431228637695
7.03531423809189 -116.028739929199
7.22621851297021 -118.359992980957
7.40198004327375 -109.808181762695
7.43571079719835 -115.90592956543
7.2648862864001 -93.1975784301758
7.5599515425522 -102.228446960449
7.77474415496581 -122.851852416992
7.69391731226099 -110.341423034668
7.40646336339526 -113.474266052246
7.58076171018344 -117.06517791748
7.47156798365999 -114.766204833984
7.57565437820683 -117.452850341797
7.60382449884685 -117.30396270752
7.47620930221552 -126.748672485352
7.07093655134457 -106.555122375488
7.16365747192546 -108.387657165527
6.98055028221056 -118.474189758301
7.42978764840031 -119.315536499023
7.08674490301552 -123.315719604492
7.35350508318581 -125.13224029541
7.01146396594803 -122.931182861328
7.00582219911283 -131.902816772461
6.95242621112552 -124.425064086914
7.10411391983917 -126.816123962402
6.84988122353934 -121.406806945801
6.87561815626815 -121.785003662109
6.78238664749936 -125.742034912109
6.7189548874555 -121.476783752441
6.90805856933108 -118.420333862305
6.92171446786291 -118.056373596191
7.0171461213231 -113.845504760742
6.92844158819181 -118.574760437012
7.11808819866279 -120.671859741211
7.00907249514651 -112.715141296387
7.30344000119073 -120.542510986328
7.21197109613456 -123.330429077148
7.36829809342761 -119.572448730469
7.35456150172106 -126.005165100098
7.28547798751057 -103.563301086426
7.1948326761665 -121.852981567383
7.50465399993208 -110.160011291504
7.12917138142081 -114.431488037109
7.27148528570236 -113.533233642578
7.41019246960334 -112.889747619629
7.42092958717875 -101.35228729248
7.163300918809 -95.732780456543
7.01043218122209 -98.7436981201172
7.16721050885218 -107.202850341797
6.99083150613796 -98.5100936889648
6.97771575536669 -105.501617431641
6.97109565154084 -102.188415527344
6.9876759437427 -104.633934020996
6.96263024677378 -121.893455505371
6.9949541239666 -118.784706115723
6.86968739184925 -121.116165161133
7.05184373379219 -101.195373535156
7.4400247128201 -118.603828430176
7.03683584478638 -114.68017578125
7.21164728019768 -109.755142211914
7.17296819407829 -113.967018127441
7.05301901999742 -123.487251281738
7.01232979465908 -113.905693054199
7.23969350607775 -119.509742736816
7.06338221077015 -118.814651489258
7.27537234487995 -124.349685668945
7.01424363540269 -119.093826293945
6.85544982958031 -121.309516906738
7.31734898161842 -99.282470703125
7.45717003444646 -104.488662719727
7.01080813916231 -103.635284423828
7.14378910737315 -114.336036682129
7.00524541535955 -107.093780517578
7.50274603062144 -110.726501464844
7.21765758706257 -115.352416992188
7.43288937700083 -116.249862670898
7.57952179681263 -102.083854675293
7.52767849038433 -110.370620727539
6.90739405125294 -114.027542114258
7.3208055694281 -101.06371307373
6.85747605516755 -96.9364776611328
7.13383283742747 -111.359077453613
7.03873680327114 -105.268943786621
6.8975920327488 -104.78214263916
7.11115693715432 -112.43383026123
7.42007061298343 -112.48413848877
7.25282968837168 -105.361236572266
7.05542736952136 -113.866798400879
7.37855877677382 -107.472244262695
6.88109664860341 -110.808082580566
7.219249069818 -104.112045288086
7.07906588573283 -102.539627075195
7.22238945779509 -98.8036880493164
7.10821794156886 -114.924392700195
7.30339137772988 -96.3456802368164
7.21085876911283 -106.652267456055
7.25923398012397 -116.879356384277
7.31495155946685 -119.052017211914
7.22844478593734 -119.057189941406
6.9883127765211 -120.052032470703
6.91863342392749 -114.073852539062
7.26112545135029 -108.970062255859
7.15479850879833 -113.559196472168
7.13940814629377 -119.81958770752
6.9110082446622 -123.223419189453
6.88906752520272 -119.804878234863
6.78937492502713 -121.568664550781
7.1620437890542 -120.412673950195
7.10613467060453 -120.353080749512
6.97823203119376 -124.258125305176
7.08820186534923 -126.859397888184
6.79033463548321 -118.393203735352
6.7204487596635 -114.796600341797
6.54842265110457 -107.292121887207
6.61518959275739 -106.622276306152
6.48802607185028 -120.541007995605
6.68064657582944 -112.319122314453
6.59101613185175 -107.399505615234
6.61468703837701 -98.9043197631836
6.9990269687274 -112.207107543945
6.80980273437449 -106.170967102051
6.65003735802424 -100.746543884277
6.3796209896537 -110.738967895508
6.47310602029391 -95.0506286621094
6.83874480940515 -122.765586853027
7.0178077917035 -103.276542663574
6.88064505526371 -99.7051696777344
6.87883517684026 -101.422134399414
6.94144800746227 -122.572593688965
7.06286107198591 -103.386962890625
7.27127732095359 -119.384864807129
7.19479019162868 -92.5760116577148
7.56550958837228 -113.363075256348
7.35449396463638 -108.9365234375
7.36883485582238 -114.097305297852
7.42163340956407 -111.191459655762
6.91470877578842 -86.7158737182617
6.80836890010243 -103.162109375
6.85415213176055 -115.133575439453
6.66848658837645 -107.738288879395
6.71705241249305 -102.946647644043
7.08753700395823 -125.018447875977
6.90695967649738 -111.000411987305
6.88677882852668 -112.429634094238
6.69149826939577 -112.095413208008
7.00767777944489 -117.087158203125
7.95586407239073 -131.702270507812
7.61410160376841 -136.882293701172
8.59010107187632 -137.210098266602
7.42913883798431 -130.689224243164
6.85755555905121 -148.38249206543
6.75753515319264 -130.608154296875
7.13321210221058 -121.220329284668
7.27079597669518 -126.760284423828
7.08658402321939 -114.392196655273
6.87402708907643 -138.415954589844
6.77132150663545 -121.226402282715
6.62487665111685 -114.410827636719
7.04251895817297 -120.212326049805
7.08614532602695 -121.270347595215
6.72991639519118 -120.418174743652
6.80330218497519 -138.514892578125
6.31711650091298 -123.201248168945
6.325466506046 -116.460952758789
6.60339639637114 -130.933166503906
6.24335000273177 -121.062141418457
6.32162250468529 -127.075996398926
5.95634724340418 -121.330825805664
6.44659892144444 -126.395057678223
6.42992856361904 -101.615310668945
6.93935096136565 -113.468597412109
6.8999743606388 -120.229515075684
6.63567870037355 -118.764137268066
7.01242645642842 -108.916572570801
6.80168279639571 -123.62133026123
6.54996199712438 -111.329605102539
6.63322483344009 -112.105255126953
6.68723003271839 -107.031341552734
6.5405163646924 -108.423873901367
8.28358517320703 -102.10767364502
8.34042955433085 -114.456558227539
8.22197099857847 -116.573585510254
8.97192889253267 -125.747146606445
7.94660080137647 -131.842422485352
8.21743058158722 -127.020210266113
8.23146735493168 -143.575408935547
7.76800751037347 -110.166557312012
7.18856768530765 -110.329833984375
8.10099243047931 -123.030464172363
7.19132199037805 -115.371948242188
7.28768817477768 -104.694267272949
7.45131953376438 -111.184188842773
7.51239292021739 -108.71541595459
7.16261750708796 -90.9125366210938
7.78772648336932 -122.156784057617
8.0661146148365 -103.115127563477
8.0906452860894 -112.086219787598
7.70018379596475 -124.666297912598
8.3848034661105 -104.825645446777
9.31617350899901 -129.031921386719
8.72285275897017 -131.835433959961
9.53998636993654 -117.570533752441
8.82518347232314 -125.102569580078
9.01555753313855 -117.932037353516
8.6705738756565 -103.750534057617
8.82395279016876 -110.922416687012
9.85408683139349 -123.095161437988
9.21431946510651 -118.739967346191
9.20143566140281 -112.322776794434
9.52858391604078 -116.308708190918
9.42250677961111 -114.329078674316
9.96803635758273 -119.630630493164
9.4815766927389 -136.163864135742
8.91915584433699 -108.582084655762
9.27036855396505 -114.700973510742
9.98659260363975 -102.884071350098
9.90610674089804 -93.7223510742188
9.54372504724029 -103.294883728027
8.7612295268918 -107.154838562012
9.57055446743558 -121.031005859375
9.51263502793305 -122.243721008301
8.95234930152684 -101.050910949707
8.28340699410948 -115.676383972168
8.40228652334282 -112.063682556152
7.4050329357736 -131.785842895508
7.99085841463918 -98.4581298828125
8.5165387571969 -111.984725952148
8.79041560419845 -118.805877685547
8.69884403063767 -104.855041503906
7.84443096194134 -107.940902709961
9.28001750095593 -113.781402587891
8.77891684620977 -101.365905761719
8.64308538799151 -83.9010314941406
7.52181989509839 -106.422676086426
8.06042782061441 -117.942314147949
7.76691866597937 -105.573547363281
7.82521482756354 -110.084518432617
8.28387765204891 -94.5839004516602
7.66930007847355 -113.919647216797
8.11546964930836 -130.269073486328
8.49589862745744 -108.014190673828
9.5777778069973 -109.849891662598
10.008900380515 -94.5890808105469
9.90107251081328 -95.3941192626953
9.92169565695357 -117.501289367676
9.2461673107051 -117.141105651855
9.94257458800008 -125.990516662598
9.56131524198551 -111.860061645508
9.84597731295177 -126.204414367676
9.87871648641877 -113.63484954834
7.97128679655721 -121.534034729004
6.94093202163774 -113.057830810547
8.2749617422998 -120.657188415527
9.61003172067363 -110.134834289551
8.5571281193116 -123.419700622559
8.3347569374662 -116.62370300293
9.22798480851444 -112.284492492676
9.24379277421876 -114.604988098145
9.29036195307107 -114.394523620605
8.67375961843936 -110.261878967285
7.85350182250877 -111.182136535645
7.90835930361875 -122.917427062988
7.48133773162727 -116.400901794434
7.9271670955878 -108.220375061035
7.86011734061252 -116.849197387695
7.31639654595273 -128.047866821289
7.42731807378865 -138.177429199219
7.43613956472433 -118.793739318848
7.28965049838948 -112.690643310547
8.09553973462989 -113.733413696289
7.89031279736661 -104.807083129883
7.46693148060721 -110.799468994141
7.81879493156925 -109.028564453125
8.79944146600282 -98.0199508666992
8.93892637742526 -110.45597076416
8.96900963380257 -106.694999694824
9.07657846318117 -108.705749511719
8.5672337863327 -123.994651794434
7.70486878557436 -111.560615539551
8.39895933285751 -117.74488067627
8.29675987700767 -108.239845275879
9.3703204980437 -112.074501037598
8.91582980401542 -119.08366394043
7.88137715668606 -117.756652832031
8.03064028881245 -107.86767578125
7.77954812309051 -102.907600402832
7.63042864262212 -102.252861022949
7.76602297577488 -89.256591796875
7.82242931614062 -102.560699462891
6.93417062748159 -102.499649047852
7.5635367126832 -122.222328186035
8.24162427191201 -111.741554260254
7.3159045353918 -86.3487014770508
7.13254026574222 -95.5343017578125
7.80034363878965 -105.356079101562
7.47621864493877 -95.6821136474609
7.62085019208041 -119.664680480957
8.49167081530049 -104.345550537109
8.22529673971518 -99.0124969482422
7.89614698641014 -105.782371520996
7.63938481442532 -118.596397399902
7.60360375322615 -120.530242919922
7.38297670337893 -115.293579101562
7.77721625084885 -100.182846069336
7.68662780550242 -107.371131896973
8.10169684931476 -98.1616134643555
8.35899864795342 -118.888038635254
7.56143327850329 -99.4760055541992
7.9941071761403 -102.686851501465
8.20071455937753 -93.2417297363281
7.6712094105163 -98.0964126586914
9.05548556434637 -116.72216796875
8.22812084787431 -98.0941162109375
8.43469939429947 -90.0976333618164
8.83615342773069 -98.8708724975586
8.48029397744023 -127.279441833496
8.12252518266997 -127.050689697266
7.91598259043888 -124.579582214355
9.44503278252914 -146.751693725586
9.32845892694599 -148.807708740234
8.80853545033164 -157.175445556641
9.25516387186078 -137.529602050781
9.14793528245838 -145.558227539062
8.74918116906374 -137.094940185547
8.68077898856986 -140.349914550781
8.77944908867275 -154.635696411133
8.78848701927393 -149.298492431641
8.56156502505944 -156.037750244141
8.26284739094749 -163.581329345703
7.86451715373228 -137.298645019531
7.88667753808576 -127.793815612793
9.45770193771045 -138.680053710938
8.66954293638067 -146.657348632812
8.85281714717442 -146.579193115234
8.38401894195869 -144.653793334961
8.27308625721699 -154.040832519531
7.59762034801455 -154.613845825195
8.32752077000263 -170.495635986328
8.02702814830934 -163.270278930664
9.10814716696927 -155.747436523438
7.48882257676447 -157.708023071289
7.16514429337688 -152.964920043945
8.11825055669414 -152.828109741211
8.8812233926985 -138.38557434082
8.1742030514321 -152.370803833008
7.89570372066023 -147.354873657227
8.02970209138264 -145.532211303711
8.70967991096163 -164.819396972656
9.17826922922488 -159.213226318359
8.79768784898843 -161.635055541992
8.26411999488398 -157.804275512695
7.95620911647164 -149.55891418457
8.37872142746874 -158.985076904297
9.20497138879416 -160.88249206543
9.17836136254421 -150.995895385742
9.26255780209976 -158.063735961914
9.46601314070763 -154.467712402344
8.81460960229125 -154.937103271484
8.76803989840608 -156.16047668457
10.0001736544414 -158.923080444336
9.42545347911182 -153.742248535156
9.36650744810263 -149.538314819336
9.15069866646437 -146.59162902832
8.64438559538978 -157.088302612305
8.93415760930901 -155.029586791992
8.43939934008533 -149.778060913086
8.15868403065227 -149.528457641602
8.8761570249041 -155.961196899414
8.96758163751229 -149.590530395508
9.55631406542957 -151.191787719727
9.78252156934521 -138.906204223633
9.65559061970674 -146.253631591797
9.65750004954627 -151.443511962891
9.82615009800814 -149.299865722656
10.3497334976555 -157.994888305664
9.94889750592954 -162.735504150391
10.1031061618102 -154.292999267578
9.87885899758978 -166.525344848633
9.50316368696877 -172.497192382812
10.3730113620152 -158.598526000977
9.94286372636335 -166.308822631836
8.87152554144405 -166.012634277344
9.45965841273901 -156.741958618164
8.42492629068271 -161.48420715332
8.90773226796434 -161.137832641602
8.49415445443769 -149.976837158203
8.66524145254847 -159.388275146484
9.1905069238167 -179.585494995117
9.72588277162744 -152.445983886719
10.3928205054987 -153.112533569336
9.71960607102132 -153.339538574219
9.56245461552041 -150.451248168945
8.67039663000295 -136.379440307617
8.01471133502035 -142.920623779297
7.75608965789497 -140.591079711914
7.73019882589124 -149.677703857422
7.9742577712665 -133.374725341797
9.04629564484496 -151.700256347656
9.44755965253831 -154.414642333984
9.13158444032099 -144.542724609375
8.86512970850775 -150.082534790039
8.6320590105679 -147.137847900391
9.36624123657422 -154.071655273438
9.84518971113582 -166.014877319336
9.43081046179618 -146.565765380859
9.57159120104095 -158.585388183594
9.69523061731676 -151.2880859375
8.80174913441746 -139.273498535156
9.72445544770543 -139.556091308594
9.92390494697101 -148.4892578125
9.2250697273266 -147.149444580078
8.41044662485576 -156.662490844727
8.48067440436152 -128.266540527344
9.16236241660168 -147.398803710938
9.49212501517058 -160.13134765625
10.1113601161539 -151.606307983398
9.93305370639319 -162.375106811523
9.32892745147604 -175.91178894043
8.89275751970146 -160.927551269531
8.76171974136224 -136.339248657227
9.33815627125736 -150.827178955078
8.83366826999328 -129.442764282227
8.45687927153742 -147.193542480469
8.88176862051033 -148.452896118164
9.57968683656054 -162.823516845703
8.64324909018937 179.499816894531
9.91633181389451 -179.490646362305
8.71472875871684 -159.897125244141
8.99361489377315 -161.929870605469
9.71542792326747 -162.434677124023
9.24142792786823 -178.721908569336
8.38201868514668 -151.400588989258
10.0810125147831 -178.161514282227
9.15937778788989 -148.866165161133
9.51182590768465 179.697525024414
8.19997931107886 -164.853622436523
9.11234354846493 -129.723907470703
8.82520789933246 -148.01904296875
9.9632788167162 -153.015151977539
9.50775754832471 -143.572692871094
9.32394463179092 -169.990921020508
9.01527989778887 -149.754455566406
8.98752182993508 -142.806976318359
8.43254838440856 -128.820343017578
8.92277042956643 -117.481872558594
8.20130510144384 -84.709358215332
8.39445042408047 -98.7413024902344
7.43837824634416 -94.8817596435547
7.35160052483332 -90.1594848632812
8.26946230485277 -110.346038818359
8.68290338727885 -95.0777587890625
9.02781113292351 -111.303031921387
8.43901047506236 -112.946853637695
8.22556315974992 -112.490814208984
9.0304093722421 -100.776931762695
8.58249889840985 -94.9846801757812
7.94110308664439 -127.706809997559
8.36706249334553 -117.410758972168
8.5980891144492 -121.27156829834
8.36998660595328 -139.745498657227
9.12948549189815 -149.314666748047
9.69647231738554 -128.292709350586
10.0500164154219 -137.256912231445
9.12920265795803 -114.177444458008
8.16781926757325 -112.344779968262
9.40887082664266 -112.057388305664
9.25528464767715 -115.87523651123
8.710084567119 -119.025459289551
8.83501697800231 -119.671310424805
7.78221637149643 -77.1838455200195
7.48093874761824 -63.4501037597656
7.51603844865145 -92.3291625976562
8.59833163246751 -85.2015151977539
7.95159106124921 -66.5677947998047
7.79217571414189 -101.58561706543
8.83569791362187 -107.17155456543
8.88751776053745 -103.018539428711
8.29819295357663 -116.719612121582
9.62206750290577 -110.733253479004
8.70816250103143 -101.124404907227
9.18852727553855 -103.870147705078
8.43369395193412 -83.3495788574219
8.82024519941499 -87.7588500976562
9.71180838398324 -84.8630599975586
8.88289651491669 -83.4451675415039
10.3856575632193 -73.5739669799805
8.52169967206584 -85.5881042480469
9.14985376811529 -76.7406463623047
8.5543608490017 -75.3815231323242
8.98778858196125 -86.7202453613281
8.44654894490107 -87.5414123535156
7.76451341154294 -83.5300445556641
8.76292752769624 -85.5916595458984
8.47984042315055 -90.2940292358398
7.73201320645497 -86.1091537475586
8.71479251973731 -86.5816497802734
7.56912681734544 -84.5422897338867
7.71357697517132 -84.636360168457
7.79664510111808 -96.2780075073242
7.32013741275335 -92.952751159668
7.47332333175645 -97.4846649169922
8.6792370376807 -100.399925231934
7.90690801748956 -98.8524169921875
7.77191453717101 -97.5974960327148
7.71408022841999 -98.0982055664062
7.85231856250231 -97.4206161499023
7.92334936776532 -106.345970153809
7.20886693933403 -100.803276062012
7.12757334245243 -93.3126678466797
7.11604916242591 -96.685905456543
7.04074342616976 -92.0680313110352
6.73732795180474 -102.093078613281
6.87520158245395 -85.4303283691406
6.98659972243771 -98.3568649291992
6.91209294716077 -92.2436676025391
7.00633409868879 -65.8642501831055
6.79505360891239 -76.8311996459961
7.17862989097173 -98.5055541992188
6.71482366200863 -83.2967758178711
8.11044806441959 -101.203056335449
7.93280363250244 -95.3779830932617
7.51036870175763 -93.1712417602539
7.05090172587118 -91.4183578491211
7.30157768376758 -84.754524230957
7.31248800349363 -89.1720581054688
7.2929172546643 -117.590873718262
6.96086319551824 -103.686592102051
6.95508206336869 -115.865951538086
7.07011995970809 -88.2043304443359
7.29138329704134 -101.258781433105
7.17380414155167 -97.6826019287109
7.48072504443864 -96.4494094848633
8.12423576187969 -82.5850830078125
9.14922314574825 -96.7473907470703
8.73589406204708 -99.9678497314453
8.35398657666083 -103.99690246582
7.77455472436437 -114.340782165527
7.85370718978964 -101.45531463623
7.72670551368294 -95.7142639160156
7.47932868443074 -101.403198242188
8.25996015893274 -101.114646911621
7.71554329226564 -90.6906890869141
8.63799006201565 -116.058891296387
7.81373054180082 -99.7253646850586
8.91660712797278 -102.051277160645
7.8041942639308 -110.43482208252
7.55050271809194 -91.1095962524414
8.36081523803198 -88.9914321899414
7.90514340169243 -105.595932006836
8.20350212710905 -114.893180847168
8.12944908009402 -112.291213989258
8.15789792399883 -125.280876159668
7.96469926090811 -118.118286132812
8.02346651617489 -111.539916992188
8.70311302527744 -117.609970092773
8.52489000979668 -94.6184692382812
8.45798415213922 -95.1563720703125
7.94127273335129 -93.1019821166992
8.25728459149421 -115.989929199219
8.19796872634916 -107.660247802734
7.9682460968272 -75.807731628418
7.80270201443605 -99.2880477905273
8.32158649190576 -99.2322998046875
7.93884606275991 -97.5111846923828
8.22397902536749 -105.253578186035
9.23002424190613 -106.92448425293
8.35877791332474 -97.3367767333984
8.61182633054845 -103.929931640625
8.90249393723135 -97.8570251464844
8.63209754959741 -107.688781738281
8.5639731583214 -101.97770690918
8.43213377665657 -106.944206237793
8.41429049117675 -104.783828735352
8.53408347988831 -95.145149230957
8.32391747703793 -90.7231063842773
8.03697956288981 -97.1744689941406
8.47410945231253 -102.242973327637
8.60389247504018 -106.967407226562
9.21833429744556 -90.51318359375
8.80723518769741 -113.059020996094
8.27684276119306 -110.697784423828
7.84927127502351 -114.791015625
8.75536078819183 -125.465385437012
8.64324663702357 -115.002281188965
8.77480633962583 -118.594169616699
8.44694832904444 -133.782791137695
8.72746500205501 -110.691825866699
8.92591049868644 -116.901786804199
8.64043051885991 -125.767707824707
8.43868696729691 -101.306304931641
8.54054460378673 -116.92699432373
9.11148054171644 -110.884399414062
8.83550478118485 -112.84725189209
8.1458620968073 -97.033447265625
7.5530708439816 -95.6436614990234
7.67501993863628 -118.978454589844
6.7559219463925 -118.586357116699
6.87335605985142 -103.755081176758
6.60662713826987 -90.9308929443359
6.81007732614374 -84.2949676513672
6.70200767335999 -76.3918380737305
6.64685139094929 -88.9726715087891
6.42535892667386 -82.1750793457031
6.70344157062079 -92.4138336181641
6.55234457506033 -94.4099731445312
6.62465576911906 -97.9164733886719
7.19857352790081 -82.8541564941406
7.64793697207103 -92.6465225219727
7.73302508562533 -86.0475082397461
7.43282206611439 -98.6365661621094
7.3229085010239 -92.384880065918
7.5756769528068 -113.358520507812
7.457575339458 -81.6676788330078
9.00503913012996 -102.967506408691
9.20272871864554 -110.72191619873
8.88707328331277 -126.893745422363
8.51896691231043 -126.677185058594
8.05534304085252 -139.31706237793
8.64322083884992 -132.429458618164
8.98635235631224 -139.699951171875
9.5061345278681 -131.843185424805
9.2632499263368 -118.21265411377
9.14574957203799 -135.553817749023
8.62648332884194 -138.789840698242
8.90292701949972 -128.449768066406
8.22973211006238 -141.555786132812
8.92563022306021 -113.082595825195
9.16644778872137 -133.192672729492
9.62548321645516 -123.564476013184
10.2323207513149 -119.158317565918
9.88757313010873 -128.690948486328
10.1606611588654 -125.639213562012
10.3224020901193 -117.678283691406
9.82984510368219 -111.152778625488
10.2129115630426 -116.26375579834
9.63388634635282 -112.851112365723
9.77098692151723 -109.907836914062
9.92869230859267 -106.489051818848
9.44240349504416 -107.967193603516
9.67814946477808 -119.115463256836
9.77062454808116 -108.904434204102
10.3944957168237 -104.74462890625
10.2840083116356 -104.331092834473
9.95401247993156 -112.02823638916
9.39623679297222 -106.024803161621
8.84856786191007 -80.9415512084961
8.97110535110226 -99.9157485961914
8.83339845957741 -100.378776550293
9.35184557010743 -102.813049316406
8.43901717140622 -109.593734741211
7.32258850639638 -89.2734603881836
7.43241651405366 -117.979507446289
7.31811345277572 -105.620399475098
7.16718259473392 -96.8661117553711
6.94977038453455 -92.4949645996094
7.24181630816547 -87.2279663085938
7.60245313963368 -99.159423828125
8.42561966930273 -89.6180725097656
9.42702064505716 -101.662673950195
9.11272396288503 -90.8071365356445
9.90210352673098 -76.5466461181641
9.40922560855103 -102.745407104492
9.55499435866018 -111.926818847656
9.46698156816901 -108.937973022461
9.38589610831333 -105.508483886719
9.68789915040187 -116.311714172363
9.89820561914291 -118.906806945801
9.41732251950182 -110.811706542969
9.44280839880244 -109.827606201172
9.24669977854177 -115.382614135742
9.7008716944747 -105.362640380859
9.52115789792708 -91.3084030151367
9.26475523853195 -102.586891174316
8.04105438491773 -89.3228759765625
7.53618723474322 -104.606704711914
8.14907046350786 -104.949104309082
8.26635281573299 -93.1750946044922
8.14424351164723 -97.2201080322266
9.10617900987158 -92.4017028808594
9.79600474695252 -89.8641738891602
9.51770779836474 -99.0332717895508
10.0624075600755 -115.932723999023
9.59688599763337 -108.617713928223
9.28962694760372 -127.126487731934
8.85471443342495 -129.736190795898
8.81511428650531 -117.10717010498
9.61847807144537 -130.071502685547
9.37327231235854 -120.341529846191
9.35259213625887 -106.922218322754
8.91991096818206 -121.480499267578
8.96998825094115 -109.482406616211
8.72867554764797 -112.142448425293
8.40120202413084 -119.140083312988
8.63224475385357 -122.751220703125
8.2143251157404 -115.160919189453
8.315977605106 -114.641510009766
9.28616992720951 -137.547439575195
9.57245615221159 -136.460662841797
9.38122470873271 -134.590423583984
9.6671188914236 -130.847412109375
9.16844522108966 -138.08203125
9.28273371411583 -136.720657348633
9.48517070047221 -155.06379699707
9.40424829962817 -161.943237304688
9.29043285491688 -149.598495483398
8.61185921153594 -153.170715332031
8.45063822323119 -148.638076782227
9.2294085427383 -122.036109924316
8.89965615517267 -119.272972106934
7.92009283939881 -124.993240356445
8.93612267417708 -113.631561279297
8.51002533446799 -124.837471008301
7.96341868654159 -114.78108215332
7.49723322743459 -107.901550292969
7.29997920484228 -114.43318939209
7.32537564073957 -113.325073242188
7.50616574609678 -147.51513671875
7.01669144032739 -126.260833740234
7.71424266550095 -135.227874755859
7.65763069724863 -144.557327270508
7.77638283723826 -131.388732910156
7.70495544538376 -139.869064331055
7.82201844153055 -132.938537597656
8.13714480172848 -132.919937133789
8.2324190987902 -141.669540405273
8.77388277091757 -133.367889404297
9.01932462178361 -146.535369873047
8.55872436306553 -126.996253967285
9.11183145559733 -130.103469848633
9.01422787802135 -133.067138671875
8.80980563252982 -143.535766601562
9.44448337273648 -132.405319213867
9.12268558970023 -117.307914733887
9.44916736179182 -128.52197265625
9.58216492699249 -134.692886352539
9.10390073111575 -136.428680419922
8.15696579234124 -118.542007446289
8.25568849578992 -101.589584350586
8.75302291331234 -127.497177124023
8.71377350072317 -141.443328857422
8.28837851378665 -137.125335693359
9.1928461252237 -135.708129882812
9.46813066464991 -137.790374755859
8.7036512305559 -101.617179870605
9.78253223891334 -108.274612426758
8.69827380668875 -116.042442321777
8.12410816459117 -123.501266479492
9.00867744923208 -120.870323181152
8.23617081848696 -125.078567504883
8.40724095264996 -111.741065979004
7.21450809227399 -111.975387573242
7.40375784779376 -108.545631408691
7.5709453451988 -99.9830856323242
7.31226519090403 -124.137886047363
8.13512151342324 -118.331153869629
8.24981584234895 -129.524505615234
8.60398171645354 -129.436630249023
9.6861193013999 -122.844017028809
9.97045959460887 -122.48176574707
8.60234954329709 -122.533638000488
8.89805275487014 -115.414993286133
8.68605349687108 -127.565544128418
7.74132786301211 -120.203651428223
8.10110769152132 -126.790222167969
8.73440307443179 -114.924995422363
8.51021777443274 -122.143356323242
9.1742218837206 -121.327781677246
9.02619579370582 -122.987190246582
8.80591135448683 -129.204238891602
9.41646343157412 -130.570571899414
9.80537719982754 -134.733261108398
9.52350211643865 -112.405883789062
9.85031307871205 -122.884460449219
9.54406230413209 -140.961380004883
9.30666848190346 -124.865325927734
9.34070613770532 -124.89330291748
9.49347972921354 -123.691459655762
8.82598854194026 -121.751770019531
9.29378726690971 -124.721015930176
8.99846195772304 -118.794311523438
8.67110744002782 -126.055953979492
8.93418758952544 -100.140159606934
9.15701468381975 -126.768547058105
9.03257764259817 -129.134368896484
9.3175586384207 -117.654312133789
9.71376548188003 -118.829406738281
9.61263330742262 -110.390914916992
9.13285962614682 -122.789047241211
9.52602187600544 -127.880554199219
10.2709825219888 -118.562347412109
9.27986346865916 -113.275749206543
8.55580576329242 -129.149993896484
8.62755938015213 -118.551345825195
8.65898575198303 -124.415557861328
9.66687841900993 -123.041557312012
10.0315220352802 -105.724990844727
9.14983726339468 -127.997749328613
7.94272246899182 -129.601898193359
9.34701986799485 -119.803337097168
9.59140582829484 -137.162307739258
8.9158317187174 -130.958206176758
8.46945890262345 -127.955429077148
7.66504577286739 -128.822555541992
7.61661645143681 -133.24560546875
8.06672536607902 -123.503715515137
7.97924656053693 -130.774230957031
7.66147191965797 -120.838562011719
8.80126895070115 -122.631469726562
9.74780933465926 -128.44303894043
9.74207579033346 -106.397994995117
9.41025763625617 -109.794067382812
10.1699648311227 -111.69921875
8.17445123147617 -122.526298522949
8.13463646097637 -139.056076049805
8.07344584720096 -136.294448852539
8.98620636653181 -125.843231201172
8.58117232445329 -131.404037475586
8.30062616653198 -116.947387695312
7.72850541394613 -127.587623596191
8.84156282144236 -119.983337402344
8.28178895880291 -104.365821838379
7.49494461571123 -127.833549499512
7.98381989243651 -128.077911376953
8.26194396809539 -125.560615539551
9.15450778371774 -119.278923034668
8.67858638584241 -125.510536193848
8.5632793396959 -128.32243347168
9.06148325864587 -122.650161743164
9.13405779264438 -122.649124145508
9.75021023951748 -114.907524108887
8.73708578155609 -119.806953430176
8.87441806096334 -119.982765197754
9.36813178446993 -119.444831848145
8.85877049197962 -121.662048339844
9.67579625582766 -122.348358154297
10.041483895787 -132.001251220703
9.48310588593288 -122.699676513672
9.50474572216377 -123.033279418945
8.78918638179297 -119.284065246582
8.85442178718673 -131.445419311523
8.48418139008227 -111.76782989502
8.74093900453206 -126.321990966797
8.06725620097317 -120.487266540527
8.33830362813769 -128.712692260742
8.21278558503529 -126.092613220215
7.76229495902726 -121.329360961914
7.25303913698454 -123.010765075684
7.48552245202699 -116.547561645508
7.72630937542097 -129.145523071289
8.17612859985752 -118.55834197998
8.34032306266662 -123.31022644043
8.67717534211775 -126.300186157227
8.80995994239331 -112.877166748047
8.62622568867484 -111.841491699219
8.15712323816324 -107.681900024414
8.69453789080321 -109.857788085938
9.42478975229895 -115.93302154541
8.62149282685635 -111.40015411377
7.92210680388812 -109.731422424316
8.9460622975978 -121.184783935547
9.32868810605066 -101.273742675781
9.74561852824135 -107.804412841797
10.1417068583238 -117.154289245605
9.60987973352964 -117.175407409668
10.0222514916715 -117.827537536621
8.17691573210396 -118.038345336914
8.0648088191521 -109.458305358887
8.42124200693185 -121.319938659668
8.0657586869507 -115.002159118652
8.26380437867709 -109.993507385254
9.00480555833326 -103.428291320801
8.62162677304323 -119.629997253418
8.6639539786036 -115.161499023438
9.25619396732868 -107.923294067383
8.80921001195664 -118.699012756348
8.6688759149231 -112.291091918945
9.18736280111361 -115.380706787109
9.60763333340881 -114.633918762207
9.51750331927153 -110.005653381348
9.5301773795837 -110.108100891113
9.05375579369101 -106.555404663086
9.13177294488877 -113.118003845215
8.90183314546166 -109.438949584961
8.50725620084838 -103.187957763672
9.39388444639497 -112.782112121582
8.7904608381946 -118.15161895752
9.06941814754139 -111.162551879883
9.55003902641978 -105.731864929199
9.5936498115373 -114.676155090332
9.14337300759171 -123.258972167969
8.30006581618946 -101.353622436523
8.06052028905578 -114.596664428711
8.30517286199817 -124.192276000977
9.15657546645383 -135.221649169922
8.87054228368608 -119.868713378906
9.01062535351316 -110.450729370117
9.00998404894744 -110.572631835938
8.72393991288785 -113.513648986816
9.10188646161608 -119.660911560059
9.07676380105241 -118.209732055664
9.40353741770091 -120.13410949707
8.21454071970156 -113.690460205078
7.93468365400002 -115.633750915527
7.51255535189389 -122.031768798828
7.09150988879661 -125.335220336914
7.29382431888195 -109.606735229492
7.19204993660251 -109.970710754395
7.48715691574199 -107.244194030762
7.95431000147016 -116.245475769043
8.3000305644903 -104.639541625977
9.57620937699619 -100.615699768066
7.80217706825617 -111.282852172852
8.29991585076284 -121.006172180176
8.39815297432959 -113.687194824219
8.1243827480826 -106.449913024902
8.21438970093863 -103.447235107422
8.42465761857725 -99.6265716552734
7.95706994649318 -114.975700378418
8.26411073585137 -101.037155151367
6.92694296581588 -107.637344360352
6.61531286698039 -116.763641357422
6.71533536561522 -121.304229736328
6.29484139576871 -107.488655090332
7.16764594211648 -122.203628540039
7.68888386584487 -102.10897064209
7.36995163605324 -108.168846130371
8.40289915844737 -112.711631774902
8.18193477320724 -122.13346862793
7.14384953971749 -112.283271789551
8.23394447111426 -122.144340515137
8.63128004477026 -143.231216430664
8.44288247901254 -113.880821228027
8.62328505834701 -117.255088806152
7.94404175090092 -114.56982421875
8.37487674954046 -120.068893432617
8.90348446706191 -110.970573425293
8.50224952612753 -109.977119445801
8.61950082677408 -123.385963439941
8.9191020639523 -106.974510192871
7.83859373504209 -107.627052307129
8.10369381732923 -103.673820495605
8.16868195550933 -115.114288330078
8.67825435784395 -110.314956665039
8.41526392928288 -110.801307678223
8.43121471899973 -112.325317382812
8.55363216604006 -109.178565979004
8.6412929238124 -104.812240600586
8.98998204727651 -113.920799255371
8.57265254260878 -96.1191864013672
9.08179748076433 -95.8573226928711
8.95837679008883 -102.255012512207
9.59634878951487 -100.666549682617
8.24952882994724 -118.85432434082
7.66103856058117 -124.167785644531
8.32924682708484 -118.186325073242
9.61186816894285 -123.548713684082
8.5997112348506 -122.141593933105
8.55091607091419 -119.325561523438
8.64895302879705 -121.707633972168
8.40661807687208 -99.9190292358398
7.87035091903112 -111.362403869629
8.47853423301933 -115.738525390625
8.5584448439369 -122.748626708984
7.91232322802806 -101.259872436523
7.84070485215745 -105.380699157715
7.73449162150863 -111.692047119141
8.08462249920701 -102.292755126953
8.41812011379881 -109.945220947266
8.487023605507 -117.090339660645
8.52640114545555 -112.65274810791
8.23960025455903 -113.364555358887
8.53633856539932 -112.959030151367
8.50241846957875 -98.5067672729492
8.35697297070363 -117.102722167969
8.68640041185798 -109.041885375977
8.63820231332212 -104.490028381348
8.00373488362704 -117.29077911377
8.08034084804951 -109.591651916504
8.51567822959433 -110.111213684082
9.32642771248703 -113.881553649902
8.7958272757498 -118.846862792969
8.63779081726673 -118.697265625
8.7351056125762 -117.129135131836
10.0006487114992 -114.517303466797
8.70589376413362 -103.598899841309
9.60424246335282 -122.532669067383
8.96119288388028 -113.514617919922
9.42374409448554 -114.748008728027
9.20466792188738 -107.519081115723
8.65142014408507 -121.015380859375
8.69599318424323 -113.880592346191
8.2026564753063 -79.0301666259766
7.53678233470661 -124.223098754883
7.40324340531488 -110.157569885254
7.82547861719539 -97.2418441772461
8.18131661543358 -107.579727172852
8.32672590818699 -105.043739318848
8.44754607702894 -105.232368469238
8.35110064073345 -91.4660873413086
8.49072356114625 -103.803649902344
8.27425870887776 -99.2573776245117
7.25105368212977 -83.7278823852539
7.34750045639436 -100.624809265137
8.20627871597915 -98.054313659668
8.39779364205322 -107.954933166504
8.18948641121171 -99.8237915039062
9.15537955927894 -100.107933044434
8.76857324552466 -113.628517150879
8.31855173290249 -101.130195617676
8.9316375588106 -114.43034362793
8.51219279350928 -98.3303833007812
8.14011891462408 -112.835273742676
7.65998680941411 -113.578765869141
7.9986303226866 -111.292335510254
8.27085327315173 -113.075500488281
7.90634610446249 -115.73950958252
8.26757741066945 -118.480422973633
8.28339729431095 -124.803665161133
9.33838672777205 -105.396606445312
9.90561983735018 -110.962997436523
8.7947726716867 -107.72917175293
8.94918204385001 -107.897880554199
9.60787403748804 -105.146621704102
8.76532541136639 -116.566368103027
9.39249442098929 -116.908348083496
8.37726366216711 -114.338249206543
8.73347097997594 -106.728019714355
8.0697257413653 -111.87720489502
8.49568225837299 -116.889793395996
8.53986446108742 -106.896446228027
7.94491942692186 -115.552154541016
7.95009803344235 -111.819885253906
8.0899090754757 -111.535003662109
8.24555732101469 -111.580917358398
8.81981110558429 -96.818000793457
8.08002612154403 -98.7732162475586
8.46694162729619 -106.32691192627
8.32428468987627 -117.218818664551
8.42194566732753 -108.443519592285
8.75551859001465 -114.171669006348
8.91798488225599 -123.666206359863
8.84406445597528 -127.211471557617
8.63935081485786 -120.060546875
8.97912904618302 -119.108116149902
8.98779187260821 -106.419174194336
8.38686039019103 -105.703277587891
8.45139143643509 -111.845291137695
8.97533363162413 -111.603553771973
8.45822424110428 -106.345405578613
9.54352778076627 -99.8134078979492
9.29051204117453 -113.592567443848
9.74627308501217 -108.408020019531
9.50414005535489 -113.158805847168
9.29010266254643 -99.9628448486328
9.84055451838496 -132.593643188477
9.56723165839273 -120.285522460938
9.1459194892143 -133.325057983398
9.39231182026897 -111.990447998047
9.43522223088881 -111.283836364746
8.78171659390935 -106.16202545166
9.14767381055469 -111.616401672363
8.83045002866856 -100.97241973877
8.99821808410526 -118.613883972168
9.57211682071198 -105.404258728027
9.59506502008644 -111.408142089844
9.75189748904656 -125.550682067871
8.94493273689313 -133.526062011719
7.90130612415509 -131.456817626953
8.09174928831497 -125.636726379395
7.68989154083772 -111.524444580078
9.31135946912601 -134.228439331055
9.15435667069747 -122.109848022461
8.40380393022801 -118.799758911133
9.55192713506323 -128.859710693359
9.55941216835468 -137.987457275391
9.40409156037482 -124.083061218262
9.03213872953832 -125.729629516602
9.42158023615037 -116.603294372559
9.05692940324696 -107.110420227051
9.64368469099625 -130.212249755859
8.40072185942493 -115.315872192383
8.83384462501865 -107.73119354248
8.9966498953516 -100.287017822266
9.00215898638575 -102.764038085938
8.90129955341691 -105.273765563965
8.98335752952378 -116.612503051758
8.81917412344453 -100.523651123047
9.01149832183595 -112.437194824219
8.35927941213457 -108.976722717285
8.07127725290549 -100.479370117188
8.42059297964147 -102.255714416504
7.78238738360897 -103.159385681152
8.35350983665994 -108.356880187988
8.32086695635551 -102.685676574707
8.71840042427198 -120.948112487793
7.0052562291087 -105.722717285156
7.4533112397833 -109.680450439453
7.86075173721716 -118.385063171387
7.3416487285012 -100.243560791016
7.96520698495466 -96.0906372070312
7.92733043536136 -108.341667175293
7.88277921964785 -107.6875
7.1752848290003 -112.266471862793
7.7802507639472 -95.5492706298828
7.12435024665553 -110.91495513916
6.55191711970084 -114.083038330078
7.02993663984648 -128.00732421875
7.81323885139522 -115.52165222168
8.18133676406924 -116.247062683105
8.3321979004529 -128.482849121094
7.87006039017412 -121.370811462402
7.44559443447757 -118.879699707031
6.90611206590846 -119.922164916992
6.65593936288245 -123.060585021973
7.50635725815841 -166.859771728516
6.55537129430521 -153.318298339844
6.91296356229748 -122.436019897461
6.77217570972516 -118.878936767578
6.7706233612453 -116.051933288574
7.72584624045856 -115.764289855957
7.42795569828362 -128.849136352539
7.70975035176354 -114.744728088379
7.47416276111338 -122.880828857422
7.60742737918605 -120.832550048828
8.09880719428895 -128.74967956543
8.62444437024009 -116.177978515625
8.52965997339413 -117.635856628418
8.01809786478097 -109.030059814453
7.78011031604203 -98.6919708251953
7.56371766489707 -103.372550964355
7.75059535415739 -102.281707763672
8.75942214029345 -110.852317810059
8.45908926203427 -108.019996643066
8.71714071538694 -140.968780517578
9.36102251497703 -126.634124755859
8.34279976403283 -127.145133972168
9.02941742878363 -141.575576782227
9.04988022232668 -122.369903564453
9.004327150995 -114.85506439209
9.03622126422187 -130.652694702148
7.89210512107631 -137.452423095703
7.94662529232068 -133.811187744141
8.68802450889118 -139.514190673828
8.76449622661266 -130.876693725586
8.255963524088 -126.483360290527
8.37020918389722 -124.568840026855
8.81079498374092 -128.070877075195
8.76311890232968 -141.096313476562
8.94185117471382 -122.266189575195
9.23886014729579 -126.037658691406
8.36467308802788 -109.012702941895
7.80147580147656 -126.22046661377
7.89550686185819 -132.764755249023
7.71008421002052 -111.042282104492
7.72095855276472 -127.847099304199
7.47215544514978 -116.574569702148
7.78892511497968 -128.712753295898
7.56719515046347 -132.565063476562
7.63159132405884 -114.636184692383
7.87228972123468 -128.407745361328
7.61415313047054 -120.55509185791
7.54483819011169 -132.385681152344
7.97741841044953 -121.143966674805
8.30526853508507 -117.459053039551
7.91634889499051 -121.196830749512
7.68045712505659 -109.841415405273
7.21330591562759 -126.780693054199
7.52807593614563 -120.036041259766
8.48728591228162 -116.933258056641
7.90132152320512 -128.894821166992
7.48553655961396 -131.006408691406
7.11853326929148 -132.038482666016
7.91666561851273 -112.217849731445
8.19786064648233 -138.323333740234
8.55494879930611 -130.644149780273
8.42223917387996 -132.733871459961
9.58703725866624 -130.931427001953
7.87469011008889 -109.866348266602
7.83119244015299 -124.601860046387
7.74143666470272 -112.38313293457
7.72761003497341 -119.402290344238
7.98893222572543 -129.651351928711
8.8008227587149 -118.682006835938
8.79277368208172 -127.286018371582
8.27889337557201 -113.32006072998
8.7295383174776 -123.63899230957
7.8672185160221 -121.095115661621
8.53799058901257 -99.5975952148438
7.72589588030008 -125.244293212891
8.56369003885253 -113.823638916016
9.11229672733415 -116.477813720703
8.08078813247732 -109.035903930664
8.84661933383136 -112.186088562012
8.69683905708717 -122.179244995117
8.03957173124997 -122.492134094238
9.18463229124527 -117.580299377441
8.38966180130516 -115.242637634277
8.87394819931004 -111.483856201172
8.90252747903892 -105.947311401367
8.74548901437688 -107.353607177734
7.85310257300252 -110.458404541016
8.15421691944837 -112.497573852539
9.10515543219782 -101.403739929199
8.31349603443477 -79.0258712768555
8.3109884935926 -103.258033752441
8.65765243510894 -102.188941955566
8.64699006104995 -109.836761474609
8.92345969675562 -116.269271850586
8.11754550853782 -109.02352142334
8.65008715430602 -96.6670074462891
8.39581030301033 -97.9031677246094
8.691631093608 -106.593887329102
8.31328799783276 -101.876861572266
7.9832964831931 -103.776840209961
8.52938003502699 -106.956550598145
8.31629965414804 -102.050704956055
8.31488802673306 -119.834259033203
8.4834819817067 -95.2295608520508
7.48682070763149 -99.4838485717773
8.02710816113463 -114.533836364746
7.96071846679194 -116.007209777832
7.61145651386212 -99.2486114501953
8.39436581756083 -110.210166931152
8.04981356281941 -100.773506164551
9.07361352840136 -110.729476928711
8.81428426567102 -86.6461029052734
6.77298932950929 -108.610877990723
7.32673361138525 -127.544090270996
9.13437764084347 -102.708892822266
9.58672021581293 -102.118392944336
8.58267043750496 -94.8738784790039
8.26093704107089 -100.99870300293
8.16090668028595 -119.197059631348
7.47060673362337 -118.099571228027
6.79857202033664 -104.617141723633
7.69038073545705 -107.218322753906
7.6745852794175 -123.919578552246
7.46547853348444 -123.24284362793
7.4552349445067 -115.389785766602
8.40938999366399 -114.251823425293
8.58925965066323 -111.524169921875
8.63683931725058 -102.448471069336
8.83174439830965 -101.577850341797
8.32250098568906 -112.363922119141
9.24449633624289 -127.512351989746
8.10366467869083 -122.352447509766
7.49256082057216 -138.937850952148
7.72458339779802 -138.860092163086
7.59827290823684 -135.161666870117
7.40104042322875 -142.458526611328
7.27667393600808 -149.523727416992
7.25719423361769 -140.318222045898
6.72338064811565 -126.45458984375
7.67516497336836 -125.228462219238
7.08096951258429 -134.099014282227
7.08624718465687 -105.423500061035
8.01283357538253 -120.708419799805
8.15640421058598 -114.480590820312
8.26422170716113 -104.950904846191
8.57424166909007 -100.176322937012
8.13481549243758 -117.166664123535
7.88795413765052 -103.195510864258
9.00521863738057 -111.689399719238
8.88654014231787 -104.398162841797
8.73334576496934 -97.8636245727539
9.75672642512434 -96.3710784912109
8.97399794186042 -100.063369750977
9.34984556485225 -101.152015686035
9.85156509195132 -99.6451416015625
9.23693883957745 -94.2473449707031
9.08532228182958 -103.784553527832
8.01480632093193 -98.9757232666016
8.20150698924322 -101.369926452637
8.13948490382578 -115.304382324219
9.28773236778913 -115.092590332031
9.36422857027248 -113.719306945801
9.09637764428013 -97.751953125
8.29860010600594 -115.39892578125
8.93398798938517 -123.107780456543
10.0143991853767 -120.358345031738
9.48389595096746 -129.118713378906
8.91188520035156 -112.719841003418
8.91547651561856 -113.76798248291
9.29373436485188 -129.896087646484
8.70361564157598 -120.38582611084
9.2389264284497 -104.84464263916
9.06152953235832 -130.136917114258
9.21682249869104 -122.244415283203
7.84491199770163 -123.13404083252
8.20852689670017 -130.700546264648
8.67489309599797 -137.177459716797
8.93786298466957 -117.409828186035
8.68826067485289 -118.072975158691
9.2631176175834 -123.77360534668
9.83777274927865 -111.413475036621
8.58464848568643 -107.156867980957
9.00289157068418 -119.755523681641
8.84040116219399 -127.664978027344
8.9691148142216 -124.82039642334
8.2314982037462 -109.505470275879
8.98302375472956 -136.587127685547
9.42729331120049 -125.468132019043
8.93724140956533 -151.96403503418
9.41649338090944 -142.560028076172
9.31896202311157 -127.178436279297
9.12174875612562 -102.270706176758
8.77244366919335 -111.538543701172
8.94102566421502 -125.170471191406
9.49934526575344 -139.205230712891
10.2265018654897 -141.634063720703
9.20671479486849 -134.790954589844
7.67656623983317 -127.08243560791
7.71457043070772 -138.463302612305
6.83417381215209 -152.212371826172
7.75454742353343 -151.264938354492
7.54103182926574 -120.980369567871
7.62692859778458 -135.615768432617
7.49535664906675 -122.280838012695
8.1376614790016 -125.692802429199
7.51171912114551 -148.605606079102
7.18123106135667 -150.195373535156
7.45599660851232 -146.598724365234
7.66303599587231 -141.624664306641
6.89554993730645 -123.665710449219
7.92542087675455 -134.473526000977
7.12324951998901 -123.349212646484
7.07445230705163 -136.31396484375
6.71748810618923 -155.400451660156
6.33577620956785 -124.337814331055
6.89242381193652 -145.565048217773
6.57012497826728 -135.755844116211
6.84458420110073 -119.866203308105
6.7702400354193 -123.118858337402
6.83105577691738 -136.494476318359
6.76366139511739 -124.866569519043
6.54893746073669 -112.902626037598
8.0340560723372 -124.509117126465
8.25779342945091 -124.404098510742
7.14689610767536 -124.342407226562
6.44775148485531 -149.345413208008
7.73877175646386 -145.543731689453
6.95729732791305 -134.582382202148
7.2132838382045 -123.774765014648
6.98345571128512 -124.227890014648
6.66739267926945 -128.636795043945
6.7528022294226 -121.273986816406
7.02608453700254 -127.197944641113
6.98442858624687 -134.298492431641
7.50143847866561 -125.496459960938
7.72968400381509 -126.896980285645
7.45406934817249 -124.582542419434
7.06648146644486 -108.719078063965
7.78248793712635 -129.439147949219
7.42084877984761 -112.551300048828
7.64523660369048 -112.944679260254
8.41890742963871 -109.767059326172
8.2855404423303 -108.729507446289
9.59754806424136 -102.612075805664
9.24661069674347 -105.127212524414
9.64384957754951 -108.064224243164
9.35516478635224 -104.604995727539
9.49249314766966 -103.265197753906
8.77560741647306 -136.858169555664
9.23635736066473 -123.040382385254
8.31565489510193 -116.609565734863
7.06651321743142 -98.9651947021484
7.30901445563697 -102.157203674316
7.70831437637402 -100.303565979004
7.44599815378407 -94.9834747314453
7.33575234007187 -111.798034667969
7.46705540900454 -103.2001953125
8.64531054675861 -107.392105102539
8.14521422475396 -107.980133056641
7.42516162274999 -117.328659057617
7.24021846145012 -118.519706726074
7.79943742884068 -114.55590057373
7.29858340397159 -100.807586669922
6.62595273015933 -119.679641723633
5.98660342425192 -120.527236938477
6.35382907134488 -127.192794799805
6.9436274164555 -124.816452026367
6.64627209264551 -127.141914367676
7.38587950113243 -129.985916137695
6.94687333439583 -129.937271118164
7.11026739379324 -129.919418334961
7.13346291177403 -139.277938842773
7.18755526941888 -144.42431640625
7.00295319234682 -137.248001098633
6.89576702353386 -112.632057189941
6.59150082684841 -111.133476257324
6.56665925540354 -112.828926086426
6.63443919660123 -119.82373046875
6.89048133103478 -119.312629699707
6.69650751008216 -123.118461608887
6.85767036059149 -106.968544006348
6.48724482076378 -118.238822937012
6.43291074812969 -119.630912780762
6.55566159130087 -116.004684448242
6.55526803383188 -108.100044250488
6.60136534187209 -114.459526062012
6.647289276963 -118.189949035645
6.79646917026242 -116.118408203125
6.76370579226837 -129.262847900391
6.69355438550993 -109.342658996582
6.58199204168696 -104.198455810547
6.70732643274436 -101.175994873047
6.75485321686996 -120.532051086426
6.8029066207204 -119.580123901367
6.48781835966879 -119.296272277832
6.80453781097996 -133.876541137695
6.44837323335178 -119.102256774902
6.53258070017657 -111.292114257812
6.99272744111226 -113.160980224609
7.08608034854876 -107.828025817871
6.89009890869769 -108.20832824707
7.3126043721585 -119.291114807129
8.06382738399595 -99.2118530273438
7.33063360720971 -121.287223815918
7.97350598866068 -113.10262298584
8.08750427182661 -117.230003356934
8.12386289181817 -114.658561706543
8.05807452566164 -111.155418395996
7.7639717908132 -108.509201049805
7.99666473233712 -123.624473571777
7.86528672781632 -106.457489013672
7.96305880779156 -99.2871017456055
8.15393811840039 -110.630325317383
8.12468565853844 -131.876525878906
7.71452913243633 -123.402488708496
7.65895103241118 -107.196601867676
7.92845931188574 -116.28450012207
7.63826375242692 -114.932098388672
7.39205746863167 -115.614845275879
8.34184676114982 -124.80876159668
8.049055851053 -120.509437561035
7.60645585433088 -121.642120361328
8.1595929148622 -121.778953552246
7.68738160233174 -112.925895690918
7.90399567096229 -100.567741394043
7.99435787974426 -109.008117675781
7.85614432514546 -107.739051818848
8.02518839857669 -99.8229827880859
8.22430783672344 -128.670516967773
7.66057150651601 -131.893188476562
7.68638017556138 -139.477157592773
7.42936934955321 -132.370330810547
6.894119260454 -126.946952819824
7.12581982433651 -122.899322509766
7.65508526374728 -115.174049377441
7.21178915996558 -136.583511352539
7.82168873657859 -124.056671142578
8.47346459703363 -114.732925415039
8.65046944204102 -123.673553466797
8.35980572347335 -125.458694458008
8.58632430775571 -113.67170715332
8.10114363361386 -108.690231323242
8.48313447830385 -113.948143005371
9.03221383652728 -116.59349822998
8.2553789084444 -119.096588134766
7.48834354805599 -125.520523071289
8.84819437734672 -124.41374206543
8.12830278360259 -118.187232971191
8.83796389042108 -111.758171081543
8.32809736625523 -123.623527526855
9.22411657233887 -131.240707397461
8.2580609978301 -116.075157165527
8.02206571123236 -120.224060058594
7.83140802489707 -120.845893859863
7.47241109676056 -120.932502746582
7.31468355820826 -122.728897094727
8.31612148601518 -133.255172729492
8.92229951890962 -118.722869873047
8.41438523089796 -128.305999755859
7.8608648813441 -118.079711914062
8.12977567412353 -126.960662841797
7.6179076428562 -106.932647705078
7.92547019877852 -102.57258605957
7.50597848420673 -116.546028137207
7.77967894160146 -117.207878112793
7.54865308126731 -106.665168762207
8.13405132857062 -118.081428527832
7.85907029012691 -114.39241027832
8.16395324911803 -112.120277404785
8.3466606100394 -124.866859436035
8.35323775179933 -121.678451538086
8.92259553140096 -125.852920532227
7.97534080374649 -120.589958190918
7.98199948310423 -117.410743713379
8.2059091532549 -116.703506469727
8.05029805355651 -114.103988647461
7.61435025901218 -110.632133483887
8.26459392391233 -113.471809387207
8.87802070818586 -113.489639282227
7.97750744027343 -112.291046142578
8.23314947557416 -109.30118560791
7.83099782068129 -120.00821685791
7.61575675828626 -132.402496337891
7.82078138887799 -106.509880065918
7.27537211401619 -112.957626342773
7.25005757975802 -119.89469909668
7.15690955165673 -122.922492980957
7.06423682221498 -124.063529968262
7.1001663206248 -125.843612670898
7.25805844571885 -113.091125488281
7.05544520382916 -112.560356140137
7.21666099422452 -111.336769104004
6.88153134024959 -116.948600769043
7.1857841628514 -116.30150604248
7.12116237522149 -124.619506835938
7.35172258033655 -122.814765930176
7.56702529387008 -117.862930297852
7.73694189853782 -124.614631652832
7.7792394210539 -114.711700439453
7.61085360745691 -120.313140869141
7.65193622744876 -111.113082885742
7.16351111885759 -112.441070556641
6.85470035214239 -113.746162414551
7.83683113107454 -108.219253540039
7.80075635572536 -110.822036743164
7.84581328300793 -109.599380493164
7.53448707184532 -125.150352478027
7.25727724179907 -113.590942382812
7.66073497063487 -126.780799865723
7.39915125559011 -126.423675537109
7.35519206480653 -129.879577636719
7.41690791469493 -118.319938659668
7.61814317929835 -124.789932250977
7.582970109804 -131.824203491211
7.54790955687013 -122.822319030762
7.74165258182497 -116.609375
7.63557945652023 -123.720405578613
8.08600780075016 -114.295471191406
7.64337628053381 -120.955657958984
7.36649724453358 -116.513450622559
7.56489499958447 -119.18724822998
7.5369228427936 -116.890342712402
7.27031653134296 -112.839004516602
7.83251427640834 -106.505798339844
8.33510099440205 -126.873413085938
8.54764883039652 -119.755294799805
8.68179593387951 -115.208778381348
8.26156341723197 -109.497055053711
8.51274260257161 -129.695037841797
8.84372354571631 -117.289588928223
9.30464709035791 -125.00399017334
8.48107522204167 -116.085372924805
9.20294712294446 -125.249496459961
9.07642771455812 -117.840118408203
8.84601490370476 -110.33975982666
8.54997672834841 -106.333351135254
8.75096188157114 -108.249671936035
8.45364767071856 -110.097023010254
8.38894962950024 -121.571601867676
7.57661836926935 -114.338897705078
7.45538296786711 -108.545509338379
7.52225808750811 -127.399040222168
7.75140530382864 -108.346031188965
8.10354184077729 -104.288398742676
7.677628627251 -98.6911544799805
7.96055585309847 -118.132659912109
7.59329586295697 -112.842391967773
7.37671763428416 -103.827072143555
7.55207712795088 -109.222541809082
6.95942503329159 -107.318435668945
7.43461235187073 -122.045852661133
7.60968315188373 -102.228950500488
7.71907190218676 -97.9992294311523
7.98332135643599 -103.296905517578
7.74832307118352 -101.684555053711
7.92312755678503 -120.482406616211
7.78827079609684 -115.802139282227
8.02829920696009 -117.082023620605
8.28658183121481 -114.222106933594
8.80922335329944 -108.65576171875
8.21655146919414 -110.316299438477
7.62708385288411 -120.184471130371
8.5581654659056 -122.041793823242
8.74289497901003 -111.300895690918
7.95266708146175 -123.816635131836
8.61090908288998 -116.345565795898
9.02532093681175 -119.029136657715
8.43871730417175 -118.709426879883
8.04950981348098 -127.829383850098
8.07877476048251 -114.477279663086
7.91635063135819 -119.279800415039
7.75556515401556 -125.671493530273
8.2068188010299 -111.873809814453
7.61644126019961 -99.8954010009766
7.55416795085521 -108.368324279785
7.7182710576514 -112.459266662598
7.984955366701 -107.753341674805
7.90713825086334 -116.650123596191
7.97475163688538 -117.553497314453
8.04400201119114 -112.777656555176
7.82173938732963 -105.463600158691
7.88098567140014 -115.842353820801
7.79528687155831 -108.631690979004
7.68044522218738 -128.417419433594
7.93361967490451 -120.568687438965
8.06103789158101 -120.321853637695
8.28768011700832 -116.080841064453
7.92804859621015 -113.553756713867
7.77831556070417 -107.53165435791
8.09329991266697 -107.821571350098
7.77182344826153 -114.59659576416
8.31962461346982 -111.63582611084
8.43910663590954 -108.080612182617
7.52085248596794 -97.8723678588867
7.32708918727172 -109.940406799316
7.57282177454139 -110.160530090332
7.40593434544081 -102.573471069336
7.62905363100159 -113.255561828613
7.39055366196295 -108.818382263184
7.80513441406188 -105.134132385254
8.6361869434803 -117.137825012207
7.38974621005749 -108.158203125
7.34494719835584 -105.688697814941
7.34803180358853 -100.195755004883
7.21693643348169 -108.791465759277
7.151395144729 -115.072959899902
7.08125018406473 -114.234016418457
6.90088914862074 -119.310890197754
7.28124831988967 -113.867225646973
7.60543081363709 -125.392723083496
7.17297818577432 -119.93049621582
7.09205345164088 -115.804397583008
7.34942530256472 -104.495574951172
7.43204177307762 -111.697410583496
7.72688631831391 -108.415901184082
7.85340929464136 -101.449653625488
7.20067338744739 -114.726371765137
8.43271865833009 -125.024002075195
8.38395878861347 -113.310997009277
8.35569273842967 -102.483375549316
8.03209134896459 -111.854873657227
7.76346105657413 -116.440315246582
8.03177556223315 -109.805335998535
7.72556513445742 -108.565048217773
7.84872277143231 -106.785064697266
7.89206186822212 -98.8023376464844
8.14208633058721 -83.2178726196289
7.56871749421985 -102.130912780762
7.87548782999824 -105.52335357666
8.02299648753141 -119.219314575195
7.99959598714282 -111.486549377441
7.3988816746778 -112.129524230957
7.32254388376074 -133.655120849609
6.84521964422118 -101.943542480469
7.56889494842788 -118.79524230957
6.76427596306332 -117.661399841309
8.18409208234092 -120.160087585449
7.87402617817804 -128.325531005859
8.02734214163053 -105.226600646973
7.97967920575737 -133.690322875977
7.53381660020913 -120.542976379395
7.98041829284055 -121.921363830566
7.87238748017211 -120.505233764648
8.32073386342702 -135.828186035156
7.94891653202851 -110.296577453613
7.49815347971989 -127.642837524414
7.92353605420663 -114.152069091797
6.91988182087292 -117.079895019531
7.02691539955127 -118.434028625488
7.5567748106392 -104.83275604248
7.39933234039145 -125.821891784668
7.24093599319383 -121.085472106934
7.5399532255314 -127.756393432617
7.1853643540219 -116.325973510742
6.38096308512818 -118.424728393555
7.55338646718408 -122.668930053711
7.62435513269619 -115.771102905273
7.17091102452803 -111.128494262695
7.37543722137687 -120.438552856445
7.32713169890958 -119.853034973145
7.09550718592153 -142.454208374023
7.06785433095442 -145.879837036133
6.90312150129224 -141.645233154297
7.24538439598477 -137.444915771484
6.84938714830845 -146.776260375977
6.87150219844739 -149.665374755859
6.90666471537649 -127.445869445801
7.54828836196345 -126.268592834473
7.49423635811825 -115.200492858887
7.66302336515039 -115.895553588867
8.01889967532804 -116.740432739258
7.71482664888591 -109.287483215332
7.88936226574693 -133.707229614258
7.93633309614423 -132.568466186523
7.94600402860566 -131.161437988281
7.84823748882741 -112.604759216309
7.84893886791026 -123.495315551758
8.44159646742934 -130.113922119141
8.21388310182321 -117.473724365234
7.31938507874519 -113.551513671875
7.09584487483608 -111.866966247559
6.94195494203337 -124.019981384277
7.26414270278664 -124.963104248047
7.21825988379898 -121.089408874512
6.64305951442621 -114.67163848877
6.43015920370665 -121.288162231445
6.40100802977124 -113.761375427246
6.55696170007437 -129.066055297852
6.60795043420186 -108.967414855957
6.54575755873541 -126.742141723633
6.64043631968498 -112.13028717041
6.70679765168441 -115.672996520996
7.08469203899651 -114.583656311035
7.10987431023596 -112.739379882812
6.3301370777805 -119.062461853027
6.7321880862353 -115.229675292969
6.742430596017 -90.3990478515625
6.73735394280693 -109.055374145508
6.70651686750464 -122.747978210449
6.87686725747243 -112.604675292969
6.79907738289352 -96.2166442871094
7.25955631078334 -104.43571472168
7.00362012887549 -117.680374145508
7.859911820903 -115.465278625488
8.27924527419329 -115.52229309082
7.93374172320734 -118.329597473145
8.36968248173864 -126.141395568848
7.85345257271024 -110.314109802246
7.30333868184982 -116.858581542969
7.0029253752455 -121.950996398926
7.39859682490209 -113.828559875488
7.20166724761358 -122.40104675293
6.38981945068535 -113.33960723877
7.65572367030233 -94.6750106811523
7.65554265568208 -98.8380813598633
8.45504663859269 -113.767204284668
6.88547421946701 -113.065902709961
7.41844529068741 -112.365600585938
7.2847546080134 -107.744819641113
7.15574815601252 -116.393829345703
6.88729967306721 -127.371894836426
7.42471009149623 -131.973999023438
6.95204554111354 -112.409034729004
7.23038061675755 -111.558540344238
6.59319474010755 -105.039825439453
7.38486911111106 -101.925888061523
7.89894259066875 -105.039237976074
7.30780153386002 -113.623725891113
7.72400124385277 -130.994049072266
8.13778530721562 -107.411277770996
7.96871390471838 -120.816947937012
7.39302861798868 -117.83065032959
7.58428760024719 -117.472953796387
8.09359376123778 -101.844039916992
7.66632485195488 -131.030090332031
7.51467865106041 -123.088478088379
6.72972173585442 -110.053024291992
8.00593280313114 -107.331901550293
8.04425332624525 -139.768524169922
8.75659370581523 -134.419250488281
9.09788540184081 -147.881973266602
8.71375011852891 -143.564651489258
7.84314478107712 -127.36695098877
7.7066933915691 -149.09260559082
9.47745660350459 -130.349731445312
8.00649052292363 -134.285049438477
7.60708742230595 -131.648025512695
8.30234313960693 -123.04524230957
7.94987491131483 -115.526504516602
8.04861473226301 -131.519805908203
7.26636560765953 -121.170700073242
7.8858990088633 -136.866226196289
7.654708323126 -97.9607391357422
7.84834458128496 -105.718215942383
6.93127979040387 -132.52490234375
7.07719570368654 -135.805755615234
7.84812125756926 -118.781105041504
7.71654663170592 -115.615264892578
8.01580148477273 -128.646575927734
7.86148262515263 -127.714019775391
7.07715120321382 -129.308700561523
8.17794495791177 -101.099639892578
8.15666599336649 -112.634559631348
7.94276149481721 -106.329719543457
7.08747367042016 -104.687210083008
7.39553151577545 -111.524192810059
7.35963973923173 -94.1063995361328
7.55660772123237 -90.9965057373047
7.18343348066667 -84.5533828735352
6.69739778138585 -97.2720260620117
6.99158509947094 -92.1293792724609
6.96948050469873 -92.3708267211914
6.92209469657514 -86.0450744628906
6.7633841741175 -85.5723495483398
6.61379930753809 -78.2564392089844
6.76684290074447 -76.0651092529297
6.95546644031947 -93.9620056152344
7.14305056057959 -89.2522583007812
6.98465415407125 -94.4666290283203
6.87536070006388 -91.0906753540039
6.93705049690714 -95.47900390625
7.63497518255841 -75.0025100708008
7.3594457204827 -76.3198089599609
7.21908945789363 -79.4017868041992
7.25011397753665 -87.9291305541992
7.33185268062917 -85.3933410644531
8.21996053699339 -81.3018341064453
7.50033086102071 -91.5660400390625
7.680002528169 -88.315803527832
6.92878115237604 -89.8595123291016
7.04895426575903 -94.4315872192383
6.78384956958565 -88.6191482543945
7.04655543369388 -97.7083053588867
6.98380637220214 -94.7634811401367
7.1267428323488 -105.589241027832
7.55340662215772 -83.3821716308594
6.86166591296853 -92.7713317871094
6.76194449474598 -91.0043563842773
6.83995746531638 -99.7265777587891
6.53370308757995 -102.532318115234
7.19371228083686 -78.2172241210938
6.84569830124316 -76.5109176635742
6.43160863214486 -99.4566040039062
6.71726251006051 -88.6406555175781
7.47517745189027 -92.9144515991211
7.13573611198307 -83.631706237793
6.52442190141136 -81.1150360107422
6.7006854430061 -82.5248031616211
6.40583084460119 -83.7528076171875
6.94105017837586 -72.9862670898438
6.96878434314768 -78.9859008789062
6.63290469282297 -83.4126586914062
6.83284310407472 -90.8908309936523
6.83666360613755 -80.1337356567383
7.08101783262815 -80.6789779663086
6.80311910826213 -85.6608505249023
6.95860007548108 -79.6653366088867
7.04222480525054 -80.3427734375
6.82347038694876 -73.3880920410156
7.09857149268881 -77.2707977294922
6.73650194287095 -70.7730484008789
6.74899874934537 -79.0946960449219
7.34714157137795 -89.7469940185547
7.01228194289094 -90.5611724853516
7.3499536647153 -101.715629577637
6.79106102816786 -87.715576171875
6.34587447840105 -97.789436340332
6.46652708094425 -85.6583251953125
6.45251323362202 -98.9464721679688
6.17429952140738 -100.33521270752
6.81254338081171 -95.5985336303711
6.5030389676909 -92.7305068969727
6.60135333604735 -97.2642669677734
6.56540068035833 -105.315475463867
6.46067803094558 -105.982391357422
6.42031732944676 -133.597152709961
6.55883448914461 -133.480545043945
6.82928067617393 -120.821426391602
7.17896527817583 -131.922286987305
6.71454415017966 -130.686294555664
7.01024298405929 -124.868293762207
6.61639128139476 -145.573181152344
7.08489883713014 -152.960998535156
7.032747781907 -124.588539123535
7.51144647310742 -155.709533691406
6.93421902438093 -145.769348144531
6.65852766284657 -148.754577636719
6.5885633225236 -141.185333251953
6.60530812893329 -124.614875793457
6.62476338479598 -127.988990783691
6.6546892225751 -126.196983337402
6.60501519397052 -127.64909362793
6.78533982939671 -131.45182800293
6.66546435557099 -111.741096496582
6.60786391888576 -106.979644775391
6.72268973933373 -111.944305419922
6.6111922745854 -111.705146789551
6.55231913131227 -101.695159912109
6.58300416539689 -105.097541809082
6.45390097196331 -115.70930480957
6.59577050473171 -126.825607299805
6.71206700707107 -114.49388885498
6.63735837518605 -126.437759399414
6.66835456909065 -130.681747436523
6.47854110085257 -128.299835205078
6.47390246674963 -131.223281860352
6.66946144930214 -136.513412475586
6.72102993433585 -142.051132202148
6.65661961282891 -147.004470825195
6.93387464452279 -148.94140625
6.79631739503411 -148.019302368164
6.65959785105583 -151.755249023438
6.67120728157332 -110.886573791504
6.84524388723566 -114.967803955078
6.64045012142691 -110.428588867188
6.91861732529835 -128.10563659668
6.42673256726763 -127.220497131348
6.69996513427842 -133.209182739258
6.53310754750094 -124.373840332031
6.41121010169212 -128.369598388672
6.44023499754578 -132.920959472656
6.50373570898498 -120.51782989502
6.70294264580138 -122.128768920898
6.56069144521965 -119.932235717773
6.68020545252238 -124.374580383301
6.59161105752076 -119.648559570312
6.657105921823 -113.832542419434
6.53153798461321 -99.4956207275391
6.5632420132661 -123.348014831543
6.65432424088722 -122.209136962891
6.73437415277995 -100.993850708008
7.05140852386842 -125.828559875488
7.06957842244329 -125.224227905273
6.70615477011983 -125.209159851074
6.74685279775259 -147.52507019043
6.80580325194045 -151.684967041016
6.68832100552553 -144.419174194336
6.79436057321708 -131.48063659668
6.93313695157327 -127.735824584961
6.86352441874533 -129.761032104492
6.79044045025695 -126.13370513916
6.8523380158023 -146.790267944336
6.88171089401287 -133.397903442383
6.59479949635638 -114.023628234863
7.04112810737706 -123.392700195312
6.88613516227156 -112.13459777832
6.92685192057892 -111.51424407959
6.69265943206053 -108.156723022461
6.85159930917722 -119.371353149414
6.80388017774031 -110.533325195312
6.84500034917303 -118.499847412109
6.85338903848409 -113.274597167969
6.59438344997168 -108.690254211426
6.74333431038016 -122.649971008301
6.97358775900524 -115.870307922363
6.89881284137134 -107.946105957031
6.75218881998526 -115.083908081055
6.75884304276015 -112.483283996582
6.70173018269958 -101.264541625977
6.86230831410453 -106.286949157715
6.91572271087398 -103.841133117676
6.78437108374079 -115.879905700684
7.50826640964485 -112.860389709473
6.98988494220475 -114.142440795898
6.77538383339897 -112.596740722656
6.59729315282835 -111.965461730957
6.42252425288217 -118.234359741211
6.67304633728486 -118.204467773438
6.73472629108586 -122.789329528809
6.91034521677774 -117.722694396973
6.77289601106266 -120.255645751953
6.78531483225945 -109.76082611084
6.6038488688271 -109.48583984375
6.67793267194631 -111.897117614746
6.82717032300225 -108.575721740723
6.90044550013764 -111.133277893066
6.86280652951089 -121.450080871582
6.81838671717241 -125.202644348145
6.53979385665627 -95.8339080810547
6.90177734805306 -110.105926513672
6.78000968526696 -95.0919952392578
6.67930360171471 -93.9524688720703
6.70183819346459 -105.063285827637
6.71957783284278 -121.56201171875
6.79096207067929 -119.76602935791
7.02157335914899 -120.640579223633
6.76574486872919 -110.292945861816
6.65769260528005 -110.944023132324
7.03663913628198 -126.318641662598
7.39788060889338 -107.621452331543
7.25444783244756 -109.936912536621
7.05855625974995 -117.751258850098
7.10232871593514 -113.478401184082
7.45907997979686 -123.768997192383
7.31105000744209 -122.354095458984
7.26808333561062 -120.318389892578
7.35145631440228 -117.360626220703
7.32738089845217 -115.481369018555
7.2472503437049 -105.998550415039
7.40560247695748 -114.597007751465
7.24912572757225 -125.918075561523
7.13224382535093 -123.458488464355
7.41216970611821 -134.345733642578
6.94570735242284 -120.660484313965
6.84931297252381 -127.657287597656
6.66591291206332 -125.160255432129
6.95311529788869 -106.767463684082
7.11928270864288 -126.932945251465
7.07287906643995 -133.946212768555
7.10924615363638 -135.598388671875
6.93794773257992 -115.427070617676
6.98245483121104 -123.366813659668
7.03714679654078 -122.631034851074
6.98371406645266 -127.181747436523
6.82064355695716 -126.127723693848
6.88727303437674 -110.877044677734
6.96568263589501 -102.279838562012
7.18020722669974 -99.365852355957
6.99669937667849 -102.138648986816
6.92161192938471 -101.908592224121
6.97927700582445 -105.098899841309
7.00612323797766 -102.006477355957
7.01728254313274 -114.093971252441
6.92757962853932 -106.147598266602
6.98037163204342 -96.8321533203125
6.88713608388589 -94.1029281616211
6.75301757997792 -101.613594055176
6.78355169643703 -96.9202575683594
6.86027308370002 -110.708236694336
6.79208346974311 -109.361701965332
7.09269643640028 -114.652770996094
6.86772498252085 -100.051025390625
6.81546551348986 -117.981941223145
6.73143711795193 -115.288238525391
6.78707376489514 -104.515617370605
6.83218989568197 -113.133186340332
6.68978418433673 -102.414520263672
6.67268403106355 -107.755645751953
6.46573995626848 -101.381858825684
6.72199948695288 -101.343933105469
6.84341281588241 -102.665252685547
6.75267183868367 -107.833892822266
6.75183146273249 -113.135513305664
6.73449069024357 -130.066116333008
6.69229814714273 -105.394760131836
6.94953479152262 -115.978973388672
6.61518581063753 -116.644805908203
6.80179280492496 -115.832496643066
6.67851603342098 -123.804977416992
6.92973114807697 -115.908866882324
6.74526378101646 -127.570030212402
6.8099454945036 -133.869415283203
6.69503522063203 -124.534133911133
6.83872146643351 -124.917427062988
6.67402568032606 -124.831802368164
6.75606482146321 -112.486785888672
6.70040146149953 -144.30078125
6.99368547253905 -134.313278198242
6.98093098484384 -162.772964477539
7.36475248460487 -147.312088012695
6.90795785445846 -115.926902770996
6.53055226874617 -128.630157470703
6.72435587443148 -136.432662963867
6.60403485003018 -120.654579162598
6.74274002236589 -132.074462890625
6.84356750791872 -133.530517578125
7.13675166385562 -127.324020385742
7.00404571550883 -141.861923217773
7.27977758425948 -140.500534057617
6.88947620829323 -132.256317138672
7.30286118207892 -131.940231323242
7.77880879360814 -154.104598999023
8.05924587272766 -125.867523193359
7.57298632062804 -143.738845825195
7.38444746264829 -112.895774841309
8.32255944203936 -131.37353515625
8.09340474070101 -118.437843322754
8.3438170075857 -117.786323547363
7.84849953932031 -105.444152832031
7.93550756270108 -120.194305419922
7.5455772536487 -117.553604125977
7.72053149878864 -106.100608825684
7.12270728246062 -101.905113220215
7.41874383604983 -111.285064697266
7.3813235117163 -117.55672454834
7.47099756464832 -106.393005371094
7.38327054802055 -119.060729980469
7.38951559464314 -115.27368927002
7.07851368613904 -105.766380310059
7.40542269249328 -115.075569152832
7.21568997948017 -103.861473083496
7.77902698058487 -102.361793518066
7.48222200612156 -102.851303100586
7.05118460721181 -104.483421325684
8.02245619794559 -112.035522460938
8.23917757578488 -112.552192687988
7.21139988029405 -112.553993225098
7.3530616578576 -112.984428405762
7.4354154003291 -106.498359680176
7.33566317156878 -112.468215942383
7.29524608419087 -117.054946899414
7.46670362370978 -108.458168029785
7.48679831402682 -109.533348083496
7.28167747467577 -102.03645324707
7.34688007712822 -115.348258972168
7.35927556191591 -109.554702758789
7.36614354240853 -112.079216003418
7.35856014123226 -110.148170471191
7.42837730860353 -114.311080932617
7.62475925672254 -115.287460327148
7.58943758960386 -121.963859558105
7.59030133614964 -120.59008026123
7.74595132451841 -110.432220458984
7.75985071350024 -113.083740234375
7.53573005756283 -112.368263244629
7.40990462916202 -102.064079284668
7.44205432959943 -114.986083984375
7.30453812072766 -101.228591918945
7.36112625490225 -105.258186340332
7.24539366636168 -107.019432067871
7.2638037558845 -118.83137512207
7.40147873725585 -102.304656982422
7.43133975168602 -111.317726135254
7.23069359710832 -108.178588867188
7.37727167505863 -121.135276794434
6.83185269915883 -117.887344360352
6.59559322813426 -120.197288513184
6.64269161723075 -105.652992248535
6.61013012918226 -115.499252319336
6.68625616443429 -114.219276428223
6.58024794873135 -103.958229064941
6.73425076966773 -113.710632324219
6.54785485363578 -106.405464172363
6.78294353153993 -117.137634277344
6.53285138226305 -126.432991027832
7.27072422554451 -116.475051879883
7.239624336407 -122.487724304199
7.03080246617806 -120.866470336914
7.55425879065532 -118.490219116211
7.39075392110685 -118.802955627441
7.38079054513891 -122.313293457031
7.5258980798035 -120.986785888672
7.62726879822229 -116.220138549805
7.71216943014363 -115.842231750488
7.43616312091016 -111.403701782227
7.28792461412058 -114.50301361084
7.24861530115159 -103.080711364746
7.12286489145183 -115.632614135742
6.92007779238011 -120.038009643555
7.4045226694292 -109.030426025391
7.09113995195162 -120.641181945801
7.33902128306609 -110.082618713379
7.0794214180822 -115.169090270996
6.77889985320636 -116.632949829102
7.32855121463406 -121.536468505859
7.23096988908218 -108.40015411377
7.34425407055972 -108.070571899414
7.35553193461904 -104.674156188965
7.42718942574774 -131.395523071289
7.30954460117996 -129.243591308594
7.43763368175679 -123.087730407715
7.22229711928389 -114.522399902344
7.25207577917629 -81.329719543457
6.84571622653047 -112.548767089844
6.53599874856205 -111.394744873047
6.59572750490452 -101.77473449707
6.57280928319171 -122.741508483887
6.50156004967772 -105.874458312988
6.74212833206384 -116.810043334961
6.77286055556742 -100.669990539551
6.33747627162349 -106.255851745605
6.53796205663365 -105.50456237793
6.09786712852548 -106.047729492188
6.20378657124647 -120.223258972168
6.28353295843517 -117.67748260498
6.30662590578391 -114.572196960449
6.26662632886667 -100.755661010742
6.38562572447296 -106.635070800781
6.25238219745791 -116.762153625488
6.37100771564972 -112.529342651367
6.3541213222527 -126.229400634766
6.35003643738908 -111.765480041504
5.98488976987308 -115.756675720215
6.05668889339759 -121.051528930664
6.57635704533117 -117.671821594238
6.03936778860586 -107.029968261719
6.0484675435762 -106.408241271973
6.1442601622278 -106.691909790039
6.15698743344185 -98.0239410400391
6.17296061502668 -110.289672851562
6.86428200666593 -115.610679626465
6.767729327762 -111.131507873535
6.58158046349519 -105.234077453613
6.97465710190367 -107.352378845215
6.20693750232881 -107.698883056641
6.2331185756741 -107.497596740723
6.21307260457498 -108.843338012695
6.28349379538333 -110.10424041748
6.1895383924131 -98.2904052734375
6.30195123887675 -96.3911590576172
6.20072335369187 -88.5326156616211
6.098993115487 -84.6123504638672
6.047791226891 -91.8976211547852
6.14991099382277 -80.9555892944336
6.07947402803135 -87.7319412231445
6.10642029232728 -78.9381103515625
6.0046021729558 -75.3776321411133
6.31201141121348 -97.0681991577148
5.99730763101705 -92.9303207397461
6.22187866436513 -100.687622070312
6.20741698920659 -112.372589111328
5.99115953515922 -76.3391189575195
6.25727526195891 -93.3820648193359
6.23647126910942 -101.263298034668
6.48099601018991 -86.9140090942383
6.52280074490593 -78.3260879516602
6.67109598840273 -94.0079116821289
6.76746759508861 -101.274215698242
6.62991743012843 -95.8579711914062
6.99349599942285 -81.9839401245117
7.08353133919229 -69.9598770141602
6.98614273714708 -80.1736145019531
6.62498796731108 -89.4364471435547
6.76062389421801 -79.6874313354492
6.87635470112761 -104.558280944824
6.94171466063206 -92.9311981201172
6.64951952348589 -93.1452102661133
6.71245754007976 -96.2507171630859
6.68430239234034 -105.424209594727
6.84631363709744 -117.533004760742
6.87636135641525 -107.739654541016
6.95499570821199 -109.035949707031
6.82026056657398 -107.17797088623
6.84042827082059 -115.026588439941
6.89213673373905 -114.311897277832
6.55076084868774 -109.089202880859
7.10397617004603 -94.8218994140625
7.17548243460143 -99.4418411254883
7.00272659531718 -99.6289138793945
7.25626118067887 -96.2093658447266
6.95971752078918 -95.8663024902344
7.06354646646755 -96.9369354248047
6.94807374972502 -94.1406021118164
6.81372471317779 -106.720024108887
6.88924613494104 -108.081298828125
6.93589485557351 -84.0619354248047
6.80136273680403 -86.4828948974609
6.59544793094918 -106.147621154785
6.65288628915804 -95.4072494506836
6.77427190330064 -108.089447021484
6.78502552295529 -106.03125
7.07832647977322 -112.590103149414
6.78561088224288 -104.28279876709
7.03782921966105 -116.059799194336
6.71128622134602 -105.251831054688
7.15087723849688 -116.037452697754
6.62995924839728 -112.799339294434
6.56255197666785 -113.147178649902
6.52843167911564 -120.172721862793
6.83511562799259 -109.796501159668
6.88293574207619 -106.631294250488
6.45917959566363 -112.685256958008
6.76768844432148 -107.909317016602
6.64216703937359 -105.908088684082
6.28904977160559 -95.1841278076172
6.78952720884281 -106.826065063477
6.8530178500928 -101.201171875
6.95345412893965 -111.591239929199
6.92479146016002 -96.8116607666016
6.68759628065596 -107.752876281738
6.95342883523164 -103.818084716797
6.98854271010641 -96.9606704711914
6.81592195272831 -101.882377624512
7.07207241622079 -122.129837036133
7.16028560646513 -103.886199951172
6.93301836962306 -95.1193084716797
7.12725307084503 -98.9791641235352
6.66390051923366 -104.203712463379
7.16014250110071 -114.856239318848
6.69311422226523 -109.036750793457
6.7628187623431 -101.671318054199
6.83103866853023 -107.112030029297
6.80394652381525 -104.153968811035
6.42058060563212 -107.281845092773
6.41705800728121 -109.369239807129
6.9212843516689 -88.1956253051758
6.88104170564798 -94.6104431152344
6.65482147893815 -116.598663330078
7.08539136453129 -109.581398010254
6.58640551141956 -105.786338806152
6.83596040917398 -84.0879440307617
6.96606535584814 -114.175834655762
7.08569057542835 -109.500778198242
7.07565543489572 -87.0268783569336
6.86766824231102 -95.9123458862305
6.71992949523464 -103.802787780762
6.67066985678695 -103.465576171875
6.74229339463115 -103.678085327148
7.03221258915656 -109.332847595215
6.50554880723354 -96.0569610595703
6.76945116665704 -96.4598846435547
6.71558126435125 -105.463584899902
6.45959975229374 -94.2696914672852
6.53841434978597 -96.438232421875
6.58053032932267 -98.3885879516602
6.4320848010129 -83.9822845458984
6.65787672589085 -89.0151290893555
6.62186505955661 -85.8248519897461
6.75101500911392 -70.4226837158203
6.19099937268295 -79.3679580688477
6.42733951829153 -81.5354766845703
6.50690690049727 -81.6736526489258
6.16373651693676 -80.5298385620117
6.31643007859907 -84.460205078125
6.63732036335734 -112.922439575195
6.68465231185426 -104.2119140625
6.98441040852839 -129.191543579102
6.7241885625961 -121.566917419434
6.5368425410176 -93.4980850219727
6.51232887059776 -92.1518402099609
6.67675387347323 -107.237503051758
6.78159065147331 -99.7106094360352
6.77687274901635 -94.674446105957
6.61636337098024 -86.2720031738281
6.70050522274857 -117.93433380127
6.69510386104345 -106.307647705078
6.88341478605467 -91.6380081176758
6.80489711168388 -108.88208770752
6.82387240301533 -116.574569702148
6.87647044716282 -99.831298828125
6.61412417536981 -96.386100769043
6.48591211920516 -102.359336853027
6.36494864251407 -121.111892700195
6.54654499521705 -99.5419845581055
6.51686976974643 -91.3488693237305
6.58145124485588 -90.2208023071289
6.97364927376543 -107.983688354492
6.74700291966805 -93.7527389526367
6.85552348821648 -96.5968551635742
6.99092557764359 -104.714599609375
6.89152233693804 -110.092323303223
6.96416729980666 -111.413955688477
6.70606741495751 -111.386337280273
6.86240831104663 -112.667030334473
6.93280817975102 -114.320266723633
6.85998614740543 -97.8971328735352
6.62387334994642 -109.780609130859
6.85195487857472 -99.661735534668
6.67421708563416 -102.296142578125
6.844351260892 -126.299858093262
7.01466200945869 -141.682357788086
7.10211417835192 -116.638214111328
6.71429957950448 -118.581344604492
6.94700194897149 -99.4534606933594
6.64357566413992 -122.83521270752
6.57069398094894 -111.736572265625
6.79416919901965 -94.6609115600586
6.69519985130299 -106.982788085938
6.77567231281211 -105.760215759277
6.79274723341029 -108.447677612305
6.53407845344567 -106.003059387207
6.38348890345427 -118.545989990234
6.95255499983978 -113.076370239258
6.93202060005373 -119.771560668945
6.90783571459741 -110.732414245605
6.89456074499692 -129.056213378906
6.8345834049907 -118.565185546875
6.81783799419024 -108.947929382324
6.86508672586634 -106.73974609375
6.87078904288177 -114.158409118652
6.83547380948038 -105.123336791992
6.86653579175846 -107.595558166504
6.69978037699999 -107.398719787598
6.8388854261247 -89.041259765625
6.87893931055249 -107.403472900391
6.71923886558879 -119.758293151855
6.71145337107212 -101.790428161621
6.87015309253186 -103.990592956543
6.60856041371588 -117.859451293945
6.75377141448287 -104.401832580566
6.79280360269862 -94.3463439941406
6.71113217270519 -91.4529876708984
6.74032203116568 -110.48469543457
6.71546838167441 -103.084671020508
6.91028923769446 -99.0058898925781
7.57772588786098 -115.906600952148
7.48202531667157 -121.527503967285
6.78810191118288 -102.033203125
6.69034054879173 -109.133392333984
6.89004022241318 -103.034690856934
6.53915954606486 -114.217933654785
6.40238467657946 -114.589332580566
6.86931170824665 -119.791175842285
6.94692661829274 -100.06111907959
6.93538831444213 -111.079093933105
7.23834943002801 -105.519729614258
7.22134053967409 -103.951110839844
7.10675422011359 -110.684715270996
7.34759716662137 -117.664833068848
7.18781307308257 -126.232276916504
7.06406244365513 -118.589797973633
7.2623627366845 -114.17561340332
6.85744664127556 -115.396125793457
6.81258282091893 -121.48420715332
6.96765421850411 -127.202087402344
6.76826180807256 -117.820777893066
7.06418441479104 -127.825378417969
6.69960762116304 -122.772445678711
7.10338457807871 -103.913032531738
6.77281305048715 -115.863052368164
6.87892868052619 -112.253280639648
6.80916677067466 -113.041221618652
6.90374557264281 -110.861259460449
7.25206926332324 -118.872337341309
7.19732172986583 -120.413833618164
6.85015098044821 -138.666152954102
6.81942246006083 -121.65251159668
6.97419803668162 -116.763381958008
7.22831267485191 -120.713241577148
6.88323383438796 -129.334060668945
7.15396008761529 -132.699920654297
7.41268107776712 -148.796371459961
7.06342673493828 -128.420532226562
7.13661213554647 -148.282302856445
6.92362729235494 -144.480606079102
6.90178300337695 -145.663024902344
6.98750837471475 -143.001052856445
7.08490191447318 -142.85612487793
6.98172589809465 -139.238250732422
7.39010284873636 -144.783676147461
7.29084325984673 -131.363037109375
7.37571335397671 -117.705291748047
6.90740101982747 -134.453430175781
7.44498266457601 -112.01594543457
6.86654585963857 -131.735488891602
6.8121015956096 -111.693695068359
6.6759029470314 -126.816696166992
6.64263472287435 -108.835754394531
6.68803369286041 -124.383255004883
6.78141465462872 -111.79598236084
6.69943949583804 -126.287033081055
7.22653243675512 -109.498252868652
7.21753530395487 -108.923027038574
7.3391664040616 -106.285415649414
7.14579916242344 -123.942489624023
7.2035466520108 -115.699768066406
6.93962035581756 -122.032012939453
6.50283157608295 -118.037170410156
6.79571566348439 -122.477508544922
7.12326561519814 -119.560836791992
7.24857192490252 -112.038543701172
7.47855147376513 -125.263389587402
6.86261655933393 -121.813682556152
7.27401053486051 -119.027244567871
7.70735142356977 -129.100051879883
7.97000966061207 -116.583839416504
6.54995082478905 -122.140205383301
6.78772090913627 -126.98853302002
6.37473001006687 -118.079750061035
6.26560889619319 -115.945671081543
6.15703988726458 -118.720596313477
5.94093999015377 -106.520164489746
5.64899436171559 -111.713043212891
6.29992029730122 -112.232109069824
6.42899547322954 -115.864471435547
6.96015001732834 -114.912246704102
6.30883562532032 -116.135246276855
6.20455524267047 -122.36841583252
6.04790605440422 -108.137390136719
6.22780124728432 -113.47386932373
6.06879935167555 -107.356414794922
6.18594025003096 -108.225723266602
5.90194308398528 -117.573211669922
5.54093040425762 -110.382934570312
5.79378857129964 -107.719795227051
6.42090664918147 -111.489212036133
6.36348271154578 -127.408424377441
5.99106824993846 -112.437545776367
5.84914187099028 -114.516105651855
6.1076242446561 -104.9384765625
5.57991619730993 -121.416709899902
5.73672872821237 -97.9618301391602
6.57873426046731 -116.519203186035
6.39034777410922 -122.354766845703
6.45712052606343 -122.388916015625
6.32555522377278 -117.10082244873
6.67292679538585 -116.818077087402
6.8423880252107 -113.995872497559
6.80289835558243 -115.274742126465
7.80768225263176 -110.993263244629
7.94650372473888 -123.936668395996
7.8337946648312 -118.639869689941
7.43023570035612 -121.027725219727
8.10818422306992 -113.278518676758
8.14735638126424 -113.408569335938
8.20773875928126 -108.141654968262
7.89895087821473 -114.718215942383
8.1905411863878 -115.582946777344
8.79301142384387 -132.002197265625
8.67330090730129 -116.538940429688
8.13312455319557 -116.379684448242
9.09625277052101 -113.428466796875
8.0759780339399 -103.223815917969
8.80337162733451 -119.787872314453
9.13827151780159 -118.849990844727
9.66732422699815 -120.799835205078
8.56137991672458 -113.760879516602
8.24373644271688 -131.624801635742
9.41902096740726 -132.17903137207
9.37087742546217 -124.199287414551
9.77632971963948 -122.800994873047
10.2082836499027 -118.594612121582
9.30232491433327 -130.585998535156
9.55071324353915 -117.679962158203
9.50649378484226 -124.029609680176
10.1518949721487 -125.35986328125
9.09870418178943 -135.218994140625
9.53084946454372 -118.559761047363
9.37642991633619 -129.101898193359
9.09833427681476 -113.637199401855
8.73159394066891 -121.183471679688
9.30002007475381 -118.175483703613
8.23931172227126 -128.972778320312
7.47920100034932 -130.994567871094
7.47222838109635 -130.504272460938
8.2485421577769 -118.345733642578
8.71827385400714 -120.739181518555
8.95021635402435 -136.57502746582
9.31429392208698 -148.074096679688
8.55584803188097 -128.40869140625
9.89907881176936 -142.150054931641
8.74403241347257 -138.864639282227
8.10701242222731 -123.454452514648
7.57999234690327 -126.926216125488
7.09158654963533 -127.245086669922
7.43028871560037 -102.546142578125
7.3559379021596 -130.044143676758
7.50771584023007 -118.903007507324
7.92427367640875 -118.155822753906
7.82983624928434 -115.458892822266
8.58221393492629 -130.045211791992
8.12892690461994 -138.271911621094
8.21219232101587 -138.905166625977
9.39417926530181 -129.558151245117
9.48077314671439 -118.815238952637
8.71840003165795 -104.347396850586
7.83608896145661 -112.378677368164
7.96249551622298 -112.290542602539
8.38262488214324 -113.69457244873
7.91364475333877 -115.481437683105
8.48444624817373 -107.789741516113
8.27503177373983 -109.537780761719
8.54485022566929 -120.488906860352
8.66359227326371 -114.276763916016
9.45414275571271 -115.496147155762
9.43855373088117 -118.834907531738
9.31968372725714 -125.14973449707
8.77998765725486 -107.726173400879
9.14844401374733 -117.294303894043
9.32247575182971 -119.150733947754
8.35384107651964 -118.502624511719
9.57825218679661 -118.401885986328
9.25711348468516 -114.823661804199
8.84189722203541 -126.869812011719
9.19512746563643 -138.306533813477
9.22687166655566 -100.153182983398
8.37723730844664 -123.949974060059
8.90844649026382 -125.894706726074
8.57657465549149 -115.860443115234
8.69071687413202 -102.377258300781
9.01974726146194 -114.375442504883
8.97998160170936 -110.505874633789
9.19251988912369 -114.39680480957
8.42180271284084 -119.635612487793
8.35598621545098 -131.669219970703
8.44058542467488 -117.378631591797
8.40270864464727 -108.974281311035
8.33378331201557 -101.19856262207
7.99880393743307 -112.060592651367
8.15917664851981 -116.701789855957
7.92569400202932 -122.236549377441
8.24218856675974 -124.602569580078
7.80898470190248 -124.145301818848
7.95840196834267 -109.952590942383
7.94220560841022 -133.948547363281
8.84379039816389 -132.079452514648
8.52364862751491 -123.024505615234
8.51143534833138 -123.483444213867
9.19722609939244 -126.618377685547
8.88424385091283 -133.250228881836
7.9495108956359 -117.145736694336
7.43486961354788 -117.485893249512
8.5294368747351 -113.461120605469
8.06418185889043 -119.290756225586
8.65981462441084 -123.909057617188
8.28441182284759 -118.06184387207
9.47778364509906 -108.47444152832
9.1485981893336 -123.093627929688
8.24972318156945 -105.517929077148
8.44907179910434 -117.934677124023
9.21409535905328 -118.975799560547
9.00597442230062 -115.659706115723
10.0166577825541 -114.948120117188
9.41107962791905 -103.274925231934
9.09296661306981 -105.17733001709
8.89540987991194 -107.734817504883
9.4799690698858 -112.237831115723
9.30830357808249 -118.761840820312
9.44693820874717 -113.928451538086
8.62167644858392 -126.932159423828
8.25816936252915 -114.258117675781
8.18256049313594 -135.268371582031
8.80810381734188 -145.567565917969
8.49409804378187 -143.918548583984
8.12063103065583 -150.969955444336
9.38524282550651 -147.867218017578
8.80707125854626 -137.73210144043
8.85920596607675 -120.982284545898
8.24648997394107 -121.29891204834
7.67375195012301 -109.231559753418
8.92688002119296 -105.440277099609
9.01451948352012 -120.606864929199
8.87582597268564 -104.983879089355
8.68899796087717 -106.066139221191
8.84055427474686 -110.920799255371
9.21207491317323 -131.24169921875
9.28719732300243 -123.791732788086
8.39946197453976 -121.085266113281
9.59095031908974 -125.933036804199
8.73624555380728 -136.730194091797
8.57367968228107 -115.995666503906
8.31985977313332 -112.251747131348
8.30427493837158 -113.051933288574
9.06048892810081 -138.902297973633
8.62014631320035 -136.254486083984
8.49981595534632 -116.946250915527
8.4899809206811 -116.97282409668
9.05431269385736 -121.00658416748
8.10098372867665 -111.704414367676
9.1164541493779 -124.029502868652
8.51398236098328 -140.85530090332
9.27407742837262 -112.098739624023
8.56605531775102 -122.983871459961
8.47053668275588 -123.797660827637
8.31061815149665 -112.554840087891
8.15667906052372 -133.049652099609
7.96193160398328 -137.404296875
8.06293540379451 -116.238510131836
9.23223027521246 -113.191665649414
9.0225236518894 -118.439437866211
8.39261991081632 -118.773941040039
8.11999568093655 -98.9700927734375
8.37805003411284 -118.869453430176
9.29190607687071 -131.330352783203
9.78750120847318 -114.932312011719
9.53138683454831 -118.953880310059
9.53348010255841 -122.442695617676
9.41089568741207 -114.357986450195
9.08157944711453 -127.003829956055
9.81188183152953 -123.565963745117
9.28652529966435 -108.011543273926
8.98797034128521 -114.348274230957
9.32245972313596 -107.095664978027
9.76991121970822 -104.29759979248
9.69787265670131 -102.586822509766
8.63941855736384 -114.057998657227
9.94874461562828 -119.343101501465
8.83796261443034 -111.844284057617
9.33648474012626 -110.134895324707
9.18931070991811 -77.7556076049805
8.32640877233587 -115.323791503906
9.08288160826207 -102.575042724609
8.46763611915742 -104.860504150391
9.08978041075347 -116.710395812988
8.34516207566558 -119.872703552246
8.18379647640009 -122.911239624023
8.32187863579408 -137.37239074707
8.037289075165 -126.276908874512
8.56639951304996 -111.157279968262
8.03900925543154 -128.072662353516
8.5089550636605 -116.693138122559
8.77165946018871 -123.149291992188
8.39160567177452 -116.339622497559
8.19623716691789 -124.571685791016
8.73354662630467 -116.022468566895
8.9297544459202 -115.225738525391
8.09244326641444 -132.43879699707
9.03271394762619 -123.138641357422
8.33185476337574 -117.10587310791
8.14632086384473 -118.303176879883
7.76497292058366 -109.073219299316
8.16918361637223 -110.896049499512
7.54483574207747 -120.996978759766
8.31654382410356 -125.664031982422
8.39248008411161 -106.741973876953
9.40563391176215 -122.443466186523
9.50287687775853 -108.315795898438
9.51855656940853 -112.950210571289
9.18351904657416 -112.121734619141
8.79001775816502 -112.466758728027
9.26205233448577 -115.792861938477
8.79351735280713 -117.46802520752
9.61081558093017 -128.970306396484
9.38017434851739 -129.156707763672
8.40787972150309 -119.395896911621
7.59665563074385 -125.826782226562
8.5030702049295 -118.212730407715
8.93303181403905 -117.30419921875
9.26342873783315 -112.590560913086
8.5524007142193 -105.691818237305
8.81092211678209 -119.10205078125
8.45790360954953 -119.80549621582
8.10521207371731 -117.700660705566
8.54765885022948 -119.348541259766
8.76950543893144 -103.917289733887
7.86882731095405 -107.35383605957
7.46324363704822 -124.057014465332
7.98159574330547 -126.5234375
8.69380784502107 -115.940139770508
9.52698547855016 -110.218467712402
8.63161676113921 -119.894050598145
8.28588705982591 -117.048568725586
7.87247383375976 -108.462356567383
8.35910220814014 -116.009857177734
7.78164518950695 -115.170280456543
7.65875426704607 -106.825874328613
6.82726287686439 -111.880126953125
7.1793378861014 -119.378074645996
6.55029984184639 -110.479423522949
6.24538475635787 -108.451324462891
6.3610966419232 -113.508499145508
6.6631273369252 -104.290893554688
7.11579940024603 -114.926208496094
7.54948720511031 -115.83317565918
6.74656556090012 -110.883850097656
7.0321543236718 -111.530113220215
6.74279258172372 -83.0838241577148
6.93976029254691 -97.1790313720703
6.71204023835894 -116.348037719727
7.16346941224901 -121.071319580078
6.28663778448455 -115.426155090332
6.66665026859416 -128.199920654297
6.59269958157327 -121.689659118652
6.66744481985355 -114.250442504883
6.51012809617388 -117.43376159668
6.35335115194163 -112.171112060547
6.25587769787557 -124.416076660156
6.79942689220581 -124.843826293945
6.84067900623951 -121.444862365723
6.49670304515664 -121.298980712891
6.5467372944599 -119.738227844238
6.72788832814358 -107.307861328125
7.18406026173977 -96.970817565918
6.61126663050655 -100.092948913574
6.69031086912022 -126.115249633789
6.26646546138221 -115.939506530762
6.55233334394674 -107.135307312012
6.79141978410768 -98.9383087158203
6.67560471743644 -118.607818603516
6.48033566739252 -112.280113220215
6.16276294439964 -115.102958679199
6.30339816773826 -110.784706115723
6.21843518428793 -107.248847961426
6.55879142430991 -96.7674865722656
7.45759616748073 -111.497711181641
7.30489692586412 -111.656074523926
7.30522838873403 -118.077743530273
7.15663176473409 -112.145317077637
7.13411301042813 -120.93962097168
7.09119372527042 -114.139297485352
7.64504180030016 -121.874519348145
6.97708819219013 -105.874633789062
7.46828739112698 -101.273849487305
7.55171390321226 -127.407768249512
6.9989499540326 -104.024925231934
7.88261361744502 -93.914436340332
8.80191784946115 -109.663925170898
7.99285802389077 -108.334350585938
7.8953478739686 -107.992195129395
7.41484736496428 -128.012756347656
8.28904092499472 -104.431869506836
8.11279618269961 -102.545433044434
8.39218193908733 -102.747482299805
7.77348780239667 -104.601959228516
8.19925406235007 -117.249816894531
8.213496596868 -102.71314239502
8.15247113266683 -110.397331237793
8.31409463092739 -99.4366455078125
8.17972387691789 -78.8602752685547
8.16909886791558 -120.117370605469
8.29148565571459 -108.208831787109
7.57078003087001 -116.556930541992
6.87610093929644 -101.215888977051
6.88744585557502 -93.4690170288086
7.64027458150114 -98.7424850463867
7.59594716557305 -97.8545608520508
6.38636524157866 -118.305786132812
6.8194077175617 -120.557746887207
7.18178063039937 -115.672302246094
8.55855060168038 -103.569618225098
8.28319187584846 -104.519691467285
6.94917907793132 -117.193778991699
7.17007040094486 -115.374504089355
8.32684486455471 -88.4645767211914
7.51517313364665 -113.449287414551
8.14546337384057 -104.244621276855
9.1094498552277 -107.066459655762
8.68393547823292 -88.6459884643555
8.96808014695017 -123.256340026855
8.19886817548639 -103.461143493652
8.83732170893353 -115.338165283203
7.81618864282322 -125.790924072266
8.79019504389855 -117.815475463867
8.71128186580806 -126.295402526855
8.54451751764672 -112.401077270508
7.71193082748979 -113.321914672852
7.55572435913953 -127.430732727051
8.48996943889381 -126.041580200195
8.76750603691822 -103.269149780273
8.37485466591574 -100.219932556152
8.64792767286692 -109.063758850098
7.8804486079771 -109.197151184082
7.44070089573658 -112.247657775879
7.46906930671753 -101.125968933105
7.36916451052999 -101.700729370117
7.65660460781551 -109.511611938477
7.25978945154165 -100.484573364258
7.44748893843324 -118.805404663086
7.94313670983006 -106.722869873047
8.06360400674622 -80.5744934082031
7.48293801580349 -85.8827514648438
7.35404081806315 -96.1972198486328
7.82808284947717 -79.3196487426758
7.16400675149064 -101.728157043457
7.08326063508814 -102.508003234863
7.03366964410921 -102.46696472168
6.93767345825635 -123.990280151367
7.12963339912963 -109.966445922852
7.0875454779464 -104.554977416992
7.37429427598772 -96.4141845703125
7.52067325488327 -96.9454727172852
7.54668561906988 -122.55150604248
7.53116256487946 -102.45475769043
7.64664555248567 -127.436279296875
7.10476515044927 -121.350578308105
7.34018031353882 -133.239120483398
7.27843914206559 -107.296340942383
7.2998659731429 -112.00830078125
7.66990168726905 -89.0785598754883
6.87540055295708 -107.485359191895
7.41447831401385 -115.42594909668
7.28160178286101 -128.867309570312
7.49814835369891 -120.635620117188
6.90433430980272 -126.370330810547
7.99373595164454 -132.661804199219
7.55703855830354 -116.008293151855
7.70905136347797 -120.049674987793
8.47584384875284 -136.24365234375
8.28660913244687 -114.462593078613
7.63922373997508 -132.713897705078
7.54813747069956 -113.858528137207
7.7993591922654 -132.573745727539
7.66992153225844 -121.124290466309
7.32115454974019 -106.824775695801
7.77215798370918 -133.873504638672
8.05508107801341 -108.777717590332
7.06676884105372 -104.677131652832
7.96839505017824 -140.122344970703
7.28830440015848 -131.802322387695
7.07979324786856 -123.051635742188
7.26584239381029 -122.177101135254
7.14348948909383 -115.336647033691
7.51377728137028 -122.653327941895
7.06475472770847 -99.3200302124023
7.56793027207384 -114.92667388916
7.14523763904925 -108.446792602539
7.96593888513606 -102.41641998291
7.89176828472848 -109.724067687988
7.76545796754466 -92.4887771606445
7.4708666323238 -92.1002807617188
7.43943175840269 -93.6471405029297
7.48406563289458 -62.5752143859863
7.32810151753278 -101.637336730957
7.45200519674583 -88.6073379516602
7.55136308413218 -100.619369506836
7.32167971275815 -87.8426895141602
7.74347218637491 -100.138038635254
7.52304365713227 -98.7228775024414
7.86902067305488 -85.361572265625
8.10884170726626 -100.748481750488
7.74556912393194 -129.752365112305
7.82516865540806 -112.465759277344
7.68779928229493 -98.782958984375
8.41600145266984 -103.131607055664
8.16928950490786 -90.5792465209961
6.94106314601748 -121.375061035156
7.72301788096583 -109.976043701172
7.31467111442166 -125.530792236328
8.29159460379553 -85.1358642578125
8.18686518740782 -94.405029296875
7.19205192813169 -112.497581481934
8.13508164582738 -86.4136581420898
7.95524705132111 -82.0491409301758
7.52244372657409 -75.8600540161133
7.20219283387744 -93.1300582885742
6.92285908640937 -75.9546890258789
7.13703933685973 -101.812843322754
7.35700415399696 -87.190299987793
7.79654916263933 -82.598274230957
7.32964683904973 -85.2591171264648
7.34476453517342 -94.6739196777344
7.58934618691766 -99.424674987793
7.57485532156643 -107.99063873291
7.79311351617105 -106.957740783691
7.16189298649363 -107.76643371582
7.10119740538912 -95.3256072998047
7.06199870467049 -102.935173034668
7.14335874605864 -113.823371887207
7.01435561174007 -106.896308898926
6.91404972264168 -112.386756896973
7.24386392906235 -116.962112426758
7.30282357551535 -109.422225952148
6.86213159788976 -121.022727966309
7.29050950832132 -114.917633056641
6.80114338133212 -109.166625976562
6.16677509454414 -106.674430847168
6.99556428053712 -117.722366333008
7.61112204076791 -112.315361022949
6.92312354735848 -109.511825561523
7.04818929758001 -113.147758483887
7.16295981606067 -109.392150878906
7.56466262350838 -96.869987487793
7.63835317684508 -114.776191711426
7.26704126163756 -116.576042175293
7.48324902391469 -115.855880737305
7.52385450569523 -118.057090759277
6.93842562183231 -123.417869567871
7.1862740704101 -115.746215820312
7.14796653328802 -109.659782409668
6.73894057762272 -98.0680618286133
6.81858542409841 -108.29704284668
7.01938056708472 -108.996528625488
7.68840279740363 -100.748985290527
7.16228706686012 -103.676399230957
7.68864130558175 -113.969100952148
7.70814488160574 -102.584350585938
7.64076233231842 -101.144653320312
7.63426617143309 -107.162956237793
7.61144999537172 -110.515296936035
8.024478332209 -125.936492919922
8.14797817241339 -109.573822021484
7.32724727304177 -110.562255859375
7.21714893785127 -111.565971374512
7.57453997091462 -101.02677154541
8.1262917461027 -117.8486328125
7.94940661647227 -111.991310119629
7.97036406558902 -96.0328598022461
7.82791765173526 -99.2395935058594
7.77070014717629 -97.4126510620117
8.06229480819817 -106.869323730469
8.43997276647646 -118.312660217285
8.99607627716657 -121.798011779785
9.63816475311578 -128.984375
8.71878197297051 -127.095222473145
9.54530481263496 -115.487022399902
9.32886374491299 -114.164337158203
9.37681847149768 -121.969337463379
10.5257452578177 -109.316123962402
10.2168614589324 -103.476493835449
10.6724279606307 -95.382698059082
9.13241861214192 -89.678466796875
9.64528858009184 -92.9499206542969
9.3639242410762 -123.510162353516
9.57860660477821 -129.002731323242
9.61247331542669 -111.713348388672
10.0828788771636 -122.217353820801
9.73077023858898 -106.014083862305
10.2136269433626 -116.842872619629
9.90337970611409 -104.883972167969
9.71307162119228 -104.483222961426
9.74864666631048 -120.849052429199
9.27861326426228 -122.407218933105
8.5337311194154 -125.906127929688
8.44540465432157 -99.0036773681641
7.74731100847615 -109.047714233398
8.5717682906697 -125.492225646973
7.80184611867785 -116.172065734863
9.0760681077497 -122.084167480469
8.41179311720278 -114.96150970459
9.00550916051407 -113.692031860352
8.06459546862756 -112.238868713379
8.52775074602983 -137.476043701172
8.16522168070476 -133.028335571289
7.38007712080176 -111.452865600586
8.071736604588 -105.397132873535
7.59221457262929 -103.77986907959
7.65664587325879 -101.77946472168
7.67568544485992 -109.733947753906
7.92783172824842 -104.955574035645
8.20267307903669 -117.973365783691
7.81271856003775 -120.002639770508
7.54671826561809 -114.992050170898
6.97140263614544 -123.267181396484
7.26334635718001 -117.450622558594
7.30039428072785 -110.559906005859
7.36700885656333 -105.46314239502
7.41195188134758 -119.196937561035
7.59246908024737 -116.73112487793
7.451726966337 -114.591423034668
7.29223911918311 -118.934600830078
7.05310795864257 -94.5967254638672
7.30679442891818 -99.0802764892578
7.18038010899411 -105.852691650391
7.35399346073147 -119.577621459961
7.29570528594923 -115.18977355957
7.31013336162762 -107.391128540039
7.34578654646654 -122.492202758789
7.23714709478373 -103.334358215332
7.28492763795575 -108.41675567627
7.26931259420683 -85.5935134887695
7.17939627320368 -98.6159439086914
7.10967935231552 -98.2093505859375
7.40951006053364 -89.0130844116211
7.20628004660488 -95.0958023071289
7.3770571348141 -88.713752746582
7.3055813412843 -81.7778930664062
7.55906442005091 -85.878303527832
7.22877063529951 -96.4134521484375
7.14644743382967 -89.002326965332
7.02309916942876 -99.6275863647461
7.08724108643898 -93.3620071411133
7.14144271485449 -97.1816787719727
7.06341073734499 -97.2539443969727
6.93253976449582 -82.1329116821289
7.05273544825589 -87.312126159668
6.96746959341353 -101.018508911133
7.07276345929192 -96.3904418945312
7.18940029200566 -110.844886779785
7.1062867168139 -96.9207611083984
7.2483619236946 -93.0025482177734
7.30713472383166 -104.650421142578
7.30350531294599 -95.2912292480469
7.01045767351226 -133.407348632812
7.12674956966582 -88.3443298339844
6.81250109507543 -98.8468246459961
6.69513207230697 -84.8132400512695
6.81312825950522 -96.103645324707
6.76853738363461 -90.5046920776367
6.66954063063882 -108.255340576172
6.3614290255984 -80.3142242431641
6.35283585363551 -82.8268661499023
6.32901301134455 -75.0923919677734
6.36700838183285 -71.8370208740234
6.33598094381658 -69.8625030517578
6.44301256873985 -99.1734924316406
6.24907041902676 -80.8114013671875
6.15810500568135 -78.4303283691406
6.01851546642177 -92.4383926391602
6.07553297263612 -101.576156616211
6.13395145012359 -92.0806350708008
6.02057789199176 -107.798728942871
5.91279753774188 -108.216377258301
5.95423628005513 -101.66870880127
5.8871346069916 -102.031402587891
6.15687851013191 -88.2426834106445
6.0805197015516 -84.9679107666016
6.152168047643 -95.8676071166992
6.10239296421505 -103.539222717285
6.05948068358906 -109.102981567383
5.85086545584596 -92.9687728881836
5.79603979098684 -109.811264038086
5.67316939023035 -109.895095825195
5.73344269205866 -100.216903686523
5.73909336394199 -112.765693664551
5.78503428220497 -103.530838012695
5.71836985117792 -97.7984466552734
5.81002097457927 -103.972030639648
5.89945372739731 -89.3719482421875
5.89043637404404 -105.398361206055
5.97341978051894 -106.358711242676
6.24090264817667 -115.561553955078
6.34501695715776 -117.923759460449
6.14503479615236 -99.2708282470703
6.08456144424161 -101.306884765625
6.15516470247662 -95.3105392456055
6.17242514363252 -106.925392150879
5.8467616886647 -105.553688049316
5.96776761467515 -111.920341491699
5.77562475047373 -118.71231842041
6.00462839368937 -122.383934020996
5.93257537908836 -89.2686920166016
5.94475188983968 -91.359375
5.86982756105261 -96.6442947387695
5.77140621724808 -95.1098022460938
5.92729952280304 -109.735763549805
5.9901725896013 -114.720596313477
5.86535384964919 -99.1329116821289
5.80181323343904 -95.6547241210938
5.95800183785714 -113.645553588867
5.76725718047426 -105.812324523926
5.92518720213341 -118.884017944336
5.74572246150551 -102.415626525879
5.84607010762623 -113.068756103516
5.88559852471849 -96.0740737915039
5.80547146397306 -88.5448837280273
6.00102344103366 -74.5028533935547
5.84221947986025 -97.4986038208008
5.75547517175842 -101.704605102539
5.90078849962104 -91.1371002197266
5.70460426032703 -83.8079833984375
5.88778626481494 -84.6935195922852
5.88458140861748 -91.2338714599609
6.21699866905618 -85.3970718383789
6.19274129143286 -81.0175552368164
6.11080881372922 -83.7572326660156
5.92572243430351 -84.0543441772461
5.7777507228594 -89.5296630859375
5.88596928667436 -65.4389038085938
5.96215172254817 -72.1574096679688
5.99999095543369 -87.9696502685547
5.96706349365784 -87.0714111328125
5.85346190050396 -89.369384765625
5.73392509307929 -108.11311340332
5.75284908356388 -95.6505737304688
5.8593230534674 -109.138442993164
5.80066292200636 -124.178588867188
5.72170627550405 -114.339004516602
5.79480163573278 -115.980667114258
5.67742303250972 -108.455551147461
5.71491666432252 -104.937187194824
5.62559191105341 -108.672035217285
5.85470065297491 -120.144340515137
5.61444429496649 -115.834587097168
5.6038728718937 -113.487617492676
5.68165529544377 -112.838172912598
5.65837958704479 -110.741455078125
5.71890532933963 -103.081962585449
5.67503861187742 -106.66943359375
5.68607234071272 -115.885841369629
5.66028090913415 -103.842575073242
5.62348398231039 -119.433563232422
5.7149107808855 -117.119476318359
5.72178130480431 -117.148246765137
5.7307714340098 -116.244110107422
5.6708252842479 -112.704727172852
5.75715019399916 -115.941383361816
5.66149663830479 -116.901557922363
5.78241594153121 -114.815452575684
5.6798367590485 -115.842956542969
5.79200456202725 -113.394309997559
5.73141102392782 -116.324104309082
5.70160721715459 -125.720344543457
5.75082533755474 -113.469314575195
5.7089531281195 -120.30859375
5.64078786610803 -123.639892578125
5.65186897306836 -119.06224822998
5.61957968189927 -115.717292785645
5.69745971269668 -113.394622802734
5.87565081739174 -116.966033935547
5.80998487875261 -116.565383911133
5.84208782671748 -119.300331115723
5.89596361682672 -126.602996826172
5.81243545676099 -120.377426147461
5.84347541826567 -120.276161193848
5.72314492770031 -123.10099029541
5.73209854678992 -119.455596923828
5.85922237392245 -120.618942260742
5.81928140211458 -119.805534362793
5.87923360524874 -122.498336791992
5.89117489075389 -122.328063964844
5.86201716721526 -119.619400024414
5.91550942902958 -121.213470458984
5.74879674318974 -118.641273498535
5.76351323079687 -122.104331970215
5.83512509405816 -116.163497924805
5.86141358380371 -125.051559448242
5.75608355565867 -127.780517578125
5.71498510252562 -130.890151977539
5.89161351486707 -137.733200073242
5.8223796594693 -122.282928466797
5.86768103601896 -118.561180114746
5.67133432879221 -117.329833984375
5.85237835006245 -111.362251281738
5.7603197803026 -118.697570800781
5.80039360328956 -113.601257324219
5.85992058348531 -116.379302978516
5.80626574553527 -117.677452087402
5.87181162922684 -113.634948730469
5.66494574910654 -132.29248046875
5.65921443442132 -130.05696105957
5.67757147626284 -133.906356811523
5.7896523135362 -122.370178222656
5.74792080620366 -124.599456787109
5.66172826526405 -129.516235351562
5.64956142925508 -132.548324584961
5.83641094887579 -115.164505004883
5.61012717709588 -111.182289123535
5.75519685839059 -113.99870300293
5.56008386929696 -137.363998413086
5.70728375131513 -143.089370727539
5.65372047154615 -132.395233154297
5.57967128627936 -146.826995849609
5.56366944088242 -140.182998657227
5.53703197537649 -142.56071472168
5.55441693355608 -124.111572265625
5.57754170583531 -126.851707458496
5.66410706723672 -133.153915405273
5.83015909838127 -133.031784057617
5.85547081989561 -125.183395385742
5.90085301849845 -128.721862792969
5.68972456022925 -130.756393432617
5.68589340359475 -130.483612060547
5.69975461349822 -143.91569519043
5.7346727435708 -133.953582763672
5.79184076770846 -143.538681030273
5.81189321571389 -143.371658325195
5.60052567397505 -121.806518554688
5.69516650098638 -118.956718444824
5.64919387316932 -128.714920043945
5.64939119045602 -133.89778137207
5.72864091592655 -134.488250732422
5.74958311822736 -122.755401611328
5.70122318004615 -130.882690429688
5.66190305133355 -126.650863647461
5.46220738466024 -130.179595947266
5.51407160625453 -126.94702911377
5.54125051343897 -122.194313049316
5.52742004144975 -138.101928710938
5.67421715379955 -125.730400085449
5.56040947861057 -121.715950012207
5.54461092909655 -127.756629943848
5.65447914531262 -137.176864624023
5.84077683841326 -135.185470581055
5.90014610502004 -134.299423217773
5.62477719868479 -118.433883666992
5.60628967658656 -121.683631896973
5.64888210868866 -141.005661010742
5.76560176889619 -129.654678344727
5.8025447829235 -136.779663085938
5.51360690237492 -134.964508056641
5.49777918905847 -147.690826416016
5.48572580740416 -128.998870849609
5.66890065135212 -137.942825317383
5.86066175229027 -124.340110778809
5.68793165956955 -104.97339630127
5.57490193875411 -113.10001373291
5.85933344549854 -115.027252197266
5.89726099661433 -117.457588195801
5.70081834948299 -115.153656005859
6.04819880564295 -117.722274780273
5.9655546076638 -127.517395019531
5.87114081239001 -117.79914855957
5.94363681339681 -120.615348815918
5.976076344661 -122.89909362793
6.01221374700746 -111.902313232422
6.01334001701292 -126.078262329102
5.98821763201727 -130.662368774414
5.97040259136278 -113.013801574707
5.86922268691968 -117.670402526855
5.90083900331131 -133.263641357422
5.89575292256086 -124.963340759277
5.79537894181099 -109.701324462891
6.02572103585686 -113.092262268066
5.82677514623771 -116.030258178711
5.78234169867055 -124.773239135742
5.87524549001236 -119.794631958008
5.8573999529288 -131.311965942383
5.8129424452025 -117.318733215332
5.98115510855052 -136.05842590332
5.85376684467056 -120.565231323242
5.81762927385087 -126.920364379883
5.80645997657165 -114.418701171875
5.85104888661761 -103.74877166748
5.84502235441498 -103.263664245605
5.85180114770812 -114.409385681152
5.78872589819488 -127.278953552246
5.78443435513995 -131.235763549805
5.85550746481017 -140.861679077148
5.8490140378898 -128.605529785156
5.84218006505938 -132.367721557617
5.86127069875349 -110.836410522461
5.85459933805328 -131.040802001953
5.89764711853853 -113.870956420898
5.8623152279097 -116.267143249512
5.87661221752214 -120.514450073242
6.04229558611407 -136.626495361328
5.96070192411306 -122.061317443848
5.92057171335586 -118.066940307617
5.92120524294833 -130.061447143555
5.87589295921251 -117.146949768066
5.95272304598505 -115.000343322754
5.74515409072595 -116.644577026367
5.90375765367155 -125.035545349121
5.69706820868595 -113.187431335449
5.94913138520842 -120.114166259766
5.91642813682569 -131.715713500977
5.86553587102754 -129.417449951172
5.92536042281553 -119.070167541504
5.76257831846643 -117.912422180176
5.83665527302047 -122.64909362793
5.88769103867149 -120.597320556641
5.6723683567846 -116.236404418945
5.56292792335865 -112.358695983887
5.72035059608006 -116.32396697998
5.63279458616996 -122.467926025391
5.77381913931184 -118.523399353027
5.70176798871459 -125.546020507812
5.6646516109465 -109.114204406738
5.71997847153643 -112.831924438477
5.75006019335829 -132.058609008789
5.89563347900122 -131.130996704102
5.8247880920018 -129.89794921875
5.82164418189313 -117.662933349609
5.90816435851303 -118.392951965332
5.73459179919393 -100.759147644043
5.80731507291459 -135.225570678711
5.93177185470139 -125.264717102051
5.80249693913597 -130.316299438477
5.86032549992487 -109.662963867188
5.92798254520522 -117.636795043945
5.81082478806777 -114.860557556152
5.85423501932267 -119.371078491211
5.87604090328579 -124.771072387695
5.91172107500475 -134.647262573242
5.90700748378078 -114.370071411133
5.78477742898997 -134.406814575195
6.04693985543044 -153.005950927734
5.90034226098013 -138.487915039062
6.06319519716645 -138.181594848633
5.80170009072464 -156.409652709961
5.94075944748557 -129.699432373047
6.26068776718958 -159.957595825195
6.3276617744076 -155.973846435547
6.29896828467029 -137.315689086914
6.37315313443387 -140.508575439453
6.25053698620448 -129.678985595703
6.2438060890519 -158.328247070312
6.02512875903171 -144.574783325195
6.01817046651859 -136.881271362305
6.06521663140523 -130.141571044922
5.93390323063965 -131.142761230469
6.28916962270236 -147.366806030273
6.05847893822347 -135.447952270508
5.90983705579899 -134.82633972168
6.12969645215656 -146.631469726562
6.01324547371799 -143.304397583008
6.13463398860342 -131.379196166992
6.13594868507604 -127.781532287598
6.03891028954825 -117.929870605469
6.08196964436974 -113.474075317383
6.0430418512009 -121.702774047852
6.08509196412102 -122.713775634766
5.98974579471007 -121.290428161621
5.91791334097976 -116.832527160645
5.79376459923052 -117.715538024902
5.84301909484817 -119.621269226074
5.91425769685511 -116.45858001709
5.80087652418423 -124.088157653809
5.91106356828735 -126.956825256348
5.83276183249547 -122.794944763184
5.81309787663269 -130.249923706055
5.7975215174992 -128.664154052734
5.83122956977649 -124.880340576172
5.80482531225669 -122.956848144531
5.69008493509305 -117.622253417969
5.61048394246812 -114.214630126953
5.66720291054 -118.533599853516
5.78800910354008 -116.621765136719
5.75741995871437 -119.939949035645
5.61529948791729 -138.061325073242
5.73000567185151 -116.490592956543
5.89797298374415 -118.988319396973
5.68819415159935 -108.211059570312
5.89551567501627 -128.472839355469
6.15338521034335 -115.068550109863
5.98673770306941 -115.282730102539
6.04961356005896 -121.866188049316
5.99575499996573 -113.652389526367
6.02547167059054 -111.344650268555
5.83578041110176 -107.23804473877
5.8780987938692 -119.553939819336
6.16124087020712 -115.768905639648
6.31237238745522 -109.374633789062
6.12493664357912 -119.953956604004
6.01772046523668 -118.658966064453
6.1520519495958 -119.244682312012
6.33309032758441 -109.578887939453
6.00535692575509 -107.691833496094
6.37902231188383 -117.040138244629
6.02154680640481 -103.280670166016
6.09260412204503 -102.257301330566
6.36053232500212 -118.465721130371
6.04225049134163 -119.051536560059
6.06917338983429 -116.485473632812
6.09317286118987 -109.118354797363
6.09879485537727 -114.472946166992
5.96631595258297 -116.619071960449
6.11182738201331 -110.459403991699
6.06030094089969 -114.635833740234
6.00910807912916 -112.94091796875
5.92948964192854 -112.681083679199
6.19299651197619 -109.993270874023
6.23778801594888 -109.37281036377
6.27039703522425 -105.857421875
6.06470164322552 -111.642105102539
6.12645918065812 -111.772254943848
6.08037335432483 -118.991432189941
6.19279498933202 -113.392158508301
6.24663652686267 -107.94849395752
6.18595543615209 -108.292190551758
6.16889777465377 -138.636199951172
6.0834680010286 -125.893295288086
6.02963951697565 -121.997550964355
6.15494654998868 -124.509094238281
5.99208064037218 -121.889190673828
6.11612741936612 -126.256675720215
5.84966493108299 -130.256195068359
6.0297169713682 -111.372520446777
5.94445510713114 -129.300155639648
5.90245173322066 -119.452903747559
5.79192759633742 -149.049499511719
5.85663308681522 -138.458740234375
5.93670443824045 -136.137252807617
5.93851653016246 -145.397903442383
5.9305965372318 -150.786468505859
5.96600054331271 -122.293952941895
5.86770022696627 -129.163116455078
6.02865932100671 -119.621109008789
6.00476661277251 -118.310661315918
5.99029636195228 -113.948532104492
5.96957293202793 -124.455131530762
6.09924872829087 -118.965950012207
5.93046696715507 -142.726501464844
5.87739102975501 -108.197128295898
5.86152798061156 -131.746704101562
5.95593275482226 -135.409759521484
6.18413008381065 -114.438652038574
6.07318222779163 -126.818252563477
5.8913772010462 -115.933456420898
5.90838280196429 -118.57527923584
5.9151327899116 -124.148918151855
5.91518143586151 -122.225173950195
6.00681721180569 -116.239807128906
5.95346499922319 -109.631744384766
5.93283841500375 -121.80411529541
5.94567330591218 -115.731956481934
5.94364345680959 -106.782897949219
5.86008753061571 -106.884918212891
5.95444290220666 -115.414421081543
6.11231909855517 -118.239631652832
6.28332720038102 -90.1235733032227
6.30829463977329 -100.475234985352
6.13740534703196 -119.624084472656
6.18169826975772 -104.095314025879
6.29736338474793 -119.237838745117
6.16796592210872 -114.547622680664
6.3032209327808 -102.795478820801
6.01939081097606 -107.305931091309
6.00576427232138 -98.0396347045898
6.01635459242503 -93.596321105957
5.87315533970243 -105.639106750488
6.14023005816585 -102.152923583984
6.03484157948095 -117.797882080078
6.02771831678697 -110.516937255859
6.08040647139025 -108.347023010254
6.09205968875197 -110.733375549316
6.18170844163944 -111.378051757812
6.17413934335658 -104.282699584961
6.12984476014526 -117.446006774902
6.03848126000537 -106.30492401123
6.09218306121001 -106.738876342773
6.15081621436172 -99.6782989501953
6.06483309285326 -118.355262756348
6.00303495022734 -109.910789489746
6.13789153482776 -104.653930664062
6.2168002746193 -107.11296081543
6.19914423280479 -111.507347106934
5.99930214498659 -120.462158203125
6.11634950669592 -110.654487609863
6.09558315555874 -121.946784973145
6.10949333106016 -130.276901245117
6.10670828084249 -156.225601196289
6.22079722256877 -155.69401550293
6.0479236456314 -128.821640014648
6.10969019622447 -102.3291015625
6.17418203697855 -92.86474609375
6.43481510099769 -104.695014953613
6.11438521116441 -91.9005584716797
6.18102601930144 -97.1592330932617
6.19380886781381 -104.157943725586
6.08403622539295 -96.9797515869141
6.29490442674631 -106.044967651367
6.34815671069724 -106.172782897949
6.25719886083375 -103.794456481934
6.18262585466986 -106.785491943359
6.33225958802988 -109.391754150391
6.03161947773981 -118.511405944824
6.10182443988005 -115.068511962891
6.23678821168745 -108.477813720703
6.14373777773535 -113.44514465332
6.15632212614093 -88.8450775146484
6.10804481358526 -111.505676269531
6.32088434265763 -116.355850219727
6.1655654503118 -101.273498535156
6.08080581494976 -112.472213745117
6.17683117777426 -116.331741333008
5.93842485682275 -112.80224609375
6.56655878096659 -121.259269714355
6.32772874903071 -108.933074951172
6.39790732751238 -124.726005554199
6.50163771758788 -113.242042541504
6.20008104636953 -125.370979309082
6.20252349825736 -127.058982849121
6.16379352554181 -112.909629821777
6.10137314272484 -118.074424743652
6.35876208268991 -115.497634887695
6.6135754139723 -106.807914733887
6.51957996034473 -134.838958740234
6.32342475351615 -148.276321411133
6.36177309654954 -114.711906433105
6.42262888531064 -114.600120544434
6.33497931748516 -110.29020690918
6.46329048648371 -112.331703186035
6.07890018946826 -101.24942779541
6.0475875170925 -90.7179870605469
6.67722323397864 -97.3307113647461
6.5745115318172 -108.956741333008
6.44953988264191 -104.569267272949
6.40210899028208 -107.558555603027
6.50848139908023 -111.252662658691
6.53049803223459 -105.122604370117
6.63634172881139 -102.19758605957
6.32924214530826 -101.987373352051
6.46172566304067 -90.0151901245117
6.25338096907897 -101.982917785645
6.24706335326697 -104.072853088379
6.26610237972704 -110.161102294922
6.44983489775005 -99.3005218505859
6.28899707095691 -110.558990478516
6.32885796176608 -122.370872497559
6.09712483778212 -120.182136535645
6.25177987059158 -130.105133056641
6.08538885411695 -115.674537658691
6.21760136829471 -129.161605834961
6.24489733098361 -108.845771789551
6.27547774803758 -108.250366210938
6.05581337302593 -108.859886169434
6.08485610784649 -119.471168518066
6.26386294434087 -105.094947814941
6.24842707414466 -106.023208618164
6.12009579462592 -105.67073059082
6.26689078670334 -112.47932434082
5.95897709885673 -122.601432800293
5.8693682281408 -109.59814453125
5.91409450196826 -123.072540283203
5.84375863552352 -122.063148498535
5.90447944167907 -117.443367004395
5.90074115950253 -113.358093261719
5.91727509774558 -121.602203369141
5.89648695383334 -121.50562286377
5.9996577392106 -130.272842407227
5.88583315128373 -117.045082092285
5.70763647681726 -116.456733703613
5.84740370434842 -125.042121887207
5.97373837437497 -123.064010620117
5.91122037077257 -125.477485656738
5.98152865379537 -131.579299926758
5.98331704737183 -136.644012451172
5.85808582440681 -135.263046264648
5.99133986999844 -136.525405883789
5.75305993287306 -132.862991333008
5.87297603402227 -142.218246459961
5.92738960170419 -139.97737121582
5.95983554682167 -119.644165039062
6.04712656705409 -121.205421447754
5.95598549704919 -126.006912231445
5.86288670071839 -107.225608825684
5.94048417849168 -107.623481750488
5.92860591855179 -110.479217529297
5.99856040214963 -115.179214477539
6.05045781798033 -117.101295471191
5.94287546241886 -131.802658081055
6.24911325074888 -136.185440063477
6.22848815361369 -128.874786376953
6.22549460180026 -136.040786743164
6.38175325811443 -128.70979309082
6.43292822626942 -139.628921508789
6.38134636921378 -136.764114379883
6.3182878580637 -115.142921447754
5.99005122842626 -124.998527526855
6.0776828255018 -122.330154418945
6.12268146366533 -123.741088867188
6.11197942169612 -115.664543151855
6.15905491362185 -115.192779541016
6.22115449953068 -103.972312927246
6.30626135761848 -126.288223266602
6.70706632478567 -106.976341247559
6.94472601215436 -104.11092376709
6.96654731394689 -112.2744140625
6.79669162041237 -104.700035095215
6.80729634491793 -107.58243560791
7.2461005215655 -109.427024841309
7.5092912643754 -123.077346801758
6.99550302043086 -116.628440856934
7.25072648537953 -110.416191101074
6.6432466508857 -120.822166442871
6.82552287966236 -118.04077911377
6.66675642054641 -118.412902832031
6.93295380776371 -141.432540893555
7.09566146414028 -136.637176513672
6.94653961237691 -130.348724365234
6.8513998122592 -122.922203063965
6.67316088067109 -121.079010009766
6.62994408709346 -124.708038330078
6.31246119952787 -117.636138916016
6.26705709152009 -114.652961730957
6.25237536283 -108.384155273438
6.04642706105476 -110.909515380859
6.61805712719556 -102.77725982666
6.00122449133937 -94.9091110229492
6.28134103956898 -95.4618988037109
6.16949603780641 -112.660415649414
6.1456841491006 -105.467742919922
6.29963480359832 -104.904106140137
6.31442266984586 -116.322303771973
5.95233027914656 -106.161964416504
6.11645799199437 -126.348541259766
5.94275916584169 -102.529472351074
6.01752125344725 -79.7712249755859
5.77333163953818 -104.625610351562
5.51537010948678 -96.1467361450195
5.86564457266634 -112.791625976562
6.35703223908761 -146.042144775391
6.24512956831277 -121.235244750977
5.89456272776518 -134.562942504883
6.09655563128899 -126.743957519531
6.07143707574128 -148.114349365234
6.08468197662845 -147.245910644531
5.99197471022271 -122.24560546875
5.86826139420656 -119.765602111816
5.95004802969347 -118.665885925293
6.07945230222108 -123.633857727051
5.99261645455705 -133.84504699707
6.15221100877564 -101.518981933594
6.08822887651266 -100.855354309082
5.98812686798233 -104.807907104492
6.39192615848149 -116.658386230469
6.010694491983 -116.874450683594
6.19637685127021 -119.269760131836
6.22442528873398 -118.624870300293
6.12017464955973 -118.072578430176
6.12400695136243 -117.568466186523
5.95097127923052 -111.331314086914
6.04357120163126 -111.424667358398
6.11577295865441 -108.603561401367
6.16363193364112 -101.222038269043
6.0743421075514 -119.807312011719
6.27963690292406 -123.522964477539
6.56459134924109 -116.05640411377
6.102258794054 -121.276321411133
6.29743236766286 -117.510795593262
6.09851099943078 -120.770393371582
6.18683924753706 -121.796669006348
6.02922561411242 -156.186660766602
6.46597906178546 -124.66040802002
6.59615062447743 -139.849411010742
6.51947950890945 -114.423599243164
6.29025129176073 -112.933197021484
6.20052750583772 -114.439613342285
6.34538036766019 -114.172256469727
6.30737369921293 -108.573036193848
6.43223991324836 -126.547164916992
6.24136412219501 -105.697311401367
6.35236122158137 -121.106109619141
6.3112679131531 -109.97093963623
6.31344876867705 -117.936752319336
6.1188852723918 -116.731536865234
6.27218351962044 -114.347648620605
6.43723485795049 -110.950714111328
6.27730979605804 -103.449920654297
6.31886527739463 -112.058990478516
6.46615305898947 -101.142456054688
6.32644152994288 -112.836967468262
6.18764136962198 -113.289993286133
6.45775143301208 -118.147956848145
6.46562438417066 -122.531791687012
6.18166620599732 -106.531829833984
6.00918274234665 -126.900802612305
5.86890812009701 -115.127128601074
6.36798822882994 -105.36270904541
6.11200059465484 -108.175331115723
6.13968771472342 -119.290946960449
6.32299691020829 -116.630302429199
6.23907794589517 -131.622131347656
6.08682470784488 -106.735145568848
6.26402327831277 -107.655555725098
6.23042523275858 -118.231956481934
6.30783780632069 -105.007385253906
6.24058355707626 -116.246551513672
6.14887966918699 -116.13117980957
6.2068170941995 -117.075141906738
6.1883505859906 -127.161117553711
6.06128700001527 -119.592704772949
6.23077319454076 -135.341781616211
6.04785278020134 -137.251068115234
6.05046650877417 -128.815551757812
6.25203869965648 -123.167587280273
6.17616640268991 -127.10661315918
6.17804965217979 -134.58430480957
6.18004154563697 -134.396469116211
6.20176219119082 -119.26481628418
6.32486005733606 -123.532814025879
6.20262093612576 -133.872985839844
6.21251173291685 -128.084655761719
6.14851655180158 -141.744979858398
6.1472660523953 -132.42301940918
6.14882615044195 -134.817779541016
6.15994557416967 -138.652740478516
6.24654599058266 -133.242538452148
6.16970400853139 -158.83186340332
6.30833047993757 -151.263336181641
6.26633918417653 -146.738891601562
6.35899634228121 -125.588714599609
6.55113846631532 -138.720108032227
6.34921022897746 -131.297698974609
6.58392759598583 -141.611755371094
6.50856466720839 -118.255493164062
6.45535669898151 -113.46590423584
6.49644811335403 -123.46460723877
6.66811864608191 -132.002563476562
6.60289537033807 -146.137756347656
6.36838573997544 -125.696655273438
6.41641940383603 -111.634338378906
6.45552789946415 -112.781044006348
6.34325540988092 -112.480667114258
6.28625464982049 -103.850303649902
6.24153787425925 -99.7155075073242
6.32704063025542 -108.702667236328
6.43447303757852 -112.318367004395
6.45022361840664 -114.861526489258
6.50002045297306 -99.2548370361328
6.37681012977624 -118.145179748535
6.32060950193869 -106.189552307129
6.38936567271164 -114.155174255371
6.55330295631139 -97.389518737793
6.65445255585602 -99.4850769042969
6.49819392172959 -101.728851318359
6.40258653802013 -95.6850509643555
6.37951890012708 -100.742111206055
6.60534843070031 -117.517868041992
6.67804421751408 -122.992477416992
6.62762215201873 -109.762649536133
6.80433294856925 -133.456756591797
6.55474430515508 -150.216339111328
6.61543615667617 -122.641090393066
6.79636421221255 -129.571578979492
6.62877326422057 -106.182434082031
6.83776675726967 -122.449668884277
6.46940798631341 -138.898468017578
6.8367362543422 -144.159271240234
6.73989038029654 -129.009429931641
6.61081505147192 -130.61637878418
6.47121278321103 -134.812454223633
6.4451759152047 -129.08528137207
6.40834283899456 -131.099151611328
6.39981674320358 -133.73469543457
6.66021044681371 -136.285125732422
6.56841645225796 -130.649871826172
6.54918554888726 -114.037147521973
6.59087105215747 -130.236434936523
6.46952522416279 -115.702293395996
6.60527184925205 -123.481422424316
6.73102930868377 -133.113800048828
6.7658691256297 -134.717849731445
6.85883460928672 -112.216468811035
6.87973507030095 -110.437110900879
7.76927063241699 -121.596794128418
7.50338907050995 -130.809112548828
6.92791505839072 -136.925918579102
8.06429573896399 -106.001831054688
7.25937067947593 -120.150543212891
7.3365558368199 -132.793182373047
7.41470269083087 -101.56298828125
7.53991213396024 -127.97437286377
7.69780146315368 -142.03678894043
7.50457700972265 -136.108810424805
7.57394785187803 -133.600555419922
8.11822566013398 -121.476417541504
8.02536556912183 -137.832046508789
7.81507903908421 -115.961067199707
7.75690307579952 -127.338073730469
8.0429955218674 -130.444290161133
7.82042369388443 -118.88631439209
8.16925738233315 -118.799407958984
7.90671185822248 -111.613037109375
7.54196042095146 -109.573348999023
7.49709816705997 -119.253036499023
7.58575607937961 -127.553703308105
7.69989025939827 -117.261016845703
8.07980666592489 -111.508193969727
7.50187289636198 -112.721488952637
7.2586024407915 -114.511001586914
7.48077215102265 -113.790756225586
7.08868096567105 -109.743148803711
7.36585758294641 -113.901794433594
7.52896287160809 -127.046592712402
7.9522170017449 -115.016548156738
7.66151358925112 -117.607582092285
7.90726061697515 -111.012397766113
7.97036804062319 -119.755210876465
8.25128607816976 -111.582206726074
7.84105149150637 -107.383102416992
7.90660293062906 -123.231735229492
7.85690184561693 -107.847946166992
7.44972487229511 -115.43701171875
7.55197280743201 -110.269813537598
7.5249228527132 -134.183441162109
7.48187936032229 -127.321189880371
7.67937543483101 -129.633987426758
7.48147035667484 -124.187866210938
7.5037024703113 -144.746231079102
7.66567412368259 -126.309669494629
7.64281655924057 -130.396041870117
7.38852639806447 -127.007164001465
7.42055613041281 -139.666061401367
7.53047920478018 -127.810409545898
7.23553992826028 -121.649238586426
7.31072349626619 -119.845886230469
7.58780914481075 -122.830215454102
7.30404231408123 -109.940551757812
7.3464399958394 -112.738761901855
7.5105032392777 -112.546119689941
7.43529237484385 -113.873916625977
7.58549194375615 -107.101692199707
7.13434561767435 -122.10538482666
7.27045201899428 -130.249313354492
7.13061114438009 -113.217971801758
6.92898332289751 -113.558609008789
6.76668195685142 -104.50496673584
7.16713282650501 -108.299545288086
6.98322437743648 -123.741363525391
7.23422933029939 -126.988929748535
7.15785899075026 -133.028869628906
7.49770926976948 -118.148910522461
7.15340086124253 -119.506233215332
7.09508886505461 -108.486991882324
6.99765315466384 -120.996772766113
6.92192165748078 -112.925186157227
6.95915098851863 -126.73388671875
6.90560502231266 -99.9524993896484
7.26017173558952 -125.400894165039
7.09108767423205 -122.813125610352
7.30168731770083 -126.821723937988
6.80655257747777 -121.991195678711
6.99517721936936 -141.512420654297
7.17090140475477 -132.422409057617
6.83327401540826 -133.566345214844
6.82865427337099 -128.346664428711
6.86082044276732 -115.280754089355
6.82198333233679 -119.731536865234
6.79266248401295 -124.363182067871
6.59477412234801 -137.443786621094
6.70309353357349 -118.268424987793
6.90196739030147 -132.960098266602
6.95006190564998 -135.784912109375
7.1850936514214 -124.135917663574
6.75960951993893 -120.764961242676
6.71537622088801 -122.079742431641
6.92867077590889 -101.617263793945
6.96058254022947 -116.584617614746
6.67823722380558 -113.549873352051
6.83508965001224 -112.90128326416
6.82084607532998 -114.10587310791
6.84242897431001 -111.440765380859
6.76551484279381 -108.317390441895
6.87029879983183 -114.211387634277
7.09897460208757 -113.717208862305
6.88885524162397 -134.41340637207
6.78601241852991 -146.655120849609
6.64376701332548 -141.64909362793
6.83147380472868 -125.173179626465
6.761617894017 -126.88549041748
6.76736546921701 -116.551330566406
6.62225378140118 -139.758270263672
6.74538829618106 -122.578193664551
6.90690071532817 -134.31608581543
6.94465578012529 -160.435852050781
6.89197048879303 -146.039596557617
6.89901381926617 -154.185195922852
6.64873768735863 -137.355590820312
6.77548320223644 -158.632965087891
6.75885421100915 -140.533615112305
6.87696966344136 -151.992126464844
6.81896673633071 -158.506988525391
7.05633487424793 -160.141128540039
6.84435229719521 -171.33479309082
6.66059262513783 -166.071136474609
6.89365489488701 -150.253265380859
6.77860211323651 -161.644775390625
6.73638864206139 -165.684448242188
6.65236821093523 -118.676651000977
6.58199280023619 -141.776672363281
6.87448298588549 -127.994827270508
6.77652300247636 -126.927597045898
7.52758060892508 -130.258926391602
7.15813007644062 -109.616203308105
6.88758575302161 -123.565979003906
6.84074511237643 -133.741714477539
6.56886173085115 -122.616844177246
6.55468231060657 -130.78515625
6.71326224837605 -127.53630065918
6.50800667056493 -121.915000915527
6.58951309694127 -144.940399169922
6.71206889977473 -131.315170288086
6.68400514636428 -125.476776123047
6.51338655149638 -141.117172241211
6.33736703888757 -126.202484130859
6.48357492058725 -130.54524230957
6.8142863991903 -130.994079589844
6.49460372109951 -122.863220214844
6.25605405858434 -167.072052001953
6.34214187632826 -161.591445922852
6.33752083406691 -172.616409301758
6.0804182863666 -162.021072387695
6.17706697501411 -144.492660522461
6.06756435724424 -161.934799194336
6.07624215968177 -162.182220458984
6.27464797233918 -151.965850830078
6.40272511672918 -161.515380859375
6.0697497366261 -131.432525634766
6.29233251828221 -140.420532226562
6.04488840105191 -150.660369873047
6.33390653105637 -137.006286621094
6.26369986335814 -133.232894897461
6.38400513039232 -142.090286254883
6.24985803345715 -157.029083251953
6.34371885896185 -141.460830688477
6.20164101248533 -127.389671325684
6.17609617504548 -146.547012329102
6.08123680698467 -134.351486206055
6.08052930500506 -132.786163330078
6.52046085764601 -137.465179443359
6.16685703016213 -133.614639282227
6.30538156337464 -134.680358886719
6.15921762109853 -144.313034057617
6.21353240218981 -127.915168762207
6.32676392320814 -128.767913818359
6.17379763813534 -135.827209472656
6.19930518626869 -136.486404418945
6.1358001504083 -136.871704101562
6.20465660573246 -127.872482299805
6.12132165739915 -131.855484008789
6.32413661948886 -130.410202026367
6.11564336196386 -121.992210388184
6.44523464265302 -128.757751464844
6.14508227697665 -157.615859985352
6.22368998042923 -145.519683837891
6.2919796525479 -135.860260009766
6.29772061435633 -151.586212158203
6.28079608202009 -132.614364624023
6.28380842213845 -130.757873535156
6.11729623685304 -144.839569091797
6.2175582788302 -142.69255065918
6.3016260684289 -151.261444091797
6.30159337845403 -145.953338623047
6.16890084946254 -142.224639892578
6.19206532727222 -136.083267211914
6.08113168623542 -157.583709716797
6.01757200118988 -135.199111938477
6.24547699978279 -140.840316772461
6.13897871498333 -136.599319458008
6.13967022370741 -140.659454345703
6.02770605711738 -134.009338378906
6.11362555947594 -143.62336730957
6.05868717412522 -145.814407348633
6.12436424194773 -140.910614013672
6.28210310286702 -152.5859375
6.27975678331993 -143.739837646484
6.13513242680609 -131.687362670898
6.15622195551062 -149.555023193359
6.25443409149448 -144.293029785156
6.23912370832939 -137.823043823242
6.17172281342131 -122.944610595703
6.05591033095517 -129.231872558594
6.13019311248621 -140.387496948242
6.24213961620341 -135.925567626953
6.09124543746106 -125.102729797363
6.09840721140739 -133.965942382812
6.2265897189139 -130.554275512695
6.33358850699837 -149.897445678711
6.19216077299533 -130.435211181641
6.31179418533694 -132.01921081543
6.25886843687073 -136.345901489258
6.11747469178444 -142.224319458008
6.20014661325019 -133.877960205078
5.96543410493203 -138.010864257812
6.21540338604933 -157.842391967773
6.02273868717996 -156.279739379883
6.04916289889576 -125.56120300293
6.23404788564346 -141.507690429688
6.13508237719097 -127.074432373047
6.18630322213512 -121.628662109375
6.09012513721593 -124.720306396484
6.12103348788208 -130.186782836914
6.20709392827316 -123.784408569336
6.12719885769862 -109.385665893555
6.18034409881134 -131.454010009766
6.24713863527635 -129.829254150391
6.37245250198389 -125.323165893555
6.39194166914053 -133.392456054688
6.29496706717242 -138.261428833008
6.39710936504975 -135.211334228516
6.27028591418353 -139.979705810547
6.31501177697984 -122.927436828613
6.26765881466756 -132.619110107422
6.34979818526272 -135.282562255859
6.20166390391956 -135.781356811523
6.2564894144914 -133.685943603516
6.36902286225464 -127.993103027344
6.29339838013854 -124.843276977539
6.16335410105017 -103.168975830078
6.31296468164193 -122.96509552002
6.20779163373599 -110.456192016602
6.1993052523306 -128.317413330078
6.20469747791471 -120.258659362793
6.34642202379171 -123.697174072266
6.18401527867296 -139.475112915039
6.30450290231177 -134.75830078125
6.30708346133485 -134.500915527344
6.34931486503551 -142.280471801758
6.30532790518564 -141.289581298828
6.39042189552737 -133.304000854492
6.40769183880177 -122.062232971191
6.34363772124172 -132.66145324707
6.31143935846074 -130.872375488281
6.27621144297184 -138.527282714844
6.52379868565373 -140.629135131836
6.26665015943657 -141.516448974609
6.26720741192412 -145.096343994141
6.28334793814351 -137.105346679688
6.15461176517378 -139.959869384766
6.28882613515842 -135.830337524414
6.31147558118259 -139.442962646484
6.13602326210246 -132.576019287109
6.28759607248012 -147.098022460938
6.20518047289594 -141.904846191406
6.13225232731439 -148.350112915039
6.22578167796215 -127.081474304199
6.25870457022462 -128.311172485352
6.20542005657027 -127.302543640137
6.13135911319037 -141.604309082031
6.22183783631845 -135.647308349609
6.12456843772606 -130.376800537109
6.27771486614551 -132.367691040039
6.22663419321625 -127.306816101074
6.20729306138653 -143.418807983398
6.27914025208401 -137.83805847168
6.17307209074581 -137.50390625
6.27364077168135 -137.047027587891
6.25980292857777 -149.684295654297
6.16828267971287 -127.676376342773
6.30032709937311 -134.009979248047
6.0471273188415 -152.923370361328
6.16857094943788 -136.770416259766
6.28351618335531 -140.956954956055
6.36493807419075 -134.28239440918
6.38648259786688 -139.996047973633
6.38354780309004 -139.820327758789
6.33131917492147 -139.508071899414
6.32178470892009 -146.472808837891
6.43225988550932 -139.025863647461
6.25270018855982 -139.985260009766
6.22711688792597 -123.27507019043
6.29562731622469 -131.954986572266
6.2993122003501 -125.804328918457
6.27861437391023 -128.966873168945
6.26873988296212 -124.257888793945
6.35270239448374 -120.688461303711
6.40730747607967 -126.842269897461
6.22330880575812 -117.715484619141
6.34907657282995 -115.595497131348
6.32613809492912 -125.434074401855
6.27800043449202 -135.925674438477
6.49346632826064 -159.042892456055
6.35466626305602 -151.416275024414
6.40713620693117 -155.976531982422
6.40714083737251 -161.134002685547
6.3068075815485 -152.217163085938
6.31232504292935 -131.022186279297
6.29792345593662 -138.308807373047
6.21800697594857 -143.499404907227
6.25237995427725 -149.082305908203
6.26299917725062 -143.749252319336
6.37053689003067 -142.373016357422
6.29994928668739 -144.371719360352
6.2692411727429 -137.535873413086
6.15004851797032 -134.995758056641
6.18331537970479 -127.687835693359
6.25316472219161 -130.295516967773
6.23765704492633 -128.582077026367
6.26438604595854 -123.595855712891
6.27855038387064 -139.666564941406
6.37080695002635 -150.30744934082
6.31299074723901 -146.001602172852
6.35328245519042 -142.774032592773
6.37913584705071 -129.287445068359
6.53669753129583 -156.857650756836
6.34994862506539 -137.159683227539
6.20079473463049 -133.769500732422
6.31846324724837 -150.68603515625
6.12920314611008 -138.174789428711
6.2964444636072 -146.369079589844
6.15694335113417 -144.367004394531
6.24840926552663 -143.892333984375
6.25638304476389 -149.82893371582
6.28829894528692 -134.12744140625
6.13687628242348 -143.636032104492
6.26121469070596 -137.483428955078
6.34261108203718 -134.208618164062
6.28441261747849 -117.307678222656
6.20001303691015 -130.704788208008
6.19326751396558 -123.53263092041
6.14683849883834 -134.203079223633
6.33436203269785 -137.099517822266
6.36878409226612 -140.928970336914
6.35209095187475 -140.538192749023
6.45384345154866 -132.615005493164
6.15399991276268 -126.090515136719
6.36858608862096 -127.342155456543
6.09439176130963 -124.934860229492
6.19231530662107 -123.68359375
6.30769026215855 -134.837753295898
6.29687908532322 -132.554611206055
6.39334936386749 -140.50309753418
6.22432303030674 -123.005699157715
6.23110363461046 -122.550354003906
6.17896614586121 -124.788871765137
6.2214584489985 -128.631942749023
6.38528287316956 -123.832794189453
6.14904376364349 -131.692764282227
6.18569964374739 -139.370025634766
6.16430719279543 -136.54362487793
6.20513962348732 -136.586196899414
6.1592383898236 -135.205230712891
6.28530820073324 -136.098449707031
6.22656206528726 -143.610061645508
6.30377532940589 -153.598190307617
6.23096283541569 -130.210662841797
6.29728533402179 -129.241760253906
6.25819484521499 -134.828903198242
6.17180282407986 -129.694366455078
6.1967854916985 -127.213165283203
6.26142293069462 -147.228393554688
6.21430434935933 -137.455596923828
6.26398111528931 -142.022583007812
6.19594170677806 -141.575073242188
6.51682031875785 -161.316650390625
6.34367902422987 -146.798324584961
6.0497750508743 -129.474029541016
6.163947243072 -137.38395690918
6.15885446494304 -131.201843261719
6.09771979520986 -127.71459197998
6.14508216671647 -126.926376342773
6.11179590902863 -107.801063537598
6.24369067926165 -128.965591430664
6.1657218179703 -122.243492126465
6.04648563657765 -118.836715698242
6.11610665445893 -138.110046386719
6.28658709950507 -114.861907958984
6.08274839287264 -143.365371704102
6.07617875898808 -152.971084594727
6.1000909600281 -121.735572814941
6.33801583708842 -130.454315185547
6.25834179073708 -143.801376342773
6.14057080348712 -125.12425994873
6.11949808109667 -130.683227539062
6.26278320065142 -131.213592529297
6.26483105153645 -138.185668945312
6.3311591691003 -133.366256713867
6.05741165764146 -115.872161865234
6.1191643442826 -131.223983764648
6.0351220712556 -156.772018432617
6.23163338918154 -146.339904785156
6.17595703544627 -139.683639526367
6.28539716322625 -131.095520019531
6.16313251390661 -151.43717956543
6.2605266043618 -132.555511474609
6.1753962113729 -145.957092285156
6.08501751534071 -136.888656616211
6.15219759063448 -129.844924926758
6.14144367191343 -135.036376953125
6.03690556830936 -135.24674987793
6.01110586130653 -139.358551025391
6.1379896754183 -112.186370849609
6.02934669439087 -132.28385925293
6.26647190439206 -115.452377319336
6.01541251975502 -108.01887512207
6.04335977391113 -116.962097167969
6.01244590457336 -129.129623413086
6.11893800719743 -99.8509521484375
6.37203167376775 -111.536735534668
6.34250876189614 -97.771842956543
6.3224964141481 -114.220932006836
6.39968044559351 -114.836952209473
6.33710435324243 -113.85066986084
6.50282219980153 -102.048675537109
6.16755187230594 -122.040908813477
6.28420894743182 -113.410949707031
6.20357715902586 -114.941551208496
6.20024179135416 -104.068351745605
6.25410724693723 -104.697822570801
6.36128678383403 -112.047256469727
6.41109016091971 -104.764091491699
6.30082127847499 -113.623596191406
6.25068185610043 -118.058631896973
6.56801377601388 -109.240547180176
6.73829595050926 -118.542976379395
6.71733394565462 -114.978828430176
6.75033670572509 -123.862365722656
6.5672048078861 -111.22957611084
6.7965787115504 -119.944313049316
6.77496112622333 -123.008155822754
7.11051406085839 -113.106323242188
6.80372219583452 -115.509590148926
7.28967453048446 -107.351516723633
7.43134793192566 -113.939018249512
7.40087948883505 -130.877090454102
7.25738697963452 -117.392150878906
7.54139184093967 -125.94010925293
7.261523074411 -112.111053466797
6.95777167865604 -113.194648742676
7.14812498916436 -116.279273986816
7.02437536128905 -119.909217834473
6.76912286407298 -118.06120300293
7.32259945857908 -126.297889709473
7.02825023917575 -113.865074157715
7.40525232393618 -106.610290527344
7.2034199155001 -121.252906799316
7.32626207475115 -128.022689819336
7.54134257299059 -108.500846862793
7.4607742135539 -130.268493652344
7.21684527355015 -109.037986755371
7.40420660320415 -118.948043823242
7.29745520554229 -117.78441619873
7.34910913555651 -113.405220031738
7.4235175566232 -125.97843170166
7.53341681985582 -117.865394592285
7.34184127657385 -115.542320251465
7.16792600613558 -125.537635803223
7.3455116023608 -132.905090332031
7.25608012393638 -139.825317382812
7.38281499127483 -125.570449829102
7.41922422853167 -126.664047241211
7.35023786705457 -129.826217651367
7.36421176686679 -142.25959777832
7.37645045038563 -135.384658813477
7.27497465474236 -139.940826416016
7.40334004930979 -134.357803344727
7.25459933346791 -155.0439453125
7.36143607935028 -167.595489501953
7.34820475837202 -159.75651550293
7.20856786786316 -124.481330871582
7.45658702826222 -134.749237060547
7.01779126460692 -119.244941711426
6.99711618532038 -123.103233337402
7.14950729595671 -114.806312561035
6.92956182008097 -115.647529602051
7.34411207014986 -121.770294189453
7.25558241720284 -104.985969543457
6.86527148590698 -144.815353393555
6.66186307478097 -121.062850952148
6.93479732721335 -116.41780090332
6.93773866043509 -131.866500854492
6.90377931053755 -132.383224487305
6.88786200654263 -124.133171081543
6.65265647957216 -142.192626953125
6.84501813740769 -126.216217041016
6.97575298274911 -147.142333984375
6.7867974855698 -127.02392578125
6.93579990329372 -133.151718139648
6.876388610517 -113.762634277344
6.73761607290048 -106.365051269531
6.82022201095297 -113.327919006348
6.77644574149619 -122.821762084961
6.44085234149257 -124.994964599609
6.39849901398989 -107.644737243652
6.43310674102746 -122.138328552246
6.31853402656524 -110.962829589844
6.65768158299659 -106.455955505371
6.54497459704623 -113.966773986816
6.42461495256749 -125.223609924316
6.45833847741924 -120.01537322998
6.81830490015962 -109.015029907227
6.68530234937164 -116.184860229492
6.88616728268619 -108.396347045898
6.48759498788617 -115.888717651367
6.70216629721349 -116.749176025391
6.50719920188378 -104.040000915527
6.52745442341768 -101.569679260254
6.35111244935777 -111.500762939453
6.11152919098603 -110.001510620117
6.2287948995337 -112.219879150391
6.23991587667881 -114.543769836426
6.14985324773222 -107.541191101074
6.34504389243435 -119.621215820312
6.52478049546894 -125.669403076172
6.62782020161969 -117.16641998291
6.68122963467046 -117.295585632324
6.64169390228501 -126.417541503906
6.75922688856674 -111.252014160156
6.62839276698923 -111.720497131348
6.52014717954617 -106.811126708984
6.65832776890512 -120.646057128906
6.54958311159674 -98.419319152832
6.3906427964535 -108.574127197266
6.33916538458442 -106.179626464844
6.6462935821937 -115.645248413086
7.13560024353756 -105.288391113281
7.3115966156381 -129.719909667969
6.7706197763103 -117.857566833496
6.86136243846209 -107.585411071777
6.84374623813439 -104.177749633789
6.8834632268972 -107.261123657227
6.84337379174627 -106.949607849121
6.73815513138639 -111.896377563477
6.60508001682075 -119.103462219238
6.4872463706209 -108.175102233887
6.59876131088168 -115.261329650879
6.55042693388482 -113.938819885254
6.9252636951322 -104.117767333984
6.78958636907158 -113.610237121582
6.85839167364533 -111.407653808594
6.56180580620443 -121.376655578613
6.68181427700749 -114.152496337891
6.692422247979 -116.303382873535
6.4596001574364 -111.501358032227
6.99963325349812 -117.096199035645
6.77965671772822 -110.133689880371
6.43720026921428 -119.570823669434
6.6847608610748 -113.081069946289
6.49820773134915 -105.825859069824
6.85544556812564 -120.390045166016
6.61791036569929 -129.223052978516
6.45046779425985 -121.045036315918
6.48199445867844 -112.150390625
6.78496600472057 -118.132125854492
6.72175972516157 -116.456871032715
7.04716711645701 -125.590156555176
6.83239793002061 -121.935173034668
6.50255578286688 -111.916168212891
6.72592888208652 -105.418952941895
6.69631838469205 -110.595642089844
6.33547751124371 -113.840179443359
6.56771091495157 -101.990028381348
6.51413980764922 -133.104598999023
6.52100842321402 -113.791229248047
6.59940837272967 -125.761734008789
6.36893859511448 -125.611320495605
6.5765643107817 -141.562088012695
6.58665607113664 -118.959411621094
6.34279417458738 -128.301666259766
6.58462556696453 -113.938941955566
6.41379355738949 -122.798812866211
6.42171837263324 -131.625076293945
6.48378716012968 -126.611480712891
6.6375739402118 -142.07356262207
6.67893032195412 -114.254264831543
6.85189925179886 -133.232345581055
6.57347023700815 -129.92448425293
6.5074386220027 -110.756561279297
6.58174073707465 -137.449157714844
6.65337864253503 -116.485626220703
6.58985838417451 -123.159729003906
6.65658790855601 -118.848007202148
6.60960747236357 -113.739784240723
6.28136930620981 -114.014198303223
6.37202826139167 -120.910018920898
6.55174972433325 -106.26732635498
6.57415926554703 -111.396926879883
6.36806805972139 -112.910766601562
6.51263090135538 -116.491661071777
6.46173911196811 -123.898277282715
6.60960580339478 -109.567176818848
6.45276519668574 -126.830307006836
6.52516235706516 -121.892318725586
6.79231829626842 -103.631958007812
6.71293796492086 -116.374839782715
7.0137284543806 -131.88264465332
6.5063902471742 -107.518272399902
6.74809788318832 -108.794403076172
6.48687545128938 -104.522315979004
6.85192892944089 -109.17268371582
6.72619518162141 -107.922950744629
6.66496153378379 -110.832458496094
6.94927267705669 -123.574737548828
6.87756996898483 -111.614280700684
6.7155470433258 -107.993537902832
6.54238141661563 -116.276466369629
6.47374191504816 -102.277336120605
6.30127697389583 -115.319816589355
6.6600432425819 -106.68042755127
6.61686824167966 -113.996444702148
6.50352222545916 -114.584243774414
6.70620308584772 -111.307548522949
6.93863373143821 -105.928977966309
7.12017965382144 -123.548217773438
6.94540590887934 -121.068710327148
7.18800772932086 -124.127243041992
7.02019432617219 -131.163177490234
6.83660946928462 -103.995826721191
6.82881398789672 -110.915702819824
6.37116363235054 -102.459434509277
6.17725071993372 -108.334495544434
6.81326517878997 -117.820404052734
6.25863386257287 -108.011772155762
6.47482612697959 -113.702186584473
6.51989501026959 -107.511207580566
6.44620254433767 -108.814781188965
6.86307922940135 -102.5361328125
6.42813216101526 -105.630218505859
6.47962150021402 -108.866744995117
6.68764319925192 -109.998199462891
6.82977374672196 -115.604820251465
6.90945692072621 -130.331665039062
7.17092118855946 -119.89714050293
6.94972381428515 -114.395248413086
6.75240487168221 -119.613754272461
7.18777985505869 -118.082725524902
6.83924974904303 -106.442268371582
6.77583584998958 -125.034568786621
6.85690844933265 -112.290939331055
6.5621488159709 -108.416511535645
6.55474560833104 -100.941772460938
6.57757093212762 -108.281227111816
6.49298390678 -113.929618835449
6.84287690998174 -97.548210144043
6.52666142226533 -106.187973022461
6.43455650772379 -111.937881469727
6.75737414039881 -125.004364013672
6.66883059474676 -116.929641723633
6.60031626088676 -111.127281188965
6.62029447101343 -111.702201843262
6.39987909739085 -120.848030090332
6.46448920276878 -113.423957824707
6.62503205712273 -108.758308410645
6.47001438179106 -120.244346618652
6.33108587225141 -107.456939697266
6.24146632297972 -117.589874267578
6.29058496215077 -122.142539978027
6.40976713801216 -119.562705993652
6.36881735229132 -120.997291564941
6.45503450687957 -134.321823120117
6.40038439968239 -108.411163330078
6.3726353355921 -106.057159423828
6.38921553618374 -112.993621826172
6.64490601073817 -115.887725830078
6.67767747314804 -115.545364379883
6.50448251670973 -121.218933105469
6.51785377416922 -118.388870239258
6.48829593914211 -116.078094482422
6.52557201766788 -107.415191650391
6.48726693061391 -112.172912597656
6.55330263425564 -119.667205810547
6.58632481507866 -108.424446105957
6.40742775229634 -123.720405578613
6.4521543790203 -112.140495300293
6.48237069215436 -103.365005493164
6.41786466670184 -105.581993103027
6.38558192972909 -94.6107025146484
6.28197608025638 -103.275619506836
6.56673706359643 -114.472038269043
6.39537555818108 -100.148460388184
6.47223712201548 -101.688690185547
6.43241027824319 -116.576179504395
6.56849309258853 -104.824836730957
6.64522793950588 -105.166084289551
6.60015989888574 -96.9373397827148
6.49659483875043 -112.231819152832
6.47292055356391 -108.775085449219
6.37958564803697 -98.3502502441406
6.22127290126682 -100.825813293457
6.24764408388113 -118.24405670166
6.30647908235453 -118.578971862793
6.42081166200846 -114.059906005859
6.46328058509995 -111.307991027832
6.56144970918187 -117.113006591797
6.39849818682193 -115.362930297852
6.93934336362696 -117.778427124023
6.56078225151082 -111.371383666992
6.57878448186565 -107.581771850586
6.65460045481235 -109.011871337891
6.42341276062246 -116.342788696289
6.52668091763537 -104.985290527344
6.59283924755215 -105.36205291748
6.46474512372341 -128.832000732422
6.23291278181642 -126.783393859863
6.42615530538867 -120.048606872559
6.27503975373907 -122.376762390137
6.37103051706908 -119.391586303711
6.50832542738146 -125.361366271973
6.43484435052803 -114.285636901855
6.50163331857647 -119.244445800781
6.4777668164114 -122.829177856445
6.32905951366668 -119.836273193359
6.48796231992007 -115.970397949219
6.288460555756 -110.871391296387
6.30693056443644 -108.383399963379
6.19765145271507 -107.160095214844
6.24004614886771 -114.938636779785
6.40645381870658 -115.65746307373
6.19891119937888 -132.966217041016
6.63077469094374 -120.460182189941
6.45583169709779 -114.197341918945
6.77676244328507 -118.46900177002
6.43200591603349 -107.829719543457
6.5194397183616 -117.513023376465
6.35840012336085 -114.297286987305
6.69779813873775 -104.110305786133
6.48670779771205 -114.363014221191
6.64106226594021 -112.537620544434
6.77768397687337 -100.190933227539
6.73464959235696 -114.074279785156
6.8850779102801 -90.8032760620117
6.76542360796408 -109.870498657227
6.44763653190151 -120.643379211426
6.5164516331517 -115.917778015137
6.63790370019761 -126.927894592285
6.57587711415875 -108.955406188965
6.40654706829534 -108.857055664062
6.6593348333478 -98.0336685180664
6.6036751337216 -116.687240600586
6.72728702331934 -114.392318725586
6.73562969112911 -112.162933349609
6.72690703141957 -115.770286560059
7.01719173396478 -120.725509643555
6.62878584701364 -114.338485717773
6.63544412525395 -118.113395690918
6.66026949677328 -104.642242431641
6.34778732010023 -113.645530700684
6.61889318177576 -128.714859008789
6.50470961801721 -122.497215270996
6.79218288567766 -113.349586486816
6.77227371970967 -111.470123291016
6.74786042214511 -118.593711853027
6.86477755512515 -123.305503845215
6.69417508332687 -120.141891479492
6.58417275317112 -122.92928314209
6.76847573849728 -137.822296142578
6.94574749534591 -124.911323547363
6.61461713271913 -123.380676269531
6.7287141925555 -113.482482910156
6.74522878537658 -121.830947875977
6.71406605315895 -126.519981384277
6.71082313112589 -129.867935180664
6.81605041613195 -141.07551574707
6.88927283834234 -135.462158203125
6.90568924260923 -108.362022399902
7.04441263352156 -114.311645507812
6.86117771263045 -113.861557006836
6.76854816484553 -118.632286071777
6.81158993025203 -115.286613464355
6.64178693467673 -115.82592010498
6.68430447232413 -106.002304077148
6.71642956470982 -109.014518737793
6.7079586414404 -120.582672119141
6.63465132787386 -117.493721008301
6.69541348453718 -120.20238494873
6.66203916799152 -109.697776794434
6.50525760038864 -115.299797058105
6.6841908571297 -134.858276367188
6.55522780003143 -136.561431884766
6.42905156195755 -126.723182678223
6.6177681481197 -120.00146484375
6.41309161361255 -111.277687072754
6.64744115929717 -118.307083129883
6.80836003944218 -128.132858276367
7.04491170572278 -141.371520996094
6.91351836830702 -123.11402130127
7.10761663961301 -145.909591674805
6.8462867222354 -135.617965698242
7.03949783504151 -131.512680053711
6.67157599725922 -136.731048583984
6.83337933958172 -131.744262695312
6.55535045867989 -136.724716186523
6.72771313200041 -125.703033447266
6.68304963013013 -130.589233398438
6.69169372173332 -130.704360961914
6.80293161103259 -120.825759887695
6.7161190253637 -119.847076416016
6.59019842666949 -134.071823120117
6.43101502470714 -137.432754516602
6.5764043989161 -142.060470581055
6.83194012382969 -134.440368652344
6.86632730668222 -130.422546386719
6.77332321063531 -144.794845581055
6.88296265207989 -144.192535400391
6.68846334529129 -122.979644775391
6.74367408791168 -132.763366699219
6.64074977651235 -117.739356994629
6.62728717706519 -124.846832275391
6.46682970589017 -121.384918212891
6.57194280174561 -123.379951477051
6.38001144799151 -119.652153015137
6.37578821213568 -128.121109008789
6.37907295088129 -127.337326049805
6.43923250177954 -114.16480255127
6.48113422977192 -120.089904785156
6.28611737612283 -119.972618103027
6.54295057605595 -123.180717468262
6.6129670361047 -130.336471557617
6.77395174919241 -122.801010131836
6.65531229272879 -118.296936035156
6.76378453909753 -129.897552490234
6.80087628675948 -119.827049255371
6.96537793553477 -124.75235748291
7.00367649845738 -139.941268920898
6.68205963434879 -127.443939208984
6.86755428180171 -122.210418701172
6.66620294825513 -134.485305786133
6.8261211159197 -128.234359741211
6.90272577811193 -122.193901062012
6.73673455864617 -121.306304931641
6.5258815677371 -114.57071685791
6.37885026397872 -112.110000610352
6.19926676632029 -125.308280944824
6.51855846632209 -127.273979187012
6.4223343677729 -124.852989196777
6.4696006257803 -122.556121826172
6.76609140847611 -114.470748901367
6.75328661480562 -115.904556274414
6.80773981436279 -121.243812561035
6.48488119566543 -129.930999755859
6.57440683236266 -117.86213684082
6.77887114422621 -124.020553588867
6.40825672309187 -121.204002380371
6.85922034771083 -118.358978271484
6.86583436093743 -116.268844604492
6.73764015081832 -128.441741943359
6.73141289379076 -126.534881591797
6.52910516598266 -133.729782104492
6.48205133760762 -147.70491027832
6.48349857035946 -132.185806274414
6.52910760916648 -129.249145507812
6.54157535531136 -114.67211151123
6.63625603985936 -123.049667358398
6.45462944611073 -112.827987670898
6.75140719445155 -128.824188232422
6.75335511325409 -127.154014587402
6.50678646547497 -119.950744628906
6.5301404121886 -124.192825317383
6.5751972693073 -122.446769714355
6.56637282753258 -128.511566162109
6.46552626305415 -128.298233032227
6.49396627685053 -123.255424499512
6.59446384293825 -118.047538757324
6.5556347917749 -114.255981445312
6.55220536350439 -128.376388549805
6.59365674713509 -125.625961303711
6.60851540195376 -122.428024291992
6.45341116049106 -122.288078308105
6.67010191866258 -139.260986328125
6.34634174805841 -126.975036621094
6.48697583088548 -119.628318786621
6.59977342490076 -134.902450561523
6.6669059231384 -136.189514160156
6.7577075710481 -122.443084716797
6.42776822272827 -132.255767822266
6.50852147369254 -135.28678894043
6.49649788362278 -120.289642333984
6.75349464951224 -137.345809936523
6.55071606970145 -128.140808105469
6.46138641080241 -129.706069946289
6.60552190714563 -106.749374389648
6.87608298755311 -115.375366210938
6.70224068606285 -124.798728942871
6.62681258892905 -124.294784545898
6.50336285261498 -101.242408752441
6.6560291182333 -105.710472106934
6.88724342499496 -106.26229095459
6.9534741240707 -115.335731506348
6.78401010322988 -108.693664550781
6.73139840351222 -116.205451965332
6.70398897045082 -129.675659179688
6.77885482404183 -122.913459777832
6.63284876954873 -115.667137145996
6.53903773289819 -119.93775177002
6.591005594117 -115.760681152344
6.57064446294121 -113.172691345215
6.30763360164404 -118.130416870117
6.51979521361258 -117.006217956543
6.66532838400419 -125.439086914062
6.63985408587305 -111.020210266113
6.76483862116738 -124.173957824707
6.61187084460837 -132.936157226562
6.53035727141161 -115.129806518555
6.65866807351 -124.503326416016
6.57785085042929 -116.196418762207
6.68219351271823 -104.035835266113
6.63530187636144 -109.267227172852
6.62295381503461 -124.89966583252
6.54060053760453 -116.653274536133
6.69004028746242 -115.661026000977
6.48756564530463 -122.662246704102
6.64389771707078 -119.706756591797
6.59234740703305 -119.84203338623
6.57937443369707 -125.193801879883
6.58405241066723 -126.320960998535
6.70365204243678 -129.497283935547
6.95556202137244 -129.506240844727
6.35535786390618 -123.900245666504
6.61561390792297 -114.951782226562
6.66643646608815 -132.623046875
6.56701322592506 -123.517784118652
6.57147915025238 -123.222831726074
6.69004193516966 -118.827789306641
6.49124118921446 -126.288414001465
6.41704881605424 -113.866104125977
5.98016227515184 -106.644302368164
6.13032777095477 -131.960006713867
6.50482118498985 -119.421607971191
6.41207650478722 -117.666603088379
6.28310537671301 -122.598724365234
6.43247493510879 -125.169380187988
6.78963598835146 -143.270889282227
6.39128601499303 -127.628494262695
6.30791067717232 -134.471343994141
6.41329952561645 -128.397537231445
6.21513651230119 -138.914764404297
6.08994739203474 -147.595138549805
6.45498553331866 -138.666763305664
6.31065521916523 -138.387496948242
6.62367611742637 -132.883377075195
6.76789544420697 -112.043876647949
6.18096913067107 -122.846115112305
6.50415420445753 -126.273811340332
6.57181500362008 -119.487739562988
6.62582742245731 -133.167175292969
6.37377400049925 -142.370452880859
6.71093098367895 -137.173629760742
7.13673646168309 -126.90983581543
6.97306181124915 -104.535469055176
7.129921421796 -132.135025024414
7.06200774303004 -132.475601196289
7.02786110082912 -130.587326049805
7.03749775729191 -114.092353820801
7.09947624287649 -124.252906799316
7.23334291250904 -110.978569030762
7.24379577787212 -139.230590820312
7.12955487110732 -140.466567993164
7.17316280740618 -157.326583862305
7.26424376039705 -153.771514892578
7.56874945284161 -157.265701293945
6.93613550214169 -146.344619750977
6.90187355822802 -159.192291259766
6.79682759553052 -125.394309997559
6.89698801073049 -139.476028442383
7.03164654065257 -129.007446289062
7.23959790442033 -119.486717224121
7.27411612678665 -133.787475585938
6.97844743891108 -126.232978820801
6.88614506888763 -132.427719116211
7.17764067988366 -114.845001220703
7.38429858638226 -107.391555786133
7.02176277055603 -108.660049438477
6.94846985036264 -92.4010772705078
6.88359058595637 -109.240043640137
6.97851935042149 -101.767021179199
7.00180771207359 -113.590194702148
6.97287957407424 -83.5419311523438
7.02197330078961 -88.106689453125
7.27259483323108 -114.479415893555
7.25985699609532 -113.965896606445
7.07865196465604 -97.4701766967773
7.0056747005669 -114.679992675781
6.78453602944885 -113.397964477539
6.69529949986115 -100.050117492676
6.81732541014592 -109.086860656738
6.83798108085311 -98.262580871582
6.99788744693074 -120.295684814453
7.42500526381459 -114.847770690918
7.25859215836001 -119.800071716309
7.1570917764818 -117.656539916992
6.96884487851263 -119.85717010498
7.3467717814732 -112.362892150879
7.13248511651331 -105.952461242676
7.13760190379717 -126.392013549805
6.97810606303726 -112.723808288574
7.20711861274488 -109.710990905762
6.91171545021993 -119.824935913086
7.2389253893581 -123.935180664062
7.57260877200703 -112.883697509766
7.38051234369323 -130.456359863281
7.21129294569092 -126.408088684082
7.11514671463638 -124.365615844727
7.362708769911 -137.380493164062
6.68208966593579 -125.455291748047
6.90527369338856 -108.550437927246
6.85579465040435 -125.991241455078
7.05764130320056 -119.704566955566
6.85646261812881 -126.6748046875
6.86882692500647 -113.460411071777
6.63118501425163 -107.778968811035
6.89361978383907 -129.289535522461
7.59163810778016 -147.102737426758
7.07880460918472 -136.687210083008
7.03702219541922 -135.258407592773
7.38292684730247 -128.345275878906
7.12421622847313 -130.932220458984
6.88757191576995 -150.531387329102
7.00323103773279 -143.166152954102
7.14004505701461 -131.689163208008
7.11837169906009 -144.613647460938
7.11806000706305 -140.122222900391
7.36832747977902 -131.523696899414
7.14455817548831 -138.610549926758
7.00101954070941 -133.575439453125
6.73965833938607 -127.313552856445
7.06225738951564 -140.13655090332
6.83058637707955 -131.509338378906
6.89725130512571 -127.379943847656
6.68826661783408 -123.798461914062
6.92182779105264 -125.132194519043
6.74455714338326 -112.061935424805
6.78834061239521 -120.203964233398
7.11717875331655 -118.700492858887
6.81836815824151 -136.527557373047
7.28568590133457 -138.981292724609
7.1244382531597 -129.292251586914
6.93000693352271 -121.377418518066
7.20882587105151 -126.380821228027
7.62956209109581 -117.74609375
7.31890101973964 -127.026382446289
7.64899405250408 -141.019485473633
7.26597522016294 -129.468322753906
7.53686329308122 -137.150039672852
7.17364191126189 -125.445404052734
6.88109417281263 -124.385612487793
7.03341362730362 -130.29182434082
6.51264719018927 -123.743644714355
7.05254570811054 -116.873565673828
6.30595101228215 -121.987380981445
6.65433690611646 -126.020858764648
6.69909459944988 -124.290100097656
7.35339218627731 -137.797058105469
7.4564871849042 -128.538223266602
7.27175176955317 -121.876190185547
7.13406684218381 -132.369644165039
6.91566575138884 -97.423469543457
7.08420809312624 -128.466720581055
7.01549349938688 -121.124565124512
6.90855749230794 -130.084716796875
7.0066545440454 -134.52180480957
6.9694953164967 -125.968963623047
6.91562352811728 -133.247009277344
6.85901429901321 -123.391822814941
6.74797203996321 -126.362434387207
6.82743122540684 -129.786605834961
6.87330719982683 -131.529388427734
6.87938609788362 -140.281326293945
7.0069538714402 -136.31282043457
6.81891339507815 -122.135780334473
7.2786071614824 -130.305160522461
7.15268373281024 -136.156341552734
7.12632664003706 -131.598022460938
6.969660029777 -136.743469238281
7.29792875264646 -128.711059570312
7.17089575892976 -133.310562133789
6.97385752736475 -113.366081237793
7.09803456568204 -138.917144775391
7.24853344443903 -136.992324829102
7.49276635152897 -151.483154296875
7.25681170178364 -143.154479980469
7.16565891431501 -122.54793548584
7.3385651818453 -136.226455688477
7.30877244904655 -135.826858520508
7.12058876104195 -132.578506469727
7.22979150513892 -126.038261413574
7.17378184065704 -125.398002624512
7.03163327876757 -142.092163085938
7.3201493983117 -153.902374267578
7.59842249989499 -155.537857055664
7.51916544466728 -142.987319946289
7.38099578503907 -124.116737365723
7.37857580881306 -135.850463867188
7.08600240843289 -128.82551574707
7.16600384881842 -126.646575927734
7.13816883428639 -119.290496826172
7.16631892388606 -126.747047424316
7.20912024996002 -119.555908203125
7.51701048371717 -124.267044067383
7.521274474709 -125.429702758789
7.36367262918854 -143.661956787109
7.48681208983203 -147.043869018555
7.06127188710389 -134.118194580078
7.23779078795656 -140.663024902344
7.15285735452951 -140.58740234375
7.19297333864157 -141.197647094727
7.13909947528636 -143.13166809082
7.38748685105752 -146.850021362305
7.58327925302306 -141.290618896484
7.3223959503913 -123.106254577637
7.47738958311811 -149.086395263672
7.47980466329496 -127.623016357422
7.50830197372973 -116.419357299805
7.84153456508531 -113.032257080078
7.72868018930035 -146.95947265625
7.38557850024533 -157.556030273438
7.82618925398387 -172.006240844727
7.67179316435906 -155.072265625
7.54843106029575 -131.458862304688
7.26045654215826 -157.636566162109
7.44467012991243 -154.03938293457
6.99989001635477 -155.944885253906
7.43489243916115 -161.998611450195
7.12761255335996 -161.904312133789
7.33712676944536 -140.525863647461
7.21180288379336 -131.160598754883
6.99793708715567 -140.457595825195
7.13895970264712 -117.915565490723
7.3371234169949 -134.209243774414
6.97994373680446 -122.455673217773
6.79345974182753 -125.895812988281
7.58246964798139 -134.821685791016
6.89185732785599 -129.625091552734
7.31299726854045 -141.578353881836
7.04871181068144 -128.015731811523
7.19341144768759 -121.752014160156
7.27210308549966 -130.281143188477
7.08764970974274 -131.468505859375
7.25397294692099 -122.500335693359
7.1300455884434 -121.01441192627
7.05343438405177 -123.433349609375
7.03154525976813 -124.046546936035
6.80312521942963 -134.680755615234
7.06884316156608 -121.428535461426
7.51109128570727 -156.631652832031
6.92757449884396 -155.503707885742
6.81558493564777 -127.35929107666
7.10078616037721 -129.79345703125
7.26817047981886 -136.547088623047
6.76546577415449 -140.691467285156
6.60604629405353 -121.247222900391
6.71320850290344 -124.233741760254
6.73959728963909 -139.313201904297
6.8151497717876 -131.51725769043
7.06818777969344 -123.464836120605
6.99663637472241 -133.099578857422
6.8085433159842 -121.746482849121
7.29958217010174 -138.942749023438
7.19181007285989 -125.501174926758
7.46160928813293 -141.3056640625
6.99413952457314 -139.909652709961
7.0854345635127 -132.791107177734
6.85503141305262 -124.769706726074
6.93473468316317 -130.518753051758
6.87752955001358 -129.474395751953
6.84727169464592 -119.378768920898
6.99585970645558 -132.172821044922
6.9582378535991 -131.43180847168
6.86661720008734 -120.057144165039
7.04858158645227 -128.55290222168
7.06963611933902 -129.842422485352
7.19363692979915 -128.958084106445
7.20646294371167 -127.857414245605
6.7176657077118 -133.275695800781
6.71264249106118 -126.51350402832
6.8258710250919 -127.475318908691
6.8499586835013 -131.555389404297
6.69230082054313 -128.72966003418
7.0307358158182 -133.231826782227
6.90122066637317 -131.254653930664
6.6996113289203 -134.962005615234
6.65100122769654 -135.070236206055
6.78088146379225 -130.124099731445
6.57089260485731 -124.158828735352
7.01968764478579 -128.339416503906
6.92337848302246 -126.852226257324
6.80848144173827 -122.240455627441
6.89322188507782 -126.193496704102
6.91199100213748 -130.435836791992
6.97057506613945 -125.606636047363
6.58861085358792 -125.913887023926
6.73968783971392 -141.534378051758
6.94998685540893 -134.124084472656
6.8706106258781 -123.314056396484
6.70283002058973 -131.003189086914
6.77416336270225 -130.674453735352
7.01170178372269 -133.517044067383
6.56913429821998 -118.393569946289
6.81795473152469 -120.002586364746
6.81818671671715 -122.532707214355
6.86213952087386 -122.130340576172
7.07799373598264 -131.866409301758
7.07728403078727 -129.810501098633
7.07508192570866 -126.679740905762
7.00652434080535 -131.47004699707
6.93247159124528 -127.829467773438
7.09575619109434 -135.859771728516
6.90551217845071 -129.595458984375
6.87865200758139 -122.539291381836
7.20333073913484 -130.482803344727
7.29687995790191 -128.097610473633
6.95295279605812 -124.492073059082
6.93934940119912 -129.563934326172
6.71676616236346 -121.04761505127
6.68812364177869 -123.29517364502
6.88284449911781 -129.522430419922
6.85350377915231 -135.370178222656
7.06782268036363 -122.894065856934
6.96778401895005 -128.684860229492
7.11051565724195 -122.876976013184
6.86209112277396 -126.775032043457
6.84469913058022 -128.880187988281
6.81368249681433 -123.436721801758
6.96530543253712 -130.640258789062
6.70333062529415 -114.309272766113
6.83752236186715 -119.082641601562
6.91842812453127 -125.456504821777
6.67259849535591 -128.745910644531
6.66595876577626 -123.18433380127
6.7471311825702 -137.878982543945
6.77022086622146 -122.287544250488
6.67019886881641 -116.621650695801
6.78647542776337 -122.842674255371
6.802996452976 -120.056938171387
6.80682038686695 -134.704620361328
6.64687403111009 -128.872924804688
7.01772525577056 -126.695587158203
6.78610380666875 -140.366287231445
6.90104297165599 -137.136672973633
6.99959046418286 -126.992729187012
7.18751638889027 -141.21223449707
7.17101670324476 -127.680145263672
7.26023961721069 -129.468521118164
7.10704583629259 -131.72998046875
7.05915088818187 -126.898330688477
6.96845659430652 -139.340560913086
6.61741471487509 -125.87589263916
6.90227210192844 -140.893585205078
6.74219733035844 -126.973503112793
7.15769406804768 -132.389144897461
7.50982175824049 -140.074920654297
6.93527469775665 -151.176406860352
6.94102020504983 -129.513412475586
7.11649983493149 -135.557968139648
6.78077628790287 -129.628814697266
7.00604082382157 -126.560760498047
6.76869573666267 -136.269409179688
6.80119978293066 -130.528121948242
6.56523407891682 -135.947158813477
6.77750463293407 -130.030410766602
6.4677821849533 -131.859146118164
6.72925764906942 -127.830093383789
7.00741553651562 -119.892127990723
7.00178565238562 -124.911918640137
7.17444042013677 -136.739883422852
6.95373797090195 -134.033615112305
7.2543790716522 -122.24284362793
7.12884255823223 -119.18522644043
7.19325662358673 -100.255416870117
7.38987828157893 -128.107559204102
7.39301887094801 -121.06241607666
7.7310382511742 -133.445449829102
7.39652245206416 -147.982437133789
7.88037192545802 -145.300537109375
7.03773387635368 -129.90608215332
7.47506703916055 -141.201156616211
7.27117917985454 -148.246490478516
7.61601241905888 -148.284240722656
7.09237783358254 -157.344528198242
7.37614060501542 -156.729293823242
6.89800604486373 -148.980941772461
6.9280604649153 -146.109710693359
7.19325092506871 -139.209426879883
7.14129822881142 -144.026824951172
7.28358003478615 -127.229843139648
7.42406426442186 -139.244720458984
6.93063307993972 -137.93115234375
6.98820829097062 -142.615585327148
7.26609904906717 -134.171401977539
7.51691088018042 -139.364929199219
7.26247359300764 -137.781539916992
7.35413435467433 -134.49299621582
7.59782858731886 -132.658477783203
7.38049044205437 -143.291397094727
7.13352487825707 -129.17204284668
7.56400049368564 -142.151443481445
7.2705775551825 -137.193511962891
7.42010354205503 -136.741073608398
7.69115844248154 -137.081665039062
7.32889983959591 -131.814529418945
7.5198007786955 -137.294723510742
7.82472201928682 -130.376388549805
7.71810213286425 -133.653015136719
7.45944208784115 -133.693710327148
7.57778203554599 -143.156967163086
7.14611971669187 -138.657775878906
6.56231447040275 -135.422409057617
7.37147283525955 -130.581115722656
7.44181001192 -133.299591064453
7.21748841546499 -136.930267333984
6.98085365950763 -133.368911743164
7.55312656737748 -137.646621704102
7.04936070607401 -130.372360229492
7.4387154485896 -129.004684448242
7.15434566565146 -138.234420776367
7.52022459305941 -132.874954223633
7.07172712298588 -129.110565185547
7.17689765545883 -140.591461181641
6.95127202890277 -145.898406982422
7.49179292535023 -130.836990356445
7.57664787619738 -138.865966796875
6.83099238852458 -145.94172668457
6.59138462701711 -150.862899780273
6.31754356904107 -135.613067626953
6.84061761720274 -152.556991577148
7.02496160408876 -143.141204833984
6.9626814068854 -148.367736816406
7.18287842866462 -147.190170288086
7.0946607490775 -119.852310180664
7.28379415186192 -138.275619506836
7.24500972285737 -127.62752532959
7.06535360256576 -139.475616455078
6.96021004701063 -118.674629211426
6.80800356154153 -121.580657958984
6.56847616870812 -135.422744750977
6.99470661378776 -131.330856323242
6.90828152000639 -134.481811523438
6.81961343358172 -138.51936340332
7.54878017934012 -126.401542663574
7.47899421289269 -127.399383544922
7.29038463661375 -130.849334716797
7.37239140047344 -114.598022460938
7.22517449873432 -111.394180297852
6.64651427222477 -112.809379577637
7.36864904883936 -125.749412536621
7.00424101014759 -108.855583190918
7.06275878531802 -110.822311401367
7.24153048117001 -116.719848632812
7.11223249164622 -124.512107849121
7.03769589572113 -128.585678100586
6.6846584867784 -117.055152893066
7.26023151840788 -123.920669555664
7.25861286185813 -130.532211303711
8.00021177706002 -110.047370910645
7.16126875551805 -112.845436096191
7.144629823036 -116.348503112793
6.67623791770368 -131.270889282227
6.47158355336838 -126.429016113281
7.11988975476521 -129.109710693359
7.74717569554294 -129.356948852539
8.17718472213425 -121.743453979492
8.28833986149158 -124.193878173828
7.57974177459946 -121.406982421875
7.48308845392861 -124.153785705566
7.69363547213611 -123.489410400391
7.71437686681556 -129.832748413086
7.27132887289241 -121.599334716797
7.38357852450796 -123.305992126465
7.5341516368075 -120.020286560059
6.43521117121638 -126.855110168457
6.90193932148877 -121.703659057617
6.87648599681215 -143.040954589844
8.06917593349041 -125.39958190918
7.63277321808419 -118.972198486328
8.1589885218621 -115.143081665039
7.87200131713782 -122.469787597656
7.89944341355472 -127.204078674316
7.88318240918685 -134.151901245117
7.60382881235561 -126.182472229004
8.17290110006724 -131.258422851562
7.54816463719646 -136.953186035156
7.77611950321937 -122.685905456543
7.87210883532484 -119.462440490723
7.88380406532143 -127.531150817871
8.19000861862456 -111.547164916992
7.58131801754157 -135.346374511719
7.68964872021119 -141.553314208984
7.188129008002 -125.750755310059
6.76163009651267 -124.946266174316
6.50699681788871 -116.740783691406
6.64470704508018 -117.7177734375
6.91034373614167 -134.15202331543
7.24481810940875 -121.933059692383
6.65975559477468 -127.61304473877
6.51603277977556 -124.516578674316
6.73790601993581 -126.064926147461
6.5161873281394 -115.573059082031
6.61631397103302 -134.591827392578
6.7257903500474 -127.199295043945
6.62881155511551 -134.345962524414
6.72342733119951 -135.196868896484
7.00214011185977 -135.20182800293
6.93788825895605 -147.483108520508
7.19302901579006 -142.917007446289
7.10331195110406 -135.80403137207
6.92017341449934 -148.118316650391
7.17721142797492 -142.968124389648
7.37967323974481 -136.11701965332
7.23522281782642 -128.667495727539
6.93920778056525 -139.122940063477
7.15476037821342 -146.84130859375
7.42845231516005 -128.933853149414
7.15245917115877 -147.762771606445
7.31476429400575 -140.100631713867
7.3114559492863 -147.367706298828
7.74412010583927 -151.365463256836
7.10360785024061 -136.142990112305
7.92768713605742 -144.074722290039
8.02053655270504 -146.056198120117
7.72257555016934 -137.157470703125
7.91770569131395 -128.896148681641
7.73599551033534 -116.840148925781
6.96951111261769 -138.901626586914
6.97355801186861 -142.577789306641
7.4891204617686 -135.629608154297
7.78260801573822 -124.241539001465
6.77984860912867 -138.319000244141
6.56904084119651 -137.19660949707
7.10553436332543 -143.525253295898
6.63387770087712 -140.365615844727
7.14446251640625 -132.307144165039
7.7134990008989 -138.745498657227
7.70862451989575 -135.078857421875
7.72230833130574 -138.551971435547
7.83504560215156 -132.984573364258
8.45287195918113 -129.264007568359
7.99943426396311 -149.567565917969
7.77348736559111 -134.183242797852
7.87917657896027 -134.382781982422
8.96717906586594 -143.904876708984
8.06708339450226 -132.671279907227
7.65837820441234 -122.491645812988
8.24155158510104 -127.313636779785
8.11546254553808 -129.989547729492
8.19441934849888 -131.278198242188
8.32178004765976 -123.851974487305
8.19791342499224 -126.004318237305
8.25329759277831 -108.970878601074
8.45420227574659 -105.238128662109
7.76511824188272 -102.384353637695
8.50229048247777 -102.209907531738
8.29244849251003 -114.01001739502
8.01393830112269 -108.099395751953
8.67734965122758 -132.823944091797
8.22716526371354 -120.653450012207
7.88518090168062 -111.495971679688
7.79806914180044 -124.48267364502
7.66068551893272 -133.697235107422
7.05316461084876 -135.366683959961
6.91112083337389 -135.086151123047
7.54991962165424 -125.027732849121
7.29100898794216 -107.88444519043
7.12017143423884 -116.946334838867
6.81404223910948 -120.887489318848
6.98501981759504 -131.727066040039
7.44405643733884 -137.837783813477
7.37935206845203 -134.56657409668
7.22950168909577 -121.172866821289
7.50729394799397 -131.335983276367
7.31299970862766 -112.341873168945
7.40644827677758 -110.821434020996
7.2558081749243 -107.779731750488
7.23165389282074 -101.070106506348
7.58802953477493 -106.489212036133
7.59054944175828 -117.779098510742
7.99415216112375 -121.258834838867
7.43422228503 -125.230895996094
7.21507379812857 -121.105186462402
7.3460962466919 -118.173484802246
7.59785488412839 -121.731674194336
7.10997502471147 -137.291976928711
6.95925315853594 -112.508644104004
6.57359513157948 -141.995239257812
6.46673959196836 -115.966339111328
6.49137954542489 -134.757705688477
7.13610904616858 -113.304977416992
8.24353431936538 -108.248466491699
8.10700060593171 -107.799522399902
8.05892374800143 -127.726806640625
7.95973892710928 -126.740074157715
8.31283489889436 -113.501510620117
8.04361922283793 -110.201988220215
7.6135528835981 -120.547645568848
7.677814087612 -119.696113586426
7.68503638096288 -106.419967651367
7.9750685712049 -127.024719238281
8.07665681873201 -119.583801269531
8.28735207396657 -121.302810668945
8.19765420864048 -118.666542053223
8.45317367959721 -123.974395751953
8.07752105490798 -127.760932922363
8.34268263729976 -120.536338806152
8.57725746473794 -119.28133392334
7.8426753106679 -129.585601806641
8.11413354498032 -117.932624816895
8.58747007341783 -103.859092712402
8.27714091127888 -103.763076782227
8.90953217046109 -115.646614074707
8.41454753025234 -119.049255371094
8.47824367022827 -123.157699584961
8.42433705971339 -118.250152587891
8.34541742954475 -142.769943237305
8.20698613092677 -127.021591186523
8.30171701967964 -130.971008300781
7.91754600464847 -127.609817504883
7.91257368993091 -118.654769897461
7.84307754831875 -120.066184997559
7.84592390897588 -140.336639404297
7.65672476311916 -126.721199035645
7.87800954275409 -117.765502929688
7.43629322243286 -115.055709838867
7.92319914250814 -114.954734802246
8.27674139032153 -107.573623657227
8.12771344136832 -116.002853393555
8.21775583347839 -110.689300537109
8.38753855614948 -119.564361572266
8.5211180113259 -107.621192932129
8.17937056708217 -129.876220703125
7.28836196136594 -128.152465820312
7.37405024944058 -121.631370544434
7.31008738397526 -115.903442382812
7.52149400080536 -112.571617126465
7.91973429962689 -118.946258544922
6.95450432297219 -126.388717651367
7.1798359325913 -114.484725952148
6.96798172923472 -122.568099975586
7.51374566852652 -113.745384216309
7.32556041171888 -123.69017791748
7.17189311639203 -113.573623657227
7.15402806625015 -120.418174743652
7.36557265354531 -120.839027404785
7.16854658888732 -111.269981384277
7.0981048535208 -123.583534240723
7.32313481001562 -116.597053527832
7.18754187227333 -128.758331298828
7.0232680127862 -119.53621673584
7.09157343153183 -135.462295532227
7.43888971853887 -112.45637512207
7.62443024277596 -121.05101776123
7.26705723826287 -117.959594726562
7.1475806272899 -124.431991577148
7.19490468494479 -135.399261474609
7.25894358882961 -127.148551940918
7.43932295632653 -117.720603942871
7.43127569084531 -115.528602600098
7.28878523234008 -135.557464599609
6.73978061817318 -119.852905273438
7.38711113784689 -129.934448242188
7.63826592906634 -129.114822387695
7.47810575287953 -133.511016845703
7.68537050502615 -132.371444702148
7.50856404544466 -124.075180053711
7.79060409856018 -137.787307739258
7.6462017931522 -133.120986938477
7.09962307000192 -139.23225402832
7.42846876235 -132.521362304688
7.20145709212384 -129.213226318359
6.43741667852744 -125.650665283203
7.41255844535733 -126.39949798584
8.22160275066934 -123.277420043945
8.32140615572111 -146.530181884766
8.36847532032265 -125.065628051758
7.72430369640353 -133.559143066406
7.97139064743286 -131.467437744141
8.2129172347176 -135.037673950195
8.17888510610953 -134.077789306641
8.2568403664791 -139.969787597656
8.10659071742917 -138.406951904297
7.97763436339009 -131.186889648438
7.49603554038432 -131.783279418945
8.15312469883173 -128.718460083008
8.3359557703577 -127.061370849609
7.78557270568969 -123.755447387695
8.08476688343177 -134.19026184082
8.80442160224651 -126.425971984863
7.70337156426488 -124.570167541504
7.87335549142811 -115.644798278809
8.49263363240304 -119.160789489746
7.99779158900555 -124.98494720459
7.26633566009125 -126.047470092773
8.13092277672817 -121.296264648438
8.15263508135252 -126.932632446289
8.17956456681261 -120.174942016602
7.25625165789207 -123.752166748047
7.06673225234803 -128.609802246094
8.09441758963092 -125.590881347656
7.53503064325635 -124.18480682373
7.78089043143674 -126.85466003418
8.30616297868015 -122.129264831543
8.06379802417452 -128.82063293457
7.98742241869502 -131.133911132812
8.19927793743489 -120.501449584961
8.21254888249181 -131.41291809082
7.6642676740502 -137.284790039062
8.58055696541914 -135.873153686523
7.99548183740621 -130.522598266602
7.26216052149294 -125.361625671387
7.09656325291736 -127.183876037598
8.08801472029354 -122.990524291992
6.70534483986404 -119.751930236816
6.64466323351533 -129.597717285156
6.43020897761357 -119.495323181152
6.14215818565821 -127.575057983398
6.09404306169803 -123.350006103516
6.25056240122743 -127.762268066406
6.4884497371137 -127.161460876465
6.86072716923824 -119.630409240723
7.39536361613074 -114.611801147461
7.13799687443225 -121.553092956543
7.06019816396377 -117.868545532227
6.83281875251469 -124.636215209961
7.00640600125628 -130.779052734375
6.67163890573112 -130.839111328125
6.68707393845342 -124.515747070312
6.6587535926928 -118.948616027832
7.19507399162193 -132.369125366211
6.34289353679592 -125.475929260254
6.73912233763212 -126.243934631348
6.5593679295785 -119.951034545898
6.65489379488077 -121.176002502441
6.8156639920827 -139.488189697266
6.62010080316187 -136.944244384766
6.37126061118151 -132.997253417969
6.37169361792512 -125.050918579102
6.25579732183337 -134.506530761719
6.45594636747204 -129.523193359375
6.71865989475227 -127.447959899902
6.73786489332472 -135.408279418945
6.62579002366166 -136.332656860352
7.00967971670566 -130.335525512695
6.64242871082173 -125.982078552246
7.05164425242145 -135.121704101562
7.24451602074707 -130.299728393555
7.60693084147084 -120.373229980469
7.41481335514722 -135.675628662109
7.35644362467162 -133.448745727539
8.19209860914612 -138.060974121094
7.30733173011723 -128.490814208984
7.67160401311397 -127.125617980957
8.56025418956108 -129.517333984375
8.34459302376911 -124.552284240723
7.76297861389978 -124.870162963867
6.9650166784749 -129.546539306641
7.46814627327577 -130.555694580078
7.41644992891724 -136.658279418945
7.47215708497911 -126.333969116211
6.98130597999578 -136.013870239258
7.38550714524737 -130.232467651367
7.87017744981266 -130.187774658203
7.3503248038748 -122.42293548584
7.15922047476529 -126.141654968262
7.51150911453683 -122.099876403809
7.13257944696749 -128.225036621094
6.96710871983361 -124.65665435791
6.32012879611414 -128.325622558594
7.0505139694536 -132.769989013672
7.64864939990884 -118.132926940918
6.72166054375058 -122.232749938965
6.93801653037865 -122.977066040039
7.61679247632656 -126.21639251709
7.28202683264917 -133.040451049805
6.71831825207181 -109.469024658203
7.1558626593235 -119.428428649902
7.2547596341444 -130.140838623047
6.70868118299258 -118.590644836426
6.61284380867156 -127.245445251465
6.32055603173624 -130.242568969727
6.48903248874056 -128.633346557617
6.17853913223304 -124.204162597656
6.41560414708387 -117.323509216309
6.25659456433226 -121.990577697754
6.62271236705188 -134.528457641602
7.29497598199524 -121.723571777344
7.78514792339194 -110.678703308105
6.76090863001177 -118.484481811523
7.96346665856411 -116.529022216797
7.37643290232581 -120.064552307129
7.22489012164832 -115.245300292969
7.65100858896655 -120.17716217041
7.97096123786528 -120.193588256836
7.36161484942865 -125.825256347656
7.10811217820626 -117.931770324707
7.30901904398111 -104.992744445801
6.36149987605804 -122.024894714355
6.71265257212473 -124.243721008301
6.55498941845472 -111.240715026855
7.57341776118915 -103.919303894043
7.30535924190906 -113.09831237793
6.72784849694574 -109.735786437988
6.43518562191275 -119.779441833496
6.54198235876761 -125.950836181641
7.21538191602039 -120.273826599121
7.06822819283178 -138.256561279297
6.62285247638114 -126.112640380859
6.70411088771019 -129.514877319336
6.69501745606053 -118.21208190918
8.22536456102991 -121.730842590332
8.18569373879478 -134.44953918457
8.27877212182682 -116.480911254883
8.9518783367691 -111.977516174316
8.40523710284579 -113.569305419922
7.46051125872928 -112.124061584473
7.02374883156872 -117.169174194336
7.46004002198801 -140.949493408203
7.86181840030028 -124.617202758789
7.94166898523719 -134.660079956055
7.82121125591815 -139.168548583984
8.05615154872444 -134.586761474609
7.0860364877164 -121.252494812012
7.02002505154997 -131.294296264648
7.25478197731946 -126.913841247559
7.3259962623364 -138.404098510742
6.85000185265843 -141.803466796875
6.78644174052324 -141.220001220703
6.95810561992035 -134.34423828125
6.87235510605966 -119.312065124512
6.73678930566315 -134.634384155273
6.6527131614989 -134.56819152832
6.52379029579081 -125.211181640625
6.68692402726334 -129.204025268555
6.6795389540544 -115.717132568359
6.59345780379933 -119.926223754883
6.35340712229979 -129.567092895508
6.40550926260701 -132.552154541016
5.99474329356941 -126.970252990723
6.73694576746362 -133.45866394043
6.95891273810109 -129.140518188477
6.91522680331927 -145.138793945312
6.33750478366095 -134.235260009766
7.0854202866181 -143.508148193359
7.10055371260612 -136.868255615234
7.07756995108693 -141.92887878418
7.40806421164142 -136.116516113281
6.75306450137616 -140.841110229492
6.91553191931644 -126.201309204102
7.31138246735542 -128.186004638672
7.18288959294363 -138.473205566406
7.10406000000854 -135.639389038086
6.91468898571779 -136.47785949707
6.87777675405839 -134.472885131836
7.50409756477966 -134.799331665039
7.28477600418751 -131.558609008789
7.31642232656925 -153.370819091797
7.52832618984505 -142.641845703125
7.29579698699544 -157.893447875977
6.91360625725717 -139.156936645508
6.69467483490906 -134.092254638672
7.06263702735387 -125.500503540039
7.34588098930291 -121.506637573242
7.20247425014801 -121.414756774902
7.33666873675488 -116.429946899414
7.34250470964622 -118.229293823242
6.97535907166025 -133.925354003906
7.0082051154562 -138.398483276367
7.23236126732946 -147.917098999023
6.89481378813352 -144.434432983398
7.03635428952529 -119.372840881348
7.19297513407343 -127.327445983887
7.33352632180586 -133.441864013672
7.28924021879082 -120.294807434082
7.62276365167536 -125.600639343262
7.26843684333047 -129.204132080078
7.12298619037565 -134.478012084961
6.54034706314448 -140.161468505859
6.85153641102116 -123.682716369629
7.11568685461424 -116.223289489746
7.3130646299165 -115.929321289062
7.12623093220267 -140.62548828125
6.81148776153321 -138.725982666016
7.0924048417458 -127.357894897461
6.93020190002428 -134.716796875
7.08180518844456 -132.825378417969
6.96159756787787 -156.13752746582
7.37446680324848 -163.724914550781
7.18650507662398 -166.195037841797
7.42464542041486 -154.555450439453
7.20585947446054 -164.206466674805
6.8225226334003 -175.020904541016
7.14977650105182 -152.500778198242
7.15251072562572 -140.212982177734
7.0815366976477 -158.112838745117
6.89302542398505 -156.756286621094
6.84336066216132 -148.795272827148
6.89802321150724 -148.95036315918
6.99806217055967 -148.109436035156
6.95562699935263 -145.517776489258
7.01317248154414 -140.15315246582
6.91121915818495 -141.782531738281
6.70699390706994 -134.134582519531
6.9074357654554 -137.333465576172
6.8052191249827 -139.242218017578
6.89210045303181 -133.761703491211
7.24492793031038 -140.04345703125
7.02476184190869 -146.613128662109
6.55300346470434 -127.164329528809
6.431431287537 -126.078666687012
6.60205917391664 -136.494964599609
6.66151904691707 -130.660202026367
6.43656600044961 -137.485702514648
7.0849070371621 -138.124862670898
6.81539583857288 -136.089263916016
6.78316109474386 -126.461990356445
6.76726252158696 -128.451309204102
6.92831989638037 -142.518539428711
6.67683916198246 -133.436141967773
6.82032300542365 -129.163238525391
6.83019362886032 -137.776992797852
6.77987919661541 -139.399520874023
6.76109313318333 -148.723815917969
6.69329002308019 -139.006561279297
6.65947477249108 -131.012847900391
6.99888652563609 -140.837448120117
6.95217636953224 -143.121765136719
6.61062803428652 -127.652290344238
6.97773893478842 -143.83349609375
6.9597766541553 -129.369277954102
7.00422306826187 -132.614227294922
6.97686395502682 -139.558441162109
6.97783013541814 -138.611175537109
6.89949088821822 -142.810104370117
7.05289176847422 -134.832336425781
7.07489091992167 -144.088729858398
6.96148429079701 -145.759765625
6.78663223798296 -147.261810302734
6.83029857528825 -125.308441162109
6.83084617990704 -137.050842285156
6.90509309756763 -136.956832885742
6.70432018050103 -141.027221679688
6.77511993733539 -141.6689453125
6.88509032534795 -133.678329467773
7.45617097883272 -142.059280395508
6.67711334378868 -138.387664794922
6.97463252613272 -144.124038696289
6.90225012006476 -130.728302001953
6.81497806885721 -132.88200378418
6.84306444056922 -134.465118408203
6.92264442875507 -130.882476806641
6.97201362182572 -130.171142578125
6.90812079240511 -137.498123168945
7.00523201392789 -132.387130737305
7.06720454004512 -137.786514282227
6.16339129982983 -139.702682495117
6.6928609523458 -130.189743041992
6.7214837717506 -123.93824005127
6.69026316719167 -133.998870849609
6.95159308095037 -147.712738037109
6.96290413600554 -132.184020996094
7.26702124876524 -129.553695678711
7.12301391889248 -130.120193481445
6.9195794657705 -131.27783203125
7.24065454744429 -133.795944213867
6.79565506873689 -141.200866699219
7.01362667786342 -124.253356933594
7.0936286198812 -137.585021972656
6.85887521683587 -130.255279541016
6.63775329803029 -140.100509643555
6.68600402215411 -144.717727661133
6.62387831771576 -130.870681762695
6.54258837960709 -128.852462768555
7.1165906225039 -128.706359863281
6.53119209241396 -128.486190795898
6.44091481656303 -124.24919128418
6.56890040462964 -131.099670410156
6.43877748851616 -131.854904174805
6.36106969881642 -123.121376037598
6.82506317549242 -125.862205505371
6.71576180326406 -132.048126220703
6.73393525679856 -127.981010437012
6.55365024982688 -129.955047607422
6.7238402743772 -131.231948852539
6.55392737055146 -143.942443847656
6.49995242836248 -130.534957885742
6.7574982308638 -130.980941772461
6.62162456797479 -123.644760131836
6.69100032664903 -135.592102050781
7.00633787834318 -139.639877319336
6.65212959867013 -133.900268554688
6.5484305075768 -129.144912719727
6.69998435397987 -131.730682373047
6.68826290251694 -126.51683807373
6.43988202855222 -130.473007202148
6.5160209533218 -136.939712524414
6.64912787871289 -129.719696044922
6.516736216692 -128.325607299805
6.54811726462982 -132.704452514648
6.20248590385797 -120.563415527344
6.66611922696099 -130.76042175293
6.28735059283944 -142.656356811523
6.55485960056694 -140.494705200195
6.57894855554876 -133.896942138672
6.59918000141407 -132.018920898438
6.46627363516823 -134.881134033203
6.35201501402558 -129.092788696289
6.37382995873718 -132.519760131836
6.35385016089708 -138.877212524414
6.47682959982511 -136.972595214844
6.26815583541709 -138.7841796875
6.40107262659603 -138.697082519531
6.35726576914288 -137.050552368164
6.38975733277407 -141.336410522461
6.24045940811725 -146.905517578125
6.10753707659597 -151.800338745117
6.50793278703093 -147.964904785156
6.27070742092306 -142.144805908203
6.16809063617176 -135.797760009766
6.63916632750073 -151.929336547852
6.16968869758212 -136.840301513672
6.30226402285261 -139.684356689453
6.68803129147714 -137.744613647461
6.41550104643582 -146.477874755859
6.74242112675905 -138.617141723633
6.64032881699451 -137.066940307617
6.39684359821593 -138.005599975586
6.38703409268051 -117.758934020996
6.59135774635492 -126.258659362793
6.48681485917931 -128.442642211914
6.63035378803116 -125.794082641602
6.84659207801087 -129.271438598633
6.55469090383211 -117.195503234863
7.02604878408708 -144.162109375
6.55936194455206 -133.092315673828
6.36954835490151 -120.99390411377
6.59401451995868 -112.302574157715
6.82685332188478 -137.924789428711
6.60757834327279 -139.754211425781
6.63372037776871 -122.80339050293
6.46997464774363 -147.016174316406
6.22346155729919 -123.479751586914
7.28751167793227 -138.259185791016
6.70330694156036 -128.530517578125
6.30502088046377 -128.118118286133
6.39815041757456 -135.035766601562
6.67363027118817 -128.906280517578
6.33168715455071 -125.545234680176
7.11178862206089 -131.088302612305
6.3450216958401 -136.471817016602
6.66207725960011 -123.717788696289
7.10541910927791 -122.075714111328
6.25515580498819 -139.21891784668
6.15830269307877 -133.447708129883
5.85989470596997 -128.141174316406
6.05602009413342 -141.465438842773
5.99503341058562 -140.791351318359
6.23326035812039 -132.075500488281
5.84526902888255 -136.678756713867
6.07740680675328 -126.953414916992
6.07468260895416 -131.6875
6.00089731081293 -126.509315490723
6.09853456838457 -130.706619262695
6.17438482212112 -138.827178955078
6.36671432650067 -151.557998657227
5.78546584575264 -136.67057800293
6.04008210472548 -128.622543334961
5.95433924433617 -137.687896728516
6.09574447123629 -131.836639404297
6.17658033946056 -147.308944702148
6.05347679308562 -136.785385131836
6.97572862831951 -132.004608154297
6.96277986375745 -126.230911254883
6.55775215422298 -114.470420837402
6.47132380776224 -131.893753051758
5.969792370108 -133.846176147461
6.05821302721816 -129.575119018555
6.55441803344176 -140.205978393555
7.25219516590394 -143.190368652344
8.13026861704413 -129.812057495117
7.82560469268679 -133.999618530273
7.8538512760392 -131.962677001953
7.54621842552364 -128.161666870117
7.22646696663219 -117.009391784668
7.06265342281361 -126.491119384766
6.08731769866117 -129.947799682617
6.59304766177706 -131.550369262695
6.64184481587173 -126.194931030273
7.38818347561181 -132.023986816406
6.54523309622616 -139.35417175293
6.42498050535266 -123.868675231934
6.64927469536482 -118.340209960938
6.46978085932354 -128.257705688477
6.71645124621281 -124.367485046387
6.98671347154578 -125.497856140137
6.58270406599371 -123.748100280762
7.23740176208277 -123.93083190918
6.57147546364452 -117.400939941406
7.27189659840916 -122.87419128418
7.21503793572812 -124.716636657715
6.73348885296978 -130.114120483398
6.702445736026 -121.875671386719
6.5230299129368 -124.671714782715
6.91851626320139 -129.732437133789
7.90370739357605 -129.168365478516
7.24119950450367 -127.449638366699
7.7226476535144 -119.72533416748
7.39791695888759 -120.603698730469
7.22652964142675 -124.505920410156
7.15116086367944 -142.04328918457
7.27766729236045 -111.660629272461
8.17955775525565 -141.312469482422
7.95153078059206 -128.962005615234
8.48847587308233 -121.801574707031
7.72999753057816 -118.849105834961
8.44772705560648 -122.821105957031
8.25388931781957 -114.666114807129
8.56596048280666 -123.444793701172
8.5019235306199 -119.483848571777
8.64341130446488 -130.005584716797
8.87316853299872 -134.141952514648
8.54703104493778 -136.557159423828
8.91090903268229 -130.623321533203
8.07679467391663 -119.495010375977
8.53676788994087 -139.353988647461
7.69172233919209 -131.276901245117
8.18982234661157 -130.846740722656
8.77020754511416 -130.609344482422
8.37813370213925 -134.267532348633
7.95524920702132 -129.384140014648
8.09219572993517 -118.954872131348
9.25734370320125 -126.420448303223
8.91778627644557 -118.778953552246
8.72995972434 -127.970726013184
8.68494100759569 -103.164672851562
8.50037691413104 -118.672462463379
8.10621662085913 -113.487983703613
9.56514870990051 -115.73299407959
8.76917707233794 -121.431419372559
8.64674327320796 -120.295043945312
8.73025369950399 -115.996940612793
9.19803430790692 -119.737983703613
8.96919075002459 -121.280990600586
8.38514731021463 -121.931129455566
8.20032406991406 -125.040245056152
8.0243032079901 -122.320724487305
8.34432671259463 -112.892631530762
8.34831250711771 -107.610206604004
7.53926688874164 -135.082427978516
8.55140201603668 -129.30451965332
8.29724770168775 -123.440383911133
8.17715747146791 -123.837219238281
8.10212511978222 -127.858367919922
7.94968213405289 -127.857963562012
7.78903458191407 -111.022819519043
7.69235134938497 -121.666381835938
8.55390507730264 -118.122833251953
7.88683778749834 -135.510925292969
8.22625724532602 -125.569999694824
7.8970305824077 -121.664169311523
8.83981935709403 -128.656097412109
9.58499170917204 -112.048377990723
8.7924978886798 -121.007019042969
7.63889170788907 -110.79662322998
8.39324009375138 -108.830841064453
8.27480354810935 -133.298919677734
8.14066217835925 -132.279083251953
8.59800314347937 -133.519989013672
9.00018114869077 -123.845863342285
8.58354767683437 -134.28010559082
8.33872893570637 -117.250595092773
7.59172408678498 -141.965896606445
7.38602347676994 -135.394500732422
6.9832939873553 -142.589599609375
6.63727974899838 -147.460327148438
6.65251069336936 -141.595397949219
7.20482244953103 -133.618240356445
6.80138191449802 -115.098098754883
6.93031270230148 -131.938888549805
7.06220103457284 -138.039367675781
6.58477455042914 -139.566131591797
6.86045879941499 -136.141754150391
6.72240549366098 -132.139083862305
6.68714717544346 -120.74486541748
6.53359507587718 -118.902885437012
7.08790439913373 -124.667686462402
6.96521774316544 -113.961784362793
7.49547690785063 -113.175834655762
6.8035316978327 -131.533126831055
6.8576383620296 -129.765090942383
6.40047210541991 -122.915946960449
7.08169453076181 -137.549652099609
7.11741371805385 -118.284698486328
7.03808515691464 -131.382797241211
7.64883988374873 -129.259521484375
8.2113832695091 -113.510650634766
8.27744601201474 -118.479438781738
8.03549829109116 -133.390090942383
7.95439213214702 -120.992279052734
7.90144809681155 -139.722366333008
8.07935563838668 -140.34391784668
9.06768596498631 -129.733322143555
7.89893435465008 -149.105880737305
9.46953425562357 -140.215545654297
8.36802307567036 -143.469131469727
8.65071052088257 -137.548156738281
7.8172645578693 -133.176803588867
7.99578561433643 -117.026435852051
7.23199903115555 -124.151557922363
7.99566353719497 -122.432197570801
7.43858811117306 -102.94554901123
7.97560262987768 -108.352607727051
7.11473345824944 -109.068710327148
7.21850584155032 -119.940086364746
7.22704663531018 -131.988693237305
7.31041813900276 -112.573265075684
7.62461681137287 -114.199516296387
7.24919865762083 -128.82080078125
7.64366537346333 -106.775100708008
7.31684101887812 -111.115463256836
7.61733238422683 -127.440841674805
7.6893551042594 -125.969314575195
7.57909379165968 -121.272674560547
8.04799175776614 -124.09481048584
7.90022739707399 -120.03881072998
8.01515598281859 -120.571510314941
8.24322330575469 -135.975158691406
8.72221833516701 -127.722793579102
7.20108615608089 -118.792945861816
7.93021791892315 -124.330276489258
8.17480932805923 -122.045684814453
7.92172402335463 -125.684715270996
8.66218350200299 -124.09481048584
8.09498914397399 -135.582489013672
8.61431676851732 -119.891799926758
8.03369296252665 -128.894958496094
8.11242509935499 -128.059753417969
7.44877640995616 -126.767784118652
8.41152491905208 -131.52033996582
8.07352128124726 -130.369323730469
7.13865845722607 -123.433349609375
8.48978537055129 -134.710830688477
8.01997178225875 -130.304489135742
7.22969126950976 -130.46452331543
7.73391779965674 -142.666290283203
7.63120055688388 -143.51579284668
7.31197598780964 -142.287948608398
6.69063951735844 -130.332626342773
7.05731876091877 -140.5869140625
7.03342858264555 -133.364700317383
7.90509547214099 -116.224304199219
7.57425019774125 -137.119750976562
7.70319375647076 -139.765563964844
7.95873318115864 -136.344757080078
8.14349129292145 -124.251609802246
8.54771450503813 -141.561096191406
8.1677222435195 -143.528823852539
7.4304010603943 -133.661315917969
7.86030284821763 -118.888145446777
7.85880826788113 -136.756988525391
7.86907089170594 -123.41716003418
7.47183949369005 -122.558044433594
7.84355744223485 -123.891136169434
7.7604312979202 -130.090133666992
6.87298971663864 -120.361228942871
7.01274431426206 -126.480476379395
8.3489140408157 -130.339096069336
7.62516570853222 -122.508392333984
7.25502723375518 -124.599220275879
7.76925872262732 -124.907646179199
8.08690888963826 -120.417808532715
7.8591034098053 -110.351760864258
8.00290242613603 -114.189460754395
8.11988035807428 -118.731811523438
8.73757856063127 -115.432723999023
8.07481078460624 -114.077415466309
8.34019893993912 -120.876167297363
7.93807306180116 -109.25463104248
7.49885398166623 -112.617294311523
7.92730339431416 -115.25658416748
7.16116399888225 -110.507530212402
8.33885319677024 -116.077095031738
7.53851717859324 -127.249443054199
7.88209492737571 -121.458564758301
7.92496364632906 -114.5986328125
8.31146030476328 -124.117202758789
8.87239759233672 -114.30135345459
7.43545130027359 -117.624938964844
8.28677013385675 -113.367034912109
8.45142437388721 -104.466361999512
8.01073557684469 -119.105934143066
7.89984684242569 -114.365951538086
7.19829915489221 -120.412300109863
7.70046830225009 -122.275726318359
6.95572694924115 -112.981552124023
7.36762587204929 -121.540824890137
7.18547750096914 -114.566452026367
7.51308325387603 -127.060920715332
7.27748099135716 -97.5240936279297
7.50461231044879 -124.447006225586
7.16326282194125 -154.270690917969
6.91012212836927 -148.720672607422
7.75038657523302 -132.432601928711
7.46960002266837 -132.192764282227
7.50335979023238 -116.064445495605
7.7314014638332 -117.398056030273
8.16150642900599 -104.717483520508
7.48588638079954 -119.589485168457
6.8099474201535 -115.766899108887
7.4008457545834 -116.338157653809
7.31756360548869 -108.93531036377
7.44337443360809 -112.983200073242
7.39704829122143 -117.702476501465
7.58385688581134 -130.859619140625
7.44114974757557 -124.494964599609
7.70259436575525 -95.4652481079102
7.55426640279235 -113.305503845215
7.80511364082141 -120.855651855469
7.45781439017047 -124.726043701172
7.84246891222574 -119.955390930176
7.53215926218228 -127.080627441406
7.79633516166651 -128.272048950195
7.63388490669087 -128.668930053711
7.53802283101963 -121.064239501953
7.4953824333872 -113.048545837402
7.51600406964975 -95.1890869140625
7.84553254336896 -98.7714004516602
7.76869330050478 -108.467140197754
7.50842312517256 -129.543701171875
7.62539842023443 -121.712471008301
6.91074546460782 -123.390426635742
7.36248797849068 -131.843170166016
7.58479071163638 -127.234443664551
8.26195460463068 -124.789703369141
7.75581578806937 -116.216682434082
8.40038818150013 -114.324531555176
7.97847639288303 -121.357925415039
8.34230675183967 -117.452476501465
7.67051870511848 -113.900810241699
7.50947133818568 -132.721618652344
7.64724957139117 -121.604362487793
7.77831399199603 -119.465270996094
7.76022542257175 -123.896057128906
7.49179114816704 -116.939323425293
7.6260872165491 -106.05052947998
7.10504641818787 -94.7880172729492
7.71030376827322 -97.8375244140625
7.6073126841946 -85.6527404785156
7.38631161954756 -98.0681076049805
7.53312079610858 -108.806755065918
7.40178871408393 -106.991401672363
7.43857103651004 -98.8474273681641
7.43100191534568 -104.505653381348
7.49441695747289 -99.4261093139648
7.54395061912779 -100.375015258789
7.48155051673999 -99.8558502197266
7.42112085908799 -95.2705535888672
7.37968334391772 -88.3170547485352
7.3728936230603 -101.996116638184
7.34141311897144 -90.3048629760742
7.3897062617618 -94.2055358886719
7.85814976069621 -89.2887725830078
7.41453530646635 -102.515495300293
7.59302407374915 -94.4914932250977
7.67678363032296 -98.8231201171875
7.71053564612236 -100.776329040527
7.66027136446144 -98.6448059082031
7.46357962739779 -97.7823028564453
7.68005474876954 -102.755630493164
7.85058292116655 -100.586715698242
7.55902312014445 -91.8295669555664
7.63586772907731 -84.5882949829102
7.57515098853467 -88.1815795898438
7.75813856001895 -106.041481018066
7.44053331673163 -103.690521240234
7.76776152472995 -121.134117126465
7.62503442770742 -109.829406738281
7.70217701053447 -107.163146972656
7.61065878978999 -100.884658813477
7.65899758367647 -98.775634765625
7.75341250678671 -91.6062622070312
7.7727059820194 -105.663009643555
7.58373882333945 -99.8232955932617
7.81436028455483 -117.066383361816
7.6840604137304 -104.156967163086
7.58378900143672 -103.709091186523
7.77503819793295 -95.3366928100586
7.71716916520538 -116.830955505371
7.71899884323453 -104.910789489746
7.74357036511445 -101.290733337402
7.79279088353666 -110.720062255859
7.51839183425936 -117.862525939941
7.83230062793651 -106.560035705566
8.010254621869 -109.78231048584
7.51543135326856 -119.562980651855
7.45345583289041 -113.522903442383
7.63764647996421 -95.5742263793945
7.94330679369213 -122.249755859375
8.12535757874449 -126.363922119141
7.97091444559882 -141.052261352539
7.95018453744981 -144.967468261719
7.96204711534833 -145.244338989258
8.0523490049193 -141.494049072266
7.96465998467352 -138.634124755859
7.71732777935038 -150.9228515625
7.72588467522478 -139.765609741211
7.85716197553746 -165.541152954102
7.73199365092462 -138.611709594727
7.64788694923565 -145.97265625
7.50538983749438 -139.585433959961
7.6388323362447 -136.801483154297
7.83032212268277 -153.386123657227
7.87776149867453 -149.591705322266
7.63289447597922 -140.679321289062
7.5776347590088 -138.557220458984
7.76316363652595 -134.894790649414
7.91275550024988 -126.004440307617
7.74675044819013 -113.41276550293
7.67840569991163 -125.241844177246
7.55310263789323 -111.505790710449
7.47784904812827 -116.86962890625
7.54901066218734 -128.352294921875
7.58132563028575 -132.670288085938
7.42160726557068 -106.036682128906
7.59461673455091 -119.271492004395
7.72605759026368 -122.968391418457
7.70343614927674 -110.938011169434
7.90380451649209 -111.938468933105
7.84260662226707 -114.778907775879
7.82556901842121 -121.560104370117
7.87176419179431 -115.110336303711
7.88804810328354 -128.698104858398
8.01863815736786 -136.2529296875
7.87604676319932 -135.087799072266
7.71210303369434 -139.906478881836
7.71221262319309 -137.291748046875
7.85112543961979 -140.437561035156
7.65098859680283 -134.367553710938
7.64776011472449 -128.348831176758
7.75032855720314 -136.708435058594
7.78883407555798 -126.379920959473
7.9364749941813 -138.611740112305
7.8351624918659 -139.1591796875
8.00331484870581 -130.242462158203
7.69803043659386 -119.375099182129
7.65288581814818 -134.762451171875
7.66785182677103 -125.692680358887
7.83244137428328 -124.972244262695
7.93736265376238 -127.92529296875
7.84462840708199 -135.280807495117
7.61128184443 -134.0966796875
7.66617929560444 -141.254302978516
7.76010377842835 -145.456954956055
7.39613499122704 -133.620880126953
7.59433776494388 -126.27367401123
7.75200211051415 -99.6068954467773
7.78460141727506 -110.596733093262
7.78069172619298 -106.284103393555
7.85128524007419 -125.869873046875
7.57871347662616 -111.268051147461
7.69777658676682 -83.611457824707
7.741356732207 -96.6591873168945
7.83517279728836 -88.1263961791992
7.89125110902397 -96.2331237792969
7.75640629818797 -97.4544448852539
7.6614185123796 -96.3910140991211
7.75532698127836 -90.7756576538086
7.89190373429281 -101.797920227051
7.6954690334735 -95.1366424560547
7.74342710602031 -102.810218811035
7.69675502537542 -87.118522644043
7.80409147197308 -93.9687881469727
7.82833415729613 -100.790596008301
7.68999280522655 -91.559944152832
7.54402334712526 -102.802711486816
7.86658532099029 -99.7678909301758
7.70544706701546 -90.0866775512695
7.77105731158894 -102.53165435791
7.87569259786451 -93.9750900268555
7.76441607582245 -102.354682922363
7.82500741397301 -100.718086242676
7.86513813594624 -99.8990707397461
7.82659103263999 -104.543800354004
7.94360257501881 -101.430198669434
7.7778167121874 -85.6264190673828
7.72260239738232 -93.7754898071289
7.96118457728895 -96.7488174438477
7.89424281356034 -96.3124847412109
7.76228548155501 -98.6919250488281
7.7678993970299 -102.081367492676
7.7741442665041 -105.849563598633
8.07674237097315 -106.94197845459
7.7311443042432 -94.6271896362305
7.77053794443046 -99.4547500610352
7.91405943158088 -88.7152099609375
7.74470240730013 -96.2693939208984
8.01417637826556 -92.7773361206055
7.62982819036427 -89.8553085327148
7.84012189131841 -97.2101593017578
7.97212173317046 -86.0438537597656
7.76747428990268 -93.3917083740234
7.69769517203716 -98.7112884521484
7.56343651593786 -117.712242126465
7.93539714217494 -113.984397888184
7.78575834946917 -122.689895629883
7.78927392967109 -117.22216796875
7.85882660725904 -122.192169189453
7.91886194754954 -109.589477539062
7.91820631230319 -125.378967285156
7.86179999834144 -131.500946044922
7.75027945867731 -120.58731842041
7.947535740498 -110.583229064941
8.30566738958808 -119.170692443848
7.74773708034413 -99.2308654785156
7.86895011407281 -103.103385925293
7.59153762343887 -102.767440795898
8.65226408728834 -101.836349487305
8.63760964195674 -93.7333450317383
8.01267422907636 -89.8731155395508
8.3194905705303 -90.13427734375
7.77548557508896 -82.2813491821289
7.26388646083431 -82.8835754394531
7.32150902451723 -96.2095260620117
8.03865835530828 -96.8205490112305
6.31344324123005 -94.6130599975586
6.86267122521318 -97.7712554931641
6.79884815760655 -100.24772644043
6.7787688582403 -97.0621871948242
7.12339426859455 -95.1148681640625
7.26529597460804 -108.054443359375
7.38126865955027 -106.684524536133
7.44097548154838 -112.179130554199
7.15393293264039 -106.531921386719
6.59624233341889 -109.612098693848
7.41258768934755 -103.515380859375
7.20988250209326 -109.640892028809
7.04228059413493 -97.516975402832
6.7559956985012 -83.8017959594727
6.86122314635712 -96.4761581420898
6.95267723850228 -92.2792053222656
7.80674493866647 -94.5538330078125
6.97498271563129 -89.4645919799805
7.05615439647098 -109.458938598633
6.20891958242558 -111.070938110352
6.42668760618371 -120.285316467285
6.79165898181213 -112.051612854004
6.6456615417168 -96.4882202148438
7.48665537886497 -98.3051605224609
6.47790214154648 -88.0298004150391
6.22038501371288 -87.22802734375
6.87673486424684 -97.4878005981445
6.8465815010735 -90.2793807983398
7.31196662507361 -81.8243026733398
7.28258142444238 -76.6576309204102
7.05852672928033 -92.883903503418
7.00203741604299 -81.2525939941406
7.45929059801542 -69.8174591064453
7.15666391804632 -94.9904556274414
7.22790263413764 -104.150283813477
7.27148478069415 -102.984382629395
7.21146538489664 -121.688346862793
7.1557073023586 -123.057769775391
6.92707752902407 -122.573097229004
7.05487452970649 -115.18643951416
7.0642847032799 -117.185585021973
7.1240216176404 -115.894592285156
7.48822368278535 -99.0838241577148
7.02243672982639 -109.442413330078
7.48629837653036 -104.016021728516
7.44871823093719 -120.276748657227
7.06249166391418 -113.266777038574
7.17457677379864 -113.166999816895
7.0846425774192 -120.533020019531
7.02001376679738 -108.842964172363
6.92088252546223 -107.937400817871
7.32267308638911 -97.996696472168
7.08561023000345 -103.752380371094
7.15941506482573 -109.30818939209
6.94509221914632 -111.163856506348
6.85279663673638 -124.275085449219
7.10168339696507 -112.400077819824
7.06555167252214 -116.774551391602
7.08463395363394 -108.89917755127
7.0081927060992 -111.28572845459
7.2433615850333 -92.7327575683594
6.93821650987922 -83.9693298339844
6.99919537743757 -102.784866333008
6.78711385368276 -95.5050735473633
7.71462956058609 -77.8599166870117
7.35057737015561 -100.37947845459
7.0204785967992 -118.496032714844
6.88948924058328 -103.92041015625
7.42833050353323 -90.6348342895508
7.25197750931148 -76.7755584716797
7.90587165106385 -89.0922927856445
8.47893758970409 -107.145973205566
7.93790076941912 -80.8844223022461
7.76349893088039 -91.8075637817383
7.49657281291539 -73.7104873657227
7.36984124693094 -64.8825988769531
7.34876097160483 -92.1225433349609
7.40336037296153 -88.0603485107422
7.26729627076612 -99.7010345458984
7.61194585599655 -98.8838806152344
7.36930681187623 -94.7557983398438
7.74382325322011 -100.264282226562
7.64688850893601 -74.9778671264648
7.38688412218161 -79.8968353271484
7.46804792883672 -89.768913269043
7.66311529766128 -96.0844497680664
7.95477797065945 -73.480598449707
7.61147326209724 -70.7366561889648
7.79853591400264 -82.6288070678711
8.76233422698688 -78.8735885620117
8.02668414368627 -89.5086822509766
8.426820920843 -101.661087036133
8.02115292377168 -82.0066299438477
8.29769444968692 -95.608268737793
8.20557477201728 -92.497932434082
8.35610204186564 -112.88525390625
8.66972390918033 -108.079689025879
7.95831250719636 -92.9567413330078
7.24360535423142 -102.787002563477
7.19497473047691 -112.563400268555
7.20401020258691 -129.266525268555
6.90741975228073 -116.68132019043
7.2201483406938 -122.53556060791
7.24466133325192 -115.389213562012
7.0560036590949 -116.579132080078
7.16038984321814 -109.807823181152
6.97981668185673 -89.9927368164062
7.35599779172309 -107.531066894531
8.25670094836609 -113.866424560547
7.16996323563604 -96.4108734130859
8.08646762691536 -96.0261764526367
8.11960282516185 -84.4847106933594
7.53114414845074 -94.8595962524414
7.99130869988659 -84.8481369018555
7.90108389856634 -90.8025283813477
8.41430493230984 -96.9268417358398
7.82627717786141 -110.734870910645
7.38303382369105 -99.8834991455078
6.81146238418798 -78.7499618530273
8.09856564445545 -105.82007598877
8.300955506926 -79.9533767700195
7.90582901159286 -93.30615234375
8.20708740664272 -98.875358581543
8.3434925603571 -85.6107406616211
7.81918131854421 -96.7398223876953
7.7731228498844 -98.0380706787109
7.12463728508992 -90.2993087768555
7.63197775542255 -86.1825180053711
7.97093932819111 -94.5885467529297
7.96575823326765 -92.3114929199219
7.76745748450055 -69.8533554077148
8.64903741680497 -83.123779296875
8.14897475276486 -99.2754821777344
7.60790686480861 -93.4614868164062
8.31083137670541 -93.8105087280273
8.06937937397893 -94.4033279418945
8.2650052890677 -85.7634811401367
8.25978094724855 -89.5736389160156
8.27041582692523 -85.4332275390625
8.08253559703754 -88.2866516113281
7.86399409871003 -87.0262069702148
7.87139450134663 -89.2603454589844
7.93662352889408 -96.339973449707
8.07506710426916 -97.5486068725586
7.52905119725376 -91.8851928710938
7.01718165209373 -109.22176361084
6.80715187416481 -95.1249237060547
7.3164730177344 -102.079689025879
7.26003199751313 -102.735054016113
7.61656781643548 -95.5888595581055
7.73223633766125 -93.5021820068359
7.6135517496955 -102.311103820801
7.19547187541497 -113.605674743652
7.16084082292272 -108.70539855957
7.1691675748304 -108.765068054199
7.6798576376622 -103.174842834473
7.65970599529551 -110.688995361328
7.16614751930172 -113.594848632812
7.60293495903774 -112.311485290527
8.01554811664095 -107.844184875488
8.04332390786347 -102.87361907959
7.76705442771685 -104.601272583008
7.60516903188164 -113.339630126953
7.71337203438801 -109.385749816895
7.15050941016194 -107.494171142578
7.75850501564463 -88.4215316772461
7.29520501461601 -111.368225097656
7.63321244217896 -96.3567123413086
7.90014165002286 -117.979110717773
7.31675766578751 -101.313034057617
7.62568081707448 -110.368034362793
7.75843806328 -109.353797912598
7.55124849229549 -95.81884765625
8.50396027768026 -110.522552490234
9.39737432031558 -105.409851074219
8.32304960386819 -90.7325820922852
8.82714399034701 -107.188087463379
8.15607221536906 -99.8041610717773
8.52029668579622 -123.232162475586
8.96738847624801 -123.393035888672
8.89147784379276 -117.600639343262
8.83659467612391 -121.877487182617
8.62907182377455 -116.263290405273
8.79203281182522 -119.006484985352
8.58512797587718 -114.389808654785
8.62363914345227 -128.589462280273
9.16364448290416 -105.757743835449
9.19158959363 -117.947616577148
9.15643306477316 -124.619575500488
9.74619551168502 -115.502952575684
8.98378306143151 -113.289474487305
9.01026468342952 -126.783325195312
8.29260240404109 -130.202880859375
8.1564722289503 -121.963272094727
8.58988123317627 -113.062118530273
8.30892749236646 -119.410461425781
7.86845701456424 -112.4775390625
8.86456097912717 -101.686637878418
7.90392897878725 -98.2138595581055
8.06744116449605 -107.072647094727
8.42031062512456 -102.78662109375
8.12918236568987 -104.082748413086
8.0096675229702 -100.43424987793
7.7831494262343 -95.609504699707
7.60709420330288 -89.1211547851562
7.90741291616164 -92.0022735595703
7.77873749575942 -108.548118591309
7.74868877642782 -101.148727416992
7.93512733840575 -118.561454772949
7.72086970358249 -110.162933349609
7.73445307689608 -102.449996948242
7.85303887006639 -101.838493347168
7.74033389939286 -103.331703186035
7.69000528095139 -106.132385253906
8.03759892420571 -120.392791748047
7.93813977941872 -109.304306030273
7.8455402176698 -103.034996032715
7.79294175597061 -102.405570983887
8.24624116435142 -103.114814758301
8.18354549983217 -101.677505493164
8.30913044777528 -122.251205444336
8.55698724152635 -111.828285217285
8.28248989957556 -117.481262207031
7.99256183958712 -123.004753112793
8.03973268053486 -123.076103210449
8.35585932593671 -109.739875793457
8.15637935109314 -120.52318572998
7.96819659698132 -118.535339355469
8.16907082378783 -110.482933044434
7.64883498525862 -117.874626159668
7.78795319286852 -112.194946289062
7.87477014052352 -114.201362609863
8.07586434970041 -109.421119689941
8.86342197392325 -117.16357421875
8.1446395791759 -111.756736755371
8.66884515091767 -117.453544616699
7.81298256465587 -115.553100585938
7.65703253719304 -119.391143798828
8.15857765896729 -128.214141845703
8.21968776878625 -120.244537353516
7.86875982865851 -102.461601257324
8.32552472286094 -116.918983459473
8.25117364957361 -110.702072143555
8.07453320412117 -92.7585296630859
8.09622798730144 -95.445930480957
8.86560845346386 -119.680923461914
8.26379019704188 -99.3431091308594
8.15515288483948 -80.1135559082031
7.77513260363374 -93.8164596557617
7.89249869344912 -83.7599487304688
7.96608751759463 -77.6703872680664
7.72268328513757 -90.2195358276367
8.18553008409969 -88.0606460571289
8.48494149100761 -82.3082656860352
7.52220457955825 -90.4382019042969
7.71808950321362 -80.3171920776367
7.85874305288982 -86.0365753173828
7.72080541688856 -81.3734741210938
7.61177423519296 -94.9508285522461
7.83417798578762 -104.812675476074
8.09741731588184 -115.721694946289
8.42912698310099 -97.5451278686523
7.91513308868185 -122.467575073242
7.3929618342419 -115.454139709473
7.69507703574131 -114.481315612793
7.28493533999865 -106.394004821777
7.75700579170576 -110.47119140625
8.27807051444648 -110.96070098877
8.31927381603123 -121.20206451416
8.26530202794573 -118.631942749023
8.65036664736458 -112.639640808105
8.0877210760681 -122.20304107666
8.40647926410523 -124.567649841309
8.93260348262847 -129.611740112305
8.09632110496048 -81.9115600585938
8.89234612140039 -106.99112701416
8.03726504595944 -106.257171630859
8.55498764267236 -91.4623413085938
8.66822507603023 -110.88850402832
8.34988839525376 -116.289733886719
7.70778747233743 -91.8354187011719
8.93835815117635 -104.743240356445
8.54492883199759 -109.127281188965
8.69754452732249 -96.8036346435547
7.46671451149474 -98.9032669067383
8.20596945020788 -113.173385620117
7.97048214978887 -91.5598068237305
8.69888924919065 -106.858276367188
7.92858444030961 -105.488677978516
8.53166333840931 -103.550430297852
8.2413330239319 -107.899681091309
7.28243726803656 -101.135864257812
7.79573255933246 -91.7683181762695
6.83159897484391 -108.472183227539
7.12585052137008 -104.573509216309
6.85350198994826 -88.7703475952148
6.69582805933323 -97.7041778564453
7.22506655687818 -94.4609985351562
7.01069006764331 -107.192283630371
6.98616343808941 -114.985877990723
6.82720847532639 -92.3987579345703
7.30875641925458 -107.460861206055
7.91523626961266 -114.196929931641
8.55671151344691 -104.635314941406
7.9842246156667 -102.222702026367
7.33269861041431 -91.8994674682617
8.01630248600227 -87.0636825561523
7.72735558706165 -90.3190536499023
7.56450691183699 -79.1512451171875
7.43221413989744 -82.2481536865234
7.96554824898934 -97.3876342773438
8.30051374925803 -102.619613647461
7.96160692385981 -110.962203979492
8.18498131322448 -110.44677734375
8.64212687351626 -116.010459899902
8.16338797630072 -111.391021728516
8.3681737540791 -129.24430847168
7.86110299249861 -113.198768615723
8.18359623334027 -130.124786376953
9.01061959920793 -117.057106018066
8.48164700190314 -138.323852539062
9.35315058937851 -118.444206237793
7.91970031430504 -126.949890136719
8.12855607627693 -145.669067382812
7.16036095169118 -140.151672363281
7.27690233229543 -146.958358764648
7.42275334626357 -137.582595825195
7.60251249884234 -137.590393066406
7.9328005098459 -133.552185058594
9.0733686243923 -125.677734375
8.71450497297835 -122.747840881348
8.35254749152685 -131.524047851562
8.34282200974765 -113.25318145752
8.47020979105731 -124.182037353516
7.7555563070615 -115.547103881836
7.51648255850202 -121.629547119141
7.96239107769022 -122.740821838379
7.7889450712742 -123.887176513672
7.97784417989436 -123.415153503418
8.1062111414913 -119.846954345703
8.41843057459679 -111.038398742676
8.29771562152831 -85.8455810546875
8.5405006968471 -119.750152587891
7.69733630604173 -104.475387573242
7.3767385388074 -117.384490966797
7.55001018178883 -109.52530670166
7.94890793637358 -107.152626037598
7.38476020618173 -115.89998626709
7.43584856028555 -100.034957885742
7.59754300079472 -98.7014236450195
7.75372107748223 -92.8813858032227
6.96652338656732 -92.0197067260742
7.65187027155329 -120.98600769043
7.83412407393997 -121.674369812012
8.33891190698063 -97.7061233520508
7.4857933848794 -93.9797744750977
7.60013438110378 -98.3823547363281
7.59367548376731 -95.652473449707
8.40022819435458 -98.8295974731445
8.27975723378639 -90.5775833129883
7.30856250167819 -93.9632415771484
7.7469738817058 -87.3503494262695
7.86583507965542 -99.6922073364258
7.32339557434167 -112.305931091309
8.57459277947126 -108.57300567627
8.37739096083331 -108.863471984863
8.0314757786687 -103.429901123047
7.67566213419062 -114.093864440918
7.83501333356409 -129.992340087891
8.15010470376671 -127.903587341309
8.90375924328956 -90.6362075805664
8.24004393633715 -91.5442352294922
7.8926671982286 -89.0757751464844
7.70596327557723 -78.5262451171875
7.15654122047538 -101.93522644043
6.52251191341594 -96.0825424194336
6.92386083235239 -82.2385330200195
7.02015604863134 -102.740394592285
6.92626082463303 -99.2847442626953
6.86507320927834 -82.9029998779297
7.19822775804154 -89.0176544189453
6.58853701770211 -88.8853607177734
7.01456435640466 -78.6172485351562
6.8515209091824 -76.9602813720703
6.6699631174309 -111.78759765625
6.08947520222734 -86.2261199951172
6.56706843798386 -90.1707763671875
6.14723230733947 -91.5660858154297
6.1658412421817 -98.2212295532227
6.60733334650174 -108.633506774902
6.10013448007519 -96.8706207275391
5.72330781479641 -86.1665954589844
6.43629534529349 -100.228965759277
6.32590802105105 -87.7754058837891
6.09491716652327 -93.0912475585938
6.34548974892359 -110.721313476562
5.72068295764477 -105.13648223877
6.10949285842926 -103.500267028809
5.95804878582882 -83.3640823364258
5.98666622569794 -117.759658813477
6.02143916218377 -82.887825012207
6.09998516984775 -82.5860595703125
6.21610611422684 -88.7503509521484
5.99767459021226 -96.7550735473633
6.48685195588164 -94.2938690185547
6.72805770795321 -99.4291000366211
7.21506739330555 -101.270011901855
6.92301953939447 -108.740325927734
7.88667859914311 -107.850105285645
6.90519054646149 -99.1300735473633
6.59637837901834 -99.6111450195312
7.34254053593975 -94.9562454223633
6.90538902922778 -88.8776016235352
7.43487560192 -88.9198303222656
7.57667989688217 -82.6694793701172
7.58663226234927 -89.4955749511719
7.45854437603586 -91.2940444946289
6.69096747819444 -104.248687744141
7.01787391002098 -93.3854446411133
7.47540663091106 -92.4057540893555
6.31423758728752 -87.7625885009766
6.46243084000652 -87.0352249145508
6.90780243361485 -96.5099105834961
8.71301697583785 -94.2243194580078
7.37856830461529 -102.707229614258
7.69714584539397 -100.511878967285
7.78047229654663 -96.1770172119141
8.5669505208025 -99.0225830078125
8.23400521523159 -88.9379119873047
7.6694309310631 -121.587013244629
7.13316668103575 -122.83130645752
7.00045194255766 -108.781150817871
6.43200938993422 -99.5791702270508
6.87605700965395 -95.6090927124023
6.51705808166623 -98.4903869628906
6.91618833601516 -93.6030120849609
6.69117281171835 -95.0222320556641
6.85407643899418 -119.944297790527
7.84016869564858 -98.8758773803711
7.49585780231917 -88.910514831543
7.24161622778969 -100.11287689209
7.44320074464615 -95.3255233764648
7.75114601944089 -102.869812011719
7.90836423162075 -119.747535705566
7.60712161024964 -104.799674987793
7.71536769013495 -99.2631301879883
7.91447900039327 -99.8028793334961
8.00181653444562 -91.3980560302734
7.65485702413762 -83.6932525634766
7.37299453321164 -93.671745300293
7.2146722026338 -118.618339538574
6.69566196630785 -96.7437744140625
6.95880999726982 -93.7181015014648
7.96932327260489 -108.432945251465
6.2226037720446 -107.543495178223
6.9602233637694 -93.4356307983398
7.64087891911429 -106.35977935791
8.60524041478113 -120.470809936523
6.85667570976088 -91.5621185302734
8.78300608601248 -104.029388427734
7.8857930872397 -96.8044128417969
9.1226885265956 -105.644744873047
7.15576344210217 -100.364440917969
7.20017144509779 -114.940391540527
7.64026839413633 -116.959831237793
7.07479709887841 -103.81982421875
7.1313359878357 -127.984130859375
7.67462232584981 -121.995018005371
7.8247630940039 -117.699089050293
8.19590244470132 -113.68920135498
8.23811793824754 -110.059539794922
8.26484206482705 -115.778686523438
8.15074143764394 -123.180130004883
7.74763342303642 -132.641708374023
7.79762514310834 -126.852874755859
8.06838358641856 -119.283187866211
7.47679851969786 -108.888900756836
7.17470832519697 -136.819778442383
6.57640288902944 -111.577697753906
6.87788927785975 -108.296272277832
6.5123517514438 -94.4180450439453
7.79919745187044 -127.887969970703
7.39537752896623 -122.507308959961
7.47078298134484 -111.045845031738
7.82984342803557 -114.483947753906
7.89959089052121 -103.366050720215
7.75725392415394 -106.187347412109
8.49735676711196 -109.062530517578
8.26264434378198 -114.300918579102
6.99383037621118 -113.795867919922
7.25116129110933 -114.69181060791
7.0472141310983 -111.069915771484
6.93425735748503 -100.009643554688
7.08687336721072 -100.290344238281
7.73241347479594 -101.663772583008
8.08710924324117 -109.532363891602
7.80471756276813 -111.503211975098
7.18954628570253 -117.502601623535
7.04900731739111 -111.818168640137
7.78332173903749 -108.683959960938
8.09291219598458 -105.471199035645
8.66178099468743 -111.745796203613
8.59771333562351 -108.182792663574
9.18881265498984 -109.685470581055
7.77195496634672 -106.983131408691
8.36474295918106 -114.21817779541
6.97515615569772 -111.187240600586
7.7358040648259 -100.882743835449
7.92339393214096 -117.90934753418
7.61712799177245 -105.904136657715
7.84539327894481 -110.025695800781
7.39487899251898 -109.566902160645
6.70199187619831 -112.818458557129
7.48054422324927 -117.515777587891
7.43125988473572 -111.723297119141
7.270200711738 -99.9158630371094
6.82960003500842 -92.530517578125
7.01783290256644 -85.2886047363281
6.92347151975684 -104.531600952148
6.88388762811957 -87.665283203125
6.89902642396263 -98.8101425170898
6.59319654715138 -90.4147338867188
7.1018271363057 -82.6138916015625
7.34939294945918 -96.5188293457031
7.18316511408826 -92.6355590820312
6.3042312508693 -94.253547668457
7.1581592896724 -100.42366027832
6.66607114189764 -113.373123168945
6.77631319443019 -103.31812286377
5.97434349721016 -81.6103973388672
6.05777922813198 -95.0540466308594
5.83209911143913 -93.6955490112305
6.75877422090953 -103.713790893555
6.83572463038069 -99.1429061889648
6.66211189671614 -105.797454833984
6.59994464379465 -91.5705184936523
6.92589066739614 -98.7983474731445
7.18180711496354 -100.15852355957
6.79089458036766 -104.462409973145
6.69212190138121 -101.413902282715
6.72688015158395 -86.2643356323242
6.50444655953583 -99.7247467041016
7.01817865135835 -85.8457794189453
6.75303643631562 -83.1725234985352
6.42676919548303 -77.8326873779297
6.85305938831497 -101.036415100098
6.23560467147279 -89.0113143920898
6.45507363526258 -100.036598205566
7.4285798676124 -89.4521865844727
7.34595907471403 -95.5614471435547
7.5094468062221 -92.7233505249023
7.33058238850126 -89.7736968994141
7.18421219870941 -84.6785049438477
7.36610006933418 -93.8771133422852
7.18987607477443 -83.0715408325195
7.3376317697113 -87.3204040527344
7.55959706711921 -85.1350936889648
7.81656725089363 -77.6049880981445
7.24001478298296 -81.1862487792969
8.18472925623458 -82.4362258911133
8.67975490361682 -87.2228927612305
8.12016143258722 -75.7191696166992
7.18639722047987 -80.9440155029297
8.17967468015335 -88.1856155395508
7.55294810128932 -79.5512313842773
7.30439358109996 -86.3961029052734
7.26460353461282 -95.5657119750977
7.23166147654998 -92.9398727416992
6.42625642309074 -93.6833953857422
6.66858246023626 -91.5812911987305
6.25688072681653 -79.3449554443359
6.10396017135366 -87.457633972168
6.04094429529685 -83.8116836547852
5.6398871948406 -79.9365921020508
5.79519541395805 -107.270584106445
5.81455547209776 -85.4472732543945
5.69964625605036 -97.3415451049805
5.79452540637435 -99.5951843261719
5.78937088854814 -91.5628814697266
5.71574721147669 -88.6590728759766
5.40606076393112 -89.6495971679688
5.79543461547467 -85.3965377807617
6.12415045882232 -71.871452331543
5.89240952510423 -91.8549194335938
6.34262544963717 -86.5377502441406
6.78978508728877 -84.0929336547852
6.69532656297528 -85.775146484375
6.48129731504933 -87.6638793945312
6.63857295362925 -96.1840896606445
6.22762671712839 -94.0745544433594
6.23224933418468 -95.2030868530273
6.28640882377873 -97.5342025756836
6.5382486187981 -94.8291397094727
6.73609808162211 -86.6509399414062
7.0248905112115 -90.8848037719727
6.33606384444453 -89.8473281860352
7.12467301982865 -84.7371444702148
7.37388950721812 -77.5257873535156
8.14577776620927 -80.8078994750977
7.832856947505 -90.1136093139648
7.08185520454659 -93.3542175292969
6.90557074106501 -84.2093276977539
7.39664148399396 -93.1032409667969
7.34774808676458 -81.5823135375977
8.22168188279706 -85.2992706298828
7.31268772006783 -74.1839904785156
7.63413505064474 -81.5243606567383
7.61201253178086 -73.9708099365234
7.20514000934331 -77.9910507202148
7.42618824177491 -82.3211441040039
7.9088992571571 -88.7066268920898
7.81702247867998 -95.9570770263672
7.74960314822671 -81.4311599731445
7.38007036647714 -86.780158996582
7.17887710117051 -84.1670532226562
8.00370338221186 -88.4962615966797
7.68651408802966 -78.7099304199219
7.52134023746034 -82.8520126342773
7.59629688461277 -86.1464538574219
8.18144885261461 -89.7345809936523
7.83521600845251 -86.1352157592773
8.55522218203993 -85.7077102661133
7.91386840555472 -85.5161666870117
7.00858196075116 -96.4083938598633
6.90722556715396 -95.5807418823242
[truncated: 2,153,554 more chars]
