# Supplementary material for: Conformational ensemble-dependent lipid recognition and segregation by prenylated intrinsically disordered regions in small GTPases
Source: Commun Biol. 2023 Nov 2;6:1111. doi: 10.1038/s42003-023-05487-6 (PMC10622456; doi:10.1038/s42003-023-05487-6)
Supplement: Supplementary file 6 — Supplementary Data 4 [file 42003_2023_5487_MOESM6_ESM.zip › Fig6/RhoA_cluster1_insertion.txt]

8.1570518840443 6.35694774280895 5.98576625477184 0.338637195933948 3.48121341358532 -4.27061001170765 -0.511557735096325 3.81029018055309 2.05763610493053 10.900878273357
8.68209642930464 8.09722322984175 6.65417379899458 1.44536299272017 3.56952852769331 -3.83578591780229 -1.64128594831987 5.4388598875566 3.02036375565962 10.8609280066057
7.76743117245761 6.0507382479581 5.31448450955478 -0.949017611416902 3.2114295092496 -4.17148312655362 -0.485194292935457 5.39908305081454 3.14298144253818 12.0191048708829
9.1206638509577 7.32444879358465 6.36123201196844 0.419744699651545 3.14966604059393 -3.04379442388361 -0.300294668024236 6.17177411859686 3.22674581354315 10.791759222204
8.39265654303811 6.28376791693947 4.0267011902549 -0.80792691490867 2.82592985846779 -6.42094876549461 -3.15723683617332 4.82997057654641 3.32107279517434 12.3943226120689
7.47167274301702 6.10650131052191 5.24032661264593 -0.460871965234929 3.59006664102728 -4.28858497793024 -0.0985005205327809 6.15161296671087 4.2711274320429 14.1068982774561
6.61977282437411 4.82148257168857 3.36499873074618 -1.82623585787686 2.10791006955234 -6.68544110384854 -2.33884915438565 4.51016608151523 4.51876345547763 13.2374476519498
0.729096299951728 -2.12305938547308 -0.936852567846124 -6.48427306955511 -0.759179228002374 -8.92743026560003 -1.95342170541937 -1.52280723398382 2.65472686940974 12.8716930216009
4.37894625230269 1.58964533372359 1.85258860154585 -3.92932801680131 1.74441046281294 -5.83736329512163 0.251961656050248 -0.961760572953658 4.20067305131392 13.2507328466936
3.02911047501998 -1.60307927565141 -1.3103947205977 -6.90943570570512 -1.94621320204301 -6.74527020887895 -2.80791898207231 -4.61508412794633 -0.183435873551801 10.2481842474504
4.41818869330666 0.561978938362817 -1.06481206200339 -5.84992635033347 -0.640467045523902 -7.62737881920554 -3.34167325279929 -3.52082478783347 1.12207186438821 12.4760514519431
6.19478596774015 2.46066559878263 2.84115494814786 -4.06624613675204 0.689771548184481 -5.2773495760831 -1.1213379946622 -3.84479533108798 1.9747542294589 11.7779735478488
5.70372656908902 2.05810336199674 2.95536593523892 -3.23623677167026 -0.0259687510403737 -7.7215330210599 -1.8969480601224 -4.23964329632846 1.24276331988248 11.750716010007
5.8162843877619 2.57555505579168 3.4546835119074 -3.27757337743586 0.226498811895198 -7.51475980932062 -1.31787565404719 -5.0146129434759 0.934426515752619 10.9607278997248
6.08546380129727 2.31865529147061 3.31236199465665 -3.50959177884189 0.248628893765535 -8.46553965481845 -1.59460802945224 -4.01192637356845 1.64940957156094 11.8046915921298
4.55367842587558 1.6603049364957 1.68026820096103 -4.92104539004239 -1.57060822573575 -10.3112545880404 -2.61159524050626 -4.21056374636563 1.2579554644498 10.2840928164395
6.50347812825983 3.67170150930231 3.10298259908503 -3.66677276437933 0.0608712022954769 -8.19750015085394 -2.05106345956976 -4.87216560190374 -0.226772230321711 10.6115613763983
4.79878070137718 2.09362723610618 1.65935065529563 -5.02559159018777 -1.25103256919167 -9.50681565024636 -2.49159882285378 -5.72875092246316 -1.34559128501198 10.1887290694497
6.5003792589361 3.81461589986628 3.27695244008845 -2.91388255899603 -0.732919042760674 -6.1722748929804 0.465735132044014 -0.105744665319268 5.34411781484431 13.4936057871038
4.96982088088989 2.35187616348266 3.69177713394165 -3.39818105697632 -0.346655941009523 -7.43159971237183 -0.00899419784546041 -1.01930913925171 3.62881841659546 13.8660608768463
5.95397011150013 3.27026192058216 2.37741199840199 -3.45722659717907 -0.142018162120472 -7.26891597401012 0.287095225941052 -1.25369342457164 3.53077236522328 13.1928536068309
4.80367724678733 3.60193602822044 2.88002841255881 -4.22912819602273 -0.547380759499291 -5.85464699485085 -1.20068581321023 -2.82621033408425 1.54187171242454 10.4326569297097
2.94352847879583 -0.133159334009346 1.88996726816351 -5.24349182302302 -2.72101371938532 -10.5054890459234 -2.61291282827204 -3.96424263173884 0.456508939916436 12.4899600202387
3.07637193853205 -0.717501848394221 2.00657442266291 -5.23037263696844 -0.486916750127619 -7.67610475366766 0.00353696996515396 -1.91520997827703 2.32162740880793 13.6321480577642
2.83711274753917 -0.761403716694225 2.47028669010509 -4.85700003017079 -0.387916244160046 -7.05903974879872 -0.996848739277233 -2.29860655177723 1.93900140415538 12.8802631724964
2.70603792017156 -0.263457853143866 2.63377610986883 -5.01217230016535 -2.18195303136652 -8.24092252904719 -2.35399778539484 -3.53122671300715 0.893827837163752 11.6916255170649
3.61496393897317 -0.600104878165507 3.83619730689309 -2.96144635460594 -1.88614232323387 -7.61262662193992 -2.67193562767723 -5.53536565087058 -1.0184455611489 11.435631682656
4.48554665825584 1.25921780846336 5.18601376793601 -1.31396334388039 -0.416723658821798 -6.21571009375832 -1.15601198889992 -2.1789078018882 1.64803654930808 13.0556746222756
4.03004366267811 0.31836325038563 3.72440916408192 -3.48896402012218 -1.5205172885548 -7.88003533970226 -1.92984193455089 -4.41099923740734 0.286035598408091 11.8426995884288
5.07298209450462 2.72039916298606 5.16614177010276 -2.11491844870827 -0.377360083840109 -8.08667443015359 -1.20391724326394 -3.59400437094948 0.69708182594993 11.1851833083413
4.74498734040694 1.84552559419112 4.81031879945235 -2.36279979185625 -0.376706270738083 -8.48352542357011 -2.51620593504472 -4.25374904112383 -0.0117999597029268 11.0610207037492
5.11784130443226 1.75364071239125 5.25496727336537 -1.98714488636364 -0.202328144420278 -7.06318896900524 -1.99059909473766 -3.48934215198864 0.679854930530894 12.2673025738109
5.05519142150879 2.12588443756103 4.43533172607422 -2.71063575744629 -0.845952606201173 -7.68915328979492 -2.8402458190918 -4.35262832641602 -0.22163543701172 11.7948884010315
7.0248274456371 3.10632177699696 6.21338888515126 -0.965327774394641 1.03547903407704 -7.58198884617198 -1.06697229038585 -2.55348733555187 1.77167173732411 13.1496376644481
7.170892533389 4.18535881909457 6.01779633435336 -0.890553656491367 0.797848519411954 -5.66505354967984 -0.56981581774625 -2.06819457140836 2.12344532879916 12.7121837702664
6.59392295317216 2.37854037718339 5.96196303801103 -1.29656376405196 0.408876757188278 -6.56140865846114 -2.14118923707442 -4.31726803346114 0.12843547300859 10.604890684648
5.07926331433383 3.11865483197299 4.44279061230746 -2.64841879931363 -0.30826224413785 -8.77275694933805 -1.84712065783414 -3.55377616015348 0.427581414309415 10.89346371564
7.76030420823531 4.01926302476363 6.30871367021041 -0.612663511796431 0.220313783125444 -5.09381127790971 -0.940395597978071 -1.60779023603959 1.8043363050981 12.6206386045976
5.12428519509055 2.1514515616677 3.91318652413108 -3.50734570243142 -1.10058834769509 -7.08301594474099 -2.30555966117165 -2.27522900321267 2.42865416786887 12.0956363417886
5.47357885187322 2.28252641504461 6.14927808588201 -0.933235723322088 0.962314050847834 -5.32501657659357 0.232821863347834 0.710889261419123 5.26476327722723 13.3761676961725
7.67684608806263 3.76738411296498 6.82934242595326 0.395718158375132 2.40384537089955 -4.03081077228893 3.00026565898548 1.17796570171009 5.99471813548695 15.2979167114605
8.40259796489369 4.78935581554066 8.27318245280873 1.25356441844593 3.59354645122181 -4.23588222156872 4.11642319072376 1.71569019664418 6.59756332744251 15.3322594772686
9.77224433205344 5.94157874367454 8.35701739571311 1.38866412422874 4.42483699105003 -3.14410412528298 3.33373248360374 1.49276530525901 6.40166365883567 14.9234341361306
7.22483940124512 4.78194923400879 7.31289501190185 0.40168113708496 2.09486312866211 -5.91186599731445 2.28441352844238 -0.344832229614259 4.79168148040771 14.2060548782349
6.27596502304077 1.69098119735718 5.52471284866333 -0.853700351715087 0.373327541351319 -6.30341501235962 1.21256284713745 -0.600076389312743 4.53329973220825 13.3588884353638
6.09285688400269 3.13743925094604 6.2960524559021 -0.402353763580322 0.537013530731201 -6.73741579055786 1.18390798568726 -1.40554857254028 3.9556450843811 13.6184525489807
5.92018288699063 2.60776776400479 5.3273493680087 -1.05830984982577 -0.109859761324795 -6.59948950680819 0.30661362734708 -1.27260809811679 3.72969121066007 13.3295571240512
3.18940514651212 0.266437235745517 4.03589696017179 -1.9150355425748 -1.33291083249179 -6.57456046017733 0.34894532290372 -1.36981802853671 3.65496319857511 12.3629500302401
4.07184946753762 1.02501261451028 4.38459170081399 -2.47109067223289 -0.892546055533668 -6.31953084252097 -0.869190571524879 -1.71502148888328 3.03890860297463 12.6151815674522
4.4644758311185 1.0264064875516 4.56058998974887 -1.41428259936246 -0.456202307614411 -5.9757621678439 -0.64016799059781 -1.46825675097379 3.64371796521274 12.2009365168485
2.74069651690396 -0.0438951579007245 3.43576869097623 -3.1676267710599 -0.964608582583342 -5.36408177289096 0.109915343197908 -0.904319199648771 4.14337309924039 12.1447525891391
4.13404298262163 0.158627752824263 3.81028008894487 -2.01255487962203 -1.25438379807906 -5.52978968186812 0.604712729020552 -0.463005776838823 4.34544587568803 11.8011524720625
2.80636879314076 -0.682140385020862 2.18591400493275 -3.95441821705211 -1.54637340198864 -7.20383456837047 -0.708175693858752 -0.984512363780627 3.35158153880726 11.6844014774669
4.16393265290694 0.792632909254593 4.00337681336836 -2.2407094521956 -0.682985453172165 -6.2629319711165 0.306957097487015 -2.3354302926497 2.74329075379805 11.7892807440324
4.41724504124035 0.162142883647572 3.85974324833263 -2.48291860927235 -0.633416045795787 -6.91968618739735 0.149230133403432 -0.973685134540904 3.98208154331554 12.476545940746
4.38186225891113 0.825305557250978 3.73592624664307 -2.82685508728027 -0.689365768432616 -8.85010566711426 -1.0234016418457 -2.95000495910644 1.80514583587647 11.0834051132202
5.52535611065951 2.05412846478549 5.01918583783236 -1.76728171435269 -0.181060019406406 -7.93177527514371 0.148875054446133 -1.30453032580289 3.54771786603061 12.0827706423673
2.84934508583762 1.39276778481223 5.1288441397927 -1.57533562400124 -0.720065238259057 -6.5521918556907 -0.159346701882104 0.0150345542214119 3.95066344521262 12.3057106711648
4.89067547538064 0.139633109352804 4.38846771933816 -1.96064574501731 -0.46183020851829 -7.01884276650169 -0.163564751364969 -1.26126868508079 3.85835449912331 12.1917213700034
4.87782356088812 1.13080283945257 6.19064304178411 -0.419345170801336 0.255591123754328 -7.14317062551325 0.883972852880305 -0.451903611963445 4.38565418070013 12.7356798345392
4.3932355447249 0.15664706663652 3.90446410612627 -2.77460064454512 -1.10580029054121 -8.30979122682051 0.53499064878984 -0.470805783705277 4.2613996072249 12.3924668832259
4.95705177133734 1.71732284372503 4.98509170358831 -1.89605377370661 0.00143386667425105 -7.03404091054743 0.63826705759222 -0.775362474268132 4.23994590585882 12.8701224500483
7.5262885093689 2.77955865859985 6.57544946670532 0.143472194671631 1.26570653915405 -5.23946809768677 0.396449565887451 -1.69911813735962 3.51847219467163 11.7033348083496
5.67047289935025 2.68624190417203 5.8113973530856 -0.377073487368499 0.955426970395173 -6.67958279522983 0.513919630917634 -1.67025776776401 3.24992732134732 11.9978101643649
3.06488298069347 2.17832349430431 4.35508416782726 -2.84361769069325 -0.596781982075083 -7.76691366542469 -0.762326491962778 -3.26658750880848 1.99238179813732 11.2809741366993
4.75830542824485 1.84109961769797 5.1567229010842 -1.62157356955789 -0.300133826515893 -6.11629593589089 0.0848282553932869 -1.5029917977073 3.52242743752219 12.587042687156
3.13425168991089 0.84592161178589 4.21141157150269 -2.50029077529907 -0.988104724884032 -5.48994913101196 -0.880976581573485 -1.41988077163696 3.36770925521851 11.9055629730225
3.06464036594738 2.05768998752941 4.5954211581837 -1.83718267787587 -2.49509397853505 -7.269679702412 -1.35918775905262 -2.41146818507801 2.78581842075695 11.3882706988942
1.05289278030396 0.848432636260988 3.81379995346069 -2.45861806869507 -1.90979375839233 -4.87990942001343 -1.58036985397339 -2.09118642807007 2.65238199234009 10.8843990325928
2.50711549412121 0.483312736858021 3.65826429020275 -2.8695009838451 -2.24842249263417 -8.19444834102284 -1.17729364741932 -1.90765558589588 2.85649980198253 10.9867450107228
4.06557497544722 1.51931604905562 4.24678930802779 -2.55757298903032 -1.35326543287798 -6.87442937330766 0.59481081529097 -0.177173285050827 4.90442690415816 13.4213651136918
4.24030499024825 2.08157352967696 5.3765793280168 -1.21452708677812 0.0432644323869198 -6.40568728880449 0.922985120253131 0.874776883558795 5.38347248597579 13.738101048903
5.19749098691073 1.98334532651034 5.44134169491855 -0.863417330655185 -0.19627255526456 -4.45450467196378 1.07991343411532 0.96615534695712 5.54958182248202 14.0699625578794
3.11737941395153 1.2761270869862 4.59514545093883 -1.53072716106068 -0.996795428882944 -7.34748054851185 -0.206729663502085 -0.264568103443491 4.41527293812145 13.0171582568776
3.71308431625366 1.15640554428101 4.53091249465943 -2.19348230361938 -1.24090280532837 -7.03950777053833 0.310071086883546 -0.575711154937743 4.640518283844 12.1268311500549
4.71701773730191 2.27730998125943 5.02245196429166 -1.88826409253207 -0.677328499880705 -6.27430764111606 -0.737598809328947 -1.21288147839633 3.80573615160855 12.2782064351169
3.55281698053533 1.65228139703924 4.68069421594793 -1.46756303960627 -1.31324327642267 -6.40928972417658 -0.33736932927912 -1.2687181299383 3.83543645685369 11.8082538778132
5.24893060164018 2.8578878922896 5.95585313276811 -0.916600556807083 0.219257978959519 -7.14632544084029 -0.190787644819778 -1.01641974015669 3.94140019850298 12.3375860734419
4.79594051187689 1.63435851877386 4.69017898386175 -2.25182808095759 -0.790772325342353 -6.38776481801813 -0.012469178980048 -0.692271119898017 3.79917251413519 12.3386646444147
4.33489262840964 3.23211991570212 4.96433198235252 -2.43065512397073 -0.147551181099633 -6.72369444587014 1.19493233940818 0.348946926810523 5.19934499047019 13.2058061339638
5.47776271646673 3.60053588693792 5.72699024027044 -1.26764438802546 0.261162298375911 -7.02240513021296 0.626692312413997 -0.224105340784245 4.73235465830023 13.346720235998
4.52698986747048 3.35676472403786 5.44571678855202 -1.2344542243264 0.765543868324972 -7.29708583138206 1.15085499503396 0.542672087929464 5.31654541709206 14.757470776818
6.4559385473078 4.67923280542547 6.8298227483576 -0.502799779718572 1.18244764154608 -5.70673349553888 2.19105359857733 1.70759221857244 6.40119954889471 15.008524387533
7.86388250697743 5.29226919520985 7.04849573482167 -0.338309799541125 2.21171614040028 -2.86297753940929 2.75217768062245 1.74030729640614 6.60769125331532 14.5331511150707
7.86401205062866 6.2585747718811 8.97362928390503 1.60748224258423 3.0696099281311 -3.49965543746948 3.19188241958618 2.08023195266724 7.03248147964478 15.6193950653076
7.26213647669012 5.23475839441473 7.37881852930242 0.0546817952936358 1.57654573267157 -4.25382230932062 2.33940412347967 1.89330484216864 6.94468213861639 16.0942323381251
7.01067395643754 4.47195001081987 6.90826650099321 -0.0471826033158749 1.55499597029252 -3.01107649369673 2.59226174788041 2.68994851545854 7.32081838087602 14.9576897187666
7.55970834385265 5.11500810276378 7.71311830173839 1.04776452671398 2.0383489001881 -3.21222998012196 3.83379529606212 3.94566701542248 8.80176328312267 15.2296178210865
8.83436388535933 6.18580717606978 9.84150642915206 3.54591841264205 4.89090914292769 -0.887878469987349 4.9414119200273 3.96891016526656 9.05291838212447 15.5574526266618
6.25368756380948 4.39190930453214 7.26128930178556 0.289217654141513 2.19264573183927 -4.45358019742099 2.05952805605802 1.2831484707919 5.91621846285733 14.7470168503848
7.05457582473755 3.1821888923645 6.95243158340454 0.383591556549071 1.77200784683227 -4.63683805465698 2.58040609359741 1.90966882705688 6.40159120559692 15.1048134803772
6.05355806350708 4.25256509780884 7.60502977371216 0.85222692489624 1.28291387557983 -4.06572847366333 1.2251841545105 2.00323171615601 5.8402268409729 15.0008880615234
5.39368319944902 3.52124953703447 6.61448836760087 0.126172785325483 1.14086127714677 -3.62678169770674 1.81663489775224 1.73047233061357 6.22117305235429 14.1355266614394
6.09806652069092 3.33671112060547 6.46764965057373 -0.557399559020997 0.570583534240722 -7.23496227264404 0.668417167663574 -0.431430625915528 3.97859973907471 11.4187142372131
6.63435773849487 4.4575608253479 8.225377368927 1.81546335220337 1.85854463577271 -4.79996557235718 1.62362604141235 1.19865159988403 5.65946321487427 13.5657508850098
5.00002259341153 3.97248238650235 7.54467743960294 1.64883679476651 1.29463833895597 -2.9169247713956 1.94296521273526 1.08450955477628 5.68683594790372 13.4100829991427
7.73097908713601 5.50736534812234 9.18170082785867 3.08433640219949 2.69578945853494 -3.02356612465598 2.55344498374246 2.43890106894753 6.77833664634011 14.775593402169
7.56619050286033 4.77863671562888 8.16884591362693 1.82237221977928 2.0914514281533 -3.63820860602639 2.37012269280174 3.03161027214744 6.80637242577293 13.8980801322243
7.86312412782149 4.41762280030684 8.02661346955733 1.13090920014815 2.32125401063399 -3.08383727507158 3.15881943269209 3.62837242646651 7.58990883393721 14.4842684225603
7.00336550799283 2.18721675005826 6.63209246722135 0.773782721432774 2.39386176196012 -2.72600365552035 4.19063567248258 5.16074370470914 8.99578188982877 15.0792446049777
7.3935919414867 3.34265524257313 6.07663065303456 -0.551382004130971 2.21564298976551 -1.77041238437999 3.02859312404286 4.24592024196278 8.12861830104481 14.6712148796428
6.3639138655229 2.37231192155318 4.7030251936479 -1.19254556135698 1.46476873918013 -5.23596826033159 2.2201150373979 2.93196425004439 6.88145479722456 14.0338629202409
7.7874397798018 2.87874551252885 5.43285317854448 -0.940708680586383 2.44177289442582 -3.75362638993697 3.5402588410811 3.59435887770219 7.47429128126664 13.9137310548262
7.44403582486239 3.68256598385898 5.96502905758944 -0.754273119839755 2.49229079159823 -3.83243054476651 2.80698233517733 2.91968470486728 7.15772753628817 13.3003380862149
7.32212972207503 2.32695912881331 6.13819169564681 0.559027190641924 2.64402341409163 -2.27792692617937 3.89187001748519 3.95605134530501 8.56702756448226 14.9391200499101
6.2499174378135 2.93011610724709 6.93826239325783 1.12916319587014 2.74935000159524 -3.75414521477439 2.92852537848733 3.1793083451011 7.26016371466897 14.6982378266074
6.31808041659269 3.47981118288907 7.19145440188321 1.29089116183194 2.72648095217618 -3.23993922146884 3.29061745730314 3.79372834292325 7.7768912228671 15.3890323552218
6.17187786969271 2.68858052167025 6.54662800702182 1.38990975293246 2.68635464581576 -3.92615508166227 3.09716702374545 3.48016167553988 7.95890904339877 16.1966352549466
6.89639773802324 1.04606452421709 5.36493125395342 -1.13289055390791 1.27925124601884 -5.39014229340987 1.98987307982011 2.32997241453691 6.53010859922929 16.0915935321288
7.94801611466841 1.8172492460771 6.8617000059648 0.812963433699174 3.27231306596236 -2.45996480421586 3.39760107560591 2.97823328538374 7.48896402879195 14.852438397841
5.64564024318348 1.25066553462635 6.22673593867909 -0.191345344890248 2.17334066737782 -3.56707967411388 2.91705213893544 3.36677728999745 7.59465490687977 15.6407507549633
8.35225798866966 1.87882163307884 7.19986178658225 0.608673355796121 3.27600028298118 -3.89871571280739 3.50707175514915 3.61704947731712 8.19967295906761 15.9379567124627
7.4299185406078 1.34442736018788 6.65347792018543 0.117773307453501 2.88593126643788 -3.66028951298107 3.33580995906483 3.02103639949452 7.28277231563221 16.2867368589748
7.20767491080544 1.20209496238015 5.07679932334206 -1.55466277382591 1.53964226462624 -3.88248069069602 2.70367710807107 3.03747551657937 7.15633671500466 15.7358352444389
8.15845401937311 1.96574218923395 5.85289486104792 -1.0704459363764 2.487223703211 -3.12209693735296 2.7658577745611 3.7091532533819 7.50855453664606 16.922369558161
6.82755924571644 0.996437801014292 4.76169945109974 -1.63648151050915 2.14786983836781 -5.17372630726208 2.70676399577748 3.13176895488392 7.22651840556751 16.5043091904033
6.86475892500444 1.35864205793901 4.8222879929976 -1.70911840959029 1.74586816267534 -4.31314901872115 2.31127591566606 3.25469251112504 7.18488164381547 14.6467225118117
7.37445414283059 0.95288431861184 5.25986445166848 -1.31432759545066 1.45602953650735 -3.17039716027 1.89662039496682 1.83009875037454 5.84567320563577 14.6967264435508
6.50318145751953 0.23624324798584 4.36412239074707 -2.27252674102783 1.01528263092041 -4.12607479095459 1.99094104766846 1.95884418487549 5.78147315979004 13.8024187088013
6.02934779253873 -0.211023911562833 5.21567381945523 -0.120590790835294 0.990926161679354 -5.39845333966342 1.99774779406461 1.98349894610318 5.99640883532437 13.9015721234408
7.06340489821001 0.933530668778854 5.47376618818803 0.447282652421432 1.11003098921342 -3.95784391923384 2.06565175489946 1.36637101606889 5.88928208784624 13.4756611390547
8.00622901049527 1.24631079760465 6.66212996569547 1.20479926196012 2.69139823046597 -3.88062516125766 3.19764002886685 3.03451499071988 7.51079997149381 15.7854109677401
5.5060174335133 -1.16125227321278 4.32895539890636 -1.99892736781727 0.507012115825308 -7.01619268764149 0.988291488994253 0.241371857036246 4.95707296024669 14.121139274944
4.96233814412897 -1.52143222635442 4.62504547292536 -0.688590353185479 0.278620416467842 -4.73316699808294 1.46775501424616 2.67832439596003 6.82340877706354 14.1411234682257
5.4592754537409 -1.2049205606634 4.86847898309881 -1.04637220556086 0.620324342901057 -4.40751722509211 1.54993173425848 1.11549302881414 5.70862695520574 13.8769166166132
5.20244020982222 -1.8467960877852 4.32058138413863 -1.95856290297075 0.330963082747026 -5.63786130384965 0.644880242781205 0.335121102766557 5.06343645616011 13.1732043699785
4.13359025608409 -2.70012422908436 2.912910972942 -2.83719011653553 0.0829682696949341 -4.75870462764393 0.913883720744739 0.913713966716418 5.7118087161671 13.6965928424488
4.11804936148904 -2.96287848732688 3.90228150107644 -1.41891791603782 -0.574410698630594 -6.22734381935813 -0.20152404091575 -1.77194907448509 3.20308182456277 12.8068892739036
3.10184687701139 -3.46079998883334 2.69624823656949 -3.38618260296908 -1.50609951886264 -5.71695500287143 -0.721378144350918 -1.86009770306674 2.99681777087125 12.0867845448581
4.75963296023282 -2.40787516507235 3.74156178561124 -2.27362643155185 -0.319881543246183 -4.88331042203036 -0.143539532748136 -1.26787005337802 3.47237290469083 11.9919008168307
4.97614123604514 -2.27787754752419 4.31402613899925 -0.910571791908957 -0.0602051995017305 -4.28657887198708 0.593105576255105 -0.573697783730246 4.18242766640403 12.9351265647195
5.34229679107666 -1.30760459899902 4.45716400146484 -2.73265533447266 0.894475173950195 -6.36581878662109 0.425751876831054 -1.20353775024414 3.81134529113769 12.8613345146179
4.52115981362083 -1.52911217429421 4.52589957497337 -2.03470070578835 1.1317421653054 -4.01652176596902 1.54094474098899 0.194537804343483 5.67829959175803 14.3830181815407
4.90732148777355 -1.1142410885204 4.46111253391613 -2.04004522670399 1.14427522312511 -5.10708853114735 1.36546662937511 -0.560556853901257 4.76595452915538 13.3618469585072
3.53558197888461 -3.12328776446256 2.54009095105258 -3.72241839495572 -0.133423415097322 -6.87583979693326 0.659858140078459 0.149346741763029 4.52158203991977 12.3382820216092
2.79453541148792 -4.41366790424694 2.3640849720348 -3.14948104511608 0.644302142750131 -7.04288505207409 0.881540073047983 -0.0518476832996733 5.20851780284535 12.1889598499645
6.65445809797807 -1.45118517442183 3.81145673231645 -2.46780008836226 1.40119939283891 -6.85522074265914 1.35330586866899 0.109119467301802 5.09519963697954 13.3067698998885
6.24092924811623 -1.92426144860007 3.62648642279885 -2.81571805260398 1.08574450232766 -7.64520489952781 2.15119135596536 -0.291019795157691 4.46228182532571 13.5780912659385
7.87131519317627 0.496984672546386 5.94122047424316 -0.751035499572755 1.69827098846435 -5.25544910430908 1.86228199005127 -0.976756858825684 4.40696353912353 14.1946932792664
6.56790709929033 -0.961851354078814 4.38118052916093 -1.73845505280928 1.46205115751787 -5.75410294099288 2.1020791573958 -0.296371694044634 4.9105451150374 13.2492430253462
8.00565743879838 -0.530832047895952 5.70695519880815 -0.49645399613814 2.5587008042769 -4.15880178971724 3.07484651045366 0.915226225419477 5.47254586653276 13.8001396699385
7.82102322144942 -0.0594203515486278 5.76789021058516 -0.976826433701948 2.27986073060469 -4.62615848021074 2.8609974340959 0.773471112684771 5.98817276521163 13.7661087469621
9.2247632893649 0.585413351925936 5.89731349078092 -0.506436928835782 3.52009142962369 -3.53334961804477 4.71828593340787 2.19347037402066 7.28056372729215 14.9242526444522
6.90580175573175 -1.0887546712702 4.77764318639582 -1.69330026453192 1.16574667150324 -5.7011871511286 2.90398309881037 1.17410467321222 5.98470018560236 14.9048249548132
2.88110171231357 -3.10892190066251 2.94205389889804 -4.12378205386075 -0.990923777493563 -5.54204262820157 0.561705693331632 1.66422377499667 5.09021864804355 13.2689553347501
6.18486339395696 -0.414216691797431 6.21657878702337 0.643890684301201 2.43021423166448 -4.64191215688532 2.04212028330022 1.40585738962347 5.41289073770696 12.5925915891474
3.81747058521617 -2.32565971721302 3.67620566974987 -1.15810867656361 0.851866756785999 -5.06729217876088 1.66037276874889 1.36962035786022 5.47189048420299 11.4473147739064
5.65373035777699 -0.570372616160999 5.39492126811635 0.387099231373181 1.99907776225697 -5.21644500385631 1.24238106120717 0.780362094532361 5.2350997578014 11.1159767757763
4.91887842525135 -1.0516244281422 4.56325231898915 -0.640499245036732 1.56278025020253 -5.22178090702404 1.13756166804921 0.809598792682994 5.01749979365956 11.0754922520031
7.18934461420233 0.942187517339534 7.00961419885809 1.51651880090887 2.62258836572821 -4.6365382974798 0.783318727666682 0.331973283941096 4.32451841180975 13.5627052480524
5.39253689159046 -1.8057262767445 4.22285343516957 -0.917481647838247 0.568941844593393 -5.22664760242809 0.468140376697885 1.04317165721546 4.38151813853871 11.5357368122448
3.78102189844305 -1.89822500402277 3.98509675806219 -1.01876371557062 -0.206549817865547 -3.94468038732355 1.03819352930242 0.71309167688543 4.6772363836115 10.7968719655817
5.09529666900635 -1.30392379760742 5.20584659576416 -0.24776382446289 0.0606716156005866 -4.07432098388672 0.831852722167969 0.294989395141602 4.38123588562012 10.969487953186
4.94375535791571 -0.370097905939275 6.43221589868719 1.02862760370428 1.00215741937811 -5.63525560552424 0.468824594671077 -0.41628435308283 3.49162694757635 10.6657521421259
4.97166234796697 -0.706305677240547 5.56480581110174 -0.325099164789375 -0.408366376703437 -6.80832975560969 -1.39322202855891 -5.02432935888117 0.420899217778985 8.08427221124822
2.86782383485274 -3.57545733885332 2.93979858918624 -2.34986377195878 -1.84783053831621 -9.39123416380449 -1.89026713804765 -3.61006808714433 1.50113606019454 7.86599182649092
3.85280101082542 -2.93018086173318 3.33832900307395 -2.27998097159646 -0.687926604531029 -8.06200916983865 -1.3280499718406 -1.72138149955056 2.84201781532981 9.20552317879417
2.72580288106745 -3.63653709238226 2.52004097158258 -2.84591819589788 -1.95547248666937 -8.83825637643988 -2.82632018869574 -5.18156196420843 0.16808174306696 7.05957172567194
4.65270759409124 -2.43257091695612 3.6332898313349 -2.76101825887507 -1.19758365804499 -8.65124271566217 -2.45168636495417 -2.61399982625788 1.48198177164251 8.44649555032904
4.85600175857544 -2.21133718490601 3.39946928024292 -2.68719968795777 -1.18792638778687 -9.70189580917359 -3.35542211532593 -5.48185834884644 -0.616200542449953 7.20578565597534
4.4762377132069 -1.80266910899769 4.67036193500866 -1.50987202037464 -0.446473659168589 -8.41823345531117 -0.942285121570933 -2.35577923167835 1.86812823902477 9.39403575550426
5.16730882471258 -1.4761342828924 5.47684480493719 -1.01706407720392 0.378876703435726 -8.21949289495295 -0.175841314142399 -1.55541322881525 2.90993596857244 11.924929636175
4.75495180650191 -1.00363603071733 5.82740244431929 -0.28652635054155 0.00802740617231734 -6.55132737593217 0.12497267289595 -1.43215241865678 3.34847292466597 11.7585929350419
4.71723905910145 -1.27037175785411 5.05871549953114 -1.05911763798107 0.430405295978893 -6.54418882023204 0.106453574787487 -0.583604179729114 3.71788183559071 11.5286280285228
6.41473739797419 0.953926736658271 7.70691841298884 1.06787174398249 2.1453463380987 -3.34067851846868 1.24515789205378 -0.879571264440361 4.18087261373347 13.5183965509588
5.52672472867099 -0.193405238064852 6.47103777798739 0.553682240572844 1.21157637509433 -4.38778504458341 -0.154548731717195 -1.78557786074552 3.43968192013827 11.9358719912442
4.3550687009638 -0.614206773584538 6.2403340513056 0.365626829320735 0.71936942880804 -4.2046646898443 0.618115919286556 -0.84391067678278 4.31662704294378 12.2889151746576
6.08817713477395 0.55144636847756 7.16906397559426 1.19324629523537 2.18135016181252 -3.39103562615135 1.84201185920022 0.208924700997091 5.59724562384865 13.8141245148399
5.84953385266391 -0.14505881396207 6.86169796856967 1.28381806286898 1.65432053479281 -3.40398139086637 1.40395813855258 0.547865685549649 5.54181843670932 13.6556194392118
5.84301094575362 0.164067311720416 7.16215614839034 1.84770016236739 2.1192493872209 -2.3990907235579 2.01107697053389 1.24560074372725 6.15870003266768 13.1312265829607
5.05776449550282 0.287026847492566 6.57981344569813 0.204999412189832 1.04074808467518 -4.75606969486583 0.723027671467175 -0.32360700260509 4.60899969447743 12.0628118168224
5.32192464308305 -0.775285287336871 6.07531209425493 -0.119790597395465 0.158287481828168 -5.64685205979781 -0.502566857771441 -1.80475954575972 3.44220872358842 11.467435316606
6.04960672205145 0.552939813787287 7.45135824030096 1.74899999445135 1.8315166646784 -3.65812357122248 1.39093725031072 0.696790140325373 5.56100026910955 12.8267010862177
4.42662388194691 -1.57220023762096 5.69395691264759 -0.777163921702993 0.0913644443858743 -5.88126319538463 0.0564237247813821 0.595116199146617 4.23483616222035 13.1413450847973
4.40662322477861 -1.26243462129073 5.57752643065019 0.178254465623336 0.240537027879196 -7.6884466604753 -0.627184529737992 -0.162941594557328 3.40725455717607 12.4006079240279
4.2164831161499 -1.64969635009766 5.81524181365967 -0.0357913970947266 -0.0531768798828125 -6.92888450622559 -0.466251373291016 -0.0760459899902344 3.78120899200439 11.9993596076965
6.52024953148582 0.962918446280739 7.75407521507957 1.12586323998191 1.75090710900047 -5.44684679724953 1.05586926720359 0.470460102774879 4.65486352226951 13.2896105506203
7.22596805745905 1.69157951528376 7.97755687887019 1.73461883718317 2.48752563649958 -2.62924987619573 0.462861711328681 -0.062900846654717 4.00361793691462 12.6856829469854
7.11213351162997 1.3656869021329 8.68295527371493 1.79236460599032 2.43757391842929 -2.74774121371183 1.0330567446622 0.462883481112392 4.64636374386874 12.6459040728482
8.04016519459811 2.22602392109957 9.11879659566012 2.10986352833834 2.67029977711764 -2.47762750712308 1.15983129414645 -0.447373143109409 4.32786394032565 13.0543110457334
6.52512935291637 0.511015926707874 6.83813575397838 0.239991222728381 2.15046886097301 -3.50383087504994 0.570870434154163 -1.40607162822377 3.91699126850475 12.5091543544422
6.19492094733498 -0.293331692435526 6.15873854377053 -0.362637112357401 1.50653021552346 -5.72870881340721 0.570777346871115 -1.64650399468162 3.73236410834572 11.158215453408
6.4058085268194 -0.606964033300226 6.32954509908503 -0.157363813573664 1.94177063161677 -4.92581741159612 1.85334404165095 0.344936448877508 5.38563640767878 12.3021674936468
8.10906053889881 1.28305555690418 7.89155603755604 1.21446348537098 3.15134645808827 -5.11183618198742 1.96685434688221 -0.722414718974722 4.22946382869373 12.6480877529491
7.28303360505538 0.780429120497271 7.61590790315108 0.770026441053911 2.15235828919844 -6.02385592894121 0.677718396620318 -1.83972621397539 3.38802742524581 11.7317912535234
6.10327665155584 0.68831769769842 7.06229726617986 0.656962793523615 1.64479963129217 -7.06815202886408 -0.168951589410955 -3.20949419195002 2.12396375482733 9.78402845209295
4.92345000180331 -0.330586901578037 6.33833647641269 0.174717434969814 1.07140589627353 -7.32828473177823 -1.08182667818937 -3.56294011202726 1.67671824368563 9.22635317715731
4.44537554654208 -1.04303540316495 5.65254507931796 -0.228309527310458 -0.368640795621005 -6.92502774325284 0.866638287630948 -2.09211720553311 3.40269099148837 10.2063180056485
3.87824154767123 -1.22094725695523 5.19034195813266 -1.01515387621793 -0.700603476437657 -7.92218207446012 -0.565500250729649 -3.44077490893277 1.94784546765414 10.3084592905912
5.29587477770719 -0.650007065859707 5.42767733660611 -0.0894182291897856 0.752361479672519 -7.40864926251498 0.583719435605136 -2.38782101544467 2.58758181658658 11.4460923108188
3.55346533168446 0.0028156887401245 6.65968939174305 1.69508215297352 0.738186324726453 -5.5687365878712 1.45353170741688 -0.873029266704211 3.91408201564442 12.684582675587
4.17693970420144 -1.0950930335305 5.71219990470193 -0.769363663413309 0.536126830361106 -7.50523402474143 0.667161681435324 -0.705927155234598 4.30563614585183 12.5145151398399
4.41996760801835 0.964863733811811 7.03601546721025 0.854481653733686 1.15699859098955 -6.80425362153487 0.49498076872392 -1.19047836823897 3.78148169951005 11.7340020699935
6.22175137779929 1.03585641167381 6.87760369560935 -0.0736540100791245 1.90533273003318 -5.19376547553323 0.61723344109275 -2.63006575324319 2.0293456771157 10.5476381041787
7.31005910526622 1.75048974644054 8.25411275516857 3.08993676792491 2.70521405826915 -5.40224882472645 -0.0537914883006714 -2.47977300990712 1.9899373401295 10.4250135768544
6.44350677837025 -1.17724746357311 5.99365192760121 0.522217334400523 1.21797424663197 -4.64124053608288 -1.26294463764538 -4.13742774616588 0.00921875346790557 10.7428308140148
6.59549820639871 -0.848891136863013 6.13080704428933 1.25790894248269 0.960059287331323 -5.07077681801536 -0.576039192893287 -3.64745032570579 1.17490875937722 10.282697798989
4.76515379819003 -1.88304432955655 5.34463206204501 1.33621874722568 0.581595334139738 -5.16999157992276 -1.23007687655362 -3.92912205782804 0.570217999545012 9.83973017605868
4.15816268053922 -3.84388008984653 3.39964446154508 -2.73794594678012 -1.89743271741 -4.37746849927035 -3.93271485241977 -5.22589531811801 -0.980945977297697 9.3567233952609
5.86041258031672 -2.47973634546453 3.95366666967218 -2.83305551355535 -0.429496782476253 -5.96134759729559 -2.32502176111395 -4.97896768396551 0.317945463007145 8.66020677739924
4.53992569663308 -2.65061366341331 3.25041210868142 -1.36449992439963 1.36441624381326 -5.78932177803733 -0.1214617469094 -3.00537478707053 2.21449959494851 10.1678649208762
6.00855759707364 -1.63523741635409 4.19486836520108 -0.453646382418547 1.659172335538 -5.76180907162753 0.0377343091097728 -2.33897276791659 2.98335484591397 10.3366940411654
5.86954856352373 -0.636438603834673 4.92309737638994 -1.1014177755876 1.08066535429521 -4.38985466523604 -1.1276800589128 -2.09499764008956 1.91858172850175 10.1148488564925
5.71928767290982 -0.318396767702971 5.12576083269986 -1.02068253430453 0.106125632199372 -4.27462502392856 -1.90758248242465 -3.62024422558871 0.213318625363435 8.77735022631558
4.71513604250821 1.20121049014005 5.11190270510587 -0.85498190793124 0.440937510403721 -4.95559264096347 -1.63385725888339 -3.53920508298007 0.766018381985752 8.21064709750089
4.56533868096092 -0.950352122566915 3.96449239037254 -1.39460032202981 0.221850941397928 -5.36410753943703 -1.63653032996438 -4.12621348120949 0.14140088341453 8.19478089592674
6.154568975622 -2.64095371419733 3.98754722421819 -2.84983699971979 0.302068060094658 -6.35572879964655 -1.60949390584772 -3.30106228048151 0.636163061315361 9.0658991987055
5.08906354037198 -2.73382101925937 3.32036198702725 -2.42089949521151 0.256678477200595 -6.54176054867831 -1.40526686581698 -3.67654524716464 0.649100199612704 8.91404332247647
4.84845145832409 -1.29102341045033 5.16994174610485 -0.0932733188975945 1.28669150959362 -4.51700989116322 0.216199718822132 -2.71598450053822 1.96072753559459 10.840885959972
4.04575686888261 -1.86709446473555 4.30579905943437 -0.4999737219377 1.12371783690019 -4.64621777100997 -0.11421818299727 -2.39411396546797 1.62902694181962 10.1748786492781
4.96388835040006 -0.7063100901517 6.12330741015348 0.567409697445957 2.61959475603971 -3.33016186627475 0.602407637509433 -1.46489125165072 2.94840926257047 11.0338580044833
3.51443230022084 -1.51760829578746 5.00069176067005 -0.645145069469105 0.948265422474254 -5.16467441212047 -1.15486110340465 -3.36506808887829 0.825853694568981 9.67227350581776
4.48640342192216 -0.161793752150103 6.12101359800859 0.902718500657514 1.93403525785966 -3.7304258780046 -0.129509969191119 -2.51251511140303 2.05171771482988 10.6879643960433
3.79377306157892 -1.21716081445867 5.78477228338068 -0.382291429693048 -1.32428514307195 -5.9571815664118 -1.65055238550359 -3.92910730188543 0.447708494013007 9.4204047983343
4.14698792370883 -0.69020270434293 5.77500058087436 -0.3620643529025 -0.367391577633946 -6.0717754277316 -0.762048712643711 -3.15282248583707 1.03693581494418 9.36427021893588
5.67000340548429 0.994362345608799 7.44097470370206 0.606573573025791 0.73113869753751 -5.30054617795077 -0.932769307223232 -2.37745047482577 1.7375731381503 10.3990716847506
8.02909075130116 2.52881037105213 9.34091841090809 3.24043642390858 2.88814531673085 -2.21509851108898 0.0380066524852403 -2.49422753940929 1.70643698085438 10.7451432834972
5.00494753230702 -0.429197441447865 6.05738626826893 0.169917930256236 -0.515638481486928 -5.41896451603283 -3.0759221423756 -5.27260793339122 -0.943081032146107 8.02775274623524
4.78303103013472 -0.436830954118207 6.62352232499556 0.212800546125933 -0.400160269303754 -6.99584813551469 -2.82090611891313 -6.62850614027543 -2.05719991163774 10.2252154783769
6.54260435971347 1.15632716092196 7.90459910306064 2.63439074429599 2.83523741635409 -4.1990176114169 0.476857098666105 -1.33590039339932 2.76539126309482 13.7263692942533
4.54023514660922 0.629136666384611 7.56699429425326 1.18387185010043 1.45011292370883 -5.86276282397183 -1.07120551196012 -4.18880881396207 1.11687241467563 12.1768575755033
5.51933315450495 0.0965292757207692 6.38721683675593 0.195118219202215 0.471098214929754 -7.17974826639349 -2.73249217813665 -3.95725986307318 -0.191880911046809 11.9908526247198
5.34328363591974 0.596169454401188 6.74958990270441 0.531126958673649 0.835310918634587 -6.1303224736994 -1.63692952936346 -3.84754468744451 0.840126973932438 12.2685856645757
4.4464278047735 0.180801851099186 6.84310482198542 0.712282640283757 -0.478686826879329 -7.43752052133734 -2.30132247751409 -5.15130950754339 -0.384717481786556 10.9006981676275
4.36444606781006 -0.305411911010744 5.75386753082275 -0.991054153442384 0.278141403198241 -8.26628074645996 -1.93530998229981 -5.17833862304688 -0.192054367065431 10.6544655799866
6.90266981991855 0.436494740572844 5.92036047848788 -0.72000893679532 0.0244406786831952 -7.48163804140958 -1.96645363894376 -4.38356217471036 0.330991658297453 8.20894423398105
6.18801364031705 0.352071371945467 5.3254791173068 -1.91486397656528 -1.11365929516879 -8.72624436291781 -3.46320763501254 -6.26467171582309 -1.44686356457797 7.34082850542935
3.10732109763406 0.468141867897728 5.49326451041482 -1.2010723807595 -0.929605171897194 -7.64628760597923 -3.39773528359153 -6.14837233803489 -1.46607367775657 6.30263550498269
3.73910504254428 0.0540989008816801 6.00282174023715 -0.579335394772617 -0.479754630002109 -6.03256148425016 -2.65210265246305 -4.46303099718961 -0.0133354100314058 8.42261391553012
5.77404092441906 1.41699384342541 7.30934594761242 1.01631902347912 1.16760800968517 -5.66926409114491 -0.561193717609751 -3.14086748469959 1.62431882511486 10.9604728091847
4.93339616602117 0.294753854924981 6.62114030664617 0.236009424382988 0.0901678258722463 -8.02890604192561 -2.41072862798518 -5.81031816655939 -0.957990819757637 10.6335118467158
6.01930827227506 2.03271407214078 8.17416209307584 1.94750041094693 1.7020265492526 -7.45111637982455 -1.35029011639682 -5.27012234601107 -0.855499085513028 12.0849468144504
3.99203413183039 0.119740659540351 5.06557672674006 -1.85140878503973 0.216185743158515 -8.47889978235418 -0.928856676275078 -4.28936273401434 -0.192408388311211 10.6442357843572
1.65418851158836 -0.256370188973168 4.82295739433982 -1.50216448523782 -1.35748255469582 -8.05501520850442 -1.4344669602134 -4.48196757056497 -0.0391632340171135 10.7536076285622
0.497493449124423 -0.959810551730069 4.14339989748868 -1.03649931820956 -1.0585845080289 -8.02565413388339 -0.443661030856045 -2.70961028012362 2.18249959078702 11.6165086659518
4.97525181336836 0.580229421095414 5.54115929170088 -0.547000269456344 -1.89169440702959 -6.99757132963701 -0.928927759690719 -2.18327269987627 2.31399979157881 12.1842385725542
5.1258392680775 0.366397892345081 6.24073318134655 0.150154148448596 -2.02908703197133 -5.87888141978871 -1.17892834056508 -3.25283237804066 1.15315440784801 11.9302754748951
0.749473953247069 -1.59127197265625 4.15892734527588 -1.33106384277344 -2.33036766052246 -7.28444442749024 -0.757653808593751 -2.40766296386719 2.53493633270264 13.4013113021851
1.19502019882202 0.057523250579834 5.71209573745728 -0.515564441680908 -2.32046937942505 -5.28480577468872 -1.02984857559204 -2.27068185806274 2.34943628311157 13.0979928970337
2.40709547563033 0.0172963575883358 5.7721887068315 -0.804509596391156 -2.45528169111772 -7.57440705732866 -2.57392068342729 -4.650052504106 0.0984902815385311 12.5907235579057
1.87804612246427 -1.675105008212 4.62780293551358 -1.61718264493075 -3.37139216336337 -7.95687380704013 -2.8279542055997 -2.89909830960361 1.61181744662198 13.496504870328
2.85643301877109 -1.00060071078214 4.53356085690585 -0.535381213101473 -3.28750981417569 -6.61752308932218 -2.37751568880948 -2.7291144284335 1.81161890896884 13.6529699412259
-1.12351600473577 -2.24646369760687 3.83760555440729 -1.41038123911077 -2.78532974069769 -9.05381576364691 -2.14813224619085 -3.44488326852972 1.00461776906794 12.2391744440252
1.42599874843251 -1.14099305759777 4.89348512996327 -0.540891586650503 -3.23692124973644 -7.63557237278332 -2.16297525059093 -2.78544229160656 1.85910898555409 13.057094634663
-1.14553859884089 -0.629345208948308 5.22813579385931 0.3814904386347 -2.05592754537409 -4.36275509054011 -1.38645580465143 -2.78594997579401 2.05649062936956 11.8253533536738
1.79548871300437 -2.3119026444175 4.84044492027976 -0.357282283089379 -1.36688769080422 -7.14048350074075 -1.53359568335793 -2.75450098731301 2.01471841118552 11.1419419028542
0.138897427645595 -2.95039319125089 4.23643637570468 -1.50062703219327 -2.04260586825284 -6.52609204378995 -2.17983006564054 -4.07490872469815 1.05237246426669 10.4542012301358
-0.769929747147994 -2.05568871931596 5.15046896501021 -0.875663618607955 -1.2230490251021 -6.31114564375444 -0.749740461869674 -3.39418397383256 1.12233557267622 10.2286344961687
1.9765867580067 -0.990150989185679 5.73040526996959 -0.11076408733021 -0.0416188846934915 -6.10848289836537 -0.332258762012827 -2.7377629886974 1.91623633991588 9.60799735676159
1.18240945122459 -1.37805731513284 5.40602986595847 0.135809109427711 -0.248424365303734 -6.55683882453225 -1.06888754584573 -2.56205160834573 2.09480969689109 10.2453014113686
1.29021942832253 -2.01162040016868 4.48095429160378 -1.12356269142844 -2.64136969826438 -7.7279652335427 -1.33513343117454 -4.22847640297629 0.732436301491479 8.65356552817605
1.95056649988348 -1.47349336797541 4.64321348016912 -1.09082773382013 -2.56677606756037 -6.35411241704767 -2.15891435796564 -4.23402383977717 0.422172754461116 10.3729211980646
-0.321290189569648 -2.61617391759699 3.18207055872137 -2.98590963537043 -4.53245084935969 -8.49805944616145 -2.81981771642512 -3.62375372106379 0.765091722661797 9.62209111993963
0.75882697538896 -2.20031380219893 3.15021396116777 -2.74045395417647 -3.54960846467452 -8.13984131379561 -2.26377510590987 -2.8941652731462 1.74554515318437 9.3769815011458
-0.121571618860418 -3.23793132955378 3.27523414438421 -1.90365513021296 -3.55797489339655 -7.26110752279108 -2.40840252096003 -2.55011470968073 1.84034530466253 9.99843398874456
0.371320230310612 -2.54058696573431 3.70246837789362 -3.00568248575384 -3.68853236978704 -7.28156139200384 -1.7587609464472 -2.54179813211615 1.879317743128 10.2383532350714
-2.70023919018832 -3.93729020032016 1.83614825335416 -3.98858261975375 -4.84027863415805 -9.95096589001742 -3.00617981824008 -2.90672112378207 0.901418677243321 10.1967840108004
-2.22666315598921 -3.95030550523238 2.9282507462935 -3.32895426316695 -3.40964464707808 -7.8499007658525 -1.32836298509078 -1.50948099656539 2.76704545454545 11.2465519471602
-0.431240983442827 -3.54953665299849 3.07162385420366 -1.77652639909224 -2.66226858659224 -9.01480001969771 -1.15655035539107 -2.24666113419966 2.25147252516313 11.3123078866438
-3.50642277110707 -4.19134212840687 2.12379096638073 -2.76171757091175 -4.18642116893421 -10.2517516743053 -2.66842724193226 -3.21473003734242 1.29928134571422 9.29010318409313
-1.69198620536111 -3.56204998709939 2.69444072029807 -3.77962696769021 -3.70765888907693 -10.8087083122947 -3.02874767997048 -4.62264454581521 -0.0906277916648186 8.00788104317405
-3.94891141544689 -5.19885419498791 1.11740518916737 -5.7101189960133 -4.0189397205006 -10.3772714007985 -2.53009389530529 -3.36633847843517 0.67488123286854 7.93043447841297
-2.37907474691218 -5.10784786397761 1.22224551981146 -4.77206295186823 -3.45643680745905 -10.253950769251 -2.80961483175104 -3.83118694478815 0.289937322789971 8.35150653665716
-0.993980841203168 -5.1863827271895 1.41264299912886 -4.45710988478227 -2.08392377333207 -9.28933759169145 -0.843729452653363 -2.42106671766801 1.66089109940962 8.18230871720748
0.409527908671986 -4.26494871486317 2.2102576602589 -3.76026426662098 -1.1655911098827 -8.54506384242665 0.0159884799610488 -0.753569472919811 3.14373601566662 10.1675025333058
-1.64789700074629 -4.04789471192793 2.48156333403154 -2.93466305299239 -1.78972744508223 -5.91915821595626 0.45312571959062 0.642428164048628 4.91833663420244 11.6445076508956
-0.678482289747759 -4.29011559052901 2.6017539544539 -2.00687241120772 -2.18017410798506 -6.94779228730635 0.430768732591108 0.301460032029585 4.47612739042802 10.5101797624068
0.150011053952305 -3.63845063122836 2.92510413256559 -1.9897537318143 -1.03152657422152 -7.64796067151156 0.866226187619297 0.382802954587071 4.79124545184049 11.5993032368747
1.69424287622625 -2.03057535344904 4.24617616480047 -1.35459001714533 0.904916208440607 -6.53355272466486 1.57054082697088 -0.077484685724432 4.67640916650945 12.4912609273737
0.617242804440586 -2.90647698315707 3.2836198720065 -1.97641755017367 -1.12026406201449 -7.0217304316434 0.489545813473789 -0.112142571535976 4.3925819310275 11.6539711865512
-0.577832048589531 -2.40301019495184 4.09921091253107 -1.15674478357488 -0.841288393194024 -6.88414270227605 0.826707059686836 -0.793885057622735 3.92525499517268 11.588622266596
1.72234973907471 -1.50262393951416 4.93409404754639 -0.769154930114745 -0.520169639587401 -4.32433452606201 1.74639282226563 0.108996009826662 4.40184555053711 12.1243420600891
1.47624011473222 -1.40151409669356 4.38228316740556 -1.81236271424727 -0.963499112562701 -7.30403713746504 0.646810488267377 -0.755075498060748 3.67963595823808 10.9614762826399
0.895596192099831 -2.60047466971658 3.61512057564475 -2.50779087760232 -1.654837920449 -7.99911434867165 0.336653397300026 -1.58215458609841 2.4992090918801 10.7674237944863
-1.42322545485063 -2.97874455885454 3.61670107408003 -2.59450917677446 -2.71196942762895 -6.18338590101762 -0.231510214372115 -2.48627477125688 1.7974910215898 10.9995660261674
0.00869871486316853 -2.57153009067882 4.00862718928944 -2.5066630710255 -1.69436906467785 -8.72604249607433 -0.355604874004019 -2.19050477634777 1.79133631099354 10.2489383350719
1.57685180143876 -3.29176621003585 3.07813353972001 -4.09234528108077 -1.39320663972335 -9.54935364289717 -1.09658722444014 -3.32637695832686 0.189654306931928 8.46917911009355
0.0475008010864251 -3.797239112854 2.30970306396484 -3.93759136199951 -2.12067775726318 -7.26342945098877 -0.778268623352051 -1.57496433258057 2.23540897369385 10.0635115623474
-0.143937431682239 -3.41716703068126 2.93278185237538 -2.73224576603283 -1.34648641239513 -9.05848058353771 -0.693065010417591 -3.75362714420665 0.9617544781078 7.48733965266835
0.748915481567384 -2.93146247863769 3.12426261901856 -3.25009078979492 -1.51229400634766 -7.39622039794922 -1.20104904174805 -4.55950469970703 0.295908737182618 6.58043174743652
0.366577165777034 -4.06010053808039 2.5362415487116 -2.81565473729914 -1.97353933507746 -7.80866239721125 -2.39952276403254 -3.83575437719172 0.71234514063055 7.33901216333563
0.250218972292814 -2.68683661547574 3.67293988141147 -2.74869956103238 -0.799391165646639 -6.76978530016812 -0.814749136838046 -2.11208762255582 2.02529965313998 9.31754074963656
1.50249635523016 -1.83176649267023 4.55445062463934 -1.82746351415461 0.123721712285821 -6.54798162633723 -0.358015424554999 -2.7216457193548 1.66353570764715 8.47304689233953
-0.405907379497183 -2.74771951328625 3.65055014003407 -1.9809005130421 -1.50154946934093 -7.36775087009777 -0.964579330791128 -2.99668573032726 1.52209974635731 9.16175676692616
-2.36332590796731 -3.35419161536477 3.06255070946433 -3.18802721717141 -2.48425753333352 -9.00701601722024 -1.58863527991555 -3.29841501929543 1.4409724929116 9.3424388625405
-1.70356116728349 -3.0754979653792 2.72250523133711 -3.22623572783037 -2.54729209379716 -8.20118651823564 -0.760508875413375 -1.78934989409013 3.05476345582442 10.6514798597856
-1.47702784104781 -3.28477472825484 2.73789983229204 -3.56917185349898 -3.38976091905074 -7.70209688706831 -1.71150774522261 -3.24448771043257 1.30282788710161 8.66625314192338
-2.771630859375 -3.2428394317627 0.97061195373535 -4.56521759033203 -3.29041252136231 -7.15162620544434 -2.43982467651367 -2.91159973144531 1.44678153991699 9.3545259475708
-3.22194753126665 -3.59001622633501 0.862500329451127 -3.07648168043657 -3.98668752150102 -7.15636525587602 -2.7427433534102 -3.86232648329301 0.615517754988236 7.9131518797441
-2.37970671220259 -2.05513319535689 2.92972245649858 -3.85321745439009 -3.84978613419966 -7.74387297196822 -3.82654509110884 -3.981246324019 0.208782820268112 9.74424663023515
-2.40014907663519 -4.06836959665472 1.36207512075251 -3.46307250803167 -4.08291503732855 -7.33377715891058 -3.93573066538031 -2.34648773019964 1.41692665273493 10.7715018099005
-2.92904502695257 -3.1877024823969 2.03958481008356 -1.30138999765569 -3.55463821237737 -7.9974291974848 -4.3205207044428 -1.73843986337835 1.83960979635065 12.4933029955084
-4.03971867994829 -3.30895047621294 1.92669481797652 -0.17372708754106 -3.32406239943071 -4.85223012404008 -2.32780461744829 1.13613123460249 4.01027292771773 14.8722705320878
-2.94410871158947 -3.00708554874767 3.13241220821034 1.05511881221424 -2.27660344730724 -3.59040425907482 -1.97783445011486 0.311300529133188 3.93811823238026 13.6494572292675
-0.375285573439164 -2.35790199799971 3.7039590402083 0.265181116624312 -3.30633873506026 -3.62851852937178 -1.92140335603194 1.04059653715654 4.67618136839433 11.8721728845076
-1.43201325156472 -3.28031609275124 3.12603881142356 -0.76260063864968 -3.85436127402566 -3.74633858420632 -2.10806725241921 0.448609612204812 4.03339984200218 11.949725411155
-2.77853488055143 -1.79491519061002 4.21925450238314 1.24964619549838 -1.55390452471647 -4.02377223101529 -2.24383448687467 0.620425232973965 4.27364540967074 13.5563926783475
-1.02551133415916 -0.188417980887674 4.51883166053078 1.51839964606545 -1.34208352349021 -1.68416077873924 -1.42539078972557 0.883696963570333 4.41340010382912 13.0362848541953
0.168706391074441 -0.698114897988059 5.566211197593 1.66819140694358 -1.07521679618142 -3.24397709586404 -1.75484135367654 -0.220839049599387 3.19819113991477 12.3089236953042
0.892643503709273 1.22572951750322 5.45443492369218 1.06119971708818 -1.11567825837569 -4.53973335786299 -3.03974289460616 -2.01711792512373 2.12319999174638 11.5456443353133
-2.84165847084739 -1.69962203285911 3.42601978995583 -0.403517601706763 -2.083323357322 -4.84810530922629 -3.02298247597434 -1.28135382912376 2.16148197867654 10.3488184235313
-0.526460482857445 0.836658642508766 6.29605119011619 2.15535466454246 -0.476285769722679 -3.4881799957969 -1.4317606232383 -0.512502505562523 3.16835419914939 12.7280079581521
-1.4239315293052 -0.526422908089376 4.73187882683494 0.0657096602699987 -2.102014949105 -4.71730082251809 -1.91706316687844 0.356677601554178 3.92770917198875 12.8727327086709
0.809767289595172 -0.448024229569867 5.75685839219527 0.884373231367633 -1.6249174638228 -4.75220246748491 -1.73682923750444 -0.602626280351117 3.37737230821089 13.8303068117662
0.721402445706453 0.330872813138093 5.48340252962979 0.94134453860196 -0.822464665499602 -4.79712172421542 -1.12025900754062 0.916436472806062 4.638345042142 15.7135706338015
1.98789959820834 0.608132180300625 5.60691338452426 0.303799447146329 -2.60913962450894 -3.95878333178434 -0.20224875536832 2.45874863537875 6.1338003245267 15.7857497301969
1.10942807631059 0.954194693131882 6.20520844893022 0.240554480119187 -1.60228762193159 -4.58492311997847 0.0406891389326631 1.64508500532671 5.96855416731401 14.6085330529646
0.756105249578301 1.43328077142889 5.8634575063532 0.0504816228693166 -0.811538869684394 -4.06559389287775 -1.35942667180842 1.9677637273615 5.30948144739324 14.5547762567347
5.23939956318248 2.06733573566784 7.28407157551159 1.09888137470592 -0.903548587452281 -4.17620788921009 -1.63570534099232 0.218506466258656 4.2118822444569 14.2938841689717
2.91309833526611 0.398868560791016 6.40836620330811 -0.0781993865966797 -2.0973014831543 -3.18382835388184 -1.71833229064941 0.0404567718505859 3.99779987335205 13.1001524925232
3.01224742369218 -0.39416088624434 4.60543857054277 -2.03330006165938 -3.23887409730391 -5.81601109071211 -2.48122562928633 -0.323533673719925 3.48170028166338 12.9401157899336
1.77886102849787 -0.842961328679866 5.29554460698908 -1.57388212030584 -2.9460954839533 -5.91434575861151 -2.34301091974432 -0.388623254949398 3.71011827642267 12.6753072565252
2.76453266143799 -0.542058372497557 4.58646068572998 -0.686128044128417 -4.28939762115478 -5.79760684967041 -2.77852382659912 -0.932340049743651 3.00887260437012 12.1072050094605
3.06276832927357 -0.111872326244008 5.84954391826283 -0.463818203319203 -2.55883849750866 -3.78723777424205 -2.07963241230358 0.223592151295055 3.90818153728138 13.5693296085704
-0.6276518388228 0.655255647139114 4.86860594315962 -0.635626463456589 -2.2981840653853 -5.37124505476518 -3.70842423872514 -0.856575636430222 2.7103723005815 12.949420781569
-1.23082421909679 -0.401932464946402 3.33565832484852 -2.0336463321339 -4.4419772494923 -4.21364854465832 -3.55143045078625 -2.11004327427257 1.70135427821766 11.1336534153331
-2.31164684295654 -1.23449268341064 2.76554069519043 -2.06980838775635 -4.94725933074951 -6.87521686553955 -4.31437244415283 -2.93896045684814 1.18619022369385 11.4978276252747
-1.60964261835272 -2.62183248346502 3.08797491247004 -1.41222631281072 -4.30801259821111 -5.86749708002264 -4.61841070001775 -2.57074987238104 1.38277185613459 10.7838682001287
-2.43198120810769 -2.6320315621116 2.04797446511008 -2.32893669821999 -6.24696839072488 -8.52870857932351 -5.50856697776101 -4.52016937949441 -0.276936652443627 9.11200511238792
-1.04521576274525 -5.15093246806752 2.26041968952526 -2.62330070842396 -5.64371887553822 -7.98880401958119 -7.06357208598744 -4.22979179729115 -0.488300479542126 9.86869033466686
-1.18587461818348 -4.26690641749989 1.88410791050304 -3.96618238795887 -5.865626968037 -7.06619230617176 -5.76884046901356 -3.64045111049305 0.06081803928722 9.93911918293346
-1.22377341877331 -3.65510123859752 2.66245323527943 -1.97194617878307 -6.06857818256725 -5.27398818622936 -5.95557922016491 -4.1409048427235 0.419054568897593 8.92216831554066
-4.42602253827182 -2.55140019330111 1.50424861040982 -3.29403592022982 -6.69737149151889 -6.5754880991849 -6.98046780499545 -4.49522114667025 -0.380036362734707 8.97213934985074
-1.79625161777843 -2.89695581089367 1.82306257594716 -3.12295373569835 -6.51007302891124 -5.99490388523449 -7.24013360630382 -4.99929269443859 -0.968954407085072 7.55334917415272
-1.0925536069003 -3.2632307919589 2.04307318600741 -3.4734358700839 -6.86943577853116 -8.95689152804288 -5.02474354830655 -4.57953404513272 -0.335435381802647 8.69310332211581
-2.01799167286266 -4.77325214039196 -0.0181366313587539 -6.33488238941539 -8.80877460132946 -8.9839130748402 -4.48017657886852 -3.67339481006969 0.222118724476207 8.70983253825795
-1.4213640126315 -4.11281031695279 1.87664204510775 -4.61630839434537 -5.80539530840787 -8.28349322405728 -3.36814326373014 -2.64535349932584 1.56269055279818 10.302303608981
-3.88427430066195 -3.36689835461703 2.34635371294889 -2.08555489453402 -5.65758782300082 -8.13756256970492 -4.57724266919223 -3.57125740918246 0.282445135983554 10.1362945469943
-3.02025914625688 -3.55634046034379 2.12340998216109 -2.16884541945024 -6.93956494764848 -7.32886624769731 -5.03925252394243 -3.67315793470903 -0.0548450990156688 9.99032043977217
-3.12040049813011 -3.41346652291038 2.04605667807839 -2.4038820960305 -6.45636851570823 -7.04773242256858 -4.87948901436546 -2.33286769173362 0.309117247841574 9.93319123008034
-3.83957706798207 -4.28466450084339 0.980659138072621 -4.09383617747914 -7.47242771495472 -9.59977947581898 -5.06546055186879 -2.91707264293324 -0.203836787830699 10.4530793536793
-3.81071193868464 -1.23137386495417 2.66582576578314 -1.74006374532526 -5.04139812642878 -7.95704944783991 -4.38674266988581 -3.86569126302546 0.680935781652277 11.3521117383784
-2.49600162506103 -2.24991931915283 1.82786045074463 -3.77439060211181 -5.72217693328857 -11.1347898483276 -5.92413654327392 -6.67812671661377 -2.27639141082764 9.15558013916016
-7.39491832039573 -4.0664080359719 0.889337661049584 -3.34527194283225 -5.15432536385276 -9.88010012886741 -4.33635508797385 -3.82886302254417 0.145727278969506 10.1908551476218
-6.31134884574196 -4.63060085990212 -0.704245497963644 -3.05136387564919 -6.25775997855446 -8.30030911185525 -6.22749798514626 -4.42777340628884 -1.08836262442849 9.9511962630532
-4.75293223641135 -2.69162432930686 1.00429852225564 -0.915190384604713 -5.56210009834983 -6.43073527596214 -6.99197833321311 -5.00656764290549 -1.9691912390969 10.2980654976585
-6.36911374872381 -2.55968076532537 0.536724263971504 -1.6123006994074 -6.41315442865545 -7.1274488622492 -6.8983114415949 -4.5013445073908 -2.06929952448064 10.1057497804815
-4.27688871730458 -1.02271734584462 1.31029618870128 -1.21519171107899 -4.63453375209462 -5.50043951381337 -6.62349783290516 -3.74627195705067 -0.755190719257701 11.4013043750416
-5.32517715800892 -4.09364982951771 -0.692391360889783 -3.74681755412709 -7.65018555034291 -6.81935592998158 -8.81519790996205 -4.58586212504994 -0.675818408619275 11.0696177829396
-4.61245461377231 -1.0889179316434 1.18216780749234 -1.09703560742465 -5.32448693188754 -7.38596840771762 -9.41963311108676 -4.13583107861606 -0.564036568728362 11.834344664487
-4.19590462771329 -1.64230050173673 0.746558293429288 -2.32451905337247 -7.12359704104337 -7.42191399660977 -9.19303597536954 -4.60477532473477 -0.924517527493563 10.6681252566251
-4.7432802807201 -2.31154810298573 0.738235603679311 -2.50087343562733 -5.86269937862049 -7.89645563472401 -9.65713297237049 -4.89328180659901 -1.53787218440663 11.356700073589
-2.32769227461381 -2.26321435408159 1.30872892899947 -1.43684602217241 -5.71149850325151 -6.64719796614213 -9.22640252546831 -6.01256776289506 -1.84084535078569 10.7489445166154
-2.60977380058982 -1.71119706413963 1.17156965949319 -2.21413628838279 -5.14337556145408 -6.62071625969627 -8.44133965752341 -3.75012986443259 -0.151136563040993 12.4085567734458
-5.49932048104026 -1.251363251426 0.357880141518333 -3.23232791207053 -6.54232737801292 -7.47367999336936 -9.5738672950051 -4.31289050362327 -1.56132647774436 11.3344984314658
-7.3863752191717 -2.53943613225763 0.362974374944514 -2.53265360051935 -5.61829546148127 -6.73547723943537 -8.10527971441095 -2.49591615850275 -0.0086553400213063 12.5507089788263
-7.53247835852883 -2.76655390479348 -0.544595744393089 -4.1624813339927 -7.84465983130715 -8.2674503586509 -11.1806984207847 -4.64850428321145 -2.32448199012063 10.8223533370278
-6.64546293778853 -0.989767976240678 0.773938231034712 -1.72353643937544 -5.07706923051314 -6.44198507829146 -9.0989293531938 -2.92016119523482 -0.442536302046342 11.710408262773
-5.17642711292614 -1.35303615223278 1.4225452076305 -2.22055553089489 -6.24449466358532 -5.82862208973278 -8.61244891773571 -2.74138187061657 -0.129554020274771 13.273853076588
-5.47021632628007 -0.42245059446855 1.3789848761125 -3.14159160093828 -6.60105853514238 -6.25419002012773 -8.80535655455156 -3.50264697508378 0.0784096197648481 12.5075602011247
-6.34661500237205 -3.18890397331931 -0.170992062308571 -3.09759919426658 -7.26976411125877 -8.84452836296775 -10.3738099791787 -6.05181901238181 -2.55960099480369 10.157167746804
-4.31156374324452 -4.06892420161854 1.43306325565685 -1.81429125178944 -4.43163706172596 -6.52596689571034 -8.4665396343578 -3.18030763972889 0.449708687175406 12.9119398463856
-5.15858775052157 -4.00472193631259 0.505207720669834 -1.29009180935946 -3.7059815493497 -5.311677273837 -9.17340594204989 -4.52195101651278 -0.636090573397549 12.0515701207248
-7.51044569015503 -4.64052495956421 0.681738758087157 -2.62098226547241 -5.44312200546265 -5.58448324203491 -10.1003886222839 -7.26855573654175 -2.69098196029663 10.1962508201599
-7.31947010213679 -3.64756458455866 -0.450525934045967 -0.918045694177803 -6.29300945455378 -5.85742824727839 -10.6192404573614 -7.0491606538946 -3.05704563314265 9.46322471445257
-8.81434516039761 -7.3499248417941 -1.10914305773648 -4.75010947314176 -6.70752791491422 -9.05932311144742 -11.6810119542209 -7.68027381029996 -3.37411002245816 9.42177792462436
-8.05679730502042 -8.07449177828702 -0.930847445401277 -4.69863537875089 -4.41783169833096 -11.280826846036 -9.93058804598721 -5.99947194186124 -1.72863606539639 10.5563385096463
-8.38624425367875 -10.265341238542 -2.14877744154496 -5.22690816359086 -5.7088207765059 -9.37366338209672 -12.4571594758467 -7.71890492872758 -4.02090878920121 9.3339562849565
-4.4905610257929 -8.47428943460638 -1.63276912515814 -5.10479976480658 -6.26946880167181 -8.57305194681341 -10.4731564695185 -7.62469531839544 -3.59580089395697 9.17417381460016
-5.14261609857732 -4.64137441461736 1.44445818120783 -2.9467905217951 -2.48590070551092 -7.98563939874822 -8.33523542230779 -5.38702184503729 -0.80479032343084 12.0852333849127
-6.04098098928278 -5.34653824025935 0.636062925512139 -1.16563575918024 -4.92265861684626 -8.4745117967779 -8.72276275808161 -8.14912193471735 -4.01663559133356 8.21439582651312
-1.42660536332564 -1.34605230851607 4.84032521681352 1.9215820832686 -0.899784226851029 -6.01374449296431 -4.76350798173384 -4.28473104997115 -0.163417954878373 11.3829120202498
0.843044176968661 1.00121869173917 3.75692643252286 -2.8333626833829 -1.04621134671298 -7.38130007657138 -8.94337664517489 -1.79700480374423 -0.626363858309659 10.5930375012484
0.344040125066584 -0.163183004205877 4.45961019342596 -1.27348116094416 -0.38622835332697 -7.72256830388849 -6.35511758977717 -1.91917398626154 2.04751798456365 12.6827566320246
-0.368812162225897 -0.222701627557928 4.40380994623358 -0.15719183141535 -0.15516431981867 -5.33938368017023 -6.55821569616144 -2.54820974523371 1.73280946558172 12.3620237523859
-2.42635822296143 -0.550265312194824 3.79855442047119 -0.571736335754395 -1.12625598907471 -8.84694576263428 -5.26454257965088 -1.14119434356689 2.47126388549805 12.463565826416
-1.17690378535877 -0.958891929279673 3.91971200596203 -0.770646155964243 -1.07275682796131 -7.52892595637928 -4.15090662349354 -0.110461295734751 2.73635476719249 13.1320456851612
-1.76495010202581 -2.82081443613226 2.99090164357966 -1.56117278879339 -2.2384951764887 -8.54543906992132 -4.4895823652094 -0.94387084787542 1.97682731801813 12.5633003061468
0.137713388963178 0.0298146768049747 5.31018538908525 0.934544519944623 0.430790857835248 -7.47280029817061 -2.20033745332198 0.335791544480756 3.67654509977861 14.0989634557204
0.864428043365479 0.808550357818604 5.71276426315308 0.128727436065674 -0.189521312713623 -7.08854055404663 -4.36571264266968 -0.778964519500732 3.55472707748413 13.5715775489807
-3.53290432149714 -0.638018304651435 3.98975593393499 -0.875126535242256 -1.55329769307917 -8.0981051271612 -6.1813570802862 -1.20759266073054 3.26587230508978 11.4722850972956
-1.5655783219771 0.128570695356888 4.38140596909956 -0.802236418290573 -0.206073622270065 -6.46080956892534 -5.49480424360796 -1.62857995466753 2.35976328416304 12.2435375647111
-0.380716471238571 -1.12228599028154 2.71895584626631 -4.03187194304033 -1.4004994912581 -9.28069129423662 -3.44748130278154 -1.88963714079424 1.79712757630782 11.5517281012102
1.7744930267334 0.412730979919434 4.47150020599365 -2.07539005279541 0.386730003356934 -7.63270397186279 -2.7748872756958 -0.465618324279784 3.48560886383057 13.4017727851868
3.23051822835749 1.19380844289606 4.98588932210749 -1.809136503393 0.89910782033747 -7.55255996530706 -2.6332446271723 -0.61961662119085 3.55186355764216 13.8643487756903
2.21555904041637 0.594585453380237 4.88640311848033 -1.28229137767445 0.418743168223987 -8.55498882640492 -3.76651378978383 -1.2814864765514 3.0137091029774 13.413718735088
2.20854819037698 1.06068289496682 3.67108118750832 -2.65075433037498 -0.277192471244117 -9.1955789305947 -3.60286462090232 -1.86865746758201 2.54624521949075 12.4472910187461
1.8722149068659 -0.448722249811347 3.46977865045721 -3.22022760564631 -0.831460363214667 -8.16695726568049 -2.85953653508967 -0.978244191950019 2.98577272241766 13.0883876020258
1.74793748855591 0.00305967330932688 4.96482305526733 -1.12492723464966 0.0301402091979988 -7.70172090530395 -2.83605356216431 -0.336267185211181 3.53207235336304 13.2403009414673
0.0193984725258574 0.384945652701639 6.36997105858543 1.27688100121238 1.83885171196678 -5.47228548743508 -2.26103327491067 3.23706128380515 5.92788197777488 14.388051293113
-2.70870196602561 -0.412664292075416 4.27659046866677 -1.81630885384299 -0.2684344031594 -8.7623423316262 -5.51910388252952 -0.573655960776588 3.21769058921121 11.7160149834373
-4.96807362816551 -1.79375531456687 3.81678030707619 -1.41753651879051 -2.04920460961082 -7.02686574242332 -3.34081914208152 2.84208128669045 4.55746386267922 12.6668474457481
-2.95658026608554 -1.51814947995273 4.00986088839444 -1.08837233456698 -1.49059210690585 -7.2425948229703 -4.40930090817538 2.16293992129239 4.875627413663 13.2687186154452
-3.034645392678 1.17208068154075 5.3639027335427 0.336463616111061 0.0221859671852798 -6.79099114157937 -1.55929024436257 3.17934481880881 5.46046321175315 15.1286076762459
-3.75285236185247 -1.33970538919622 4.79201610738581 -0.639809530431574 -0.433464925939386 -6.643729131872 -0.733315389806574 3.91669948751276 5.97119053060358 13.7947696035559
-3.24398156079379 0.183661261471833 5.188478270444 -0.723237237063323 -0.429263314333831 -6.06771965893832 -1.54771347912875 1.57762602892789 5.17976359454068 13.618964472684
-2.15063752261075 -0.517331019314852 4.72094355496493 -1.10459984866056 -0.607106104764071 -7.02741707888516 -2.83193482485684 0.177611455050382 3.92039976986972 13.8006027785215
-1.85458563024347 -0.0792293375188642 4.43864538019354 -0.891382200067692 -1.15643308812922 -7.06158636266535 -2.13274763280695 0.220817583257503 3.94061853235418 12.9109959775751
-4.58741067539562 -0.47218965183605 4.57472540248524 -0.108553634990347 -2.04420732151378 -6.29263948093761 -1.07608865391125 1.70778108943592 5.45944525111805 13.8344996105541
-5.15121401873502 -1.87101687518033 3.21858082684604 -1.14412631121549 -2.68896426287564 -7.22059573260221 -3.04949320879849 0.34274922284213 2.86187230023471 12.7980748263272
-3.61155584508722 -1.53201559240168 4.61207982843572 0.765237062627619 -1.92862394506281 -4.47070005590265 -0.95633390600031 2.60684511011297 5.31723615472967 13.331508844549
-5.40486389506947 -3.05221992839466 3.57963317524303 -1.47782760966908 -2.74513679851185 -6.48461777080189 -2.63438850749623 0.337907253612173 2.80617278705944 12.8783187259327
-6.32641460245306 -2.39122630899603 2.2586483781988 -2.87579013651068 -4.17303325479681 -7.5652680570429 -2.14839412515814 -0.631008642370052 2.495209199732 12.6727070635015
-6.08431880257346 -3.86610286019065 2.19758351065896 -2.35023562691428 -4.54007785103538 -9.31796710274436 -1.63975398323753 0.498458220741966 2.35676415183327 11.9765628121116
-4.89729667143388 -3.44738173918291 2.78414749665694 -1.90390944914384 -3.86556601957841 -8.43377089933916 -1.2518537087874 0.748703237013384 2.7970907644792 13.3632419065996
-7.80810380415483 -3.95821214155717 1.74276518388228 -2.89457345442338 -4.85413575605913 -7.99335313276811 -2.30963540510698 0.382236237959429 1.84542631669478 12.3264372305437
-3.87965770201249 -1.51205249266191 4.85943989320235 1.02125362916426 -1.76263614134355 -4.18485827879472 -0.859252886338666 2.25147919221358 4.12325481934981 14.1132431463762
-4.14206638336181 -1.75404109954834 5.04749164581299 1.18439922332764 -1.68172779083252 -4.16083087921142 -0.244666481018065 3.1368766784668 5.48939952850342 14.5941627979279
-3.87796003168279 -1.92867833917791 3.64394872838801 -0.187917535955254 -2.16229802911932 -3.4010198766535 -1.81521779840643 1.40082758123225 3.40608137304133 12.2750508135015
-5.10470845482566 -1.54511334679344 3.42271826483987 -0.916281483390115 -3.24415662071922 -4.3294246413491 -1.48638608238914 1.46343157508156 3.09971831061623 12.1631905815818
-5.98027401837436 -2.850335892764 3.14847106066617 -1.30933552655307 -3.30765324505893 -6.23859005841342 -2.28602963360873 1.0646917256442 2.77166384783658 12.3331019314853
-5.51225375262174 -3.27248095599088 3.07187558087436 -1.82115458575162 -3.3497877034274 -5.16227244463834 -1.64066981402311 2.4043626871976 3.64084530743686 12.4165020075711
-6.97373016530817 -4.95336540395563 0.916959684545343 -4.26678093129938 -4.11933143789118 -5.70695312673395 -2.66843040639704 1.90138046091253 2.78621856516058 11.3285302335566
-5.36146787296642 -2.35246137272228 2.08810850490223 -1.75790074955333 -3.22156385074962 -6.22721913944591 -2.10439351688732 1.10348650325428 3.09709974635731 11.7999362598766
-6.33948946866122 -2.13742304715243 2.3556094082919 -0.619863995638759 -3.5366959658536 -5.79550600918856 -1.68867159756747 2.16354226199064 4.00013588992032 12.3144359501925
-5.97254204316573 -2.77418160005049 2.19937777952714 -1.89605545564131 -3.81705116792159 -7.35247253938155 -2.06767296357588 1.47885871367021 3.27694583372636 11.0387728257613
-7.11858426874334 -3.69349729364568 2.35829961950129 -1.54644643610174 -3.5242620641535 -8.20866452997381 -1.92336522882635 1.37581194097346 3.21655405217951 11.9044975107366
-5.90887484116988 -4.6066535429521 1.94454732374712 -1.95683702989058 -3.97707590623335 -5.94318041367964 -1.02002176804976 2.3589865251021 3.68816342787309 11.5248967690901
-6.84874391555786 -4.46508264541626 1.70488882064819 -2.06798219680786 -4.16692781448364 -6.10458612442017 -2.03204011917114 0.134025096893311 2.47701787948608 10.8019762039185
-5.86282646872781 -4.07519448020242 2.49753367684104 -1.38710892417214 -3.32868874289773 -5.35218727805398 -2.22704041220925 0.712056038596412 3.46589076302268 11.1982625701211
-5.28607793287797 -3.53016896681352 3.08378271623091 -0.254171804948285 -3.08054013685746 -5.71705289320512 -1.85932584242387 0.278159661726519 3.64582685990767 10.8543181852861
-5.08212728500366 -2.22431631088257 3.5445559501648 -1.8614089012146 -3.18866033554077 -7.36757345199585 -2.49976987838745 -0.22523374557495 2.59759073257446 11.7770956039429
-3.72568251869895 -4.60970809242942 1.53310654380105 -2.70752646706321 -4.5194504477761 -8.0450794913552 -4.68931891701438 -3.0227635123513 1.05947182395241 10.1771352074363
-7.66468397487294 -6.61564413417469 -0.314370788227428 -3.76609007228505 -5.98642507899891 -8.31872526515614 -5.32205549586903 -3.81151548732411 0.0299094546924934 9.10606893192638
-6.37426309585571 -4.47974710464478 1.50786657333374 -1.23269968032837 -4.39679651260376 -8.1177170753479 -3.93314294815064 -1.07862024307251 1.33630056381226 11.3775884628296
-9.36610842618075 -6.68645525845614 -0.491657742587002 -2.79380083951083 -5.87056017788974 -9.12610484036532 -4.49162722500888 -0.909578808871181 1.08419941988858 9.64794777956876
-8.55528991005637 -6.06690947792747 1.40279228904031 -1.95083586952903 -4.01617591164329 -8.95902602455833 -3.73573272011497 -0.385251686789772 2.05216343619607 10.3883379242637
-6.19045597423207 -3.77690464366566 2.09787124286999 0.574972568858755 -2.61907154430043 -4.35703617442738 -1.34801823009144 2.98353999744762 4.18797248493541 12.5909060825001
-4.97227132970637 -0.728395826166327 2.86656820123846 3.12880861108953 -1.45418775731867 -2.51449430639094 0.383121126348321 3.39666330164129 5.07980882471258 12.5523239309138
-5.97546467347578 -1.67484745545821 2.30239787535234 0.659373430772263 -2.94465336366133 -3.9428032354875 -1.66125187440352 1.80055919127031 3.66337314085527 11.7943336053328
-5.7876595583829 -1.52710047635165 2.64060601321134 0.251599398526277 -1.49010172757236 -7.03387347134677 -2.14979449185458 2.0796967419711 4.11059960451993 13.2596388730136
-6.79518952803178 -2.05700555281206 2.1404784636064 0.350453706221145 -2.09200349287553 -6.41506638960405 -1.90660729841753 1.70540937943892 4.41345438523726 12.5591348127885
-5.37683684609153 -0.91639334938743 3.30853455283425 0.453990866921163 -1.99251754067161 -6.64584357521751 -2.28209502480247 1.04678147055886 3.80299084403298 11.6704630158164
-4.41799337213689 -0.499463861638848 3.1905500238592 0.90414636785334 -1.57430059259588 -6.56864911859686 -2.31118566339666 1.62510126287287 4.19014566594904 11.7451106851751
-5.42544953606345 -1.44389359734275 2.73761828162453 -0.218582318045875 -2.10584084770896 -6.4689847686074 -1.11651055596091 1.97406943061135 4.25141794898293 11.1970246575095
-6.48568279959939 -2.72646839835427 2.90394465706565 0.293726608969948 -1.78217823722146 -3.53517086722634 -0.917943312905052 3.17902915261008 4.81972758553245 11.2728325583718
-6.62701358795166 -3.91240444183349 2.41743717193604 0.553972816467287 -2.44139041900635 -3.44674816131592 -0.686461830139159 3.75250587463379 4.9369722366333 10.1328149795532
-5.28211791298606 -2.3674298026345 4.19082348563454 0.306354453346945 -0.683963844992899 -3.54800040505149 0.116720130226827 4.47192471244118 5.8843545220115 11.3970078728416
-5.44579927271063 -3.69282571619207 3.8359466379339 0.306136686151678 -0.490019243413752 -2.29625932520086 0.402583677118475 5.31872423345392 6.36113603765314 11.0946322267706
-5.26397636586969 -3.74448707753962 3.85446807687933 -0.610982209985906 -1.07027557546442 -4.35069778615778 -0.087472230737859 3.99121639078314 5.63101836984808 11.3124339277094
-4.20844426588579 -4.5100456757979 3.77055677934126 0.628237100081009 -0.887038855119187 -3.95589795546098 0.489307733015579 4.60105928941206 5.85623678727583 11.5452941374345
-1.39528336958452 -2.71860757307573 2.14586576981978 -3.45182671980425 -2.91190972761675 -5.92329087690874 -1.37563958601518 3.69988283677534 4.46917280717329 12.6259139494462
-0.141730065779253 -0.813563104109331 3.89734101728959 -1.94870066209273 -1.682835336165 -3.97368120713667 -1.00587153001265 4.75682282881303 5.18330026106401 13.7748358293013
0.7447152224454 -1.7030329617587 2.93712473782626 -1.66717290011319 -1.38328122225675 -4.80480145541105 -0.613000384244053 4.78941107663241 5.15582705411044 14.1027700987729
3.71011084643277 -1.61689263257113 4.04398459521207 -1.74304467114535 -1.30502968701449 -4.81289750012484 -0.150061425295743 3.64938658800992 5.28595465746793 14.4901375207034
2.5548546184193 -0.666587604175913 3.54873584400524 -3.37621857036244 -2.21759010661732 -5.90094543803822 -1.59712959636341 2.17798732410778 4.14278148304333 13.7359506953846
1.97059396396984 -0.725370849262585 4.33783010135997 -1.18419119228016 0.0287776340137817 -5.21143576015126 -1.44196936000477 1.48549989353527 4.04280904423107 13.2505359996449
0.000322862104937371 -0.987546400590375 3.81474642320113 -2.20288224653764 -0.678149656815961 -5.61048264936967 -2.18020196394487 1.30204252763228 3.7751183943315 14.0995412306352
1.04592996944081 -0.5858830798756 3.84987074245106 -1.80036443363537 -1.77504628788341 -4.13957875858654 -2.96219724308361 0.441289008747447 2.70563608516346 13.4199755798687
1.616122601249 -0.931031825325707 3.44097268364646 -2.95955431678079 -1.64863550879739 -6.71265375830911 -2.46079409339211 0.63404309532859 2.91144501946189 13.9363032557748
0.118511928211557 -2.02413104664196 2.97055031169544 -2.58219073902477 -1.53166316639293 -5.83578418384899 -1.44036029468883 2.26737381328236 4.19780899394642 14.7398560177196
-0.213178218494761 -3.31854587901722 1.83741229664196 -4.04989010203968 -2.71869617808949 -7.17831570018421 -2.31682926524769 1.25941508900036 3.00410884510387 14.220815597881
0.0387157700278529 -0.447562763907694 2.88397448279641 -1.98716313622215 -1.75375897667625 -6.6717658736489 -2.44669301293113 0.562712123177267 3.88883631446145 14.9198192856529
0.323413987593216 0.814083238081498 3.26235022111372 -1.99559960798784 -2.24670396284624 -6.90848908857866 -3.03689752058549 -0.528758863969284 3.01140036149458 12.6599589781328
-0.44543563669378 1.48399723226374 3.90401065999811 -1.16688262766058 -1.53610336130316 -6.33379089182073 -2.09593879526312 0.699602968042548 2.95711792165583 15.3532592123205
0.28509449525313 0.116671796278521 4.07681011720137 -1.22535396055742 -1.03653216795488 -5.63036990599199 -1.02759051756425 3.31089710755782 4.89664578004317 15.5274612860246
-0.184688264673408 0.602558439428154 3.55473167246038 -1.78136413747614 -1.62895363027399 -5.31506889516657 -1.21128051931208 2.83348972147161 4.7926362211054 14.6733334714716
-0.791135319796474 -0.254491337862881 2.96695088473233 -2.5710730639371 -1.66877127560702 -5.31623221310702 -1.02097273739901 2.85233162966642 4.52492760744962 13.6709175023166
-1.99923680045388 -0.110751845619895 3.15146567604759 -1.47494480826638 -1.56866238333962 -4.74315808036111 -1.09186718680642 2.56309153816917 4.36205413124778 14.5878505923531
-0.434377488222989 1.60195559588346 4.08669585314664 -0.616618928042325 -1.19535427960482 -5.62175732525912 -1.03315144452182 3.36162585345182 5.23838156786832 16.0400784644214
1.09254838770086 1.8831300908869 5.22429181879217 0.470764177495784 -0.28699682409113 -4.19332884008234 -1.01300810033625 2.3347673589533 4.72576333826239 16.3610723192042
0.738971172679555 1.74606364857067 4.28165286671032 -0.742081226002085 -0.749712527881968 -5.23581749309193 -1.71526199687611 1.25651496540416 4.16791862141002 15.1799201358448
3.34297944849188 3.26190950220282 5.13838388269598 -0.831000310724431 0.524689691716976 -5.68175981695002 -0.692456228082829 2.21563627069647 4.99899961298162 16.2454031879252
0.688137834722344 2.42496187036688 5.07392103021795 -0.0139991586858592 -0.513516599481758 -5.10459440404719 -0.850775892084297 1.58827478235418 4.43599969690496 15.1997588331049
3.52286946556785 3.95472371361472 5.79236066124656 0.170962689139625 0.352836010672828 -4.09154188849709 -0.633568408272485 1.54816472313621 4.8489631392739 16.323754546859
2.44309669841419 3.6290622364391 5.1027589451183 -0.531409679759633 -0.118026195872915 -4.73439162861217 -1.55016082416881 0.955627978931773 4.08659130443226 14.7867942463268
0.744659987362947 3.54376944628629 4.74593314257535 0.234291640194979 -1.53455487164584 -5.28415814313022 -2.29552594098178 0.53796252337369 3.32629069415006 14.4834352406588
2.41385085365989 3.72904021523216 4.56587226174095 -0.86580937125466 -0.544678618691183 -5.88401310660622 -1.61658756949685 1.23349101326682 3.97919089577415 14.5545619227669
0.806376769325951 2.88563854911111 4.51545651175759 -0.211899445273659 -1.21275584480979 -5.38682811043479 -2.34351031563499 0.669749572060326 3.58609993674538 13.9876206658103
-0.293570163033227 2.3778470732949 3.70244443199851 -1.80968153693459 -1.67674887397073 -5.65658056952737 -2.50783980109475 0.904815075614234 3.45731770775535 14.0595387198708
-0.967359300093218 1.78907227949663 5.11694169477983 0.195991758866743 -0.555503602461382 -4.07828306718306 -1.30549597306685 1.61033845381303 4.33499074415727 15.3948407216506
0.260600549524479 1.27643154317682 4.28211448842829 -1.01567317789251 -0.989021795446224 -5.35719730203802 -1.44427158182318 1.29147289449518 3.96632717305964 15.1854266946966
2.25173899910667 3.18171736977317 5.81559417031028 0.931600067832253 0.540875885703347 -4.35400440909646 -0.228210952065208 2.47651431343772 5.20659968636253 16.4185492136262
0.839003571597011 2.97165490063754 5.3782978144559 0.344744690981777 -0.0701703938570901 -5.95960520831022 -0.881649962338535 1.6317739573392 4.36674595746127 16.3659412947568
-0.580631325461649 1.85117523886941 4.31924622275612 -0.650255272605204 -1.16422087929466 -6.73917586586692 -2.63929946205833 0.317348410866476 3.26374523856423 14.2011636994102
-1.07203363938765 1.73042226271196 3.81996846632524 -0.88748240037398 -1.50109934373335 -7.80443644090132 -2.77264856858687 0.33554006056352 3.11651826338334 13.4286313100295
-1.07287432063709 2.58502076755871 5.48967908512462 1.53975461613048 0.238567100871695 -5.51479364741932 -1.30632234920155 1.52705072056164 4.09775422703136 14.3239745963704
-1.12601043527777 0.699972612207585 3.83857296163385 -0.368590849096126 -1.35017539804632 -6.88016654794867 -3.28054000681097 -0.025115507299251 2.38540886098688 11.7538103883917
-0.288722723180598 -0.0758778745477855 4.43384960347956 0.182308465784246 -0.878631323034114 -6.9992882901972 -2.45612499063665 0.573362619226629 3.31830909902399 13.8754439657385
-2.67849075143987 -0.181773298436944 3.09475029165095 -0.579508894140069 -2.43347274606878 -8.10011779611761 -3.03739463632757 0.968006975000556 3.28849113637751 13.047167188471
-4.48838409944014 -0.804590077833694 2.26720538572832 -1.50954613252119 -3.07887444062666 -9.08417305512862 -3.6898096518083 -0.447337956862015 2.08445468382402 12.1254116578536
0.372249741987748 1.3046723799272 5.75235189958052 1.81744589372115 0.880365510420365 -3.89562020735307 -2.65724549727006 0.33918394608931 3.79644503159956 13.3815180258317
0.249231000380082 1.92665447755293 4.83195175691084 1.61640038056807 -0.9805739922957 -3.06361232237382 -2.86018977598711 0.419082303480668 3.60339989228682 12.6207672552629
-0.664689757607199 1.00080325386741 4.14244105599143 0.687408707358621 -1.27548573233864 -4.30693791129372 -2.4698712609031 1.79554583809593 3.54940917275169 12.7363498427651
2.86712808609009 3.54380006790161 6.5301568031311 2.13533658981323 1.04395933151245 -4.3097451210022 -0.76576738357544 3.45493383407593 5.82033605575561 15.9492983341217
2.88341729424216 2.97518365166404 6.65460889122703 1.97233598015525 1.35825841210105 -2.68472368933938 -0.810419871590355 3.01556222222068 5.14633672020652 14.372236178138
2.27158735448664 2.68651865178888 6.22207067663019 1.84949968511408 0.585208875482731 -3.21976091211492 -1.35631753748114 1.76385877782648 4.33450029546564 15.0444557493383
2.0343789100647 2.85285177230835 6.19265642166138 1.82352724075317 0.638057613372801 -2.77324876785278 -1.93321237564087 2.21686067581177 3.9575270652771 14.9030462741852
1.09531953985041 2.38775995427912 6.16640260869806 1.5518911188299 0.227809697931463 -2.64143010919744 -1.37710210626776 1.7541673486883 4.32789114171808 13.5740876501257
3.00766014619307 2.09540676637129 6.71728443665938 2.93078159852461 1.2768442587419 -1.78111243681474 -0.0749166055159129 4.58915161652999 6.20278191132979 13.8483655409379
4.31626607721502 3.39036275690252 7.52823831384832 3.68667318170721 1.82379915064032 -0.848844510858708 -0.44895742589777 3.86513902490789 5.96867276971991 14.0764300996607
7.29009809494018 5.95366373062134 9.25713243484497 5.47833623886108 3.94679822921753 0.0256060600280748 1.61153688430786 5.25242223739624 7.61633672714233 15.964975976944
7.32156378139149 4.78969961513172 7.43299204219471 3.73473650325428 1.77129370082508 -1.62557977329601 -1.11347573887218 1.83618074763905 5.18473631251942 13.8320744644512
8.9875921942971 4.73461768410423 7.66914222023704 3.01031825325706 1.62200591347434 -2.55404331900857 -0.622864272377708 2.79330489418723 5.73231837532737 15.1083135344765
4.1097188689492 1.97873456261375 5.61315591118553 1.11539132378318 0.644398281790995 -3.55840246894143 -0.983949115059591 2.29118687889793 4.74339062950828 13.3494883277199
4.55094548138705 5.10434266003696 7.7580492106351 3.38938160809604 2.23990269574252 -2.3219068440524 -0.179940977963533 3.18971367749301 5.98338147076694 13.8189589587125
6.29190850691362 6.39330029921098 8.95384526686235 4.29171777205034 3.85039258436723 -0.388564820723101 1.65470433668657 4.73212743238969 7.24971795515581 15.491609100862
6.57719850540161 6.05358076095581 8.99685621261597 4.50579118728638 4.08120584487915 -1.99845361709595 2.57207345962524 5.4651665687561 8.09079122543335 16.1865607500076
6.57960838838057 6.49599594636397 8.61494869752364 4.42282719178633 3.35910172028975 -1.96785026030107 1.07421059174971 4.03204674287276 6.79882759614424 15.8425640539689
5.60473469820889 2.50194386568936 5.74453000155362 0.695563593777742 1.02539757815274 -5.32228918942538 -0.897816380587493 2.70705536929044 5.22356347170743 15.0837848576632
7.60438894792037 5.11320089860396 7.92644476457076 2.68124556107955 2.94599508805709 -2.11926961378618 0.608006234602495 4.47491240067916 7.08124517960982 15.7979475216432
7.73515112616799 5.22973234870217 7.94498617865823 3.40487272956155 2.96254999854348 -1.51373021385886 0.540474726937035 3.60307581641457 6.39387304999612 14.8122611782768
8.71588721708818 5.49644580320879 8.27512088255449 3.47042766050859 3.00927749113603 -1.32910618348555 0.77681651548906 4.3637734933333 6.72842708067461 15.483895926042
10.5087118062106 7.84002160159024 10.5376624974338 6.1504731091586 4.77954529848966 0.298027506741612 1.73884915438565 3.44249962893399 7.46647309389981 16.1538667592135
10.8818765120073 7.28870634599166 9.76197771592574 4.9752088026567 4.25965361161666 -0.167449430985883 0.754547639326617 4.04896692796187 7.30420927567916 15.6845581965013
8.99494603763927 5.14166501652111 8.32874063145031 3.93020013462413 3.64032224308361 -1.50319048274647 0.703659569133411 3.42950490604747 6.07119992863048 15.0668452132832
7.82121575095437 4.69489872672341 8.37479984977029 3.44909966208718 3.21094048239968 -1.2044695594094 1.48505223014138 4.92106640555642 7.41809952475808 16.0699540398338
5.91150100881403 3.01028545553034 7.05734356099909 2.82180889303034 1.71230133230036 -1.91640655344183 -0.330049436742609 3.32828338796442 5.43880947286432 14.779793102091
5.71820710789074 3.99629377018322 6.99606965671886 2.11528180729259 2.04595254551281 -2.56282068599354 -0.451402915607797 3.96872304569591 6.10528157841076 14.6681721080433
7.2394382650202 5.70578882044012 10.1431343252009 6.16390916650946 4.67786619013006 0.828559129888362 1.47159692590887 4.69317266290838 7.9929086858576 17.1868864739483
7.26176543669267 5.98478503660722 9.86055512861772 6.76960940794511 3.78142734007402 0.704740480943158 0.562747911973432 3.57301040129228 6.52560897306962 16.1262199445204
9.1380201253024 6.9694991978732 10.6023846539584 7.07351836291226 5.24791201678189 0.843566504391756 1.44542464342984 3.86839064684781 6.82651766863736 16.4227736863223
9.14203708822077 6.6613842790777 10.7302915399725 7.25742691213435 5.32369201833552 2.09747665578669 1.75476520711726 3.54966133291071 7.30242698842829 16.3221558874304
8.42820798700506 5.96783315485174 9.17459832971746 6.35739957636053 3.83107911890203 1.23705064600164 0.159410112554376 2.3979774648493 6.02539979761297 15.0970312291926
7.79921160611239 5.76890574368564 9.64242182644931 5.85553656491366 3.73065100583163 0.555626973238859 0.11140738400546 1.53948317441073 6.17253600033847 15.9149865952405
7.67102954170921 5.95708606026389 9.67341944954612 6.08462760231712 4.47277209542014 1.16240641854026 0.449140045859597 3.92266890785911 7.38362738869407 17.1222830154679
4.72394224513661 3.42387625087391 7.35426851619374 2.75379988063466 2.36920210231434 -1.90748647343029 -0.401602302898059 3.41459890712391 5.71180006374012 15.2712289940227
6.49088350642811 4.3357893596996 7.68740621913563 3.0598818432201 3.0850979458202 -0.225527130473743 -0.292913757671009 2.97884718288075 5.60688177455555 16.1142628561367
4.85926075848666 4.46256752881137 6.81077404889194 2.21155472668735 1.78038998517123 -0.855314055356111 -1.66751460162076 1.54096432599155 4.21555443677035 15.1715859976682
6.59813982356678 4.19339567531239 7.84425741542469 4.51494509090077 3.0948858867992 1.19551569331776 0.2197809826244 2.6787071834911 5.51594549525868 16.1677352796901
6.53559913635254 4.01050224304199 7.38335933685303 3.93752708435058 2.48202266693115 -0.535880661010744 -0.226756668090822 3.3924430847168 5.81552734375 16.4633029937744
5.08850029165094 3.46680191213434 7.00342586690729 2.72617271596735 1.68977192098444 -1.08761188333685 -0.738601415807551 3.01526477987116 5.37817314321344 15.2937794035131
4.0667571587996 1.771963076158 4.92479987577958 1.39774604277177 0.165175394578412 -3.57397369904952 -4.13466362519698 -0.663794560865924 2.84374518827958 12.2717222733931
4.45308337645097 1.34855494932695 5.87743316130205 3.00963626341386 1.88654838041826 -1.71662869019942 -2.14130177064375 2.41611037687822 5.25163684324785 13.5013364358382
4.37556344812566 2.12533075159246 4.83339483087713 -0.443164045160469 -0.76974409276789 -4.17113035375422 -3.52447050268 0.768788164312188 2.43883687799627 12.1564086133783
6.17792001204057 2.22524133162065 4.8193136735396 -0.691608758406204 -1.0779784636064 -5.31107554002241 -4.64290651841597 -1.96427187486128 1.41939130262895 11.3975531144576
3.71024103164673 1.42169637680054 5.32637662887573 1.08077306747436 -0.200063037872315 -3.54694299697876 -3.30342226028442 0.347450923919677 2.403773021698 13.3232333183289
6.80812751596624 3.83401691263372 8.16794597452337 4.76844512766058 3.0572472745722 -1.84797752553767 -0.709795839136298 3.08793556039983 5.62744533365423 15.9273264343088
7.38426325537942 4.22391722419045 8.96692106940529 5.28625414588235 3.85878203131936 -1.41225697777488 -0.570688984610818 2.75336382605813 6.41725466468117 16.498158373616
8.09203817194159 6.45940305536444 9.31199456995184 6.1847543889826 4.88626863306219 0.124032991582698 0.587127702886409 4.21027566736395 6.88775445764715 17.5351770395582
7.83877286911011 5.26184663772583 7.34260377883911 3.45581827163696 2.28707609176636 -1.86624612808227 -1.57113542556763 1.8118935585022 5.49381837844849 16.4101190924644
7.60666081688621 5.12145898125388 7.6704044081948 3.72595498345115 2.75282761833884 -1.53951170661233 -1.1687593720176 1.93266484520652 5.8979549147866 16.4330801107667
8.44969277815385 6.20162015394731 9.18456654982133 4.49117284254594 4.21806340651079 -1.53643316789107 0.467255644364791 4.34335427717729 7.47617249922319 17.1819588466124
7.56315630132502 5.57830827886408 8.21338575536555 3.4329816644842 3.17170351201838 -2.67637807672674 -0.36330968683416 3.77327745611018 6.52098196203059 16.3641648834402
3.23492061441595 4.43669044321233 6.95065795725042 2.62081825082952 2.02500640695745 -2.3731201952154 -1.13181389028376 3.25841819589788 6.26081859415228 16.3537115985697
4.73589753237638 4.70731782046231 7.2044396313754 2.8967003735629 1.54012536135587 -2.82339621457186 -1.12216521176425 2.52457665530118 5.63069962588224 15.6077780636874
4.34938159422441 3.94492545561357 6.72777858213945 2.04195418791338 1.39622512297197 -4.21792778535323 -1.13808235688643 2.77981296019121 5.53495421843095 16.639795748754
5.30529271906072 4.22434770410711 5.98138200586492 0.904691332036798 0.619022005254571 -4.03291357213801 -2.05116689855402 0.877746217901056 4.61469041650945 15.1279002363032
5.84360094937411 4.0350119677457 6.24745150479404 2.37640925320712 1.30213805111972 -2.67356995669278 -1.02836731997403 3.24217768582431 5.50540896329013 15.4173230734738
3.59662824110551 3.92537312941118 5.21879868940874 1.06174474196001 0.16530423597856 -3.25067705674605 -2.03101915879683 3.18380551771684 5.0907450242476 14.8747580571608
2.20258711034601 2.69095895940607 4.39833639318293 0.425391179865056 -0.774006860906429 -4.44244100397284 -3.01926900690252 2.13561723882502 3.99239061528986 13.6780845945532
2.14869972575795 3.10137840617787 5.35330864299427 1.90550896037709 0.418483699451794 -2.847396885265 -1.65871623646129 2.85761352885853 4.91350933421742 15.6691560398449
3.38161967017434 4.94800780036233 6.03310702063821 2.19290945746682 0.346878268501975 -1.48048569939353 -1.47661187432029 2.08838007666848 4.47990915992043 15.5628130219199
3.61785744753751 5.10794686404142 7.56259774294767 3.1797814282504 2.24604653445157 -0.68140841397372 -0.367556103793056 3.50988244143399 5.6437821301547 16.975135615739
1.21469591314142 4.57720087224787 6.15594194585627 2.0012636011297 1.02852724248713 -0.897036569768733 -0.0350694829767413 4.58320234472101 5.72526357824152 17.1842586224729
1.71498200676658 5.14898679039695 6.6324519850991 2.24647233269431 1.55560204766013 -1.87142088629983 -0.837828662178733 3.00494000694968 4.72347256920554 16.2143641450188
0.802201019633902 3.14050553928722 6.00803063999523 2.34688161503185 0.724343048442496 -1.66033865321766 -1.04237486232411 3.68795274387707 5.15888188969005 15.4988241065632
1.59873944195834 3.3446214762601 5.72430020245639 0.605445679751309 0.462714966860684 -2.93011683550748 -1.11195391741666 3.34123974713412 4.85944538983432 15.8739073840055
1.33626504377885 3.51293893293901 6.06507535414262 1.51566262678666 0.755572752519086 -2.92642263932662 -1.71030668778853 2.28873773054643 4.28466363386674 15.3177270455794
0.800666488300671 2.5593525539745 4.78820959437977 -0.397236191142689 -0.828855835307728 -4.68871339451183 -3.29914697300304 0.125503219257702 2.35776392329823 13.8855764042247
0.411394145271995 2.90744211890481 3.96996596076272 -1.54159161827781 -1.41385075829246 -5.80598447106101 -3.66422650597312 -0.400161717154763 2.08540919043801 15.2267716191032
0.609464324604382 2.6455284725536 3.9568077694286 -0.771799408305775 -1.04737886082042 -5.51995690952648 -3.53305848728527 0.637384093891491 2.30119959224354 13.7061115871776
-0.6365215735002 2.06765342192216 3.50707889036699 -1.87344479127364 -1.93475842042403 -7.35992359681563 -4.4203350500627 -0.364127393202349 1.63055491880937 13.0915892167525
0.288561725616454 3.15341081619263 4.03243818283081 -0.541409587860109 -1.55416402816773 -5.68512258529663 -3.75715742111206 -0.667239284515382 1.42759027481079 13.3010677337646
-0.0967779853127233 3.20885174491189 3.13129513480446 -1.36787326119163 -2.22136599800804 -6.48551471016624 -4.52323252938011 -0.0516520240090124 1.13112728812478 13.3400925896384
-1.17294977361506 1.84629823511297 3.39523603265936 0.121472376043148 -2.33234880620783 -6.58421228582209 -4.99062250310724 -0.240721685236149 1.00047208612616 12.664681928808
-1.05017125389793 -0.824657795645972 3.64708769538186 -1.27400815270164 -0.132109043814918 -7.32291829369285 -1.47856938622214 3.40902292945168 4.10599100806497 13.6628295204856
-1.10793531591242 -0.585916883295234 3.43930494135076 -1.72907293493098 0.0834976369684384 -7.5350002115423 -2.02800977880305 2.67244684045965 4.18192731683904 13.4981781179255
-4.71438383622603 -5.52346777482466 0.510921721024946 -5.9967362837358 -3.76861547990279 -11.4414460615678 -7.1580960707231 -0.0892770247025929 1.77226376966997 11.8977544351058
-0.777238264950839 -2.8311036976901 1.89908276471225 -3.70954455462369 -3.67882670489224 -7.26009692278775 -7.62790049639615 -0.366132155331698 1.7274547663602 11.1937976923856
1.83655639995228 -1.59198382984508 4.84025284160267 -2.47624591480602 2.25440880168568 -5.6688137401234 -0.454460178722034 4.2025823246349 7.81175419200551 16.865088845383
5.25022826628252 -0.761460919813675 5.50999484495683 -1.65912785096602 2.8651011987166 -4.88237156434493 -0.990134854750199 4.3961127801375 7.76287303404375 16.5697284741835
3.69501959193837 -2.16232598911632 4.26342283595692 -2.26966394077648 1.79786192287098 -4.06546128879894 -1.67254556309093 4.31784044612538 7.54033647884022 15.9417388330806
4.7843170599504 -2.43066211180253 3.31162361665206 -3.79135508970781 1.77657322450118 -5.99782176451249 -1.36319728331132 2.68276981873946 5.90164570374922 14.329640193419
5.15334706739946 -0.563035912947221 5.42050462202592 -1.66065401597456 2.67638688520952 -5.26878542466597 0.127269796891646 3.69227605299516 7.15734582380815 15.1871965451674
3.89176754517989 -1.49007888273759 4.79719643159346 -2.39944549040361 2.38133053346114 -5.0277699990706 -2.62277312712236 2.10855774445967 5.57555489106612 13.7633142904802
3.10996906107122 -1.24341686422175 1.10744563883001 -5.30254467183893 0.0923070127313785 -7.67415340596979 -3.33176906759089 0.521393697912043 2.90845481699163 11.732828539068
3.65615746758201 -1.49283793189309 1.08222386620261 -5.09489062049172 -0.0931415817954324 -7.4745979569175 -2.68235209204934 0.686159107901833 3.22210881493308 11.7269096114419
3.51055137460882 -1.2508545702154 1.65679160898382 -4.57705505544489 0.6375788862055 -7.54384430105036 -2.32484634572809 1.12347785776312 3.71994582956487 11.7528571302241
4.26223440170288 -1.16303377151489 3.16241807937622 -3.84526376724243 0.665754985809325 -8.2286847114563 -2.8463719367981 0.00794095993041921 3.21073598861694 12.0043756484985
2.68237120021473 -1.78641122471203 2.05992323268543 -4.17681878696789 0.745081008564341 -6.33990090977062 -3.01667016636242 1.57555395473133 4.43318182338368 12.5206046711315
4.13149165240201 -0.813214310732754 3.81406115618619 -3.178753861514 1.45196436968717 -5.96708584698764 -2.05405522259799 0.842318526181309 3.95824526873502 12.9745716961947
3.53525979302146 -1.06977217414162 2.0585599639199 -4.65020888068459 0.0495458342812292 -8.22050802924416 -4.71496336676858 -1.4264368317344 2.8457914092324 13.0142813422463
2.1783863847906 -1.93897182291204 1.12120311910456 -5.52141887491399 -0.781348531896416 -8.30432063883001 -4.29438716715032 -2.18709689920599 2.56958168203181 11.4518110101873
3.25047855377197 -1.3593074798584 1.15823440551758 -5.32798118591309 0.0530250549316413 -8.87577934265137 -5.07782287597656 -1.26953620910644 2.85101776123047 12.7411296844482
1.95551095442339 -2.90991606278853 0.934398512406784 -5.83989157243208 -0.664495606855912 -8.46609510941939 -5.63535894914107 -0.489278932051224 2.89610944227739 12.7055991692977
1.31835640993985 -2.56997214230624 0.267138377102938 -6.58850966366855 -1.26799307736484 -8.73045264157382 -5.35836897763339 -1.10622702511874 3.15049065676602 13.2478240880099
2.19500359621915 -2.49572745236484 0.241716471585359 -6.62524596127597 -0.798095616427336 -8.98227301510898 -4.39916983517734 0.0787125500765704 3.04575451937589 12.3299537571994
3.37497396469116 -1.27163724899292 1.47175951004028 -5.55802755355835 0.340793323516845 -7.75764493942261 -3.36033658981323 1.26180429458618 3.28997297286987 12.6804849624634
0.287811400673608 -3.66153132698753 0.719501616738061 -6.44059169075706 -0.902253983237525 -9.54704081795432 -5.27508151314475 -0.598407623984595 2.75540936209939 12.9275361321189
3.08726819645275 -2.35335699428212 2.43651612888683 -4.89401785243641 0.162363373149525 -8.33336607326161 -2.85572592128407 0.765922867168079 3.84498151432384 13.0710061420094
3.2092982899059 -1.71653731953014 3.09825340617787 -4.10276397358287 1.06489006389271 -7.05733283649791 -2.75230773578991 0.987535632740368 5.28923622478138 14.196423925053
4.46738556081598 -0.291597097570246 3.76957634145563 -2.48826381509954 2.10820987874811 -4.97446033304388 -1.72953388040716 2.85050800496882 6.65773609334772 14.7663209741766
3.15249286131425 -1.34094013734297 3.35045466856523 -2.74625362916426 2.12286887602373 -4.53308453126387 -1.63745083375411 3.37984214262529 6.83674560026689 16.0311988397078
3.16867871717973 -1.85467199845748 1.73679490522905 -4.29622702165084 1.37212319807573 -5.54235891862349 -0.847523255781695 2.4912561936812 5.69077249006791 15.3381483121352
1.15629938299006 -3.30424520319158 1.03761270696467 -4.78987333124334 -0.00572225397283432 -7.04353544061834 -2.54610845392401 1.65814951116388 4.57512739354914 13.0081370180303
1.67414712905884 -2.62648725509644 1.69985055923462 -3.40886449813843 1.1756272315979 -6.90487623214722 -1.61471700668335 2.53356409072876 5.55713605880737 13.3759789466858
3.03916632045399 -1.89244950901378 2.6259878765453 -3.81504548679699 0.834090102802623 -5.98810304294933 -2.2055140842091 2.69693361629139 5.25395475734364 14.1851540695537
3.6103006623008 -1.46863782189109 3.20848238684914 -3.09050977013328 2.24059641577981 -6.41172253868796 -1.10943448326804 3.51959002234719 6.63949072577737 15.9218440077522
2.53081118843772 -1.78810227134011 2.17119490883567 -4.13259041526101 0.455405113913795 -7.93430245139382 -2.32859337546609 2.3065956809304 5.51940905831077 15.2515529372475
4.05292175466364 -1.11075259988958 3.40558670217341 -2.98633624857122 2.04639385396784 -5.25968028848822 0.216926080530339 5.91184757406061 7.2416634386236 16.3161989277059
3.54150144403631 -0.646631795709784 3.89147607629949 -2.22692735845392 2.78730909174139 -6.03511675054377 -1.22857340032404 3.51542321985418 6.03607312982733 16.0957310611551
0.787612455541439 -3.46563194448298 0.491176145726985 -5.7268814867193 -0.187899095361882 -6.84437797719782 -2.27970550710505 1.86304618662054 4.0611176664179 13.7594123060053
1.12642234455456 -3.08569771159779 2.33366244922985 -4.33030945171009 0.317716060985219 -6.93615776408802 -2.29215484965931 3.13815826069225 5.13169044147838 14.9497153152119
3.20039271441373 -1.39503098401156 5.00532530871305 -1.76099015149203 2.47765540209684 -3.99463845166293 0.661235800656407 4.59941672411832 6.54600905505094 16.0905131014911
2.40182655507868 -1.90435630624944 5.65769737417048 -0.265272443944756 2.2555062120611 -3.36770469492132 -0.441641157323662 5.1925122087652 7.68372696096247 15.9604094570333
1.46726254549893 -3.01185580166904 2.87230328646573 -3.96751757535068 0.610044756802644 -6.59320994290439 -2.61449213894931 1.2496207150546 4.71448163119229 15.3918283375827
1.36190414428711 -3.32786560058594 2.45020198822021 -4.17027282714844 0.282815933227539 -6.28124237060547 -3.4445686340332 1.84896755218506 4.58872699737549 14.7028806209564
1.8120020086115 -2.89291017705744 2.83016759699041 -4.16686456853693 0.676828211004082 -6.75268190557307 -3.55245416814631 1.014423196966 4.89313680475408 14.6855290586298
2.1939263603904 -3.56588790199973 2.80310681082986 -4.1185097434304 0.442723777077415 -6.04971549294212 -3.27925727150657 1.82287361838601 5.76249077536843 15.223864104531
1.1874550819397 -2.27179822921753 4.1327094078064 -2.94804487228394 1.80920877456665 -5.43180189132691 -3.17182264328003 1.85127916336059 5.43695440292358 15.2433620929718
1.82516250610352 -2.78504600524902 2.9827486038208 -4.0579360961914 0.602288818359376 -7.4551586151123 -2.20464935302734 1.69580421447754 5.29506359100342 15.2891255378723
1.49776293147694 -2.67042707096447 2.863500846516 -4.25450872074474 0.520078910480844 -7.16772435795177 -2.79543660770763 2.93704820979725 5.19849134791981 15.6728682648052
1.85507909601385 -2.5644269769842 2.73649637048895 -3.64344461614435 0.711364191228693 -6.95226343328303 -2.30192239934748 2.30120412653143 5.14455453699285 15.2719217950648
3.40938120755282 -1.48881596651944 3.33763438138095 -2.65055531588468 1.74119883450595 -4.43406552401456 -1.00656193819913 4.49075632962314 6.78644591244784 17.0705847111615
2.93626784411344 -0.956646927920254 4.34227561083707 -1.03244496258822 2.18768023577604 -3.61896992596713 -1.3814191904935 4.56815623370084 6.83155440417203 16.9683682831851
3.22875825708563 -1.01563032323664 3.53532354181463 -2.3304820841009 2.49809305017645 -3.94986112768 -0.438737470453436 6.84229986017401 7.89351789301092 17.2126796657389
3.52327880859375 -1.92637004852295 2.59626731872559 -3.45532741546631 1.77970943450928 -4.00217952728271 -1.86152210235596 4.75363025665283 7.04467258453369 16.225988483429
2.58480365926569 -1.96572486704046 2.75526626760309 -3.3864630872553 1.49048813039606 -4.70348922556097 -2.0726203138178 4.61030300313776 6.66153629476374 15.5488651579077
1.2768630287864 -3.39827353737571 1.22663681723855 -5.01347358010032 0.173793723366476 -6.3148289420388 -2.53465277931907 3.75865643241189 5.81252758719704 14.9146978161552
1.12198867797851 -3.31971893310547 1.2017406463623 -5.04456291198731 0.617521667480467 -6.68745956420899 -2.40928421020508 2.81952896118164 5.93843593597412 14.8247181415558
1.04723634719848 -3.7473593711853 2.49240007400513 -3.65862760543823 1.20608034133911 -5.71462545394898 -2.68667135238648 2.26411809921265 5.74737253189087 14.7748757839203
2.35181153037331 -2.37423980019309 2.74035179831765 -2.92651831886985 1.11796677329324 -4.34308135292747 -2.56225859902122 4.13637650229714 6.01948178031228 15.6922968647697
2.86913803273981 -1.8086201841181 3.77168205434626 -2.24762698953802 1.39299419576471 -5.70943233316595 -2.54166576212103 2.86774757558649 5.26537254506891 15.6444416349584
1.89019821340387 -1.71951629465277 3.18237064534967 -2.93099929636175 1.68190811330622 -6.6595816785639 -1.91223480051214 3.13530681783503 5.61000011617487 15.8633298700506
2.15181458213113 -2.72789847634055 2.23506176688455 -4.01837241432883 0.850764395973901 -7.36025893471458 -2.37127768776633 1.72652924277566 4.68762696006081 15.5037151596763
3.42515056783503 -3.41332179849798 1.40626209432429 -4.72462779825384 0.880842859094795 -7.75611240213567 -2.81246120279485 2.08312862569636 4.10037296468562 15.5100120847875
6.2022289536216 -0.128109524466776 5.1333984635093 -1.04699952385642 2.19693129279397 -5.46576936028221 -2.91193253777244 0.785840441963888 4.73500006415627 13.5329469940879
8.68495943763039 1.36603548743508 6.72821047522805 0.414209391854026 4.3574800751426 -3.82966229698875 -1.65313908837058 2.18565943457864 6.14820959784768 15.4222331307151
6.81791715621948 0.409042644500733 5.93409662246704 -0.451253604888915 3.56547384262085 -3.22187776565552 -1.39622278213501 2.96350984573364 5.36374502182007 15.6288285732269
7.59894262660633 0.934990752827037 4.4833286892284 -1.85706437717785 3.16956983913075 -5.01319802891124 -1.78087152134288 2.64043032039296 5.47993646968495 16.1968889128078
8.09085090810602 0.588309366052801 4.58252151662653 -1.8987454587763 3.38755996877497 -4.16790859049017 -1.688801687414 2.75104149038141 5.67025478536432 15.1633466070349
7.26538436196067 1.37726847908714 5.50184123299339 -1.01053555228494 3.45320384285667 -4.98252613761208 -2.03906948783181 1.74106852791526 4.95046393654563 15.7802130439065
7.24458648508245 1.19946338480169 6.26267482584173 -0.865336877649479 3.7371020490473 -4.24984501058405 -2.01643703634089 1.41543056314642 5.29066325967962 15.3422281915491
7.6333270072937 1.70001268386841 6.64047479629517 0.217909336090088 3.29288339614868 -3.94383955001831 -2.01032209396362 1.65784692764282 5.40290880203247 14.8894217014313
6.88456157337535 0.597807918895374 4.17305663715709 -2.52761741984974 2.18407443653453 -5.97351356853138 -3.53164001811635 0.521437679637561 3.97938159595836 13.6376054633747
7.9933972532099 1.07474185770208 6.27163173502142 -0.418191415613347 2.60637714212591 -4.33920810872858 -4.05291698629206 -0.321601373499089 4.00980903452093 14.0757973367518
8.93040582483465 2.2652475530451 8.29298135584051 1.80350038355047 4.7570860082453 -2.71335580999201 -1.73550584966486 1.71625825708563 5.97350045984442 15.9636575872248
7.86842777945779 1.37744953849099 7.75772145011208 1.44333698966286 3.68841889121316 -3.58258960030296 -3.19136378548362 2.34903481223366 6.22933628775857 15.1653723976829
10.1685676227916 3.01946255077015 8.38923164714467 1.58884617198597 4.69967361796986 -2.74019626270641 -1.42273334156383 3.00048347819935 6.64384552348744 16.4698767315258
8.57750808542425 2.01834117716009 8.70693504160101 2.62495433633978 4.51893722360784 -2.30630005056208 -2.00176323110407 2.70454036539251 6.67795478647405 17.6377863222902
5.2793606931513 -1.31995113546198 4.336919706518 -1.97413547689264 2.53270999735052 -5.47982891256159 -3.41520603353327 1.78314010446722 4.88186351602728 13.4234339410608
4.06999194405295 -2.88270867087624 3.0890082099221 -3.20734513022683 0.984419701316138 -6.21470368125222 -3.70228684165261 1.07302939675071 3.76365458748557 13.6767052390359
5.79526024731723 -0.84519309130582 4.28731423291293 -2.20059126940641 2.14713936719027 -5.88441962328824 -2.09250945177945 3.66605168255893 5.81840878399936 16.5362886753949
3.94982961307872 -2.05324217189442 2.74700788151134 -3.57016416896473 0.810004745830188 -6.41492506374012 -3.0470909725536 2.46022275577892 4.7788367618214 15.7640799630772
6.76264373605902 -0.772230226343328 4.09581844156439 -2.72289093190973 1.80266086404974 -3.88204010183161 -1.71557434255427 3.85812274759466 6.01810924356634 16.0641744548624
7.18809006430886 0.370758750221945 5.13769791342995 -1.6300461509011 2.26990673758767 -4.88968016884544 -1.98339392922141 3.39023659446023 5.90395424582741 17.1817443154075
6.95273952484131 -0.518052291870116 4.38976364135742 -2.50517196655273 1.20541458129883 -6.30392379760742 -3.31337852478027 2.23094539642334 4.89482765197754 15.8332417488098
7.1698619929227 0.407578667727385 4.2549974528226 -2.07577208605679 2.67594166668979 -4.23595885363492 -1.7449443730441 2.92007084759799 5.73022766980258 16.2246243563565
7.17333793640137 -0.344488143920898 4.34565925598145 -2.47673606872559 2.23083400726318 -4.86254501342773 -1.95691108703613 3.29340934753418 5.78826332092285 16.2943034172058
6.96622245094993 -0.177133872292259 5.39222590706565 -0.978008582375267 2.00792376778342 -5.22303803183816 -2.59707291342995 3.03299395821311 6.17799060127952 16.6026303031228
6.00196282646873 -0.693492724678734 5.18845860741355 -1.93269140937112 2.26585786125877 -5.0230806610801 -2.18009360053323 3.24927823326804 6.67930905602195 17.3692829915068
7.4979473027316 1.04516467181119 7.33570059863004 1.49148997393521 3.08805522051724 -3.04319134625522 -1.78840390118686 3.7720647725192 6.4184909733859 17.8049436184493
8.81656701348045 2.18425042412498 7.96815545342185 1.64630944512107 4.24902589104392 -2.86629526831887 -1.74714892127297 3.41008717797019 6.35630948326805 17.610441932895
9.63360039971091 1.46908871910789 8.47316949150779 2.12491814873435 4.22069756767966 -1.73242838599465 -2.08767969825051 2.82432286522605 6.00491826317527 17.5154680580578
10.2559282302856 2.63661880493164 8.39260215759277 2.20685501098633 4.55182380676269 -1.77649669647217 -1.77581577301025 2.97442169189453 6.39985485076904 18.9524369955063
8.80532668720592 1.93592761646618 7.12784026752819 0.565626369823111 3.50530265461315 -4.77077461589466 -2.50939728129994 2.76284431110729 6.04362701069225 18.1013432611119
7.45332299145785 1.43294487866488 6.38423119458285 0.154563531008634 2.61395512494174 -4.73398627367887 -2.26040686694058 3.06444607647983 6.37856350812045 17.8686735329303
6.18883504000577 0.185791865262118 5.8007229718295 -0.45564566525546 2.45081509676847 -5.12363348874179 -2.98218069943515 1.95879639712247 5.98135460940274 16.027852192792
4.98628560413014 -0.791943155635487 5.39030495990406 -1.01024492870678 1.35588399280201 -5.54028185497631 -2.62369784008373 3.16359082568776 6.40775433887135 16.8157237540592
5.90089991309426 -1.70756432793357 3.24214270331643 -2.81070992729881 -0.743355725028298 -6.88950440666892 -3.62000558159568 2.02413943030617 4.48529055335305 14.6531117222526
3.77330384687944 -2.64419378800826 2.78361211256547 -3.42498220963911 -0.616766114668412 -6.81319822831587 -3.55351271195845 0.741489271684127 4.67501817183061 15.6630815072493
3.66985750198364 -3.40390062332153 1.42163991928101 -3.90951776504517 -0.846367359161377 -8.23406267166138 -3.91049432754517 0.183412075042725 3.58948183059692 15.000214099884
3.13335783698342 -2.92739598534324 0.777640177986839 -6.31933705589988 -2.08620564720847 -9.68211858055808 -4.50043599388816 -0.533826039054176 2.75566370703957 13.6941374085166
2.93524873906916 -4.14613687341863 0.169689542596991 -6.56478273218328 -1.6704326803034 -8.59557306116277 -4.91672860925848 -1.22509347742254 1.89721811467951 13.781567699259
3.48294875405051 -2.98024609305642 0.551682923056863 -5.61318257071755 -1.88335087516091 -8.28327229239724 -5.18743183829568 -0.329945113442161 3.02781817696311 14.127784464576
4.50506440075961 -2.27563151446256 4.10164776715365 -1.58634623614224 -0.464077559384432 -6.46210345354947 -3.74881991473111 1.32796803387729 4.91565457257358 14.3795153227719
9.44269098802046 2.72295298142867 7.113521714644 0.271745820478959 4.48262991471724 -3.53454194502397 0.0321198896928259 3.82655062241988 7.38374533219771 16.3485188679262
11.2590798377991 3.86405553817749 7.78222360610962 1.11315431594848 5.52786436080932 -3.39066228866577 0.658041858673094 3.11400213241577 7.29315462112427 16.8088838100433
11.744725561142 3.67671332359314 8.34301218986511 1.84587225914002 6.15521368980408 -3.07345547676086 1.44559035301209 3.91222605705261 8.56287226676941 15.6850777626038
9.44687529477206 1.81233759793368 7.23732825192538 0.419582089510833 3.43506213101474 -5.46681813326749 -2.50627545443448 -0.208267489346589 4.7535817232999 14.0204767790708
5.43655518618497 -0.920411786166106 2.36839036074552 -5.05992670926181 -2.45184489163486 -9.17969866665927 -2.99923487576572 0.863380709561433 3.4770729931918 10.5376217755404
2.98025745045055 -2.05085998881947 1.91417544971813 -5.16636329997669 -1.00087982524525 -8.29332596171986 -2.53808266032826 1.35366004597057 3.80163615833629 10.9072484363209
2.49142020832409 -2.87875324596058 2.01092666279186 -4.71004635203968 -2.09511715282093 -8.49563175548207 -2.54924351085316 0.865562855113637 3.61195415150036 10.4520034183155
2.57372941103849 -5.30933295163241 -0.0958491412076086 -7.63043700131503 -3.88999281796542 -10.7527247515592 -3.66449461850253 -0.886918171969327 1.06156434145841 8.97411717501554
2.86196762431751 -5.03762954365124 0.243883670460093 -7.14316314350475 -4.13974136005749 -9.91422408710827 -3.59093421589245 -0.77484267841686 1.82483631480824 9.23337131847035
2.86979130831632 -5.28453131589023 -0.328743657198821 -7.08685370358554 -3.1217753497037 -9.23102637204257 -3.24882002743808 -0.150685032931243 2.35514573183927 9.90505675402554
0.306009457328102 -6.76742537238381 -1.87473471381448 -8.1599100373008 -3.81684668280862 -10.0555113098838 -3.48833639838479 -0.133966281197289 1.9950906493447 8.77085129997947
1.11194806532426 -6.62070459886031 -0.28437609239058 -7.74874491258101 -3.62975115342574 -9.43268580003218 -3.52693552537398 -0.353692956404252 2.93225484327836 8.747122816606
0.668965296311811 -7.49438004060225 -1.47287659211592 -8.71192650361495 -4.44663910432295 -10.9935045675798 -4.11847977204756 -1.25131325288253 0.781073526902631 8.37384601072831
-0.908955920826305 -8.62329231608998 -2.73533188213002 -9.0631536136974 -3.98077713359486 -9.34254394878041 -3.53331505168568 0.838600765575062 1.95084537159313 8.9743858684193
-1.55717814185403 -7.75654947974465 -1.71771204688332 -9.17610895850442 -5.70312464453957 -9.48296702124856 -3.85603106238625 0.737951634146949 1.77189099571921 9.01782548210837
-1.15753622055054 -8.77851552963257 -2.03320569992065 -9.37954587936401 -5.43880338668823 -10.6791121482849 -4.27696485519409 -1.07491750717163 1.01545457839966 8.93271760940552
-0.536940878087822 -8.56418163126165 -2.19420368021185 -9.72437221353704 -5.74348575418646 -10.5624287778681 -5.05506641214544 -1.184598272497 1.31962650472468 7.98556869680231
-0.580090297352182 -7.40172268260609 -1.34021450389515 -8.69005466807972 -5.34216762889515 -11.3673846851696 -5.94423748363148 -1.23711849559437 0.975945698131216 8.00806258808483
-0.362355076182972 -7.04271396290172 -1.92370494495739 -9.57728274952282 -4.59260829578746 -11.2094848979603 -6.14034923206676 -1.43577273975719 0.747718013416637 9.01309124339711
-0.251722535220061 -7.32263203534213 -1.02084561261264 -8.71261807355014 -4.2891943064603 -11.0087205973539 -6.26556225689975 -2.62709065350619 0.174381056698884 7.75652674761685
0.3532076402144 -6.03548521562056 -1.2825231031938 -8.69667334123091 -4.48690313859419 -11.0261678175493 -6.85374350114302 -2.52497000260787 0.0693274064497515 7.84783559279008
1.05636061755094 -4.83580170544711 0.192272559079257 -7.34592781933871 -3.38764725598422 -9.68674240979281 -3.52780877026645 0.0289863499728114 1.24007262316617 9.30345858660611
1.56887055310336 -4.54995345202359 0.875783928957851 -7.06351851550016 -2.87170027819547 -9.97980116930875 -3.5823955449191 -0.592166891965 1.84348107251254 8.99296952160922
-0.0105695464394309 -4.19020745537498 0.602494265816429 -6.81176278374412 -2.81209847710349 -7.66562745354392 -1.35749528191306 1.1588716767051 2.21023657538674 12.0469107887962
4.44184702959928 -2.71702176007357 4.96292895403775 -3.03006344708529 0.741821471127597 -7.74855595501986 -1.33413868817416 1.67687625018033 5.12793654528531 14.2315487298098
3.2715765172785 -3.15324342901057 3.4322210485285 -4.41648233587092 -0.887231237238105 -8.85068071538752 -3.84614504033869 -0.150042898004706 3.37351857965643 10.4441238576716
3.29806765643033 -1.46267929944125 2.6742807301608 -4.75239029797641 -1.76960984143344 -9.98720208081332 -4.75987282666293 -1.48365250500766 1.67760809985074 9.86195620623502
4.9210299058394 -0.208950181440873 3.9075554414229 -3.83148207231001 -0.720554490522904 -9.622554917769 -4.32950605912642 -0.310247559980912 2.39551816420122 9.46872888044878
5.31298902684992 -0.328837602788752 5.19912889653986 -2.56618997400457 0.799101621454412 -6.7168438131159 -3.01274988001043 0.598490506952459 4.22880914861506 11.4818685358221
7.0159499688582 1.46306586699052 4.78065753416582 -2.74656319184737 0.952655558152632 -8.12480377717452 -4.11905121369795 -2.95298409028487 1.51743674711748 10.1580064340071
6.65164831334894 0.951277524774724 4.66133096868342 -2.84846422022039 0.245119840448552 -8.69340822046453 -4.77748033350164 -1.91861268823797 2.1765363519842 10.2152555292303
5.92078456878662 1.77202377319336 4.9767671585083 -2.10683574676514 1.0680986404419 -8.0079740524292 -3.62775173187256 -2.7994607925415 2.20016345977783 11.0413175582886
6.97206318595193 0.992358329079369 4.37366306998513 -2.94608199379661 1.18797981955789 -6.93467795632102 -2.79039275429465 -1.55270468971946 2.57591831900857 11.2772694847801
7.74316518089988 2.53148858330466 5.75432317040183 -1.1361177704551 1.61198441765525 -6.47064001776955 -2.95751364447854 -0.67425711371682 3.22688214562156 12.2720982291482
8.2187390500849 2.40304710214788 4.92457057779486 -1.73912666494196 0.623675840551204 -6.56078956777399 -4.09702346975153 -0.925140840356999 2.66087295358831 11.0836863691157
8.49181804656983 2.57207450866699 4.78252944946289 -1.52585544586181 0.448406791687013 -7.32782497406006 -4.13173999786377 -0.377595329284667 2.85314521789551 11.0535946846008
9.7475755778226 2.55867224606601 6.24933081540194 -0.246890726956455 2.1208460894498 -7.64332741824063 -2.95205086794767 -0.805297556790439 2.88110953244296 11.8510215845975
9.57515876076438 2.81775824806907 7.23090045235374 0.212435410239479 1.59544341347434 -7.56611187674783 -2.57028324820779 0.145540878989479 4.38543669960715 12.5215045668862
9.98299589157104 3.20022144317627 6.29096355438232 0.715372467041014 2.18790950775146 -7.08775863647461 -2.71950874328613 0.541983032226561 4.60337295532226 12.0442108154297
3.79571300853382 -0.509758411754262 -2.0048431743275 -5.89446300159801 -1.36407703052868 -9.55164950977672 -3.76378482471813 -0.609638630260122 1.53053623546253 9.7438665043224
3.71400896419178 -0.159051262248646 -3.05984243046154 -5.59180959354747 -1.44214757572521 -10.5789788592945 -4.58418019901622 -2.38229306827892 0.348190940510143 8.61684099544178
4.98004361065951 1.26790638836948 0.910379609194671 -5.402345457944 -0.546346465024079 -7.32346133318814 -3.87130526629361 -2.3752687367526 0.737653931704436 9.95718260678378
5.40223647897894 0.767758863622493 1.41174079721624 -5.3317456072027 -0.41080520803278 -8.55554245168512 -2.25391815358942 -0.774700624292546 2.38125469034368 12.4578743154352
4.95798790671609 0.448914649269799 -0.0931061484596931 -5.68651854775169 -1.31798064491965 -9.04849326393821 -3.07849776528098 -1.86585700295188 0.340481879494408 10.5551673195579
3.87032857374712 -1.4079869703813 0.0632750077681123 -6.61251768632368 -0.346368165449661 -8.95041212602095 -2.2179349379106 1.27617898420854 3.42248216108842 12.0049449487166
6.22039050188932 -0.16143589886752 0.905754271420566 -4.11152821454135 1.49486655321988 -6.48074513348666 -0.865516480532559 2.18456095782193 5.46547240343961 13.3652913006869
5.01478607004339 -0.741267854517158 -0.670655900781806 -5.55034607106989 0.562975233251397 -7.40938537771052 -2.57430618459528 0.127094572240654 3.40765411203558 12.0534065419977
4.94491197412664 -1.30062673742121 -0.602807981317692 -5.2361907785589 1.09588815515692 -6.33580778295343 -1.0723838632757 1.58137895410711 3.87880899255926 12.5380191976374
5.8717454996976 -0.427564230832186 1.41681805523959 -3.43909033862027 1.51583043011752 -6.00917586413297 -1.02298506823453 3.05625382336703 5.83090916546908 12.9604095545682
6.5576225974343 1.04487101814964 1.53881613991477 -3.1532452843406 1.99404876015403 -6.20241482474587 -0.415597274086693 3.46286742470481 5.54475466988303 13.4987251021645
7.55764655199918 1.18790892687711 2.85687998858365 -3.07622643384067 2.58662776080045 -5.60817643078891 -0.189339837160979 3.77226142016324 5.59877280321988 13.9676256569949
5.99192758039995 0.0336098237471134 2.52639050917192 -4.21829943223433 0.92384572462602 -6.94178537888961 -2.14348368211226 0.963655905290082 4.27170033888383 11.2181338830428
6.38976922468706 -0.308388085798782 2.9123665376143 -3.12115511460738 1.58100667433305 -6.05222353501753 -1.52395090623335 2.01541295485063 5.70484509901567 12.0776325746016
4.72448266636242 -0.422088493000377 2.57283033024181 -3.70206438411366 1.90053857456554 -6.72282968867909 -1.59160982478749 2.35320867191662 5.60893643986095 11.950486313213
3.84574488726529 -1.56265087994662 2.04111174670133 -4.32546444806186 1.50618533221158 -6.11281796368686 -1.65493222149936 2.726320067319 5.48553637591275 10.9744894894687
2.89458022551103 -1.45321812196211 0.114220003648239 -5.65414585633711 0.397764544053512 -7.53154720826582 -1.42612614198164 2.34181437925859 4.68185458616777 11.4577568574385
0.847929312966087 -2.57889334938743 -1.94315497658469 -7.35368125221946 -0.998828575827858 -8.82514731667258 -2.1103512503884 1.062233283303 2.98931820609353 11.5936048767783
1.36563041860407 -1.99693748300726 -2.0618407422846 -6.5519644910639 -0.688187330419368 -8.945513456518 -2.66863319223577 1.28455761129206 3.52403667623346 10.3229759042913
1.27585426677357 -2.43821700703014 -2.56514724384655 -7.62476333271373 -2.08503707538951 -9.78351577411998 -3.79533370624889 1.53408638347279 2.4842359196056 9.36406389583241
1.14040921818127 -2.09284044612538 -2.05365778316151 -6.71297289241444 -0.946043265949594 -8.83155084956776 -2.83212496150623 1.45696328770031 2.28102754246105 11.3672659267079
3.29592041535811 -0.00552840666337318 -1.58121390776201 -6.04976363615556 -0.550980524583295 -8.2571286721663 -3.34127898649736 0.751046224073932 2.89523605866866 11.7321439222856
3.00229693326083 -1.55132435885343 -2.16752957430753 -6.31162785616788 -0.0157236966219827 -7.7845816525546 -2.47436284151944 2.0027661410245 3.76837302121249 11.6819090929898
3.39788248755715 -0.543416950919411 -0.668289158561013 -5.56360051415183 0.933351542732932 -6.81402394554832 -2.33049771568992 3.24454977729104 4.91639998175881 11.7676458618858
2.39309364665638 -1.29337447773327 -1.80030387531627 -6.13338225971569 0.282431186329234 -7.55042403828014 -1.36588996540416 2.82982498515736 4.87861782420765 13.1261978756298
0.292471929029986 -2.77432342009111 -1.75018973784013 -6.67162795500322 -0.907629923387006 -8.4205865426497 -3.20229812101884 2.14813713593917 3.8933725790544 12.5750322775407
5.42001512700861 2.03629377538508 1.92620828801935 -5.00074502771551 -0.760712831670588 -8.42454454248602 -5.31498643701727 -0.720656603032893 2.86025503331965 9.23721388036554
6.96403539830988 3.99760187322443 3.45797670537775 -3.72280942743475 0.272382146661933 -6.75213491266424 -3.18415891473943 1.22511804754084 4.84019125158137 10.7582386797125
6.8337252183394 3.83179593519731 2.5810864015059 -3.83402704759078 -0.246903176741167 -7.80046915574507 -3.45226358933882 1.19767117933793 4.66597295240922 10.5498330636458
6.41959883949973 3.30737139961936 1.94674708626487 -3.75352642752907 -0.0402943871238008 -7.26787350394509 -3.70824406363747 0.850044510581277 3.98047282479026 10.701416275718
7.51754469438033 4.55261416001753 2.23222727342085 -3.02220921949907 0.206684060530229 -7.14303784803911 -2.83387189344926 0.882942147688432 4.1857909636064 11.384167619185
8.30037473331798 4.63474248539318 3.29422448765148 -2.62173677791248 1.32833646427502 -5.55220247615467 -2.20011545528065 2.38698075901378 5.44026349674572 11.584786640514
6.80783013430509 2.77830056277188 0.893965998562898 -4.10564490231601 1.41849831667813 -6.58014746579257 -2.50744887265292 0.450715342434968 4.09235505190762 11.5024774464694
7.06587972640991 3.2973822593689 1.68643274307251 -3.78810892105103 0.692413234710692 -6.5339165687561 -2.05044374465943 2.92767324447632 5.69089117050171 12.8688878059387
7.80257278789173 4.10030228007923 2.01870590556751 -3.32145446430553 0.674452365528452 -6.56053680073131 -2.48593085895885 1.83768421519886 4.97754532207142 11.9404364239086
7.26877333901145 3.76514556191184 1.67357756874778 -3.52067349173806 1.00818087837913 -6.48274014212868 -2.04806111075661 2.417969010093 5.22432734749534 12.816584370353
7.63885202407837 4.07665147781372 1.51508417129516 -3.17338094711304 1.21707048416138 -5.68334112167359 -1.4241171836853 1.53385820388794 4.59761800765991 12.5583361625671
7.64688686024059 3.9029913295399 0.866859470714221 -3.78994556773793 1.1418247569691 -7.37832065929066 -2.40704342235219 1.10981753956188 4.49605468403209 11.7396197665821
8.62214173403653 4.02051819888028 3.86448659029874 -2.14350043210116 1.56610764590177 -5.47422133359042 -1.93679343136874 2.23410119143399 5.62149991122159 12.3657530697909
8.83789929476651 5.43669709292325 4.2740965756503 -1.67802801999179 1.97954186526212 -4.97453108700839 -1.64867773923007 2.06894978609952 5.42097291079434 12.7577753933993
8.78519401550293 5.08674106597901 3.63182125091553 -1.69250907897949 1.81698570251465 -4.63391151428223 -2.5341667175293 1.78985080718994 5.22049102783203 13.6765533447266
9.00856432481245 5.24152502580122 4.9857982115312 -1.40989175276323 1.90830740495161 -4.71429887251421 -1.78040185408159 3.04881128831343 6.35110888047652 13.9164331869646
9.44065478064797 5.19739535071633 4.89478018500588 -1.08881757042625 2.23393061377785 -4.65470311424949 -1.81981465599754 3.20688631751321 6.40018179633401 14.0118465683677
8.95862589749423 4.55413733395663 3.69549570950595 -1.29466427889737 2.6999922839078 -4.61960591402921 -1.53715695467862 2.19018946560946 6.11633597287265 15.1029077616605
9.53990147330544 5.48637650229714 4.2693736336448 -1.10938098213889 2.84426949240945 -4.93509509346702 -1.88079287789085 2.80296681144021 5.7356183312156 14.7967827103355
9.74631324247881 5.60825171904131 5.4146539254622 -0.922427983717483 2.7236949487166 -3.13877853913741 -1.53702911897139 2.79146876768633 6.20157256559892 13.9341746850447
8.74807309237394 4.37270211306485 3.74951790896329 -2.02525473507968 2.01952885714444 -5.04455901059237 -2.35333968075839 1.8777155789462 5.37674569216642 14.589353314313
9.60205300071023 4.92699272849343 5.24007733084939 -0.85339991829612 2.03988392569802 -4.55274073860862 -0.659399674155495 3.51539643027566 6.91459973075173 13.3927596352317
9.57227157245983 5.97614406238903 5.13334296833385 -0.966899646412241 2.25952266346325 -3.6827409397472 -1.53212524760853 2.72194408069958 6.00609992634167 12.7462346423756
7.23413252397017 3.76547598405318 3.02607035203414 -3.00192761854692 0.222164864973589 -6.27163052992387 -3.2588493867354 1.56394075913863 5.31107306046919 11.4405133680864
7.11303156072443 2.5078632181341 2.90554350072687 -3.45238096063787 -0.149305170232598 -6.42280179804022 -2.72746450250799 2.20979993993586 5.60061853582209 12.1842290704901
7.7508133021268 2.87432843121615 2.57178955945102 -3.03368109789762 0.83522683056918 -3.32498854723844 -1.26725119677457 3.90420800122348 6.36131840619174 13.495307263461
7.34493541717529 1.39078712463379 1.4432315826416 -3.79420852661133 1.12590026855469 -3.1873607635498 -0.793094635009766 4.7850980758667 6.93179130554199 13.2214593887329
8.69513862783259 3.47838943654841 3.09915798360651 -2.47788173502142 1.18839710408991 -4.93699390237981 -0.140137975866143 4.52790134603327 7.35711830312556 13.5398322885687
8.06982192126187 2.74831065264615 3.2823244008151 -1.03813591870395 -0.831488045779142 -3.8906025019559 -0.858236703005705 4.2353740605441 6.63286360827359 13.2353201779452
9.41087430607189 4.09647458683361 4.57195943485607 -0.706690848957408 0.0304078448902487 -3.74334246028553 -0.342352927814829 4.99005311619152 7.55030912052501 12.6994509090077
6.56594494039362 2.15749195272272 2.8339054887945 -3.26705428903753 -3.2392203504389 -3.01876327341253 -1.46703407114202 3.75821521932428 6.2769453828985 12.1326473062689
6.82823135202581 2.67524005716497 0.378564375097103 -4.02786300832575 -1.02018020803278 -3.6065487688238 -0.720171434229069 4.27044822519476 6.66513683145697 13.202885168249
7.96652719324285 3.45001146143133 1.60766813104803 -2.30135420018976 -0.848622114008123 -2.90137556249445 -0.261372358148748 4.40558740442449 7.967645853216 12.9738623792475
7.01900646036322 2.74304458444769 0.692520826513118 -2.35600975210016 -0.802394182031804 -6.33238151723688 -2.21210220510309 2.18699333017523 5.45799133127386 11.9190480405634
5.84239582581954 0.997600598768756 1.05548672242598 -3.71196361021562 -1.54389186338945 -7.42756839232011 -1.96049876646562 2.62116055055098 4.70003609223799 13.2201829390092
6.66736776178533 3.07760316675359 2.18142206018621 -3.95434492284602 -0.960656339471992 -6.65236967260187 -1.45597570592707 3.69978601282293 5.91365415399725 12.7382147962397
7.0998008554632 3.33581808263605 3.41571596319025 -2.73470041101629 -0.356333940679377 -6.73098871057684 -1.09431001489813 2.15859010869806 5.88930013830011 13.0015828912908
6.14864981391213 2.02305376746438 1.67069494941018 -4.50550019524314 -0.893845913626929 -6.94919526360252 -1.26816880486228 2.81655943610452 6.12849962928079 12.8050709984519
6.18013805042614 1.85587257038463 1.31590407978405 -4.19089943278919 -1.06791168559681 -7.69432121623646 -1.50695663798939 1.87844413410534 5.33009952198375 12.799335419048
5.19583129015836 1.11694907275113 -0.353702553835781 -5.38713646802035 -2.36092568310824 -8.18976403149691 -2.02471733960238 0.43232916918668 3.98286341753873 12.119902602109
4.65725774765015 -0.0644114494323738 -0.4217360496521 -6.15364484786987 -2.05586080551148 -9.0179274559021 -2.19650106430054 -0.172180461883546 3.27835435867309 10.4313528060913
2.75680557597767 -0.27137073170055 -1.48010905872692 -7.08965381275524 -3.07315143238414 -9.61327823292125 -3.20776828419078 -0.393709980357777 3.03734508861195 10.9535419117321
1.31025989705866 -1.38437358682806 -1.27630512064153 -6.95240871256048 -1.98120967691595 -7.69788448160345 -2.55762569254095 0.064934808557684 3.66359050924128 12.2482653444464
4.07691357352517 0.85559437491677 0.931932189247824 -5.22120883248069 -1.29024150154807 -7.375093720176 -2.18983676216819 1.11995289542458 4.67379067160866 11.4098517678001
2.2780913439664 -0.774111834439363 0.445002469149504 -6.04727276888761 -2.07554158297452 -8.70495900240811 -3.66733464327725 -0.446648684414949 3.29672709378329 10.4660648432645
2.64374683553522 -1.28692771738226 -0.648993986303157 -6.61402656381781 -2.12669517343695 -9.00019218271429 -3.36169006174261 -0.259351270849056 3.21997306997126 10.2550568407232
3.49225591312755 -1.07094599116932 -0.853363288532602 -6.54872728694569 -2.25329996455799 -6.93507028926502 -3.17358805049549 0.69462560306896 4.30427240024914 11.0357749332081
3.78939742175016 -0.0898178187283598 1.26480025378141 -5.33960991772738 -2.43071251782504 -8.63162499341098 -3.22108345898715 0.728137198361484 4.38639086810025 13.5724689396945
4.92121266451749 1.71016739931974 1.71539162722501 -3.78774596127597 -1.13122321042147 -6.48066092404452 -2.82438994320956 0.00445794192227567 4.33425473299894 13.312044135007
5.32763545296409 1.64493720314719 1.42250411293723 -4.30902703025124 -1.2032244942405 -4.85919602134011 -2.61195023276589 0.566560433127663 4.68197314522483 13.5664021231911
5.17438696080988 1.0072097604925 1.52815817052668 -3.97540857141668 -1.42615892236883 -6.7730865651911 -2.74279786890203 -0.367084520513362 3.91959093267267 13.0150222604925
5.03585036017678 0.787855937264183 2.32215101935647 -3.27143590233543 -0.0592147567055434 -4.36336056969382 -1.15712277672507 3.48848326422952 6.90456373908303 13.0939701340415
4.3735407222401 1.49452193867076 2.02899535786022 -3.66268173564564 -0.906290210377087 -6.55616012920033 -2.0817929874767 1.33786758076061 5.98331817280162 11.7286699641835
4.80938400788741 1.25218739076094 1.08644070191817 -4.15992770628496 -0.801617006822067 -6.10848269896074 -1.69389186338945 2.96636642976241 6.47507252259688 13.4931498961015
8.07632839029485 3.40011703317816 3.63592349832708 -1.31349933797663 0.989259832555597 -4.61476314718073 -0.543420678919013 3.84947311227972 6.86750041788275 13.3891769582575
5.93358284343373 1.22331482280384 1.93841606486927 -2.39205497394909 0.133890689503062 -5.63324111591686 -1.35712951313366 3.014002383839 5.9119458805431 12.436438144337
7.00779822956432 2.42737773548473 1.92574695240367 -2.44374462474476 0.138675724376331 -4.53181263316761 -1.13504406322133 2.83687118183483 6.38625434528698 12.8809905398976
7.5853216604753 1.88691257996993 1.40604328675704 -3.09475398497148 -0.0606353326277294 -7.83499980406328 -3.18644786314531 0.634675260023638 4.43824505372481 12.2555215315385
7.21286683516069 1.41436009840532 -0.196277566389604 -3.65469927354292 -0.699361749128862 -8.23768610520796 -2.85123819871382 0.405309729142623 4.33930020765825 11.6951919122176
6.49335966977206 1.61814509305087 0.101366147128019 -4.16860951510343 -0.770322695645419 -7.97734631625089 -3.64579381075772 -0.281686678799716 2.96839056881991 11.5555296984586
6.21048734838312 1.05690286809748 0.42189500982111 -4.04540921991522 -1.35705854242498 -8.02185346429998 -3.23927022760565 0.766900045221501 4.41259096319025 12.0988230531866
7.90261586796154 2.17601331364025 2.26987489353527 -2.87145391811024 0.431444488872181 -7.22615019191395 -2.4082352291454 1.18358071934093 4.55454572330822 11.76052125584
7.51944269700484 1.62624373002486 3.25031294389204 -2.52777276472612 0.343927522139115 -5.78029046492143 -2.31207261518999 0.944198747114701 4.44222750230269 13.7377554373308
8.53620145104148 2.12877461693504 2.45839879296043 -1.9867000839927 1.45891186974265 -5.92742541053078 -1.30203058936379 0.984361622550271 5.32429978630759 14.3649039008401
8.97097275473855 4.1705319664695 3.13224003531716 -1.12626292488792 1.36059353568337 -5.1034987189553 -0.323765061118387 2.13147900321267 6.18473599173806 14.4050359509208
7.77851187966086 3.75350653908469 3.76588713906028 -1.2748538277366 2.1017616965554 -4.36471474387429 -0.925553443215112 1.54038893959739 6.33814513466575 13.2054542281411
8.19696689085527 3.00436091856523 3.32149863676591 -1.8051178412004 0.730574373765425 -4.75570797486739 -1.60114788575606 0.437771563096479 5.11388183073564 12.1935789628462
7.53299280513417 3.21039244044911 3.18594976771962 -1.6499190677296 0.46069189418446 -5.32470849644054 -2.22782853733409 0.55274626124989 4.657082046162 12.2436208378185
7.43379148136486 2.27023442875255 2.07726319919933 -2.5440823208202 0.628969513286243 -6.2729584347118 -2.71049848903309 0.959648453105579 5.27991803776134 12.5451668132435
8.71815803701227 3.48698547536677 2.86660698110407 -1.26730892008001 1.64177158529108 -6.32611247842962 -1.77445194070989 2.19171550924128 6.18569114858454 13.2281649416143
7.12479220303622 2.63281165036288 2.18842326077548 -1.72271908846768 1.20538531216708 -5.75860776034268 -0.603134051236239 2.7362471667203 6.50128184231845 13.8794704523954
6.9596924088218 2.04834692694924 2.80099432685158 -2.05450875542381 0.647832324288107 -6.21843583367088 -1.8683629729531 0.391511370918966 3.90049116828225 12.751887252114
6.23853023702448 0.464043695276434 0.966708261316473 -3.7001542264765 0.225932199304754 -7.38329974954778 -1.51686183756048 1.45409877950495 4.96984584981745 14.0918250864202
7.31684274673462 1.20484800338745 -0.189912128448487 -3.56525545120239 0.315796566009521 -6.1257737159729 -1.01268892288208 2.10223264694214 5.09174509048462 14.2171277523041
7.76384547840465 2.37677863727916 0.84897903095592 -2.69501777995717 0.82310012470592 -6.59875580180775 -1.14146133769642 1.4507551540028 4.69798186909069 14.9360971797596
8.31621215993708 2.6733212297613 1.55810020620173 -2.32893707101995 0.899189454858952 -6.37768890207464 -1.22016670053656 0.497698289697819 4.63806389028376 14.7796370809728
4.99091893976385 0.351829355413262 -1.05161302739924 -5.08683603460139 -1.55838602239436 -8.23629778081721 -2.13704508001154 -1.03315942937678 2.77116376703436 13.3544481450861
6.75004689476707 1.71042554161765 0.0712138869545669 -3.97534640052102 -0.0171707413413316 -7.90883715369485 -1.48280413367532 -0.883580043099144 2.91665475151756 13.5799495436928
6.39600408727473 0.599374181574042 -0.482348077947442 -4.93536435907537 -1.9980226690119 -8.80188237970525 -3.63311063593084 -1.24097692316229 2.59663618261164 12.8801125353033
6.7448881409385 1.8137300751426 -0.118510411002418 -3.86922757408836 -0.677228138663551 -8.06019894860007 -3.10922353050925 -2.2014533736489 1.63877184607766 12.1653717301109
6.84764436375011 0.976767097819934 -0.401502097736707 -4.11655374873768 -0.0829100262035034 -8.16195818294178 -2.33238741267811 -1.49326273311268 1.8854451526295 12.0820651401173
7.25593892010776 1.48013058575717 0.573794755068693 -3.59733637896451 0.750548752871428 -5.55507525530728 -1.50708636370572 -0.108128157528963 3.31366387280551 14.6804882613095
8.53524535786022 2.80413383137096 2.60550349842418 -1.86747223247181 1.08179610859264 -5.81348282207142 -1.26765495647084 1.27956145893444 4.86252730976452 14.693681417812
10.2177704117515 3.97326309897683 3.14172966696999 -0.798717186667702 2.42607910849831 -5.86244551918723 -0.528606102683327 2.1695388100364 6.77828152396462 14.8473060868003
10.9237328182567 4.84858518947254 4.28677469600331 0.624326766620982 3.18011862147938 -3.8233565677296 -0.0443419803272604 2.81384855617176 7.72132688869129 15.9780269276012
10.1487654772672 4.71979847821322 3.70687046918002 -0.711327162655916 2.31510868939487 -4.34931620684537 -0.235544768246736 2.51637497815219 7.50967255505649 15.9916547861966
10.5195524562489 4.85729430805553 3.73849891315807 -0.24356438029896 2.43477939258922 -3.82114578593861 -0.0846326481212252 2.60219596516002 6.85343669544567 17.1125059593808
10.819187224995 5.6149750362743 4.42665106166493 0.321171821247447 2.76550966609608 -4.63865560184826 -0.738747536052358 2.24658590663563 7.10817247737538 14.6929934631694
10.1142088023099 4.34775887402621 3.62552319439975 -0.353800192746249 2.23697815808383 -3.68093146410855 0.104720696535978 3.21953354748813 7.23020039471713 15.0757320967588
9.00682744112882 4.06155404177579 2.97642048922452 -0.910018834200773 1.46906289187345 -5.26212492856112 -0.808481129733 0.953113642605867 5.83498200503263 14.6576057347384
9.02802909504284 3.41776813160289 2.63044704090465 -1.45789085734974 0.927055965770375 -6.07096229900013 -2.07399307597767 0.0773474086414687 4.61310924183239 13.1231628764759
9.12391477931629 3.20518118251454 4.12279135097157 -0.583354889262807 1.15448385585438 -6.20993989597667 -1.39978021274914 1.52975660670887 6.30064588893543 14.4718824039806
9.80168807289817 4.61122691414573 3.63438212654807 -0.488328101418237 1.62696349404075 -5.87696945884011 -0.728690268776635 0.210844872214576 5.05867278359153 14.9401203372262
8.66233716444536 3.38780293898149 1.44785962538286 -1.99858202500777 0.417771200700241 -5.85756792588667 -2.34162821336226 -0.685097833113236 3.31741795973344 11.7083042664961
9.724188561873 4.42564415498213 2.03042149110274 -1.29463553862138 1.59591316743331 -5.21536422209306 -1.30653930143876 0.020593877272173 4.71136402650313 13.4041783766313
8.49558584906838 4.16061537482522 1.11193983771584 -1.58086449883201 1.25283186652443 -5.57861382744529 -2.01795632622459 -1.36870057366111 3.36613600470803 10.6036199829795
7.39202834909613 2.56492759531195 0.538876074010677 -2.74457309896296 -0.408147317712956 -7.54039714986628 -2.93429706746882 -2.77421901876276 2.05542709177191 9.18242503946478
9.5889762878418 4.49197521209717 3.07906188964844 -0.841109848022462 1.93393459320068 -5.32044563293457 -2.14905319213867 -0.791312789916994 4.07789077758789 11.0182007789612
10.7668736371127 6.75865916338834 3.08134059039029 0.0711000355807201 2.87443904009732 -4.10949154767123 -0.604871949282561 -0.458116730776702 4.35410002795133 11.1692655476657
9.77583592154763 5.54552691199563 3.25109713294289 -0.235617230155253 2.01785986640236 -4.72149522087791 -1.94151932976463 -1.41187340996482 3.81738226630471 10.7803200981834
9.88093833056363 5.50954560366544 3.63266686526212 0.464327135953035 2.35014371004971 -4.46442767056552 -1.35774966153232 -2.02751704129306 3.27432755556973 10.7127430829135
9.02005590092052 4.19265283237804 1.93110097538341 -1.65052687038075 0.804780136455189 -5.93475996364247 -2.23345266688954 -1.23314367641102 2.91647256504406 9.99317277561535
8.57356882962313 4.80685664090243 3.11095477017489 -0.767426958951084 1.2920670596036 -5.35961865511808 -1.30308293429288 -1.34892224398526 3.34057284268466 10.3178696719083
9.54882025285201 4.81971287293868 3.86365150971846 -0.211282496018843 2.06952404542403 -4.21700835661455 -0.67856574492021 0.786588902906939 4.97671818299727 12.7900197462602
8.32075135491111 3.32794015190818 1.80233590386131 -1.70304568030618 0.988784001090309 -5.77615244605325 -1.49326212622903 -1.50474436499856 3.59195439598777 11.0420214392922
10.0246001590382 4.79733766208996 1.92132390629162 -1.01013647426258 1.85284436832775 -5.38071905482899 -1.16750227321278 -0.172266830097545 4.33286393772472 12.1872507442128
10.0559491330927 5.55326453989202 3.5181769544428 0.38830844705755 2.71059409921819 -4.67488010579889 -0.288453180139715 0.540905874425714 5.82630912607366 12.5282029325312
9.3752798947421 4.1359581860629 1.86322449770841 -1.45513583096591 2.1567625912753 -6.31555796536532 -0.784311780062588 0.341132632168858 4.32686375704679 12.5367312344638
9.18529648347334 3.58581871552901 1.61828941865401 -1.35037188963457 2.48562569184737 -5.35440974669023 -0.116260103745894 0.671770520643754 4.91062683625655 13.2425236181779
8.44186017296531 3.22725865624168 1.64417359612205 -2.04667284705422 1.52860257408836 -4.59133913733742 -1.04477312781594 1.18919179222801 4.95732686302879 14.1481544711373
8.41450850746848 2.59210364601829 1.58963744423606 -2.310036017678 1.182395622947 -4.90561325766824 -1.04727394797585 0.36885230324485 4.32696406624534 13.1908365943215
8.78507927114313 2.53149822408503 2.64231708700007 -1.64228221719915 1.82045486623591 -4.24436542337591 -1.07372447794134 0.779541284387761 4.74871853048151 13.1318824594671
7.813844871521 2.06732578277588 1.84033794403076 -2.27616291046143 0.207132530212402 -6.04927806854248 -2.26608257293701 -0.384864616394044 3.21883602142334 12.6380989074707
7.76794835870916 2.73272153680975 0.816758363897151 -2.65607336217707 0.957122057134455 -5.65835836583918 -3.16825750524347 -1.16959837133234 2.83592721765692 13.4801764184778
7.21246405514804 1.84032030972568 0.328750332919036 -3.57280949679288 -0.197809496792878 -6.65653828707608 -3.06805638399991 -2.17291096774014 1.91019125851718 11.2672335711393
7.68154361031272 1.64699485085227 1.4731743552468 -2.66190026023171 0.300616524436258 -5.22378990866921 -1.43858406760476 0.380164406516336 3.83309962532737 13.1753943183205
7.64693052118475 2.62895566766912 0.840276544744317 -2.60109155828303 -0.780500585382637 -6.89800470525568 -3.43563478643244 -1.23848169500178 2.58590871637518 11.4488681012934
8.73133887377652 4.48205508318814 2.60516585436734 -1.17659150036899 1.20925177660855 -5.00098191174594 -2.06926308545199 0.844246283444491 4.49040927019986 11.9055766018954
6.61490968357433 2.20519307743419 2.06477883945812 -2.2768911968578 0.00208715092052003 -6.05145403255116 -1.56185861934315 2.14586309086193 4.41810945164073 14.2403622020375
7.9500376961448 3.18477413871071 2.30819390036843 -1.77990939400413 0.405185439369895 -7.1103346564553 -1.98098208687522 2.04781792380593 5.13809082724831 14.4050922177055
8.04964866638183 4.03259601593017 2.50566711425781 -1.13859996795654 0.759408378601073 -6.58859882354736 -1.253639793396 1.65478267669678 5.25540008544922 14.7161458969116
6.61063274036754 1.86753924976696 1.05026897083629 -3.25664631236683 -0.166112102161755 -7.06907764781605 -1.2500697742809 2.26474364887584 5.51235469471325 14.7425304282795
8.41430234909058 3.70683908462524 1.3279709815979 -1.59906339645386 1.44198846817017 -6.69066190719604 -0.865228176116943 1.85251665115356 4.03093671798706 12.4294242858887
7.93364246541804 3.85555275136774 2.38009460622614 -1.77134506052191 1.17749412710016 -6.47319022958929 -1.81589690988714 0.246652681177313 2.99165447408503 11.1116839235479
8.59426203641025 3.12198058041659 3.54025355252353 -0.734964457425203 2.58861056241122 -5.08261117068204 0.0917414751919843 2.21207800778476 6.10703650387851 13.2862390604886
8.25343027114868 2.7385739326477 0.965365314483641 -2.56217298507691 0.469946765899657 -7.18617162704468 -1.17811689376831 0.865763568878172 3.94282712936401 12.5608085632324
8.67710490660234 3.56624598936601 2.81802268461747 -1.24156288667159 1.44457145170732 -5.49065498872237 -0.825617833571002 1.55491919951005 5.10943599180742 12.7175426049666
8.43189283717762 2.69221540797841 2.43500276912343 -2.18382791172374 0.973991836201062 -6.16455987583507 -2.04650071750988 0.812731231342664 4.15617224086415 11.9170579563488
6.75892397273671 1.48001142848622 0.614752257953992 -3.69209054600109 -0.421847854961047 -7.94202569614757 -2.49143174778331 -0.21860269199718 2.83490892757069 12.248034919392
9.02913625890558 3.3739105051214 2.46714075261896 -1.30954591577703 2.27020795995539 -4.96526758020574 -0.236738603765314 2.25993974859064 5.26645429784601 14.7798789327795
7.28561558289961 2.23425163789229 0.307699819044633 -3.02306304411455 0.175207753614945 -6.74499259428545 -1.53432403044267 1.18114914460616 4.0289360479875 11.8639413313432
8.82559049779719 3.21128214055842 2.25864256078547 -1.74870836084539 1.59004057103937 -6.55767595117742 -1.1394268209284 1.0243858164007 4.16529119664973 12.5709279840643
8.65895753340288 3.42632871107622 1.78954797224565 -2.52650827928023 1.62231641249223 -6.12457270188765 -0.509252496199174 0.397275976701216 4.38049130873247 12.7217751069502
7.24441241351041 1.98429011431607 -0.326242455569179 -3.46088219555941 0.129997244748203 -8.02210999402133 -1.83332062634555 -0.27897454175082 3.32211779681119 11.4825763615695
8.8131383115595 3.47708064859563 2.09464008157903 -2.1226355379278 1.7841027433222 -6.35319774801081 -1.40691822225397 0.839610403234307 4.62736350839788 12.1553652936762
8.60699063214389 3.91903859051791 1.41377907666293 -2.53226393786344 1.47683030041781 -5.72448462572965 -0.909238043698398 1.34723359021273 4.61973648938266 13.28451424512
8.92241308905862 3.78261015631936 1.86030695655129 -1.94781853935935 2.1611931107261 -4.93040253899314 0.197565295479514 2.82892630316994 5.15918181159279 13.9717726490714
9.46442371715199 4.10796028483998 2.60957676280628 -1.28873580585827 2.59280449260365 -4.68807548176159 -0.127446590770376 4.05518776286732 6.91426330913197 14.1916816841472
9.31487497849898 3.75915751023726 3.30370840592818 -0.826446203751999 2.5655854658647 -4.54155888990923 0.43367800279097 4.11707243485884 7.72955450578169 13.4945620016618
7.60947704315186 1.8596658706665 3.26268577575684 -1.44601821899414 1.19060707092285 -4.52012062072754 -0.407363891601562 4.27965831756592 5.67698192596436 13.8175663948059
6.77674003080888 1.53884311155839 2.69342608885331 -2.01717190309004 0.444471315904096 -6.33704380555587 -1.38433842225508 2.96331305937333 5.405827478929 13.3888306184248
6.71714146353982 2.06309063651345 3.037650420449 -1.87153689644553 0.935473754189232 -5.45743815682151 -1.12600772164085 2.95521385886452 5.65446312644265 13.4912679932334
8.4247673814947 3.2089937990362 4.07206237966364 -0.569708936864679 0.911017305200751 -4.46696388071233 -0.96230804269964 3.0085486238653 5.98229110891169 12.348822480982
7.34296646118164 3.11385955810547 2.7711462020874 -1.96198139190674 1.12204303741455 -5.81387386322022 -1.32189044952393 2.15557422637939 4.68701782226562 10.8036293029785
8.58212375640869 3.70162200927734 3.4231071472168 -1.2967004776001 1.22517871856689 -4.30332088470459 -0.415234565734863 2.44697761535645 5.25030040740967 12.3109636306763
9.37669408971613 4.2761176889593 5.18795717412775 0.371681577509101 2.34797132665461 -3.02779733484441 -1.1430832082575 2.05358923131769 6.19768179113215 11.5609730547125
7.54926698858088 3.87078779393977 4.24132269079035 -1.04920083826238 1.04229658300227 -5.12584382837469 -1.58713990991766 0.821826154535469 5.38080042058771 12.2213346307928
7.21291891444813 3.8846174846996 1.98457208980214 -1.99195512424816 -0.202423416484486 -5.34589418064464 -1.66449388157238 -0.681938492168079 4.05804506648671 12.5588151584972
6.3244010145014 1.9700137311762 1.71295844858343 -2.85950935537165 -1.15390480214899 -5.37670028859919 -2.70033538991755 -1.32426536733454 2.92249118631536 10.5073920423334
6.06972547010942 2.42087216810746 2.42596002058549 -1.91640905900435 0.0772871537642033 -4.65484861894087 -2.02819113297896 0.271937803788617 4.45659108595414 11.9977116151289
7.38372606797652 2.65395445390181 3.31576723618941 -1.60543542341752 1.09666723771529 -2.15695290998979 -0.427298597856002 0.352086015181108 5.82856363816695 11.6546353773637
7.78376030488448 2.4040472464128 2.17572044892745 -2.34457278685136 -0.106508974595503 -3.70978427366777 -0.547703508897261 -0.540983919663862 5.01442741914229 11.1518342451616
7.74179640683261 2.07180014523593 3.15968218716708 -1.45184525576505 0.404706868258391 -3.45462426272305 -1.15469941225919 0.172111424532805 5.16915503415195 10.849825295535
8.22746962634 1.78593844500455 4.00760668841275 -0.833118256655606 1.23715228167447 -3.8110349741849 -0.0617406931790434 1.38351267901334 6.21988219347867 11.4031421574679
6.24986119703813 0.596948103471235 1.88593240217729 -3.00023703141646 -0.825802369551226 -4.95711187882857 -1.06944899125533 0.69133897261186 5.06076379255815 10.9471497102217
5.60338446010243 0.75811621059071 2.17052217830311 -3.56363633762706 -1.47728685032238 -6.2890849460255 -1.9214263309132 -0.469134842265735 4.12236353267323 9.72908254970204
4.76228343790228 0.772778623754327 0.963030927831475 -3.7800911729986 -1.5131176775152 -5.85636413747614 -2.32906044179743 -1.40731895620173 3.80790912454778 9.74866306131536
6.54539706490257 0.594222328879617 1.33752753517845 -3.64239952780984 -1.64103005149148 -5.35836098410866 -2.03308747031472 -1.32804177024148 3.28459956429221 10.3718888976357
7.49630627198653 0.224338384108108 2.38709911866621 -2.29465499357744 0.503454060987991 -3.77536025480791 0.0141390280290068 2.12842926545576 6.45334515138106 11.8086131529375
6.97684763995084 0.597665778073399 1.79868506518277 -2.98753548535434 0.600595465573399 -6.29218293103305 -1.08699227246371 0.488727560910313 5.12046336260709 10.9334788235751
6.48130098689686 0.667363799702038 1.88477865565907 -2.3493274081837 2.50685945857655 -5.70712884556163 -1.10158380161632 1.81747499812733 6.22867266048085 10.7811319004406
6.85577470606023 1.6862285787409 2.96540052240545 -1.65532797033137 3.50077325647527 -4.79267805272883 -0.278922254388984 1.14550287073309 6.27467233484441 12.0209835225886
7.02192512858998 1.08592811931263 2.7863132130016 -2.15802749286998 2.21090237010609 -7.15398963581432 0.0397130619395867 0.32141319621693 4.80197254527699 10.9663874279369
4.65880369706587 -1.02563596205278 0.867182488874956 -4.36449933485551 0.451315637068316 -8.22494054274125 -1.61997724012895 -0.895924810929731 3.51150011582808 10.0546462492509
3.78133614280007 0.0528176567771226 1.31117375113747 -3.92030017159202 0.795495345375755 -7.08391825936057 -1.22043673775413 -0.627058670737526 3.91070015647195 10.2191890022971
4.08092230016535 -0.476563280278985 0.952969724481758 -3.71108133142645 1.27264898473566 -7.43860132044012 -1.44712335413152 -0.948893373662774 3.58091848546809 10.8410560434515
3.62309965653853 -0.446870474381882 0.229727120832962 -4.43184628920122 0.807689996199173 -7.4885498567061 -1.84363141493364 -1.09275212721391 3.20415434403853 10.7733858542009
5.1537407875061 1.18498411178589 1.95389070510864 -2.48899087905884 2.7073935508728 -5.21636781692505 -0.185659503936769 0.788154506683348 4.5850094795227 13.0263861656189
5.88677078593861 0.333065570484507 1.47640282024037 -3.24122756611217 1.63866669047962 -7.26553100239147 -0.990010677684438 -0.661351620067251 3.5937724720348 12.6192336689342
5.06179394288496 -0.610649447007614 1.18761219544844 -3.05653605894609 1.66024364991621 -6.39392695860429 -1.32329593138261 -0.706945757432418 3.43246330781416 11.6884876684709
6.51631569428877 0.568867917494341 1.1835243658586 -3.05489993528886 2.19272446198897 -6.25895762877031 -0.63270450071855 -0.357521776719526 3.94909977479415 12.7890603498979
5.8143330747431 -0.0568760698491886 1.6326113874262 -3.33079040700739 1.8298941785639 -6.14023292714899 -0.856713182275946 0.807858579809015 4.76320945566351 14.0282710725611
5.84187290018255 -0.943289071863347 2.0144831830805 -3.27242687398737 1.95765373056585 -6.1905424898321 -0.610685617273504 1.06465503519232 4.6875731641596 12.9151560956782
6.65299955714833 -0.486846290935169 1.88118997920643 -2.96190961490978 2.06821218837391 -6.09631475101818 -1.32513364445079 -0.211968742717396 3.61209074367176 13.7941567074169
6.69438388997858 -0.572482793981379 2.35206249410456 -2.51254627054388 2.68303707296198 -5.87255260294134 -2.50037929361517 -0.918119161779231 1.823454171961 12.5003364389593
6.75044840032404 0.260695630853828 1.21368902379816 -3.33779031580145 2.17968671972102 -6.23933679407293 -1.20752221887762 -0.703183000737969 2.49020879918879 13.1318089311773
6.02213233600963 -0.96876198161732 0.904351650584829 -3.52630096782337 2.11138576160778 -5.76481682170521 -1.53180557597767 1.21106475483288 4.3976997722279 13.2354950297963
6.5233151175759 -0.897685363075951 2.25980918190696 -2.45600064017556 3.17401759407737 -5.1513036034324 -1.76965458609841 0.401549027182838 3.19000022194602 14.1567959048531
6.94967383471402 0.300030890378086 2.27123564806852 -2.34322815808383 3.10035628405484 -5.35257607373324 -0.693110283938321 0.751412573727695 4.70077246752652 14.8078755768863
7.6559456911954 2.00135699185458 1.73794642361728 -3.27805432406339 1.99943152340976 -7.27953442660245 -1.9830923947421 -0.655198183926668 2.68194571408359 13.8449668017301
8.1807391166687 1.76477689743042 2.06506032943726 -2.08538179397583 3.27277154922485 -3.86537294387817 -1.40727548599243 0.818579387664794 4.47661848068237 14.6689514636993
6.06702323393388 0.377682642503217 1.54146857695146 -2.98562721772628 1.83233638243242 -6.11681465669112 -3.82724098725753 -1.30677132173018 2.0073728127913 12.2081484361128
6.70765226537531 1.67293375188654 2.81689470464533 -2.20857221429998 2.36539476568049 -5.99603254144842 -3.62713987177068 -1.11071569269354 2.18242757970637 12.1737138574774
6.53929807489569 1.95366098230535 2.67187024896795 -2.35441778356379 2.51917554681951 -5.71504018956965 -3.0836314981634 -0.138351423090153 3.36758138483221 13.6666317159479
5.21643425334583 1.15173889506947 0.79552627910267 -4.13756393085827 1.23211265910755 -6.88304732929577 -3.57503150593151 -1.17272590290417 2.08843590129505 12.1927497516979
5.42930107983676 0.0200737086209379 2.26554375561801 -3.50473708239469 1.1264236536893 -7.1581451329318 -3.79125517931852 -2.28019446459684 1.24026375683871 12.0948875513944
5.96401475559582 1.26644300114025 3.35817597996105 -1.49769045222889 2.58994268070568 -6.94713426936756 -3.42314554561268 -0.73725916255604 3.54230855594982 12.1828434337269
6.50399856567383 1.03641490936279 3.5606315612793 -2.05878276824951 2.86338787078857 -6.34531803131103 -2.41175098419189 0.327728080749512 3.29821853637695 12.9115942001343
6.17436198321256 1.12975482073697 2.61392096606168 -2.51619168194858 1.88067416277799 -6.50854130658237 -2.80929394635287 -0.703813752261077 2.33480910387906 12.125125208768
6.05976511348377 0.74305750239979 3.78732229579579 -1.64504598270763 2.58023859370838 -5.91051267277111 -2.05834935795177 1.16535784114491 3.93695474971424 12.338300002705
5.61346077485518 -0.0498034997419872 2.36137699647383 -2.80580020384355 1.79399036927657 -6.10349917845292 -2.88204074339433 0.43481373353438 2.94520020051436 13.3392460302873
5.16706436330622 1.2841345613653 3.26649158651179 -2.42080051248724 1.74230449849909 -6.55025226419622 -2.72544414346868 -0.608420675451104 2.30919998342341 11.9302670305425
3.52707274176858 1.79495985724709 3.18426497199319 -2.38344590447166 0.896966769478539 -7.09287659905173 -2.95998399040916 -1.8240758635781 1.5345552704551 12.3940346977927
9.79274675195867 2.47637292688543 7.32690259760076 1.14045450037176 5.3483078176325 -3.1510761087591 -0.167403013055974 3.015497415716 6.69745466058905 16.8799075180834
6.87556102926081 0.510232240503484 5.13795211965387 -0.315909116918391 3.78572300130671 -4.59012100046331 -1.96218940561468 1.36015251333063 4.62109115773981 15.9116497343237
8.84632730484009 2.02627229690552 6.4565806388855 0.127071857452393 4.01238965988159 -5.51204252243042 -2.00838041305542 2.13596200942993 5.24007272720337 15.661758184433
8.64882630434903 1.99112576571378 6.01115006533536 0.0590636166659273 4.59412259188565 -3.67061167630282 -0.708131131258877 2.95491665926847 5.51306408968839 16.7815002831546
8.76452750292691 1.98853701678189 5.34406584826383 0.185800734433261 4.79000395861539 -3.74515133771029 -0.908748444643887 0.0818540486422457 3.56779975024137 14.4374756249514
7.26463788639415 1.09365647922863 4.75610250126232 -1.14309126247059 3.66314691196789 -3.8232212673534 -2.29466444362293 -0.153535903583872 3.11690896641124 14.2883414615284
9.16627922058105 3.56446113586426 5.9124340057373 1.36943664550781 6.32371940612793 -2.11462745666504 1.31775703430176 3.01541080474853 6.50243606567383 14.2626391887665
9.85355667634444 4.09058146043257 4.97755293412642 -0.437099890275434 4.86674360795455 -3.45938344435258 1.37642817063765 2.20849089189009 4.94290022416548 15.0086303190752
10.4829850110141 4.21472882357511 6.23716687289151 1.81027363863858 6.45717095461759 -2.62300158413974 1.25730656710538 3.36602543917569 5.73327302065763 13.9184765729037
10.9186841964722 3.94910259246826 6.57591552734375 1.80770893096924 6.7864086151123 -2.33743839263916 1.11359043121338 3.15026874542236 6.50670928955078 14.658212852478
10.4975846377286 4.64221077832309 7.94077092084018 2.5245998469266 7.26636582287875 -1.14357966509732 0.450406846133145 3.14073449048129 6.12760048779574 14.5626051989469
8.58261648524891 2.19721762050282 5.12233702052723 0.703673041950573 5.57930628169667 -2.38494428287853 0.68786302913319 3.88660303462635 6.83267275203358 14.6343528400768
8.00077692378651 1.81689230312001 5.14526430476796 -0.549091659892689 4.42217413295399 -3.07094224583019 -0.20374902378429 3.19972006190907 6.11590925563466 14.5236400734295
7.42577282298695 1.04928413737904 2.79033771861683 -1.71220000873912 3.83381286967884 -3.73441871296276 0.829420245777477 3.40554062236439 6.14880005229603 15.461262143742
6.06854075518521 -0.316094216433438 1.68756217089566 -2.87244492444125 2.39326781359586 -4.81634407910434 -0.704298791018399 2.97446841326627 4.96755427447232 15.3354756268588
6.40788614966653 -0.377142307975074 2.15689814307473 -2.34408223412253 3.19403231360696 -4.8279784896157 0.222266795418481 3.25355017401955 5.94091856696389 16.2833251974799
7.5485914663835 1.04481396241621 3.13713535829024 -0.805899767442185 4.54304489655928 -3.44306292967363 1.03030476136641 4.35334381623701 6.97409996552901 17.032295377688
8.5682127085599 1.86386509808627 3.84299488934604 -0.882236281308259 4.69851513775912 -3.55496195879849 1.55513401898471 4.22460671338168 6.62976380261508 17.1935164538297
8.32814272967252 1.73698863116178 3.22133502093228 -1.31310025128451 4.75748309222135 -3.11729947003451 1.24943980303678 3.8239446553317 6.58890017596158 16.1722721728412
9.3469538601962 3.8847374829379 3.65048073855314 -0.227090367403896 5.51001881686124 -2.69641638669101 1.5478291424838 3.85531663027677 5.9279093655673 15.8086628827182
9.21608480973677 3.07780108018355 4.9764159636064 0.445827813581985 5.70513567491011 -2.51069989637895 1.35937723679976 3.05477175279097 6.24082693620161 16.1488513664766
9.71989313472401 3.21035448421132 6.17815653194081 1.45849958766591 6.42756143916737 -1.75757440220226 1.35603872645985 4.23057142604481 7.71649996150624 16.4078326593746
8.52067291953347 2.83422768332742 4.16258728720925 0.00943672873757251 5.11541187979958 -3.2523792960427 0.845049979469994 2.77081024863503 6.4564362786033 15.3482950947501
7.83175216154619 2.63146338896318 5.05650077299638 0.174472193284469 4.99637160734697 -3.67137207551436 0.771445612473922 2.88527999357744 5.9034722848372 15.5067528291182
8.83234515623613 3.38965621428056 4.7245379968123 -0.212009282545608 4.79999175505205 -4.25075707002119 0.858167795701462 2.53274360136552 5.21999087767168 14.9247793240981
7.86367283734408 3.21363507184115 2.7596002665433 -1.4780181798068 2.71307240399447 -5.39855803576383 -0.238964453610507 0.679002389040861 3.8969818201932 14.977942570773
8.50357446670532 3.77933893203735 4.05013475418091 -1.33308115005493 4.06803140640259 -4.2964409828186 0.332429027557374 2.93159685134888 5.80891809463501 15.3802278995514
7.56456747055054 2.82906618118286 2.51146974563598 -2.54438219070435 1.73582639694214 -5.61760149002075 -0.140901660919191 2.88384237289429 5.14361848831177 14.8870069026947
8.10142756375399 3.29448748501864 3.53771830472079 -1.41901825991544 2.17589808377353 -4.50665711489591 -0.136507502469151 2.15456057461825 5.02698183926669 15.219125994769
7.67096754420887 2.94851251948964 3.39435812343251 -2.49509099613536 2.24884172786366 -5.8295598376881 -1.49205640446056 1.18095919002186 4.01290937770497 14.9713496815075
8.25549314672297 3.17082403356379 3.27931783849543 -1.82177259271795 3.16116522008722 -5.07856847589666 -1.85135557001287 1.18465135747736 3.84722707921808 14.1517550771887
9.04832426417958 4.11857572902333 5.01573625911366 -0.692109428752552 3.86981741298329 -4.11371739994396 -2.11393102299083 -0.332389198650013 3.15489069331776 13.7564360271801
8.36808281811801 4.20235520276156 3.60749417218295 -1.59176367846402 3.88738423260775 -4.20431822863492 -0.694907370480625 0.872511681643399 3.92223626050082 14.7508791056546
9.96775704297152 4.45977192792025 6.04548912915316 0.100899514285 5.18418198498813 -3.15517157641324 0.0706050959500395 1.62097817334262 4.95190030011264 15.5848522749814
7.03899268237027 3.10763911333951 4.11973456469449 -1.47795411023227 3.30758837786588 -4.10433503064242 -0.828881463137542 0.593514243039216 3.77904585925015 15.1687684449283
6.12508367191662 2.77771352421154 4.48359273563732 -1.41876341212879 3.10146115909923 -4.56898046840321 -0.925524963032114 1.52443002354015 4.45323632847179 15.2921979297291
6.63985101526434 2.03278581445867 4.27334539240057 -1.82573660070246 3.04291574304754 -4.57367475683039 -1.23399694616144 0.384992998296564 3.79426328485662 14.0584000760859
6.47514268701727 1.66286012476141 3.24655076807196 -2.46339109594172 2.93759462183172 -4.96778181249445 -1.15245893651789 1.83976766412908 4.90760919397528 13.8739192182368
6.64232625094327 1.31071175661954 4.2231444272128 -1.77548132809726 3.5747126492587 -4.25373373898593 -1.47920905026523 0.797499552640048 4.5905178937045 14.0962373169986
6.26436479741877 1.90799482518976 4.97143037969416 -1.06340066736395 4.05853899175471 -3.2233680898493 -0.492454927617853 1.90178259069269 5.47960050756281 15.1303628271276
9.04065226641568 3.67968844500455 4.9753980549899 -0.836800583926113 4.87351035204801 -3.39387799176303 0.911646834286778 2.70198725787076 5.88720034686002 15.3868126782504
8.58046334006569 3.21597855307839 4.71477120139382 -1.05761725685813 4.70914452292702 -3.55378348610618 -0.00615126869895377 1.81900208213112 4.59438221671364 17.5159666440704
8.24811039837924 4.13485299023715 4.79380761059848 -0.950773611935702 4.78128491314975 -3.61524046984586 0.117145165530118 2.84999237927524 5.26722775372592 17.4366595295343
9.91701837886464 4.72680422176014 6.38275667537343 0.47500082362782 5.49163195003163 -3.08232835422863 0.662149871479382 1.44193884242665 4.40500017512928 16.9649812232364
9.2702937299555 4.63596202676947 5.09499408548529 -1.2691464250738 4.12333633249456 -4.5605282610113 -0.24942825490778 0.740680235082454 3.59785415476019 17.3474713439291
8.87595189701427 4.36717332493175 5.82699979435314 -0.264363158832897 5.28202832828869 -3.76688658107411 1.60944284092296 1.67573655735363 3.63863671909679 17.6014324386011
8.65175281871449 3.06966530192982 4.60942303050648 -1.63420070301403 4.14694153178822 -4.43083728443493 0.227453578602184 0.779354442249645 3.03179966319691 16.7080194841732
8.60197323885831 3.72048157778653 4.63597458926114 -1.48572760495273 4.1059834393588 -4.45690184506503 0.276530924710361 0.32965821352872 3.22327298251065 16.8627412351695
8.37971949143843 3.39831995530562 4.84801077409224 -1.55335450605913 4.26615309281783 -4.63739228682084 0.203569169477984 0.678376908735796 3.38364576859908 15.9350572781129
7.3101898280057 3.64559422406283 4.80651627453891 -1.4388278874484 3.97899399670688 -5.45477522936734 0.239060982790861 1.54429016980258 4.02817307385531 15.6166046706113
6.89506246393377 2.46336652582342 4.02284719293768 -2.22405431920832 3.59440423792059 -5.11746214086359 -0.507163984125309 0.864526765996761 3.70294572656805 15.5707669431513
6.22641500126232 2.22215398441661 3.8762467731129 -2.17535463679921 3.55177339207042 -5.35914102901112 -0.926714576374401 -0.266396201740612 3.04764588962902 13.959871374477
6.76001312082464 1.26331092661077 3.94413139169867 -2.47927330190485 3.15827228372747 -4.89105461294001 -1.2288403337652 0.149364011937923 3.316727178747 14.3546629125422
6.80208910161799 1.70911348516291 3.68516576940363 -2.82840978449041 3.09027803594416 -5.34746419733221 -0.677187555486505 1.12477434331721 3.56759107763117 14.2830027406866
5.84511496803977 1.97190406105735 4.67507293007591 -2.138427474282 2.94786002419212 -4.54376766898415 -1.35813877799294 1.45406176827171 4.14357306740501 14.267582915046
6.76508248936046 4.00707543979992 6.37472070347179 -0.673800338398326 3.85488904606212 -3.58968817103993 -0.513449538837779 1.39595903049816 4.06820024143566 14.6113253940235
6.33186629902233 2.69323638569225 4.38867763172496 -2.25236317027699 2.35948947559703 -4.96007343639027 -0.792377437244763 1.12729648243297 3.9366360057484 14.1735577930104
8.02760029706088 3.42586804303256 4.49349881085482 -2.55625533190641 2.06087971600619 -5.47174834338102 -1.11114691821012 0.641944893923672 3.31174565228549 13.9239635554227
5.93589285070246 2.55844667608088 3.82085016424006 -2.74713727777655 0.954547674005681 -5.77166959589178 -1.78696080988104 -0.0600778753107249 3.11386373693293 13.529463559931
7.03472446961836 2.57723354859786 4.13312458558516 -2.37153602079912 0.547380681471392 -6.39347625212236 -2.06743789152666 0.449201817946001 3.56546330018477 13.7357487635179
6.36655509255149 3.20936095497825 3.33683097145774 -3.01888096549294 1.20180499336936 -6.53485501029275 -1.6188889763572 0.337432739951392 3.24911772988059 14.1040478923104
5.7731259692799 1.91916021000255 1.43132051121105 -4.54994551051747 -0.0422722469676629 -7.95499197353016 -2.88533750880848 -0.315583861957897 2.56805452000011 13.3187039722096
5.91536827954379 2.8129169550809 3.63386841687289 -3.07648257342252 1.02994175824252 -6.70100573626431 -1.4643686207858 0.702476700869475 4.26351853283969 14.3470377531919
6.19542016116056 3.82346810427579 3.98160828677091 -2.60775385769931 -0.0625115481289953 -6.49018107327548 -1.5780144778165 0.579963580044833 3.07824505892667 13.7673891934482
7.06328158812089 4.85250812010332 5.60045390562578 -0.703882642225786 1.49831538633867 -6.16185993714766 -1.38453716798262 -0.147547193007036 3.27111773924394 13.8605876489119
9.43345034339211 5.04923308112405 6.20515215613625 -0.210908291556617 3.76292479254983 -4.46716248772361 0.800949694893578 1.74783098914407 4.27909052588723 15.3695832512595
10.0408306208524 4.18238259228793 5.7605581370267 -0.556553831967442 3.36430264386264 -4.28360270586881 -0.992747298153965 0.323744782534511 2.93744564923373 13.911113986102
7.3248820218173 1.71546410647306 5.24976109591397 -1.30018092068759 2.41297101107511 -4.5148453799161 -0.980638989535244 0.510016909512608 3.0788178357211 13.5275587948886
6.83308557163585 2.12268785129894 3.45406201969493 -3.06653639186512 2.318916832317 -5.32617994655262 -1.03357740749012 0.122712646831165 3.05646375309337 13.4833822597157
8.22264774495905 3.26932628804987 5.14282901937311 -1.44757263010198 3.1536055391485 -4.72218696420843 -0.706777494603937 0.626222688501532 4.05542762929743 13.9554894750768
7.08983853080056 1.85004666068337 3.8581748268821 -1.994527313926 3.66434529044411 -4.84045741341331 -0.0484747626564719 1.09669163443825 4.7864728234031 14.0798633358695
6.70235571427779 1.51679548783736 2.69567141099409 -3.12992730574175 2.41844496293501 -5.54120126204057 -0.914950041337448 0.662751527266067 4.05107245011763 13.1856387571855
8.51108518947255 2.54948774684559 3.51343027461659 -1.74322732578624 3.67134825099598 -3.94775422703136 0.585994399677624 2.89500204433094 5.88177267421376 14.7501725326885
8.57612009048462 3.80741758346558 4.53231401443481 -1.22289972305298 3.08832998275757 -4.57905321121216 -0.742726612091065 1.38390035629272 4.3350998878479 13.2033912658691
7.8596528486772 2.8641866163774 4.39565310044722 -1.89705434279009 2.16004404588179 -3.5033318086104 -1.63978162245317 0.571159692244095 3.2879451231523 13.3274415449663
6.8465103929693 2.68034218007868 4.51955841237848 -1.89646388834173 1.99547908956354 -4.79663707559759 -1.45306445902044 0.677802545374089 3.2385363405401 12.966858846491
7.23194374604659 1.91363491578536 3.82514347596602 -2.40083728270097 2.03693928285078 -5.26111827330156 -1.09768138365312 0.999715466932816 3.87916340394453 13.3413473562761
6.48556893955578 1.51949018131603 4.01392930637707 -1.27429109920155 2.97791951786388 -3.65323740352284 0.736981331218374 3.68712991367687 5.99670880924572 15.069205938686
7.67131168192083 1.87899047678167 4.72909957712347 -1.44719951803034 2.28306896036321 -5.39661853963679 -0.696514779871162 1.50506717508489 4.63779956644231 14.0395520383661
8.39315570484508 2.31341613422741 4.68102229725231 -1.63371883739125 1.70575870167125 -5.09448658336293 -1.61405598033558 0.272731434215199 2.42828143726696 13.3666278232228
9.70128223245794 3.14031764810736 5.3579365903681 -0.93470886403864 2.49173423593695 -4.65918853933161 -1.03051117116755 0.877752988988703 3.72529098337347 13.2050006086176
7.58356078754772 2.86737807880748 5.30259688984264 -1.30156437266957 3.19101604114879 -5.15194813121449 -1.23623005260121 0.367131077159534 3.4014366496693 13.5013659824025
6.72384831688621 1.43308350823142 3.83878514549949 -1.81490996100686 1.67272088310935 -5.55080321051858 -2.57764151313088 0.0716428496620871 3.06109139702537 13.0385241248391
7.22933327067982 1.88275085796009 4.33355461467396 -1.69908107410778 2.42326580394398 -5.01314700733532 -1.53344882618297 0.598417628895152 3.53991829265248 13.7288321148265
8.47512296329845 2.88220265995372 5.20233110081066 -0.42614599574696 2.14733937870372 -4.66627546657216 -1.7032074581493 -0.77982374538075 2.275854622234 14.7491295684468
7.86058678193526 2.02037109895186 4.80166782899336 -2.61811004118486 0.136023183302445 -5.8561261697249 -1.83075271086259 -0.768206934495407 2.41689075990157 14.3765970663591
6.75974229465831 2.37814763676036 3.46609738956798 -2.74772688258778 -0.333631957661023 -7.60719915736805 -2.35670324672352 -0.988716567646375 2.21927312504161 13.7031870235096
7.24979092858054 1.84038617394187 4.2513520934365 -1.70699999549172 0.66638638756492 -5.65820429541848 -1.90585062720559 -0.913214900276877 2.53999974510887 13.4712293364785
7.34626876657659 1.67760574167425 2.86557494943792 -2.77642715627497 1.64409553354437 -5.61118782216852 -1.83089340383356 -0.845026857202704 2.4005728895014 12.9356056386774
5.98436421481046 0.660018626126377 3.37325448122892 -2.93202811154452 0.754430476101962 -7.00934439572421 -2.36251860531894 -0.236234959689053 3.85497254458341 13.121898356351
5.87576003508134 0.388397173448041 2.96191974119706 -2.73513607545333 -0.643541379408404 -7.00957684083419 -3.04314999146895 -1.1330547766252 3.08786387877031 12.7976040406661
6.58253055052324 1.49127822355791 3.70826869444414 -1.83167213960127 -1.04583687348799 -5.84555382295088 -3.4001898245378 -1.00612206025557 3.04132705168291 12.8325405641036
6.91745152039961 1.17036118073897 2.40493740601973 -3.56212745146318 -0.295394281907516 -6.10408149199052 -1.83394751982255 0.160122533278031 3.85387291474776 11.7470652060075
5.35166989239779 -0.20425833788785 0.204072579470548 -5.02669180956754 -1.93630065050992 -7.78596152392301 -3.63681639758023 -1.508280173215 2.5743089762601 12.1189466563138
5.16035359122536 -1.07807166359641 1.29927818991921 -4.47123725197532 -2.81031043312766 -7.20930487892845 -4.45328910134056 -1.94266326210716 2.05076401450417 11.2526945374229
4.84168014526367 0.0782209396362319 0.894724464416505 -5.28078212738037 -2.50590076446533 -7.33471431732178 -4.654563331604 -1.70770778656006 2.03221855163574 11.2107630729675
6.31927352385087 2.0691705270247 2.15515666441484 -3.70970005555586 -1.51566357179122 -7.3928074316545 -4.18829197450118 -2.32987446351485 1.55930095152421 10.7646780534224
4.64526098424738 -0.115423982793633 0.261841947382148 -5.59285432642156 -2.97889024561102 -8.07418138330633 -3.86952096765691 -0.452114885503594 2.5851451700384 12.23518484289
5.34547189365734 -0.422799552570691 1.11501554142345 -4.4771914135326 -2.99858423579823 -7.58629747737538 -2.65759416926991 0.7240853656422 4.07980874668468 13.3458547938954
5.99885208823464 0.263172461769798 2.03485615470193 -3.55334632179954 -1.07070891640403 -5.42770354531028 -2.00361029885032 0.906547858498314 4.52965481498025 13.6392977974632
5.49997197931463 0.175632112676446 1.49943124597723 -4.80142629796809 -1.35344350988215 -6.73021734411066 -2.49035299474543 1.15782892053777 4.27257310693914 13.7202283078974
6.9215705611489 0.659137509085916 3.64706113121726 -3.4935266754844 -1.15234968879006 -6.03776762702248 -2.25054190375588 1.22181298516013 4.18547227165916 13.4887993552468
4.49358813545921 -1.52257092215798 1.5008131720803 -5.65953572013161 -2.1642144463279 -7.25729496695779 -3.48887188651345 -0.433497741005638 2.90046374581077 12.6786653258584
5.64588519876654 -0.713291436975652 3.00959083383734 -3.83002689534968 -0.500471383875066 -5.61179950887507 -1.4568770235235 1.42356845682318 4.71097251718695 14.9023112947291
6.29821629957719 0.143709616227582 1.6570744080977 -4.60556368394332 -0.13196711106734 -6.67087320847945 -1.66613153977828 0.305468039079145 3.47943635420366 13.6442536874251
6.34860572814942 -0.427199745178221 2.47586402893067 -3.76643695831299 -0.0817750930786119 -6.56821193695068 -1.71029796600342 1.16796169281006 3.80856380462647 13.4881049156189
5.19680139368231 -0.459511548822576 3.20859166925604 -3.25367239171808 -0.476435453241521 -6.11430051976984 -2.24380186254328 1.06836244409735 4.34432718103582 13.7307252580469
7.54124662225897 1.00239488428289 2.5770618612116 -3.26355436498469 0.856122224981135 -5.55555608922785 -0.255377561395818 3.48722287958319 6.59444543665106 14.9733147317713
5.94674302014437 0.611525544253261 2.45554257306186 -3.40287303057584 -1.14577960101041 -6.4104680928317 -0.462895384701817 2.30077649029818 5.21912766369906 14.2559707251462
7.32364437796853 1.23742268302224 3.58744023062966 -2.69920947334983 -0.200609467246316 -4.88786341927268 -1.24506404183128 2.72307274558327 5.99779103019021 16.1786671660163
6.3911957654086 0.41881131258878 1.80957459536466 -3.69803667935458 -1.11148310574618 -6.78549433621493 -2.52794123562899 1.23486279574308 4.0089640530673 14.9851303013888
7.38402089205655 1.89617451754483 3.01136216250333 -3.38798228177157 -0.397051724520598 -5.89130679043857 -1.78228655728427 1.66062459078702 4.23701771822843 15.010934677991
6.19589581056075 0.470667500929398 1.311360021071 -4.42950950102373 -0.850940088792282 -7.94580016569658 -2.42041526274248 1.16000237031416 3.62849106355147 14.6469546751543
6.6294486652721 1.42786575664173 2.61666275371205 -3.05615447651256 -0.816000210155142 -6.06707023273815 -2.16358588825573 2.04364277232777 4.77584530223499 14.8092649113048
7.82995861226862 1.8801981752569 3.82098549062556 -2.3195088559931 -0.794490163976494 -5.32013828104192 -1.78197414224798 2.64542263204401 5.60049122030085 15.0560058897192
6.82269620028409 1.00804757204923 3.52688931551847 -3.04956389340487 -0.493588933077724 -6.45397520932284 -2.48764754208651 1.33735894289884 4.87343644228849 14.4849991711703
8.65118614543568 1.87683025706898 3.90596882213246 -2.35881885181774 0.723918117176403 -4.26462443958629 -1.16469463001598 3.28905407298695 6.72118202556263 16.9289391409267
8.19855885072188 2.13302616639571 3.68526844544844 -2.22551722960038 0.24175076051192 -5.2064113183455 -0.605518297715619 4.23316101594405 6.99948219819503 16.837748690085
6.20428645394065 0.745211479880592 0.660504219748756 -4.70069039084695 -0.962748648903588 -6.75887406089089 -1.53224480368874 2.837642548301 5.23430907509544 15.2238630034707
7.16017059846358 1.12776569886641 1.42815022035079 -4.2049636407332 -0.576631502671674 -6.89189715818925 -2.27759166197343 1.64813046021895 4.80803589387374 14.475595517592
7.53793279474432 2.13196603601629 0.936907213384455 -3.48495443517512 0.158342760259455 -5.85477789098566 -1.30231054479426 2.8255933934992 5.30804578607733 14.8304597551172
5.53783500844782 0.448618776148017 -0.141411894017999 -5.16686355417425 -2.16868125742132 -7.04634010141546 -2.05553352182562 2.38844192678278 4.22313583547419 13.5515350168402
6.95208003304221 1.41025378487327 1.5241472937844 -4.17064640738747 -0.631759383461691 -6.78836987235329 -2.12675068595193 1.86862590096214 4.71835448525169 12.9131758429787
7.34823278080333 1.30619004856456 1.99646428715099 -3.54370924342762 -0.310011352192273 -6.14447637904774 -1.28462072719227 2.66806176792491 5.18829110752452 15.2256603587757
7.429449003393 1.57716743295843 2.18803874796087 -3.07529075795954 0.327655714208429 -6.27630432302302 -0.636232454126532 3.04128066843206 5.35970870798284 15.9206593448466
7.68073161732067 2.51480086933483 2.45298656116832 -3.16273609508168 -0.000687755237926524 -6.64949528087269 -1.53263012279164 3.42886909138073 5.76126369129528 15.632615887035
7.54284436485984 1.54890305779197 2.83262402794578 -2.93123572089455 0.795506069876932 -5.6148962280967 -0.110957553169943 4.65996224663474 6.70376355431297 15.6327121951363
6.5507868680087 0.568612948330966 2.81500329104337 -2.48093615445224 -0.53888712796298 -5.29337702664462 -0.671989544955167 4.12715806094083 6.40106381503018 15.4546770009128
5.08421434055675 -0.29205881465565 1.3089372028004 -4.62624536861073 -1.67867456782948 -6.14634500850331 -1.31317507136952 3.48510087620128 5.77775491367687 14.3759213794361
6.75400176481767 0.682839541001755 1.97369590239092 -3.84103664918379 -0.308478208021683 -6.58614048524336 -2.10819706483321 1.40420451597734 3.82196345762773 14.1057433171706
6.37494238073176 0.377812940424139 1.91504629308527 -4.25919000452215 -0.645906847173517 -6.61096612756903 -2.23711816614324 1.82636507207697 4.18280943090265 14.6609924619848
6.92335683649236 0.735242670232598 2.24851018732244 -3.63429086858576 -0.772688085382637 -6.36214464361018 -1.93634241277521 2.27026731317693 4.49070913141424 14.291629856283
7.71270836916837 1.29487217989835 2.83552350130948 -2.97346316250888 0.676076785000888 -5.35566149624911 -0.818655118075284 3.46112813082608 6.31953610506925 16.4522104415027
7.32095227675005 1.37190709547563 3.11769376234575 -3.1076098875566 0.326935629411178 -5.50365175767378 -1.22948755784468 3.11321149305864 6.05739102797075 14.535815338655
7.28690670186823 1.49136493856257 2.86415432149714 -3.27721835916693 -0.490971105748958 -5.99181796854193 -1.0893445188349 3.79480026418512 6.08478210622614 15.3199777429754
6.40874480334195 1.39029692736539 2.72604655352506 -3.55597306164828 -0.792503365603359 -4.72832871350375 -0.674531945315273 3.43911933031949 6.61402701464566 15.0981120976535
6.60661677447232 1.84702662554654 2.75793723193082 -3.65535469922153 -0.646937569704924 -5.97769661816684 -2.05940171155063 2.03491572466763 5.21164588061246 15.1565699967471
6.06417110616511 0.626536638086492 1.7957089250738 -4.03353568857366 -0.158522337133235 -6.51602241342718 -1.10726043527777 3.25473240072077 5.6174633806402 14.8350677793676
5.75979176434604 0.916561516848478 2.47993412884799 -4.04297217455777 -1.03677329150113 -6.93880042162808 -2.31629904833707 1.90245858105746 4.25402775677768 14.2214695540341
5.9680492661216 0.642308451912619 2.08531687476418 -3.97694470665672 -0.540177128531717 -6.5900333144448 -1.70456959984519 2.6865665695884 4.85005495764992 13.9307553551414
8.11955125115135 2.26097638390281 3.48295266411521 -2.13056414344094 2.33405358574607 -4.51515047766945 -0.5667423508384 3.42205960533836 6.13243634484031 13.880685637214
6.65396545583551 0.747932893579655 2.27472732717341 -3.98456336801702 0.376253587549382 -6.57448531931097 -1.09747840707952 2.58969543630426 4.99443672353571 13.1504635637457
6.76832070784135 1.31158986525102 2.92351499037309 -3.50067362351851 0.291198401017624 -5.73576769395308 -1.71643862290816 2.60798421339555 6.17732682661577 13.6856528802352
8.57147236737338 2.13574810895053 3.75508423718539 -1.94796446886929 2.48366471203891 -4.6656101140109 -0.510731497677888 4.9123632517728 7.03203602704135 14.9469315615567
6.96907892227173 1.28739156723022 1.96049108505249 -3.53045473098755 1.1472014427185 -6.27899179458618 -1.32609186172485 3.30244817733765 5.41554536819458 13.8617300033569
7.7538796858354 1.74977316422896 3.44051565690474 -2.98189912275835 1.74575628800826 -5.39058862165971 -0.354362349076705 3.81836809678511 6.53010000749068 13.9904643492265
6.31786716634577 0.193908578699286 2.82590377981013 -3.31491863077337 1.265983468836 -5.81880962198431 -1.04873096292669 2.97628963643854 6.06908214742487 13.3160642450506
7.81027167927135 1.50924056660045 3.57244437824596 -2.73526436198841 1.86689704548229 -5.30340057719837 -0.661804736744273 3.93493503223766 6.31373637806286 13.5188345302235
7.48887586593628 1.01537179946899 3.62132024765015 -2.69708204269409 1.8245587348938 -5.33947896957397 -0.567561626434326 3.35630083084106 6.65591859817505 13.6634306907654
6.6012524691495 0.586954030123625 2.82760420712558 -3.92640885439786 0.779519948092375 -6.41703042117032 -1.20427140322598 2.66765681180087 5.1845912066373 14.1166400042447
7.89939875169234 1.79348272843794 3.58468336625533 -2.34565453962846 1.34574026627974 -5.23693185286088 -0.867005400224166 2.39772028489546 5.50434584184126 13.5431284384294
7.24994645552202 1.40360150770708 2.9209831757979 -3.18785395188765 1.22632680372758 -6.6844855742021 -1.06994356675581 2.73235211805864 5.00214562849565 13.5669935746626
7.42315993742509 0.9595778985457 3.62582717375322 -2.85243572755293 1.63726649717851 -5.40143742127852 -0.845958371595902 3.1974347634749 5.56256328062578 13.8617914720015
6.03540597395464 -0.0377351240678259 2.43497930006547 -3.84046377702193 0.762014250321823 -6.33587088151411 -0.652658601240677 3.36358628706499 5.6035364671187 13.5505488915877
7.09882943413474 0.743390248038551 2.85285775444724 -3.31475527503274 1.30244939110496 -5.7721794388511 -0.585697963021019 3.07735936424949 5.79124562523582 12.8580347754739
6.86404515179721 0.469964036074551 4.03590107831088 -2.25910853472623 1.83476925763217 -4.36032389727506 -0.126898756894199 4.11750698956576 6.84389115246859 14.0689625826749
6.74786212227561 1.36901118538596 2.19397380135276 -3.5048997185447 0.584011337973855 -5.44675038077614 -1.32004521109841 1.98793818733909 4.9040997245095 13.247115872123
6.93246898651123 0.361235237121583 3.62695655822754 -3.30544605255127 1.09839496612549 -6.01641979217529 -1.35145320892334 2.12793788909912 5.13955459594727 13.5832739830017
5.06804689927534 -1.25192418531938 1.37472185655074 -4.83626332716509 -0.164096502824265 -6.44471135572954 -1.0528923554854 3.09900412126021 5.14873632951216 14.4689682440324
4.88536480990323 -2.52627440365878 1.9274189862338 -4.28118201169101 -0.235989293185149 -6.53716917904941 -1.54211111935702 2.68674401369962 5.05781869021329 13.9494173916903
5.92092781066895 -0.765768241882324 2.40398006439209 -3.84750003814697 0.606483268737794 -5.66069431304932 -1.03938121795654 3.24480514526367 5.37450008392334 14.8812335014343
6.06117348237471 -0.29258819059892 3.60690216584639 -3.2284364266829 0.642878575758502 -5.8457631631331 -1.3760251565413 3.2874041037126 5.47856335206465 15.2598255114122
6.94464110461148 0.551082602414219 3.95631217089566 -2.22820092114535 1.69941138354215 -4.86157036694613 0.380344382199375 4.74531649676236 7.04380034533414 16.2176561268893
7.69094201868231 1.61113282983953 3.94398996179754 -2.31218221837824 2.58088228052313 -4.95702055150812 -0.113192350214177 3.45571538751776 5.68181821649725 14.3876766855066
7.67723423350941 1.00028663982044 4.4394927631725 -1.26971000324596 2.35133987773548 -4.80107062946666 -0.266147075999868 3.47066551555287 5.66229111064564 14.551663459431
5.55482677979903 -0.481288866563276 2.99498467011885 -3.97689052061601 0.392814679579303 -7.70012851194902 -1.62127871946855 1.53668217225508 3.902109189467 13.0358252958818
6.08274629766291 0.163757116144353 2.56493166143244 -4.09463712518865 0.745809346979314 -6.5872575933283 -0.923858850652522 2.69299486333674 4.81136396581476 13.6712806528265
7.95855798721313 1.83967485427856 3.42136278152466 -2.90646276473999 1.8782509803772 -5.64451513290405 -0.853234386444093 2.89732160568237 5.65653600692749 14.2447504043579
7.3508716323159 1.45590264580467 2.78892094872215 -3.53723662116311 1.16457993767478 -6.74669401862404 -2.04168074347756 2.17833001396873 4.47276360771873 14.029736588218
7.25564485896717 1.10371786464344 2.91788107265126 -3.77197259556164 0.97217184413563 -7.39583963047374 -1.58309358250011 2.25993257869374 4.36202722896229 13.5268307339061
6.86316981749101 0.957186846299606 3.71126857237383 -2.92966351075606 1.85483470396562 -6.15142139955 -0.396664472059769 3.74035182432695 5.73633590178056 14.5050977750258
7.78993209492076 1.10094245563854 3.41012462269176 -2.76639000285756 2.00121863972057 -5.37950912822377 -0.436693347584118 3.87863238941539 6.07260879169811 15.1121855605732
8.04840803146362 1.74355554580688 3.54423856735229 -3.06412649154663 1.68673753738403 -5.82023572921753 -1.25423955917358 2.93221998214722 5.43187284469604 15.5203704833984
7.71272154721347 3.14355250271884 2.67469473752109 -3.19605378237637 1.80573340329257 -5.64112023440274 -0.595633784207429 3.13725348385898 5.58294554623691 15.003310879794
10.4365414272655 4.22994648326527 6.04211269725453 -0.0266367305408828 3.1550725590099 -4.35587562214245 0.760800708423961 3.9979795109142 7.17736374248158 15.8521867882122
8.47687911120328 2.49058627215299 6.48307227221402 -0.77433586987582 2.20269393053922 -4.03000641736117 0.031663885983555 3.8103761586276 7.11466406908902 13.7763247403232
6.37032886851918 0.220623935352673 2.83292194713246 -3.37686446796764 0.534575427662244 -8.62329009662975 -2.84661010395397 1.52318092692982 4.61113640178334 14.3893301140178
5.16337924437089 -0.897252507643266 1.78018050627275 -4.50736374421553 -1.54029411836104 -7.45961708589034 -3.24991745515303 1.34369521574541 4.07363658384843 13.5793705506758
6.30184784802524 -0.671269026669588 2.41717377575961 -4.30202731219205 -1.40445765581998 -7.43714770403775 -3.87355097857388 0.207984360781584 3.19797268780795 12.8274282542142
5.38217578367754 -0.772249837355179 1.01379714445634 -4.47513641877608 -1.69113983674483 -7.4731031851335 -3.35532822175459 0.850880960984664 4.15286384062334 13.2238553567366
6.20592575073242 -0.184563827514648 1.72842292785645 -4.57858200073242 -1.22468490600586 -7.63235778808594 -3.44663543701172 0.900608825683594 4.28041820526123 13.4159400939941
7.39850410981612 1.26771244569258 3.58706268830733 -2.7980186028914 -0.526990084214646 -6.49572101072832 -3.00834765867754 1.73815807862715 5.5139816717668 13.457787843184
6.40495892438022 0.955176552859221 1.9978706446561 -4.45619086352261 -1.92985228625211 -8.17758254137906 -3.90762595263394 0.113047799197112 3.17080899151889 12.6844613161954
6.40096750259399 -0.170905208587648 2.59837617874145 -3.70297346115112 -0.901034450531007 -6.67355260848999 -2.61329946517944 1.18123140335083 4.98502721786499 12.8708781242371
5.76770617745139 -0.394191481850363 2.53045584938743 -3.48644612052224 -1.50744030692361 -6.71287510611794 -3.14908383109353 0.0712130286476835 4.15255477211692 11.2380926825783
5.35738583478061 -1.07637385455045 1.21508809002963 -4.34083537188443 -2.02187708941373 -7.27523211565885 -2.7323244008151 -0.500676909360017 4.02416344555942 11.6987955180081
5.4842489676042 0.783626409010452 3.40417847199873 -3.4393178506331 -1.14784255461259 -6.95522704557939 -3.55318084196611 -1.42714515165849 3.06968197389082 11.8297809080644
4.83183820897883 -1.16419450586492 0.78040846044367 -5.34961740320379 -1.8714393789118 -7.95207826440985 -4.07758371179754 -1.35349122827703 3.46138151342219 11.4594827478582
4.94796212803234 -1.06389871944081 1.61944326053966 -4.78677240718495 -2.00645700801503 -7.76723734248768 -4.07119051326405 0.203704201091419 3.50722726475109 12.1405986179005
4.62861234491522 -1.12651270086115 1.01175100153143 -5.49887293035334 -2.85849016362971 -9.17839830571955 -4.46669595891779 -0.736147100275215 2.8571270162409 11.6409495527094
5.35634307861328 -0.511002731323241 2.89849357604981 -4.60677261352539 -1.17695350646973 -8.58705635070801 -3.95306129455566 -1.56796951293945 2.32322769165039 11.3499129295349
3.74600319428878 -1.65551658110185 1.7860899405046 -5.84812636808915 -3.05637832121415 -9.04686446623369 -4.7858323617415 -1.9667520089583 1.73087315125899 10.7112288908525
5.4620080947876 -0.030306243896483 1.42439041137695 -5.32445373535156 -1.55272521972656 -7.9662899017334 -3.06852569580078 -0.164015197753905 3.41554508209229 12.3282438278198
6.69724812941118 0.991191534562546 2.4318625016646 -3.95796427293257 -0.467562051252884 -6.14992365403609 -3.07226786179976 0.303563742204148 3.74803605513139 13.3903962655501
5.86416537544944 -0.506456305763937 2.75407130501487 -4.27399056174538 -1.22982399680398 -6.74228852011941 -2.89389603354714 0.87116629860618 4.27900893471458 11.7173910834573
5.3866775599393 -0.209154311093418 2.85359555157748 -3.94349116412076 -1.68393916216764 -7.44441622820768 -3.43780345049771 0.166629609194668 3.37250882062045 10.8955514994535
5.73934209997004 -0.585072153264825 3.52778185064142 -3.43043577020818 -1.73328077142889 -7.35109578912908 -3.04390584772283 0.88730943853205 4.61156404668635 10.7240017717535
5.28674234910445 -0.775082449479537 3.42828096909956 -3.29625401930376 -2.0921314759688 -6.00504193739458 -4.0036304994063 0.247632165388627 4.26074518723921 9.75051130814986
4.71091709136963 -0.783968353271483 3.06806526184082 -4.18097343444824 -2.33200492858887 -8.41639175415039 -4.24144401550293 -0.391365432739256 3.39702758789063 10.3914915084839
5.20614060488614 -1.01926699551669 2.7165957364169 -3.69740954312411 -1.81962290677157 -8.20816317471591 -3.6304387179288 0.548974123868074 4.29559048739346 10.8333974751559
3.8925593289462 -2.46747942837802 1.47109440890225 -5.23383685025302 -2.55737467679111 -8.04583140286532 -3.77943583401767 -0.460735043612395 3.37516335574063 10.5164993199435
4.64712493202903 -1.31201107718728 2.62136809609153 -3.82483608939431 -1.84116680838845 -6.96454174735329 -2.86044056632302 0.536663696982643 4.00116412422874 11.6080323912881
5.35542954531583 -0.869842633334073 3.64211358157071 -3.52864466580478 -1.90470133694735 -8.4601937380704 -3.86872301968661 -0.173309430209073 3.57435502139005 10.4249586018649
5.13660859194669 -0.117872723666103 3.20220326510343 -4.0512452212247 -1.73840189847079 -8.27988100918856 -4.02794123562899 -0.159025677767666 3.71175431338224 10.7262821110812
5.41155343489213 -0.365936227278276 4.24368958906694 -2.75300020738081 -1.85574907823042 -7.82121843858199 -3.58499140305953 0.611200384660201 4.05700021223588 10.5300622506575
5.84144335660067 -0.192455950650302 2.69151049527255 -2.76926297274503 -0.628916445645419 -6.58329838839444 -2.26953381625089 1.5074837771329 5.32573634060946 11.3448765841397
4.87506051497026 -1.89481596513228 1.1538481278853 -4.99080900712447 -2.02989248795943 -7.75951818986373 -3.28010992570357 1.67531247572465 4.10919137434526 12.1712765260176
4.71105814847079 -0.833869448575108 0.995926388827236 -5.17204617587003 -1.912639132413 -8.07099675265226 -3.1920637997714 1.55827952298251 3.75795412930575 12.0518312540921
4.03224499442361 -2.0176703192971 0.526517226479271 -5.8947455146096 -2.33405558846214 -8.25404422066428 -2.99865214607932 1.27026493766091 3.90325482108376 12.3709510109641
2.71206886985085 -2.92976920387962 -0.963540718772194 -7.09436385414817 -3.04765670082786 -7.88690154335715 -4.00690619728782 0.114181830666283 2.8326361916282 12.2097118637779
3.96977207877419 -2.43065764687278 0.235785224220969 -5.94089057228782 -2.6933891989968 -8.27560546181419 -3.64673926613548 0.628351905129172 3.77910874106667 12.5349466583946
5.0664364901456 -1.72565583315762 1.74013777646152 -4.65358094302091 -1.50172356692227 -6.44696549502286 -3.23136071291837 1.56183310422031 4.6054179278287 12.9022929278287
3.92912145094438 -2.43937639756636 0.361948446793988 -5.18340067429976 -2.46692614121871 -6.6951041655107 -3.49469904466109 0.646173910661176 3.89860005812211 12.5198835893111
3.5789083220742 -2.81156313636086 0.0525153853676521 -5.48256457068704 -3.10315668799661 -7.85605967261575 -4.2218204758384 -0.861974360726098 2.66143643639304 11.8789786078713
3.25111321535977 -3.27695628079501 -0.583694180575286 -6.78489085110751 -3.77442332181064 -10.1948964205655 -5.05232211026279 -0.603790005770598 2.46410874453458 11.4430201443759
3.9328784942627 -2.33103656768799 0.672324180603027 -5.88469982147217 -2.83707332611084 -8.41460514068604 -3.85950946807861 -0.0847349166870117 2.70429992675781 11.3455505371094
4.34668316407637 -1.85646853880449 1.06541027589278 -5.5375808282332 -2.6511119409041 -8.28299937681718 -3.69607959227129 0.559955258802933 3.68941845460371 12.1350957350297
3.65796394348144 -2.34759502410889 -0.0552976608276374 -6.13460903167725 -3.4038122177124 -8.54514293670654 -4.88411884307861 -0.549552726745606 2.58839054107666 11.2378966331482
5.05624019449407 -1.78455150777643 0.817234152013604 -5.0301550691778 -2.17687977010554 -7.30768764669245 -3.81175602132624 -0.23372638875788 3.59684573953802 11.6700402433222
3.8748833656311 -2.4292290687561 -0.0189393043518074 -5.27904634475708 -2.65201501846314 -7.80181818008423 -4.0127480506897 0.817448329925536 3.63995428085327 11.6380106925964
5.17769614999944 -1.24573810750788 0.057614248449152 -5.26402767354792 -2.21373661214655 -6.31360729390925 -3.90883548909968 1.28395740335638 4.85697261636907 12.636555593664
5.87744200446389 -0.036021588065406 1.55309736945413 -3.81857239983298 -0.914132473685523 -5.74928796074607 -1.82985818169334 2.76707422950051 5.66042673804543 14.7455936691978
6.46778204657815 1.45742609717629 3.60306551673196 -2.33209035179832 -0.220325443961404 -6.07873914025047 -1.74508282921531 1.93204024054787 4.93690874793313 15.3643076679923
6.44372458024458 0.898283906416459 3.29707140489058 -2.51234536604448 -0.174582533402877 -5.80691819624467 -2.09423165754838 1.67967123551802 5.34565443559126 15.4100295977159
6.96265438253229 1.51676777059382 3.14657142812555 -2.64020892923529 0.108877450769597 -5.11473056619818 -0.915662496740168 2.7978365724737 5.97479084188288 15.4777841871435
6.46008436029608 0.652288835698908 3.20742551630194 -3.0212550943548 -0.660207349603827 -6.13922269994562 -1.73350103551691 3.11126176660711 5.81474534815008 14.4165236169642
7.87628020373258 1.98067034808072 4.53253783312711 -2.14010868939486 0.378697768124667 -5.96158848675815 -0.865925416079435 2.61829508868131 5.96589125719937 14.928254738721
5.86018724441528 -0.0297377586364753 2.7811505317688 -3.34653692245483 -1.0193865776062 -7.01602392196655 -1.50361280441284 2.03618116378784 4.9424635887146 14.3015546321869
5.51885349967263 -0.562785790183327 1.84150345542214 -4.0042721488259 -1.26228873512962 -7.48397795937278 -2.01104514382102 2.5376446984031 5.07272751548074 14.6577423355796
5.2138033433394 -0.722638078169389 1.88287454084917 -3.29471869035201 -1.57724279923873 -7.27455229325728 -2.46849913163619 1.4387789292769 4.64528184370561 12.3119998498396
5.4338624867526 -0.41145440014926 1.76975802508267 -3.70619126233188 -1.07576676282016 -7.57567711743442 -2.62098809155551 1.37929038134488 4.36980895129117 12.1687338742343
6.17017957513983 0.125203340703791 1.67550393884832 -3.79530027562922 -0.992577344721013 -7.13262823278254 -2.48528364354914 1.30419465845281 4.20070001428778 12.4280311757868
5.52228717803955 -0.144254875183105 2.29189472198486 -2.99379940032959 -1.22120113372803 -7.48705883026123 -2.05852909088135 1.35047130584717 4.89920024871826 12.0888808250427
5.45438784686002 -0.854826745119961 1.25583952990445 -4.24635392102328 -2.35398751172152 -6.75591927441684 -2.91256409558383 1.62510794726285 4.94964522448453 11.4870836171237
6.12924079028043 0.67051581469449 2.29644564715299 -3.51371880444614 -0.76991387280551 -7.5767051783475 -2.80493088635532 0.373301306637849 4.25528220263394 11.7613842877475
5.49860979426991 0.0111706386912935 1.58275915492665 -4.05899118076671 -1.64079164158214 -7.13803552280773 -3.20947526584972 0.518168700825083 3.86300875056873 11.9849698673595
6.64070819507946 -0.0118587147105806 1.79992221485485 -3.68460918773304 -0.779856456409799 -6.3356254230846 -2.17874409068714 0.980429874766958 4.30939124714245 13.5941479076039
7.61637152758512 1.26346911517057 2.7631515416232 -2.94156323346225 0.159526244076815 -6.07337628277865 -1.4287839976224 1.53423251238736 4.70043601122769 13.8054450902072
7.24994478225708 1.69382104873657 2.68565855026245 -3.3680552482605 -0.919675731658934 -5.67586698532104 -1.2989520072937 2.61194143295288 5.44394598007202 13.4161325454712
5.87491569519043 0.0253559112548842 1.77243576049805 -3.34969940185547 -0.475483322143553 -6.48714485168457 -1.98156394958496 2.35734996795654 5.54429969787598 13.3302107810974
7.07031642740423 1.07344066446478 3.00823032205755 -2.33305538350886 0.197193258458917 -7.12928569967097 -1.47279728109186 2.82930671518499 5.88194572275335 13.7122422391718
7.07106427279385 0.79156426516446 2.75869874087247 -2.6430270281705 0.316268244656648 -5.99288435849277 -1.19615813168613 3.45109585848721 6.36297253695401 14.5794582757083
7.97787424434315 1.63912912715565 5.06980463374745 -0.766291176189075 0.687615836750378 -4.9666390765797 -1.05339482914318 3.53979154933583 6.72370954860341 13.8584193836559
8.28555819771507 1.05010459206321 4.38107821724632 -0.757527854225852 0.308184120871804 -4.58271553733132 -1.25879814841531 4.21196124336936 7.69947287819602 14.2496249415658
5.75189736106179 -0.274257157065652 2.427516486428 -3.1399359442971 -0.699902985312722 -6.19673487923362 -1.84592578194358 3.18380120017312 6.2020640633323 13.0710115692832
6.11879206570712 -0.280739298733799 1.96734763058749 -4.66309975710782 -0.752998820218174 -7.54546593752774 -1.53811692324552 2.53918314847079 5.85390044125644 12.7908296671781
5.64291270862926 0.0287178386341438 2.34189113270153 -4.15849033702504 -0.948378718983044 -6.45365825999867 -2.21222988475453 2.65718253742565 5.91250880848278 12.2052229274403
4.3715370091525 -1.59853001507846 1.37787036028775 -5.16021748456088 -2.40972920331088 -6.55513592633334 -3.34184475812045 2.47570685473355 5.32878188219937 11.259269991788
4.97309914502231 -0.973890868100252 0.627833756533537 -5.27698191729459 -1.64251383868131 -6.29487094012174 -2.74680575457486 2.03445759686557 4.68301812085238 11.65426865491
5.54615809700706 -0.61975453116677 1.78669574043968 -4.73770878531716 -1.24717877127907 -6.14048168875954 -3.23799870230935 1.9205267646096 4.76229121468284 12.1149256446145
4.25915725881403 -0.828964155370539 2.10440738851374 -5.00075523203069 -1.94723121469671 -5.64608947580511 -3.30091659372503 1.2774601762945 4.75124557668513 11.5204253976995
5.30978945818814 -0.614936074343596 0.359980383786286 -5.53525467785922 -1.55075760754672 -7.48797531994907 -3.39915772351352 2.03409556475552 4.49474505511197 12.2409065159884
5.66369365345348 -0.13468815196644 -0.0774524341930025 -4.99886394847523 -1.41573978770863 -7.18165470470082 -1.93302608836781 2.00655769001354 4.49513648640026 13.6543946136128
5.82906099666249 0.4489521633495 0.399397338520398 -4.94466355930675 -1.02120545994152 -8.36147645603527 -2.69617036472667 1.44056173671376 4.30533644069325 13.2180032383312
5.57439068013971 0.253955156152898 0.816005021875554 -4.47939941232855 -0.567080228978938 -7.00089713876898 -2.74583694284613 1.70030334646052 4.45459964925593 14.2988343542272
5.74749709909613 0.176759260351009 0.593661802465267 -4.75693557912653 -0.467304689233952 -6.44148872548883 -3.0622258012945 1.68952514475042 4.8170638257807 13.6844306165522
6.82004489898681 0.342622184753417 1.5705732345581 -3.62973651885986 0.314223670959471 -6.55144367218018 -2.74634037017822 1.80345859527588 4.10426368713379 13.1466216087341
5.14316251061179 -1.11428091742776 0.367416165091775 -5.08812735297463 -1.25607893683694 -7.63482115485451 -3.40132353522561 0.431024334647439 3.53087308190086 12.5250189521096
5.27306843670932 -0.835526457699864 0.597344407168301 -4.88325404253873 -1.36566447344693 -9.24927424517545 -4.25421046343717 0.230250367251308 3.25574589642611 11.6560754862699
5.97029850699685 -0.0287287452004179 1.15033314444802 -4.08675410530784 -1.05606868050315 -7.77424266121604 -3.39776828072288 1.134427764199 4.11424515464089 11.5423733971336
5.55250471288508 -0.573473756963555 0.236985379999336 -4.84998208826238 -2.72122079675848 -7.23655587976629 -3.73932534998113 0.436965162103828 3.21701830083674 11.6381260698492
6.46477087194269 0.770649511163885 1.35294588262385 -3.88590947931463 -0.774018686467951 -6.55512754266912 -2.45955602472479 0.660349447076971 3.7470908945257 12.0912023370916
6.40839320963079 0.872485464269463 1.76447803323919 -4.08733623678034 -1.19791286641901 -7.34779995137995 -2.91185825521296 0.656213110143486 3.49266368692571 11.3203004056757
5.30530848936601 0.248723177476364 0.987929491563278 -4.904745908217 -0.931271405653519 -7.350546689467 -3.2017429785295 0.263655809922653 3.12625422911211 11.2255603356795
5.28649168881503 -0.0264670285311617 0.465892132845791 -5.23051899996671 -1.2944018277255 -6.74936932650479 -2.16044301119718 1.80756121548739 4.51048212918368 13.4068682757291
5.2901346986944 0.0266115968877614 0.605358392542058 -5.22170993631536 -1.80780574625189 -8.14534351175482 -3.06931087320501 -0.613618581945246 2.3232910936529 11.9989087885076
5.29837655154142 0.724303713711826 1.68574093905362 -4.63938189419833 -0.909393796053799 -7.40765238675204 -2.88943529996005 1.89428280917081 4.51661824313077 13.0165996464816
5.22466803464022 0.279721745577724 0.45497084530917 -5.20772790041837 -0.530580988797276 -7.71889542666349 -2.8035664471713 -0.113167277249424 2.54427290829745 11.7384352770719
4.24852839383212 -0.499138918789949 -1.72395619479093 -6.62577351656827 -1.85568532076749 -8.90927800265225 -3.86839970675382 -1.12990101900968 1.48422709378329 11.1806367960843
5.24040169282393 1.06373257203536 -0.197600893540816 -5.71461825804277 -2.1771503014998 -8.08389621214433 -4.07514529661699 -0.706122927232222 2.46138138337569 11.7319912390275
3.89264523766257 -0.456406237862328 -1.26796782233498 -6.60543692328713 -2.39850485541604 -8.82620108344338 -4.4677454254844 0.0295652129433357 2.69856393120505 12.4154638030312
4.69297391718084 -0.720095807855781 -1.26561849767512 -6.18920820409602 -1.88987844640559 -7.86674040014094 -2.86099928075617 0.817419832403008 3.40079099481756 11.6871808225458
4.83334600275213 0.332262628728692 -0.35952509099787 -6.32772768194025 -2.03163278753107 -8.6104101007635 -4.62790048772639 -0.528762227838691 2.41227304285223 11.8602067167109
4.85048744895241 -0.668180725791238 -0.470669052817605 -5.67191722176292 -2.47795512459495 -8.75375392220237 -4.02217509529807 -0.246473572470926 2.70008156516335 11.0098421356895
5.78256131952459 0.943079012090511 0.640619295293636 -5.36296270543879 -2.35518644506281 -8.2084979837591 -4.14858625585383 -1.14618299657648 1.52603723352606 10.353510873968
4.17481249895963 -0.552263077822598 -0.50829869183627 -6.69346409710971 -2.7492731181058 -9.18930607709018 -4.33841305646029 -1.31855564984408 1.6805364522067 10.3898403081027
3.45357230793346 -0.895793880115857 -2.26872631419789 -7.35367199290883 -3.79698559154164 -9.52859112132679 -4.85533138621937 -1.23667141307484 1.34032634388317 10.2062464107167
3.81554242047397 -1.06579856005582 -1.27058676806363 -6.85571745959195 -4.12841872301968 -7.88273886767301 -4.42480353442105 -0.479269781979646 2.76528187665073 10.9442417231473
3.83395373604514 -0.93145573355935 -1.31355297782205 -7.01336300589822 -4.03704273917458 -9.00964558341287 -4.83078205802224 -1.14863980033181 1.82863604805686 9.38839328072288
5.06648672277277 0.997771627252753 -0.854565256292169 -5.91854535883123 -2.13999807184393 -8.57862912958318 -4.0563608342951 -1.03376447504217 2.41845453435725 9.60884798223322
3.79638688347556 -0.429570033333519 -0.557940318367699 -7.12474520423196 -3.81827242591164 -10.2766617081382 -5.35112650611184 -2.64137156226418 0.511254475333473 8.82573334954002
3.08865516835993 -1.3028319532221 -0.892366712743584 -7.26774627512151 -4.28018218820745 -9.79260856455022 -5.19044524973089 -1.64041549509222 1.61125534231013 9.85533588582819
4.2191087809476 -0.980844298276033 0.848945817080413 -6.1170728596774 -3.90334681597623 -10.2154462727633 -4.77665499773892 -0.573854247006501 2.49292775067416 9.67901535901157
4.91693841760809 -0.784816152399237 1.27034246271307 -5.74869096929377 -3.44295252019709 -8.79910982305353 -4.16845071965998 -0.336619741266425 2.88030874078924 9.93913614099676
4.60535643317483 -1.31623818657615 1.5104944489219 -4.75427224419334 -3.24454858086326 -7.11653306267478 -3.83295800469138 1.31568739630959 4.14572737433694 10.2400157234885
4.72192026485096 -0.905326591838492 1.57468057979237 -5.23692678104748 -2.99333165775646 -7.55281041752209 -3.90160535465587 1.09114099849354 4.17707277644764 10.1955526005138
5.1143369327892 0.173954929005017 1.92961498607289 -4.76567176472057 -2.30248168598522 -6.76386359821666 -3.56054404865612 0.842602695118298 3.62632747996937 10.6807326923717
6.06636554544622 0.23310310190374 2.82562190836126 -4.22277229482478 -2.81774681264704 -7.25954406911677 -3.58372848684138 1.09240943735296 4.10122711008245 10.1693642789667
6.55737497156317 0.549223917180843 3.41277791803534 -3.68569086248224 -2.63709543401545 -6.98220155889338 -3.57498834783381 0.629035013372249 4.46630956476385 10.5014820272272
3.91010255813599 -1.3825686454773 1.43001718521118 -5.48975400924683 -4.41473226547241 -8.38013296127319 -4.92426900863648 -0.973232555389405 2.47824544906616 9.02476091384888
5.63810715241866 0.756503911451858 3.14388069673018 -4.19740882353349 -2.15109649138017 -6.59582534269853 -3.00092139677568 0.488138051466507 3.62259087129073 10.9234856085344
6.24061300971291 0.389707591316917 2.88114836432717 -3.66824528954246 -2.06271550438621 -6.33470914147117 -3.4711856581948 1.10624125220559 3.89175417639992 10.6481337807395
5.03959182392467 -0.520544971119275 2.21799090992321 -4.39383598674427 -2.5094728123058 -7.7912225376476 -3.46884628642689 0.798459087718616 4.10116389881481 10.4105186809193
5.43373265699907 -0.31060442491011 3.66017308668657 -3.33492693467574 -2.59605822129683 -5.84877237840132 -2.06226763291792 2.42675080732866 5.4590727372603 11.6340199990706
4.19195471676913 -1.0063418301669 2.01257048520175 -4.83991803255948 -2.97968854037198 -7.4896181973544 -3.51144780245694 0.938581570712003 4.20008192929355 10.2248564806851
3.68332807367498 -0.253965932672674 2.76916257684881 -3.62150819951838 -3.09583337957209 -6.6546312158758 -3.30617197210139 1.84767572229559 4.36449090784246 11.4273051435297
4.33122961737893 -0.00334031365134635 3.17436259009621 -3.91133553765037 -2.59660966179588 -7.50939042351463 -3.64211137078025 1.39015715338967 4.5836633942344 11.6206635735252
4.50415339903398 -0.444812627272171 2.48406997160478 -4.41901001496748 -2.93090042634444 -7.13254150910811 -3.62762054963545 1.21539321379228 3.44299045042558 11.2035934014754
5.28049063249068 -0.230819944901899 1.28925489945845 -5.24198174910112 -3.51460481123491 -7.98460603193803 -3.29974580244584 0.855228181318804 3.4840180830522 10.5593793348833
4.97002199346369 -0.209342210943049 1.00692442113703 -4.99676439111883 -3.45712587183172 -8.22121354883367 -3.75670739954168 1.00239637548273 3.39423635656183 11.1470673387701
3.80668952248313 -0.37954399802468 0.694987557151101 -5.05410073020241 -3.0118987343528 -7.25389740683816 -2.97425530173562 1.94424559853294 4.19289996407249 11.7913382270119
4.54321015964855 -0.831942428242076 0.700625549663197 -4.98971830714833 -3.28483854640614 -7.79014097560536 -2.97329794276844 1.28139985691417 3.92728150974621 11.8070675243031
4.71778287887573 -1.08166227340698 -0.0279723167419448 -5.7528639793396 -2.59273824691773 -8.65564260482788 -3.21090040206909 1.01464929580688 3.66613664627075 11.1399210929871
4.19003047076139 -1.08385716351596 0.610421553525057 -4.93704472455111 -2.7917104807767 -7.96547375592318 -3.20880375775424 1.8226522358981 4.02195490923795 11.160015002164
3.43999642458829 -1.68345576199618 -1.40041476162997 -6.86314516934481 -3.44296580227939 -9.52712374600497 -3.23172312649814 1.59302205172452 3.32485455599698 11.0528737935153
3.63714729655873 -0.985255848277699 -0.621213566173207 -6.15345538746227 -3.45638049732555 -9.06108249317516 -3.75718845020641 0.416645396839488 2.7395452152599 10.4290479313244
2.71216473145918 -2.64361777739092 -1.39288154081865 -7.35884490446611 -4.64220633940263 -10.0581170602278 -4.28320899443193 -0.788116602464157 1.56515488191084 9.63341030641035
4.8070122458718 -0.2453444740989 -0.0723155281760484 -5.74489052512429 -2.60708458640359 -7.64555199363015 -3.80240853049538 0.468124077536842 3.02110926888206 10.6120783545754
3.44461793899536 -1.96540670394898 0.449178409576415 -6.02553586959839 -3.26800756454468 -8.68540029525757 -3.68622426986694 0.401666355133056 3.13746328353882 10.5634448051453
3.13146089207043 -1.94075037349354 -0.340624107014047 -6.7444994579662 -3.75101114619862 -9.22083879817616 -4.12971712459217 -0.21705652583729 2.17849992405285 9.94649766575207
1.97091829126531 -3.06745374852961 -0.517624265497382 -7.50380933934992 -3.84447897130793 -9.11404836828059 -5.86828840429133 -1.40717733556574 1.42719041650945 9.22442685907537
3.33015369068493 -1.90891338695179 0.600970493663443 -6.00524593700062 -2.32477451671253 -8.90066982616078 -3.74501301158558 0.270116077769888 2.65475486408581 10.5234835017811
3.65198356455022 -1.61451595479792 0.192445104772393 -6.09454601461237 -2.61391132528132 -8.88635509664362 -3.88183277303522 -0.656864816492256 1.97145492380315 9.88106900995428
2.83435849276456 -1.65460463437167 -1.3857142535123 -7.82240935238925 -3.54630537900058 -10.2026431170377 -4.1476657000455 -0.562529286471282 1.8805907162753 9.5265753659335
2.45924995595758 -2.38490249460394 -1.68339301889593 -7.80610038583929 -3.38719131296331 -10.4576201612299 -3.93188430612738 -0.203273313695735 2.04190014058893 10.470740777796
3.68914769779552 -0.736000312458383 0.124427543986929 -6.52351786006581 -2.44301821101795 -9.63570238460194 -3.13783098567616 0.540656792033804 2.65948175083507 11.2140338290821
2.78956700238314 -2.55979155627164 -0.796491614255039 -7.48199080553922 -3.70771407214078 -9.39358138171109 -3.94741820422086 -0.786670676144688 1.79900933178988 10.7423343745145
3.01287320743907 -1.82410284389149 -0.404312575947156 -6.89348265041005 -2.97942205775868 -9.38644262660634 -4.31981893886219 -0.494766677509656 1.81751683842052 10.2507267345082
2.22021845904263 -2.90489025982944 -0.734291276064788 -7.35506459149448 -4.08463116559115 -9.92490406903354 -3.87735768231479 -1.15715046795932 1.82293681231412 9.9909251126376
2.69817224849354 -2.66646989475597 -0.154373489726673 -7.25170930515636 -4.24528154026378 -10.9999888766896 -4.5590499271046 -1.41967424045909 1.19429174770008 9.70733085979115
3.97382155331698 -1.81909474459561 1.22647753628818 -5.0493822964755 -1.82675274935636 -7.18332394686612 -1.8684512051669 2.20598688992587 3.77361765774814 11.922880562869
2.39777546795932 -3.26235884753141 -0.109257880124179 -6.70308226672086 -3.48827666369352 -8.70779151049527 -3.98914069262418 -0.431739035519687 2.13891774090854 9.96338778409091
2.9073544328863 -2.25489703958685 0.493626672571356 -6.40514461343939 -3.44986430948431 -9.21859065836126 -4.54812328165228 -1.41101543253118 1.50985344106501 11.0243326013738
2.86367653066462 -2.10713531320745 -0.0267424756830401 -6.93347312753851 -3.52007057016546 -9.4294791395014 -4.09166290109808 -1.37647010629827 1.24052665883844 10.4780645197088
3.43735395778309 -1.35369123112072 2.10622011531483 -5.15002645145763 -2.90019429813732 -7.88882268558849 -3.31146634708751 -0.135900627483021 2.63197313655506 11.557624686848
4.26088909669356 -1.02903361753984 0.889570279554889 -5.90999026732011 -2.42747683958574 -8.33497615294023 -3.34036441282792 0.197084470228717 2.52600864930587 10.6236567930742
3.49511256651445 -0.984238477186722 0.745890764756638 -6.17935452027754 -2.96277126832442 -9.77886662049727 -4.19625172181563 -1.32804760499434 1.370644716783 10.2121955438094
3.61245816837658 -1.31651598323475 0.0885857928882956 -6.97271829951893 -3.57674700130116 -9.74457651485096 -4.72018534053456 -0.577981055866587 1.51628202091564 10.1764244426381
3.64498597925359 -1.08202760869807 -0.0349981134588084 -6.23789995366877 -2.16516321355646 -7.48122804815119 -2.13662164861506 1.41493207758123 4.12009984796697 12.9116056615656
3.23816035877575 -2.05731846202503 -0.459206355701792 -6.35724521983753 -1.88407017100941 -9.45113445628773 -2.82616878856312 1.02410052906383 2.86075423847545 11.0781342853199
2.06306871067394 -2.05421129573475 -1.40274874080311 -7.39189974177967 -2.4234301220287 -9.15147463191639 -3.1720930706371 1.17986615787853 2.5371001590382 11.4100926746022
2.09471569928256 -2.58922614184293 -2.40192259875211 -7.80993689623746 -2.95993842211637 -8.61008681384 -3.54696883288297 0.642142876711759 2.38506375226108 11.7971049395475
1.7278153332797 -3.00422697934237 -2.6866419878873 -8.09908133420077 -3.31477957638827 -9.65712767514315 -3.63318472775546 0.645311060818759 1.83591813174161 10.6430656346408
2.32988400025801 -1.96164088682695 -2.4216685815291 -7.86281733946367 -3.26386599974199 -10.2528243585066 -3.93226771788164 0.62221378846602 1.89418167634444 12.27610058351
2.69198740178889 -2.51376592462713 -1.56045400446111 -6.96166288202459 -2.37870466058904 -9.504702203924 -3.4281641179865 1.24624765569514 2.94333589727228 12.2302197282965
2.82800394405018 -1.88665193210949 -1.53591722141613 -7.15810006748546 -3.21115869175304 -10.0503825534474 -4.4769324649464 0.137363494526255 2.0508995663036 10.6857543598522
3.92748501517556 -1.78247020027854 -1.09672114632346 -6.41370913765647 -2.65423342964866 -9.0752100684426 -3.8317026831887 1.21362736441872 2.90129139640115 11.5541487000205
1.78876550847834 -2.578046243841 -1.69996969049627 -7.76676313226873 -4.49881498163397 -10.4737962896174 -5.26377240961248 -0.233611505681818 1.79623659307306 9.66517170125788
2.3543196331371 -2.26109498630871 -0.927125870097768 -7.23142808567394 -3.41778558384289 -10.0240344394337 -4.13096040378917 0.170600951801646 2.35257250178944 11.3366881023754
3.59282171075994 -1.6054347818548 0.107267015630548 -5.92647207433527 -2.31662405187434 -10.0288051431829 -3.70764005834406 -0.240061170404609 2.25252687280828 10.6212845975702
4.54353435689753 -0.800221365148371 0.857306558435614 -5.20282642191107 -2.31229488199407 -8.39856616800482 -3.05082790201361 1.47658260518854 3.85017307454889 11.9756475275213
3.33400702043013 -0.926832441850141 -0.223205809159712 -6.7018721147017 -3.27429414228959 -8.83930039839311 -2.10755944685502 0.899520631269976 3.55612730546431 11.9035470442338
3.49536450992931 -0.279452003132214 -0.587811149250378 -6.63112703670155 -2.28281465877186 -10.3511759411205 -4.05059687007557 -0.181805289875378 1.66087182651867 12.1868093837391
2.9352163921703 -1.39512590061534 -0.846984421123157 -7.00580934177745 -4.23246339451183 -10.4781566012989 -4.86679414402355 0.126566375385632 2.39819094051014 11.8952836643566
3.43653673692183 -0.947691015763716 -0.798479132218795 -6.80693631605669 -3.25191121534868 -10.3069153352217 -4.10577779249711 -0.55649190382524 1.37406343980269 12.1179255919023
3.30844840136441 -1.43605652722445 -0.706955346194182 -6.57074585827914 -2.63725319775668 -9.94870987805453 -2.69386902722445 0.255593863400545 2.21125468340787 12.1147657307712
2.84808948690241 -1.87812587564642 -0.667747228795832 -7.04824611490423 -2.90411922281439 -8.68983814066107 -3.32868549173529 0.313524514978582 2.05775478536432 11.6040499513799
3.79392543272539 -1.19334873719649 1.06476321653886 -5.00393566651778 -1.56644520326094 -8.024374814467 -1.57144627137617 2.2522069497542 4.43806376890703 13.2914339585738
3.46411555030129 -1.00042302391746 -0.435336659171366 -6.0856185652993 -2.12376553795555 -8.3056941725991 -2.28955991051414 2.0910343430259 3.59838144995949 13.2082833550193
3.36187419024381 -1.16405049237338 -0.838132294741545 -6.16868153485385 -2.44582882794467 -7.861375245181 -2.02766743573276 2.24653395739469 4.11731776324185 13.4856534871188
3.28485870361328 -0.858985900878906 -1.10546684265137 -6.67475509643555 -2.21305084228516 -7.99920272827148 -2.62540817260742 1.38488578796387 3.31824588775635 13.0859994888306
2.59385165301236 -2.2332424250516 -2.46821633252231 -7.98148194226352 -3.06781807812778 -8.32781639966098 -2.59657898816195 0.277194586667147 2.86351832476529 12.6122208508578
3.09634393345226 -1.66341596950184 -1.36307150233876 -7.23575407374989 -2.59117895473133 -8.14680487025868 -2.5631008755077 1.7655877460133 3.72224515568126 12.5275973666798
3.72680055444891 -1.17035997564142 -0.192994481867011 -5.61662805730646 -3.61480272466486 -6.54797685796564 -2.05322206670588 2.73158418482 4.64837228601629 12.1995211774653
4.07116658470848 -0.294905116341329 -0.317926814339376 -6.32431833960793 -3.78640024878762 -8.03944246985695 -3.43598978736184 1.67050702355125 3.59868199608543 10.652062962272
3.64482032602483 -0.561388856714423 -0.548485643213446 -6.57583702260798 -3.5877312486822 -8.07464302236384 -3.3458870714361 1.47729980295355 3.23316394632513 11.2590528661555
3.18648540323431 -0.951317674463446 -1.61260307485407 -6.80115402395075 -4.22959793264216 -8.53882110769099 -3.75515640432184 1.0299445325678 3.09784519022161 11.0861469442194
4.09149573066018 0.137806155464865 -0.118402264334939 -5.38361909172752 -2.95721986077049 -5.99150254509666 -1.66857316277244 3.06274721839211 5.04338190772317 11.898120620034
3.17809418764981 -0.701850613680755 -0.369399746981536 -6.31551905545322 -3.25273676785556 -7.51004954251376 -2.69275065335361 2.56508092013272 4.20648221102628 11.1937687787143
4.24762348695235 -0.35926242308183 0.430614514784381 -5.98220057920976 -3.83980174498124 -7.01926608519121 -2.8896331353621 1.74318127198653 4.17879967256026 10.3233299688859
5.23266329331831 -0.0359657807783655 1.49113955064253 -4.47202763990922 -2.11822972731157 -6.72237668470903 -1.94861684279008 3.00655092759566 4.95697321458296 11.1346427397294
5.74413488561457 1.07783697301691 1.6041221445257 -4.4962082082575 -2.34855844324285 -5.59692956751043 -1.43311311548407 3.66622541601008 6.05379102880304 11.6741895502264
4.48026091835716 -0.390299727699972 2.67283446572044 -4.19869129874489 -2.29488651969216 -5.86048977591775 -1.86048596122048 3.78508765480735 6.24630934975364 11.5324111678384
5.52820823842829 -0.261367338353939 2.10145805532282 -3.90373565500433 -2.5321402723139 -6.03056289499456 -1.71393729990179 3.74825142080133 6.01526401693171 11.6650304620916
4.58480472564697 -0.914778518676759 1.41598625183105 -5.05691795349121 -2.80499153137207 -6.59504203796387 -2.75690727233887 2.68939323425293 5.20308132171631 10.9470607757568
5.20565485520796 0.700609918074175 1.73779177232222 -4.76323628859086 -2.62283063368364 -5.70918584303422 -3.01081777052446 2.16639017625289 4.76176332993941 12.3685891584917
5.11740096699108 1.01588901172985 1.79180987964977 -4.57966343272816 -2.32005611766468 -6.17011753429066 -2.50945583690297 2.35281451832164 4.44633659016002 12.5667231906544
6.09439877596768 0.712921420010652 2.82218197909268 -3.42040987881747 -1.67977114590732 -5.70992060574618 -2.34806605252353 3.00857094851407 5.41459111300382 12.9127900990573
6.29236166693947 0.726988246224142 2.94219629981301 -3.40471799156883 -1.79774434349754 -5.41353757164695 -1.65715749047019 3.85755102851174 6.11028139807961 13.2236265442588
6.49275772788308 1.70238201834939 2.75329964377663 -3.48685366890647 -1.76779658577659 -6.12466723702171 -1.79709155342796 3.53273575522683 5.9151458046653 12.7987536690452
6.20624933242798 1.59969148635864 2.12362489700318 -4.17799940109253 -1.78981771469116 -6.61638441085815 -1.38887586593628 3.52400407791138 5.50500020980835 12.8173962593079
7.59083205136386 2.44081526669589 3.69646483334628 -2.46708268252286 -1.27589005556974 -3.98632210818204 -1.04122323122892 4.52101641568271 6.61991816433993 13.6212800112638
7.42087724859064 2.23873689824885 3.17169168645685 -2.96113702600653 -1.0934307271784 -5.06363794153387 -0.994733064824885 4.12107732946222 6.71286371404474 14.1029608553106
8.26309797113592 3.12752553766424 3.62487050836737 -2.52665403539484 -0.915852338617498 -6.20403173620051 -1.57912519628351 3.88956472223455 6.32734510248358 15.1090035135096
6.54792237715288 1.27183461622758 3.21984696821733 -2.79491877122359 -0.987648721174761 -3.60107874436812 -0.155581231550737 5.9573185487227 7.83208203749223 14.8450973077254
8.12219712517478 2.92021558068015 3.70222470543601 -2.26391794898293 -0.073461558602073 -4.09775736548684 0.195320103385232 6.0831184127114 8.27308175347068 14.6433965899728
6.96289519396695 1.86390856829556 2.54377726641568 -3.14494534405795 -0.62102528485385 -4.58291455182162 0.141711989316072 4.83529166308316 7.64205435839566 14.383403340253
4.54113734852184 -0.795402873646129 1.55668033253063 -5.00104557384144 -1.4816802631725 -5.77433048595082 -2.44242702830921 2.83955730091442 5.58295405994762 14.2876387942921
7.05606893192638 1.01636747013439 3.08254865299572 -1.91862818111073 1.27837613712657 -5.28674265254628 -0.748147452961316 3.18860391270031 6.49237302433361 16.3286083091389
5.49880065917969 -0.117908096313478 2.83760681152344 -3.28280982971192 -0.0281845092773452 -5.28025398254395 -1.69028434753418 3.64171257019043 6.90019073486328 14.435964012146
6.51663221879439 0.740789552168412 4.05515112443404 -2.18000016645952 0.554048676924271 -3.47399125532671 -1.55256257490678 3.75448431535201 6.43400015397505 14.1022333101793
6.02348639748313 0.338554642417215 3.91834857247093 -2.95681736686013 0.368212006308816 -5.46689770438454 -1.35541126944802 3.45776202461936 5.72518183968284 14.0847950198434
4.99644596793435 -0.7357346274636 3.56094773032449 -1.79938094399192 0.131491019509056 -4.88540045998313 -1.27740828774192 4.35398800589822 7.11361820914529 14.2602983257987
4.13684602217241 -1.04471735520796 2.43436761335893 -3.75841860337691 -1.43162874741988 -4.87093500657515 -1.56748346848921 4.36617322401567 6.58258195356889 13.3110770745711
5.06016687913375 -0.541687445207074 2.50164084001021 -4.08084531263871 -0.802032904191449 -5.53590817884965 -2.56761212782426 2.41384748979048 5.04115442796187 12.4468779997392
6.52920172431252 0.63582537390969 4.06059668280862 -1.7345817305825 1.5262882492759 -5.33500554344871 0.226554133675315 5.33924410559914 7.72641775824807 14.3826889775016
6.81535748568448 1.19929818240079 3.36211232272061 -3.04257269772616 -0.332247456637297 -4.97693129452792 -1.21059103879062 3.74887017336759 6.02142743197354 12.6152379902926
6.07499182441018 0.740760447762231 3.63259661414407 -2.80860936424949 0.0351864121176995 -5.67913663170554 -1.57810818932273 2.62164175727151 5.38039076545022 12.448613765023
7.52112621827559 1.2065863089128 3.60999817414717 -2.61890082792802 0.477216191725297 -5.32428794340654 -1.19869475798173 3.63945240540938 6.44010014100508 13.0831946806474
6.635588351163 1.63368863192472 4.33807725039395 -2.59746294888583 -0.876599606600674 -5.09596949490634 -0.73852854642001 3.5670840176669 6.65553635683927 12.9397890004245
7.49357813921842 2.82925814715299 3.77123564806852 -2.72202664288607 -0.677882966128262 -5.12351971539584 -0.742944535342129 4.43056315508756 7.05197257128629 13.1321002873507
7.37609647404064 1.90188668857921 3.14736150394787 -3.52757192958485 -1.12575842250477 -5.41006971706043 -1.47135473598133 3.33524583469738 6.53142713199962 13.6486704219471
5.83294050043279 1.58207361047918 2.19659177606756 -4.49335439855402 -1.62548597509211 -6.48784025365656 -2.05362470800226 2.63349859064276 5.14264528101141 13.4433340246027
6.12814065759832 1.82725259607489 2.33564206903631 -4.4781081979925 -2.29970243627375 -5.64617422277277 -1.79476240331476 2.45618459528143 4.89389058893377 13.6892378026789
7.33971589695324 3.15205377231945 3.20982259403576 -3.49800878871571 -1.16588598598133 -6.08478170741688 -2.29532438624989 1.81822770725597 4.65499108921398 13.3122410167347
6.82552006461404 2.99677136161111 2.73094799735329 -4.09398124001243 -1.16787192604759 -5.93476531288841 -2.43360373757102 1.66440918662331 4.39301827170632 13.3789911530235
7.90749020142989 3.4403509573503 3.98597855134444 -2.75526290373369 -0.608749918504195 -5.74510245756669 -1.24398475126787 2.63250202699141 5.81373638673262 14.3216111139818
6.60732532848011 2.9359729420055 2.0673844944347 -4.31561778675426 -1.64368175159801 -6.42700885425915 -1.04357837330211 3.38234115947376 5.14438129771839 14.8929073940624
6.94952902360396 3.29696974320845 2.39794001145796 -3.38488259748979 -0.721647886796433 -5.48436799482866 -0.369063047929245 4.27862486405806 6.16811785264449 14.6132403330369
7.19331654635343 3.38058289614591 2.56258305636319 -3.60144511136142 -0.513934048739348 -5.27391138943759 0.0127097043124103 3.84102543917569 6.07055481997403 13.8818703564731
7.14330264004794 2.61223193081943 3.1591345873746 -3.10174492922696 -1.02141503420743 -5.41168526736173 -0.0869076642123119 3.26474543484775 5.5162541476163 13.7584321108731
7.66261399875988 4.17189992557872 3.75622762333263 -2.43351827968251 -0.084996093403209 -4.1187275539745 0.943076263774525 4.52528585087169 7.07348168979992 15.0274027694355
7.21577572389083 3.71159767671065 4.09973072572188 -2.46477294401689 -0.412801508470015 -4.60152221159501 0.030817265944048 4.46531986756758 6.82422756715254 15.4773583368822
7.94771086952903 3.82687556526878 4.3549822547219 -2.26689160086892 0.361829636313697 -4.66466152884744 0.170955536582252 4.63182723305442 6.92610919258811 14.6540435530923
8.11794858412309 3.70652966932817 4.95824723677202 -2.03083605332808 0.0271645112471148 -4.2009391264482 0.077476553483443 3.96562581495805 6.84716325239702 13.9944839997725
7.60021971789273 3.09030722704801 4.24919127550992 -2.0856371012601 0.0880746754733011 -4.36447811993686 0.0616769703951761 4.39123248186979 6.68136405077848 14.6054870995608
6.64887602545998 3.03948099829934 2.92264063575051 -3.49171750328757 -1.69032399437644 -5.38267628929832 -0.395865605094215 4.37522394873879 6.08528216101907 13.519942595742
5.52408074465665 1.48135804263028 3.01746033755216 -3.45307303341952 -1.40442038449374 -5.8133769122037 -1.14658308896151 3.62878941622647 5.6459269436923 12.8674783619967
7.08154828331687 2.88308293602683 4.26084668419578 -2.33278124549172 -0.0739120743491419 -3.38391535498879 0.566886494376444 5.46989400170066 7.59321839592674 14.5652769305489
6.42456283569336 2.17297687530517 3.80915298461914 -2.65247306823731 -0.566321945190431 -2.43791542053223 0.0935520172119126 5.31437530517578 7.42852725982666 14.7891820907593
7.99759669737382 3.29249663786455 5.0047626061873 -1.38786415620284 -0.188912435011432 -3.45581726594405 -0.0663786367936581 5.09486384825273 7.98213668303056 14.4507119222121
8.08193538839167 4.02074764425104 4.38231895620173 -2.00778152292425 0.850124818628483 -4.34302665537054 0.38474319631403 4.76228092366999 7.50721786672419 14.1325774019415
6.53276583931663 1.49177405617454 3.78710315010764 -2.93409111716531 -1.23129036643288 -5.91808274009011 -0.430488135597923 3.70588538429954 6.47790953896262 13.8117513396523
5.86680853583596 0.873375537178735 3.08239996650002 -3.49332749626853 -2.8915303923867 -7.2029317595742 -2.67856538079002 1.79146826483987 4.7956730149009 12.4184614441612
6.34506440596147 1.67530942396684 2.17586446241899 -4.25194620652632 -1.67602991624312 -7.09707331223921 -1.66230082078414 3.22068143324418 5.30505490736528 12.7032139344649
6.59961153377186 2.04465795863758 3.14666200984608 -3.57053636204113 -1.50455735813488 -5.70185540806164 -1.27307008396496 3.59086252559315 5.57946325648915 13.8224690090526
5.69024043516679 1.81157165007158 1.81714683012529 -4.77300972505049 -2.19116730256514 -6.68211121125655 -1.92232842011885 1.69836097197099 3.9369912667708 12.9782648606734
4.90057192715732 0.780396565524015 1.18933211239901 -5.07914628115567 -2.05175294009122 -6.89828957644376 -1.85382546511563 2.65682230862704 4.86285410794345 13.1823788729581
5.10286834890192 0.846219331567937 1.83815315419977 -4.64448997324163 -2.41890403574163 -6.31510040109808 -1.48833724802191 3.68762043172663 5.70250919515436 12.8322141473944
3.52611478458751 -0.255758918415417 0.685193382609974 -5.51775423396717 -3.74721208919178 -7.75191942561757 -2.12157312739979 3.0195630420338 5.0092452396046 12.2075856555592
4.64286935112693 0.0501178481362068 1.02532994530418 -4.90931856848977 -2.51229441382668 -7.96409380652688 -1.80304301001809 3.77559411308982 5.16668164513328 14.4898365714333
4.30021876421842 -0.137697991457852 0.898616019162265 -5.55742722424594 -2.64807778271762 -7.67136460217563 -2.5771072474393 1.43563956347379 4.32457274523648 14.2808439168063
4.50278896851973 -0.172150187058882 1.02307838960127 -5.44293647245927 -2.72092872099443 -6.96081977324052 -3.25648360685869 1.71922249360518 4.72306389375166 13.3118066267534
3.21898703141646 -1.36947579817338 0.349739594893023 -6.10354562239213 -4.02824922041459 -6.62616868452592 -3.2838301225142 1.64852385087447 4.36245398087935 14.1103642420335
2.58867241252552 -1.85313533436168 -0.676629291881216 -6.24292682300915 -4.153748737682 -8.18496631275524 -3.06989787708629 2.09468056071888 4.61107231486927 12.9674971233715
2.56375295465643 -2.01346033269709 -0.303156072443183 -6.02013605291193 -4.08913629705256 -7.3034650629217 -2.9343129938299 1.54272252863104 4.65186387842352 12.8505223447626
4.19532196738503 -0.629999230124735 1.21457855918191 -5.40827185890891 -3.49234587929466 -6.23937041542747 -2.7186203696511 1.88657372214577 5.38872711875222 13.3927001259544
6.28182815204967 1.8778755534779 3.36535667072643 -3.52539135326039 -1.33953358043324 -6.12766147960316 -1.74295879710804 2.04409717213024 6.00860904346813 14.6365449298512
4.43189122460105 0.349310658194803 1.57521512291648 -4.21451876380227 -2.04567454077981 -6.59231112220071 -1.0533878586509 3.80152966759422 6.07148148796775 15.9235921122811
4.56446800231934 0.480831718444826 1.52010402679444 -4.96650066375732 -2.43831005096435 -7.58939113616943 -1.81639423370361 1.84011898040772 5.26750049591065 16.161784029007
4.67333051508123 0.326050966436213 2.14727994745428 -4.7870452707464 -2.31149557287043 -7.76603201085871 -2.25844267064875 2.0700399572199 5.41795465295965 14.9948832685297
5.95825336629694 1.29405735189264 1.91357944661921 -4.73537303751165 -2.41960384195501 -7.19679691141302 -1.22441341226751 1.7187781160528 5.85862777883356 16.5888606136495
4.28175664381547 -0.412084336714312 1.10852265791459 -5.19902777238326 -3.21577810807662 -8.69634031815962 -2.94623350663619 1.00469041304155 4.41297269300981 14.1330897851424
5.40137015256015 0.777590855685148 1.8943978396329 -4.76669968691739 -2.39366616335782 -6.97022523013028 -2.63018120852384 1.34490881833163 4.87629996213046 14.0443869677457
5.95638074007901 2.24460305300626 1.52973164645108 -4.85766421231357 -2.40418444546786 -7.31432734402743 -1.68805132779208 0.466777697476473 4.11433590975675 14.9144624623385
6.63887230266224 1.30474678386341 2.66040340770375 -4.11313613544811 -2.41423209797252 -6.22277625690807 -1.63951095234264 2.04437652934681 6.00286404002797 14.4144128929485
6.83893358924172 1.90029394843362 2.68309653022073 -4.02857339165427 -1.37165009758689 -6.1957181670449 -1.43264710686423 2.5821892044761 5.77742731787942 16.1759523174979
8.13278519890525 2.68693864128806 3.57703912041404 -2.59372675635598 -0.43028795935891 -5.10342180945657 -0.367356898567895 3.05847871086814 7.11127221367576 16.8918275811455
6.57373919053511 1.87863649888472 2.45355524583296 -3.52723584608598 -1.421709875627 -5.63503919081255 -0.871136526627975 3.55128588242964 6.34076323075728 16.7193160252138
6.56304220719771 1.49392752213912 3.10693125291304 -3.58546395735307 -1.68573899702592 -6.50976319746538 -1.9974703355269 1.51801733537154 5.49853663011031 15.3301196531816
5.86596957987005 0.862450521642511 2.43031207864935 -3.59227283651179 -2.71157940084284 -6.57266147786921 -2.75556095296686 0.935946386510675 5.1837271863764 14.5938016588038
4.04730697978627 -0.127199207652698 0.993671382557263 -5.42535403858531 -3.75343707691539 -6.70819095264781 -2.52083972584117 1.10160442699086 4.66164585460316 14.1343214165081
5.60083065899936 1.90690098675815 2.0598522272977 -4.5283464345065 -1.4751409443942 -6.42392100420865 -1.35978259173307 1.98643551739779 5.70965443524447 15.4747470465573
5.99716391996904 1.13879981474443 2.21670165495439 -3.53152641816573 -1.06700119538741 -5.2618540243669 -1.00701698823408 2.94801249937578 6.07947268919511 16.7501887364821
5.86341234553944 1.48824354518544 2.87594553340565 -3.16081765781749 -1.02711251865734 -6.07686761509288 -1.3547644961964 2.28200575221669 5.57718225825917 16.6810139070858
5.51215113726529 1.6287521275607 2.97530688372525 -3.52560006054965 -1.44075165661899 -5.33180962475863 -1.36477433117953 2.81195773211392 5.95440043536099 15.4753722104159
5.35638428601352 -0.552685728940098 2.25220967206088 -4.52356433001432 -2.15018557635221 -5.56296061602506 -2.22702311602506 2.4041767207059 5.65343666943637 15.5971584406766
4.93846646222201 -1.03610953417691 1.8085712519559 -4.34130057421597 -1.65937384692105 -5.67184599963101 -2.06749495592984 2.57138672741977 5.83169976147738 15.8911598053846
4.09960746765137 -0.968905448913574 0.938502311706543 -5.6640100479126 -2.53281879425049 -8.06984806060791 -2.60515117645264 0.033595085144043 3.92099094390869 15.0481269359589
3.72296043742787 -1.46030048023571 0.723905528675427 -6.32067302357067 -3.00360492359508 -7.4232254375111 -3.41723636280406 -0.975694691051135 3.33332725871693 14.4849416862835
3.99895068081943 -0.550420084866609 0.987316807833587 -6.03891877261075 -2.91944817629727 -9.40066460696134 -3.59492043581876 -0.986350336941804 2.73708220395175 13.7142099944028
3.89805488586426 -0.996839714050292 2.13860588073731 -4.89889163970947 -3.90797252655029 -8.09927387237549 -3.58321208953857 -1.25930423736572 2.97310905456543 13.5961978912354
5.09470694281838 0.255392482063986 1.67886584021828 -5.16660840294578 -2.83960683129051 -6.5813117720864 -2.64015347740867 -0.938266346671366 3.60539095618508 14.995685746453
5.35733744014393 0.481843436848035 1.82296701778065 -5.41287282596935 -3.10123304020275 -8.60913900028575 -3.30824330936779 -1.71668294559825 1.94412847865712 15.2868682991375
5.0579737663269 0.887563610076903 1.43077840805054 -5.25679979324341 -2.96006784439087 -8.68122682571411 -2.79801568984985 -0.927812671661378 2.5262001991272 14.7605275154114
4.21906737414273 -1.00959797772494 1.37929514971646 -4.30191822918979 -4.32873173626987 -7.7627927866849 -3.14887638959018 -0.027734955874358 3.48408202258023 14.9151628407565
3.84117547815496 -2.16678102666681 0.383021753484552 -5.04731805974787 -4.07013567144221 -8.13485773259943 -2.93498666936701 0.593840997869318 3.82968179529363 15.4457813913172
4.8313159162348 -0.0391712968999691 1.36704246347601 -4.5197811906988 -2.98949440175837 -5.2518254106695 -2.7438851183111 0.0535945112054996 3.81021777933294 14.5857264215296
4.42665722586892 -0.886900398947976 1.00011399009011 -4.74329993508079 -3.30329177162864 -8.38486907265403 -1.99290892861106 0.224786307594993 4.19570019461892 15.04636314132
4.84188737002286 -0.234570607272062 1.14202393618497 -3.79342757138339 -3.56039534482089 -6.86195288571444 -1.26328955563632 1.24508561221036 4.86557282534513 15.7832621487704
3.95743649222634 -1.06972892067649 1.00483124472878 -5.40908248207786 -4.02365119240501 -8.08346755287864 -2.6830979087136 0.187858512184835 3.21591847159646 14.4663018486717
4.26101287495006 -0.686466373096813 0.893855892528187 -5.10562721599232 -3.90247932780873 -7.27509514201771 -2.58681885112416 -0.989872134815563 3.15037234913219 14.3868115771901
4.03520983782682 -0.243153390017422 0.313298407467929 -5.66251831921664 -4.08687096509066 -7.46230584057895 -2.34229737195102 0.524174872311679 4.29848212328824 15.1348854931918
3.68522539138794 -1.60009775161743 0.216092967987059 -4.88280878067017 -3.99133882522583 -7.12308511734009 -1.81568536758423 1.77553262710571 5.34519090652466 16.1088220119476
4.70382269079035 -0.647122781926935 1.23340089971369 -4.68028203790838 -3.77501050775701 -7.8918661290949 -1.76539556329901 1.2890363519842 4.64471777135676 15.9122055357153
4.01187045357444 -0.589504172585226 0.881546089865946 -4.83759110190651 -3.35660355307839 -8.26731293418191 -2.34360306479714 0.0359268882057897 3.36740882179954 14.7979970671914
4.11968153173273 -0.394205873662774 1.08574217016047 -5.08010942285711 -3.2068527395075 -6.52208597009832 -1.81985742395574 1.50841253454035 4.53789060766047 15.0815088098699
5.50192097750577 0.536686221036042 2.73139885989102 -3.62657328518954 -2.3752572146329 -6.25840159329501 -1.82519884976474 0.578840533169831 4.37842682925137 14.9141722115603
5.04219558889216 0.528993875330144 1.4716761415655 -5.21457263773138 -2.84286281412298 -7.98924609964544 -1.90563556497747 -0.178533285314387 2.90842750722712 14.4382615392858
5.17344362085516 0.204487627202813 1.31592065637762 -4.68643682653254 -2.53494756872004 -5.86626737768 -0.879481489008125 2.22921163385564 5.11656362360174 15.996180599386
6.05718835483898 1.33235009800304 2.38149388920177 -4.2467362057079 -1.43621412624012 -6.50264517177235 -0.786697066913952 1.03640588413585 4.60826333652843 15.1980071891438
4.74852848052979 0.155205726623535 1.10888195037842 -4.89457225799561 -2.2228307723999 -7.38828372955322 -2.10673427581787 0.0854883193969727 3.28342723846436 15.646032333374
3.45550000450828 -1.23256933905862 -0.262886645577172 -5.80595457770608 -4.80577910163186 -9.59917128302834 -3.86756193854592 -1.65774214484475 1.19904458306052 13.8393985011361
3.6793793591586 -0.287826642123136 0.000564471158114088 -6.65688143643466 -3.92668543728915 -9.9752198305997 -3.70584689053622 -2.27927218350497 0.978118792447177 14.1562124642459
4.09250788255171 0.319789452986285 -0.651926474137738 -6.63505406813188 -3.40946050123735 -8.76488156752153 -2.96002431349321 -1.17783399061723 2.05094580216841 14.0928190187974
3.48677029176192 -0.124049524827438 -1.13061461882158 -7.01551757292314 -3.45268569426103 -7.909098963304 -3.10821662382646 -1.14757476286455 2.4654823736711 14.1939279036088
4.19035563035445 0.466095300154251 0.119940133528274 -6.29915395216509 -3.27060857252641 -7.78908505873247 -2.50475850538774 -0.660901693864304 3.01484522386031 14.5638493017717
3.84124549518932 0.390854679454456 -0.919816173206677 -6.82642666209828 -2.99782673228871 -7.89636913646351 -2.78093448985707 -0.891635097156872 3.05557235370983 15.0834141601216
4.42854297811335 0.353618509119208 -0.395336263830011 -6.2149449521845 -3.00258838480169 -7.42973148172552 -3.03329479044134 -0.40935336893255 3.17005432302302 14.6285599535162
2.82169909043746 -0.974278502030806 -1.47647576765581 -7.52620988325639 -4.2773848100142 -9.01269059614702 -3.36485391096635 -0.113680891557173 1.93879122300581 14.2775675730272
2.95986866517501 -1.23911357359453 -2.02539515928789 -7.55938220457597 -4.61261058287187 -10.3758704705672 -4.65483355955644 -1.70114779905839 1.89061855836348 13.2487184958024
3.7760367826982 -0.75787778334184 -1.34691663221879 -6.85278172926469 -3.93232388929887 -9.1629280610518 -4.48964543776079 -0.929140524430707 2.49121813340621 13.8739462332292
2.62965419075706 -1.00120518424294 -1.62919399955056 -8.19461796500466 -6.07875416495583 -10.2942178032615 -5.64105770804665 -2.58818981864236 1.26838137886741 12.4944250800393
2.3830715526234 -2.01764618266713 -1.61448418010365 -7.85858093608509 -4.51082931865345 -10.420821536671 -4.49056183208119 -2.20667778361927 1.41841758381237 12.4183317531239
3.4084095954895 -1.49889993667603 0.532634258270264 -5.91302728652954 -2.97190713882446 -7.99307107925415 -5.49724245071411 0.0121073722839355 3.19397306442261 12.2623300552368
3.95627884431319 -0.597881273789838 -0.517787890000776 -6.4415359063582 -3.49847979979081 -8.34074016050859 -3.64880938963456 0.200058026747271 3.06646351380782 13.443754716353
3.49806111075661 -0.906642983176493 -0.585714409568094 -7.02820021889427 -3.91656501076438 -9.59398467323997 -4.95555693886497 -1.71633155129173 1.76479904868386 11.2385019562461
3.35665182633834 -0.994286970658735 0.36555914445357 -6.28649087385698 -3.9009012742476 -8.09785409407182 -3.55271478132768 0.775980515913531 3.91250948472457 12.9671426252885
4.03771902431141 0.185924781452524 0.726433051716196 -5.62383626591076 -3.05026410709728 -7.34739850651134 -2.992700325359 1.83018518794666 4.50216318477284 14.1361665855754
3.21923424980857 -1.73096487738869 -0.0575868866660372 -6.82269118048928 -4.30031988837502 -8.02171538092873 -3.99000570990822 0.234550259330057 3.03030946037986 12.1653750159524
3.31404927860607 -0.996980155598035 0.136024986613879 -6.41022821773182 -4.65356584895741 -9.86990686763417 -4.55392023433339 -0.285104240070691 3.08077291141857 11.5416202891957
2.9607255415483 -1.67177606062456 -0.663393263383345 -6.95103669600053 -3.38914132551713 -10.5710775895552 -4.11228585676713 -1.28367448286577 1.5859639601274 12.0368497328325
3.80287916877053 -1.05264680168845 0.518745257637718 -6.63497369072654 -3.27594010613181 -9.79535691521384 -4.41499917290427 -0.718116924979469 2.89202673651955 12.2830127022483
2.72814309380271 -1.12044680335305 -0.19713366248391 -7.19198191382668 -4.27771532752297 -10.0297733566978 -4.99135554053567 -0.993438365242699 2.57701813957908 12.6484073378823
3.41744037107988 -0.914332433180377 1.7008828683333 -5.14208130402999 -3.00170616670088 -7.79827789826827 -3.01219086213545 1.63510604338212 4.59891791777177 13.7526955171065
3.28531934564764 -1.30230329686945 0.303133028203792 -6.04898260289972 -2.87636373693293 -8.24693105871027 -2.9683685129339 1.54024698084051 4.51101781671698 13.1829877073115
3.44693410179832 -1.08621084906838 0.0223554351113044 -6.20645392157815 -2.16264403083108 -8.46310484626077 -3.18929922797463 1.32366502068259 4.62554585716941 14.205838320472
4.18522706465288 0.463390020890671 1.58102193312212 -5.25339159532027 -3.15158304734663 -8.49168810410933 -3.00336679978804 1.181670813127 4.42460885481401 13.8577019257979
4.29596925215288 -0.0591266111894093 1.27025723890825 -5.48651003404097 -1.71623301072554 -8.3541934446855 -3.01017832322554 0.530064825578169 4.36949086622758 13.1932480378584
4.21980626366355 -0.125728060982443 1.78454835198142 -5.09845488288186 -2.88745062567971 -7.79557364203713 -3.09200422980568 1.03692681572654 4.51354558251121 13.7524362303994
4.610441606695 0.0596222097223453 1.54047815149481 -5.15942724401301 -2.25589521581476 -7.45672376806086 -2.76357420141047 1.8549656087702 5.58157293146307 14.4097112829035
5.04916226647117 0.0492976882240974 2.35619961998679 -4.08313715674661 -2.37373316504739 -7.63330042578957 -3.0511719010093 0.775841114737769 4.29886376641013 13.9063135363839
5.03613078377463 0.200263855674049 2.49366175911643 -4.31949055411599 -1.75508320548318 -5.98198330619119 -2.60853970267556 2.2191704489968 5.63350951454856 13.9823046901009
4.69926311319525 -0.23054454976862 2.25815345590765 -4.39335392171686 -2.95121524984186 -7.25052593404596 -4.03888080770319 1.76529170816595 4.88664581125433 12.4273991758173
5.22074709805575 1.27639685544101 2.414899930087 -4.33237351504239 -1.83381737795743 -6.02406777468595 -3.21809472170743 1.84367190274325 5.02062712582675 12.8677602854642
4.23555231961337 -0.520853510769932 1.15861464413729 -5.36410950747403 -3.59016846743497 -6.40535019961271 -3.77081345644864 1.74372435483065 4.3628907290372 11.6000804987821
3.29389718662609 0.15893415104259 1.61352971683849 -5.44419046748768 -3.07183405269276 -6.66658922542225 -3.651147330891 1.07982114445079 4.08780912052501 12.7691879619252
2.54541966698386 -1.42685034491799 -0.327120806954124 -6.74457266547463 -4.53059675910256 -8.33891585089944 -4.69045927741311 0.856051418998025 3.37942693016746 12.6754760482095
3.48875909285112 -0.959340997175737 0.331806234879927 -6.03090853257613 -4.04203409715132 -9.15581697984175 -3.95236963792281 -0.701812692122026 3.07009129957719 12.2458587212996
3.34112885215066 -1.93795153877952 0.226925399086692 -6.46535441658714 -4.47104594490745 -8.97948405525901 -3.82165477059104 -0.221318695761941 3.04564526297829 12.3434005043723
1.88227165395563 -1.781623953039 -0.705688589269464 -7.2259370023554 -4.94333659952337 -9.25064670389349 -5.20924960916692 -0.322816961461847 1.99306381398981 12.5315560167486
2.70617328990589 -1.58589519153942 -0.700339924205434 -7.63090861927379 -5.00874293934215 -10.5291038859974 -5.2987266887318 -0.58676494251598 1.84509121287953 10.59488474239
2.6517726724798 -1.79854661768133 -1.11042100732977 -7.92240030115301 -4.00217134302313 -11.2222641164606 -5.26811677759344 -0.983279054815117 1.18559950048273 10.5976244753057
2.50005440278487 -2.40899653868242 -0.602521853013471 -7.14212794737382 -4.67289348082109 -9.37541575865312 -4.50163646177812 0.400440259413287 3.03887276215987 12.6026320890947
1.40250586596402 -2.56392861279574 -0.873880395022304 -7.13827324780551 -5.96694184216586 -8.02414513501254 -3.76506424817172 1.97359942522916 4.09972762194547 12.2485046300021
1.80979437394576 -1.76356225447221 -1.53899102644487 -7.84130959944292 -5.56238465742631 -9.38786225752397 -3.90506272749467 0.429247804121538 2.74769110246138 11.7536687330766
3.02625352686102 -0.620411092584785 -0.291647130792793 -7.10338991338557 -5.48433321172541 -9.19997995549982 -5.45746629888361 0.605020349675957 3.15560895746404 11.8096907789057
4.15576622702859 0.0811946175315157 0.668238379738547 -6.3211090781472 -4.08422019264915 -9.10073210976341 -4.69706465981223 0.65835259177468 2.90189049460671 12.603937365792
3.35897104956887 -0.663754055716776 -0.263445446707987 -7.43241746208885 -3.44409043572166 -8.77084977410057 -3.9443021514199 1.19894736029885 3.1175817749717 13.139464785836
2.9135644565929 -1.58639644276012 -0.247761951793326 -6.54571841846813 -3.12108729969372 -8.7349026073109 -3.50137637745251 2.01219345439564 4.40428139079701 13.8414044510234
2.03030393773859 -1.87788202112371 -0.544221895391292 -7.10436441248114 -3.51386453455145 -9.70377160852606 -4.00945474451239 1.80817220861261 3.49063680822199 13.4326052492315
2.05211715698242 -2.90077896118164 -0.111003112792968 -6.34826393127441 -3.1830322265625 -8.06787223815918 -3.70356674194336 2.5795991897583 4.14773635864258 14.0005898952484
2.0346979227933 -2.81185778704556 -1.17037829485806 -7.24863680926236 -4.17777880755338 -9.00257548418912 -3.57910594073209 1.70111409100619 3.32736340436069 13.2004798975858
3.01612384969538 -1.23463432138616 -0.39768401926214 -6.5226000959223 -3.24595825021917 -7.76893417185003 -3.58846465891058 1.95444877797907 4.05640037710016 13.5876699274237
2.22460627122359 -1.60419202284379 -1.30616116957231 -7.57299924330278 -3.62065816359086 -8.87023091749711 -3.76141477064653 1.85753798051314 2.53699945970015 12.8378498510881
2.60788094780662 -1.92137587287209 -0.500998141548852 -7.00139105536721 -3.56694472052834 -8.11550963141702 -3.64147246100686 2.55192410729148 3.45760953209617 13.5350512244485
1.65386542406949 -2.69077721509067 -1.13468018445102 -6.9809459772977 -3.79636040600863 -7.36939659985629 -2.37319413098422 4.07464369860562 4.44205435839566 13.6298833760348
3.88536943955855 -0.171597342057662 0.692996163801713 -5.78026280836626 -2.92123494581743 -8.43092046217485 -3.34558568434282 2.0773717360063 4.3667365507646 13.0192481474443
4.11312781247226 0.637621983614835 0.610941990939054 -5.54276360598477 -2.34888924685391 -7.37366761294278 -2.66317071047696 2.81621848019687 3.89223585995761 13.6241613474759
2.79420185089111 -1.68813133239746 -0.806512832641602 -6.59923553466797 -3.29428863525391 -7.67545700073242 -1.78282165527344 3.93256664276123 4.42376327514648 12.8770904541016
3.73189829046076 -0.321919458562679 0.0781717127019697 -5.4834718877619 -2.51834203546698 -6.34466268366034 -1.59451581781561 4.20392702276056 5.50452707464045 13.6168513124639
3.11831326051192 -1.07488208250566 0.545362897352739 -5.8965278192 -3.66253238157793 -6.32780986265703 -2.18057017759843 4.2424520926042 5.07747311158614 12.9917578177019
4.11488897150213 -0.444339925592597 0.485246484929863 -5.04167192632502 -1.71379106695002 -4.9382306879217 -1.06634538823908 5.52565271204168 6.45832712000066 14.8451424295252
3.32640999880704 -1.31597834500399 0.539494219693271 -4.94759112271396 -2.1557992068204 -5.23807650479403 0.226820650967685 5.69443959322843 7.32940930453214 15.6018874081698
2.66075626720082 -1.56552966724743 -0.412325703014027 -5.59329112659801 -2.12825854908336 -5.64282115589489 -1.09378322254528 5.4506198536266 6.12370888103138 15.2052525650371
1.36839205134999 -2.84603398929943 -1.85381978641857 -7.01433652531017 -3.42459767948498 -6.63597577701915 -1.70077031742443 4.55832678187977 4.94666391719471 14.3676555763591
2.85554500059648 -1.55996040864424 -0.0555448965592831 -5.4801817373796 -3.1602182821794 -5.96733955903487 -1.93348221345381 4.58459849791093 5.0198182626204 12.9402551217513
1.82127708088268 -2.22942501414906 -0.684129298817027 -6.43537289012562 -3.68151432384144 -7.94269710887562 -2.40958553661 3.90421813618053 4.32062762867321 13.2935537685048
2.44962175542658 -1.7235597783869 -0.856221597844904 -6.65591756647283 -4.43784467523748 -7.47647611444647 -2.98917142694647 3.33864458257502 4.63508184606379 13.1979361360723
2.79780717329545 -1.39421515031295 -0.183004899458453 -5.87966398759322 -2.94811873002486 -5.68263868852095 -2.143160386519 4.31123109297319 5.52633614973588 14.4357473416762
3.30453215512362 -0.908636942776766 0.13749609860507 -5.33429040041837 -3.61509598818692 -6.26603402224454 -1.85549630251798 4.06217299374667 5.33670912655917 14.1111355868253
4.45594135631215 -0.0158193935047493 2.05081096995961 -4.69719108234752 -2.62540610920299 -6.32305701862682 -2.09929259907116 4.15672985423695 5.70380894054066 13.9312559734691
5.45364302721891 0.579875174435703 2.20425814715299 -4.06272774609652 -1.36355477246371 -5.07557564648715 -1.92191964062777 3.14407652941617 5.4412729176608 13.9397608670321
4.34863484989513 -0.475823272358287 1.0007850040089 -4.62829100001942 -1.95062147487294 -6.26913915980946 -2.18465315211903 3.58216394077648 5.83170903812755 14.0876778472554
3.78263359936801 -1.57325095263394 1.18306046399203 -5.15756339159879 -3.72063368884 -6.26629180041227 -1.61202353564176 3.75014859112826 5.56443673047152 14.6538405981931
4.31729173660278 -0.447788715362549 1.10921621322632 -5.96009111404419 -3.09783029556274 -8.12543916702271 -3.21246957778931 2.29100656509399 4.2549090385437 13.49986743927
4.4169209393588 -0.0994374361905201 1.23680714693936 -4.93412753018466 -3.14233561429111 -7.46880885037509 -2.55539294156161 3.08370331850919 5.11287240115079 14.7522211464969
4.15311227278276 -0.689760346846146 0.694063047929244 -6.05148138566451 -2.80086721940474 -8.06863035722212 -2.63613714738326 3.17762074904008 4.84651837782426 15.1911414666609
3.75723062862049 -1.03539384495128 0.648699630390514 -6.16292680393566 -3.45772470127453 -8.98175157200206 -3.58064759861339 1.46066366542469 3.50407301295887 13.6078156124462
3.78963996713812 -0.655160409753972 1.04348613565618 -5.66768215352839 -2.94677112752741 -6.98319576436823 -3.4073767488653 2.47068359201605 4.53531791513617 15.0454800302332
4.02289180755615 -0.748861503601074 2.12959365844727 -4.3533727645874 -1.372776222229 -6.68216915130615 -2.22483463287353 3.09176235198975 4.84962730407715 14.8304365158081
5.91853851838545 1.76873917146163 3.87104744477706 -3.10152774290605 -0.103065065904097 -5.69044833616777 -1.80852847532793 3.44205326600508 5.45647282166914 14.9554693178697
5.96350473924117 1.62664026780562 3.67796988053755 -3.41619115309282 -0.416067175431685 -4.73081593946977 -2.06034474806352 4.15035051866011 5.76080889268355 15.6471907572313
5.1698991948908 0.548078745061702 3.50408002679998 -3.37320879155939 -1.74503305608576 -4.77782037908381 -1.90023401433771 3.38541528528387 5.85579129999334 16.4772513801401
3.34667157259855 -0.77616167935458 2.65139340487394 -4.41902781399813 -3.27069521817294 -5.98661089810458 -3.12200976285067 3.12949704256925 5.65497254458341 15.6922054204074
3.88443667671897 -0.541016509316183 1.75058848641136 -5.11383717276833 -3.22188656546853 -5.71621029593728 -3.19296353080056 2.56402976296165 5.14916331551292 15.0886438586495
3.27078857421875 -1.01010570526123 1.20363368988037 -5.07033596038819 -3.54666194915772 -5.37538967132569 -3.0047327041626 3.48826065063476 4.98066368103027 14.780487203598
4.568291906877 -0.415617700056597 1.92458463148637 -4.75069117112593 -3.20769762559371 -7.0025031523271 -3.63311647935347 2.40211701826616 4.2553093476729 14.6071379228072
4.69002069993453 0.481784959272904 1.57304777665572 -4.87140069441362 -2.0238016648726 -6.75384126143022 -2.59308610395952 3.12734999223189 4.84360041184859 15.1512583689256
5.5627386786721 0.762730858542703 2.90321185372093 -4.41514466025613 -3.25787232138894 -6.85338089682839 -3.23857376792214 1.87092807076194 4.252854607322 14.2877059199593
5.3385627746582 -0.0247528076171868 2.61286811828613 -4.21998138427734 -3.7782413482666 -5.55237121582031 -4.02837867736816 1.92726211547852 4.37901859283447 14.3130305290222
7.03818582188 2.93817781101574 3.20395635258068 -3.52570082057606 -3.47582174647938 -5.1125939022411 -2.68373228419911 2.44969152103771 5.47930024753918 15.8092058766972
7.23356415141712 3.26468159068714 3.55746246684681 -3.60883544575085 -1.60687087665905 -7.78261588703502 -3.64563201557506 1.64545608867298 3.75716377605091 13.7993667255748
4.90876683321866 -0.0172146883877851 2.67969140139493 -4.64201823147861 -2.31882563504306 -8.54927149685946 -3.5369271365079 1.87153920260343 4.13498219576749 14.3766010674563
5.20543503327803 1.25760101838545 1.58174347444014 -5.24002814726396 -2.90054870085283 -9.14077353910966 -3.23781180815263 1.40750908418135 3.43497299714522 14.154257293181
4.11896469809792 -0.235432121970437 0.92761757590554 -6.06356284401634 -2.91220710060813 -8.89568564675071 -3.23962256691673 2.06081249930642 3.20843651511452 13.4731636307456
3.99260393489491 -0.0422900546680793 0.962640441547741 -5.75318177830089 -2.72071870457042 -7.46269448887218 -2.33532937656749 2.35771719325673 4.42481867183339 14.4127883087505
3.72271940924904 -0.576080105521463 0.326769091866232 -6.24654557488181 -2.45957162163474 -8.13915612480857 -2.46794297478416 1.7513220093467 3.54245493628762 13.3745081207969
4.85594562183727 0.458969150890002 0.960168873180042 -5.51835438121449 -2.48694988597523 -7.59173008311879 -2.50508686412465 2.64237598072399 4.2306452144276 14.5783827651631
4.25268239974976 0.400726032257079 0.154771518707275 -6.0429633140564 -3.04017858505249 -8.57122831344605 -3.03401594161987 1.68951387405395 3.06203622817993 13.569505405426
2.80402024009011 -1.61540572426536 0.442049338600853 -5.67715422890403 -2.31801764748313 -8.03153579018333 -1.91024749062278 3.13119061209939 4.74584515311501 15.0332265637138
4.52210921374234 -1.0331676569852 1.75464171496305 -5.1735370722684 -3.22997551831332 -7.96560173901645 -2.56102829846469 2.77228945818814 4.8834640416232 15.6534745129672
5.45003074299206 0.689111172069204 2.30443900715221 -4.65765434611927 -2.73849350322376 -8.03069931377064 -2.47869736064564 2.56177848469127 4.36834567676891 14.6857768882405
5.72163292277943 1.28526874889027 2.5850114475597 -4.28238109241832 -1.95670131336559 -6.99239925037731 -2.2686672557484 3.29463955272328 5.21161838878285 14.7864043365825
4.12319503263994 -0.351586957411332 1.53167758421464 -5.46012653871016 -3.47618259950118 -7.81050838990645 -3.79214062257246 1.14566073851152 3.57087264494463 13.1564234300093
5.14821160923351 0.256556640971791 1.71193803440441 -5.15793691981922 -2.6691311489452 -8.06285940517079 -3.56860052455555 1.64939988743175 3.82006372104992 13.375049721111
4.26976335698908 -0.234970682317559 0.924029714410956 -5.7904916936701 -3.74229871576483 -7.52781926935369 -3.73886548822576 1.69919336492365 3.35950887853449 13.1088131731207
5.51999678178267 0.887081284956498 2.2894774870439 -4.77104554609819 -2.03509507612749 -7.42975221113725 -2.70402322248979 2.14234652085738 4.26895441575484 14.2556964354082
5.23885067159479 1.32744129354304 1.67185886556452 -5.20040981119329 -2.61514560526068 -6.43990413492376 -2.57277385538275 2.1635628526861 4.02859123403376 13.8952465837652
5.35743986476551 0.699609626423229 1.72473322261463 -4.68979085575451 -2.36418355594982 -7.87041677128185 -2.54690564762462 2.12674986232411 4.22420870174061 14.1923695694317
4.51252170909535 -0.0253124583851196 0.680021251331677 -5.31288150440563 -2.31621745716442 -6.4316482890736 -1.4755649913441 3.8426665912975 4.85911842692982 15.1394197594036
2.86025681929155 -1.92523607774214 -1.04129824204878 -6.66491732163863 -4.73288378282027 -7.1169188932939 -2.53101000352339 3.75862279371782 4.32408204512163 14.1713875813918
2.10910028977828 -1.79926209883256 -1.32478814558549 -7.50123696760698 -5.29870133833452 -8.72315125898881 -3.55922418074174 1.43258757157759 2.93376345200972 13.2615169958635
2.39043561762029 -2.02677877599543 -1.55854566747492 -7.82439954931086 -5.0962062662298 -8.60503347570246 -3.81839903051203 1.97670881097967 2.89059964960272 13.9327229673212
3.72639793916182 -0.684187464280562 -0.313229136033492 -6.07777266935869 -3.25537543730302 -7.02096801237627 -2.7424111886458 3.27791733308272 4.57922691865401 14.6127438025041
2.72936933690852 -0.504848306829278 -0.864053552800957 -7.01301748102361 -3.9321420842951 -8.58199865167791 -2.88505155389959 2.39585226232355 3.85498159581965 14.171990329569
3.19764169346202 -1.00528303493153 -0.248853362690319 -6.4397179256786 -3.61407438624989 -6.9289814602245 -2.61762205470692 3.06901487003673 4.11928208958019 14.2656505931507
2.66185401569713 -1.90844131816517 -1.00528503764759 -7.25925423015248 -4.3266503940929 -9.40915466655384 -4.57613540996205 0.831905590404165 2.50674556385387 12.7958414424549
3.39226190393621 -1.21123274022883 0.100262087041681 -6.30489118749445 -3.52242048436945 -7.97821577245539 -3.42891271764582 2.26950017755682 3.58010904138738 14.3136858159846
2.78442873521285 -1.09803662733598 -0.620583395524459 -6.85280881361528 -3.91444859938188 -8.22831426100297 -3.32658658461137 2.13349546952681 3.34719099564986 13.1197697119279
2.58776263323697 -0.805088242617522 -0.972011765566741 -7.10797329815951 -4.1662695017728 -8.85967274579135 -2.79413243207065 2.11461142626676 2.92902735796842 13.4156439694491
3.47676877108487 -0.346526822176848 -0.653812131014739 -6.32429095181552 -2.99862070950595 -8.139655789462 -2.18843813809482 2.21320180025968 3.45570878115567 14.0277080926028
3.49308856617321 -0.209160007130016 -0.569250262867321 -6.82927337993275 -3.44555488933216 -8.50093666423451 -2.9606877933849 1.76793082844127 2.91972716938366 14.400098883022
4.2836632641879 -0.686728009310634 -0.116102704134853 -6.26970911892978 -3.04827547940341 -7.67371607693759 -2.41158343228427 2.41749428835782 4.15129136172208 15.3654315384952
2.81733920357444 -1.36911747672341 -0.629241683266379 -6.7380540154197 -3.40049145438454 -7.56782505728982 -2.59405491568825 2.69430949471214 3.55194594643333 13.4903347708962
4.02454380555587 -6.86212019473942e-05 -0.0510749383406193 -6.41340823607011 -2.49344630674882 -8.78905101255937 -2.83298678831621 2.10381512208419 2.64159111543135 13.7343304590745
3.87981528368863 -1.00269490155307 -0.59391766461459 -6.65269070538607 -2.96178418072787 -8.92641240033236 -2.86265927228061 1.94153613177213 2.63530940142545 13.7549280556765
4.29529099897905 -0.172918267683549 0.31088643507524 -5.66696352525191 -3.08650202317671 -8.5739688353105 -3.09230989976363 1.72648053602739 3.27003674940629 12.9878621621565
5.2037240895358 1.50317114916715 0.225552740964023 -5.30213623913852 -1.39195710095492 -8.14668351086703 -1.83010941418734 2.17255229082975 4.06586379137906 13.7946268948642
3.07984310496937 -1.06790488849987 0.0728173862804056 -6.16545432697643 -2.67253631245006 -8.3424486507069 -2.71531623493541 2.27789074290882 3.74254566539418 13.767730773579
3.19774210669778 -1.15410268089988 -1.07045781395652 -7.08251797936179 -3.85041844628074 -8.97684132836082 -3.63868176720359 1.21037638404153 2.76148188330911 12.9253922722556
4.34665758826516 0.706926181099632 -0.313173458792946 -6.53021828911521 -2.83514039299705 -8.54274956963279 -3.88713280937888 0.919465853951195 2.31378157355569 12.4182461045005
4.65389982570301 0.578844703327526 0.210224784504284 -5.99854596744884 -2.53686078678478 -8.10131391178478 -2.51828130375255 1.58295694697987 3.77545420039784 14.1271990906109
4.62168558294123 1.04627283269709 -0.0852083379572086 -6.00191823785955 -2.50445501154119 -7.64935628717596 -2.52090207880194 2.23542555028742 3.64908178502863 13.6097679918463
5.02381578792225 1.38251081813466 0.44478384364735 -5.64950021396984 -2.37451585422863 -8.58852609287609 -2.70094140659679 1.25341955531727 3.42450014461171 13.7224537502636
5.67403979734941 1.56637378172441 1.44003482298417 -5.1701813177629 -1.86865238709883 -8.3018951849504 -2.73480419679122 1.75462146238847 3.91781802610917 13.8435873551802
4.93233700665561 1.17629357251254 0.683371743288909 -5.58814505663785 -2.6091964634982 -8.97000006762418 -3.07920149889859 1.52065583142367 3.49985428723422 13.6054212656888
4.95827980908481 1.68408318432895 0.540393075076018 -5.43864516344937 -2.86718253222379 -8.42594985094937 -3.26542929736051 1.09420510205356 2.74635430249301 13.0597364512357
5.1041312824596 1.70048385966908 0.715471805225718 -6.14552634846081 -2.52062171589245 -8.04770797382702 -2.54515975605358 1.00562721599232 3.54147297252308 14.9456201206554
5.68504564111883 2.63027898615057 1.84572450464422 -5.15179022008722 -2.57763631994074 -8.23315389806574 -3.34172781163996 0.802616518194025 3.03720895593817 13.2911385709589
6.27073602676392 3.02481298446655 1.683704662323 -4.68429155349731 -0.87495584487915 -7.30219430923462 -3.08275957107544 1.20175580978394 3.54770879745483 13.0242860794067
5.63059828498147 1.97610113837502 1.81897948004983 -5.05898263237693 -2.81149842522361 -9.40458085320213 -4.34083916924217 -0.819391033866189 1.71801779486916 10.5699317238548
4.45893848592585 0.5099610155279 0.174799806421454 -6.19192802255804 -2.82983886545355 -9.16029083078558 -3.84590064829046 0.857519990747626 2.42207325155085 11.1090062921697
6.37578045238148 2.38508926738392 1.74321686137806 -4.4447809566151 -1.2138124812733 -7.05102409016002 -2.55967391620983 2.41068970073353 4.08121811259877 12.8751186024059
7.69923818761652 3.78166425878351 3.7841514414007 -3.14185392206365 -0.237925165349786 -6.11368047540838 -1.76356183832342 1.70055711919611 3.97514570409601 12.6129773920233
8.10148220929232 4.00282555493441 4.40966301831332 -2.67509192553434 0.466305550661954 -5.57679862109098 -2.63388175097379 3.1400087443265 5.00890904339877 13.741355713931
6.73968895998868 2.98412903872403 3.11965855685147 -3.98511782559482 -1.29615679654208 -7.59881869229404 -2.17941561612216 1.6356745633212 4.04288205233487 14.4219637784091
6.87775572863492 3.75124034014615 2.50158557024869 -4.23718205365268 -0.85251942547885 -9.09496060284701 -3.49591580304233 0.151495543393221 2.68681773272428 13.0218888196078
6.92827633944425 3.63950852480802 3.25942353335294 -3.77280016812411 -0.448699673739348 -8.01664896878329 -3.28112955960361 1.06490353670987 3.28419999209317 13.4371650609103
6.04877058809454 1.21843020265753 1.22214762514288 -4.45659001523798 -0.716761905496771 -8.62459119016474 -3.23662884885615 0.320082348043268 3.47740904634649 12.5362488443201
6.00631129524924 0.972576019980689 1.88927447579124 -4.92085468985818 -1.28843128897927 -8.52907383658669 -3.92854702689431 1.02680575630881 3.23114573738792 14.2937632777474
5.1789530580694 0.0720776384527042 1.46654785329645 -5.73631774728948 -1.85630142038519 -7.3597956830805 -3.64821922128851 1.2357968156988 3.18268192464655 13.7925137346441
3.25994112708352 -1.13458058617332 -1.47528073570945 -7.22385403893211 -2.61626240990379 -8.74728200218894 -2.98429868004539 1.30188753821633 2.88414576270364 13.5146131775596
4.13170413970947 -0.367634010314941 -1.12515277862549 -6.8377363204956 -2.2603437423706 -9.27677745819092 -4.03685970306396 -0.122303199768066 1.67226390838623 12.5836785316467
3.13500159003518 -1.47825104973533 -2.50820786736228 -6.86929185173728 -2.09580666802146 -8.13773019097068 -2.87798173210838 1.16626684882424 2.94970934607766 13.5359849236228
3.63561731685292 -0.254840790141714 -0.495586334575307 -6.63739007603039 -2.50007051121105 -9.13834756504406 -4.25565904270519 0.444839538227427 2.28860861171376 12.9841700207103
4.47370630611073 1.00897032130848 0.125312865864146 -6.10447305332531 -1.62344926487316 -7.53935807834972 -2.80280679355968 1.53805548061024 3.3975268017162 14.1814380298961
4.72610471898859 1.75217340642756 -0.865967767888851 -5.45711805170233 -1.08336927240545 -7.48260785883123 -2.58053495233709 1.84483049566095 3.74688146764582 13.7124090021307
3.71092990528453 0.702930485118518 -1.54730221141469 -6.58064457286488 -2.09685512889515 -8.29499813426625 -3.5928935657848 1.30378154407848 3.75235465656627 13.5445332873951
3.61994774558327 0.677604987404564 -1.81760947487571 -6.58919112465598 -1.94535224220969 -7.34718100807883 -3.11667220375755 1.41011650779031 3.19880898215554 14.6890207073905
3.6257079818032 0.524377224662086 -1.6279131195762 -6.68160879828713 -2.78005087592385 -7.61154806830666 -2.97848379828713 2.12766587517478 3.3603910186074 13.3553994872353
6.14980763522061 3.73128766146573 0.82217473116788 -4.62204485806552 -0.658446606722745 -8.44550257596103 -3.91524058255282 -0.0508645144375883 2.85295456972989 13.6103856000033
3.98076121590354 1.06412665627219 -1.55117066123269 -7.14951737143777 -2.2438796303489 -10.7010863564231 -5.34339935996316 -2.0240195534446 0.146482155539772 13.3624288298867
4.68008799119429 3.00636095567183 -1.18391805128618 -6.29040914015336 -1.56421094374223 -8.53969197706743 -4.34492307142778 -1.30025296644731 0.308591790632768 12.6703199820085
3.03903130618009 0.0837681683627025 -2.41937132748691 -7.38733740719882 -3.34918471249667 -9.27992316159335 -5.03438635739413 -2.73572226437656 0.243663111600007 12.0738265904513
4.0401251446117 1.32051493037831 -0.669599281657828 -6.887963997234 -2.00403188358654 -11.070186363567 -5.09910939823498 -2.58295415531505 0.142036689411508 10.6032307278026
3.97172891443426 0.294632547551934 -1.26597917730158 -7.47767198736017 -2.04516161138361 -9.91455972844904 -4.02082193548029 -0.181210882013495 1.37132703607733 12.0020352536982
4.47521133422851 1.26645393371582 -1.38231544494629 -6.61246376037598 -2.37033729553223 -9.43589859008789 -3.61474113464356 -0.0475700378417976 1.23653717041016 11.3582179069519
6.72394242720171 3.14117303328081 1.65325704054399 -3.81941828294234 0.296338705583054 -6.97887072129683 -2.62726625962691 0.897178320451218 3.25458207563921 13.0862971826033
7.16161214655096 3.16497480219061 2.64053785150701 -3.7320913141424 0.291411035711114 -6.9387735193426 -3.0359472101385 0.740093820745294 3.25490915125066 13.3670936757868
6.70416264100508 3.26621632142501 1.82742886109786 -4.18534465269609 -0.505241350694135 -7.55673022703691 -4.02974315123124 0.823614163832232 2.61565498872237 12.9239554838701
6.58178547078913 2.85186889821833 1.16023758107966 -4.35220977609808 -0.430857389623469 -7.39656516855413 -3.97227355783636 0.348374635523015 2.92879131490534 12.6364624803716
5.94112134413286 3.08613896803422 0.162136320634321 -5.39689993424849 -1.2305009321733 -9.2318208174272 -4.36180090470748 -0.472940202192827 1.84410024122758 11.814057116075
7.35388837294145 4.47195420698686 3.30579076246782 -3.22688211961226 0.170353750749069 -8.59736361070113 -3.04172434373335 -0.450104852156205 2.90711770491167 12.1237805886702
7.90085456154563 4.2981276252053 3.02748725197532 -3.50600865103982 0.898250076987527 -6.90066387870095 -2.018261458657 0.460059616782448 3.92899081490257 13.549654934623
8.60781121253967 5.297358751297 3.55312180519104 -2.59358096122742 1.01929974555969 -6.42222285270691 -1.97018885612488 -0.157208204269409 3.26441788673401 12.6359241008759
7.96185490868308 4.03464123985984 2.97958943627097 -3.15434553839944 1.23934266350486 -7.30958464362405 -2.05622961737893 0.765419934012673 3.84565446160056 12.81061408303
7.60152759552002 2.92973937988281 2.77331962585449 -3.65267238616944 0.603764915466307 -7.39043292999268 -1.48937473297119 2.41733016967773 4.52432765960693 14.4048568248749
8.19249771291559 3.96741054708307 2.72944687063044 -3.0289550000971 1.19916008169001 -5.76902915781195 -1.85987617319281 3.60856674367731 4.73804519826716 14.31412933523
7.86353536085649 3.60002656416459 2.12104173140092 -2.974046273665 1.33878941969438 -5.95739893479781 -0.843371911482379 3.44238515333696 4.95495458082719 14.4374320073561
8.04743165969849 2.8828293800354 3.85752172470093 -2.25872640609741 1.14782304763794 -5.19386510848999 -0.542412090301514 4.5601508140564 5.89627237319946 16.0232144117355
8.29705197594383 3.86487538597801 3.24377114556053 -2.75233690955422 1.31823117516258 -5.69693033911965 -0.594511439583517 4.45520169518211 5.82966382286765 14.8546562888406
6.41388735337691 1.3285134748979 1.99021086259322 -4.00734582380815 0.234145493940872 -6.31119599775835 -1.24934258894487 3.52973112626509 5.6956542448564 13.2936004118486
8.62805486158891 3.90539765791459 3.30917668776079 -2.12699007554488 2.67354608015581 -4.33130716844039 1.17228818373247 5.756937269731 7.64300942854448 15.3653535886244
8.21680208552968 2.80241056789052 3.43896242488514 -1.94117215763439 2.06324621547352 -4.54219106327404 -0.143358742107043 5.02184816707264 6.53882738460194 15.2674622188915
7.67990294369784 2.4765891161832 3.69919482144443 -2.82414635744962 0.767738255587492 -5.50478753176602 -0.825569239529695 4.15772906216708 6.34185496243564 14.8749333945188
7.4809587131847 1.84006668437611 2.6269776951183 -3.52700065266002 0.703849567066538 -5.97115348469127 -1.32356856953014 3.26551414836537 5.23999954570423 13.9591751228679
7.11413438103416 2.33583600304344 2.16797978661277 -3.71220915534279 0.527321408011698 -6.80181830146096 -1.07580321051858 3.67804391167381 5.21679074547508 14.5722537734292
7.25651846798984 2.20561514767734 2.18652830990878 -3.0789908322421 0.927120312777433 -5.42828740206632 -1.01919735995206 4.21976195248691 5.89100943478671 15.1795729247007
8.01848171407526 3.60490177327936 3.3730578249151 -2.58620883768255 1.25225780660456 -5.33678867166693 -0.693481939489192 3.38184879476374 5.60779045278376 15.9514772718603
9.30361847444014 4.61390499635176 3.72674946351485 -1.87363620237871 1.99826626344161 -5.25070949034257 -0.70895953611894 4.50410847230391 6.30336384339766 17.2475950853391
8.8560417435386 4.02584059455178 4.65293009497903 -1.70073621056297 1.77558691718362 -5.95664136193015 -0.74046628258445 3.31293471076272 5.26226313330911 17.7687099418857
10.0367909084667 4.6030121456493 4.77790647853504 -1.18760865818371 2.61109644282948 -5.0860747684132 -0.0647239078174948 3.76127058375965 6.01539141048085 17.2066578279842
10.3332729859786 3.0641246362166 4.84604602293535 -0.890955396132036 3.013639978929 -4.46427959962325 0.878791384263472 5.18748336271806 6.78504519896074 17.9787316544489
10.8601151379672 3.52970704165372 6.37168511477384 0.280200091275301 3.17479714480313 -3.78185168179599 1.17847546664151 6.10431870547208 8.58419999209317 18.829606142911
9.98250513943759 3.35652142438022 5.01834088238803 -1.02613658038053 2.45122509869662 -4.69888514605436 0.123096283999356 4.27724152478305 7.06686383160678 16.2753508654508
10.694548034668 3.00893821716308 5.4489273071289 -0.800109481811525 2.37909259796142 -5.04584274291992 0.307798767089842 4.54566707611084 7.15889110565185 17.8307344406843
9.25033898787065 2.61906667189164 4.31640477613969 -1.49560884995894 2.02034802870317 -4.85224680467086 0.141453222794965 4.20491166548295 6.9273905320601 16.4262581630187
11.7289917512373 5.30733943419023 4.90805221037431 0.930708651109175 3.47343707518144 -3.10986446900801 1.41462207274003 5.3741624398665 7.44270873503251 17.2681855602698
11.5371555154974 6.23914468938654 5.73893678838557 0.765062696283515 3.81699217016047 -3.19732057398016 1.27859914953059 6.31880891973322 7.72006357366389 17.3648351495916
11.1061400326816 4.6450718793002 5.65715207186612 0.127355471524325 3.23072041598233 -2.54028139981357 1.36540783968839 6.1380843075839 7.96235455599698 17.0588020834056
12.4733839121732 6.43304205807772 5.19639826687899 1.53558112057772 4.61938239010897 -2.80354546633634 2.03759241971103 6.58580161007968 9.09058142575351 18.2630150404843
11.5667299357328 5.38550511273471 5.55005207928744 0.628291520205412 4.45384446057406 -1.98550471392545 1.92421284588901 6.85390988263217 9.39829102429477 16.9107246724042
11.0314132343639 5.33780876506459 5.06848064769398 0.410617984424938 4.1038819919933 -2.56219848286022 1.84534469951283 6.21528259624134 8.48261848796498 17.1299704085697
10.8129924947565 5.36031143015081 3.88068858926946 0.0586365873163395 4.09354583566839 -2.74620731527155 1.25308505838568 5.73608486002142 8.56463615244085 16.0258571321314
10.1632252086293 4.37123206745494 4.11626437794078 -0.268509830128064 3.19381240497936 -3.12864014018666 0.977988277782092 5.6472711909901 7.29449084888805 16.6721260894429
9.3937911120328 2.65177718075839 4.15220061215487 -0.838645068081942 2.68852034482089 -3.95439251986417 1.21441927823154 5.37083807858554 7.37335482510654 15.8938266364011
11.2194795781916 4.58747531717474 5.3482270414179 -0.0653633897954755 2.88970424478704 -3.40344093496149 1.38614036386663 6.03897907083685 8.69563628976995 16.3505069190806
10.8327354604548 5.49478380029852 4.95677511041815 0.218554895574396 4.16979352777654 -3.35750826055353 1.38847390955145 4.65293638055975 7.44855443781072 16.2457782441919
10.2672131538391 6.02589302062988 4.41874198913574 -0.896873664855956 2.20676498413086 -4.86551685333252 0.421029853820801 3.46188526153565 6.40912704467774 15.683451461792
10.6410791743885 5.52442477833141 4.7007515300404 -0.521818889271128 3.02063583027233 -3.4657638203014 1.65142558704723 5.35151981006969 8.2631819118153 16.3086099494587
10.3059116016735 4.12599569667469 5.46810156215321 -0.760009704936635 2.43391138423573 -4.19724458347667 0.644907058369029 4.70638758052479 7.2169905315746 14.7215283523906
10.0164647795937 5.17241198799827 3.59116561196067 -0.596863677284933 2.83768851540306 -5.44734852530739 -0.508738448403097 2.89662558815696 5.16513640663841 14.7559765078805
10.6750752015547 5.77879634336992 3.98100486235185 -0.0756004766984404 2.98495784239336 -4.95526966615157 -0.65979466004805 3.4524604363875 6.01239982084795 14.7914694829421
9.21517457095059 4.98521889773282 2.89885892001065 -1.93520937832919 2.06746281710538 -6.3050652590665 -1.71643839749423 2.03775014010343 4.66279114809903 13.656535283002
10.2565408186479 5.18041281266646 3.38997129960494 -1.00078149275346 1.79088072343306 -4.62311311201616 -0.722945646806195 4.6725621656938 6.39421801133589 16.2688349918886
5.19081665385853 -0.612682567943228 2.76033951152455 -3.90021728168835 -0.693945156444205 -5.26940559040417 -1.96896003376354 4.59779907573353 5.70778156627308 14.4986503254284
6.74774404872548 2.13986154903065 2.12538286555897 -3.76829961429943 0.625405753742566 -5.71176580082286 -1.35933545719493 4.71841665614735 5.37970014918934 14.7203728805889
5.52340073152022 0.841500707106157 1.00945229096846 -4.95704513029619 -0.879391245408492 -6.65099006132646 -2.77615600065752 3.32523483796553 4.57495445771651 13.4272384123369
6.25903268293901 -0.0107474760575741 2.83601518110795 -3.53950075669722 0.272491888566449 -5.11862330003218 -2.88126329942183 4.14240212873979 5.15650029615922 13.9629590077834
7.58198584643277 1.40985430804166 3.67771281329068 -2.90041790875522 0.721541777524081 -4.95691929730502 -2.63121281537143 3.49818743792447 5.33258189288053 15.2220660599795
8.95892463163896 3.23149333433672 5.4039891763167 -1.30682816071944 1.077067713304 -4.68590035005049 -1.1855226950212 5.39891086058183 6.52017245726152 16.6252335114913
9.45113972750577 2.5961726101962 6.20551041689786 -0.677936276522551 1.62145356264981 -3.84834452542392 -1.09809466275302 5.07079056826505 6.75106362429532 16.6312818321315
7.38999254053289 1.99567586725408 2.70300847833807 -3.55621736699885 -0.459650213068183 -6.06951921636408 -1.32489031011408 4.31791478937322 5.10278207605535 13.2581895047968
8.71921295686202 3.574814267592 3.57045311494307 -2.48496299223466 0.962432332472368 -5.80638938383623 -2.03238158659502 3.56006855531172 4.73303646607832 14.4747061209245
9.49326630505649 4.15856095227328 3.19246693524448 -1.79313544360074 1.34932061108676 -5.22849730578336 -0.777275839718904 2.87057801159946 4.42586346539584 13.5067073908719
8.69199194474654 3.40147509141402 2.63791956468062 -2.04089913801714 1.79299559159712 -5.35695634321733 -0.227912764115768 4.33268656297163 5.38710035844283 14.7427102522417
9.94753026095304 4.22476243105802 3.88561200228605 -0.963954457369717 2.40949582186612 -5.65675688656894 -0.960250386324795 3.84361409274015 5.77404545870694 15.1243705662814
7.04611095948653 1.87318501038985 2.07736572785811 -2.85074534849687 0.788590283827347 -4.96657672361894 -0.0466910882429659 4.46981510682539 5.44525417848067 14.6970132307573
5.70837914726951 2.11321961662986 2.36453377983787 -4.29141867377541 0.232190487601539 -6.01428854682229 -0.651318194649438 5.01205098412253 5.35358178398826 15.1270111777566
5.69400401548906 1.11137195066972 2.67856402830644 -3.95918278260665 0.253326372666791 -5.83986477418379 -0.918306394056842 4.33406730131669 4.87881846861406 14.6802603764967
4.71180578578602 0.187198127399792 0.474544013630261 -4.97268155704845 -0.569447075236926 -7.10772756229747 -1.33610013615001 3.21252199519764 3.38031813014637 13.6838884006847
4.87548526417125 0.844959102977406 1.81304725300182 -4.87922684062611 -0.933675922047009 -6.07095352519642 -0.93446365703236 3.32046779285778 3.83377250324596 14.7562104095112
4.95208771445535 0.91056664206765 0.670761420510033 -5.2305905082009 -1.133323357322 -6.40621535561301 -1.3162838675759 3.23833115317605 3.65540917136452 14.4574154160239
3.57057925137607 0.0111138430508717 -0.173166552456941 -6.01958111849698 -1.60340146151456 -7.73656872836026 -1.74174908724698 2.94586249264804 3.58741827878085 14.3713657465848
3.69102159846913 -0.689577423442493 -0.0670779575001106 -5.86259111057628 -1.18460115085949 -5.71254380833019 -0.85725244175304 3.89200178493153 4.16740862239491 14.23823539127
4.16742088144476 -0.0740256136113935 0.968647497350521 -5.29731891805475 -0.553901178186589 -5.79353473836725 -0.509593469446354 3.89363242929632 4.55468227213079 14.1831219369715
3.50693897767501 -0.837219194932416 -1.20146937803788 -6.63805385069413 -1.689687685533 -6.62468333677812 -1.4253997369246 3.13621620698409 3.1579456762834 13.4426083998247
2.85317805897106 -1.55146309245717 -1.61758324016224 -7.11895462382924 -2.59571167338978 -6.96070190776478 -1.6899919163097 2.08783057819713 2.35204509388317 13.4461613048207
1.61946192654696 -3.58465680209073 -1.40246495333585 -6.71754559603604 -1.81140050021085 -6.46227749911221 -0.852185336026277 4.41980734738437 3.5444544878873 13.5426415530118
2.62906220176003 -2.90554091713645 -0.603058312155984 -7.13477370522239 -2.81210372231223 -7.92212722084739 -1.99773070595481 2.76702931144021 2.33822682120583 13.7780947945335
2.19181579243053 -2.98293072093617 -0.548743785511363 -6.978282512318 -2.22951275218617 -6.53129154552113 -1.67658382762562 3.0714582790028 3.16971820484508 14.0668193687092
1.89902700077404 -2.13342653621327 -0.817163337360729 -6.95922647822987 -2.18259798396717 -5.94600283015858 -1.81001650203358 3.3849574435841 3.27977288853038 14.240635286678
2.77812123732133 -1.19789194627242 0.290202383561567 -5.83631777329878 -0.218800301985308 -5.37756418748335 -1.06607698960738 4.11730504469438 4.83168149427934 15.0751662297682
2.85534183328802 -1.65450103933161 0.965068739110773 -5.09501846486872 0.543012540990656 -5.34923561269587 -0.597261506860907 4.16588870828802 5.04798213785345 15.6452950650995
4.27578813379461 0.100499933416192 1.29827672784979 -5.0191633051092 0.803109949285332 -4.84696024114436 -0.289795095270332 4.13939744775945 5.37783605402166 14.9075523073023
5.75147513476285 2.07998351183804 2.44579295245084 -3.01223679455844 1.81758002367886 -5.28840180310336 0.244812765988435 5.40627841082486 6.34176329699429 16.5595684441653
4.79011914513328 0.386100743033669 1.76318738243797 -3.78273585059426 1.44783208153465 -6.35966112830422 -0.0664863846518777 4.54877373955467 5.77526376030662 16.1339142062447
4.3709474736994 0.537998789007013 0.569033258611505 -4.56234491521662 0.902901285344903 -6.79223001653498 0.0292555028742001 4.52043496912176 4.93865453546697 15.0480137998408
5.06510234312578 0.765192751450972 1.87528491453691 -3.86833691163497 1.42692065672441 -6.19538044496016 -0.796452756361528 4.68540454344316 5.46166396574541 16.6582086129622
4.28037434491244 -0.0514776143160738 0.610770997134122 -5.10268992510709 0.557424363222989 -6.74679392901334 -0.710748854550449 3.73446827801791 4.77130871686068 16.6696290341291
6.25442317615856 1.59524730335582 0.375961338390002 -3.53617283214222 1.90100482593883 -6.18679043162953 -0.859960521351208 3.85357955585826 5.17882732044567 16.3755923856388
6.06590666337447 1.11987604661421 1.32420458360152 -3.24188123182817 2.10850252671675 -5.08073316053911 0.174981255964799 4.95121397538619 6.4401179747148 17.7090231673284
5.31492595672607 0.0447462081909187 2.15221195220947 -3.96422786712646 1.64290027618408 -4.98058910369873 0.320916938781739 4.92079334259033 5.68077259063721 17.272395002842
5.00764273730191 0.142403593930332 1.79140566912564 -3.57440853985873 1.96313952532682 -5.80284596356478 0.0510187062350198 4.94657897082242 6.40459059801969 18.2287327001718
5.44242115887729 0.477626999941741 2.1606256571683 -3.98890093890103 1.26466198834506 -6.82595805254849 -0.705953398617829 3.42992707165805 5.03409977826205 16.5186262932691
5.11073584990068 -0.0229702429337948 1.82380099730058 -3.88873676820235 0.880744890733197 -5.99754147096114 -0.00434879823164636 4.56594367460771 6.14126391844316 17.911418357356
5.44372132041238 -0.0332932212136008 2.32982590415261 -4.238499138572 0.61315109946511 -6.99389312050559 -0.354116890647195 4.08878662802956 5.24049999930642 17.4773460886695
6.74602118405429 0.815145405856047 2.2520732012662 -3.69986352053555 1.6743373003873 -6.19131859866055 -0.381565180691805 3.49878493222323 5.17513647946445 17.0627578226003
7.85669901587746 2.84371474005959 3.81711962439797 -1.09972760460593 2.71877291419289 -4.91487500450828 0.258655574105003 5.15549757697366 6.28627302863381 14.0182948372581
7.97801379290494 2.8118913563815 3.68623046008023 -1.5782453623685 2.39651373949918 -5.31686230572787 0.713712492856111 4.93202475634488 6.08775500384244 14.6181843670932
9.15996334769509 3.53102085807107 6.07613823630593 0.653908469460227 3.01761601187966 -4.74714782021262 -0.71636893532493 2.73738644339821 6.02990887381814 13.8439662239768
8.06431796334007 2.26458670876243 2.21858813545921 -0.988164641640402 2.84413935921409 -4.88396046378396 -0.187127806923606 4.39346053383567 7.16083647988059 14.010676167228
7.21621390256015 1.56337424191562 1.5747782793912 -2.52917222109708 1.92873640927402 -5.62564019289884 -0.205107966336335 3.68663378628818 6.5298268404874 13.3460285273465
9.43727146495472 3.21418415416371 4.33751427043568 -1.08994640003551 2.33068977702748 -2.01975024830211 0.187965739857066 4.58231483806263 7.22205482829701 13.8217977177013
7.33649246042425 1.08893768137152 3.15633956735784 -0.890682298486883 -0.0549526994878597 -4.46097000295466 -1.36436470205134 4.19020644968206 6.48831836527044 14.4842559511011
8.57027417963201 2.43668634241277 3.61569768732244 -1.59206312352961 0.0844696218317189 -4.86011999303645 -1.91219061071223 3.8942773992365 5.48893625086004 14.2040062600916
7.44764266447588 1.57235465483232 2.78289065794511 -2.61020912690596 1.08532653288408 -5.33435310883955 -2.1664625601335 2.59649310545488 4.82279048399492 13.3871696992354
6.34442012093284 0.523444817282936 1.5905758597634 -2.90373642661355 -0.206409766457298 -6.65526039817117 -2.00224144675515 2.24680297157981 3.90726344368674 12.3281590201638
5.80519873012196 -0.337572990764272 2.06000524867665 -3.61693662296642 -1.00036710392345 -8.0802506793629 -2.95212262760509 2.51252466548573 3.99106317866932 12.7960272442211
7.02982638965954 -0.000614894520150955 2.75452827106823 -2.54400898326527 -0.0515563618053072 -7.30454326976429 -2.41701580394398 2.59680389057506 5.31599067341198 13.0587317813527
7.12218381708319 0.604158418828792 2.71613885706121 -1.51941869909113 1.44727708643133 -6.32928465062922 -2.28487966710871 3.81286908929998 5.93258191888983 13.3782653981989
5.76515068574385 -0.922147135301071 2.60596146150069 -2.9402268929915 0.586952825026078 -6.55721602873369 -2.11434684233232 2.51572193665938 4.74277271790938 12.5650049643083
5.69010269858621 -1.00245749733665 1.56929695822976 -3.16580855629661 0.332003714821557 -6.43690192482688 -2.45770919106223 1.98851025321267 4.25619042136453 12.3710018418052
4.30936866240068 -1.33191914124922 -0.327116437391801 -4.44299168153243 -0.719547696547075 -6.87641567750411 -3.93293041749434 2.17664485411211 3.91400866941972 11.3614903016524
4.85774752009999 -0.96741918217052 -0.370966469157825 -5.11030057560314 -1.273018394817 -7.57895330082286 -4.53845456730236 1.2334456096996 3.79169985164296 13.3482155453075
6.32535319761796 -0.13354248567061 1.47984176115556 -1.8119272665544 -0.366168446974321 -6.76814598603682 -2.44561142487959 2.93146186308427 5.36107306913896 14.4007974191145
5.51887454119596 -0.961336716738614 -0.276747330752286 -3.72137318524447 -0.649965867129239 -6.44738636883822 -3.63844738873568 3.01998938647183 4.07262744036588 13.9693364056674
6.02626893303611 0.0869006850502707 1.42093274376609 -1.6650276444175 0.691728565909646 -4.82169535376809 -3.67877581336282 2.32301709435203 4.78197285912254 13.1414236762307
4.48833064165982 -1.76036187085239 0.138474265011872 -3.97488137158481 -1.60156746777621 -6.14253350171176 -5.45044442090121 0.472786703976716 3.16011790362271 9.69323519793424
4.44134673205289 -1.02952710064975 -0.569711121645842 -4.17629185589877 -1.44928112897006 -7.39086857709018 -5.42013111981479 -0.728120240298185 2.53870925036344 9.13067683306607
4.11821399168535 -1.65863670869307 -1.12261833711104 -4.48317207856612 -2.17285790009932 -7.75016083283858 -4.87879242463545 0.596000055833297 3.22282729582353 10.2971809907393
4.87280101776123 -1.13330631256104 -1.00002269744873 -5.66813640594482 -2.45615177154541 -8.18790988922119 -4.96030216217041 0.618978691101074 3.76286334991455 10.8075963973999
4.29854200536554 -1.57105924432928 0.482226354425602 -3.28440954034979 -0.827794092351741 -7.47355748956854 -5.8713884527033 0.493025762384587 3.20259092504328 10.7176871126348
4.8474009253762 -0.856371619484641 0.291400215842508 -3.66353676535866 -0.519608237526633 -7.7443206093528 -5.38487313010476 0.242144844748758 3.47146346352317 10.7809527137063
4.26535017707131 -1.33685414574363 -1.13820760033347 -4.97801892540672 -1.15189473412254 -6.72352139733054 -5.04445187828757 0.891468837044457 3.59598143317483 10.6808322212913
6.16536167318171 0.411073953455144 1.88486316854303 -2.61788150613958 -0.782630651647395 -6.99571964090521 -3.86106082742864 2.18244293386286 4.60811832601374 12.3826439684088
6.67252415743741 1.6020247372714 1.43640774813565 -3.39299136075106 -0.670558270541104 -6.56412821683017 -4.28790789517489 1.43921536532315 4.14400929537686 11.6915637883273
6.13263068632646 0.415925364060836 0.395799021287399 -4.49578156037764 -1.846027989821 -8.27934135957198 -4.33417191071944 0.105845789475875 2.69321856932207 12.6952389283614
6.41498739069158 0.602642839605156 0.854206865484063 -3.54386442357844 -1.31363218480891 -7.80465620214289 -4.37260549718684 0.287289446050469 3.56313592737371 13.5650380307978
7.23571946404197 1.74991109154441 2.16816594383933 -3.42408106543801 -0.914824702522971 -7.14732859351418 -3.38204310157082 1.15231969139793 4.10791852257469 13.3662951209328
6.52640163248235 1.69551574533636 2.52061855142767 -3.15260017568415 -0.45959366018122 -7.20978820974177 -3.29755104238337 1.67001067941839 4.03639995401556 12.298222654516
6.45906281904741 1.14566922621293 1.00309873060747 -3.75650858445601 -0.748875375227495 -6.72030329270796 -2.72355532212691 1.80108762220903 4.88949132399125 13.0505211396651
7.33771123019132 1.96979416933927 2.1706074627963 -2.23216353329745 0.666911021145907 -5.10888777646151 -2.21763525876132 2.11267842379483 5.66583623019132 14.3395117673007
8.99385049126365 2.94306924126365 2.85681988976219 -1.11064551093362 1.00398423454978 -4.65400908210061 -2.90332625129006 2.41983296654441 5.80235459587791 14.6801707961343
8.27901982394132 3.08747338381681 1.83845471468839 -2.90574503811923 -0.531818875399502 -7.55176592740145 -3.01940585049716 1.77678822604093 4.59325455752286 13.750077715787
7.10077883980491 0.355100891806863 0.381902954795144 -3.8550088188865 -2.13712475516579 -6.28218243338845 -4.57867787101052 0.408069870688699 3.13499095223167 12.0053837516091
4.29458024285056 -0.0809490463950411 2.64354302666404 -2.89660952307961 -0.333468653938986 -6.17957995154641 -2.49697802283547 2.32820203087547 4.65439107201316 14.1555564620278
5.96704600074074 0.485152461312033 5.0766279480674 0.646264292977072 2.79145357825539 -3.76578213951804 -2.12324406883933 4.03391859748147 6.32426378943703 16.1585526249625
2.93777676495639 -3.23709467974576 0.479143342104827 -4.42793635455045 -1.93070201006802 -7.4044149312106 -6.66145114031705 0.734796723452483 2.36806412610141 11.2147371378812
3.17118975899436 -1.93388703086159 0.881033394553445 -4.19469979026101 -0.639110114357688 -7.52964356162331 -2.95563461997292 1.30597350380637 2.79130027077415 12.2425927855752
4.85420950109308 -1.36434404199774 0.807845670526678 -2.62827340906317 0.831435758417303 -5.0325664693659 -1.10702173059637 4.55001981908625 6.14772756749933 13.0489297693426
3.49530129866167 -1.75403112931685 0.622832350297408 -4.69076437516646 -0.827603288130327 -7.9071797804399 -2.42426580949263 0.824746183915572 2.17223649458452 12.3126702828841
4.07544181997126 -0.851027982885189 -0.236865537816829 -5.07645370310003 -0.178798216039485 -7.57296134775335 -1.51731445139105 1.80292843038385 3.06754539663141 11.9215941255743
4.49899470589378 -0.540702941200951 0.171581146933814 -5.15245449759744 -0.70478451468728 -7.09954083182595 -1.32911503531716 1.86860263130881 2.94154536507346 12.4545510985635
1.85177522139116 -2.10612387223677 -1.06053251786665 -6.42713636918501 -2.85377020402388 -9.66554922624068 -3.7576379255815 -0.3168363050981 1.62986283735795 14.1159663720564
3.27765313061801 -1.16480883685025 -0.45092639056119 -4.84192713824185 -1.55026682940396 -7.73784121600064 -3.42052516070279 1.39968052777377 2.77907315167514 14.9572340575132
5.15506393259222 1.02007228677923 1.3003380948847 -4.02990024740046 -0.587893182581123 -7.0143534486944 -2.69532268697565 1.4419339353388 3.4221003705805 15.5467787439173
4.66088392084295 0.611495035344905 3.0007476980036 -3.05761812383478 -0.223954183405095 -6.79457376653498 -2.49174974614924 1.39544011896307 3.9083814794367 16.4240563089197
4.22421354814009 -0.267007879777388 0.142898507551713 -4.83211904005571 -0.944440893693404 -7.5054760499434 -2.66622930006547 1.31199068589644 3.55988211198287 15.1997491793199
4.04365846460516 -0.667360097711736 0.681497781926936 -4.29951837713068 -1.058233053034 -7.01475504094904 -2.92052057439631 1.17024251764471 3.13648149316961 15.263065069372
2.99502314654264 -1.68733273419467 0.586778059872714 -3.86022816571322 -0.836186036196622 -6.09039555462924 -2.18448506268588 2.67512549487027 4.55677260485562 16.7639973315326
5.32055017297918 0.0330660039728343 1.37920972650701 -3.48960092717951 -0.0339563196355641 -5.83990076238459 -2.01668146306818 2.97322484796697 4.99640008752996 16.0917157823389
3.11319433559071 -1.84085191379894 0.522389281879772 -3.84270013462413 -0.723475586284291 -5.86033738743175 -2.75454629551281 3.27576338161122 4.48130022395741 14.5180343281139
2.65892118107189 -2.05643087733876 -0.0875111233104349 -4.31040006984364 -0.864404739033091 -6.93165785182606 -1.15983206142079 2.51204961429943 4.41960042606701 14.7615682471882
3.42942856875333 -1.72950983914462 -0.183516034212978 -4.67644549283114 -1.10145426663485 -6.68524790677157 -1.13875056180087 2.25095891085538 4.13155411806974 15.5653536233035
2.58909325166182 -2.08328338102861 -2.31195159391923 -6.46135421232744 -1.37742324308915 -7.15867324308915 -1.1746320290999 2.41078953309493 4.34864525361495 15.1517739729448
3.8015193939209 -0.942091941833496 -1.04191875457764 -4.54301738739014 -0.622836112976074 -5.54261493682861 -0.763644218444824 3.35175800323486 4.99098205566406 16.2674157619476
4.20101717168635 -0.278578012639827 1.51941278631037 -3.80325528925115 -1.64805242365057 -7.60931989496405 -3.09651777094061 1.51054361516779 3.03474500829523 14.8519473379309
0.862315047870982 -3.7095252383839 0.659977782856334 -4.92730058323253 -2.38492501865734 -8.37977899204601 -3.54012025486339 1.48879133571278 2.90369974483143 14.7808319221843
3.72804271524603 -1.03356922323054 1.56676112955267 -3.67203701192683 -0.825519449060614 -7.01822651082819 -1.51347721273249 2.06931316202337 3.954963796789 14.5332447225397
3.60500567176125 -1.33088929436424 1.74206488349221 -3.81640870354392 -1.68136460564353 -7.89881379387596 -2.4563928344033 1.50996153571389 3.22259085395119 15.1400796673515
3.40426992069591 -1.78767420161854 1.32060979496349 -4.43243624080311 -1.84120012630116 -8.29293085445057 -2.16199327815663 1.60864041935314 3.27656339298595 15.2467381824147
2.76877295754172 -3.08926785208962 0.588909027793189 -4.30410015799783 -1.70624172904275 -7.77382672049783 -2.9132062218406 1.82254206917503 3.25989997170188 13.6062215544961
1.73361232063987 -2.78904698111794 0.985351822592996 -3.99240849234841 -1.92232868888161 -7.96015331961892 -2.74300167777321 1.86138942024925 3.14659049294212 13.9679091193459
2.86754950610074 -2.82186165722934 2.14077242937955 -2.99166336926547 -0.776573571291838 -5.35319558056918 -2.07099572095004 3.46403082934293 5.12833651629361 13.6967750462619
3.79766543128274 -1.91010014794089 1.99935419776223 -2.44409100792625 -1.01095311424949 -5.68735615990379 -2.22944943688132 2.56432802893899 3.88590891577981 11.9509042046287
2.77442122372714 -1.91217183199796 2.7182726946744 -1.81979130831632 -1.12553929415616 -6.53521679964933 -1.44721936312589 3.44405318173495 5.16220904263583 11.9757332888517
4.34829762198708 -0.373088333823464 3.432230498574 -1.89307353279807 -0.256776306845925 -5.56060931465843 -1.30249736092307 3.76324322440407 5.44692757346413 12.7469854614951
2.56320043910634 -2.29906133304943 2.15455767024647 -2.08413556705822 -0.565178428996692 -7.08785871158947 -1.83120397220958 2.84320303310048 4.87886377681385 11.6468653332103
3.15210467251864 -1.26576871004972 2.65437251004306 -1.46574467745694 -0.150206271084873 -5.8637377652255 -2.02324551669034 2.5857947436246 4.78825503262606 11.2954638567838
4.34237179322676 -0.418731836839157 3.14022717042403 -1.00932708220049 1.00568375153975 -5.70430388884111 -1.7755166573958 3.06362709565596 5.21067318482832 10.8426478819414
4.06417439200661 0.267281272194602 2.91401074149392 -1.56722762367942 1.03763458945534 -5.65425803444602 -1.10307242653587 3.30807469107888 5.44277260520241 10.9786755821922
3.37271373922175 0.0188299959356151 2.26823871785944 -2.04764491861517 0.329189950769599 -6.61689121072942 -2.30468494241888 2.54077690297907 4.55835502797907 10.5205494707281
1.83471632003784 -0.792051792144775 1.15229368209839 -3.1279091835022 -1.43870401382446 -8.16366815567017 -3.68877077102661 0.361100673675537 2.7780909538269 9.4934344291687
1.72221452539617 -2.02629774267023 2.39646608179266 -3.05800932103937 -1.09833639318293 -6.9152175729925 -3.32277029210871 1.21791536157781 3.48699075525457 9.83834630792791
3.49718232588334 -0.557982964949176 3.57727666334672 -2.24807314439254 0.216558889909223 -5.8976016478105 -2.66473154588179 2.37850709394975 4.46392770247026 10.2327155633406
4.03480009599166 0.523137612776324 3.43521170182662 -1.69310040907426 0.744071526960894 -5.33159108595414 -2.30495114759965 2.38305334611373 4.42690043015914 10.4181542830034
5.12198091853748 1.46221853603016 4.76806856502186 -0.924236999858511 1.14661146510731 -5.53025315891613 -2.08107827793468 2.87885023463856 5.22476316798817 11.8058393131603
4.90840950879184 0.178498658266935 5.41500130566684 -0.702200499447908 0.985639008608732 -4.5279184254733 -2.0922552022067 2.70786991986362 4.76680031689731 12.0281704989347
5.61041055159135 -0.320676942305131 4.97967515425249 -0.826154847578568 1.1309793992476 -5.0734883741899 -1.99086584611372 2.9640797181563 5.1338451905684 13.1416467233138
4.57563286694613 0.5254018870267 4.86479645642367 -1.345709029111 0.685705002871426 -6.11841601458463 -1.68499201861295 2.53568440350619 5.22029095563022 12.7333448496732
4.80080415552313 1.46615888422186 5.09213735407049 -1.36072633916681 0.907603281194515 -5.97059724981134 -2.13432405645197 2.46865846460516 5.03127290552313 14.0061826879328
4.3709474736994 0.718577020818536 5.23409425562078 -1.38274515325373 0.393755548650567 -4.96379030401057 -2.42500436956232 1.70827733820135 4.33625470941717 12.9075633222407
3.61431524970315 -0.62245442650535 4.12466643073342 -2.08937337181785 -0.15610577843406 -7.07407071373679 -3.00149800560691 1.89629099585793 4.3946268341758 12.2428996346214
4.77612180709839 0.806356143951415 4.33280248641968 -1.58579092025757 1.06415719985962 -6.54809408187866 -3.52071599960327 1.58368844985962 4.38320894241333 12.3305956840515
4.93749275207519 0.95449867248535 3.7578872680664 -1.51872787475586 0.0136093139648423 -6.62214050292969 -2.99137840270996 1.39386215209961 4.36327304840088 12.3822130203247
3.92402387965809 0.168519271503794 4.51047159541737 -1.47980950962414 0.337893737446176 -6.3450534213673 -2.80964921604503 1.88260294307362 4.63419081081043 12.2909591328014
4.47405275865034 0.698806138472122 4.01222643418745 -2.18473687605425 -0.165680555863815 -6.45056405500932 -1.99796739058061 2.23744997544722 4.96126398606734 12.7147191481157
4.3709623596885 -0.25660969994285 2.30551073767922 -3.04536320946433 -0.381397984244607 -6.31108548424461 -3.30326535485008 1.77732966162942 4.13263628699563 12.6609265587547
3.71977864178744 0.0552745905789465 2.60928402813998 -3.61363638964566 -0.595901862057772 -7.23993720141324 -2.80986250964078 1.58983765515414 3.83536396893588 13.1511941996488
5.06465425491333 0.414251232147215 2.18890943527222 -3.03207216262818 0.209407711029051 -7.245987033844 -3.05649766921997 2.26803197860718 4.49192705154419 14.3218950271606
5.63179819800637 1.00573294379494 3.18231528022072 -1.55299050591209 0.605250766060568 -6.93842179558494 -2.64797456047752 2.65558092810891 5.03600924231789 14.3664411804893
4.44995880126953 -1.26365566253662 2.30688953399658 -2.75025463104248 -0.659619331359863 -6.43324375152588 -2.89339160919189 2.4592809677124 4.4947452545166 13.6376767158508
3.87161117900501 -2.00784629474987 1.45784813274037 -4.11175483356823 -0.861577450145376 -6.06219619404186 -2.54583114277233 3.23771911967884 4.51224571574818 13.5101547848095
4.633847470717 0.524452443556353 3.27513241334395 -3.00751853422685 -0.755862955613569 -8.26254439787431 -3.39579558805986 -0.917649988694624 2.25648140473799 11.7507312254472
5.08998077565974 2.34581440145319 3.40105789357966 -2.55765373056585 -0.860384290868584 -8.83490783518011 -3.37370139902288 -1.74965888803655 1.96334617788142 11.9177276437933
4.30920337330211 -0.882909549366342 2.54948161732067 -3.56577278483998 -0.350185168873178 -7.69891907085072 -2.24782539714466 1.2457029689442 4.25322745930065 14.2781538833271
6.50542348514904 1.97453969608654 2.85276311527599 -2.78020864833485 0.58187860142101 -7.27486807216297 -2.94540602077137 2.11989587437023 4.41979116093029 14.7872642863881
5.34813237623735 0.836199049516157 1.27457642988725 -4.36949133439498 -0.878923173384234 -7.77720427079634 -3.55445074601607 -0.319444413618609 3.51650929884477 13.4820392175154
3.9131195935336 -1.23791285428134 2.86102704134854 -3.54835482510654 -1.96835490140048 -9.996007641879 -4.87270136746493 -1.56591387662021 1.66864518252286 10.5454543027011
3.66185602708296 -0.538077978654343 3.91662630601363 -1.87827268080278 -0.749272970719773 -4.96007695631548 -3.11947408155962 1.45148119492964 4.35172686143355 12.6071117834611
4.16784007332542 -1.0739592812278 2.31226928017356 -4.01863663413308 -1.3411711952903 -8.51846497275612 -3.10388558127663 -0.264038016579367 4.35036380074241 14.6798976161263
5.56008794957941 0.414285451715642 2.79089811498469 -2.38594457452947 0.579339773004705 -6.5352556402033 -2.18834516351873 0.48652246648615 4.73805502111261 14.776558191126
5.33348955674605 -0.721969465775924 2.64682497544722 -2.63974557356401 -0.69711862043901 -6.93594918684526 -2.52096162275835 -0.392337660356002 4.27725424333052 14.1499434904619
5.92988557815552 -0.490201282501221 3.37637777328491 -0.5636456489563 0.308544826507568 -6.44597940444946 -1.42944078445435 2.73040647506714 6.23235483169556 15.5497385978699
5.55243281451138 0.752369681271638 4.66376570788297 -0.42362709912387 0.605921545895661 -6.72503968152133 -2.3881237116727 0.151034155758943 3.83237246600064 14.1260650548068
4.43828214298595 -1.42808328975331 -1.20291315425526 -4.26219927180897 -1.86052881587635 -6.52909456599842 -2.4006575237621 2.24126065861095 5.044799934734 16.9132720936428
5.8491830999201 0.371978777105159 1.37638665979559 -3.07223699743097 -0.378910047357731 -5.40475462133234 -1.26824949437922 3.08804990595037 6.51176359003241 17.0849680477923
5.54829173521562 0.0559316201643512 1.10010962919755 -3.42231888337569 -1.19271606965498 -6.11793083711104 -1.65015549226241 3.14357238249345 6.2876821084456 16.6827880664305
5.02617843801325 0.450834352319891 -0.12162200754339 -4.52448264902288 -1.27030174081976 -5.57614318674261 -1.79915229623968 3.47423656637018 6.7445183580572 16.7214914148504
3.9818079514937 -0.786470170454546 -1.24713110490279 -4.86697363419966 -1.06988882585005 -5.96777891679244 -2.43047689958052 2.66914487318559 5.72802758650346 14.7538490338759
3.01694220629605 -0.646423157778653 -2.1386831370267 -6.51830082806674 -1.87947064313022 -5.97101765545932 -1.81958371075717 2.17025488940152 4.94670027819547 13.8111574086276
3.19309612620961 -1.31815150867809 -0.667722736705432 -5.68515399586071 -2.24600413929332 -8.54488567005504 -2.72676852833141 1.31403538097035 4.11684509624135 13.4151358257641
2.42662975137884 -1.87300899679011 -2.91855076009577 -5.11769130880182 -2.26907184774225 -8.11811092550104 -2.80988529378718 0.786061971837825 4.23330947702581 13.7105595762079
2.86202423789284 -1.35812098763206 -1.37877757332542 -5.67860896370628 -2.01056201241233 -8.30196673653343 -2.9237509467385 0.551428725502706 3.86039059378884 14.8555151722648
3.51475832679055 -0.571558735587381 -1.89541318199851 -6.2904727675698 -2.06549336693504 -7.34574773094871 -2.66279675743797 0.891509272835471 3.54052756049416 14.6742126724937
3.56713451038707 -0.210668910633434 -1.97519718516957 -5.56810985911976 -1.44835697520863 -8.18805347789418 -1.70840679515492 2.19044269214977 4.03089107166637 14.7881933559071
2.13617961189964 -2.02050049521706 -3.6812632820823 -7.44486458518288 -3.25789864280007 -9.46773560263894 -3.42087395407937 -0.497728659889916 2.44013659737327 14.3847262122414
2.17963182275945 -2.693952924555 -3.36910284215754 -5.50948179418391 -2.9270957773382 -8.63103521520441 -2.80902708226984 1.33310090845281 3.38051854913885 15.3164647752588
2.77016255638816 -1.65309908606789 -3.64595988013528 -5.94484522559426 -2.03205683448098 -8.80644800879739 -2.44733813025735 1.91715333245017 3.58615491173484 14.770591471412
2.13083869760687 -2.28093784505671 -1.79856746846979 -4.71850841695612 -2.13195293599909 -8.79884212667292 -2.6420447176153 0.721368139440361 3.81849128549749 14.9078417474573
3.05593038038774 -1.00013804002242 -1.83835672898726 -6.15917276902632 -2.03415560288863 -8.59899782700972 -2.01887392564253 1.1758186860518 4.39082742170854 15.3916199250655
0.9846998128024 -3.31376973065463 -1.80160847577182 -7.12030926617709 -3.54783764752475 -10.7443155375394 -3.74786892804233 -1.09357396039096 2.58969077196988 13.7528432282535
0.354125508395107 -4.14487313357267 -4.53125619021329 -8.48426293459806 -4.11699723330411 -10.6829266461459 -3.50198792544278 0.0232825365933493 1.73573637875644 12.7880044070157
0.852184148268265 -3.15682044462724 -4.6370832009749 -8.27674498991533 -3.19409766630693 -9.42282119230791 -3.19913497404619 0.272401662306351 2.76125416322188 14.4359413103624
2.44969798868353 -2.46652076894587 -1.88030098134821 -5.28303573781794 -1.85119293386286 -7.71013115102594 -1.61741111928766 1.16806747263128 4.15596343820745 14.6750264341181
3.64904505989768 -0.707306792519308 0.248564789511942 -4.34968273856423 -0.168003966591574 -4.70080082633278 -0.0132531426169642 3.99728114388206 6.42231852791526 16.9099062182687
4.28081063357266 0.321838656338777 0.913519183072175 -4.48230906399814 -0.710960110751067 -6.05523653897372 -1.03938837918368 2.22664765444669 5.05669049349698 15.8332384022799
4.16181114370173 0.245723993127996 -0.262271612340754 -5.05924579446966 -0.450235098058528 -7.94419071024114 -1.49802753275091 1.1677153413946 4.5827544038946 15.3640427892858
4.3029616876082 0.818946222825485 0.780982355637985 -4.40709175630049 -1.05029167695479 -8.5813738302751 -1.92314972444014 0.625325541062789 4.19590888456865 16.3395652575926
5.23211297121915 1.8730898770419 0.75855931368741 -3.70895472439853 0.427523699673738 -6.26443377408114 -0.961098584261808 1.70899018374356 5.63704499331388 17.3510567816821
4.47510814666748 1.30043411254883 0.0794830322265625 -4.38888168334961 -0.0834751129150391 -7.38624572753906 -1.41386795043945 0.169660568237305 4.04011821746826 15.2001893520355
3.94499594948509 1.12908561012962 0.593633721091532 -5.22409050681374 -1.02394097068093 -8.09990875937722 -1.6396331093528 0.445671150901102 4.67790896675804 15.6422308184884
5.70163138129494 2.52871401526711 0.769503428719261 -4.1953727462075 0.129444911263207 -6.72128217003562 -1.46383015892722 0.933218791268089 5.10162718512795 15.1297508023002
4.60608332373879 1.49595968940041 -0.559163639762186 -4.34652669213035 -0.0107455947182409 -5.4593692519448 -1.62936551354148 1.51719515540383 5.70647280432961 16.1248491308906
3.11255225268277 -0.268485459414396 -0.745210084048185 -5.05408230694858 -1.16625729474154 -6.94077816876498 -1.9193471995267 2.15409430590543 4.75591811266812 16.4573086175052
4.52732213627208 0.135526977885853 -1.73932615626942 -5.05414549220692 -0.602349914203991 -5.91359297145497 -1.18556372035633 3.57083448063243 5.59685453068126 16.0057358373295
3.7557953487743 -0.613205086101186 0.44459902156483 -4.69133580814708 -1.36378110538829 -7.29148496281017 -2.21669210087169 2.03390680659901 4.4646633755077 14.8909941803325
2.18586900884455 -1.05348131006414 -1.47263452356512 -6.13507196252996 -1.9907810384577 -6.30166742151434 -2.5981800252741 1.98687914068049 5.62492731267756 15.0553267305548
2.79400961615822 -0.577461788871073 -0.861830303885721 -5.57534463188865 -1.16036851189353 -6.73862130425193 -1.03528649590232 3.22311728217385 6.40765421607277 14.490301062844
3.73060877539895 -0.189923451163551 -1.07870404503562 -4.60769955895164 -0.508891270377418 -7.06283299706199 -0.528203175284645 2.48450834967873 5.13329966285012 14.1014450333335
4.36391972628507 0.352750292691319 -1.03533411892978 -4.71231890591708 0.146041384610264 -5.48156214627353 0.368503085049717 3.49252842989835 5.95368146029386 15.7549631508914
2.91476258364591 -0.957117947665129 -1.61286250027743 -5.14563647183505 -0.859768780795012 -5.63870516690341 0.204014864834871 4.39968880740079 7.38536366549405 16.0596573027697
3.8975771817294 -0.221679791537198 0.67280949679288 -3.62070856961337 0.261115923794833 -5.72422228726474 0.132726565274325 4.67338170138272 7.36629094210538 16.036042228612
5.23739145452326 2.50874040777033 -1.61526872461492 -4.83677293604071 0.0626182382757001 -6.76863099878485 -0.0783024007623858 -0.830575960332698 4.23722742254084 14.1612789457495
2.6125433661721 -0.310237624428488 -4.03702137686989 -6.81587193228982 -1.53709957816384 -8.9538743279197 -2.02514240958474 -0.0929925224997774 4.36912753365257 11.4699733474038
3.34073377956043 0.104797614704477 -2.02745984684337 -6.0077092517506 -0.991325126994742 -8.4996411670338 -2.45511602054943 -0.319623695720328 3.98029066432606 10.7893684040416
3.18003051931208 -0.64024478738958 -4.02683193033392 -7.48965389078313 -1.79638988321478 -8.90786678140813 -2.62685138528997 -1.04258663004095 2.69934528524226 10.3126375024969
3.76889488913796 0.296316840431906 -2.79879882118919 -6.10879065773704 -0.526919625022195 -8.06648947975852 -1.85577513954856 0.468477942726828 4.14020893790505 11.5630471489646
4.58448703939264 1.79569919759577 -3.19668666666204 -5.29000942056829 0.151085931604559 -6.32592670267278 -0.551253240758722 1.67885311300104 4.39799125844782 12.5285712068731
4.46957491094416 0.630498868768864 0.64359853917902 -2.79590989893133 0.994644147699528 -7.38414384668524 -1.85795213525946 -0.540924089605159 4.69909094030207 11.354686719721
4.9987587408586 1.71000618501143 0.200067944960161 -3.57457309202714 1.27652210755782 -6.50615458921953 -0.959958605332808 1.18288845582442 5.55342716737227 12.3379849867387
3.42628649798306 0.185594359311189 -0.660606583681975 -4.55118199261752 -1.03090115460483 -8.37593480023471 -2.95804234418002 -0.750591477480803 3.92881850329312 10.7788145932284
4.34748625321822 -0.235055212541059 -1.32518506483598 -3.77910924391313 0.699469323591753 -7.15009618238969 -1.93544698195024 -0.657386068864302 3.46689104600386 12.2665913061662
4.87578630447388 0.113998889923096 -1.26049184799194 -4.15900945663452 0.733459949493408 -6.8740668296814 -2.04887914657593 -0.369399547576904 4.06699132919312 13.558479309082
3.21456518173218 -0.637213802337648 -0.684729671478273 -4.60660848617554 0.197785282135008 -7.05767164230347 -2.56883344650269 -0.598185634613039 4.0013913154602 13.8212553501129
4.48810886903243 1.13489651246504 0.975487943129107 -3.94270968870683 0.929352994398638 -7.38028026060624 -0.770571474595503 2.19795536561446 6.56829094453292 12.9816415266557
5.04679996317083 1.33646041696722 1.8465970212763 -2.80706375295466 0.477094953710381 -5.90899246389216 -1.13274353200739 1.36260825937444 5.53693610971624 13.6822446042841
4.79711963480169 0.380520361120052 -0.801614267175847 -5.15732715780085 -0.450608712976628 -7.88382671529596 -0.342208368127995 -0.221509439294987 4.11167289560492 11.5984053785151
4.81559765555642 0.343917014382104 -0.331414101340552 -5.09305465004661 -0.548863289572974 -8.92903792641379 -0.680622933127662 -1.83291709206321 2.70694554068826 11.0822893402793
3.47721350409768 -0.192540524222633 -0.725648281790992 -5.41654526970603 -0.874408123709937 -8.06294953606345 -1.18787705681541 -0.0690454222939216 4.29345476844094 13.965429427407
4.19339054281062 -0.652241056615654 -1.11707145517522 -5.10182792490179 -0.567085569555108 -7.36791450327093 -0.661173170263115 0.0595166032964549 4.57817238027399 15.1909810846502
5.38770040165294 0.321260773051868 -0.813306487690319 -4.09794584621083 1.39301904331554 -6.18769422877919 0.224804245341907 2.5485690463673 6.07505448948253 14.4135754932057
6.20816775235263 0.775357922640715 0.237338742342864 -3.25476292696866 1.68113490017978 -6.21393994418057 0.646863659945403 2.19518729123202 5.95023604306308 15.2559034434232
5.11814328973944 1.49023362940008 -0.980637342279607 -4.2667815988714 0.393388002569026 -7.3318679636175 -0.239975721185857 1.44411203211004 5.49221822565252 14.133771389181
5.28666002100164 1.52598172968084 -1.63591020757502 -3.74913614446467 0.381522958928887 -5.71347253972834 0.0824335271661916 2.12168008630926 6.05686361139471 13.774601762945
4.93003924976696 0.450880848277698 -1.57714382518422 -4.500064052235 0.820423923839222 -6.99999920238148 0.177597843516956 1.11338504444469 5.2169359553944 13.5733855594288
4.88889586708762 0.780194161155006 -3.10129273154519 -4.79885399558328 0.602084038474342 -6.59783661582253 0.309136269309302 0.383116600730201 4.5071457602761 13.104207871177
5.34095514470881 1.36190546209162 -1.66204702203924 -3.89242803400213 0.860801107233222 -6.13030683344061 -0.193821542913263 1.06489313299006 5.62457311803644 13.0215629404241
3.26503810015592 -0.630088242617521 -5.30694523724643 -6.46324482831088 -1.15479794415561 -9.09364834698764 -1.09409466656772 -0.462991150942717 3.30675467577847 12.1986752423373
4.81846912557429 0.417962152307684 -4.76588527506048 -5.16012660806829 0.353068429773504 -8.42362491434271 -0.128638189489191 -0.328770559484308 4.20787246877497 13.2680168932134
4.21456675962968 -0.502066083387895 -3.14290470643477 -5.30224461121993 -1.15155262513594 -7.10148853822188 -4.24818558997231e-07 -0.598461575941606 4.01775412992998 14.0764227433638
4.31826911406084 1.24325309233232 -2.64232697053389 -4.83219017548995 -0.387413640455765 -5.9430853323503 -0.0243765310807653 0.933654169602828 4.91980872587724 12.716348509355
2.12595765373923 0.223447010733864 -2.02500803687356 -5.55060847022317 -1.03802378394387 -7.23790247657082 -0.838904216072777 0.772391484000465 4.46939103386619 12.7884728171609
-0.589462011510676 -1.11279460733587 -3.31612750833685 -6.22127315347845 -1.23988696878607 -8.07127162759954 -0.595117300206965 0.739450723474675 3.8517277544195 13.9628291433508
2.21573999578303 -0.276782243902034 -6.04298517053778 -6.71911737268621 -1.92671701257879 -9.48290368860418 -1.24787065332586 0.0939452951604665 3.47288206273859 14.6885853117163
1.63070455030962 0.422548918290573 -0.785998673872513 -4.93111738725142 0.114739088578659 -7.95759138627486 -0.305182786421341 1.26510110334917 4.50288167433305 16.1437304301695
3.05777321728793 -0.232713118466464 2.04659043225375 -2.92517222491178 2.13124142560092 -6.74704112139615 1.37481175335971 1.95347748669711 5.76682721051303 15.7153261748227
3.29873268821023 -0.631705353476786 0.469843795082785 -4.24096400521018 1.32561199881814 -7.18905360481956 0.67747585990212 2.46939079978249 6.12103646018288 15.5825132630088
2.82655416835438 -1.20515931736339 -2.71597207676281 -5.08127320896496 0.903357375751842 -7.87478555332531 0.599203933369029 2.3455113064159 5.85172735561024 16.1077948700298
2.38405753048983 0.244085797396572 -0.0328822049227639 -4.70278119173917 0.241505154696377 -8.31904744234952 -2.16846226778897 -0.0981955441561624 4.25521803769198 14.4842832175168
2.26666662042791 0.696805208379573 -1.40661504918879 -4.14466360265558 0.837243288213557 -7.08307912999933 -0.283461362665349 1.7191221410578 5.67933675592596 13.3038470441645
2.19143157438798 -0.253139920668168 -1.87596935792403 -4.28002781434493 0.959493212266402 -6.22515720887618 -0.567869611219926 2.55065875486894 6.45297294096513 14.0273561997847
3.9204176122492 -0.655429059808906 -3.41531484777277 -4.07091825658625 0.93307573145086 -5.942195112055 0.126656358892266 2.37785894220525 5.76408178156072 14.0073803121393
1.10449839505282 -2.250041476163 -4.8570914181796 -6.60146283236417 -0.973218432339756 -7.28755902377042 0.252621182528408 1.8367562380704 4.78553629788485 12.8599782076749
3.33853746760975 0.176940215717661 -3.37437890659679 -5.51299165378918 -0.200785385478628 -7.07350419651378 -1.24661706577648 -1.37270997654308 3.67400862086903 11.6890747677196
3.55288278406316 0.285252206975763 -1.63302934820002 -5.03679979497736 -0.305856115167792 -6.60028780156916 -1.93878687078303 -1.72044504339045 3.23819982355291 11.0507217580622
4.42699581493031 1.46482521403919 -0.618739544261587 -3.01756423603405 1.80047947276722 -5.57863372455944 -1.36061614643444 1.26549393046986 6.07543617595326 13.8449330936779
4.35852365493774 1.52767591476441 -0.0649315834045403 -3.76239938735962 1.16766576766968 -6.14461297988892 -1.1499077796936 1.50105314254761 5.95560007095337 11.6726797103882
1.88757524490357 -1.50910081863403 -0.636950397491454 -5.1394814491272 -0.982327365875243 -7.01135721206665 -1.36441698074341 1.22472105026245 5.81551847457886 16.5580688476563
1.62679530924017 -1.33560321981257 -0.0752672975713544 -4.4618086641485 -0.7645544832403 -7.38170765096491 -2.45578144246882 0.179153936559505 5.03419067209417 15.2299177820032
1.7541317246177 -0.769109318473124 0.844923426888204 -4.59776456139305 -0.681663105704569 -6.48076779625633 -1.80598981163719 1.27710383155129 5.79423659064553 16.4337980053642
2.05728192762895 -1.46070818467574 -0.518880410627887 -5.33113627000289 -0.982768578962848 -7.87826685471968 -2.47889666123824 0.216721014543012 4.55386395887895 15.8303856416182
1.24877699938687 -2.24428215893832 -0.525646599856291 -4.97085419568149 -0.886064919558439 -7.14431420239535 -1.2759727564725 1.16115721789273 5.3991456898776 17.1620211276141
-0.171124449643223 -3.17940234270963 -0.911274901303379 -5.75952815142545 -2.50631236163053 -8.01123904314908 -1.86931132403287 0.961287507143886 5.19247246655551 13.0192885485562
1.02748884721236 -2.09604058699174 -0.0894545121626429 -5.03494630293413 -1.74439797834917 -7.7995585008101 -1.98205743269487 1.33948149247603 5.84005465074019 14.2927886442705
1.25650805560025 -1.92612820538607 -0.520604905215176 -4.83823567303744 0.173759642514316 -5.32890873822299 -1.07178097638217 2.11913889971646 6.74576396075162 14.017252627286
0.523750513250178 -2.40131738836115 -1.34275987798517 -3.93864610845392 -0.307634145563298 -5.43830850774592 -1.22647264653986 1.48604223077947 6.00835439508612 14.2852208310908
0.933435734835538 -1.93775719729337 -1.02308243838224 -5.11282700625333 -0.548766795071689 -5.91733521548185 -1.70451325503263 0.89354735287753 5.63717299374667 14.4703438845548
1.64518571333452 -1.96622061295943 -0.423995728926226 -4.685445542769 -0.122880692915484 -6.01135801835494 -2.36308073564009 -0.236570115522905 4.44555497602983 12.5809590859847
2.90446757403287 -1.07621098431674 -0.368025788393886 -4.97619152936068 0.158946028622715 -5.65896893414584 -1.25829983624545 0.745551100644199 5.43880938616666 13.8656020077792
0.389649001034822 -2.85582867535678 -1.67759457501498 -5.17727223309604 -0.380017670718107 -6.246140870181 -0.788878830996428 1.17726954546842 5.22772749987515 13.3767114552585
2.08562529303811 -1.29694497368552 0.0535017273642815 -4.55653702995994 0.140541674874047 -7.16980492851951 -1.40562951348045 0.366390826485375 4.89146387793801 12.8942991516807
2.75666873238303 -0.815203025124291 0.403728172995827 -4.31357224204324 0.54632918617942 -7.13873703696511 -1.53656227805398 0.634895012595436 5.19042746803977 13.3479091384194
2.53311432058161 -0.939871900731866 -1.1729174787348 -5.06681739633733 0.030850297754462 -6.24272262399847 -1.05368720834905 0.620634919946845 5.03318203145808 13.511145955866
2.70248601219871 -0.903225924751975 -0.100056674263694 -4.42096426703713 0.771317455985329 -5.57714560248635 -1.19044211127541 0.991238568045876 5.48703667900779 14.1122414805672
2.87179284529252 -0.968879647688432 -0.557565637068315 -4.68753618760542 0.13968282179399 -6.45236391587691 -1.5808104948564 0.556106619401412 4.9154634995894 13.7475786729292
1.32140084179965 -1.39243392077359 -4.50254897204312 -4.65970877734097 -0.634108343991365 -6.90931586352261 -1.38821868029508 1.21937867077914 5.47429104718295 14.138249835101
1.4669695073908 -2.61855028325861 -5.20794199163263 -4.81849954778498 0.377741830999202 -6.32649133855646 -0.458842260187321 0.768467920476741 5.29749967401678 12.9408173734492
0.553390641645951 -2.34661088423296 -4.71675095991655 -5.72788224653764 -1.43797479109331 -8.58472238020464 -3.5118559403853 -1.70213494734331 3.0331183867021 10.671889443831
-0.109034252166747 -2.91151304244995 -4.15947217941284 -6.7290904045105 -2.24128408432007 -8.93583745956421 -3.47293157577515 -1.56278676986694 3.40390901565552 11.0258048057556
0.680611029538241 -2.50729142102328 -4.3559833613309 -6.05634461316195 -1.98344765576449 -8.618184670535 -3.81801186474887 -1.31990395459262 2.4346546086398 10.431921378049
1.20579260912809 -1.67891770276156 -3.06312447461215 -6.1657360163602 -2.26046639355746 -9.07747536572543 -4.16147118481723 -1.62269287976352 2.73626345721158 11.1710554989901
1.74834998737682 -0.741754687916149 -3.95805755962025 -6.32720009196888 -2.45202270854603 -8.58742348064076 -3.43533340800892 -1.63817612041127 2.87480052601207 11.2258518565785
0.118990794095126 -2.6173735705289 -2.54111586484042 -5.65980063351718 -1.68249998959628 -6.17101393612948 -3.0254603472623 0.525225535306063 5.12820042696866 12.8259109410373
0.729999134757303 -1.77094500281594 -2.77388804175637 -6.61340944983742 -2.09547083594582 -9.16184847571633 -4.11064379431985 -0.563253810188986 3.69259125969627 11.5300236441872
1.16971605474299 -2.31897527521307 -2.22615606134588 -4.43866330927068 -0.55230123346502 -6.22768766229803 -2.1809213811701 2.09826009923762 5.4023362940008 13.5286361520941
0.885578970475631 -2.60056795640425 -2.97799982591109 -5.02691759629683 -1.32887186570601 -5.73924555345015 -1.8713923887773 1.06774983839555 5.30708203749223 14.1763037248091
1.99824263832786 -1.0315749428489 -2.84354851462624 -5.12740967490456 -0.747557379982688 -7.42059395530007 -2.72376320578835 -0.0735499642112032 4.46659114144065 12.6868589141152
2.46229129271074 -0.415584989027543 -1.83404774232344 -3.724472470717 0.510015062852339 -5.26735157533125 -0.283531613783403 2.70459132628007 6.6485276742415 15.4520414395766
3.02176666259766 0.0762214660644531 -3.28694534301758 -5.17491912841797 -0.948154449462891 -6.70596885681152 -2.33529663085938 -0.608394622802734 4.43808174133301 13.4615430831909
3.42787034294822 0.250875065543436 -2.93399851538918 -5.18509905555031 -0.388983180306173 -7.54410784461281 -2.49138109900735 -0.672094752571798 4.39290005943992 11.5727406241677
3.47285484834151 0.494260068373247 -2.68265223936601 -4.3835094018416 0.226929898695513 -6.7323577447371 -1.40832400755449 0.525635953383013 5.38549065156417 13.3398277716203
2.30659983374856 0.145758845589377 -2.73722150109031 -5.45454480431297 -1.17542531273582 -7.72681309960105 -2.94148900292137 0.0960380814292208 4.87245485999367 14.731250741265
3.42043080763384 1.26341309980913 -3.15784582658247 -5.04762777848677 -0.756413789228958 -6.986955018477 -3.02050718827681 -0.178078980879349 4.04937234358354 12.7633477731185
3.62964230450717 0.735903557864102 -3.18513983813199 -6.0280181798068 -1.28802031603727 -9.76104277697477 -6.33740157214078 -3.75340384570035 0.592982110110196 8.24424153241244
5.33966759768399 2.32878140536221 -0.235379895296965 -4.28241892727939 0.391527453335847 -8.10814639004794 -4.59001704129306 -1.03170176419345 2.69358185854825 11.1112959775058
4.73655574105003 2.5151707389138 -2.11155731894753 -5.27759011008523 0.0768028952858657 -8.32342369773171 -4.55066330649636 -2.41583855368874 1.48040931008079 10.0592624404214
2.53589656136253 -1.44032261588357 -0.523015715859152 -4.73578236319802 0.250082276084207 -7.60562679984353 -3.74761746146462 -0.365016677162863 3.71721865914085 11.0613634803078
2.66479957753962 -0.920319669896905 -0.184050672704522 -5.25998222177679 0.391383058374579 -7.86770164316351 -3.93932449167425 -1.87049590891058 2.47301853353327 11.4791969125921
3.10585369630293 -0.790088991685348 -0.663908342881637 -5.76835475401445 0.0244747595353552 -7.29165492491289 -4.72479091124101 -2.32874141172929 1.61264576478438 11.3963328795
2.85893806977705 -0.205520777268845 -1.12945380644365 -5.69780936674638 -0.590496210618454 -8.52907958464189 -5.18537917570634 -3.05299201445146 1.30319008393721 11.3203896002336
0.873968141729183 -2.28858564550226 -1.47863195592707 -5.95185468847101 -1.00581548864191 -9.43865965062922 -3.68889616185968 -2.95258138830011 2.177145021612 11.3223490888422
2.42768695137718 -0.982819297096945 -0.138481833718039 -4.74092743613503 -0.526970603249289 -8.63735649802468 -4.36186478354714 -3.64380715110085 1.84707286141136 11.4232938506387
2.23303536501798 -0.915144642916594 -0.299692830172454 -5.73034544858066 -1.34368773373691 -9.36182471188632 -3.78077002438632 -3.0213400927457 2.17765454378995 11.5451901349154
2.6629299510609 -0.399278224598277 0.260387836803091 -5.92073589671742 -1.11816364635121 -9.24456745494496 -4.42327267039906 -2.01631313670765 2.61426395069469 11.3630956996571
1.61300302852284 -1.16951726566662 -0.343024956096304 -6.26013730656017 -1.06949590336193 -9.48161290775646 -4.4033276904713 -2.59285329471935 2.15086389888416 10.8083307873119
1.82985363006592 -0.552349472045897 1.04028091430664 -4.99810066223144 -0.0829013824462876 -8.21820106506348 -3.65061988830566 -1.86856689453125 2.77889976501465 11.2059193611145
2.57765000950207 -0.0997658382762552 1.54725259434093 -5.01931768764149 -0.869136870991099 -8.78238874782215 -4.3160305630077 -3.38543707240711 1.72868150364269 10.9527615893971
1.90063102028587 -0.678039481423117 0.335516045310282 -5.79085533835671 -0.924575736305929 -9.53611557700417 -4.36309044577859 -3.53672592856667 1.36814505837181 11.0183301665566
2.82795698859475 0.246293856880882 -1.07032792351463 -5.64201752922752 -1.50333230278709 -10.6812402465127 -5.28203789971091 -4.55057732842185 0.863981082222679 9.97890742041848
2.24682544361461 0.0944998134266264 -1.27019859660755 -5.59777237285267 -1.91112114299427 -10.6804940830577 -5.23112274516712 -4.72857834209095 0.693227993358267 10.2828166354786
1.51678896817294 -1.24300717440519 -3.04542683688077 -7.02885388461026 -2.398478976163 -11.4746565732089 -5.08875035372647 -4.50226353732022 0.44814539822665 9.60393668088046
1.14484932639382 -1.59524771950462 -1.33835646889426 -5.09937331459739 -1.26542517922141 -10.4417137839577 -4.69052169106223 -3.25493285439231 1.03862717368386 11.3339944145896
3.23829047463157 -0.449976279518822 -1.22418053366921 -5.47650940634988 -0.479774787209251 -8.09245331504128 -3.79940636374734 -2.61399872519753 1.50749175331809 11.3661195494912
3.73836737546054 1.16868430050937 -2.35206955996427 -5.83352631655606 -0.174489680203525 -6.62559861269864 -4.13069886294278 -2.39106530276212 1.59047346982089 10.8537848559293
4.1482383554632 0.425026113336738 -1.28499967401678 -5.64743596857244 -0.423896616155449 -6.1638200933283 -3.49685651605779 -1.85737401788885 2.34956377202814 11.4477679079229
2.64466037750244 -0.0261007308959975 -2.18426380157471 -6.65219173431397 -1.19015941619873 -7.37449893951416 -3.62780437469483 -3.15663585662842 1.14080944061279 10.9135078430176
4.27522962743586 2.00194280797785 0.0523597543889842 -5.11072809045965 -0.365019624883477 -8.38995439356023 -3.35389596765691 -2.02591020410711 2.29227274114436 12.6956707781011
4.72227949662642 0.232032723860307 -1.06152158216997 -5.47744565443559 -1.01332097487016 -9.40124898390336 -3.48642354445024 -1.04181485609575 2.9585542158647 11.3464750723405
4.56788955168291 0.423175196214157 -1.71037735505537 -6.00452675385909 -0.789017339186234 -9.37335075898604 -4.67984833283858 -2.74741615815596 1.36347327665849 10.4219730897383
3.69904213818637 1.28184586438266 -0.188098135861484 -4.23632735339078 -0.262332144650546 -7.6723052891818 -4.12099570361051 -1.94928473559293 2.57967263135043 11.1506422129544
4.70960091677579 1.66400956240567 0.10839699831876 -4.12305403622714 0.812374583157627 -6.33403159054843 -3.0992827502164 -0.265262135592373 4.02794503298673 12.92568396655
6.08896357796409 1.94604689858177 0.0740690924904577 -3.53260891654275 1.19558245918968 -6.05360119559548 -3.05212872245095 0.0936327674172155 4.33839137337425 13.0190168120644
6.14100537733598 2.22890363173051 0.206508497758346 -3.86232771439986 0.791562895341354 -5.72522558732466 -2.84461226029829 -0.651760240034623 3.27867303328081 13.8962682290511
6.13877054561268 1.96783682216298 -0.139471565593372 -3.9728818286549 0.430537665974011 -8.42211583744396 -3.33075383793224 -0.969791923869739 3.28711840022694 12.3905572544445
7.17887340892445 3.4624341617931 1.85372482646595 -2.70020927082409 1.66058098186146 -6.10635055195202 -2.12270225178112 -0.301153789867055 3.99379097331654 13.4008730541576
6.89716561057351 2.11243660666726 2.11847431876443 -2.77020041725852 2.15524990775369 -4.64278571388938 -1.59407965920188 -0.972501442649147 4.21579964377663 13.9106221935966
4.24480152130127 0.288371086120605 0.707329750061035 -3.81498241424561 0.932723045349121 -6.26913547515869 -1.61949443817139 -0.694510459899902 4.19701766967773 12.0882616043091
4.84173417524858 1.46918893293901 0.624790434403852 -3.52899908585982 0.58828950361772 -7.12395071549849 -2.91929792924361 -1.99651312394576 3.14699960188432 10.1582367463545
5.531845257499 2.58975522301414 1.2328197219155 -3.80084498145364 1.04460255882957 -7.02567560889504 -2.74183161475442 -0.194687678597191 4.48915498039939 11.3153402068398
4.95814610394564 1.3611497965726 0.622105607119472 -4.61441897478971 0.465851792422207 -6.51764201250943 -3.30955218401822 -2.33495997515592 3.00558186444369 9.7150054064664
5.85376880819147 2.24317405874079 0.879991037195378 -4.69568111246283 0.219811899011784 -7.35450984781439 -3.55634548013861 -2.22686816995794 2.91931865865534 9.64193294698542
5.80267495242032 2.58296269503507 -0.207481679049405 -4.8427355852994 0.0651699933138765 -6.86795454892245 -4.10406523617831 -1.23079138669101 3.0972639950839 9.89964503374967
5.499017533389 1.65979081067172 -0.00239104357632769 -4.82374495592984 -0.119767371090976 -7.98450965014371 -3.06956214037809 -2.56416243639859 2.02525502118197 9.91175347241488
3.42226859872991 0.652030676061457 -1.11676243001764 -6.33723667318171 -1.77986171895807 -10.393148691004 -4.84949711019343 -4.12125805074518 0.558763235265559 8.4936206037348
4.77418583089655 1.40342395955866 0.0583330934697948 -5.4590180570429 -1.00204784219915 -9.01509029215032 -4.76492435281927 -3.73775607889349 1.59498184377497 8.12123649770563
4.6147799318487 0.731520158594304 -0.330340879613704 -5.82860900705511 -0.557879942113704 -8.59384681528265 -3.882964628393 -1.03926994150335 3.71139095479792 11.0807685678655
4.26802286668257 0.58167490525679 -0.433589605851608 -5.38384595350786 -0.152110724015671 -7.77276196913286 -3.35802236036821 0.321380944685501 4.58615431352095 14.429803462462
5.38123030229048 1.10729212327437 -0.451202444596724 -5.01662641005083 0.603120751814409 -7.52175717787309 -3.63702969984575 -0.987299017472701 4.26637262864546 14.032222218947
8.07612357573076 4.22481093840166 0.72968230680986 -1.98020996613936 2.16394458250566 -5.70574440522627 -1.69196571870284 -0.104452748732133 4.32279143766923 14.0955883069472
8.88128794756803 4.51218260851773 1.54673613634976 -1.33218251141635 2.22796382037076 -4.19766484173861 -0.921122178164396 -2.65564213666049 2.28381861773404 11.7286619099704
7.15241016041149 1.90536082874645 -0.849726070057262 -3.25013576854359 1.22078097950329 -6.16496693004261 -1.45162044871937 0.0740581859241836 4.08086360584606 12.5068146098744
7.92988580356945 2.60487836490978 -0.301351607929575 -2.90543562282215 1.65272420536388 -6.96781545985829 -1.07195097316395 2.32452958713878 5.68656343113292 14.1869127143513
7.16647330197421 2.50473109158603 -1.59009656039151 -3.31009015170011 1.7218636599454 -5.64185055819425 -0.317193118008699 1.9856576052579 5.59590903195468 14.2106434431943
6.26076165979559 -0.152414876764471 -1.75172861272639 -4.39743669683283 1.77517167871649 -5.94458254033869 -0.087311345880682 2.67163888757879 5.84756414240057 15.3933982068842
4.86749570152976 -0.774045779488304 -2.7168119690635 -5.84956343390725 -0.036397769234398 -7.12074454047463 -2.45796759345315 1.30807511589744 3.98443619988181 11.6125790335915
6.20164967450228 1.60199643048373 -2.19382952776822 -4.73587321368131 1.59102726849643 -3.8184327992526 -0.512581816586582 2.2608022776517 5.42712689313021 12.4880018320951
5.46121318123557 0.0663414695046178 -3.00168984153054 -5.26986305930398 1.25204665444114 -3.35105126120827 0.115600655295633 2.00072104714134 5.79713637612083 12.8608957030556
6.88407474864613 2.39372211803089 -1.57368796955456 -3.89780944477428 0.920252383838999 -4.54118102680553 -1.30137580524791 0.992067874561656 4.3421912800182 13.3031259189952
5.24209878227927 0.163277600028298 -0.547427203438499 -5.4866361878135 -0.690972354195335 -8.0720796845176 -5.09037687995217 -2.86861326911233 0.675364468314431 12.2967519500039
7.05799049897627 3.76301426454024 -0.150714449449019 -2.85193591551347 0.65583080811934 -5.40941005186601 -1.86019092039628 -1.25368648008867 2.99706406159834 13.0286039785905
6.2383285262368 2.51406724236228 0.137768337943339 -4.24543707587502 -0.140166690132833 -6.12124006964943 -3.00032561042092 -2.19547217108986 2.48856408379295 13.0339918830178
7.92545171217485 4.28664155439897 1.35487885908647 -2.75107340379195 1.31129117445512 -3.92682222886519 -2.70405344529586 -1.86465601487593 2.92392678694291 13.0730304284529
6.70573513724587 3.66144459464333 0.24290554740212 -3.61140925667503 0.471114089272238 -6.54679209969261 -3.31599337837913 -3.75938708565452 1.66659062125466 11.8008975289085
6.43837611458518 3.39282862923362 -0.474317862770775 -3.78371842124245 0.163480446555397 -6.5105975411155 -3.55169708945535 -2.16604645468972 1.87528197548606 11.4962536551736
7.36407061490146 5.15297957333652 0.543554982272063 -2.14437226382169 1.39316817196933 -4.66125229922208 -2.52850083437833 -1.74919442263516 1.80062743100253 10.7113906947049
6.63759632110596 3.97033710479736 0.609287452697753 -3.37326412200928 -0.0442502975463874 -5.34169368743897 -2.66624431610107 -3.74251728057861 1.04373569488525 10.6543781280518
8.16607449271462 5.09349224784157 1.01748345114968 -2.4904091574929 1.59617111899636 -5.5531304099343 -1.64330794594505 0.164477088234641 3.09259102561257 13.7336804650047
6.26793389753862 3.24855618910356 -0.951191850142045 -4.45506376786665 0.346720747514205 -7.46769423051314 -2.85326666398482 -0.750197358564897 2.80493646101518 11.6726766152815
9.05383029417558 7.36342730955644 3.36617675261064 -0.282563062147659 2.64466205076738 -6.38626369996504 -1.05661282105879 -0.193182797865433 2.87043586210771 12.6663910432295
8.60790184194391 6.0248873537237 2.31590011770075 -2.12086364572698 2.38662460500544 -4.98820182626898 -1.1285082990473 1.43708923513239 4.64313629323786 14.7897980516607
8.78185134367509 5.26198440031572 1.97667746977373 -1.96462769074873 2.64371924833818 -4.12158150239424 -0.529569096998735 2.2448239846663 4.68937259153886 13.3780718369917
6.03441056338223 1.88826283541593 1.56318768587979 -3.30929079922763 1.30861004916104 -7.40811053189364 -2.07887926968661 -0.187506589022551 3.06870946017179 9.333045092496
5.93145310662009 1.33953797600486 -2.04591810920022 -4.6250997803428 -1.45194494941018 -9.02664244391702 -7.16601240851663 0.750432369925758 -0.271099688790063 11.63102423928
5.11928632042625 0.721973202445291 -1.35892317511819 -5.59985373236916 -1.07996008612893 -8.39862082221291 -8.06438276984475 -1.33570692755959 -1.14985487677834 11.4816625335
4.62458209124478 0.659786978634919 -4.11430664929477 -6.03610917004672 -1.09507294568149 -7.17296906384555 -4.72626038464633 0.712282935055818 1.51689032641324 13.0853345784274
7.07453982613303 2.37550322792747 -0.748351409218529 -3.66841824271462 0.532374069907448 -5.28392536856911 -4.2451642296531 1.69010607979514 1.33058230660178 12.8141328551553
9.18083258542148 3.9798657503995 1.98406287106601 -1.49545506564053 2.26678915890781 -4.73931721774014 -4.81342343417081 1.29367419156161 1.16254588040439 12.8225934115323
7.00046508962458 2.37657802755183 -1.54509574716741 -3.89981872385198 0.823711091821846 -3.53324920480901 -6.10734969919378 -0.528608625585381 -0.280817335302178 9.69762199575251
7.00974922180176 2.48885040283203 -1.70140571594238 -3.91529960632324 -0.148463439941406 -7.15512390136719 -7.56855316162109 1.06412773132324 -1.54830093383789 11.1937420845032
5.76070733503862 2.29112763838334 -0.810673280195758 -4.62910894914107 -0.462969346479937 -5.11266569657759 -6.09817175431685 1.36643357710405 -1.57910971208052 9.84928746656938
4.17594966888428 1.45923480987549 -3.71000995635986 -5.79350986480713 -1.66036739349365 -6.68817081451416 -8.89125003814697 -0.802016639709471 -3.05450954437256 9.87530527114868
3.54347059943459 0.477163531563498 -3.5133321501992 -5.66489960930564 -1.68117120049217 -5.64269997856834 -8.27799775383689 -0.14486481926658 -1.6189000823281 10.7884704849937
4.02542744549838 1.47492371472445 -1.81341780749234 -5.07940901842984 -0.0125488194552332 -4.12726248827848 -7.14607085314664 0.730939492312345 -1.43740882006558 12.3677774516019
4.41551279588179 0.185641046003862 -1.55682111219926 -4.26682782606645 0.753042931990191 -4.46664357618852 -4.21859479383989 2.49496244950728 1.26817202134566 13.1439840750261
6.70969318910079 1.48271774812178 -0.18527961210771 -2.76767325834794 1.6547625021501 -5.18827796415849 -4.45196319059892 3.59035706086592 0.532327886061235 13.4233009771867
4.46914645975286 0.580633848363703 -0.542495042627507 -4.16398170644587 -0.538474351709539 -7.49544265920466 -6.81913307363337 0.678404539281672 -1.46498230153864 11.7586943799799
4.56499515013261 1.31727347807451 -0.615910191969437 -3.76538147492842 0.49651465849443 -5.4921518759294 -5.20462860627608 1.77935061888261 -1.10538162751631 12.0839675469832
5.29592629345981 3.14814110669223 -1.35495833483609 -3.60995368090543 0.622897347536956 -5.62513426867398 -5.23813895312222 2.05937310132114 -0.757954398068513 13.3486411181363
5.02781430157748 2.3354324427518 -1.12413081255826 -4.36865481463346 0.855439576235685 -5.48979815569791 -6.06959590044888 1.56966725262729 -1.02065524187955 11.4597443667325
4.7541204105724 2.23795849193226 -0.212347446788442 -3.31270068775524 0.964395106922495 -5.20348399769176 -4.45201915394176 1.80344730723988 -1.47769969593395 11.4755192409862
3.96485579230569 0.465464236519555 -1.92306649468162 -4.23132645867087 -0.0125898101113044 -6.85711991570212 -2.44960915825584 3.03690397956155 -0.998326657035133 10.4934316895225
5.35813824046742 1.87703815806996 -1.49509795795787 -3.60780891071666 1.12402168620716 -5.18673881183971 -1.75904067646373 4.45231453288685 0.82919136394154 12.8656908642162
4.71654849485918 0.615192942185836 -3.47559685273604 -5.01632637544112 0.231617502732711 -4.70964951081709 -4.44835991425948 3.13239341215654 1.84067302183671 13.668306164308
5.06605931195346 0.721610268679534 -3.13203696337613 -4.66873625842008 -0.28030470934781 -8.10946539965543 -5.00522498217496 1.23931618603793 0.513262948122893 11.6212379542264
5.82939079458063 1.95665863210505 -1.6779992276972 -4.31620952432806 -0.587142675573176 -7.99364063089544 -6.61070224588568 0.666298181360418 -0.297208517247981 10.8455250566656
4.68778459375555 0.153960626775568 -3.20483263189142 -4.95353563482111 -0.760435659235174 -8.66540582830256 -6.7072492426092 0.644790094549005 -1.17053659612482 10.254354875738
5.28381472500888 1.24092322262851 -3.06766862002286 -4.80649918642911 0.172020253268155 -7.00754136172208 -4.88797921267423 2.84075480374423 1.00050002011386 12.1841652956876
5.72243145162409 2.19785049611872 -1.91453716104681 -3.89078113382513 -0.325164526159114 -8.28439304178411 -6.52032634561712 1.0287993257696 -1.07378169840032 10.2443178003485
5.38923527977683 0.981209538199685 -2.70059511878274 -5.02216265418313 0.244055531241678 -7.99629900672219 -6.1554500839927 1.23353268883445 -0.932164408943869 10.2846386649392
5.02710832249035 0.394637237895619 -3.2605618130077 -4.923537124287 0.181660782207143 -7.42076193202626 -5.92421995509754 1.07035554539074 -1.66053663600575 9.74511350284923
6.11974195133556 0.738761459697375 -2.43331381190907 -3.68298193324696 1.00896600376476 -5.60756346095692 -4.43237921107899 3.19303849827159 -0.310982192646375 11.7039771426808
5.85362162156538 0.649467606977982 -1.65435014204546 -3.57019029097124 1.3317605452104 -5.81821809248491 -4.87731919722124 3.08509745164351 1.01780905290083 12.7670346693559
5.83645849227905 0.847969341278077 -1.89706201553345 -3.51539964675903 1.9063551902771 -5.70429010391235 -4.27016611099243 3.25069551467896 0.425600337982178 12.4694469451904
5.60478649139404 0.120139694213869 -1.9149974822998 -4.35524597167969 1.17204246520996 -6.1465763092041 -4.56599655151367 3.1529260635376 0.685754394531251 12.4388819694519
5.63143847205422 0.579182841561057 -1.13039090416648 -3.81190945885398 1.08052942969582 -3.09682347557762 -2.81156613610008 2.82226870276711 0.667090632698752 12.4085747978904
8.00306020216508 2.81202397779985 -0.650394578413529 -2.33802809281783 2.26599679426714 -3.64116682572798 -1.16975225968794 4.6948336167769 1.71897302107378 14.7053247495131
6.87118264111606 1.99220295819369 -1.46083811846646 -2.9047811421481 1.79999562176791 -4.91772440997037 -0.094976225766267 3.97511979016391 1.53021832379428 13.4638468829068
6.16492748260498 1.73557376861572 -2.52560710906982 -3.49179172515869 0.570342063903809 -6.27947521209717 -2.6317663192749 2.29982948303223 -0.685790061950684 12.4271655082703
6.09273321845315 1.41201002814553 -2.61632172844627 -3.80084626457908 0.391034915230492 -4.10692612908103 -3.82213036797263 3.00077898719094 -0.200845883109352 10.4345439217307
6.10996396324851 2.33256203911521 -2.37159483649514 -4.09504454352639 0.919996807791971 -4.25132124640725 -2.15214865424416 2.97585732720115 0.35895402214744 11.6874752738259
6.53409385681152 1.95245456695557 -2.62169551849365 -3.45828151702881 1.58641338348389 -5.39950466156006 -4.43109226226807 3.36482620239258 1.49671840667725 11.9717483520508
6.26179673454978 1.84097268364646 -2.49011824347756 -3.28890059211037 1.47899796745994 -3.18570921637795 -4.72615454413674 3.40131165764549 1.31310059807517 11.4619934775613
5.36838125749068 0.863517518477007 -3.31372476057573 -3.52479958967729 1.24014257951216 -5.2478926225142 -3.41821885542436 4.35518240495162 1.7611987547441 11.7538473562761
6.75842669226907 2.08255865790627 -2.34018990776756 -3.5453634001992 1.62841894843362 -4.38642594597556 -4.72215554497459 2.2860689423301 -0.21936318657615 10.8945536873557
5.64356645237316 1.11937268864025 -3.06551805843007 -3.94587198604237 0.728967033733021 -5.4474608074535 -3.89107958186757 0.924697243083607 -2.43287340510975 8.91722425114025
3.59509145563299 -0.205407506769355 -5.05405176336115 -5.9586538141424 -1.32362497503107 -7.46918619329279 -6.20704973394221 0.582750909978692 -1.68165529424494 9.20761548822576
3.12131678841331 0.207714913108131 -5.86444962241433 -6.62718117453835 -1.71187508322976 -6.63602555014871 -6.50817406394265 1.07464682839133 -1.58018219687722 9.74219643852927
5.78103811090643 1.41197664087469 -3.07657926732844 -4.32924574071711 0.382357423955742 -4.93800466710871 -5.08860128576105 2.53062040155584 -0.299245054071601 10.4230826551264
5.74365167617798 2.34718828201294 -1.98811502456665 -4.44736452102661 0.149330425262452 -5.3929726600647 -5.53590745925903 1.98077230453491 -0.734363269805907 9.95348291397095
6.92100224061446 2.06912121339278 -1.0268069787459 -2.32178225950761 2.66347584290938 -2.79236331419511 -2.69137874083086 3.54908356233076 -0.601781038804489 11.4741743521257
6.82669824253429 2.52386659275402 -3.29252630580555 -3.26849180568348 2.08608525883068 -4.04256636012684 -5.38796812404286 1.51721757542003 -2.00749021876942 8.44738286625255
6.68829516497525 2.97947100726041 -2.93293686780063 -2.76559945019809 1.82770136919888 -4.41720696362582 -5.51903649243442 1.78067092028531 -1.84859963330356 8.04256228533658
6.65410066951405 2.20298029292713 -3.06357835422863 -2.60238145481457 2.26083017696034 -3.68278764377941 -5.61222909580578 1.85041929591786 -1.5503814090382 7.47753645290028
6.95458959232677 2.56078599583019 -2.25686575282704 -2.66340948451649 1.92533086429943 -3.96887899745594 -6.12176824916493 1.20461724888195 -0.515408767353403 8.39130567203869
5.83696211901578 2.22500838366422 -2.48938427838412 -3.21831761273471 1.32792796221646 -4.72370396527377 -3.96790562543002 0.683318510922518 -1.95631848248568 7.7112077626315
6.590313131159 2.70196359807795 -2.57772237604314 -2.8005445653742 1.5916787927801 -4.67716581171209 -4.17150289362127 1.04781931096857 -1.47954541986639 7.65384309942072
7.58393339677291 4.01929430528121 -1.96247144178911 -2.62086339430375 2.26743654771285 -3.73962827162309 -3.37178655104204 2.96824793382125 0.759135766462848 9.41599611802535
7.25931452837857 3.38002108660611 -1.92430973919955 -2.32738209637728 2.15725993243131 -3.44137669476596 -3.24937153729525 2.74414347735318 -0.669381150332363 8.89951705065641
7.61621294888583 4.11040888699618 -1.17411507693204 -2.04832734194669 2.49931250485507 -4.09861077395352 -4.79819382754239 0.119841679659757 -1.20132721987638 8.98369608792392
7.38111966740001 3.16074651371349 -1.74445921291004 -2.57952696193348 2.22241967808117 -3.22895246852528 -3.91212850917469 1.39816850315441 0.44047349583019 10.038065849651
9.370222455805 4.89230287725275 -0.392423265630548 -0.995244615728204 3.5267747705633 -2.52726899927313 -3.50975000208074 2.71966207677668 1.33375394994562 9.47938383275812
8.16705956025557 4.10154118104414 -1.44214377836748 -1.04783568815752 3.93563046021895 -1.84359488920732 -2.31526503996416 3.92845501466231 3.29916348023848 11.2430540518327
7.86286342794245 3.59212959462946 -1.84892951791937 -1.59185516184026 3.13280666524714 -2.05875694101507 -2.73825370615179 2.44461906606501 1.85114467794245 9.44003189260309
9.74338065060702 5.1533261385831 0.320835217562589 -0.176599398526278 4.77823077115146 -0.900035754117098 -2.37827290621671 4.2518311587247 2.25539980801669 9.90914832028476
10.4409714612094 6.12511595812711 1.05201205340299 0.208073225888338 4.87984904375943 -1.84401265057651 -2.51343480023471 2.88259371844205 1.08907183733853 9.18010958758267
9.93814649581909 6.1245922088623 0.605832481384276 -0.00904521942138814 4.42289867401123 -1.74780712127686 -2.44596920013428 3.59358348846435 3.0499547958374 11.491404914856
9.47859782305631 5.53054160204801 -0.324449357119473 -0.774062928286465 4.02094763842496 -1.26784687909213 -3.48358326825229 2.51765173998746 1.37093562212857 10.4957606228915
9.73449849215421 6.00937270251188 -0.192972191897304 -0.425600060549648 4.26408003893766 -1.20122338208285 -2.96333123120395 2.86632060137662 1.28840064135465 10.4009647282687
9.51998705430464 5.29592031999068 0.402395196394487 -0.0378361268477008 4.77556604905562 -0.449726156754927 -2.53726201490922 3.66418642564253 2.51216311021285 11.8840488867326
9.53329484245994 4.32148091576316 -0.354963137886742 -0.482072665474632 3.98410908959129 -1.70792944648049 -2.08974631049416 4.32898919365623 3.31592767021873 11.7168542601845
9.63689310767434 4.45606549002908 -0.267206833579323 -0.453636810996315 4.75034077384255 -0.552719757773659 -2.93812625191428 3.94236214377663 3.46636326529763 12.7133601448753
8.57524245002053 3.18077795722268 -0.0936275222084753 -1.37310941002586 3.66745894171975 -2.17931897423484 -3.22539098046043 4.01466696479104 2.67089121558449 11.9845718643882
9.00766113454645 4.13159111196344 0.122823030298406 -0.318590849096125 4.42956379110163 -0.617958753759211 -1.21658393686468 5.54022434408014 3.84040954763239 12.674284250086
9.01386137008667 4.80453939437866 -0.918583202362061 -1.31411008834839 3.85313768386841 -2.58840208053589 -3.39492826461792 3.2189938545227 1.57489080429077 11.0344178199768
8.24912897456776 3.79861418117176 -0.603633247722279 -1.62854512821544 2.8962780605663 -2.3487981189381 -2.47235044132579 3.80934969295155 3.6064545284618 11.3820487629284
9.03523179834539 5.79703065698797 -0.940727025812322 -0.524318486993963 4.45984384363348 -1.46088388616388 -2.1469667261297 4.62434980219061 3.29268190210516 12.7993914777582
9.48624565818093 4.89157917716286 -0.263442490317605 0.238527800820091 4.82395031668923 -1.25152728340843 -1.45713755867698 5.34815075614236 4.30152752616189 13.3682811520316
8.4685923316262 3.78666178963401 -0.705667807839134 -1.18162758567117 3.65748946449973 -2.50590737082742 -2.20631630637429 5.06471316597678 3.54337279579856 12.4361702658913
7.03766138770364 2.77353937842629 -1.37670724175193 -1.997909710624 2.43005449988625 -3.4997464873574 -4.18126885674216 3.1524694702842 1.80409128882668 10.9494817993858
7.71395568847656 3.00297718048096 -2.02106494903564 -2.02105541229248 2.44388847351074 -3.705934715271 -3.50277729034424 3.48629360198975 3.51094512939453 12.2816627502441
7.96326663277366 3.14340808174827 -2.20742104270241 -2.0521819374778 3.33713366768577 -1.84346840598366 -1.88028595664284 4.9353611686013 4.09981848976829 12.5669987418435
7.34271437905052 3.20232016823509 -2.50674717643044 -2.67351811148903 2.68637473366477 -2.34377567984841 -3.0593690178611 4.51044280312278 2.9304819800637 12.1575108268044
6.44053688916293 1.67119446667758 -3.19038447466763 -3.12911852923306 1.32022801312533 -3.44307765093717 -4.4312215718356 4.06532612713901 1.74788227948276 12.3338030901822
7.13670395070856 2.42514465505426 -2.08702327554876 -1.98575450723822 3.19267891103571 -2.41738750284368 -3.08452464883978 4.59853695089167 1.75924537832087 11.708663446253
6.73007841977206 1.81668921383945 -3.28080205050382 -2.90906361666593 2.0115515795621 -3.03834370699796 -3.80838040438565 4.41758223446933 2.48993655118075 12.0198404398831
6.56182700070468 1.90938502225009 -3.24128693667325 -3.4223725232211 1.72998362454501 -3.46100396243009 -5.40429276553067 3.07061224850741 2.29462748440829 12.07468920621
7.23218758322976 2.63347275473855 -3.33852832100608 -2.28721873543479 2.63465149619363 -2.88848178169944 -5.192330048301 2.52957756736062 2.53478176810525 12.228541209481
5.95072406422008 1.80152648578991 -4.59727341045033 -3.76520019878041 1.13988631855358 -3.95120674480091 -5.49573761333119 2.20384257923473 3.10180038105358 11.5414013255726
6.02934221787886 1.52608637376265 -3.53561253981157 -3.89189000563188 1.43288187547164 -3.640362219377 -4.6652359528975 2.81740908189254 0.586108727888629 11.4627638296648
5.81699304580689 2.20998220443726 -3.82783861160278 -3.99337358474731 1.39278059005737 -4.21453447341919 -4.41190881729126 2.85484056472778 1.88662748336792 13.1843283653259
6.85864136435769 1.45063374259255 -3.18216731331565 -3.25398089668968 2.69665978171609 -2.75757243416526 -3.30292155525901 4.01320908286355 2.23801777579568 13.1175782463767
7.64073277386752 2.42222214612094 -2.33861922350797 -2.10062789050016 3.41422558697787 -2.27721213427457 -2.41602896777066 4.01678181561557 0.831373223391445 11.0905089465055
7.917174243927 2.26076688766479 -2.4283953666687 -1.98027334213257 3.12186708450317 -2.0216513633728 -1.89671621322632 4.76741971969604 2.16972723007202 12.3987869262695
6.93649833852595 2.06397407705134 -3.112163847143 -2.35759956186468 2.65216987783259 -1.93847305124456 -1.69244415109808 4.91350525075739 3.92839973623103 13.7141143625433
7.33364588997581 2.78343589089134 -2.96263306357644 -2.67538254477761 2.55104453346946 -2.62293617942116 -1.81781761863015 4.4147234656594 3.30761821053245 13.0089479186318
7.423223547502 2.90128045515581 -1.65878195329146 -1.39777273698287 3.50347333387895 -0.975815720991655 -1.19240469499068 5.76587872938676 4.78822713331743 14.3276165051894
7.86917533874512 3.70859375 -1.92483196258545 -1.25211772918701 4.03698005676269 -0.800161933898927 -0.577219581604005 6.02357139587402 5.4388822555542 14.7350603580475
7.600937054374 3.02158467552879 -1.8825662873008 -2.31670935370705 2.86937825463035 -1.50072272040627 -2.60500509955666 4.71718232414939 3.13729111931541 12.9556037642739
7.36261563734575 2.91462426619096 -1.76779074235396 -1.52245420976119 3.46162229017778 -1.39924711747603 -0.627181001143022 6.50939183668657 4.87954526381059 14.5975819154219
6.20575010126287 1.73301946466619 -2.67787779027766 -2.82150877172297 2.67110215967352 -2.13795507604426 -1.26941717321223 5.25122224634344 3.39949094598943 13.0284324819391
6.91312071193348 2.2707409511913 -2.54730847965587 -3.24772695194591 2.57447859157216 -2.64007619510997 -3.18120435367931 4.05610128749501 3.32727285731923 12.5412034641613
7.17949613224376 2.99274381290783 -2.18406359065663 -2.68471781123768 3.0030139316212 -2.34175745357167 -2.60405794490467 3.89991315494884 2.45328172336925 12.2539203990589
7.88707603974776 3.76595654054121 -1.80310378508134 -2.33986411528154 3.63596024079756 -1.98149047331377 -2.75984130339189 4.30175556703047 3.22413601441817 13.1846958593889
9.34906617944891 5.29053727930242 -0.773141462152655 -1.32075460607355 4.19366590326483 -1.9426704233343 -2.98539121801203 3.56066934412176 2.50824586694891 11.9788574392145
9.40146421952681 5.32047152085738 -0.243075613542036 -0.382554297013716 5.22671198411421 -1.75049901442094 -1.24372029737993 5.35535406632857 4.36144518418746 12.733110185103
9.1107663414695 4.70224945761941 -0.356588433005594 -0.645481178977274 5.07502453543923 -1.18048484108665 -1.85347754738548 4.829225470803 3.32751839377663 12.5149583122947
8.92845333272761 4.47821319753474 -0.696650617772882 -1.10386382883245 4.52090347463434 -1.34186660593206 -1.17673408334905 4.95633686239069 3.76913631612604 13.0094131296331
8.25876085107977 3.40910474603826 -1.01454313451594 -1.17068250829523 4.05306379144842 -1.40351446325129 -0.228232938593084 6.26731244867498 4.30031816309149 13.2828735524958
9.03606263940985 3.77674714868719 -1.1501088922674 -1.32849939519709 4.24076787775213 -1.14914186651056 -1.12674577886408 5.75718252008611 5.43049947565252 14.8058396989649
8.81599388989535 3.63808403882113 -0.850129500302401 -1.12957324114713 4.36680661114779 -0.858519926938143 -1.15921534624967 5.66421376141635 5.28542767438022 14.1993161288175
7.42760197032582 2.4186317097057 -1.25669940601696 -1.72800906788219 3.3696815143932 -1.20460590015758 -1.25241168629039 6.0972787510265 5.94799057353627 13.913900531422
6.76814459020441 2.07704542333429 -2.65765382593328 -3.24518205469305 1.91069410497492 -2.82575799768621 -3.16513444727117 4.21300600225275 4.58181856328791 13.0484061067755
7.29859092018821 2.48554637215354 -1.8662974617698 -1.95059082724831 2.95974280617454 -2.12181732871316 -3.27695534446023 4.99201705239036 5.00640895149925 14.4295649745248
7.46112718582153 2.56480112075806 -1.31190023422241 -1.81899175643921 3.75067892074585 -0.783196544647218 -1.78940687179566 5.97596063613891 5.59300889968872 14.7590683937073
7.6115820017728 2.77079316052524 -1.70315150347623 -2.20174578753385 2.95406266125766 -1.73563937273892 -1.5878866108981 5.84819718274203 4.25125428113071 13.4657942858609
6.82899788076227 1.56745937520807 -1.60270473306829 -3.17498180216009 1.74566486532038 -2.86498233621771 -3.16406986063177 3.96023967916315 2.45701816732233 11.8602574175054
7.19812473817305 2.11364254517989 -1.53349605040117 -2.33633723692461 2.46427712007002 -2.05217090086504 -2.95555606321855 4.39903053803877 3.8186634497209 13.4139646009965
7.6354323387146 2.65759572982788 -1.41495790481567 -2.69165506362915 2.56293878555298 -1.69336023330688 -2.96388902664184 4.41282949447632 3.01434526443482 13.2003189086914
6.86221564899791 1.95184768329967 -1.67593799937855 -2.61153637279164 2.63630736957897 -1.76358257640492 -3.47461925853382 3.54881824146618 3.29946387897838 12.7539855350148
7.65912896069613 3.09256916913119 -1.79910868731412 -1.96725482073697 3.27104073437777 -1.22821444598111 -2.99310320940885 4.37621861371127 3.84374504956332 14.0102353659543
8.08980101672086 3.23104495135221 -0.98551922711459 -1.97727185162631 3.76274985400113 -0.691003617373379 -1.94412022503939 4.85789603320035 4.7817270192233 14.3038150700656
8.46100436990911 3.74966346567327 -0.472741967981513 -1.02192676717585 3.83821784799749 -0.89778888875788 -2.64449871236628 5.16585456674749 4.86407291238958 14.3474725419825
7.66863524697044 2.51444804451682 -1.95986855246804 -2.38975441672585 3.23755252144553 -1.68692887046121 -2.71712601401589 4.81908404610374 4.79124533913352 14.0966037490151
8.23315023942427 3.62654089494185 -0.429597143693403 -1.40567326979204 4.51474165482955 -0.471461538835005 -2.03592420057817 5.66283678574996 5.41932749314742 14.4137356237932
6.06890532753684 0.334994766928933 -3.61665966727517 -3.29651882865212 2.22007701180198 -2.31813862540505 -2.77066853263161 4.76244208595969 3.21348140022971 13.9046468474648
7.91531750939109 2.65134522698142 -1.30802157141946 -1.32452776648782 4.06265351555564 -1.37174799659035 0.503437016227029 6.40275285027244 4.50547311089256 14.4439925887368
6.08690123124556 1.36328653855757 -3.64405866102739 -3.34941907362504 2.49346689744429 -2.4893440766768 -0.667461828751996 4.83013968034224 3.76758150620894 13.1285524801774
7.5793120210821 2.71738212758845 -2.5266564542597 -2.51990825479681 3.1004998033697 -2.13755542581731 -0.783480947667901 5.12023513967341 3.23209064657038 13.1521980112249
7.7277063369751 2.41655006408691 -2.57034168243408 -2.39143619537354 2.97595062255859 -2.60157260894776 -0.507219886779787 5.09702243804931 3.14056339263916 13.2340196609497
6.73970305702903 1.81803691170432 -2.45387470938943 -2.92422688224099 3.11435973427512 -2.10405743338845 -0.785600783608178 5.06397330544211 3.07777297280051 13.4727958419106
6.77228626771407 1.07361969514326 -2.33822074369951 -2.79138198332353 2.73343166871504 -2.56725516752763 -1.02224746183916 4.82200417085127 3.71161827607588 14.0858477072282
7.28332530801946 2.49038326090032 -2.11432350332087 -2.55652702504938 3.41131889169866 -1.78747833425349 -1.83214271718806 5.29336559122259 3.87047302072698 13.7223831350153
6.66418574073098 0.793125369332053 -1.22394349358299 -2.28414513848045 3.4069206497886 -1.78153016350486 -2.00116135857322 5.34547255255959 3.73985502936623 14.2387325546958
6.28994498686357 0.474477152390914 -2.19154610200362 -2.69226326508955 3.07371650175615 -1.92409576936202 -2.03922524018721 5.11635241941972 4.78573642210527 14.7648833795027
6.11737168918956 1.16390336643566 -2.84174620021473 -3.05014501918446 2.73988832126964 -2.48304067958485 -3.43541799892079 3.55819047581066 3.0028544772755 12.8526297916066
6.84542079405351 1.67703242735429 -1.84293369813399 -2.45736317201094 3.86113162474199 -1.31853870912032 -1.99088863892989 5.32071204618974 3.68563647703691 13.024341063066
6.66888753717596 1.79777948206121 -2.3728404825384 -2.28655393773859 3.44862024133856 -1.56128462011164 -1.56095464879816 5.28632394617254 3.0274452382868 11.648780744726
6.92720160050825 1.5600341276689 -2.62249150709673 -2.35399022535844 3.1040261702104 -1.65287175612016 -1.68212285475298 5.25177321000533 3.32300886674361 11.0503505186601
7.64183052236384 2.86586006337946 -1.55883590524847 -1.63605491464788 4.40097149068659 -0.884735029393976 -0.920617979223078 6.31056030446833 3.84994514638727 12.4765334909612
6.91871568506414 0.97766324823553 -1.80095842534845 -2.55880907232111 3.26022645776922 -2.28837183172053 -1.82086160833185 4.41407415216619 2.80319043939764 11.7036149198359
8.39860936078158 3.22535916241733 -1.55757502642545 -1.51715449419888 3.92610283764926 -1.38246897784146 -2.05368212786588 4.50387974652377 2.13884659680453 10.6684839335355
6.98760778253729 1.62476426904852 -2.8441726511175 -2.73881834203547 3.0084188634699 -2.1659442728216 -1.92874258214777 4.47366792505438 2.11518174951727 11.0542386228388
5.97494186054577 1.29025043140758 -3.86329304088246 -3.64516292918812 1.98840297352184 -1.45297848094593 -1.98085628856312 5.37655032764782 4.19383586536754 12.3337055553089
6.79224079305476 2.36234729940241 -2.87125045602972 -3.2351992780512 2.04687851125544 -1.89845878427679 -2.54642707651312 4.35445945913142 3.86879985982722 12.3255397623236
7.34066506299106 2.73978444012729 -3.10069922533902 -2.35590819445523 2.69029637250033 -2.15685347643765 -2.44325331774625 4.49980278882114 2.65209122571078 10.9064366427335
6.28875087391247 1.69668887745251 -3.5897758137096 -3.44877315868031 2.52925990711559 -1.75755001414906 -1.59442211497914 5.22636150013317 3.55122684131969 11.7418324817311
7.92133695429022 3.4491155797785 -2.06792371923273 -2.20433729345148 2.99274904077703 -1.93300169164484 -1.29383962804621 4.86165124719793 3.61166364496404 11.458123033697
8.13197547739202 3.9844554120844 -2.34749286825007 -2.48350971395319 2.76227981393987 -2.45537250692194 -0.82695263082331 5.39466220682317 3.42649108713323 11.0874293500727
7.11314204822887 3.16245177875865 -2.72468658794056 -2.63830849040638 2.15039161335338 -2.36683937419545 -0.325308765064587 5.09118655811656 2.68869117390026 10.6350531924855
8.68015358664773 4.01880333640359 -1.49922110817649 -1.45775534889915 3.56263039328835 -1.01131751320579 -0.016139290549539 5.63905976035378 3.59024498679421 11.7740628502586
8.18231122277 3.36782471916892 -1.95503599860452 -1.39192755439065 3.68233315727927 -0.72553999640725 0.97150819084861 7.06846349022605 4.51607243797996 12.7966577269814
9.434206199646 4.01793117523193 -0.824982452392579 -0.0125911712646491 4.73003787994385 -0.218355941772462 1.07252807617187 7.19786949157715 4.65140933990478 12.6446172714233
8.92749810652299 3.4163143678145 -0.905014749006792 -0.113672967390581 4.50283265547319 -0.217795129255816 2.43271565870805 8.21503091291948 5.57232690290971 13.5806052728133
10.0658264333552 4.29763700311834 -0.323125821893864 0.777454393560237 5.53325082605535 0.607870119268245 2.50492193048651 8.25515271967108 5.38445474451239 13.9942898923701
8.91468285647306 3.77596901980314 -0.813711651888759 0.296418658169834 4.89895199862394 1.29899357882413 2.96951912966642 8.93289612856778 5.87241791811856 14.4391281518069
8.62511736262928 3.3538199077953 -1.21863931309093 -0.766527115214956 4.21113306392323 0.353008330952036 2.57155329097401 8.32428556789051 4.2534723888744 13.6586981426586
8.51520703055642 2.84903691031716 -0.762069962241434 -0.684717438437723 4.43534443595193 -0.114631912925027 1.48818371512673 6.80700562217019 3.47728131034157 13.3602955124595
6.96801209883256 1.86416840986772 -2.72738432450728 -2.14615416093306 2.72872662977739 -1.26395773454146 1.2392370744185 6.38660550550981 2.61784577803178 13.1304810090498
7.22076679576527 2.00605560649525 -2.46527312885631 -2.29243682514538 2.5148418079723 -1.84404204975475 0.188596500049936 5.36512447703968 1.5085637699474 11.9032862316478
6.42548674670133 1.86193770495328 -4.0947902766141 -3.75622635754672 1.51534194079312 -2.61831551465121 -1.42624741467563 3.84266871539029 0.909772101315586 11.6637904080478
5.7792032068426 0.641769201105291 -4.15996763055975 -3.47465535944158 1.29727914983576 -2.75052854364569 -0.912140100652522 4.52849271947687 2.06934526616877 12.0384428804571
6.40245863307606 0.769663299213757 -2.64596513401378 -2.98328164707531 1.65761801112782 -1.96758607517589 0.505131209980359 5.43552252162587 2.86171766627919 12.8200029980053
7.56585928310048 1.69112058986317 -1.29787019382823 -2.25385430942882 2.56277319301259 -2.17305711399425 0.764204467426648 5.74780031551014 2.44414564479481 11.7649240146984
7.78460657813332 2.55072272040627 -1.32598912499168 -1.88870847008445 3.12930643775247 -0.89324605248191 0.829576136849145 6.55405390479348 3.95129072882913 12.8064628861167
7.51713243831288 2.16567388881337 -0.531681381572376 -1.32399018894542 3.07613531459462 -1.17214807163585 1.73645368922841 6.83443704951893 4.48200956691395 13.5388580929149
7.49312913201072 2.72536790154197 -0.888640048287133 -2.14428198554299 3.13734853050925 -1.64395964362405 0.560403225638648 6.01244866631248 3.53771817467429 12.499350903251
8.67195472717285 3.80560932159424 -0.133620643615721 -1.01839962005615 3.77913436889649 -2.10178127288818 -0.122039222717284 5.38501701354981 2.87060031890869 11.4165717124939
8.03205093903975 2.85770782990889 -0.796416430039841 -1.57323565916582 2.94908127351241 -1.04888263182207 0.369124265150589 5.8589409308 3.34676346345381 12.4344714598222
7.82205300764604 2.54633908705278 -1.04560942216353 -2.58380026383833 2.00198274092241 -2.93858999772505 -0.869820542768998 4.42996125654741 2.3331995530562 10.6174254937605
8.41068646691062 3.62038419029929 0.403597805716775 -1.59566405036233 3.00900742790916 -2.54314139106057 -1.04536726691506 4.42658040306785 2.12833688042381 11.6679682471535
8.03563919067383 2.29481925964355 -1.0750862121582 -1.87814483642578 2.56743659973144 -2.0645881652832 -0.0976272583007827 5.61073913574219 2.73285427093506 11.491245174408
7.96624437678944 3.340893424641 -1.70453294407238 -2.04456361423839 3.12044397700917 -1.49772866855968 -0.460956894267689 5.13085428584706 1.53543630946766 12.0100032459606
7.17609232989225 2.1176587971774 -1.37824231061068 -2.00073605450717 2.30924624529752 -2.0177057352933 -1.00138455304232 4.87634772387418 1.90426272478971 12.1038839253512
6.8320366859436 2.62745161056518 -2.7637656211853 -3.21675519943237 1.41878099441528 -2.35372381210327 -0.915808010101319 4.51808519363403 1.47024507522583 10.8268849372864
8.50170450210571 3.88184671401978 -0.86450548171997 -1.10816354751587 3.42853479385376 -1.08699388504028 0.7880690574646 6.50323801040649 3.5058367729187 11.8486235618591
9.15313848148693 4.87602361332286 -1.03771845210682 -0.436054862629284 4.53985723148693 -0.498804725300182 0.160258613933216 6.04482205997814 3.93694528232921 13.0195172656666
8.84289257743142 3.52809803702614 -0.639270851828837 -0.473764488913798 4.61511223532937 0.568756034157492 0.944063117287374 6.37530701377175 3.19123642661355 12.7189425728538
8.19828153090043 2.74086595015092 -0.815323586897417 -1.00446390672164 4.18549466566606 0.0146744294600047 0.525712255998091 6.2034008546309 3.58353639082475 12.9219486756758
8.64536632191051 2.9523664821278 -1.19615303386341 -1.2514909397472 4.23201526295055 0.526215206493031 0.417780529369008 6.03988898884166 3.02650893818248 13.3755022395741
8.13162835728038 2.8149960864674 -1.01857439387928 -0.908754981647839 3.98240216862072 0.288802467692982 0.347512565959583 6.1750167239796 4.33724530826915 14.3341523040425
8.52128320173784 3.2740421815352 -1.31818384690718 -0.896100945906205 4.14061074690385 0.22208028273149 0.19093900160356 5.70877080397172 3.93890004591508 13.8255541844801
8.68737319599498 3.4495001186024 -0.940531695972791 -1.10376259196888 3.81272224079479 0.604313885081897 0.0304575313221314 6.15804198871959 4.05323604236949 14.0360088695179
7.7530612858859 3.27443312731656 -1.57461262616244 -1.69825459393588 3.41622447100553 -1.11883068951693 -0.109185227480801 5.9517164143649 3.43974589434537 12.7193260106173
6.52197319377552 1.44289451945912 -2.79866546284069 -2.78379005085338 2.28548580516468 -2.13407271992077 -0.781758724559438 5.28586250651966 3.4352088581432 13.232734264027
6.6578215859153 1.63233082511208 -1.63730819008567 -2.65462691567161 2.1557578346946 -1.63879973671653 0.663713385842062 6.44362919547341 5.01037304618142 14.7665359280326
5.86930654699152 0.608369809930974 -2.60077668970282 -2.80154611414129 1.56671522313898 -3.12771989648992 -0.605596559697933 5.45943353826349 3.92145441228693 13.639092428034
5.99010707681829 0.892960088903255 -2.75147960836237 -2.74638126546686 1.79431678598577 -3.07183407003229 0.110033529455013 5.90511371439154 4.52361823862249 14.7251737291163
6.44738457419655 0.494597174904563 -1.98059394142845 -2.35799910805442 1.98481915213845 -0.351771614768289 0.863997199318625 7.41053459861062 5.71800015189431 16.0080078623512
6.14900604594838 1.13843075145375 -2.48770984302868 -2.62367328297008 1.78278747905384 -2.9505031932484 -0.453760944713245 5.61279217113148 4.25232712138783 13.9833015571941
7.36052557338368 2.2537445675243 -1.24449494968761 -1.63175538669933 3.24274774898182 -1.14570001255382 1.57203337062489 7.35394617427479 5.39724584926259 14.613584245335
7.55261520905928 1.84965710206465 -0.971239046616986 -1.34011836485429 3.71646122498946 -1.47491832212968 1.15639500184493 6.88375668092208 4.96588139100508 14.8098826841875
7.53807875026356 2.19302603114735 -0.912896667827258 -1.35565522800792 3.35085531581532 -1.50289300571788 0.425106490742078 6.90305658687245 5.33134504665028 14.2327918659557
7.7138898936185 2.53370648297397 -1.7820407780734 -1.21928137865934 3.8004730311307 -1.28707236376676 -0.128699484738437 6.25978451642123 4.13871842297641 13.8856964674863
8.13360368555242 4.1648927861994 -0.941456205194648 -1.27885473424738 3.44541513269598 -2.47800672704523 -0.377104169672187 5.76049482172186 2.27214586084539 12.0843588048762
7.74655353372747 4.03912078684026 -0.800319558923896 -1.53251827413386 3.13715278452093 -2.3951510255987 -1.079215890711 4.34614192789251 1.73348247354681 11.7715955907648
7.62484875592319 2.3417276469144 -1.57799586382779 -2.35464533892545 2.45213070782748 -3.95647105303678 -2.32913264361295 3.91634694012729 1.14935437115756 10.4941672411832
6.80891892693259 2.07516286156394 -1.97015764930032 -2.70077326514504 1.84074589989402 -3.84582903601907 -2.99475290992043 4.08686921379783 1.55522725365379 10.8708600737832
7.13416161103682 2.10891022248702 -1.31061397032304 -2.59269175962968 1.31480183167891 -5.61154017881914 -4.20250163511797 1.56340183778243 -0.771690706773239 8.44189705415205
5.97533623955466 2.11231438896873 -2.38967688300393 -3.72516424872659 0.978510067679665 -5.32942564704202 -3.82648070075295 1.60092370293357 -0.978164508126 8.29647652886131
7.02021885785189 2.2457351771268 -0.902565947445957 -2.31461810198697 1.77755452069369 -3.74210261431607 -1.96981524554166 3.53723622235385 -0.292618742856114 8.82280445965853
7.24658368717541 2.18392823826183 -1.07785440791737 -2.4725096355785 1.68279241215099 -4.86860109676014 -2.86679483760487 2.82463048588146 -0.305509818683969 9.41368650089611
8.69809025851163 3.94124192324552 -1.75193339261142 -1.8285458651456 2.64814633456144 -4.06246119412509 -2.77612811001864 2.33486432162198 -1.46254473599521 8.60463971224698
9.00824972499501 4.25345465053212 -0.79999974857677 -1.97746328007091 2.97871729243885 -4.06631520878185 -3.57510999332775 1.55863901485096 -2.69646314274181 7.60283705104481
8.18773722215132 3.43630098863082 -0.770776037736372 -2.56247258619829 2.43633245988326 -4.02750134901567 -3.08245397047563 2.92529367967085 -0.579472784562544 8.80532335801558
7.43441859158603 3.08422461423007 -1.96620663729581 -2.31559094515714 2.2730864611539 -1.90359028902921 -2.60093793002042 3.88567534360019 0.296408566561613 11.0279125300321
6.96041217283769 2.36398044065996 -2.49278244538741 -2.92678246064619 1.97528090910478 -2.93323311372237 -2.86530289216475 3.14481940702959 -0.22178253694014 9.19216933683916
7.89343674399636 3.9909613869407 -2.04410617134788 -2.16661898873069 1.95998699881814 -2.13357798836448 -2.02822177193381 4.17446072318337 0.885381057045677 10.5952571175315
8.16853883049705 4.21545674584129 -1.51555941321633 -2.04040835120461 2.78078057549217 -1.0114071152427 -1.29551241614602 4.93504502556541 1.98959138176658 13.098527691581
7.81710157394409 2.83298025131226 -1.97690668106079 -2.65725412368774 1.97765645980835 -1.71898736953735 -2.49699869155884 3.10724935531616 0.800746059417726 12.490031337738
8.89048246036876 4.29648355137218 -0.504314864765515 -0.981291259418835 3.1633696902882 -1.50861784328114 -2.0466198574413 4.24461129795421 0.92770913730968 12.8491382945668
7.04989824295044 3.12010869979859 -1.11840238571167 -2.21590986251831 2.17593488693237 -2.28195371627807 -3.08939542770386 2.96992788314819 -0.49490919113159 11.3916512489319
8.91477559696544 4.24932645450939 -0.913522971760141 -0.927463782917368 4.07927583347668 -0.369343055378305 -1.13642145503651 4.75505899082531 1.08553670536388 13.0361602176319
6.92521902431141 3.39202734340321 -0.998680626262317 -1.5463452685963 3.48804613460194 -3.01965955387462 -3.4501767505299 3.09131094325673 -0.843346153606067 8.80164667476307
8.18488951596347 3.8509709444913 -1.09067658511075 -1.48882798281583 2.5664774981412 -3.16064766970548 -2.42154435244473 3.35696288022128 -0.850827494534578 9.74333449277011
6.30874421379783 2.05965401909568 -1.04575941779397 -3.15081808783791 1.09276177666404 -3.65506003119729 -3.33833334662697 2.42899110100486 -1.31681845404885 9.05822064659812
5.51875892118974 1.14710822538896 -3.56243691010908 -4.10247215791182 0.701917795701462 -4.64070877595381 -4.74266228242354 2.2391807122664 -1.53447327180342 8.09175506071611
6.03525142669678 2.08309440612793 -2.42165489196777 -4.11322708129883 0.518908309936524 -5.29611892700195 -5.4486572265625 1.77826194763184 -1.05022735595703 7.38602046966553
7.47868886427446 3.64900174574419 -1.35683760209517 -2.81820997758345 2.29978719191118 -3.44972738786177 -3.51747641129927 2.27900472120805 -1.00020918412642 3.9275318665938
8.10060380588878 4.00421212803234 -0.778239501606333 -1.92162824977528 2.61037133823742 -2.98874784816395 -3.24232603419911 1.49673150669445 -3.33662725795399 3.10596250187267
7.13724779649214 3.53485941453414 -2.13661027388139 -2.92536378340288 2.20644831223921 -2.92803597883745 -3.27802491621538 3.47345804734664 -0.657364134355024 8.78851103349166
6.65416571010243 2.86666056026112 -2.76881364475597 -3.09687188755382 1.63298841823231 -2.69423249851573 -3.40174630771984 2.92418810237538 -1.60687211643566 8.69371744502675
7.17949835170399 3.49952856410633 -1.67418988834728 -2.84326299320568 1.92514387477528 -3.58807309757579 -4.11810430179943 2.08380476344716 -2.14826329838146 8.03827921260487
6.11669654846191 2.31681270599365 -2.56049995422363 -3.79790954589844 0.626593780517577 -5.50935440063477 -5.31961326599121 0.962931823730468 -3.33590965270996 7.67885608673096
6.47321861440485 1.80696647817438 -2.23154193704778 -3.96606380289251 0.332159692590889 -5.32244235819036 -6.01022464578802 0.471750909631904 -3.3640645200556 8.17502182180231
4.75901050567627 1.03241558074951 -3.88053112030029 -4.61876277923584 -0.482726860046387 -6.25860576629639 -7.34550838470459 -0.121480751037598 -3.42376308441162 7.45173759460449
4.07888137643987 -0.620012170618232 -4.2202128236944 -5.59170902425593 -0.624280816858466 -6.61443126851862 -6.59270656759089 -0.411462671106513 -4.32270992452448 6.08799278085882
6.2474667635831 0.958039006319915 -2.10790948000821 -3.19948128786954 0.964737614718352 -5.73578957644376 -6.16009835329923 0.890526494112883 -2.7474816235629 7.4120118227872
4.11508593125777 -0.1836821122603 -4.59874787764116 -5.20568147139116 -0.838265089555222 -6.94954934553667 -6.98002114729448 1.00336775346236 -2.46368089155717 7.90696081681685
5.81232281598178 2.10272236737338 -2.22038058367642 -3.56512812701138 1.1068212595853 -6.86750773516568 -5.01405505267056 0.97645970257846 -1.94012812701138 10.2480432597074
6.06437041542747 1.64678313515403 -3.56415817954323 -4.78529999472878 -0.312033393166281 -7.84383843161843 -6.93300125815652 -1.19530174948952 -5.45229981162331 5.84723021767356
4.85027190121738 -0.0725777539339916 -4.36090020266446 -5.23693589297208 -0.502627650174226 -7.98384980288419 -4.94861916628751 0.194840153780852 -3.71993569460782 7.69694014462558
4.22688693133268 0.0443221959200777 -4.44069558056918 -5.31361847790805 -0.927273568240079 -8.52359276684848 -6.12226372632113 -1.13348847302523 -4.83261757763949 7.06984156695279
5.16588051535867 0.413880660317162 -4.95808474800803 -4.92299906990745 -0.241171524741432 -7.72498767159202 -5.5742937781594 -0.107115433432838 -4.01800029061057 8.31009514548562
5.93586194298484 2.87472378990867 -4.47564566352151 -3.70029127814553 0.438872692801734 -7.16644346930764 -5.87785208441995 -1.34449446418069 -5.14129126288674 6.64399945519187
6.86421772349965 3.52869316447865 -3.34928420673717 -2.8428278316151 1.60342308391224 -5.10976890217174 -4.71846679340709 -0.210721050609241 -3.33282760273326 7.69321247447621
7.00362641594627 3.18065030358055 -3.35466902472756 -2.51464598395608 1.28662736199119 -6.15171187140725 -5.10928480841897 0.0842538573525182 -2.89064543463967 5.41248948357322
7.50510500127619 3.26379392797297 -1.74534322565252 -2.09727193659002 2.4603118723089 -2.53489972894842 -2.43365384882147 1.90900991613215 -2.63327314203436 8.78362081701105
4.50600287697532 -0.746200110695579 -3.51400711753152 -3.65415528037331 0.574087593772195 -2.48473885276101 0.0069431998512961 3.67594477913596 1.18284461281516 11.2366633155129
5.91020698547363 -0.235752868652344 -4.40492324829102 -3.79629974365234 0.771945190429687 -1.92911415100098 0.146218490600585 4.78910655975342 1.67269916534424 13.4270193099976
4.50387602719394 -1.01499814120206 -4.30237835970792 -3.89923543063077 -0.524780932339755 -3.72605580416593 0.0359109011563383 4.19830828579989 1.25476389798251 12.8287938204679
5.42695158178156 -0.259450739080254 -4.15579015558416 -1.87769109552557 1.58712022954768 -2.1948259527033 -0.372459238225762 4.99651544744318 3.43630903417414 13.0491191690618
6.59717866724188 0.817203729802912 -3.36336687261408 -1.95049074346369 1.57829210107977 -2.76307657415217 -0.689199239557439 3.08100721185858 -0.379491597955877 8.45936223810369
6.51475556113503 1.61335404135964 -3.6993462302468 -2.15946357033469 0.677673651955345 -4.34010855934837 -0.219247505881569 2.89745362021706 -0.839463875510475 10.0996874115684
8.25207823840055 1.39041918841275 -2.11278897198764 -2.10747319134799 0.352770033749668 -4.13508969220248 1.06565493670377 3.13434905138883 -0.901471909609707 9.99973458376798
8.47213093150746 2.84036651958119 -1.83920367847789 -1.38088115345348 0.538544810901989 -1.07938274036754 1.48166576732289 5.01167217601429 0.85611835826527 11.6877438198436
8.16591185656461 2.24005812731656 -2.58376770886508 -0.837191399660977 1.42228049364957 -0.363186654177579 0.302056494626132 3.65196246233853 -0.424191292849454 10.1378318699923
7.25637013695457 1.00420911095359 -3.09465830542824 -2.04520838477395 1.35506779930808 -0.25259440161965 -1.32715265967629 3.73467404625633 0.273789952018046 10.9260330893777
7.11391196684404 1.04200206236406 -1.72133411927657 -2.63314594788985 1.43106494383379 -0.248851438002152 -1.09697880311446 4.41972766356035 0.862854342027145 11.2312058015303
7.22829364429821 1.02746509205211 -2.57237507213246 -2.56012798656117 1.16238330494274 -0.454226268421518 -2.08132053722035 3.66484950672497 0.529872166026724 12.6463434566151
6.6692231351679 0.69651920145208 -2.52370899373835 -1.75034588033503 1.37120181863958 -1.09032123739069 -3.55840366536921 2.75121146982366 -0.237345392053779 11.6841576749628
7.32147679762407 1.59000001387163 -2.16367926164107 -1.5401460127397 0.750566343827682 -2.29622282548384 -2.72860350175337 2.95982537703081 0.118854383988815 12.2657960458235
8.0236045403914 2.68814864592119 -0.944846005873245 -0.607462735609573 2.78520884947343 -1.90428432984785 -1.09676823182539 5.01839843229814 2.03053679899736 13.0363360925154
5.32139368924228 -0.263221064480867 -1.85044411745938 -2.99839905825528 0.897677144137297 -0.450227061184968 -1.10526589480313 4.09994097622958 1.5355994311246 10.9952351656827
5.98149184313687 0.424134055050935 -1.74300118359653 -2.85670967969028 1.42101744738492 -0.698703011599456 -0.598530968752776 4.79566268053922 2.05229071703824 10.6862566861239
6.42757943760265 0.722958122600208 -1.61068292964589 -2.24920984614979 2.1149077762257 -0.412442649494519 -0.571635688434949 4.49818185459484 1.35379079471935 12.5338526118885
5.79521585811268 0.00894380916248494 -2.58298658024181 -2.67467282902111 2.01028086055409 -0.105464683879507 -0.241033302653921 5.12946821559559 2.11132742274891 12.3604967724193
6.46389519084584 1.07162128795277 -2.26704181324352 -1.62983668934215 4.1334775577892 0.202522624622691 0.533796657215465 5.9788440357555 2.70916401256214 12.0027507435192
5.83783727125688 0.277121595902877 -2.50133223100142 -2.71133703751998 3.19376569227739 -0.174153275923295 -1.40005392594771 4.21524148420854 0.637663893266158 10.566958956285
4.50856955268166 -0.399098561026832 -2.95797078392722 -2.81666295311668 2.54555495002053 -0.833956883170387 0.131579234383324 5.07077009894631 0.823336436531761 10.5769332192161
6.78928942246871 0.341245599226518 -1.22598462538286 -1.83126454786821 3.86501688523726 -0.84880261854692 1.90676493211226 6.38616270585494 2.87873644395308 11.9874295668169
8.4468896519054 1.48868538249623 -0.213634716380728 -0.383190380443228 4.95945621837269 -0.00376914631236858 1.96125770915638 6.65223003734242 2.73080898631703 11.6122744213451
8.42811165722934 1.50785504254428 -0.469708815487948 -1.69563616839322 3.67728958996859 -0.388310805234042 -0.118317976864901 5.16221676739779 2.64036332043734 12.6001487818631
7.73892149491743 0.673567147688431 -1.27239385084673 -2.55888143019243 3.44449362321333 -1.96311345533891 0.177551598982376 4.77512297196822 1.05611834092574 10.7930854277177
7.44690267389471 1.23463098352606 -0.989488202875311 -2.03218229467219 2.2454685384577 -1.59069593602961 -0.522155362909491 3.5571197683161 -0.503181058710272 9.61920015161688
7.15313010649248 0.697232775254683 -1.59082455201582 -2.04797215028243 2.88752799467607 -2.13541454835372 -0.897085614637895 3.79832511381669 -0.117971845106645 10.1340723557906
5.92363678325306 0.373827327381481 -3.04888309131969 -3.95567287098278 1.10627018321644 -3.49452556263317 -2.35071338306774 2.45672069896351 -1.38167346607555 9.58797394145619
5.4066310188987 1.060741927407 -2.20093867562034 -3.02426287911155 2.34041359641335 -3.68122813484885 -1.36438510201194 3.40534737326882 -0.592263672568581 9.87089779593728
7.17582450346513 2.11138949827714 -1.66540588899092 -1.6340090231462 2.81115374998613 -3.97538818879561 -0.632052083448929 3.80011496977373 -0.282009740309281 10.1419867082076
6.4417631669478 1.50165105299516 -3.0016772703691 -2.35767244859175 2.15373635725541 -3.98576235337691 -1.11686205430464 3.92575192884965 -0.674671884016558 10.8286750359969
6.4821987065402 1.47798918810758 -2.41225815686312 -1.95033646496859 2.26547526446256 -4.09913254651156 -0.806156167117031 3.95663451281461 -0.259336480227383 10.8453903111545
6.58761991154064 2.43787587772716 -2.40521894801747 -1.51608167995106 2.19265283237804 -3.69927870143544 -1.69862257350575 2.96621621738781 -1.51908193935047 8.27252687107433
6.67636994448575 1.85630730715665 -2.78456946286288 -2.44744559201327 2.47666958895596 -2.33612700375644 -1.14914580258456 4.32250908938321 0.277554789456453 10.6927445324984
6.22707467512651 1.33717446760698 -3.0828332380815 -2.40381903214888 1.59978585676713 -3.80288214250044 -1.52874083085494 3.20961480574174 -0.365818925337358 10.2715440316634
6.23353418870406 1.98716673417525 -2.85167947248979 -2.48301759199663 2.95893511338667 -3.40385117964311 -1.4127909226851 4.22777494950728 0.375981660322708 11.9752553419633
7.70919618606568 2.60739145278931 -2.31282320022583 -1.66526308059692 2.0506688117981 -5.00340929031372 -1.64034929275513 3.28614721298218 -0.698264026641844 9.97228870391846
5.54479836550626 1.18060635653409 -3.62369013699618 -3.08058215054599 1.96552704897794 -3.1570687380704 -1.38182497891513 4.22606228915128 0.524417391690342 11.3348836812106
6.5256182237105 1.36869206862016 -3.35730204148726 -2.17477259202437 2.52178063826128 -3.21685442491011 -1.76021608872847 3.9830452485518 1.07922711805864 12.4273077531294
5.09757836948742 0.755121551860462 -3.54727140773426 -3.49245420802723 1.86566098820079 -2.92119184840809 -0.975875533710827 4.61554082523693 1.37254556309093 13.4874437678944
4.73907794085416 0.743453398617831 -4.72424565228549 -3.86634503277865 1.05568255511197 -4.5080133524808 -2.25260983380404 3.39867629137906 0.723655119809237 11.2815712842074
4.24332653392445 0.745179523121227 -4.31285918842662 -4.2498461116444 0.468400348316539 -6.73332465778698 -3.96192420612682 1.83811508525502 -0.840845714915883 10.8491719852794
5.25867698842829 1.78450916463678 -3.58227969949896 -4.15790988748724 0.424092752283268 -7.53296520059759 -5.26344157999212 0.796504480188542 -0.772909658605403 10.1553807085211
4.84270202463323 1.12984000986273 -3.36644066030329 -4.42107284719294 -0.0103977983648136 -6.75662315542048 -4.71453750783747 0.591776960546319 -0.738072282617743 10.765574091131
7.82491762854836 2.61171324469827 -2.22819916985252 -2.38194482109763 1.35106642462991 -5.83820168755271 -4.07220475456931 1.91716654517434 1.01105482795022 10.3537123940208
5.47240706357089 2.00665350827304 -2.68892792788419 -3.69650963869962 0.762474736300383 -6.08245972720059 -4.96697548952969 1.43535300168124 0.56549139889804 11.0175549593839
6.06873553882946 2.18785899769176 -2.80327469218861 -3.51225525249134 1.16721099506725 -5.39909416545521 -4.15455299724232 2.28984874378551 0.43774551044811 11.3754338611256
6.27112714594061 1.9769195730036 -1.54125173742121 -2.44368131810969 2.03547136133367 -4.72408827001398 -1.37820203954523 3.86854974573309 0.670319002324884 13.0691317731684
6.79537812146274 2.66861287030307 -0.429132071408358 -1.07666358080777 2.65947285565463 -4.67639121142301 -0.57257994738492 4.26360932263461 0.337335976687346 12.2466258135709
5.16793558814309 1.03266737677834 -3.58242585442283 -4.09967210076072 0.482494570992209 -5.70594575188377 -3.12314774773338 2.62942812659524 0.250326373360373 11.3529188416221
6.30347798954357 1.81388925205578 -2.71845461238514 -3.20735384334217 0.152515159953726 -6.8499395977367 -3.26247621883045 2.51433919559826 -0.505354179035532 10.9605729449879
6.36807801506736 1.06619241020896 -3.7728121063926 -3.63614485480569 1.29312112114646 -5.91320631720803 -0.338169314644553 2.85873391411521 -1.67314551093362 9.54494550011375
5.65317419225519 0.773386747186834 -2.70259782617742 -3.30856439417059 1.38070371801203 -5.36752816980535 -0.0914890462701976 3.58011701757258 0.307436734979802 11.3454740350897
7.05479366996072 1.1785834572532 -0.406776116111061 -1.77813689491965 2.38685829856179 -4.94533126137473 -0.172702477195045 3.0235598824241 -0.801135704734108 9.41023476340554
6.3562160578641 1.05748234662143 -0.642669096860018 -2.11128176775846 1.80828152569858 -4.05560626116666 0.34462796124545 4.37798272046176 0.562718018618497 10.3619743433866
5.5862060026689 0.737334771589801 -2.72369046644731 -3.15551801161332 1.18940310044722 -5.51224179701371 -0.283077673478559 4.18360571427779 0.631482644514605 8.90612368150191
4.48058600859208 -0.806402249769732 -5.51764492555098 -5.44212727113204 -0.80855755372481 -6.86435131593184 -2.68005566163497 2.1275481744246 -1.28512768311934 8.04198737577958
4.95557933287187 0.621839098496871 -1.62627071900801 -4.41146320863204 -0.077423520521684 -6.16760487122969 -3.46372837586836 1.93558078245683 -1.13146442933516 9.9285889192061
6.30311437953602 1.32858129848134 -1.35794023167003 -4.22809175144542 0.193266357075085 -7.41384843479503 -3.76334718357433 1.69174238551747 -1.40209153782238 9.64528986323964
5.98905205293135 0.689143414930864 -1.17648387388749 -4.07533717588945 -0.267895464463667 -7.67554927305742 -4.40182567076249 -0.26037669615312 -2.05133700804277 8.66360210938887
5.80837551463734 1.40994945872914 -2.63761695515026 -4.25843604694713 -0.214586101878773 -6.79594596516002 -2.61346419941295 -0.401458584178577 -3.11243613849987 8.14966503490101
7.56725970181552 1.70980349454013 -0.494530764493074 -2.95872792330655 2.28900328549472 -5.66584118929776 -4.17900761691007 2.06965628537265 -1.23272809115323 9.72905436429111
7.1463794708252 1.98371315002441 -0.993775367736816 -2.37861728668213 2.12695503234863 -4.69876956939697 -3.46153354644775 2.58996105194092 -0.237618446350098 10.6477866172791
8.22389144030484 3.48600215044889 -1.39532929333773 -2.56992798718539 2.8365480336276 -5.18525772961703 -2.90683823498813 3.41919440356168 0.453072729977695 10.5023061665622
8.57904586791992 2.81883678436279 -0.864852333068846 -2.83067264556885 1.68977603912354 -4.24654521942139 -1.88626041412353 4.44014511108399 2.50832710266113 12.7536574363709
6.80872292085127 2.54083294434981 -1.07171874479814 -2.76714568571611 1.70621914430098 -4.15571456388994 -2.48877959684892 3.51329369111495 1.25885529084639 11.2648338751359
7.68070824363015 2.99822552420876 1.33581764914773 -1.94822661659934 1.87695248343728 -5.28147475502708 -2.07392089150169 3.75288040854714 2.05277283408425 12.8207381508567
5.86353107799183 1.08442303050648 -1.44177821766246 -3.41171840320934 1.78904911388051 -4.35889819752086 -2.01240352283824 3.91807266582142 2.00028225291859 12.0362720142711
5.68542426716198 1.08505386005749 -2.02862602580677 -4.23157364238392 0.627528606761587 -7.27241569865834 -3.74565750468861 2.2859768260609 0.392426906932485 9.87946170460094
5.76723794937134 1.37031011581421 -3.05578966140747 -4.56638116836548 1.01580839157105 -7.94344491958618 -4.80572290420532 1.1140139579773 -0.643380832672118 10.1868479728699
5.70797747698697 1.53411978808316 -2.03430252942172 -5.05949097546664 0.536559286984531 -7.09172516736117 -4.21684151562777 1.2404205235568 -0.566490944949063 9.38632506457242
6.18313263112848 1.51781032735651 -2.97998477762396 -4.68698169534857 1.33393428975885 -5.23524715250189 -5.08195926492865 1.30904148275202 0.435018045252018 10.2908954446966
6.19598952206698 2.25764456662265 -1.87782487002286 -3.99453553286466 0.936441334811125 -5.88140877810391 -5.91253289309415 0.520341786471281 -0.787536707791414 9.55843058499423
7.07682403217662 2.00347884785045 -2.42070785869252 -3.84196297038685 0.526080929149281 -6.20756737102162 -5.45515838969838 0.84091361652721 -0.878963626514782 8.85012801777233
5.65306395617398 1.07668227282437 -1.16637116345492 -4.81407242688266 -0.105908211794766 -6.97141152295199 -6.37045746716586 -0.619967278567227 -2.48207360180941 8.84909743395719
7.37259438254616 2.20517590262673 -0.385246727683327 -3.67396399758079 1.04778053977273 -5.33250090859153 -5.50017592690208 0.659648444435813 -1.64796302101829 9.3443808815696
6.68840835744684 2.2671007936651 -1.13866855447943 -3.90599109476263 1.40993259603327 -5.41216136758978 -5.73611308878118 0.340341073816472 -1.50699092691595 9.20553825551813
7.71838467337868 3.5147141716697 1.33581440665505 -2.54969126961448 1.92131512381814 -5.44086177132347 -5.2164927222512 0.356659819863058 -2.3076906897805 7.9147385857322
7.7031381260265 3.21865345348011 1.25112701762806 -2.84638999592174 1.84234024394642 -5.44765876423229 -4.22904990803112 1.19098259318958 -0.519390331615103 8.94994236339222
7.38916493329135 2.84823895367709 2.07633210095492 -2.13494490710172 2.29720021161166 -4.55665206042203 -3.88577078905973 1.39024735364047 -1.44194602099332 9.13233948620883
7.09615687456998 2.25522688952359 0.699551382931794 -3.1475002375516 1.92641333666715 -5.28946419629184 -3.5436470118436 1.79808119860562 -0.51749916943637 9.74177722063931
7.49520406723023 2.43728647232056 0.92042169570923 -2.93567266464233 2.03624067306519 -4.15954961776733 -2.98550596237182 2.73756799697876 0.942327594757081 11.2440572738647
6.91564887653698 1.55039733539928 0.614810406077993 -3.21818214763294 1.90024894367565 -4.00883537639271 -1.91674286235462 3.95497172962536 1.43981879841198 12.6184391368519
6.90565127459439 2.21977442828092 0.00498789873990191 -3.20100003155795 1.90197486010465 -3.67111569317904 -0.685525712099942 5.23126715746793 3.2839996251193 13.306423369321
7.77850586284291 2.13173157085072 1.8997502933849 -2.08968108784069 3.26826053966175 -3.78451675068249 -1.58123153339733 4.43978840221058 2.36931854594837 12.9117479931224
7.94413510235873 2.07628479870883 0.539765748110685 -2.40102824297818 2.36224976452914 -4.29031619158658 -1.70644625750455 3.71097699078647 1.23497334393588 12.3797062960538
9.22984244606712 5.79361369393089 3.74372508309104 -1.18824455954812 2.9703953482888 -5.43936798789284 -1.82153008200905 3.42518069527366 0.623753807761453 11.2432477690957
10.1280705105175 4.68684164394032 4.33779589046132 -0.263609253276478 3.90840116847645 -4.33337243687023 -1.59529145847667 3.73786989558827 1.45239034999501 10.3299619327892
10.7330721508373 6.01574741710316 3.91299187053334 0.32823692668568 4.81288086284291 -3.10869086872448 -1.83409179340709 4.46019970286976 1.89123665202748 10.3673738132824
9.42119327891957 5.41472832072865 2.79443470348011 -0.804364048350941 4.20882717479359 -3.68521579395641 -1.97980769764293 4.42264763225209 2.28363624919545 10.8563171993602
10.9274179805409 6.44430516849865 4.64279531132091 0.770755516399038 5.95878289829601 -2.23404718745838 -0.980133308063852 5.37687848698009 3.42775415073742 12.1315944064747
9.81510393836281 4.88119833686135 3.91033690192483 0.114191462776876 4.29424326636574 -3.60951764366844 -1.25668103478172 4.32733290412209 1.48519175269387 12.1259431145408
8.54380983005871 5.50627225529064 2.17636960636486 -1.73620039332997 3.0263127673756 -3.90894132960926 -3.1666336666454 2.91511148105968 0.872800766338003 11.6128548968922
8.60269083543257 4.79934992356734 1.38148226304488 -2.14843640760942 2.87846769853072 -5.10476003126665 -4.03003201918169 3.5864049391313 1.71356310410933 12.5451990561052
6.87523943294178 3.26900774348866 0.852572501789439 -3.10802739750255 1.54233461726795 -4.35820096622814 -3.54543775211681 2.99917036403309 1.95797258723866 10.8889289509166
7.18822917938233 2.46692142486572 2.22124919891358 -2.13312664031982 1.72884426116944 -4.22485485076904 -3.19690647125244 3.41403064727783 1.17087230682373 10.5357714653015
7.33446758443659 2.25918739492243 1.4112326448614 -3.06652767008001 1.33460109884089 -5.37119037454778 -4.75589687174017 1.774874383753 0.761473352258857 9.21926468068903
6.84681476246227 1.56620563160289 -0.546643603931773 -2.71537338603627 2.21553767811168 -3.94290672649037 -3.4562028538097 3.08109630237926 1.30462707172741 10.341985355724
5.45268820849332 1.3488864811984 -1.43209267529574 -4.27740860852328 1.36496733752164 -4.00815392407504 -4.591915139285 1.57721423235807 -1.15640831860629 8.81413554278287
6.42694820057262 2.15830196033825 -1.97902332652699 -3.82922779430043 1.34448016773571 -4.64188610423695 -3.93603931773793 1.67246307026256 -0.159227718006481 8.86231197010387
6.19740972518921 2.11353693008423 -1.08990468978882 -3.24678220748901 1.55557260513306 -4.49083700180054 -4.1037615776062 1.54684076309204 -0.999782466888426 9.00546560287476
7.10011189200661 2.13703720786355 0.111439635536886 -2.24442775032737 2.42892925956032 -4.37483699105003 -2.78477961800315 2.73605911948464 -0.130427429892801 8.80251591422341
7.1468842679804 3.18966037576849 -1.37467449361628 -2.78270977193659 2.02186710184271 -5.80031078512019 -3.84316318685358 1.86009914224798 -1.37470882589167 6.50621444528753
5.83817831386219 1.80824724544178 0.554748214374889 -3.17460092197765 0.556178725849499 -6.92390473972667 -2.98523553501476 1.55031839717518 -1.75059922825206 6.99349657405507
5.51157471916892 1.18704507134177 0.0101785399697043 -3.57583716132424 0.352953884818337 -6.98504736640237 -1.68380644538186 2.24678609154441 -1.44983580329201 7.73900124809959
4.70341311368075 0.965690716830167 -0.432441607388583 -4.21888150301847 -0.790286913785067 -6.72378338900479 -2.64850796786222 1.33437739285556 -1.80488194552335 7.06763659390536
4.07267791574651 -0.0056511705571971 -1.05892913991755 -4.80458229238337 -0.964017564600166 -7.54223793203181 -3.09935539419001 1.47833663767034 -0.918582612817939 8.30491763895208
5.95050374811346 1.41841070001776 0.372573297674005 -3.65167291814631 -0.344124395197088 -7.24871309453791 -2.1966234033758 1.84060708826238 -1.69467218572443 6.46058027094061
6.15558489019221 1.60023744756525 0.311578351801092 -3.36053697412664 0.496148664301092 -6.05252687280828 -0.396492403203791 2.87220819646662 -0.949535768682306 7.79286249334162
4.8806209824302 -0.96119496605613 -4.93659970543601 -4.8019904830239 0.500219371102073 -1.20050427696922 -1.66683766625144 2.81355765082619 -0.671991322257302 8.86234190680764
2.8426063190807 -1.83465503345836 -5.69863055836071 -6.30551837574352 -1.7943794597279 -3.17817805897106 -3.02021716724743 1.51071716655384 -1.93751834522594 7.85953403819691
4.35250757390802 -0.620993631536312 -4.12548925226385 -5.09192754572088 -0.664174097234554 -2.88227178400213 -1.97705747430975 2.76436231786554 -0.388926523382015 8.59478185827082
4.86140038750388 -0.473828532479025 -3.7654354355552 -5.20905420996926 -0.216286875984885 -5.48855135657571 -2.86126253821633 0.622071049430154 -2.88105509497903 5.92124249718406
5.23847431703047 0.498369641737504 -2.83457522825761 -5.14785533384843 -0.237794451280074 -6.58280902342363 -5.78551059202714 -1.23006778196855 -4.25585513548418 6.0301250891252
5.11359037052501 -0.124804366718639 -3.76591764796864 -4.52660833705555 0.0431224216114394 -6.4025295864452 -4.39862715114247 0.443795334209096 -2.55260931361805 7.15312493931163
5.79453349113464 0.866136312484741 -1.13458466529846 -4.07489991188049 0.801952123641968 -7.06555199623108 -2.31642174720764 1.17159247398376 -2.23990082740784 6.85279726982117
6.01817488236861 1.49112200303511 -2.81280255751176 -4.80498242811723 0.0668456511064015 -5.13815808729692 -3.97458768324418 1.82701563401656 -0.663981680436567 9.13407969041304
4.41975844990123 0.680198322642934 -2.71702419627796 -5.34822689403187 -1.63420139659535 -7.74702297557484 -6.11759792674671 -0.634054530750621 -4.56022678722035 5.57500136982311
6.47885842756791 2.16427464918657 -2.68547396226363 -4.27848200364546 1.27662511305375 -5.2220874266191 -3.62095980210738 1.62706037001176 -2.02448229356246 5.86294122175737
[truncated: 545,276 more chars]
