# Supplementary material for: Conformational ensemble-dependent lipid recognition and segregation by prenylated intrinsically disordered regions in small GTPases
Source: Commun Biol. 2023 Nov 2;6:1111. doi: 10.1038/s42003-023-05487-6 (PMC10622456; doi:10.1038/s42003-023-05487-6)
Supplement: Supplementary file 6 — Supplementary Data 4 [file 42003_2023_5487_MOESM6_ESM.zip › Fig6/RhoA_cluster2_insertion.txt]

-12.1947476300326 -12.446189585599 -5.00398224917325 -10.4814259442416 -11.7865082654086 -3.19366807070645 -2.2939659985629 -3.6938511761752 0.739473637667569 7.87061243924228
-12.1947476300326 -12.446189585599 -5.00398224917325 -10.4814259442416 -11.7865082654086 -3.19366807070645 -2.2939659985629 -3.6938511761752 0.739473637667569 7.87061243924228
4.27619465047663 2.16629608327692 -3.63994113748724 -2.831717413122 -2.79234592264349 0.83444317037409 2.20745380575007 8.15044220144098 8.92728145772761 11.9666744058782
4.01809116710316 2.20758911479603 -3.78823951374401 -3.00378135334362 -2.22228339802135 -0.824534450877795 2.73966022838246 8.11169430125844 8.64021774638783 11.5964221607555
4.65110555995594 1.63814703334462 -3.59498437534679 -3.97604592930187 -3.58958085667003 -1.6797946323048 1.38341680873524 6.55961290706288 7.91295400966298 9.92660776485096
4.32155535437844 2.10848257758401 -3.42902161858299 -3.27643563530662 -2.85683610222556 -0.852277538993143 1.63523123481057 6.42302153327248 7.75356314399026 10.3019449494102
2.45669567801736 0.573883178017358 -5.82592189095237 -5.20999133370139 -3.29085719368674 -3.20741259834983 1.10610592582009 4.96784603812478 4.59300911643289 8.05600559928201
4.43217604377053 1.96305697181008 -2.49493272087791 -3.6697717406533 -2.65320641777732 -2.57595879814842 1.5055326721885 6.38925402381203 8.00322764136574 9.64766161658547
3.52080499475652 2.95600282495672 -1.23028219396418 -1.81603658849543 1.70233690088445 0.954799287969415 3.63936960046941 8.81815778558904 9.20196401422674 10.2916938001459
3.86958476846868 1.7656342679804 -2.01579788381403 -2.24743583852594 1.3847281629389 -0.718138963525945 3.56112834757025 8.65721580331976 8.95256397073919 11.0307423765009
5.21624526110562 1.53069075671109 -2.01642647656528 -1.87577286633578 1.31711348620328 -0.486290368166838 3.96189841357144 8.8198352727023 7.43822726336392 12.9973340901462
5.06240648789839 1.46495623155074 -1.99604039625688 -3.15688138441606 -0.856361441178755 -2.41946797804399 2.69903463883833 7.01093191667037 6.94611830277876 11.1086329893632
3.55330449017611 2.05605107220736 -1.95398444262418 -2.72903555956754 1.09754830273715 -2.04739493456754 2.97075634869662 8.711082276431 8.72996407422152 10.4236567583951
3.21560925570401 3.20480317202481 -1.17385035428134 -3.01049929532138 -1.17299204739657 -2.18676310452548 3.28587979403409 7.20495194521817 6.68949956026944 9.73449772921476
4.16110595356334 3.76518329273571 -0.710082210193981 -3.60666385997425 -3.09479824412953 -2.92702976573597 1.31334766041149 6.88419040333141 6.68433650623668 9.75801690708507
4.85059419978749 3.96955171931874 -0.971552215922962 -3.55635484348644 -2.98127778660167 -3.62310441624034 1.92435327876698 6.45794741023671 5.82364527095448 9.816554702412
4.54215921055187 3.8571025241505 -0.579834808002818 -4.13277326930653 -3.27128683437001 -3.09537397731434 1.1358004916798 5.80122769962658 5.78522695194591 9.54576839100231
3.60808472199874 0.296900792555377 -3.13613219694658 -2.43879027800126 -1.49284835295244 -2.99157805876298 3.48306850953536 8.06873707337813 6.95120911164717 9.2724590735002
4.15925709984519 -0.333233668587425 -3.32150728919289 -3.3642090103843 -2.915983989022 -2.18792040564797 1.58223836205222 6.15342824242332 4.92079083702781 10.9254609801553
2.51269154982133 1.6203499360518 -2.98331064744429 -5.81039995713667 -7.89491266770796 -3.48191828294234 1.59146504835649 4.1058817429976 1.5526009126143 7.71158128218217
4.93811983628706 3.03594393296675 -1.68325810865922 -3.72163587050004 -4.36614232496782 0.100269265608354 4.54946226640181 7.91014570756392 6.03536409898238 11.3875641302629
4.16108182560314 1.5660567630421 -2.63052221645009 -4.48000952113759 -6.80039068568837 -0.567003692280164 4.19812921177257 6.23388627659191 4.24399045597423 11.1603513110768
3.23570639003407 1.47975927699696 -2.78305047642101 -5.66123574863781 -7.13399308811535 -2.80460733066906 1.21506315578114 5.18555837978016 4.14476400722157 9.19134527553211
1.70305044867776 1.53843672492287 -2.77905099175193 -6.17059914849021 -5.58650414726951 -3.6534158446572 2.14706595160744 5.52062113501809 3.06939966895364 8.54811270453713
1.8227650642395 3.38661832809448 -3.20987539291382 -5.30988149642944 -4.33602361679077 -2.88035802841187 2.06933088302612 6.14078874588013 4.37911767959595 9.38278169631958
2.09953242215243 4.21763258847323 -2.32145089236173 -4.44425553408536 -3.74926346865567 -2.6601769360629 2.41106730374423 6.08625155362216 5.37674551877108 9.45428114804355
0.857209734483199 3.41933303312822 -2.99173588319258 -5.61970943971114 -4.55508274598555 -3.70520634217696 1.18932490782304 5.78480296568437 5.11729102568193 9.64014392332597
0.753899201479825 5.40301094922152 -0.834231749447909 -3.95242823687467 -3.63683451739224 -3.33213175860318 2.92205868634311 4.51881752881137 2.45057259472934 8.95564137372104
4.07213943654841 6.88476341420954 1.15320652181452 -2.88805515115911 -2.10271961038763 0.0258910005742869 3.4977633302862 6.65459793264216 5.11794536763972 10.702177697962
3.49550373770974 5.5725453636863 -0.50882975838401 -3.29256312630393 -1.83617083809592 -0.768541977622291 4.13985474326394 5.52191479422829 4.14343674399636 9.84522040107034
0.914069201729514 5.08411505439065 -0.117567990042946 -3.71582696221092 -3.9730806090615 -0.875998470999978 3.11700918891213 5.45639326789162 3.11117270209573 9.90967991568825
2.26744957837192 5.85375328930942 -0.57767848101529 -3.8133447560397 -3.93251780596646 -0.530631819638337 3.24875183972446 5.87846585187045 4.83865471753207 11.8080551234159
4.99108895388516 8.04451092806729 1.77812298861417 -1.25137320431796 -1.89557448300448 1.4459019574252 5.76116189089688 7.38076314059171 6.8566275509921 11.6355133923617
5.76381907896562 7.8416989846663 0.789338449998336 -2.21889938874678 -2.13477196259932 1.19489989714189 5.69641051725908 7.0318378014998 5.95710025267168 11.9909947915511
0.784338899092241 5.34530443711714 -0.880312971635298 -3.77641778425737 -5.47964196638627 -0.198113493485884 3.92361826463179 6.74456114335494 4.16358179612593 11.0109276251359
-1.44011964797973 4.95993051528931 -0.581349277496336 -4.32047357559204 -5.52528467178345 -1.87513818740845 2.96552381515503 4.96743593215943 2.3745270729065 10.3880411148071
-1.84993501143022 4.38265471024947 -0.8525671525435 -3.43627305464311 -4.08880753950639 -0.614707426591352 3.84005217118697 6.33486513658004 3.94372705979781 11.6068506674333
-3.34979116266424 3.2500356500799 -2.16938268488104 -4.57799970453436 -4.21093999689275 -0.711273782903497 3.87915170842951 5.94860494787043 4.09499967748469 10.5288432901556
0.550278342853893 5.04208532680165 -0.804288231242786 -4.10257276188243 -4.04201444279064 1.11210123408924 5.17150751460682 7.44327989925038 4.35842768062245 11.7697660099376
-0.288149174776944 1.98531312075528 -2.56266623410312 -6.74592810544101 -6.59162360104648 -2.23782759579745 1.45711487856778 4.46423310366544 1.28007287112149 7.72726029482755
-0.205675073103471 1.19657712416215 -3.64712519212203 -6.66707224412398 -8.29602999253706 -1.45171160264449 2.94776730970903 5.15983300642534 1.23292737440629 9.63560967878862
0.600031341205945 0.462595428120007 -4.53270486484874 -6.56007341038097 -5.99829248081554 -1.53560022007335 2.4140925060619 4.97194334376942 1.58192678798329 8.96246382106434
0.57074046568437 1.46869922117753 -3.54030918641524 -5.21606373353438 -5.27119755311446 -1.70225071473555 3.56747317747636 5.18094039396806 1.32093692259355 7.8290078683333
1.15179874246771 3.22402431314642 -2.09071682149714 -4.52437351400202 -4.95413349325007 -1.30181453878229 4.42949630563909 5.39827491586859 1.98062755411322 8.58851482217962
1.70700959292325 2.30371216860684 -3.33117075833407 -4.86982699307529 -4.28408594998447 -0.691726407137786 4.58604268160733 6.06888226595792 2.76917294588956 9.25940255251798
1.78069442402233 1.24183791767467 -2.00614792216908 -2.40152794231068 -0.167782367359507 0.770453869212758 6.96882575641979 7.01014941822399 3.65547317158092 7.6257042277943
4.23764856511896 3.32106073552912 -0.276262682134455 -0.396536272222345 0.301686841791327 2.85333593541926 7.91248090917414 9.24562795812433 6.64146383458918 11.3056550806219
2.90658433220603 2.51871068260887 -1.04460661628029 -2.31712668158791 -1.74485533454201 0.761011669852518 5.84918362877586 8.11278970024803 4.39187295220115 9.85749776146629
1.36259855790572 -0.173997740312057 -5.68944154219194 -6.46470056013628 -7.47291741804643 -2.79777894453569 1.95275606675581 4.36371531053023 0.937299867109818 11.1614552931352
0.0321148005398832 0.376602944460782 -4.26730841723355 -6.85473555651578 -9.78371733752164 -4.68632811633023 -0.494795981320468 2.76478844555941 -0.197735968503086 9.72399168881503
-0.411349712718618 1.23872619975697 -5.17029708515514 -5.39006370197643 -8.86232322346081 -3.26388496052135 2.70042091716419 3.590418399464 0.629936755787242 10.8372140537609
-0.73944226178256 1.91070708361539 -5.4011644450101 -7.21361866864291 -7.42388287457553 -4.50307789715854 1.48087939349088 3.55277213183316 1.66938170519742 11.3226238164035
-2.69802627563477 -0.726001358032228 -5.59074745178223 -2.00293693542481 -5.20849189758301 1.2674430847168 -0.97355422973633 4.94400825500488 3.52206363677978 11.2374500274658
-3.27770731665871 -1.20916865088723 -6.94991610266946 -4.03093645789406 -8.78865931250832 -0.897065379402854 -2.05155298926613 3.54747369072654 1.32006337425926 10.6883838393471
-5.9705602385781 -1.41767899773338 -8.33226792595603 -4.33328263542869 -8.10663049004295 -0.525617764212868 -2.18525140068748 4.03104384162209 1.70371802069924 10.6700256607749
-2.47896283756603 -0.755911766399038 -6.67126744877208 -3.42206281315197 -7.76830762516369 0.127993644367564 -2.68373769413341 3.30258756984364 1.84493547786366 11.6746616970409
-3.98680374839089 -1.10406372763894 -7.01640007712624 -3.7376181862571 -7.70290634848855 -0.124317862770774 -2.60771248557351 3.54888942024925 1.89338233254173 10.2945912101052
-2.29375041614879 0.211199153553356 -6.14329684864391 -2.60148204456676 -5.49879230152477 1.23731647838246 -2.12135470997204 5.12192283977162 3.59251819957386 11.8896330486644
-1.79245976534757 0.396051129427825 -6.20661572543057 -3.2444994839755 -7.11215619173917 1.0243336764249 -3.54231099215421 4.58111925992099 3.37349959286777 11.6951915827664
-2.73748634511774 -1.10645721608942 -6.81795929128473 -3.27602813894098 -7.27210663015192 1.04549934213812 -1.56242607290094 4.80016185587103 3.5579724485224 12.0318713361567
-4.68567031513561 -2.14294189106334 -8.18368095051159 -4.99472755085338 -7.706700741161 0.340498508106577 -1.54249519001354 4.29835468639027 2.12827259410511 12.3340488087047
-1.62488515160301 -0.209962437369608 -6.63338238976219 -3.64648206017234 -7.83697087547996 0.710062434456564 -0.654420445182108 5.25007384040139 4.01051848151467 10.9963092110374
-4.2144099929116 -1.25653569481589 -7.25867764733054 -4.37399022362449 -8.73914067528464 -0.335990116812965 -2.21852032921531 3.99933607795022 3.23600943305276 12.4158037445762
-2.57182240052657 -0.925084348158403 -6.41682743592696 -4.19503712220626 -7.71767735047774 0.308848146958784 -2.45287060304122 4.51382804350419 4.07096362547441 13.5201499505477
-3.12232197848233 -0.4596003445712 -5.85232342806729 -3.23474492159757 -7.69902409640225 1.13455019864169 -1.75715245333585 4.71005640896884 4.0072547045621 12.5604845133695
-0.756009396639737 0.837340060147373 -5.33131724270907 -2.95363741787997 -7.9416764346036 1.06320447054776 -2.30954295071689 5.04651707735929 3.85036343661222 13.8779866131869
-2.28735748637806 -0.116693652759899 -6.6237851749767 -3.77487198222767 -9.19070450175892 -0.827707446705212 -2.61990944255482 4.05979617725719 2.37912734638561 12.1262429584156
-2.54586802395907 -0.648534878817472 -5.53186236294833 -3.62713633450595 -9.21921931180087 -0.208496197787198 -2.47930346402255 3.73433102694425 0.669864550503817 12.0894450100985
-2.01496309800581 0.0621929688887164 -3.62427515550093 -2.43462748094039 -7.44621843858199 1.70121198133989 -1.76639742417769 5.44568543867631 2.56737237410112 14.3183513207869
-2.84298708655617 -0.557916667244651 -5.90642168738625 -3.18832781531594 -8.30425646521828 0.995248768546364 -1.39055826880715 4.91008755943992 2.64267251274802 14.9889974334023
-3.92357395345514 -1.02443454915827 -5.5241980379278 -3.7256083315069 -8.65379474813288 0.307856100255794 -2.61620472127741 4.00218917673284 1.61139156168158 13.6424856359308
-1.52240793921731 0.675725529410624 -4.03810351111672 -0.261763026497579 -3.75255434729836 4.02829320214012 -0.277670314095236 5.86758286736228 4.40123612663963 15.5757299163125
-0.609103072773326 0.987954269755971 -3.64844786037098 -0.689135421406139 -4.55676161159169 3.28168977390636 -1.79390226710926 5.49434579502453 4.82386315952648 14.9897796023976
-4.23564903085882 -0.453386228734797 -5.25709907358343 -1.67214576547796 -4.87960044687444 2.02641876394098 -0.526636045629328 4.95181759054011 3.51285465413874 13.5430346315557
-9.9851579839533 -2.96754552667791 -4.11367894952948 -1.96182729547674 -1.90709211176092 2.30268858129328 -1.61135007684881 3.08867834264582 1.32417200261896 10.6660609071905
-7.9766132701527 -3.40124629627575 -3.94748996387829 -1.48374484669079 -1.67608379017223 2.60342098582874 -2.44359325062145 2.79653812755238 1.97125412334095 11.2004077564586
-12.0122323122892 -5.89542628201571 -4.80514956387606 -3.26439143094149 -3.61596537503329 0.0240740689364358 -3.77095652493563 0.97481488314542 0.0396094235506936 10.0411891850558
-9.2528398513794 -5.09034900665283 -5.12203197479248 -3.02265529632568 -4.88108234405518 0.534004402160644 -2.43533306121826 1.78607196807861 1.26034564971924 8.91288871765137
-9.60281373804266 -3.73793985193426 -5.02775193994696 -2.28903581445867 -3.01322175806219 2.40680502111261 -2.01284410303289 2.86079595739191 2.11996362859552 11.4987754648382
-8.07464393268932 -3.37139686237682 -4.03441413532604 -1.17436393391002 -1.21563323627819 2.93704620708119 -1.40889724384655 3.52378288615834 2.99863640178334 12.075295604359
-3.81919954473322 -4.37417696172541 -7.74495409185236 -1.56583688909357 -2.40534685308283 2.06061651056463 -1.69238565618341 2.82211496179754 2.21816350763494 11.2511482412165
-7.57645018317483 -3.38346464850686 -6.59850676276467 -0.0642450592734605 0.10561578057029 3.58750264427879 -0.549207522652367 3.23070733330466 2.48975484154441 11.8216716506264
-4.26014041033658 -3.0729436787692 -5.03910540667447 -1.68748187151822 -3.74927615252408 1.01309681805697 -4.5801458272067 0.586075791445644 2.27151776227084 9.31945801648227
-2.42158691232855 -1.29411117380316 -3.32254211252386 -1.19350044077093 -3.37104980295355 1.33268745595759 -4.39596549814398 1.4872933214361 2.4394999330694 8.87415416890925
-2.22649843042547 -3.99082071130926 -3.69317132776434 -1.26024514978582 -4.25802499597723 1.79770010167902 -2.53239328211004 1.08764188939875 2.55675428563898 8.84432714635676
-3.93767165270719 -4.6504115971652 -4.26827620592984 -2.02089118090543 -2.10861777392301 0.405992516604336 -5.43943785754117 -0.792747488888828 1.37810898694125 8.36075783642855
-4.51573605103926 -0.575689740614457 -7.44253582520918 -1.99024624391036 -2.65962833924727 2.83378177122636 -3.43816799684004 3.78519587950273 5.28275447325273 14.2253277821974
-5.78253426985307 -1.69045319990678 -7.91626420454546 -3.68518128828569 -4.26107087568803 1.20280775590376 -5.03599038557573 2.14558443589644 3.01781782670454 12.1517132238908
-5.75568038767034 -0.276726072484795 -6.68243438547308 -1.44765502756292 -1.68213874643499 2.76899021322077 -3.3889086896723 2.65948932821101 2.84134548360651 12.6056315248663
-5.6561578577215 -1.39540804082697 -6.50600183660334 -2.60272730047053 -4.33362901861017 1.04398023431951 -4.74326265508478 1.04764806574041 1.61927282159979 10.6377440625971
-3.2400016784668 1.51442718505859 -5.65022087097168 -1.19470024108887 -2.6746654510498 3.50151348114014 -2.2854175567627 3.62883472442627 6.07830047607422 12.8482179641724
-3.69184468876232 0.783602012287485 -5.44008992802013 -1.38708280216564 -1.69580434452404 2.56249548305165 -2.51533292423595 2.72383619655262 4.46891809810291 12.4296143185009
-3.41614718003706 0.627168707414107 -5.50034517808394 -2.21575541062789 -3.05797953172164 2.46678452925249 -3.15375132127242 2.61968236403032 4.54524522261186 13.3904862924056
-2.70883088545366 1.31931967301802 -4.44590669111772 -0.328200392289595 -3.26026063398881 3.32068724198775 -1.64029412703081 3.1412467436357 4.78979963822798 12.4726085142656
-0.845690441131591 2.91117696762085 -3.10757894515991 -0.966700267791747 -6.03984518051147 2.52353029251099 -1.05437154769897 4.23796396255493 5.07030038833618 12.3210790634155
-1.57941378680142 4.3932901469144 -1.34843386736783 -1.40691889849576 -5.7506593617526 2.91409359845248 -0.761506453427401 5.42789612683383 6.44608174237338 13.4002343264493
-1.50452819304033 4.06627354188399 -1.79652991728349 -0.676664499803024 -6.24072280363603 3.16415581269698 -0.810304789109665 5.0335882620378 6.49333653016524 13.283230157332
-1.0203200340271 4.62470903396606 -1.73148450851441 -0.896609401702882 -5.46614942550659 3.01732149124145 -0.667552089691164 5.71872415542602 6.01039113998413 13.0652679443359
-0.14840348850597 5.71491495479237 -0.874252640117298 0.116372741352428 -4.93562348972667 4.22193018306385 0.0690456997264519 6.51276365626942 7.59437242854725 13.3570400844921
1.64099158373746 6.042384520444 -0.664676293459806 -0.316381081667814 -4.17534409436313 5.31278266039762 0.647501364621249 7.26989306536588 8.78061808672818 14.6479936989871
0.384784351695668 5.35715926777233 -1.68698154796254 0.191245685924184 -4.96855198253285 4.27511657368053 0.300330768931996 7.1714130748402 7.13024581562389 14.1931084502827
0.42340025468306 2.80443892045454 -1.36359086470171 -2.5700174851851 -7.01808038191362 1.54731497331099 -1.17058625654741 4.99736246629195 5.54698214097456 12.8481272177263
-1.47337149706754 3.82398320111361 -0.460700980099766 -0.266981116208164 -6.36199568835172 2.85952759656039 -1.27000807848844 5.17347718152133 7.08101845654574 13.4129800883206
-0.0438925483010024 3.71210987784646 -1.72964923165061 -2.41279094002464 -7.96180217049339 1.30731899955056 -1.14493434212424 4.84544689872048 5.73520882346413 12.8461721680381
-0.661061044172808 4.33783173994584 -1.203924889998 -1.3723990873857 -6.18783258958296 2.22435212568803 -1.00317453904585 5.09768319563432 6.33160043196245 13.833778147264
-2.1812315420671 3.20293899015947 -1.47752289338545 -2.34641747041182 -7.61047081513838 1.80737204985185 -1.82658676667647 3.98040576414628 5.0405816598372 12.4480852647261
-0.522420380332253 3.72656491019509 -1.2855486609719 -1.54159114144065 -7.80272433541038 1.78581669547341 -2.82173297188499 3.52600529410622 5.95240929343484 12.8664918205955
-0.40153346495195 3.6384617285295 -1.65644679503007 -0.507627825303512 -5.69231257872148 2.57318462892012 -1.64553676085039 4.51954521699385 7.06737293763594 12.8327285246416
-1.39986696243286 3.83913908004761 -2.01222887039184 -1.42102708816528 -5.64232149124145 2.92167768478394 -1.82557573318481 5.07652769088745 7.09297285079956 12.8993655204773
-1.72183855230158 3.16421739404852 -1.61031206304377 -1.91158159429377 -6.44756944829767 2.02457753961736 -0.524775106256659 4.49934236353094 5.8324178869074 12.8492120916193
-1.2876443602822 3.73259737708352 -2.57921311638572 -1.01830003044822 -4.22648904106834 3.28970339514992 -0.821503613211892 5.66776850440285 6.9556999466636 14.1148486397483
-1.7254300030795 4.05440379056063 -2.98182534304532 -2.5120453747836 -3.51832627383146 3.35277796658603 -0.217718592557041 6.22426463040438 7.10995436581698 13.491986283389
-2.07475847764449 2.47845941023393 -3.89032549424605 -4.59169954820113 -6.4980582670732 1.50688558058305 -0.955879159407182 4.65628819899126 5.82030015425249 12.0835819764571
-1.20637343146584 2.82626130364158 -4.04585287787697 -3.86322806098244 -6.5035307190635 1.6107328154824 -1.20752356269143 4.09833028099754 5.27177312157371 11.441735050895
-0.750665248524058 2.038487850536 -5.06390148509632 -3.82454639781605 -6.95426136363636 1.78081744800915 -1.88300472606312 4.18927329670299 5.41045421253551 12.0690240253102
-2.91217838634144 2.06922401081432 -4.16370807994496 -3.90924488414418 -7.26747928966175 1.01948512684215 -1.71304165233265 4.02140391956676 4.50775493275036 11.1871105540882
-1.88580788699063 3.21335230740634 -2.53094376650724 -2.76442803469571 -3.48159684267911 2.36631403836337 0.489592656222257 6.04531489285556 7.33757315548984 14.1243406382474
-1.54866933822632 3.87018251419067 -1.67836904525757 -1.66979169845581 -3.66827535629272 2.97175645828247 0.0045018196105957 5.90523958206177 6.96920919418335 13.7932796478271
-1.30635634335605 4.22077664462003 -1.90217390927402 -4.1774996844205 -6.41271963986484 2.17359551516446 0.356573191556063 6.26136693087491 7.44250020113858 14.1731184395877
-2.50823366858743 4.73435246727683 -0.277907969734887 -2.30195391394875 -4.97206652381204 3.2867187239907 0.799785969474097 7.23223721764304 7.9660457350991 14.1832910754464
-2.13130063143644 4.19190150174228 -0.55662411776456 -1.64394635287198 -3.85502118197354 3.15738993558017 0.539691266146573 5.88593989285556 6.51005488308993 13.5638897982511
-1.14508997310292 2.99723828922619 -1.59937464107167 -2.6970270763744 -7.56192575801503 1.90568936954845 -0.202297080646861 5.29208577762951 5.95497239719738 12.6220585216175
-0.475439158352938 3.90968981656161 -1.77465638247403 -2.74648102847013 -6.68996247378263 1.78679457577792 0.131929310885344 5.84909525784579 5.88351813229648 13.5496319857511
-1.82553730877963 3.01143874255094 -2.65806256207553 -5.11314450177279 -7.17374478253451 0.108790770444003 -0.407229050722989 4.76932849017057 4.82085455981168 12.791790858182
-0.863028855757278 2.97354379133745 -1.57863745255904 -2.85401854081587 -3.74169096513228 2.66206136183305 -0.338361115889114 5.21880402998491 5.35898175673051 13.3584772630171
-0.905346350236371 2.61364988847212 -2.89368291334672 -5.04609151320024 -8.16754384474321 0.975194497541949 -0.969524817033246 4.805194421248 4.94990877671675 12.407649083571
-3.72366163080389 0.969821721857244 -4.72991964166815 -6.28201886957342 -9.35668012445623 -0.62395116632635 -2.80983373468572 2.90138509923761 3.17998197728937 10.8802340334112
-4.63023582805287 1.27415450703014 -4.23400703776966 -4.84522644389759 -8.60262504924427 0.17777999531139 -2.34578911174427 3.46244414936412 4.13877280842174 10.6850322116505
-5.67636658928611 1.20614836432717 -5.12881448052146 -5.53260972283103 -9.07041528008201 0.243541934273459 -2.01672532341697 3.76029799201272 3.79339049079201 10.1241204521873
-2.02920822663741 1.5210504098372 -4.09531311555342 -6.25627235932784 -9.65305428071456 -0.94942955537276 -5.1782789663835 3.30016417936845 3.79972739653154 11.3406052155928
-3.27049289183183 1.4094578222795 -4.38905368284746 -6.18520961241289 -9.45464549498125 -0.446194033189254 -5.03327784971757 3.2783428625627 3.82079090638594 10.6601668791337
-2.92674759951505 1.75352545651523 -3.51367501345548 -5.12506417361173 -9.07263306704434 -0.786387720975007 -5.49839142886075 2.69925661954013 4.42193671139804 10.8072616663846
-3.91612748232755 1.06768294247714 -4.00961236086759 -6.95150879946622 -7.82450417605313 -1.13037232485684 -5.27076844302091 3.04668684872714 3.60749121579257 10.8142473307523
-1.78836930014871 2.26989257118919 -3.17250931479714 -4.7682448647239 -7.74815094687722 0.723288414695045 -4.76088440634988 3.59205806038596 4.66675460121848 11.9414709784768
-4.79547390504317 0.688956408067185 -3.79150471253828 -5.17019924684004 -8.3430946783586 -1.15640720887617 -5.70770535035567 1.99948134855791 3.32779994444414 11.0712324662642
-3.45417026172985 1.74572464336049 -2.21652606617321 -4.48025516163219 -9.83221629749645 -1.06708720814098 -6.25093845020641 2.11764236796986 3.85874554027211 10.6535639416088
-3.34869237379594 2.51658968491988 -1.78522725538774 -4.26361890272661 -7.71900220350786 0.0694003538651913 -5.4400219483809 2.89732412858443 4.28438143296675 11.3240604834123
-4.46491577842019 1.96239611885764 -2.36439659812234 -4.68358185508034 -9.04278710105202 0.0420746543190695 -3.02487137534402 3.23565432808616 3.83541819832542 11.4269327857278
-3.60325789885087 1.93073582215743 -3.62467551664873 -4.18592811064287 -6.40583396391435 0.467226262526079 -1.79304480986162 4.46136688752608 4.98507237000899 10.6346528486772
-4.81482373150912 1.6553110035983 -3.95897732647983 -6.37601719769565 -6.9299055186185 0.441489592465487 -3.19539891156283 2.98842467394742 4.66798152056607 10.3427943142978
-1.81727784763683 2.80123525966297 -2.93346780430187 -2.86671823154796 -7.47052186619152 1.10552030910145 -2.06291574131359 4.47441583980213 5.57328230250965 12.2104917179454
-1.12843405116688 2.65553392063488 -3.17088209499012 -4.26823698390614 -6.01064764369618 1.06886972080578 -1.31894766200672 4.51502908359874 5.58876336704601 12.5424314845692
-5.57679808356545 1.66538178704002 -3.90084898688577 -4.94117224433205 -8.54154837348245 0.349608776786109 -1.88912451483987 4.09665047905662 4.74782693169334 11.4494975783608
-3.02685096047141 1.35322640158913 -4.80593230507591 -6.51824500344016 -7.93378188393333 -0.5334942557595 -1.84674193642356 3.73192951895974 4.18975422599099 10.8562471649863
-2.97629912116311 1.13936822197654 -4.39612372138284 -3.91571791388772 -7.56429274298928 0.718658611991188 -1.93358595587991 3.49397389672019 5.28428189537742 11.7417432524941
-5.89884405136108 1.53509111404419 -3.08177976608276 -4.32539968490601 -7.05305509567261 1.42150468826294 -2.05871801376343 4.23022241592407 5.33760042190552 12.7641617774963
-2.03201098875566 3.29580692811446 -2.00659175352617 -4.32449145750566 -7.65691562132402 0.847784085707232 -2.49334712461992 4.17480473084883 6.08350948853926 11.8830142454668
-2.77202482223511 3.06725721359253 -2.01224393844604 -3.01114530563354 -4.48112936019897 2.32668142318726 -2.36088056564331 4.343053150177 6.10785417556763 12.4031522750854
-4.33490967317061 1.24480796293779 -4.00111794038252 -5.12052750153975 -8.48343681855635 0.888196711106733 -1.71233009858565 3.10495639280839 4.47747302488847 11.3777177377181
-5.9224345033819 0.603659933263604 -4.25745838338679 -4.53699939901179 -6.45233219320124 1.22970706766302 -2.45682018453425 3.22145683115179 4.95500022714788 11.7737963849848
-3.64512530240146 3.10783490267667 -1.98773661526767 -2.53170863064853 -1.96896258267489 3.63091668215665 -1.19144717129794 3.63726243105802 6.28529080477628 14.2347174557773
-1.18395275636153 2.78984599546953 -3.04500431580977 -3.13667339845137 -4.02907986207442 3.15628104643388 -1.20047802491622 4.19512229399248 5.69932704405351 13.0731692834334
-1.29026898470792 3.62070170315829 -2.22231206026944 -3.17397221651944 -4.92868908968839 3.00108996304599 -1.69745930758389 4.9858435717496 6.71002760800448 15.1417576399716
-1.2858191056685 3.85190195603804 -2.66594415144487 -2.65753655867143 -4.59639459089799 3.1207856611772 -1.06778245405717 5.583443589644 7.5404633955522 14.5637659506364
0.131391005082563 4.23547788099809 -1.69350103898482 -2.9725003675981 -4.95307020707564 3.21900029615922 -2.45402197404341 5.58249993757768 6.81749959425493 14.3341898484664
-0.311269352652811 3.91514437415383 -1.18296391747215 -2.94329030297019 -7.46497113487937 2.52989142157815 -2.75490910790183 4.99845068671486 6.13270895697854 14.4396559498527
-1.47355891141024 3.16927479830655 -0.927097806063564 -3.83980990323153 -7.7669377413663 1.41045903292569 -4.03685236844149 3.55858849612149 6.08019112673673 12.3915619763461
-4.01808534102006 1.70256247086958 -0.39914498762651 -2.30279145674272 -6.42436395124956 2.19721808000044 -3.67240701155229 3.31503500504927 5.6102086500688 11.8055211500688
-3.68233405893499 2.02076996023005 -1.97585212534124 -1.81459152048284 -4.95502960031683 2.69022358114069 -3.37778388803655 4.30100811178034 4.55340946370905 11.6872509782965
-2.05600916255604 3.02694238315929 -1.36887537349354 -0.806854118000377 -5.62385736812245 3.77414430271496 -3.06936060298573 4.3426572192799 6.04914582859386 12.2472659457814
-4.51608274633234 2.43003560846502 -2.5486907785589 -2.14478109533136 -5.3520355051214 3.0537843877619 -2.88279340917414 4.2740984136408 6.02021791284735 11.1079650098627
-2.58097704974088 2.52232018384067 -0.872772780331697 -1.87958201495084 -5.12023791399869 2.96180191907016 -3.7848821553317 4.0034479227933 5.10841790112582 11.9373430338773
-4.28640955144709 0.267993753606621 -3.57304590398615 -5.06630914861506 -9.36656778508967 -0.58264749700373 -4.97465913945978 1.54785425012762 3.513690775091 10.0903762037104
-3.96743027947166 1.64067633368752 -3.30050484917381 -4.66304604790427 -9.34742944023826 0.0515077851035386 -3.8828088500283 2.3330171845176 4.38495428778909 11.171740844033
-2.97059139771895 2.24403109983965 -3.75832638307051 -5.57834515138106 -9.11757168336348 0.838259844346481 -4.17590412660078 3.69312968687578 5.27365413145586 12.2361609025435
-1.93471348502419 2.21163451454856 -3.6771279595115 -3.6290265343406 -8.15298092582009 0.69221484444358 -3.96738445975564 4.38472831032493 5.27397238991477 12.6850489356301
-1.19171864769676 2.58945124366067 -3.18621213219383 -3.52950055382469 -7.37173802635887 1.79024927832863 -3.00727040550926 3.65001242377541 5.28549998023293 13.3386358521201
-2.11304450468583 2.6364166693254 -2.49934173063798 -4.44951796965166 -8.08219695524736 1.19487404389815 -3.958268885179 3.68760132356124 5.43548225923018 13.07712244554
-2.98856350291859 2.94584468494762 -3.4342136036266 -4.09359928477894 -8.06523510326039 0.894403492320667 -3.33747288097035 4.45879272114147 5.70839980732311 13.8010728706013
-3.57232507358898 0.528487838398327 -2.77481301914562 -5.95871766697277 -10.656568848003 -1.43124040256847 -5.82857164036144 1.67384973872792 3.65128198970448 12.10209385265
-2.87725052400069 1.81722464994951 -2.1956976370378 -2.89980873628096 -7.72732338471846 0.951971201463181 -6.19355759187178 2.22583880857988 4.53719058470293 12.2703181786971
-7.18528206565163 -1.0275882027366 -3.28090317466042 -3.10247261740945 -6.33732636191628 1.31888549111106 -4.65582306601785 1.67479483864524 3.49952761910178 14.9411019542001
-5.21751585006714 0.563264942169191 -2.62569417953491 -1.89219083786011 -5.40265073776245 1.67428979873657 -4.04863348007202 3.01459608078003 4.74980936050415 15.1287840366364
-5.11450972990556 0.31611618562178 -2.46058860258623 -2.38557258085771 -5.98330131010576 1.24953827424483 -5.38494506315752 1.38877663178877 4.28942760987715 13.9054535345598
-3.38855387947776 3.61543247916482 -1.27932956001975 -2.13313700936057 -4.6929705359719 3.26193020560525 -3.80089404366233 4.56142304160378 7.07286331870339 18.0084956071594
-3.49285365884954 2.62905166799372 -2.64233638590033 -2.34668208902533 -6.58297015970404 2.05451439077204 -3.61109592264349 3.9548449342901 5.83131836110895 17.5732821052725
-0.258579358187589 5.31497563448819 -1.64131556424228 -0.286682232943448 -4.36028109463778 4.86423672762784 -0.926448926058683 7.05507172671231 8.63531865206632 18.5444173368541
-1.61838117079301 3.65768560929732 -2.44759145216509 -1.34465375380083 -4.09446683363481 3.65593180222945 -2.92605748610063 5.01459250016646 6.58334574265913 15.4104822592302
-2.02799833471125 3.52028524225408 -1.1822456186468 -0.408846265619452 -3.45148504430598 3.71110784357244 -3.2133621042425 4.75707589929754 6.7291542226618 15.8317830497568
-2.17287840409712 2.89731393293901 -1.95411696000533 -1.76400961442427 -5.23329939408736 3.33679471449419 -3.56978621049361 4.63593564466997 5.64399133162065 15.7800880475478
-2.09004404761574 1.64758107445457 -4.39360430457375 -4.38785364844582 -5.82707026221535 0.959100697257302 -4.89197733618996 3.29356477043845 3.94014546654441 15.7438909747384
-2.48502257087014 2.52925202629783 -4.44736578681252 -3.01530935981057 -2.51079275824807 2.81825063011863 -2.99442198493264 4.87161729119041 5.85769078514793 16.247062180259
-4.20578449422663 1.89411670511419 -3.27287738973444 -4.37907283956354 -8.89424579793757 0.870101278478447 -4.05369632894343 3.61260730570013 4.86392719095403 14.3626750165766
-3.89694342179732 1.7713400407271 -4.88471731706099 -2.90492758317427 -6.26891264481978 1.53035798506303 -4.65008482499556 3.34290376143022 4.12807240919634 13.2246648354964
-4.7736068725586 0.608898544311522 -5.74022064208985 -2.80113563537598 -6.74700698852539 1.05045356750488 -6.16603813171387 1.46376838684082 3.83186378479004 11.6968168258667
-4.74621842991222 0.480368865620004 -5.39148019443859 -2.45038102756847 -5.76724313389171 1.57778288234364 -5.47107003818859 2.27258612025868 4.12161756862293 10.7787997852672
-5.98694991198453 -0.127857199582188 -6.40439986315641 -3.53275488940152 -6.24346732226285 1.30108261975375 -6.04839705553922 1.35359574231234 3.22824574383822 9.69951344403353
-5.4090968912298 0.432001894170586 -5.41737669164484 -1.71021764928645 -4.91735571080988 2.81487066095525 -5.19203489476984 2.53995210474188 4.09678155725652 10.2654135877436
-3.06604713960127 0.329210810227828 -6.85124344392256 -2.73676437898116 -4.38860840363936 2.57375293211503 -3.97020668549971 3.5008283181624 4.34323649839921 10.4888740106062
-5.98293016607111 0.258002298528499 -6.27219484502619 -2.60104463750666 -5.30453966314142 2.4930572683161 -5.4642820184881 1.86608602350409 3.39395429437811 9.9192686254328
-6.80916220925071 -0.921066353537821 -6.49347121498802 -2.07947356484153 -4.55063826821067 2.40104096152566 -5.34338958046653 2.03069298484109 3.96252720572732 10.4460334084251
-3.47426903464578 0.744540093161842 -3.91379273154519 -3.93474495627664 -7.58275330283425 1.22263419411399 -4.94112313010476 3.34284674904563 4.46125495217063 10.9208625533364
-1.88088150024414 1.14589004516602 -2.89003677368164 -3.41278190612793 -7.53430671691894 1.66549949645996 -3.33064384460449 3.79729537963867 4.57421855926514 11.4402502059937
-3.84500480131669 0.561252828077837 -2.71219420866533 -3.87719130949541 -7.64585280851884 1.25929665132002 -5.05990958647294 3.20337128205733 4.37480949922042 11.7113678412004
-3.31416153474288 0.992810968919233 -3.03932785554366 -3.49998116059737 -5.75685143037276 2.40830970243974 -3.27267097993331 4.14332366423173 5.28101802305742 11.2226216836409
-2.66926265196367 2.07483601136641 -1.38492846922441 -2.31189036802812 -5.29491305784746 3.10632156892256 -2.78195453123613 4.33340382142501 5.3831093267961 11.416037793593
-2.36151958812367 4.45156692158092 0.568515049327505 0.32940982471813 -2.42569042552601 5.19673846851696 -0.321778072010385 6.98177932392467 7.87240909229626 13.5619118083607
-2.85613971190019 4.72067017121748 1.72594685121016 0.265390820936723 -1.53175120787187 5.29694027467207 -0.673245958848433 7.83822102113204 8.42939133210616 13.9080748037858
-3.0161714553833 3.37503147125244 0.69222354888916 -1.56174564361572 -2.86069011688232 3.93925380706787 -2.01341533660889 6.07209968566895 6.58225440979004 11.7813720703125
-3.93456107919866 3.97452991658991 0.250688249414619 -1.13968116586858 -4.63430625742132 4.41492145711726 -0.670082395726983 5.89117496663874 7.5453183000738 13.1557175462896
-3.259632136605 3.71349999687888 -0.0515232346274637 -1.84749033667824 -3.3411693833091 4.02193925163963 -1.65378573157571 6.28747079155662 6.78450867912986 13.4814285971902
-1.13134552348744 3.79056094776501 0.452417599071158 -0.357181323658335 -1.83065582622181 5.17081855427135 -0.257381213795053 5.82902072559704 6.71181796680797 13.7485349048268
-2.8847128868103 1.89666109085083 -0.681397151947021 -1.58929128646851 -2.71723432540893 4.46611909866333 -0.58132619857788 5.85609369277954 5.93070917129517 12.5429971694946
-2.02499946247448 2.56477085460316 -0.438451610911976 -1.12579139362682 -3.09481223713268 4.94485393870961 -0.66861137043346 5.65948311198841 6.29420963634144 13.6384336124767
-4.01156128970059 0.0772105303677648 -2.74036873904141 -1.62279976931485 -3.9159745129672 3.25430975827304 -1.28678216067227 3.66558466824618 3.88420020016757 11.7666846362027
-4.65311387668956 0.50460287440907 -1.53858712803234 -0.196671997417102 -3.75948670994152 4.08791586269032 -1.28149942051281 4.08169027675282 4.45732733119618 12.2669253002514
-3.27472275820645 1.73397475155917 -0.7264611157504 0.944582280245694 -1.64599579897794 5.58491927060214 0.792061146822842 4.71610480221835 4.87458163174716 12.8551242915067
-4.80473160310225 0.861673121018843 -1.91948723359542 -1.57589172883467 -2.77684807343917 4.02870059446855 -0.0465471701188527 3.60558295683427 4.3791091485457 12.9431688828902
-4.72354053150524 -0.448058353770865 -4.1450703014027 -3.26884578358043 -3.90436671863903 2.58485294688832 -1.77723239551891 3.03775669444691 2.8321550022472 10.9992768894542
-6.65222837274725 -0.772757547551937 -2.99189092462713 -2.74447347467596 -4.15916921442205 2.71435926610773 -1.875800150091 2.4045314615423 3.04652689153498 11.2845797365362
-5.19025501771407 -0.524638028578323 -2.46793827577071 -1.85223660035567 -4.10670933289961 2.47462954954668 -1.31896671815352 1.27247729734941 2.06476321653886 10.516719011827
-3.43466826352206 1.25799683657559 0.172929087552156 0.444127360257234 -1.80662032040683 5.21033219424161 -0.36522169980136 3.86452035036954 4.89412716952237 13.0692932995883
-4.02995324568315 -0.40822244123979 -1.9789774461226 -0.455318693681196 -0.733190779252485 4.10334658189253 -1.62740540937944 4.599676843123 4.73868155045943 12.1606595472856
-3.90842254812067 1.17498390024359 -2.09810646230524 -1.26446350271052 -0.593973237817938 3.84971896951849 -1.20063598806208 5.10653964822943 4.29353610819036 12.5298809224909
-1.74192888086492 2.30750387365168 -0.802079027349297 -0.693981950933281 -0.238131349736992 4.9540941065008 -0.687516039068047 5.76107805425471 5.47201841527766 13.338369066065
-2.58241366473111 0.173138627139004 -1.46304797259244 -0.507954588803379 -1.9124326619235 3.94029141339389 -2.42045687762174 3.68037892254916 3.29604531201449 12.3482127276334
-3.96548555547541 0.157320993596858 -1.18794534856623 0.719935434514827 0.00190641229803035 4.81501771753485 -1.98404405767267 3.12625314539129 3.61793615167791 11.9828930074518
-1.71697887073864 2.55959335673939 0.835772670399059 1.55890003551136 1.70244709361683 5.7342301975597 -0.392432056773792 5.56161419261586 5.51789966930043 14.0597554813732
-2.92007018002597 2.11631249514493 0.353327265652744 2.01330899325284 1.42862366763028 6.00613450137052 0.205965510281651 6.41842602816495 5.64430951205167 14.007034293088
0.260343126817183 4.38686805204912 1.85823970274492 3.02608161406084 4.48182254271074 8.35134845213457 1.95883708433671 8.20194488005205 8.0470815225081 15.0309098287062
-1.64145199168812 3.96983035694469 2.13188537250866 2.66585429798473 1.39438136707653 6.76782592426647 0.793166004527698 6.63772281299938 7.18185504566539 15.7239647735249
-1.69067170403221 4.05107519843362 1.32059500434182 2.84772703864358 1.68620894171975 7.78394148566506 0.877580859444357 7.86852286078713 7.02972719886086 16.3452069542625
-2.3855298909274 2.72405777844516 0.459787949648771 1.51990948590365 0.995083436098966 5.19458638104526 -1.3310922535983 4.30765686902133 5.59690915021029 14.9690295306119
-3.22220825715499 2.07675147490068 -0.106731648878618 0.596326593919233 1.11338019804521 5.12627673582597 -2.40755867524581 4.97832274870439 4.91432738737626 13.7319428964095
-3.78016090393066 1.92566299438477 -1.07314300537109 -1.28870010375977 -1.89677810668945 3.89142894744873 -2.68570327758789 4.25914669036865 4.60830020904541 13.0269303321838
-2.49362103722312 2.77866347052834 -0.00294606468894187 0.790909602425316 1.27809412696145 5.13804705359719 -0.328808949210426 5.61134417273782 6.00990946509621 14.4288783810355
-2.89777424552224 2.46421572945335 0.349799607016823 0.629590485312722 0.893922302939675 5.27435061714866 -1.26288082816384 4.66268107674339 5.71659133217551 13.9209465720437
-3.96932201385498 2.08884353637695 0.137087059020995 0.322563362121581 0.268039894104003 4.7863676071167 -1.94514255523682 3.85794086456299 5.12556381225586 12.9092161178589
-1.47527384324507 3.84825253920122 0.764910940690473 0.843653921647505 -0.353739495710894 5.67468762831254 -1.3470199064775 5.24656510786577 6.9016544862227 14.1532473607497
-2.35375357541171 2.99332474795255 0.478628626736729 2.01574658480558 -1.48008490475741 5.3517088803378 -1.49961234006015 5.51688622561368 6.07874535647306 14.4820039185611
-6.08095028617165 -1.40520336844704 -1.99735882499001 -1.92811825492165 -2.54958393790505 1.59575984261253 -5.52704098441384 0.186143372275613 3.1208815314553 9.86410090706565
-6.24852303591641 -0.646914759549226 -2.02345208254727 -3.18232659426602 -3.94456223574552 0.975409230318938 -6.35644272890958 0.95489569577304 2.99967261227695 10.1991664973172
-5.58415150208907 -1.40951466126876 -3.09657597108321 -3.79115414185958 -5.90230297608809 -0.472220654921099 -7.25874256654219 -0.659365888075396 2.2668454690413 11.9795291467146
-7.68492202758789 -1.22129707336426 -2.29904441833496 -2.76674537658691 -3.84859924316406 0.815312576293945 -7.02016716003418 0.185074996948241 2.66025466918945 12.3197285652161
-5.4823768008839 0.162345183979379 -0.778197037089956 -1.0653731692921 -3.73890374790539 1.73732115138661 -6.19368432651867 0.132720245014536 3.0896275173534 12.817430747639
-5.45278277830644 0.688954205946487 0.253655286268753 -1.37764468626543 -3.62324824766679 1.56406483216719 -6.05159488157793 1.40027889771895 3.84935459657149 12.5916107611223
-2.79971506812356 1.68794247887351 0.580493900992654 -0.41250994422219 -3.19148066260598 2.67409226677634 -4.27937128760598 1.68947694084861 4.90849110863426 12.8075213172219
-3.11766928759488 2.35606366070834 -1.83101195422086 -2.09483641711148 -3.5045520695773 2.45513707074252 -3.83121413317594 2.64453488263217 5.20816403302279 12.922016915408
-5.57602213946256 0.890917786684902 -3.84242724505338 -2.44935511675748 -2.41437815752897 2.50062180432406 -4.06130122271451 2.42817402752963 4.13064576062289 12.4671950426969
-4.92597227096558 0.485292148590087 -2.50194578170776 -3.17182760238648 -7.35304288864136 0.25377435684204 -5.84004240036011 1.2010781288147 3.3811728477478 10.7550479888916
-6.4201904036782 0.253672053597189 -3.11129147789695 -2.06470067284324 -4.67295224449851 1.64763872840188 -4.9511962630532 1.88054983832619 3.71429960944436 10.7497267029502
-7.09314341978593 -1.78858943419023 -4.12560840086503 -2.7429275079207 -4.59645076231523 0.866664929823443 -6.05583758787675 -0.613187746568158 1.99907307191329 10.9385486082597
-6.70425200028853 -1.46832060380416 -4.22347235246138 -2.12096380753951 -3.25712370439009 0.920297865434126 -6.60314344926314 0.0583097978071727 1.90103650526567 11.9579365296797
-7.74489307403564 -1.47122097015381 -5.10387706756592 -3.97904491424561 -5.48531818389893 0.28935718536377 -5.64793300628662 0.134711265563965 1.7179536819458 10.9825897216797
-7.93040357069536 -0.0522907777266077 -3.25861630873247 -1.91532788710161 -4.7634895844893 1.45374598069624 -5.80239377455278 1.05525888963179 2.68067278428511 12.1512843565507
-6.24924545288086 -0.148258972167969 -4.0408561706543 -2.55811004638672 -4.58474426269531 1.40070838928223 -5.44202499389649 1.43041725158691 2.63889045715332 12.0720302581787
-5.21260396784002 0.764063436334784 -3.12585584467108 -1.92669050043279 -4.0968279058283 1.60985620672053 -4.69681684320623 1.76326711828058 3.53630884343928 13.0245433633978
-5.26441008827903 1.17575066306374 -1.81559760353782 -1.90568167946556 -3.44666678688743 1.97451966025612 -5.12326819679954 1.54729454734109 3.11631863333962 12.3665365479209
-5.27377657456832 1.45852323011918 -3.5246940092607 -1.34124521775679 -3.54954866929488 2.84709592299028 -4.98607592149214 2.43813653425737 3.74775453047319 13.0363874001936
-6.05803068334406 1.47149316614324 -2.12957342321222 -2.23533590490168 -7.53712232763117 1.57345620935613 -5.20916135961359 1.98326055353338 3.66366330927069 10.9120511228388
-5.25047997561368 0.532154759493743 -3.4240010174838 -5.47355393496427 -8.23222474184903 -0.440081873807038 -7.3584206494418 1.03362532528964 2.62944575223056 9.80542632016269
-5.75369867845015 0.686822561784226 -3.91242060227827 -4.89731821580366 -9.79093775315718 -0.772001595930618 -6.39721521897749 1.81405034498735 2.80268159346147 9.1185604615645
-3.08503810709173 2.07573135549372 -1.02720538919622 -1.9199914151972 -7.13464443033392 1.23996456319636 -5.58531276529486 1.97242458516901 4.09800918752497 11.9209457224066
-2.39141663638028 2.53074255856601 -0.590707865628328 -1.94186410036954 -6.30378922549161 1.82051840695468 -4.35260399905118 2.75715533169833 4.90013590725986 11.7777260867032
-3.9372974135659 3.26929896094582 -0.673690388419413 -1.57564503929832 -7.06481129906394 1.41144221045754 -4.55565221092918 2.73077051856301 5.03835432746193 11.565170695565
-4.40208676078103 1.82992312691428 -0.404636885903098 -2.01586392142556 -6.96486141898415 1.23521373055198 -5.04756024100564 2.19130942604759 4.51813647530296 10.4868693091653
-4.72551646666093 1.96622738404707 -0.258996157212692 -3.51101794676347 -8.66453853086992 0.154978604750198 -6.16051974730058 1.96788391633467 4.55398163361983 11.0694106535478
-5.26624254746871 0.437044577165082 -0.625855966047808 -3.23851732774214 -8.54859118028121 -0.402801080183551 -7.26722292466597 0.564758734269574 3.30748219923539 9.80523820356889
-6.3394603989341 0.13787839195945 -0.994508769295432 -3.29627230384133 -7.4886474869468 -1.06027033545754 -7.73511126258157 -0.185585047981956 2.91272732994773 8.62711617729881
-4.60882467790083 1.02207284407182 -0.805344529585405 -2.71043676896529 -7.20961851640181 -0.151656098799272 -6.71517843766646 0.515322737260298 4.07056336836381 8.87127309279008
-4.18634015863592 1.75841634923762 -0.616323297674004 -2.81216413324529 -8.33190137689764 -0.0497415715997853 -7.04948407953436 0.235214406793769 3.48983591253107 10.1356121843511
-3.60312755758112 1.93093864267523 1.14232150858099 -2.50201900655573 -6.53238781148737 0.50526515787298 -5.99341495687311 1.98762790506536 3.72498218362982 10.4690355474299
-4.33785255605524 0.954734724218195 0.285242002660578 -0.77376373464411 -4.03432090932673 1.6933535749262 -5.89452751333063 0.940318983251398 4.09923641031439 11.7109240705317
-5.63518675890836 -0.733535376462068 -0.624974814328279 -1.38801726427945 -4.10372504321012 1.00909081372348 -7.29894217577847 -2.3734527501193 1.20798149975863 10.6690172282132
-6.6627933328802 -1.11263197118586 -1.53572004491633 -2.29297178441828 -5.30857771093195 0.438906496221367 -7.62966459447687 -0.21671789342707 3.44902688806707 10.6819260770624
-6.36221374164928 -0.651064525951039 -0.806597362865102 -0.639399181712758 -3.67179549824108 1.88664947856556 -5.07168067585338 -0.0497747768055312 3.21260010112416 10.8444369922985
-3.97974452105435 -0.169836607846346 -1.6773153218356 -1.69375475970181 -5.61004122820767 0.698033722964201 -6.80810031023892 -0.169590559872713 2.84324589642612 11.0820554819974
-5.42206212824041 0.189716131036931 -0.746256082708186 -1.82163640802557 -5.79129621332342 -0.19260236566717 -8.69344732111151 -2.0080454046076 1.5733640497381 10.4537790125067
-4.43366210243919 1.21341927268288 -0.213521645285866 -1.03865401528098 -4.58295409462669 1.3038161537864 -6.01855628273704 -0.333947823264381 2.81134541251443 11.0235698960044
-5.87477156899192 0.302955176613548 -1.43960234902122 -2.54341742775657 -5.23229071877219 0.127370383522727 -8.22131392739036 -0.956730339743874 2.6985821984031 10.3760528824546
-5.13600098003041 0.161892544139516 -2.22302948344838 -5.48319946635853 -10.5099862705578 -1.63075577129017 -8.32824646342884 -0.461671222339977 1.82780135761608 8.82664073597301
-4.88141791603782 0.782102896950462 -1.26683394692161 -3.4648548819802 -8.58061568520286 -0.65377776406028 -7.7810055472634 -0.625968620993874 2.71614582755349 9.33780510642312
-4.13007182207975 1.59411221417514 -1.05117625323209 -3.45077342120084 -5.26695460406217 0.989354905215176 -5.96372622576627 0.61564618023959 3.99922734173861 10.9526656237516
-5.70141539140181 0.650894789262253 -1.94105276627974 -3.20836386247115 -6.46284613175825 0.362082151933151 -6.41590246720747 0.802424101396042 4.02963605360551 9.88098016218706
-3.88398544138128 1.03707702810114 -2.6498965436762 -3.10391799753362 -7.5219725782221 0.463300782983953 -6.95254699533636 0.363224107568914 3.76108177358454 9.63691719228571
-4.72750335173173 0.242160268263383 -2.66812568144365 -3.53788238005205 -7.99179892973466 -0.282494120164351 -6.98352675871416 0.230777211622758 3.1921181158586 8.08809418244795
-4.2213192766363 1.74401084726507 -0.950548250024969 -2.11625488454645 -5.62070854360407 0.739608686620539 -6.52784927541559 0.718297880346125 4.15474502390081 9.95070163553411
-4.92914095791904 0.437813845547762 -0.796429547396574 -1.78449908169833 -5.22256937893954 1.32744511691007 -6.32086077603427 1.04929837313565 4.17650040713223 9.51980408755216
-5.56531362533569 1.22656602859497 0.573707294464111 -1.56239919662476 -4.2635443687439 1.06457109451294 -6.14921789169312 1.15130395889282 3.97460050582886 10.7892004966736
-4.6312423099171 0.966892684589734 -1.37893060337413 -0.555072342265735 -3.49397233616222 2.30337854732167 -6.42169335972179 0.0849747310985229 2.60992761958729 10.1597361217846
-5.22564717206088 0.013616362485017 -0.440160950747405 -1.14916439923373 -4.46552868756381 1.37686137286099 -4.72345562848178 -1.39923878583041 1.6678369435397 10.5791108998385
-4.48244817040183 0.837164332649923 -1.07494122765281 -1.93890912316062 -3.97556454918601 1.46347277381203 -5.9424072005532 -0.210839817740702 3.02009051062844 10.8045443794944
-5.69757291620428 -0.0832979375665843 -2.90768834894354 -0.825037210637873 -3.66097852533514 2.23120382482355 -6.09054586237127 0.100988179987127 2.44296339208429 10.5912502115423
-6.8308238289573 -0.628944327614523 -2.41967766501687 -1.69987290122292 -4.60143845298073 1.67076117775657 -7.13073723532937 -0.790586402199484 1.42812735817649 10.2548819281838
-5.38406756140969 0.573541615226052 -1.80024912574074 -1.47026446082375 -4.7672233841636 2.14460370323875 -6.51034548499367 0.350828144767068 3.37973687432029 10.3124017455361
-4.67936936291781 1.8173881444064 -1.32828370007602 -1.60745469006625 -5.00799790295688 2.23953970995816 -6.0229152766141 1.50130995837125 3.92654570666226 11.1744700345126
-7.55773424668746 -1.24490618272261 -1.50696062608199 -3.72615503831343 -7.46984743638472 -0.589545007185503 -9.20670198960738 -2.06247782273726 1.07984471754594 8.49392056898637
-6.05941025994041 -0.0621072509072036 -2.10255639336326 -4.36589066765525 -6.71340577385642 0.0743273041465073 -7.76551072380759 -0.071817562796852 2.22910959937356 8.08453161933205
-5.88669195175171 0.462619876861574 -1.74191274642944 -3.70789136886597 -6.24723997116089 0.398132419586183 -7.45928564071655 -0.206313991546629 2.95810899734497 8.38443479537964
-6.38889195702293 -0.645622990348123 -3.16136243126609 -3.9656551100991 -5.43180348656394 0.538245417855002 -7.90244366905906 -0.154778263785623 2.33434603431008 8.10168955542824
-4.98895561044866 -0.542571180517022 -3.37389098947698 -1.52844535654241 -3.62998496835882 2.44120872670954 -5.83825408762151 1.98673713857477 2.95055473501032 9.32150829488581
-4.61295567425815 -1.22501431378451 -4.08074246319858 -1.98132763775912 -3.35631810101596 1.88140238848599 -7.00232945355502 0.503693953427401 2.15867175188932 9.04371871081266
-5.41544883901423 -1.51455848867243 -3.78050010854548 -2.85457199270075 -3.52593200856989 1.55055839365179 -6.78068893606013 0.761656110936944 2.97542697733099 9.67500526254827
-4.98683570515026 -0.860689388621939 -2.43660758625377 -4.84966300617565 -5.15945838581432 0.638480914722788 -6.91058181415905 1.3415658604015 3.42733646739613 9.46053577769886
-2.94776169170033 0.0538633693348274 -2.5573732029308 -3.20307175029408 -4.23089233745228 0.107215725291859 -6.73597160686146 0.782886349071156 3.41492732654918 10.2543524135243
-9.68709144592285 -5.60992012023926 -3.2235294342041 -1.83058128356934 -2.52184638977051 -0.215425109863283 -8.74181518554688 -2.36519393920899 0.663418197631835 10.513667011261
-10.5540900663896 -6.36894564195113 -1.09625010056929 -2.35011820359664 -2.72754053636031 -1.88918642564254 -9.83038477464156 -2.92885927720504 -0.0831180052323788 9.64856572584672
-9.51329767053777 -5.30895387476141 -2.3020301992243 -1.17158090418035 -2.74304925745184 -0.562074297124688 -8.71481286829168 -3.20174562280828 0.077417737787421 8.94946706945246
-8.21535426053134 -8.7568677035245 -0.201245602694424 -0.10469180020419 -1.93537646206942 0.17977971163663 -8.50982600125399 -3.13361102017489 1.31430882540616 10.2152645024386
-6.86579204906117 -7.17926098216664 1.30797122608532 -0.26678158153187 -1.74948383678089 -2.24118305553089 -9.91408420909535 -3.5795505176891 0.839217411388052 8.40055297504772
-6.41885469610041 -4.03518579656427 0.700221079046077 -0.206536275690251 -1.34769151861017 -0.752985936945134 -9.04776666814631 -2.30964372808283 1.74246312921698 10.2160587484186
-9.47050157026811 -3.42948022322221 -1.16905465559526 -2.31829133467241 -3.50647416548296 1.56217512650923 -7.98505082563921 -2.61270204023882 1.64470991654829 10.3462046103044
-7.4577672958374 -2.63179378509522 0.196722221374511 0.466299247741699 -2.06340770721436 2.20812911987305 -6.95980625152588 -1.29830722808838 2.90930004119873 10.6307150840759
-6.32383194836703 -3.47681847485629 -0.218395623293791 -1.51733628186313 -4.39324990185824 -0.608848961916838 -8.19756737622348 -3.04096833142367 0.498664465817537 8.9703536900607
-8.93100277293812 -3.49581066478382 -0.624800838123669 -1.95455471385609 -6.01664463390004 -0.697543300281872 -8.87810818065297 -3.44978634227406 -1.17355457652699 7.56643470417369
-9.76144495010376 -4.95715417861938 -0.351803684234618 -1.43362703323364 -4.17362680435181 -1.67044534683227 -9.65008249282837 -3.81676759719848 -1.15862741470337 7.43316946029663
-9.49807340448553 -4.68023855035955 -1.09357625787908 -2.29107267206365 -4.90413839166814 -2.11261922662908 -10.5484960729426 -6.09802228754217 -3.43607312982732 6.49672811681574
-9.86660388599742 -5.04827312122692 -1.38878253589977 -2.78397372852672 -3.74166682850231 -1.02122882496227 -9.50259784351696 -5.62081531177867 -2.86597255359996 9.21320911754261
-6.71690672961148 -1.08726424303922 -2.0430042180148 -4.34535521593961 -1.95813483324918 1.28669434460727 0.413252648440274 2.7152040568265 2.57764511975375 11.6884878245267
-8.33355436325073 -2.87769231796265 -11.3909483909607 -5.86019048690796 -1.20440397262573 -0.619938945770265 0.56894769668579 0.89815797805786 1.95180883407593 11.638133430481
-5.62365500710227 -2.21752707741477 -8.66833655617454 -5.5896279074929 -1.31991545937278 -0.502748177268288 0.105905844948509 0.504600837013939 1.2493727944114 10.9861615441062
-8.35768340717663 -2.70513366352428 -3.32332633625377 -0.537744747508658 -0.343868481029165 2.2515828739513 -3.6959211696278 1.0463769565929 2.66925407756458 12.4315383564342
-12.3094660498879 -6.57800929329612 -14.9749113776467 -7.9855372168801 -4.66330592415549 -1.24589411995628 -2.58640925667503 -0.690933869101784 -1.13353602669456 8.93919308402322
-6.38491154584018 -2.62104130658236 -9.29213238629428 -4.78480816754428 -4.33762455853549 -0.995797165957363 1.48086833086881 2.70275591936979 0.729191771420567 8.66876029101285
-7.65137256275524 -3.16429675709118 -4.29695094715465 -8.0937820781361 -7.04009212147106 -1.16618503223766 -2.37264979969371 1.95586429942738 2.21921860088002 10.731521953236
-8.05516016700051 -2.80540621497414 -4.08254587867043 -7.35503542639993 -10.6593414566734 -2.39842379309914 -3.82231676795266 0.59894788048484 0.420963642813941 9.01968610069968
-5.93640178333629 -0.884794651378286 -2.54661029468883 -5.9080643046986 -7.31486552845348 -0.27347606312145 -2.14666598926891 4.26400715221058 2.31693607677113 9.63523966182362
-4.10248910730535 0.0427764719182804 -2.16073762720281 -5.4801365072077 -6.73906671350652 0.256025678461249 -2.14836465662176 4.55044401342219 2.82486379796809 11.1564554041082
-7.6578649520874 -0.506266975402831 -3.02612438201904 -6.18467273712158 -8.6713041305542 -1.12683811187744 -2.54747714996338 4.01891384124756 2.51932678222656 11.1015535354614
-5.94327966516668 -2.36867181604559 -3.87994233911688 -6.61249009912664 -8.91115800684149 -1.71283761804754 -3.18717042749578 3.1886888330633 0.771508771722967 10.4195977037603
-8.1331205107949 -1.96507737419822 -1.64981744072654 -5.62919137261131 -8.90894410393455 -0.685196850516579 -4.41385171196677 2.79829981543801 1.08980849005959 11.3778944275596
-5.17058970711448 -0.86243655464866 -1.95255877754905 -5.73150088570335 -6.47090747139671 -0.262060425498269 -2.77454783699729 3.5585582039573 2.37450001456521 10.7509424469688
-5.08306713971225 -1.58566494855014 -3.15233250531283 -5.58623715313998 -6.67378827008334 -0.653940400210296 -3.3606931773099 3.45518473711881 1.71676329699429 10.2749059590426
-7.80769580494274 -4.13065379749645 -3.5461086619984 -6.56449931751598 -8.56983798633922 -1.94956630359997 -6.98788875233043 0.673396648060191 -0.169500767100942 7.90035301555287
-10.5051627072421 -3.73505162325772 -4.18946789828214 -7.00974606600675 -8.97396611300382 -2.15791653719815 -6.47353123751554 -0.094781390103428 0.0722546664151267 9.45243311795321
-10.8503048376604 -3.63842701478438 -6.14335369630293 -7.31980824037032 -7.74768757386641 -2.72148441834883 -5.1322605566545 1.16574359373613 -0.545809979872271 7.65078235106035
-7.52277186133645 -2.44877817847512 -0.49114992835305 -5.31859019019387 -9.67054178931496 -1.34399225928567 -6.57605364539407 -0.219598796150901 1.04940984032371 8.16873166344383
-7.22183532714844 -1.33794136047363 -0.0966846466064446 -4.36111755371094 -6.46137542724609 -0.122334671020507 -5.08431930541992 1.40295104980469 2.20688133239746 9.34111385345459
-7.56437742059881 -1.95818578546697 -1.49707662409002 -5.43057309930975 -6.14545690363104 -1.36237775629217 -7.46450292413885 -0.0784631902521298 1.81042612249201 9.39118898565119
-8.10486110340465 -2.38660701404918 -1.89473041187633 -6.21160968433727 -4.91332133900035 -0.993861042369495 -6.5426548350941 -0.0400131572376594 1.62439075816761 9.4556075703014
-6.56667308807373 -1.4807336807251 -2.21265964508057 -5.18453578948975 -4.68497829437256 -0.433189201354981 -3.64576511383057 2.41987342834473 2.20146389007568 10.7371265411377
-7.52013728401878 -1.67743060372093 -0.483108017661355 -2.83196398995139 -3.76777026436546 0.542454268715598 -1.76699015877464 2.56802990653298 3.53103687979958 11.5308499596336
-7.01066606695002 -0.973819906061347 -0.248039419000801 -3.22798174077814 -3.79562586004084 0.455207651311699 -3.01199358159846 2.16932946985418 2.7550180608576 11.7598460370844
-5.89628897580234 -0.513669118014249 -1.18642149838534 -4.87386427792636 -3.83481512936679 0.00314797488125862 -3.75626097592441 2.45131577578458 3.09713639346036 13.4991873654452
-5.40268402099609 0.247365188598632 -0.35225944519043 -4.71508102416992 -2.87798194885254 0.688395690917968 -2.70113639831543 3.54403133392334 4.21791858673096 14.0026103973389
-4.62413181825118 0.27948413328691 -0.316751141981644 -4.59667362733321 -3.3280083136125 0.258041719956832 -4.41878475709395 2.20887504057451 2.96532760099931 12.9040978951888
-4.58047797463157 0.534638144753195 -0.0255654074928984 -4.17511870644309 -3.13794257424095 0.859024741432883 -6.22222449562766 1.3837592385032 3.36188194968484 12.7484028122642
-5.88273079612038 -0.666282965920189 -1.19047768332742 -3.73599083640359 -2.63387520530007 0.379283592917702 -6.27714951255105 0.236734078147194 2.26400916359641 12.2367555358193
-6.43061167977073 -0.0860033728859655 -0.757117340781473 -4.82140834114768 -2.70396144173362 0.877934386513449 -5.26310832283714 0.986142089150167 2.68359081961892 12.7606639168479
-6.29686056483876 -0.554598678242076 -1.98548399318348 -5.69361769069325 -3.18533789027821 0.211178909648549 -6.4813812862743 0.876729141582143 3.03638185154308 12.7431422580372
-4.29308054663918 0.42711522362449 -2.89241526343606 -5.91534540869973 -2.49142763831399 0.507181904532693 -4.75469706275246 2.4644458510659 3.99365498802879 12.8086679198525
-5.38752711035989 0.598514912345191 -2.85900461890481 -4.54824602820657 -3.25496065833352 1.17733037255027 -4.58871233680032 3.00356709740378 3.72575413964011 13.1555155493996
-5.38508501919833 -0.542824658480558 -2.75724688443271 -4.55194559964267 -2.86987963589755 0.357089129361238 -6.09499827298251 0.933230486783113 2.69705494967374 12.2513008984652
-5.11883655894886 -0.00225941051136402 -2.14956966746937 -3.05195537913929 -1.05968204845082 1.67444118152965 -4.18363872874867 2.15001567493785 3.47604545246471 12.9474032748829
-6.36984176635742 -1.34091110229492 -2.63739509582519 -5.13522644042969 -3.52022666931152 0.241497802734376 -6.09565086364746 1.46931533813477 2.12077312469482 12.169264125824
-5.02150694240223 -1.86142126430165 -3.31729475368153 -5.32768217433583 -7.59106794704091 -0.359847701679577 -4.80208555568348 2.08633454929699 2.0513184894215 11.2920406688343
-6.19446149305864 -3.19675794081255 -5.34810986952348 -8.00361791090532 -10.8043972535567 -3.06806340651079 -5.85262456373735 0.862659783796829 0.457382531599563 9.73248991532759
-8.5572997786782 -3.51195637963035 -4.824006245353 -6.91554562828757 -8.72041814110496 -2.30919568321922 -5.42957036278464 1.59092219092629 1.49645502784036 9.55886633612893
-9.6416689265858 -2.03182662617077 -3.42535270344127 -6.31791747700084 -10.1286493648182 -1.29497588764537 -7.10024512897838 0.2616342197765 2.64408146251332 11.240910876881
-8.30023253180764 -2.18781721808694 -4.00171339728616 -6.06562674262307 -6.52887404181741 -0.720497729561547 -7.49984801032327 0.366071102835914 1.57337128899314 9.86032283089378
-6.46518748023293 -0.707821299813009 -3.03299563147805 -4.13550989844582 -1.56790964820168 2.42483002922752 -2.27184527137063 4.39313180229881 3.98449094078758 13.0922017791054
-4.93547070243142 -0.106495024941186 -2.49525082328103 -4.07300007560037 -3.5505296013572 2.67861354134299 -2.5863133690574 4.80429923317649 4.60000026009299 13.8748334624551
-3.52911054437811 -1.45719205682928 -3.41590368097479 -4.40612661188299 -3.61842786615545 1.84979856664484 -2.996307962591 3.57005346471613 3.28387296850031 12.8100003069097
-5.00222233858975 -1.93178776827725 -2.80619839754971 -3.38715390292081 -0.940698901089753 2.70652266415683 -2.63602665987882 3.01621218594638 3.09084578427402 13.5031244364652
-3.53100809617476 -0.920013757185501 -2.67182192368941 -4.86809000535445 -3.10001024766402 1.84492459730669 -3.72975763841109 3.90869584517046 3.82390943007036 14.8611163182692
-4.37257348840887 -1.58143007105047 -3.22454225366766 -4.78277360742742 -1.86498224085027 2.04997766668146 -3.28075372522527 3.62492025548762 2.92222726995295 12.8788856332952
-4.48470461585305 -2.60142672278664 -4.04628718116067 -4.02070963599465 -2.81591570594094 1.82463300011375 -3.13934672095559 3.19732701561668 2.60929047844627 11.9555338599465
-5.25727100372314 -2.48202152252197 -4.15312023162842 -4.14454479217529 -2.57893009185791 1.85708599090576 -2.90220851898193 4.0230806350708 2.14245491027832 9.66135101318359
-5.73102028586648 -1.37134011008523 -2.37406571128152 -3.83391792990945 -2.60012657859109 2.48884074471214 -2.70212776877663 3.63119857094505 3.30208174965598 11.7517391898415
-6.43589128147472 -2.53389848362316 -4.35159410129894 -5.2565280307423 -2.62549699436535 1.42497145045887 -3.32413591038097 2.40311514247547 3.32847296107899 10.1020001064647
-5.16677660508589 -1.8890552000566 -3.00128931565718 -4.36460871262984 -2.71959490342574 1.74688916639848 -3.73464197678999 2.52981572584672 2.8663912339644 10.3743768258528
-7.35468015670777 -2.79699239730835 -4.34444532394409 -6.69372663497925 -4.68522367477417 0.71598138809204 -5.92430601119995 1.45727434158325 2.09727277755737 9.55701150894165
-5.57767022739757 -2.91658319126476 -4.47412789951671 -5.80012811313976 -5.80831254612316 0.3550499569286 -5.4578162540089 0.73333250392567 1.37087332118641 8.76717649806629
-6.15561947389082 -3.81003078980879 -4.11086926026778 -6.20264515443282 -6.44686779542403 -0.154059262709183 -5.83232769532637 0.708737520738083 1.39235415892168 9.3487006707625
-4.28388913761486 -1.8625748981129 -3.40314038883556 -5.56666310917247 -5.48923619877208 0.890772498737682 -4.6944840778004 2.86077085841786 2.72733656276356 12.003482020985
-1.97788861014626 -1.28728726126931 -3.3052487633445 -6.3980450890281 -6.26363041617654 0.79521128914573 -5.60693028189919 2.84661814949729 4.20595500252464 11.2848973014138
-4.04765930175781 -2.22159614562988 -4.9687141418457 -7.65524520874023 -6.77394905090332 -0.0584815979003892 -5.62652053833008 2.11265811920166 2.84275493621826 11.1379838943481
-4.68864118402654 -4.04089414423162 -6.54387723749334 -9.80051862543279 -8.84928190057928 -2.59648954218084 -7.47869932001287 0.574107534235175 1.27648103887385 10.1065844362432
-4.74868010607633 -2.69249915209684 -5.5876560124484 -8.65490912524137 -7.74166106310758 -0.916231146725742 -6.36847876635465 1.70334626111117 1.5530910578641 11.2775220957669
-7.50564780668779 -1.76314177946611 -4.69777884916826 -7.3522817178206 -5.82045760588213 0.0515840963883818 -6.18437972502275 1.3468149618669 2.47871861024336 10.0408113913103
-11.1802936293862 -4.73731572411277 -7.5359302260659 -5.8840633132241 -3.12378270409324 -0.720635960318827 -5.66047627709129 -0.525247166373514 0.863935878060079 10.6911710999229
-14.8516405712474 -7.52940355647694 -9.38890825618397 -10.1930369030346 -6.65076433528553 -3.90855966914784 -9.74583803523671 -3.43812357295643 -2.59503733028065 6.84355367313732
-15.4730898857117 -6.87273855209351 -8.25492925643921 -8.55177183151245 -7.25024862289429 -2.89528913497925 -9.42406911849976 -2.94792051315308 -1.33277196884155 8.0786078453064
-10.0938078620217 -6.04809252999046 -9.15240924141624 -10.5772539832375 -7.3259970404885 -3.0884653785012 -9.52712886116721 -3.55364672920921 -2.87725512764671 6.11003048636697
-9.52170001810247 -5.38244067972357 -11.5886994535273 -10.153600805456 -6.7094803983515 -2.98090373819525 -8.61463367288763 -2.70131313150579 -1.70260059183294 7.07965934926813
-7.98330734426325 -4.6484017198736 -9.07391594106501 -8.6342358415777 -4.63320587331598 -2.21591613942926 -5.89078758413141 -1.34186981374567 -0.735235673731022 7.78444625681097
-10.1298656723716 -5.60908510901711 -9.60070040442727 -8.58244517066262 -4.97928240515969 -2.50079348304055 -6.28820994117043 -1.73787501075051 -1.96944620826028 7.02549359581687
-8.44619424993342 -4.14696939641779 -7.33554132634943 -7.14408167058771 -3.38156755620783 -0.89000375921076 -6.28437669927424 -1.0136285608465 -0.59708269292658 8.13741819208319
-6.41309191963889 -2.548340103843 -7.43640734932639 -7.24747302315452 -3.70208384773948 -0.416534683921121 -6.15444972298362 -0.81635501167991 0.596526839516379 7.95280716635964
-7.42175351923162 -2.06287824457342 -6.69659292047674 -5.84498082941229 -1.8111158544367 1.27831209356135 -1.83586751764471 2.54830492193049 2.39001787359064 9.47392786199396
-5.37279838215221 -1.39558166157116 -5.16271346699108 -4.17333549152721 -2.40457290302624 1.75773102153431 -0.864690243114126 3.20623642314564 2.92166382182728 10.6976419102062
-6.17120534723455 -1.29872876947576 -4.85763723200018 -3.517108743841 0.590667898004707 2.55869596654719 -2.27270871942693 3.73365419561213 3.53389089757746 12.1702205484564
-6.29393530758944 -1.13005209836093 -4.82407141598788 -5.17480040463534 -1.62810088070956 2.05307053652677 -2.68648100766269 3.0877871426669 3.30419968691739 12.3443055066195
-4.98793032386086 -0.728847529671409 -4.5587215683677 -3.93604471900246 -0.871482875130393 2.78175065300681 -1.21271136023782 4.26967999718406 4.71695420525291 11.7369551398537
-5.71345822594382 -1.43622128746726 -5.17442815087058 -5.36388127587058 -2.51855008385398 1.30912287452004 -2.73336522362449 3.03793509223244 2.98111803748391 11.809529616616
-7.47649405219338 -3.24191878058694 -6.69874212958596 -5.13452742316506 -2.81459067084572 0.193589947440408 -4.53354094245217 1.65835358879783 1.30847337029197 11.4602658965371
-11.0122551744634 -5.46877334768122 -8.8092789476568 -7.33245514089411 -2.96808288747614 -1.81667183095758 -5.53300522023981 -1.33143661672419 -1.79045532399958 7.90625526254827
-10.5143778714267 -4.78957776156339 -8.05068043795499 -6.78232792941007 -2.72998456087979 -1.20036534396085 -4.86821011629971 -0.688436785611238 -0.571327486905183 8.49736376675693
-9.2949333971197 -4.45464714223688 -7.8300839250738 -6.98690040761774 -3.35838325673884 -0.308990556543524 -3.59895713979548 0.663135450536554 0.449100416356867 8.89044181650335
-9.9233061617071 -3.14873378927058 -7.30266826803034 -6.83473652059382 -2.1541525667364 0.193196600133721 -2.7096945589239 2.10395843332464 1.95426399057562 11.4826744252985
-10.4941148497842 -4.50644967339256 -7.12890908501365 -7.29777238152244 -3.54148385308006 -0.452177975394509 -5.28298852226951 1.08292677619241 0.697226550362327 10.8144774697044
-9.30378726612438 -4.73727992664684 -7.58906749378551 -6.31281856190074 -2.28988650928844 -0.967617069591174 -4.08526233326305 1.10116001475941 -0.865818058360706 11.9376592289318
-11.1635484608737 -5.87783145037564 -8.99137209978971 -7.33829974261197 -2.70540331927213 -1.94264887896451 -4.08767794695768 -0.171324721249668 -1.01830004778775 9.23517609509555
-8.96755191629583 -4.14170238321478 -8.30691882913763 -6.86547252481634 -2.72527667825872 -1.65487644022161 -1.93719455545599 1.46728542501276 -0.375472753698176 8.84029319936579
-9.59649769176136 -4.34754101146351 -8.18895260203968 -7.21687237132679 -2.74639240611683 -1.29788318980824 -2.62814823497425 1.18969997059215 -0.631873286854137 10.0417531360279
-8.8416445385326 -4.63456560481678 -8.0427057873119 -7.20188166011463 -3.24773622859608 -1.31200624812733 -3.68486429561268 1.31000493656505 -0.703882468830454 9.56532739292492
-7.30651537288319 -3.52690569270741 -7.48498789180409 -5.19575373042714 -0.882195151935925 0.0675767291675911 0.854523979533802 2.13430818210949 0.861245476115833 11.4787762988697
-8.12792856910012 -4.10924799659036 -7.45353586890481 -6.71945460059426 -2.03523714759133 -0.499609782479027 0.334351704337379 0.822913334586403 0.901545689322731 11.0058867194436
-7.37745606682517 -3.18507897637107 -6.87447488091209 -6.04686295769431 -2.0693753936074 0.423378588936547 0.131840350411156 3.00302088477395 1.32013571479104 11.4279476425864
-8.07202173579823 -2.30715776790272 -6.12552095759998 -5.1389086376537 -0.789978278766977 1.05524610172619 0.745191322673453 3.55724691044201 1.90209077488293 11.7099597324025
-8.23200285651467 -2.81459295966409 -6.75258887030862 -5.50680029608987 -1.70067274787209 -0.133797290108422 -0.69358313300393 2.09174382469871 1.78519952080466 10.9861639716408
-7.42330871061845 -2.96071181730791 -6.92117438749834 -5.51234565214677 -1.26413283781572 0.608608861403031 0.24646629853682 2.80850090547041 0.798655171827836 10.6870504812761
-6.55573757345026 -1.99480541402643 -6.30411060506647 -5.32042797262018 -0.649281579797918 0.974791448766535 0.832062643224543 3.89525310342962 2.85157291238958 10.8981913739985
-8.01488044045188 -1.60332801125266 -5.51951339028098 -4.80861785195091 -0.580895683982156 1.41877243735573 0.771395423195578 4.20145771720193 2.71038220145486 13.2979328415611
-6.62555729259144 -1.47833858836781 -5.65433155406605 -3.95450054515492 0.198384891856801 1.65150798450817 0.736806522716176 3.95634616505016 1.85350001942028 12.1179272044789
-4.34533932425759 -1.20867588736794 -4.70754864432595 -4.07407238700173 0.301249954917214 1.77423236153343 0.589677307822488 4.46966788552024 2.93092677376487 13.9295563437722
-5.88456542275169 -1.68630225441673 -5.92790801308372 -5.81135375282981 -1.23992545387962 0.226177146218038 -1.31601531288841 2.99450199820778 2.07764523246071 12.1110634110191
-6.46196032437411 -1.07721568020907 -5.67268610867587 -5.00745440396395 -1.30497027310458 1.58884953585538 0.26157139864835 4.62936352816495 3.90854500857267 13.705384722623
-6.09090592644431 -2.00555779717185 -5.52157761833885 -4.99743630669334 -2.16271950981834 0.506878115914084 -1.277353069999 3.03253767707131 2.21456358649514 12.521324374459
-6.87749614715576 -1.73518314361572 -5.45435276031494 -4.43972721099853 -1.53333988189697 1.35876712799072 -0.730819129943846 3.58425960540772 2.76127300262451 13.7540303230286
-5.87666836651889 -0.669295701113615 -4.01688328656283 -2.39601841839877 -0.0610651102933026 2.07042941180142 0.276346770199861 4.4600530537692 3.47898158160123 14.4530211361972
-7.12885065078735 -2.41686410903931 -5.47028703689575 -4.01582689285278 -1.22983522415161 0.85393934249878 -0.743138980865478 2.81774168014526 2.83517293930054 13.5694158554077
-5.67900242371993 -0.56587376161055 -5.8918796972795 -5.72386326356368 -2.62561382813887 0.440012316270309 -0.22300495667891 4.4204343362288 3.47813640074297 13.6394547028975
-4.95148613669656 -0.578460242531516 -5.5970893166282 -6.15924599387429 -2.72354653098366 0.0561833121559836 -0.923865821144798 3.40105101845481 3.79375502846458 13.1707825400613
-8.16156592802568 -1.42906203703447 -6.12164130644365 -5.90963569120927 -2.2569676919417 -0.262552408738571 -0.695036081834274 2.77087101502852 2.53136333985762 12.5176585630937
-4.85132005864924 -0.0915334528142751 -6.5737417047674 -5.37736299688166 -2.21408441716974 0.300331323797053 0.104624002630061 4.82745858972723 3.06263658350164 13.3192116910761
-5.35416647304188 -0.819609130512585 -7.41685720790516 -5.50499006618153 -3.18613668788563 0.168687378276477 -0.430998290668835 4.08287862430919 3.11400941501964 12.0098572124134
-7.59288949099454 -0.593808833035556 -5.31368607607755 -4.58522767153653 -0.846706095608798 0.964250859347256 1.69147902402011 4.63692980679599 2.0497725573453 11.0596626368436
-2.48013704473322 -2.050913030451 -6.70664995366877 -4.58632677251643 -0.839655095880683 0.668800180608574 1.00403386896307 3.89960843866522 1.64667302911932 10.9540255719965
-4.64080112630671 -0.645136529749092 -5.48803775960749 -4.41281765157526 -0.43255680257624 0.781581228429619 1.82735187357122 4.52534992044622 2.45118171518499 10.818715875799
-6.42058642994274 -1.20150836597789 -5.20304568897594 -4.82454570423473 -1.36361583362926 0.811934627186169 -0.817013584483753 3.79697529185902 2.54145447124134 10.6836196552623
-4.8774565783414 -0.472089680758391 -4.68489256772128 -4.47532645138827 -1.9148100939664 0.971681681546297 -0.56989470395175 4.29209431734952 3.56967267123136 12.6942191990939
-5.59365934025158 -1.8008431781422 -5.23853582035412 -3.90278142582287 -0.0337285388599753 1.48927217830311 -0.672102867473257 3.41029745448719 2.04621797908436 12.2575622211803
-7.43931561383334 -2.64645939740268 -5.56974774273959 -4.46603566083041 -1.30130177411166 0.052971068295566 -1.35204678448764 2.38228816119107 0.465963545712558 10.574480715665
-7.21259924281727 -2.48926969874989 -5.08669515956532 -5.08473631251942 -2.84095617641102 0.379434143413196 -0.923756087910046 2.63549569736827 1.55326417576183 11.0128689159047
-6.62981090545654 -1.89931163787842 -4.59128246307373 -4.11407337188721 -0.425522422790529 0.676631355285643 -1.35632953643799 2.88563575744629 2.5119270324707 11.7879480361938
-8.68696785840121 -2.72034836682406 -3.67062378796664 -3.93046379956332 -1.47510720166293 0.227319708737461 -1.41521645459262 1.74115180102262 1.52853583422574 11.5586461934176
-7.57621633356268 -2.96366559808904 -4.63676320856268 -4.35646306818182 -1.90163099115545 -0.252722376043145 -1.81820928400213 1.89509332830256 0.721536046808417 10.7902582948858
-7.59947093616832 -1.07906421314586 -3.41212543140758 -4.17331775318493 -1.52425273548473 0.951615489612927 -1.41171344410289 3.14006058086049 2.38268200267445 12.4077617298473
-6.00254333669489 -2.74386108571833 -4.06925285512751 -4.86789024526423 -2.33489692861384 -0.186550981348212 -3.30188072377985 1.64788924997503 1.48510848825628 12.4450079137629
-9.33728978417136 -3.8795051314614 -4.79222676537254 -4.6672363021157 -2.36799428246238 -0.418596241690896 -3.1088809706948 1.54875757910989 1.1817627213218 11.5652227661826
-9.57264481457797 -4.08392678174106 -5.98494873913852 -4.87265549573031 -2.39674721631137 -1.1658092585477 -1.7562633601102 1.08272399035367 -0.592654809084806 8.99706973162564
-8.15546041835438 -3.66632467616688 -4.47586256374012 -3.80163580287586 -1.55246168483387 -0.468578399311411 -3.09048086513172 1.79776948582042 0.611364303935659 10.8184565890919
-5.96646999879317 -3.64862179322676 -4.73275494142012 -4.36655544801192 -2.3374435858293 -0.616616483168169 -2.86262249513106 1.48765063719316 0.151446108384565 9.60014415220781
-5.75853618275035 -1.96225627552379 -3.70215304981578 -4.43510898243297 -1.37048038135875 0.316308177601208 -2.28829082142223 2.65910641063343 1.17289081920277 10.7194415699352
-6.84275202317671 -1.63650850816207 -3.07097582383589 -4.86402658982711 -2.53435282273726 0.873812155290082 -2.71364359422164 3.72561784224077 2.74297280745073 12.6547421975569
-7.05007051988082 -2.07281183762984 -3.88505434556441 -4.92929148240523 -2.88396715684371 -0.136137719587847 -3.08609079881148 2.58312440352006 1.42370915846391 11.4643595262007
-6.7285850351507 -2.36406019384211 -4.41712263280695 -4.63216283971613 -3.50058057958429 -0.052700788324529 -3.53967931920832 2.2706072027033 1.00983545129949 10.9032032186335
-8.83397186452692 -3.1029671495611 -4.31784332448786 -4.8458813493902 -4.04211891347712 -0.545746690576728 -4.50211990529841 1.60287391489202 0.0171176130121395 9.9307562047785
-9.08318152861162 -2.9050103707747 -3.79294028715654 -5.2019082589583 -3.82485785917802 -0.725139765305954 -4.59070029692217 2.020806165175 0.622091145948929 10.159851880507
-6.6381836457686 -1.63897901014848 -3.46995740370317 -4.83638196425004 -3.4678955598311 -0.124567083878951 -4.16580205397172 2.73258966966109 1.90761751695113 10.4805521444841
-7.07479417974299 -2.89776933843439 -4.24175394231623 -4.620053655451 -2.28810060674494 -0.283999807184394 -4.31500185186213 1.52185308283025 0.480946176702325 9.35013448541815
-6.02105440659956 -2.55773081345992 -4.20447268052535 -6.13915361924605 -4.06775011582808 -0.948804040388627 -4.7308894590898 2.02986512617631 1.04484639601274 9.89259038404985
-4.24646413109519 -0.563152668692847 -3.03525197289207 -4.68992650292136 -3.56145131371238 0.899310710213403 -2.47991788170554 3.79431212165139 3.0520731232383 12.4694725296714
-8.95968544699929 -1.92675507285378 -3.71838104941628 -5.76531899192117 -5.52233803488992 -0.728396537087182 -6.49708664634011 1.45586287758567 1.67968261025169 10.4767836310647
-7.25601839585738 -1.54920267625289 -3.38924669785933 -6.90967249436812 -5.16679644151167 -0.705391641096636 -5.32715296311812 2.20910096602006 2.89132714705034 12.1314680619673
-6.24582165804776 -0.915552798184482 -3.16666478243741 -5.73547238436612 -4.83272236910733 -0.0794188412753023 -2.99092549410733 2.88638525876132 2.87052756222812 12.1719029513272
-4.35319317037409 -0.353301889246161 -2.35180652791804 -4.77706325704401 -4.30560672933405 0.596885793859308 -2.67290104085749 3.4279690915888 3.32093631570989 12.4849754506891
-6.38890854228627 -1.0223333011974 -2.22817436565052 -4.14431778300892 -3.27252785075795 0.806463085521351 -2.61266151775013 3.32141383777965 3.13368209492076 11.8344214786183
-5.07227382659912 0.263066673278807 -2.12308750152588 -4.60443553924561 -6.9672571182251 1.0686372756958 -2.12861499786377 3.88988246917724 3.47356357574463 13.4573606491089
-3.7379472732544 0.214832496643066 -2.380246925354 -3.06791858673096 -2.53779964447022 1.77689571380615 -1.65949611663818 4.53005905151367 4.02908153533935 13.4841262817383
-4.18528802178123 -0.457642147757792 -2.83725983879783 -3.8141809203408 -4.36646516106346 0.707980563423849 -3.10579354546287 3.92972414710305 2.72081797339699 11.8713888428428
-5.235152574019 -1.18254217668013 -3.15868315263228 -5.67668280168013 -5.08457693620161 0.0255648179487764 -1.87211737199263 3.01418748335405 2.35131802992387 11.9440518899397
-4.33480606946078 -0.329812630740079 -1.39646874341098 -2.05105362805453 -1.67039070996371 2.06271113482389 -0.0254779902371496 4.50360526171598 2.97494544115933 12.6097806843844
-4.70993379246105 -1.09067491184581 -1.2644381869923 -3.16338113437999 -2.06224778782238 1.17281957973134 -3.54873040806163 3.18158480037343 1.99561830867421 11.4121374737133
-5.7265474839644 -1.0195105119185 -2.25417542891069 -3.34048104719682 -3.33016419844194 0.986865754560991 -1.41703820662065 3.50219130082564 2.887518639998 11.8475959257646
-4.57460432919589 -0.02445441159335 -2.24030905636874 -4.34120016964999 -3.13311034115878 1.54282349673185 -0.444824513522061 4.17004269686612 3.17979973879727 11.6618101033297
-5.56139426664873 0.0751223043961957 -1.58149581388994 -2.47386413054033 -2.45248084501787 2.02244896455245 -1.95642524199052 4.63244289918379 3.63313622041182 12.4553517775102
-3.28375257145275 -0.700674187053334 -2.83966268192638 -3.81960881840099 -5.20845616947521 1.00278650630604 -1.401733528484 3.42082105983387 2.75339113582264 12.6397799145092
-4.26974485570734 0.0359020406549639 -1.81476209813898 -2.34043691808527 -3.0805511301214 2.03079225366766 0.310295122320003 4.21284963434393 3.45056344812567 12.8176846677607
-5.30366484035145 0.173574768413197 -1.9164196621288 -2.81132665980946 -3.55702368129383 2.15836080204357 1.21304162632335 5.23949559818615 4.01067289005626 14.076178633083
-1.17716869007457 1.05578724254261 -0.853739582408558 -1.23258098255504 -0.572296940196644 3.56775776256215 2.27712456096302 6.49397674907338 4.66841808665882 13.1248814236034
-6.70251431898637 -0.349990515275437 -2.60110822157426 -5.27611890272661 -5.02441564039751 0.495714517073196 -1.44530644850298 3.67489370866255 2.67688211961226 12.2469323591752
-5.35588349429044 -0.98245133486661 -2.51559914675626 -4.63656319704923 -4.64198006716641 0.554246052828702 -2.05388726321134 3.94815264615146 2.14743624600497 12.6791854945096
-5.88604428551414 -1.26364209435203 -2.39824178002097 -4.92051007530906 -4.78481747887351 0.548320033333518 -0.951477787711404 2.62343905188821 2.36849043586037 12.2599088928916
-5.67871283617887 -0.0836315068331643 -1.93303298083219 -5.58877181139859 -5.59102439013395 0.508882531252773 -2.10589026537809 3.48638153943148 3.36522770794955 12.5126915064725
-5.2325704834678 -1.0999964020469 -1.49009878852151 -4.04611761786721 -3.65508253791116 0.861871884085915 -2.42483885504983 3.31856267235496 1.85788171074607 11.7820464827798
-7.3649037621238 -1.94279988028786 -2.29552967765115 -3.79220898368142 -3.37909634330056 0.456162140586159 -3.12852795340798 2.54072158119895 1.37479083321311 11.8282257773659
-6.07099778435447 -0.390154431082987 -0.079067776419901 -1.70599992058494 -2.12794930718162 3.11887591101906 0.381059100411154 4.13247626044533 3.45200007178567 13.1141561768272
-7.38188480030407 -1.30067371021618 -1.52896426807751 -3.27459071766247 -2.28232120167126 1.74081589091908 -2.10235522877086 2.66219402660023 2.59540916789662 12.4958598743785
-5.98887527639216 -0.822869188135321 -2.18529213125056 -3.86497200185602 -2.84023178273981 1.37333213632757 -0.336861497705634 3.03022491281683 2.72302734201605 12.200192564184
-5.17670275081288 -1.15703798640858 -1.40950609553944 -1.42350031245838 -1.82679010738026 2.70916627537121 -1.52254892696034 4.26651738773693 2.68049977909435 12.3588383067738
-7.57326015992598 -1.38198360963301 -4.56940540833907 -4.57128223939375 -3.30391392274336 0.0764895959333955 -2.97983631654219 2.82505717711015 2.43771853880449 10.4116612954573
-6.39663294878873 -1.09201220599088 -2.26388720599088 -3.44480876055631 -3.49816302386197 0.959203919497405 -2.93216303912076 2.70656987103549 3.21219082745639 11.4043285456571
-7.25083981427279 -0.329392060366544 -1.90452633771029 -2.80415402325717 -2.66626034649936 2.14976824847135 -2.06713925274936 3.59561194506558 3.77884520617398 11.9079512509433
-7.29938754168424 -1.31357058611783 -1.85331210223111 -2.45660075274381 -2.45729121294888 1.55733815106479 -2.91415843096646 3.7910398569974 2.71040001782504 11.0974206057462
-7.08096010901711 -1.44446070410989 -1.56700213172219 -4.59567339637063 -5.48818285681985 0.134423420645973 -4.13136751868508 1.73332707665183 3.14532773277976 10.562579796531
-8.858529957858 -1.91925040158359 -3.70115080746737 -2.92058173092929 -7.6444071856412 0.792541590603914 -5.06939116391269 1.85571965304288 3.22041806307706 9.6788087758151
-7.80422259244052 -1.59669543179599 -3.86352587613192 -2.03493739041415 -4.80798388394442 1.99459599581632 -3.32412005337802 2.89468049136075 3.23106335726651 10.7074913891879
-7.63280089118264 -3.30579169013284 -4.54226858832619 -3.78560812690041 -4.68097670295022 0.980600521781227 -6.12922842719338 0.924625561454079 1.93739049217918 9.43369214318015
-8.95835984836925 -1.81669534336437 -4.65492738376964 -4.60872758518566 -6.6100436557423 0.584893096577037 -2.40056337009777 1.79815470088612 3.05827318538319 9.77846990932118
-9.52552869970148 -2.22626951391047 -4.23625448400324 -5.41529157811945 -5.43429830724543 0.610978334600276 -3.41082266027277 1.8587009603327 2.33470937555487 9.16184064691717
-6.02415546937422 -2.485556455092 -4.27208408875899 -4.83454594178633 -7.05280766053633 0.684100298448044 -3.5777023748918 3.43134704069658 3.15445437864824 12.5409399552779
-4.8299880027771 -2.03475713729858 -3.20008611679077 -7.22453641891479 -9.03984594345093 -0.851884365081787 -6.54291486740112 1.37121248245239 2.73546361923218 12.0270280838013
-6.03344946774569 -2.77954131039706 -5.25026732358065 -7.58390074643222 -5.16363554867831 -1.40962439450351 -6.7929308977994 0.76959961977872 1.08909958926114 10.3096801671115
-11.3248236482794 -5.27800014669245 -6.14632251912897 -7.45906284505671 -5.95939281637018 -2.00518825704401 -6.95826175863093 -0.914345056360418 -1.08806446248835 8.25994464700872
-6.79761045629328 -1.93871229345148 -6.81420438939875 -8.20157354528254 -10.1415969675237 -2.27498930150812 -1.89241331273859 2.48836023157293 1.29642755335027 12.2787202054804
-7.60441087375988 -2.4275672305714 -5.64699433933605 -6.93839143406261 -7.85148118625988 -1.49161599766125 -3.03524850498546 0.615845931660044 0.955609573017465 11.6771366726268
-7.83823393908414 -2.6310958775607 -6.99616431322965 -7.16465376940641 -5.99503516283902 -1.35929488268766 -4.44979285326871 2.14111042889682 0.69634629162875 10.2720990267667
-7.80672412352128 -3.14349704222246 -4.57873874144121 -7.75406413511796 -9.10198359922929 -2.45349650816484 -5.53992038206621 0.875227399305864 0.533935971693559 10.1995453314348
-9.9559684753418 -3.22959861755371 -6.5261474609375 -7.52679023742676 -10.4310432434082 -3.0047908782959 -6.54781875610352 0.346481704711913 -0.274791336059572 9.96789398193359
-6.5622426553206 -0.756752161546189 -3.25212302641435 -4.47451796965166 -6.24635901884599 -0.352377085252243 -5.26583495573564 1.6035173849626 1.97248158021407 10.54315552278
-9.86023654937744 -4.77612628936767 -6.51615085601806 -7.96777286529541 -10.7980512619019 -3.14785327911377 -7.87350597381592 -3.20518436431885 -1.55077304840088 7.02846775054932
-5.29630147760565 -0.443009012395684 -4.08754407709295 -2.63862668817693 -2.22878133600408 1.59559000188654 -4.64407979791815 2.44958055669611 3.5663722818548 11.0563806360418
-7.46185516010631 -0.47250007282604 -4.01954291950573 -3.51605437885631 -4.09178565632213 0.80561043132435 -5.45950149189342 2.03287483562123 2.74694515575062 9.52346016276966
-5.85013419064608 -0.542509373751553 -3.07510023984042 -2.99053603085605 -5.19497328671542 0.911903086575595 -4.5244048205289 2.5643631848422 2.70546406832608 10.352008524808
-5.93019208908081 -0.806002712249757 -3.53524503707886 -2.92014608383179 -3.65123090744019 0.821276569366454 -4.80008802413941 2.26474466323852 2.13785448074341 10.8262938499451
-5.50500559373335 0.399852041764692 -2.85725283189253 -4.04144548936324 -7.79740213914351 0.778794531388716 -5.36225962205367 2.4563534303145 3.13455510572954 12.8880584283309
-5.5473803173412 -2.58539568294178 -7.32539354671131 -6.71175371516835 -6.29896913875233 -1.25022493709217 -3.20494448054921 2.51721013676037 0.253246437419545 9.58378327976574
-6.7316968571056 -2.91747452129017 -7.20363594401966 -6.12267280925404 -7.06589294780384 -1.37877823222767 -4.39001251567494 1.90880130421032 0.463327633250845 9.58209155689586
-7.55486939170144 -3.3847186348655 -7.01805565573952 -7.11401818015359 -6.09974930503152 -1.76860687949441 -5.4063308022239 0.630540154197 -0.24001763083718 9.93266513130882
-7.90033533789895 -4.4089470169761 -9.1240062973716 -6.76259043433449 -5.61529543616555 -2.03365900733254 -5.25461771704934 1.27949902794578 -0.6055908463218 9.53835961601951
-6.46389510414817 -2.93588759682395 -6.28661849282005 -6.86836364052512 -7.52685668251731 -2.19858863136985 -7.49658515236595 1.0466010353782 0.116636969826438 9.23599121787331
-8.49202893864025 -5.28763936649669 -6.86602758060802 -7.90982793461193 -8.37585805546154 -3.09430097233166 -7.71631406437267 -0.424073921550406 -1.51982663761486 8.99681784022938
-6.61602776267312 -1.86562531211159 -4.67499726035378 -5.67399971701882 -6.48012535788796 -1.20369332053444 -4.77095787741921 1.16379172585227 1.24699980995872 11.1389971473
-5.49511124870994 -1.85773255608299 -5.06195618889549 -6.40846421501853 -7.48910310051658 -0.865854046561502 -5.03681924126365 1.99806330420754 1.9665376923301 10.78476116874
-9.29995278445157 -3.29939965334805 -6.11945847597989 -6.01937226382169 -6.11225823489102 -1.70873574343594 -5.41729096499356 0.377735814181243 0.374626835909758 9.66706486615268
-8.53509196368131 -3.02878054705533 -5.83476695147428 -5.37110003558072 -5.62402590838346 -0.797716704281893 -5.1615854176608 0.997510346499357 1.11490002545444 11.147471818057
-6.62279914509167 -1.56334327350963 -6.34016250263561 -9.09789107929577 -10.0562803615223 -2.50838302265514 -1.74707053791393 2.46094108928333 1.10410858501087 11.5522010456432
-5.55299191041426 -1.45621685548262 -6.29411510987715 -10.1883087591691 -8.22887615724044 -1.52790073914962 -1.35759930177169 2.09103579954667 1.16468997435136 11.0754723115401
-5.20805883407593 -0.648490428924561 -4.1357684135437 -9.19359922409058 -6.89943075180054 -0.558295726776123 -2.14698934555054 2.57778787612915 2.69339990615845 12.6624584197998
-3.55779480500655 2.51880813078447 -2.36023163361983 -7.35412811799483 -5.39015602632002 1.11158538298173 0.571958307786421 5.53880858854814 5.84687304930253 16.7604451222853
-12.3247114008123 -5.99019869024103 -5.05607088262385 -8.78032739812678 -3.84984071904963 -0.817139226740057 -2.93494470769709 0.40183965509588 -2.02532633001154 10.6777838880366
-9.60207587155429 -5.06118231686679 -3.71122580441562 -8.2840369311246 -4.43889265927401 -0.0178740588101469 -2.81653815182773 1.59456414309415 -1.42603712948886 9.70578259554776
-9.70890462181785 -5.22020375511863 -4.0429385878823 -8.35909116051414 -3.36478268883445 0.390302302620629 -2.96967351219871 1.32389605262063 -0.830091831900855 10.0049606583335
-7.81711081591519 -4.29132155505093 -3.26104239550504 -8.53328208056363 -4.66244963732633 -0.617056647214021 -2.67243842211636 0.575509270754729 -1.04428176012906 10.5042407122525
-12.4344820109281 -6.57114354046908 -5.11608067425815 -10.9376272288236 -6.80535641583529 -2.89330998334018 -2.35974255475131 -0.618096741763029 -2.99162808331576 8.81350382891568
-11.7540809804743 -6.93286248987371 -5.7138034993952 -10.5591728383845 -6.28871461694891 -3.1442005330866 -3.27560922449285 -1.34992524927313 -2.78017350977117 7.86302831823176
-10.2001292662187 -5.59672045274214 -4.32500719590621 -9.68255495591597 -5.54680323167281 -1.29665064378218 -3.01660418076949 -0.101778741316362 -1.62155413194136 9.27218842939897
-10.233254701441 -4.99328544790094 -4.27930191213434 -10.4123452013189 -6.95561721975153 -1.70302704030817 -3.27485588247126 0.155741422826594 0.111654966527766 10.6437508756464
-11.0396610693498 -6.71400227113203 -5.62165035767989 -9.24060024781661 -4.55877651734786 -2.29100193543868 -3.28265728517012 -0.223474164442582 -2.05660023255782 9.74268851713701
-10.094875795191 -4.47610710317438 -3.36464355642145 -8.84105537587946 -4.59093902761286 -0.789762956445866 -1.78247497731989 1.01335670297796 -0.847053987329655 10.4920468503779
-11.0932087898254 -5.25561952590942 -3.30411005020142 -8.66552782058716 -4.37627267837524 -1.57753419876099 -3.06620645523071 -0.0826992988586426 -0.684526920318604 10.1604790687561
-10.101153495095 -4.71754563071511 -3.02838051535867 -8.22757256247781 -3.6871958992698 0.0288761832497322 -1.67145836570046 1.36062705300071 -0.750573279640893 10.3642600753091
-10.4701241493225 -4.44044389724731 -3.0092267036438 -7.42229166030884 -2.30444612503052 0.318513011932374 -1.40543642044067 1.38400945663452 -1.07929124832153 10.77249584198
-9.13816939267245 -4.2371188250455 -2.87012396725741 -5.62413702878085 -1.0080042925748 0.810496226224032 -0.340140446749601 1.34794892397794 -1.01013670834628 10.7351316365329
-8.47447935451161 -3.68513456691395 -1.93966451991688 -5.12518278468739 -0.69662824977528 2.26787313114513 0.270767532695423 2.32537397037853 -0.0321823727000847 11.4668334354054
-8.44268407821655 -3.69598188400268 -1.50788488388061 -5.07361783981323 -0.0725268363952623 1.12953958511353 0.381605243682863 2.04103670120239 -0.155618572235106 11.0994692802429
-10.0409067760814 -4.90824114192616 -3.73308359492909 -7.53750025142323 -2.63321100581776 -0.124729026447643 -1.40982042659413 0.686388145793568 -1.42449938167225 10.2820454944264
-9.54639445218173 -4.16433726224032 -2.82630167874423 -6.37056361111728 -0.836090191927823 0.0167368802157313 -0.437742337313566 1.24411381808194 -1.09956370267001 11.2328347119418
-10.5855903192 -4.04338832335038 -3.655263857408 -6.36252780394121 -1.60720248655839 -0.292785601182416 0.236969037489459 1.93625168366866 -1.46952815489335 11.4467540220781
-10.2793530464172 -4.87689294815063 -3.15232553482056 -7.44448175430298 -2.43197145462036 0.11813840866089 -0.346924686431883 0.996962642669679 -2.31648149490356 9.45787916183472
-10.2485836809332 -3.49503791982477 -3.39710701162165 -7.16125381643122 -2.90299881154841 0.0816699201410458 0.0889426404779599 2.91564285104925 -0.716254121607001 10.7939668828791
-7.09638918096369 -2.08150995427912 -2.36997354680842 -6.98356378728693 -1.63239229375666 0.547411554509942 1.38873349970037 3.04650651758367 1.03843557184393 12.2233973676508
-7.93070114309138 -2.64495552236384 -1.77390182668513 -5.73982704335993 -1.12753952199763 1.25155174081976 0.423665159398858 3.10024749582464 1.14717208688909 13.1259475881403
-7.24549925544045 -1.6803919098594 -3.09709036566995 -8.37865507819436 -3.18877279975198 0.100133297660133 1.64270150444724 3.13714444420554 1.74034535668113 12.529160378196
-8.769698602503 -2.73377941304987 -2.64659832174128 -7.06364582235163 -2.7826323335821 -0.108693582361393 0.785482900792903 2.53743697946722 0.585354345495052 12.2822947675532
-11.6214781501076 -4.78775317452171 -3.3211069800637 -8.8944540717385 -3.26359660408714 -1.28342540047386 -1.60965068123557 0.568409850380636 -0.998454163291239 10.7959884903648
-11.3736455743963 -5.44823816472834 -3.03108385259455 -8.75279977971857 -4.26085642034357 -1.43921831304377 -2.98922136480158 -0.785033971613103 -1.76979997808283 9.34164830988104
-10.7600440805609 -4.59389303380793 -3.57328985387629 -5.2633189981634 -6.02539442235773 -0.728204709833317 -0.459964734857731 1.50166322534735 -0.563318235223942 9.81039811914617
-9.95147946097634 -4.07399037101052 -2.87602284171365 -2.89029934623025 -4.1020074150779 0.698163483359597 -0.0473962090232156 2.7096380927346 -0.42829945304177 10.2926487662575
-7.85454626083374 -2.61986799240112 -1.93583173751831 -2.29353590011597 -4.3388201713562 1.57762460708618 1.20694856643677 3.0893328666687 0.90346269607544 11.2427227973938
-8.84935271523215 -3.20073592446067 -3.1693772055886 -5.02866446755149 -8.04158484719016 0.133917929909448 1.29603493430398 2.84249699332497 0.423337104103783 11.6514321587302
-7.41281295256181 -2.06246734098955 -2.2557542367415 -2.22509170012041 -1.66973662809892 1.73395943208174 3.00594543977217 4.11178421540694 1.52590965791182 12.3694541410966
-9.07736871892756 -3.45114610845392 -2.82507608587091 -3.36674593145197 -3.91146181279963 0.230877893621273 2.24891568964178 2.22477628534491 -0.0767450159246259 11.6206655675715
-7.8001858104359 -2.63537562977184 -3.26647723804821 -2.35169185291637 -1.98855937610973 1.6331523548473 1.70663105357777 2.66065250743519 1.08830868114125 13.1117442737926
-8.29157257947055 -2.88677025708285 -3.20330811413852 -2.93921852978793 -2.77914811047641 0.295577994259922 2.06006907549772 2.69744776812467 0.173782339963047 12.24284695712
-8.62162818041715 -3.26360930529508 -3.44637526598844 -2.73637236681851 -1.40858306017789 0.565692528811368 1.59342347058383 2.32795678052035 0.139627083865079 12.1835023013028
-9.30230203108354 -3.49977364973589 -3.53762498335405 -4.55354562239214 -2.80845704512163 -0.158384947343308 0.877265305952591 2.20673021836714 -0.3195463700728 11.616744370894
-6.81760267777877 -2.17839865251021 -3.11812643571334 -4.09070829911666 -2.78321508927779 0.72008653120561 1.58377595381303 3.43961091475053 0.80529160933061 12.5921010537581
-8.18864697543058 -3.19834012118253 -3.94846791354093 -7.95327252474698 -2.82938450899991 -0.554285708340732 0.56415110501376 1.76719027432528 -0.544272128018466 11.277310666171
-7.93111140511253 -3.27228266976097 -3.64481074593284 -7.3959360816262 -4.7130690314553 -0.358513901450419 0.0325936577536829 2.31399529196999 0.162064482948995 11.867612769387
-5.61021776199341 -1.33677835464477 -1.37019701004028 -6.13648195266724 -3.79672212600708 1.41201238632202 2.24917345046997 3.89270811080933 1.70751791000366 13.5316880226135
-9.46857125542381 -3.26106507561424 -3.33389909050682 -7.81083733818748 -2.31023270867088 -0.257666180350565 0.817017962715841 2.39797632910988 0.26316397406838 12.358043124459
-7.61106589490717 -4.80249884778803 -4.34589675123041 -9.53304579908198 -5.3558473890478 -2.08542922193354 -0.48688605481928 0.387156456167048 -1.02404502088373 11.3320717508143
-9.11825383793224 -4.2087460864674 -2.1652604449879 -4.34634603153576 -6.49533284794201 -0.0932732928882949 -0.466985832561146 1.78620134700428 -0.545345436442982 10.1054481159557
-9.37770468971946 -3.17840392372825 -1.70207221291282 -4.53466422341087 -5.74423796913841 0.761608054421163 0.444070746681906 2.95361607291482 0.384336402199484 10.846116473458
-10.3226699048823 -3.83264915292913 -2.27497855966741 -4.30944625681097 -6.85347358530218 0.558820802515203 -0.151977461034601 1.59787567312067 -0.252445142919367 9.50682647878473
-7.1195200920105 -2.92121877670288 -3.27468099594116 -5.03433599472046 -6.33613958358765 0.771173572540285 0.360658740997316 2.23340616226196 0.922662830352785 10.7024355888367
-9.0873590556058 -3.1425462809476 -1.55049763592807 -2.6195913401517 -3.7382608500394 1.78758563128385 1.50966013995084 2.59643019762906 -0.131590470400724 10.2242497357455
-9.30266766981645 -3.20885281996294 -1.31757359938188 -2.12956433729692 -6.24882321791215 1.57072634263472 1.63311953111128 3.59123510880904 0.881437249617143 10.8145274595781
-8.93524291298606 -3.05285575173118 -1.85598876259544 -3.03873564980247 -5.19247939369895 1.29387543418191 1.50950119712136 3.32798741080544 0.563263633034445 10.3074490807273
-9.76347978765314 -5.07528169805353 -1.23379190618342 -3.57761820012873 -4.91919763738459 0.93012563532049 -0.757120687311346 0.766650598699396 -1.87561853582209 8.65192548578436
-7.14072419079867 -3.20669556531039 -2.36574364575473 -3.56285477551547 -5.23922348889437 1.10470198717984 1.15626143542203 2.34058379259977 0.0431461247530862 10.2763328465548
-8.97716475400058 -3.49977446469394 -1.2304854479703 -3.22009039792147 -5.92809248837558 1.12557839480314 -0.186088093844326 1.95174645510587 0.190908900174229 9.80435513583097
-9.03322677612305 -4.41705780029297 -2.74074630737305 -3.86765556335449 -6.0857723236084 0.047517013549804 0.422156524658202 1.91096992492676 -1.24265556335449 8.71721000671387
-10.2234175942161 -5.53156693198464 -3.65256722190163 -5.51569969870827 -6.04166825034402 -0.448673560402611 -1.74633438803933 0.190307305075905 -2.54369957663796 7.33130709908225
-9.86900826367465 -5.17909165295688 -2.03691407116977 -3.94916268261996 -6.40820046338168 0.290701666745271 -0.657725533572112 0.764841833981599 -1.84716339978305 8.36254386034879
-9.62541154514659 -4.5673995364796 -1.37438729893077 -3.7816272128712 -4.07180360447277 0.56477018703114 -0.0713782657276489 1.51036688197743 -0.602626358379016 9.69197222102772
-7.38380276940086 -4.09154355309226 -1.24860608360984 -3.22171818993308 -5.79132306359031 1.10780298926614 0.655175807259301 2.11438238837502 -0.885717747428199 9.37427199103616
-7.09907013286244 -2.99321991313587 -0.896997989307749 -3.00589996684681 -5.21455437053334 1.94158691059459 1.66076987873424 2.71119540821422 -0.564899982105601 9.6564249385487
-7.93292273608121 -3.74151267138394 -2.4528430852023 -4.45714606371793 -6.18980635729703 0.709849938479337 0.530496224490079 1.89673005017367 -0.737144843014804 9.16966782483188
-6.08001686442982 -2.44717384685169 -0.570276034962045 -2.42928100932728 -6.67893005717884 1.74506019245495 0.538551555980337 3.10182021747936 1.13671897541393 11.3925645221363
-8.10982346101241 -2.91816544099288 -0.573538060621782 -3.10045456452803 -4.6545412497087 1.78526664213701 0.253888849778608 2.81002593473955 0.0965459390120067 10.5306160493331
-6.51921820207076 -1.63700270219283 -0.119334931807085 -1.80445456071334 -2.60580420060591 2.56736016706987 2.23446202711625 4.24954820112749 1.40454507307573 11.3987801118331
-6.35866837935014 -1.81055169539018 -1.3258753343062 -2.51098161177202 -4.7609396501021 2.83404917283492 2.32930941148238 3.82400698228316 1.01901907487349 10.7335380987688
-5.54518528851596 -1.82075711163608 -0.877273758974944 -2.81068249615756 -6.24677678021518 2.04557589617642 2.12777499285611 4.02562979784879 1.09531764117154 11.2278235348788
-5.17776179747148 -1.94003558592363 -1.09946513609453 -4.67982745604082 -6.59927821592851 1.26696133180098 0.835248227552935 3.64451336427168 1.24017262025313 11.4906518415971
-7.16406594189731 -2.56601296338168 -1.96328698071567 -3.0404373255643 -4.8900352564725 1.16728247729215 2.05892981615933 3.44771708575162 0.742563620480624 10.7201079281894
-4.70604639053345 -2.23942880630493 -1.80798463821411 -5.18948106765747 -6.09727411270142 1.0734393119812 1.76894445419311 3.64121694564819 0.80251760482788 10.6522638320923
-6.47694135145708 -2.2163517518477 -0.702126745744184 -3.54270863966508 -5.71493840651079 1.95266985459761 1.65674852891402 3.59330057664351 0.79129099412398 11.1045224623247
-7.29450616836548 -2.80568513870239 -1.18111810684204 -3.48869905471802 -5.75939950942993 0.8139666557312 0.359390163421629 2.92783060073852 0.473300838470458 10.97679271698
-7.73159998113459 -2.10310381109064 -1.26777666265314 -5.41908090764826 -7.10910242254084 0.743881052190606 0.398073023015801 2.98091394251043 0.437917535955254 10.3407748395746
-7.83356515711004 -2.76212350671942 -0.999067705327814 -3.49079171961004 -4.42391053980047 1.17369802648371 1.57979353124445 2.73805673772639 0.0932098215276547 9.76107176000422
-8.84754285812378 -4.35948286056519 -2.12280759811402 -4.96899137496948 -7.49978551864624 -0.899853801727296 -1.01614103317261 0.747479343414305 -1.20999059677124 8.32513608932495
-8.13800606294112 -3.10929855866866 -3.07188782258467 -4.55269989533858 -5.99396881623701 0.0247003121809541 0.422619013352829 2.04050269560381 -0.337699742750686 9.26341548399492
-7.86894958669489 -3.22997444326228 -2.0616871660406 -4.59110992605036 -7.01757972890681 0.377527540380303 -0.205966646021064 2.16788894479925 0.187891309911553 9.98570281809026
-9.05286863500422 -3.18302801305597 -2.28442075902765 -5.08345487768 -6.48424032384699 0.0976516897028148 0.0632164174860179 2.69574376886541 -0.646454603021795 9.43542310541326
-8.15148968263106 -3.55007595582442 -3.81991238160567 -6.0845627264543 -7.50965733094649 -0.111587949232621 0.967431597276168 2.22708754972978 -1.08156437440352 9.05006556944414
-7.60599538629705 -4.23579427545721 -2.01722165888006 -5.06190892999822 -8.87499257867987 -0.899240701848811 -2.27756330316717 0.90400293523615 -1.27290937250311 9.0331094568426
-7.68710254322399 -3.07419704090465 -1.07969783436168 -4.1484825481068 -6.97685931812633 0.483994258533823 -0.91577457081188 2.10702968944203 -0.179482685435904 9.58147884715687
-8.98046796972102 -3.87969892675227 -2.23604124242609 -5.2667629068548 -7.0706073587591 -0.261124784296211 -2.31299131566828 1.25197870081121 -0.615763837640937 9.10687238519842
-6.33732528686523 -3.55204887390137 -1.60420532226562 -3.68576354980469 -6.48883171081543 0.854290771484376 -0.532630157470702 1.9558952331543 -0.443762969970702 9.243359375
-8.54744890386408 -4.20652559453791 -2.20014742070978 -4.22037294561213 -6.96833398992365 -0.0895154779607594 -1.14753320867365 0.989189356023616 -0.580373555963689 9.54624292200262
-6.03348844701594 -1.70924490148371 0.205241029912774 -1.74809950048273 -4.76936643773859 2.78843671625311 0.927285021001641 3.95151120966131 1.69690019434148 11.6739562208002
-4.97447085814042 -1.57672572569414 1.6979343847795 -0.820864443345503 -3.15310931639238 3.48915600343184 0.574782605604693 4.47973179383711 1.53013729615645 10.6993081526323
-7.90788645310835 -2.25777430100874 0.626218847794966 -1.84820932908492 -4.21617884202437 2.81846814589067 -0.894676156477495 3.33891778425737 1.78279118971391 10.9408631844954
-9.28963230306452 -4.10011051351374 -3.9368071382696 -5.35201786214655 -8.34956119710749 -0.791909677332097 -2.79325054342096 0.744467275792903 -0.614018899744206 9.40764190500433
-8.32541376460682 -3.47071558345448 -2.2464972149242 -5.23716265071522 -7.35026651729237 0.0646638263355612 -2.47066980708729 1.75761693607677 0.058836876262319 9.78515714298595
-8.86050564159046 -3.89849811900746 -4.78014522899281 -4.79087215770375 -6.78191143382679 -0.0693565021861673 -0.229457439075816 1.95405620228161 -0.652873576771128 9.01394885670055
-8.16267432299527 -4.31689490404996 -4.5650371464816 -6.24214591113004 -8.17813529101285 -0.109527960690585 -2.01657713976773 1.72115670117465 -1.38314475146207 7.77407608899203
-10.4049416195263 -5.77592092860829 -5.63644224513661 -7.00994497645985 -9.71285635341297 -1.97494131435047 -3.54109388698231 -0.084386886249888 -1.76194578517567 7.30442231785167
-8.48693369085138 -3.64603517705744 -4.40444276983088 -5.39506433660334 -8.00521372014826 -0.305504781549626 -2.3898420160467 1.3568792516535 0.139935510808773 9.3861704046076
-4.6978291684931 -3.34945194070989 -3.30687801187689 -6.27104465311224 -10.1827229673212 -0.82949725931341 -1.05631725137884 1.83249958211725 0.534955102747137 9.79298599416559
-7.0099888454784 -2.67459303249012 -5.04983145106922 -5.99013716090809 -8.30391699184071 -0.0435639034618021 -0.893766463886607 2.19356149326671 0.7508639682423 9.80215209614147
-9.2022047476335 -4.41030220551924 -6.62756447358565 -8.17074493928389 -10.2942152456804 -2.24960808320479 -2.04017548127608 0.155493692918256 -0.690745397047564 7.53576083616777
-4.54740661274303 -3.14408248554577 -2.75034278522838 -6.17016357075084 -8.29345267902721 -0.673013149608266 -1.7112345088612 1.612635196339 -0.0871633876453757 8.84108597148548
-8.91298133676702 -3.05308944528753 -4.42874938791448 -6.8743823224848 -8.44299918955022 -1.18931991403753 -2.34189254587347 1.58236282522028 -0.0453818494623341 8.56353920156306
-6.56460757689042 -1.74011798338456 -3.28092952208085 -6.42662806944413 -6.80102534727617 -0.277681307359174 -0.276962236924604 2.69343952699141 0.963373227552935 10.0488939718767
-5.78005861369046 -2.46528505412015 -4.5931422623721 -7.80013727274808 -9.05109094706449 -1.39250253764066 -0.823399296673863 1.94822908314791 -0.359135380658238 8.4830591765317
-8.36488624919545 -3.86464020122181 -7.06546112407338 -7.84000870097767 -9.64391991008412 -2.06943603862416 -1.67449089397084 1.38219169269908 -1.0030088077892 7.34539512287487
-7.47231538079002 -2.80591065666892 -6.91289956352928 -9.28863580010154 -9.81395203850486 -2.81922395012596 -0.632584164359354 1.29720633246682 -0.476635525443339 8.06516401984475
-6.62213508432562 -2.59250633066351 -4.95755760019476 -8.31736366098577 -8.01567832773382 -0.779212873632257 -0.195945661718195 2.01759060079401 -0.509363096410578 7.13311393911188
-5.77630876194347 -1.82556604038585 -4.53444932590832 -6.10853646885265 -6.86618112217296 -0.549362884868277 1.392873061787 3.35105253566395 0.404464019428598 8.53147913325916
-6.02603984312578 -2.21761393980546 -4.0419509454207 -5.81397319273515 -8.49683833555742 -0.333918337388472 -0.256170992417768 2.94898438020186 0.0300266699357472 8.58356499238448
-5.50054033452814 -3.3681379144842 -4.10486467534846 -7.77903612310236 -10.2262922113592 -1.87077577764338 -2.03425462896174 1.62590925043279 -0.613035756891424 8.98927728479559
-5.83112668124112 -2.15831517306241 -3.33226346102628 -7.50728177157315 -9.13324498263272 -0.569501391324131 -0.474711886319248 2.57081557187167 0.161718854037197 9.34068537625399
-7.51470936861905 -3.76801671114835 -4.64016713229093 -7.35730923739347 -10.6885088833896 -1.82977093783292 -2.25900448885831 1.2089673128995 -1.00030888644132 8.65028487118808
-6.37503075166182 -3.56256317658858 -6.86296867890792 -10.0403082327409 -11.9414865927263 -3.54688667817549 -1.57059692902999 0.564756159348921 -1.2463095144792 8.0131833596663
-9.48596980355003 -5.43456294319846 -6.20803477547386 -7.85436274788596 -8.43620517037132 -3.11792971871116 -1.60932757637718 0.919175841591574 -2.86836268685081 6.1621958992698
-10.3384704503146 -6.04695700732145 -7.60424422350797 -8.0475006016818 -6.29064559069547 -1.71021269884977 -3.30558203783902 -0.496610632809727 -3.85849951830777 4.45568657788363
-9.15378744818948 -5.23263533332131 -7.38121016242287 -8.65365393378518 -8.46567137458108 -2.31210119941018 -4.09514029242776 -0.0950086853720933 -2.93065436103127 6.38127057335593
-7.55292546532371 -4.83906590721824 -6.41808545372703 -7.75819051048972 -9.41809308312156 -2.24768292687156 -2.16992223046043 0.507871272347192 -2.5951904036782 6.92827475287698
-4.83298868699507 -1.78268999619917 -6.29117197556929 -6.66192812486128 -7.02750772996382 0.127935461564498 -1.36495775742964 3.02084927992387 1.05807309584184 13.1283169312911
-6.60898514660922 -2.28130837353793 -2.15785523327914 -5.22068138989535 -6.01826020154086 0.456120291623201 -1.99313279065219 2.80331114855679 0.942318716916169 12.2352593335238
-7.58379698666659 -2.35293150815097 -3.0015044299039 -4.45298148068515 -5.43547392758456 0.704882136258213 -1.41250563534823 2.8548827084628 0.743017664822666 12.2041554364291
-5.50556393536655 -0.853977402773772 -1.73544140729037 -4.66139050397006 -3.75891705426303 1.80811766711148 -0.906578263369475 3.86396006670865 2.13460902300748 13.3049290570346
-5.81603733409535 -1.94738117564808 -2.92569843639027 -4.34020916331898 -4.72575298656117 1.27304919849743 -2.52903667796742 3.34573920856823 1.00579150806774 12.6122845042836
-6.10142232721502 -0.564370172674007 -2.01044561212713 -1.28387357538397 -2.2534914190119 3.11181734258478 0.406319600885563 5.64142416173761 4.05012701207941 15.5420913522894
-6.00832160602916 -0.668008648265491 -3.35757239948619 -2.82277282368053 -3.46558364521373 2.08534065593373 0.116052783619274 4.62641445506703 2.05622688640248 13.591580546986
-6.11456307497891 -1.36429795351895 -4.45609101382169 -3.76100930300626 -4.22966775027188 2.37023249539462 0.00495520505038272 4.68469897183505 1.9439906206998 13.4916457262906
-6.41053485003385 -2.00674151507291 -4.84827136126432 -5.88827227679166 -7.82435130206022 -0.99351023760709 -1.73639391985807 2.60739613446322 1.61572743329135 12.61084652814
-3.79144267168912 -1.73360613909635 -6.11128596392545 -6.03094462481412 -5.35294322100552 -0.0929544362154857 -0.834539214047517 3.54257508191196 1.10305424603549 13.9681188670072
-5.93038008429787 -3.18737242438576 -6.60673353888772 -7.31634543158791 -7.47244856574319 -1.37119124152444 -2.39997122504494 2.36506154320457 -0.920345523140647 11.9420502402566
-6.51549835205078 -2.91267700195312 -6.8263427734375 -6.53302688598633 -6.06492729187012 -0.279996109008788 -0.141635131835937 2.51478366851807 -0.520026397705077 12.3024571418762
-4.07881770567461 -2.69150958494707 -6.49774394468828 -8.33258090452714 -8.2166694207625 -1.84678874449297 -1.71531329588457 2.28448071046309 -0.692581514878707 12.3219949202104
-6.91921448274092 -2.43898415132002 -5.32478928132491 -7.01630997224288 -6.87504982514815 -0.332014317946001 -0.959829564528032 2.38059115843339 0.191690210862593 12.6875393434004
-8.23246576135809 -3.60356523340399 -7.00102235620672 -7.38481904810125 -6.27923394983465 -1.50034715479071 -2.48827554529364 1.46878240758722 -0.394817369634456 11.4519567316229
-5.75110226544467 -1.40555172833529 -3.8905141917142 -5.23750096234408 -4.56743412884799 0.775016966733066 -0.914953049746426 4.08612269488248 1.19949931231412 14.024629536542
-7.97792100906372 -3.4957127571106 -5.40364122390747 -4.88956308364868 -3.77899980545044 -0.199497699737549 -2.11761331558228 2.97139692306519 0.149436473846436 11.6806421279907
-10.032002362338 -3.91552058133212 -4.52211275967685 -4.84768191250888 -4.05920115384189 0.572032061490145 -3.62942973050204 2.90238770571622 -0.547682675448332 9.56186017123136
-10.8077893864025 -4.473963321339 -5.43646103252064 -4.67776352275501 -4.66957146037709 -0.336161197315562 -4.23402840007435 1.98323863636364 -1.24076324809681 10.2681893695485
-6.85249924226241 -5.95876526399092 -5.48114037080245 -6.01345467133956 -5.6654055075212 -0.61606430573897 -5.13729309602217 0.379575495286421 -1.9024546103044 8.79412436918779
-9.16851093118841 -5.52144100015814 -4.48070575540716 -5.24868251627142 -5.90370227640325 -1.07844020670111 -5.17000057047064 0.607137185877018 -1.4076810056513 9.25727604085749
-9.81337842941284 -3.72776136398316 -4.26233777999878 -4.75220022201538 -3.35207853317261 1.43090524673462 -4.84328756332398 2.81150140762329 0.974799060821532 11.7653721809387
-9.85266567577015 -3.43011547435414 -3.51313473094593 -3.54571796764027 -3.74599338878285 1.3427021373402 -3.54899860728871 1.8093130458485 -0.65371776927601 10.9303395618092
-8.89191853783347 -3.17983472130515 -2.09232938072898 -3.10919987938621 -2.88872182152488 2.32105696418069 -1.50737797997214 1.79409849860452 1.31380045630715 12.1275969765403
-9.3923809485002 -4.23173450990157 -3.18706059022383 -2.97266315980391 -3.73918461366133 1.41379809813066 -2.8674671606584 1.96027350859208 -0.336663480238482 10.4557421250777
-8.83585762544112 -3.43377327485518 -2.56317352815108 -2.42687248750167 -4.46611237092452 1.44237876371904 -1.60554909272627 2.59314990477128 0.0391271157698192 10.9183366342024
-8.86275782151656 -3.75179400010542 -3.6651927427812 -4.29222788377242 -5.83821215196089 0.100962500138717 -2.15750612779097 1.77116570906206 -0.39622797532515 11.2186850114302
-8.29237421209162 -3.35774667913264 -3.00835855657404 -3.9055906122381 -4.37451418096369 0.916608255559748 -1.1545205896551 2.2502817327326 0.436408441716974 10.433976095373
-8.07804680737582 -3.29825592907992 -3.30050469311801 -2.8264179316434 -4.74794197949496 1.3442306431857 -1.09277344616977 2.88495825854215 -0.487417229739101 11.235019198331
-9.70867616480047 -4.61810952966863 -3.39264184778387 -3.86474496668035 -4.38256151025945 0.520913297479805 -1.42548829858953 1.62545507604426 -0.737746065313164 10.8604633157904
-8.22666474255649 -3.72606011303989 -1.76503106030551 -1.97847290906039 -1.69999237927524 2.17426184740933 -1.41257019909946 2.55986956683072 -0.144473275271331 11.1143005284396
-7.20261178450151 -4.27021966414018 -3.79106126265092 -3.70749078230424 -3.91245446638628 0.931722779707474 -3.18235383467241 1.16426100297408 -1.41049180464311 9.70302595658736
-9.86743234287609 -6.08311151157726 -4.52092622410168 -4.3766639102589 -5.14604066501964 -0.344881759990347 -3.40031503330578 -0.517548309672964 -2.9386641849171 8.72200037349354
-8.0222208369862 -3.61212943683971 -2.70944045673717 -3.17629073749889 -4.04730056415905 1.53494049419056 -1.17562507282604 2.28384376872669 0.481708301197397 10.5978896747936
-9.14268784089522 -4.59856323762374 -3.46210770173506 -4.00034622712569 -4.96582512422042 0.77311797575517 -1.60349373383956 1.54971976713701 -1.6073446707292 10.9222011132674
-7.81207679401745 -3.67769263874401 -2.31619666706432 -2.38932632099499 -2.78337882648815 2.3883884083141 -0.144760357249869 2.42089535106312 -0.25632690082897 10.7419183384288
-7.44850068525835 -3.29519181685014 -0.993395857377486 -1.89853578047319 -3.04782205061479 2.35378355546431 -1.3359957261519 2.59505838914351 0.206463761763139 9.83591408296065
-6.54099692431363 -1.7342323216525 -1.1695236119357 -0.900699988278475 -1.92190398302945 3.11503945263949 -0.819723502072421 4.02200184735385 1.52429924878207 11.1299024668607
-3.10550788532604 -1.06455138813365 -0.634617840160022 -0.357609783519397 -0.631823574412952 4.0521163593639 0.83015915263783 5.20794960368763 3.23939129222523 13.267135108601
-3.12408576445146 -1.60779700712724 -3.07613883451982 -1.87223563627763 -1.11876616911455 3.70264877839522 0.0759016470475622 4.65674652619795 1.4917627768083 12.6000110106035
-4.75565872192383 -2.74582633972168 -2.9587875366211 -2.26121864318848 -3.2789779663086 2.67120018005371 -0.573060607910158 3.13942184448242 0.203781509399413 11.3712929725647
-6.02809268778021 -3.91651088541204 -4.74128276651556 -4.05547267740423 -3.65106708353216 0.87599056417292 -1.19374591653997 2.67369239980524 -0.378472631627861 11.0079967325384
-4.77500065023249 -2.51755245382136 -2.94128902608698 -2.44350917989557 -2.63285549337214 2.63658420389349 -0.413586694544012 3.72248451059515 1.19549075906927 12.085153501684
-7.22929345044223 -2.76230584057895 -2.97571907910434 -2.3398815241727 -2.66531906994906 2.34723700610074 -0.915338143435392 2.94012869921598 -0.10388146313754 11.3695472630587
-10.9398429090326 -5.2406851941889 -3.62528678720648 -2.72907325571234 -3.5965258771723 1.19917228872126 -2.86721488779241 1.11735656911677 -2.14607307260687 9.02728107625788
-5.81688504652544 -4.85520558790727 -6.49287038282915 -3.51272778944536 -1.8498364015059 1.44777292771773 -1.33509641127153 1.42773050828414 -1.28972821669145 9.45470900102095
-5.74283068396828 -5.11043970801613 -6.95477907874367 -3.64609186866067 -2.68003123023293 0.945550511100077 -1.27103274085305 1.87063939354637 -1.32709162452004 9.95187718651512
-10.2174193642356 -4.36318466880105 -4.03865311362527 -2.45259926535866 -2.46600792624734 1.87117316506126 -0.0987231514670626 2.28677203438499 -0.673599936745383 10.7448761679909
-9.33372383984652 -4.56171112927523 -3.00921135815707 -2.99411850842563 -3.91000061902133 1.37519568529996 -1.50237160595981 1.39403647509488 -1.28911858471957 10.0420271786776
-10.9965027202259 -5.24038585316051 -3.02564700733532 -2.56211742054332 -3.6693638194691 1.43727604259144 -0.783190571178089 0.724497951160778 -1.88311847339977 9.57259289134632
-9.74461840716275 -4.56779193011197 -3.42230128374967 -2.76135539141568 -3.39769648638639 1.00292874249545 -2.17252825823697 0.809489258852871 -0.775355330380528 10.6351499644193
-10.9026296875694 -4.43668730475686 -4.80624373175881 -4.57464583136819 -4.17617972113869 0.543544934012672 -2.76005728461526 0.768032238700172 -1.02764494635842 11.8034974791787
-10.8896850152449 -5.63144526915117 -5.46334300474687 -5.18148265318437 -3.89593539671464 0.11166348023848 -2.36672625975175 0.947925229506058 -0.838482241197067 11.6463948683305
-8.40528054670854 -5.13827271894975 -7.9236006303267 -5.68731828169389 -3.43747086958452 0.79059462113814 -1.41870065168901 1.05666212602095 0.0756822065873592 11.8001876310869
-11.366501530734 -6.2342021075162 -5.69794913205234 -5.76165457638827 -4.54371710690585 -0.105765065279876 -4.83667250546542 -1.13916846188632 -1.50365515622226 10.9693792256442
-8.23491550792347 -5.7990272175182 -5.2314994465221 -5.35113598216664 -3.86028553355824 0.79614566456188 -3.10085750926624 0.617743717540396 -0.366137279163706 10.2516176570546
-10.7804260427302 -5.93523980920965 -4.80407716577703 -3.45219041650946 -3.79571534937078 0.904716474359684 -3.04609872644598 -0.239162462407894 -0.876190202886409 9.99771164113825
-11.4021673289212 -5.54067898663607 -6.42700482281771 -3.61069012555209 -3.21260929974643 0.731764784726231 -2.63105488690463 0.000443449887363556 -0.406691559878261 10.0414624127475
-8.46723495830189 -5.95678459514271 -4.79663597453724 -3.83411728252064 -3.23489700664173 0.335898052562367 -3.63274322856556 -0.660428393970836 -2.30911766399037 9.56704105030407
-10.295098547502 -5.40537572340532 -4.58174252943559 -3.95436406569047 -3.45164800123735 0.841803307966753 -1.35637021498247 0.874052758650347 -0.784363989396528 10.9353420691057
-9.25457742864435 -5.44868448430842 -4.6970269983465 -4.64716318303888 -3.74551561528986 0.532341211492366 -4.82613351995295 -1.26197794133967 -2.21516397649592 9.40617391412908
-8.09989895387129 -5.76164402528243 -5.21333469911055 -5.58329929871993 -4.76875652833418 -0.318795819716019 -4.42587437196211 -1.350591321425 -2.36729969544844 9.46208415464922
-11.5016317540949 -6.65195371454412 -7.26100827997381 -6.27188207452948 -6.06227399652655 -1.41821576898748 -4.34620000665838 -1.3384580785578 -2.98488141840155 9.10652731115168
-10.987592124939 -5.31334629058838 -7.10604991912842 -7.05612697601318 -7.3351224899292 -1.46606006622314 -4.28774013519287 -0.839103126525877 -1.65512790679931 9.60688266754151
-8.90259622227062 -6.16770433079113 -7.31485437046398 -7.94964479099621 -4.84488557468761 -1.59067987095226 -4.79309533726085 -1.20287011753429 -2.14964555393566 9.78184439052235
-9.48960868662054 -4.83468429392034 -5.10260764902288 -3.96106330698187 -1.46204940622503 0.4644718950445 -0.201356809789484 -3.19217292612249 -1.59206382578069 9.2438383882696
-7.77232068668712 -3.45811933170665 -5.42867749821056 -5.07329076420177 -1.66448873173107 0.849183143268931 -2.3240308154713 0.290192664753306 0.618708671223033 13.0239105831493
-8.90442227450284 -4.85896634188565 -6.88326024142179 -6.17478131380948 -1.86529301730069 -0.350324145230381 -4.51669262972745 -0.501752367886631 -0.313781252774326 11.3685922709378
-7.67804540287365 -3.60663045536388 -4.32977880131115 -5.05056394230236 -3.58749593387951 -0.0071088184009902 -6.40551580082287 -0.146854530681264 0.00943552364002542 9.96062980998646
-6.62941261638295 -2.96605392802845 -2.92895218242299 -4.76081749309193 -2.81822487224232 0.63916686664928 -4.7140454899181 1.22945884357799 0.892182384837756 12.3468537677418
-4.82359047803012 -1.98447152051059 -1.61617966565219 -3.08803673657504 -0.00312920483676038 2.38176611987027 -3.77016182812778 2.87399176684293 2.6399639042941 11.8250220212069
-6.08428141854026 -2.29184863350608 -3.53919741890647 -4.10732791207053 -1.54795405647971 1.50653507926247 -2.64512965462425 2.73530915000222 1.20467236258767 9.58291056372903
-5.75046147433194 -2.39378155795011 -2.48970402804288 -2.78061856356534 -2.01230038729581 1.34963808926669 -3.24156369295987 2.69152556332675 1.4793816653165 9.48389922055331
-6.21618195447055 -1.50346108349887 -2.79678269299594 -4.52492638501254 -3.2255260554227 1.0070178898898 -3.80337258252231 3.26934603777799 1.83107260790738 9.47087458697232
-6.89538501392711 -1.80095218311657 -3.60059665333141 -4.66255496631969 -1.84591029774059 1.32019687999378 -3.31158946644176 2.79812218059193 2.04844547618519 9.14568783153187
-6.70897371118719 -1.49549753015691 -2.58895379846746 -2.87542802637273 -1.07714349573309 1.76608961278742 -2.40626985376531 3.17957037145441 2.43357294256037 9.57294004613703
-3.33938231034712 0.524305204911666 -1.61119474931197 -2.70850958390669 -0.773483415083451 3.70776925520464 -1.50106825395064 4.96382794813676 4.31949124769731 10.5982307000594
-6.52666407498446 -1.71104746731845 -3.3348935213956 -3.77709132107821 -1.61501437100497 1.51921910372647 -2.20519953641024 3.58230656710538 1.81390923586759 9.2534911069003
-7.77900669791482 -2.82651493766091 -3.65820477225564 -4.09506390311501 -1.4410626671531 1.49240424416282 -2.89910671927712 2.57979037544944 0.485935471274637 8.43309714577415
-6.32422504425049 -2.62756786346436 -3.38658962249756 -3.63326320648194 -0.775869941711427 1.28018131256103 -1.9881254196167 2.95674266815185 1.29373683929443 9.28765430450439
-5.37962416735562 -0.093149939450349 -1.6415622624484 -2.40510825243863 -0.205616751584138 2.88979359540073 -2.15707091418179 3.66579743298617 3.31289120587436 10.0649993029508
-3.83764888590033 -0.573618429357357 -1.45706798380072 -2.92980052774603 -2.24044658487493 2.94085548574274 -2.35812999551947 4.24199245626276 2.9822001283819 10.2483701532537
-5.85754658092152 -0.959917796741831 -2.26543308604847 -4.18196369517933 -2.1128642689098 1.43076060901989 -2.63278461803089 3.66213534962047 2.78203605305065 10.0811622012745
-5.88177495436235 0.323886819319291 -2.58309369520708 -2.20101743177934 0.390304513411088 3.40343565507369 1.54525751634078 5.0136022047563 3.14798159165816 10.5639600233598
-6.307485407049 -0.301544016057793 -3.1252515966242 -2.63397199457342 0.863058263605293 3.39206522161311 3.77152269536799 6.32850282842463 3.22402685338801 11.9443146532232
-8.17062763734297 -2.57332043214278 -9.82866673036055 -5.42550091309981 -1.15704540772872 0.0859527154402286 1.00471301512285 3.7061090035872 0.325500444932416 9.21421523527665
-5.83719452077692 -2.74057014638727 -8.16451080495661 -5.10157211477106 -0.975671846216375 0.223508756810968 1.60783569162542 3.85344306772405 1.08942786997015 9.36495200937444
-6.20351857272061 -1.4592024716464 -5.67184132662686 -4.84791821566495 -1.69027966586026 0.477719601717862 1.80767565640536 4.6773417559537 2.23108225735751 10.7234867182645
-7.62200252359564 -1.60244266336614 -4.94105045145208 -5.0999173337763 -2.05901042764837 0.466586191003973 -1.12761203592474 4.43314750844782 2.2490816896612 11.1300936525518
-7.105733758753 -1.01300037557429 -5.13040149862116 -5.24569118673151 -1.7048605745489 0.847025030309503 0.302841299230401 4.92382728403265 2.50830947702581 11.3243223363703
-4.89853023182262 -1.12930797230114 -3.48084949146618 -3.03962634693493 -0.410203205455435 1.88433243144642 -0.357976185191763 5.34013820994984 2.90337253917347 11.2817719112743
-6.39231270009821 -0.437644655054267 -2.81745498830622 -2.29389160329645 -0.257394487207588 2.69557697122747 -0.39231079274958 5.65163070505315 3.95110923593694 11.6580575162714
-2.86805086135864 0.852684688568115 -3.31629877090454 -4.14968233108521 -0.91244821548462 2.61081762313843 0.669232082366943 6.4024130821228 5.01431818008423 12.8884007453918
-5.2494738925587 0.953008330952038 -2.83992608677257 -3.06769975315441 1.51102987636219 2.82170072902333 4.18368307460438 7.25994554866444 4.23529974330555 13.0685245167125
-3.39979265386408 0.689967172796077 -4.06825349981134 -3.0569448297674 2.01695253198797 3.05659391229803 3.78040124719793 6.26720620935614 2.89705468958075 11.7384858304804
-7.72768474058671 -1.6159026666121 -5.32126689390703 -3.41126323179765 0.027251477675005 1.61937260194258 2.22447418733077 4.53970074220137 1.36273693604903 11.8882024244829
-5.97441542365334 -0.47393095710061 -4.56286490180276 -4.10144484259866 -0.398916842720727 1.56200349114158 2.15948521874168 5.28944337151267 2.74755418083884 12.427169678428
-8.61828192797574 -1.96555098620328 -6.62693747607144 -4.46839102831754 0.544264229861174 0.642031106081877 0.216230782595549 4.18660488995639 1.15960923108188 11.2605952349576
-8.70915858528831 -1.21903865120628 -3.53746859810569 -2.99927203438499 -1.5358530738137 1.76683933951638 0.129849746010521 4.80902512290261 1.76272709586404 11.5055063507774
-4.22918411601674 -0.960419620167126 -3.71712967265736 -3.16644569743763 0.496125255931506 2.24925521503795 1.94938472401012 5.44441131245006 2.10755447040905 11.5479340900074
-6.77696932012385 -1.26444948369807 -4.7774957483465 -3.55678117925471 -0.903077489679511 1.53481542413885 1.85992967432195 4.81176912134344 1.6982179815119 10.8026686841791
-5.84908931905573 -0.812891656702217 -2.98830288106745 -1.91572826558894 -0.398981744592842 2.58801395242864 1.22169238870794 5.17763644998724 2.4022725278681 11.0252121145075
-7.08112708872015 -0.981759946996515 -2.45658675974066 -1.61739913767034 0.895279008691961 3.30038173848932 1.37267883474177 4.86135013753718 2.31560047323054 12.1943684404547
-8.38559299815785 -1.6672416340221 -4.51019054759632 -2.86181789744984 -0.558465541492808 2.34377521168102 1.32411807667125 4.13632815967907 1.23318141590465 11.6027507175099
-8.77365999221802 -0.948687839508057 -4.90686540603638 -3.24751787185669 -0.133864688873292 1.99702234268188 1.72836179733276 5.14606065750122 2.24748201370239 12.1018650054932
-3.71433033509688 -1.93006672425703 -3.83976521058516 -3.3628269629045 -0.506227155165238 1.75094638304277 0.707453112168746 4.35825190977617 1.87317214445634 11.8543880982832
-4.18532863963734 -0.80127445567738 -3.15304294932972 -1.494053996693 1.22701915394176 2.78722842823375 2.42452796589244 5.58482822071422 2.18094524036754 13.3720010150563
-3.99481061588634 -1.08999875675548 -3.90381291996349 -2.50189069401134 1.41174074519764 2.47670503963124 2.60652109492909 5.06640669215809 1.64410921443593 13.764380420338
-3.38307759545066 -1.51436612389304 -4.73417088768699 -2.4584903456948 1.27029993750832 2.24789717414162 1.59106257178567 4.56296255805276 1.40250971534035 12.9876628182151
-9.6459660616788 -2.90240717801181 -4.92169810208407 -2.45598269375888 0.886908999356358 1.70200680819425 1.58064221468839 3.72563695040616 0.43101834383878 12.0247330578891
-5.53555610830134 -1.94652298147028 -6.13378837758844 -2.67516449148005 1.86594650095159 2.05715629404241 2.51320907419378 4.69345828836614 1.6198355848139 12.9489328557795
-5.61944368535822 -1.84517076665705 -5.8840272730047 -3.62580850774592 0.810100763494319 1.28224202936346 1.66707822626287 4.15676042383367 1.2311899358576 12.4577643567866
-4.87296618548307 -1.05384768572721 -5.38557375994596 -3.71390856829557 0.642796143618497 0.927183732119474 2.60165558728305 4.77777443799106 1.5260912028226 13.157575711337
-4.46969175338745 -0.463572978973389 -4.51345586776733 -2.14434576034546 1.53807687759399 2.59221792221069 3.72583723068237 5.58391618728638 2.81665468215942 15.0656337738037
-4.50200824737549 -1.69365863800049 -4.15783290863037 -2.96909122467041 0.437683296203613 1.75255794525146 2.12568111419678 4.19054908752441 1.52790851593018 14.3083552837372
-6.33121291073886 -1.95457449826327 -5.69845572384921 -4.45564452084628 -0.593925389376555 0.965784159573641 0.834770289334383 4.07635125246915 1.34535416689786 13.2199841412631
-8.64827847914262 -4.04101109938188 -8.52452207045122 -5.68987203077836 -1.80873227552934 -1.11184239821 -0.0867397828535594 1.99399447007613 -0.733872656388716 11.0926964239641
-6.82379393144087 -3.31678442521529 -7.20299391313033 -5.24181799455123 -1.51697210832076 -0.367994828657672 0.014565901322797 2.91902966932817 -0.274818940596148 11.3844713731246
-7.05135766809637 -3.65983621423895 -6.72269670313055 -5.48793641870672 -2.30802957361395 -0.504162233526056 -1.31140748804266 2.62002428228205 -0.342935960943048 10.8610564058477
-6.10051952708851 -2.93498073924671 -6.26433216441761 -6.1951640735973 -2.45615421641957 -0.419298518787731 0.211784016002309 2.96477950703014 0.456836353648793 12.1706343997609
-6.4647796457464 -3.85302999669855 -7.38461759740656 -7.52491834813898 -3.71742895299738 -1.58175543004816 -0.763535291498357 2.2828085119074 -0.817917615717107 10.6374375516718
-4.28809057582508 -2.98523222316395 -6.65799604762684 -5.9567173611034 -3.16234670985829 -0.907658446918834 -0.206103194843639 2.81048024784435 0.688281189311635 12.0142351497303
-7.11882058056918 -3.10951844128695 -6.82458916577426 -5.74855461987582 -3.0350059595975 -1.09163704785434 -0.621311577883635 2.94612940874967 0.12044486132535 12.5484710606662
-6.09103645844893 -2.8661581472917 -7.12833847566084 -5.9761721090837 -1.55263008637862 -0.567423482374711 0.642180780930953 3.47385821775957 0.023827890916305 11.795621733232
-5.43777388659391 -1.62471503344449 -5.63053053942594 -4.8334094914523 -0.85093039599332 0.106276330080899 1.27804451855746 4.32636624249545 0.819590386477383 13.1556900111112
-4.42797231674194 -2.42714262008667 -6.50854444503784 -4.17183637619019 -0.308988094329834 -0.0977168083190918 0.322094440460205 4.15593004226685 0.990164279937744 11.1779747009277
-7.89473687952215 -3.14377176111395 -6.56244813745672 -5.48346292322332 -2.0464149648493 -0.887979143316095 -0.386148088628595 3.09803999120539 -0.425464265996759 9.84042871648615
-6.94708987149325 -2.92110033902255 -7.1180607882413 -5.1785084811124 -1.62503786954013 -0.684957226839934 1.08660534945401 2.90134648409757 -0.97350855740634 9.8951924237338
-5.816428565979 -2.09899845123291 -5.13179912567139 -4.74010982513428 -1.10193767547607 0.113890266418458 0.298718070983888 4.23005447387695 1.11089000701904 11.2783986091614
-5.59026192751798 -1.62975358096036 -5.57107400027189 -3.74507187930021 0.571570881930263 0.569028386202724 2.35083056363192 4.34839583310214 0.644927510348232 11.2057876673612
-5.40389389558272 -0.867833562330766 -4.25425285859541 -2.90781731172041 0.98323111967607 1.78659682707353 3.10188823179765 5.36015754179521 1.82018142180009 12.8189516587691
-4.20492137562145 -0.395257603038441 -6.22163165699352 -4.63977206837047 -0.472364078868519 0.154182780872691 2.1535848270763 5.65270553935658 2.44922767985951 12.146485675465
-3.98597993850708 -1.21610345840454 -4.88009538650513 -3.88551797866821 0.145539379119874 0.769427394866945 2.25076589584351 5.62224111557007 2.04548177719116 13.3031803131104
-2.5368594082919 0.433799847689542 -3.9625357541171 -2.38797177401456 1.50260554226962 2.38869963559237 3.01397047909823 6.45157442959872 2.49402724179355 12.108539685336
-1.02554532831365 0.633001119440252 -2.308222025091 -2.3869630986994 1.1677358453924 2.54692629033869 3.23162439519709 6.91286543065851 3.36303594762629 13.2781832521612
-4.86176540201361 -0.0590653592889971 -3.17068149393255 -2.41228153055365 1.77880047017878 2.5608191316778 3.13257644826716 6.07844303304499 2.64071796590632 13.033222657984
-5.81677654439753 -2.10094097310846 -3.82311847860163 -2.96618107015436 1.44474384134466 1.18207904642279 1.39672252481634 4.5148961240595 0.188817709142512 10.9233967954462
-3.57544597278942 0.0610458027232781 -2.27134975086559 -0.696436725963245 3.73929420817982 4.02584949840199 3.85802189220082 6.48395458568226 2.80456367839466 13.1069413792003
-5.94016974189065 -0.232837130806661 -2.40673392035744 -1.26757185675881 3.33391911766746 3.36591584465721 3.72058923027732 6.28556020043113 2.61142689964988 13.8691242434762
-3.79074283079667 -0.433811144395307 -3.85370250181718 -1.47559161619706 3.10331825776534 2.59035210175948 3.68513493104415 5.68752388520674 2.18140892548995 13.9133847193284
-5.87290665886619 0.305909182808616 -3.79154488823631 -1.2327184417031 3.74439432837746 3.05279448249123 3.1703987381675 6.5524378082969 3.30228140570901 14.393981959603
-4.68628674420443 -0.471843537417325 -4.57091122540561 -2.51518231305209 2.58661765185269 1.79780310717496 2.58296126452359 5.74517077532682 2.29981822100553 13.3388974103061
-3.88659774606878 0.616797334497626 -3.75349532907659 -1.08806335275823 3.20893085653132 3.10343635732477 3.82349098378962 6.99238956624811 3.01293647939509 14.94934499914
-6.4199780030684 0.110051293806595 -3.05879292921587 -1.41835484938188 3.07003511949019 3.07936491532759 3.59069647355513 7.20011152787642 3.70664515061812 13.7044528917833
-5.93617701963945 -0.249384645982222 -2.75818133787675 -1.71493602232499 2.24216961427168 2.95443272157149 2.36678337617354 6.2230751471086 2.76406406922774 13.8613228754564
-7.07641788829457 -0.651014293323865 -2.98044582713734 -1.22515484202992 2.38085750233043 2.88279346119274 2.50853923450817 5.89743045460094 2.21884540211071 13.9324531901966
-5.17735006159002 -0.42408658807928 -3.40151502435858 -1.62001897638494 3.18939493352716 2.82559393102472 3.19382761174982 6.12052820379084 2.3889818018133 13.6734962289984
-5.40727451497858 -0.873882562463933 -3.62698009664362 -2.23038128072565 2.3933312589472 2.63910171335394 2.84691783731634 5.71860763376409 2.20261833017523 12.122672289068
-5.2880894574252 -1.09389657107267 -2.52708596316251 -1.21554535952481 2.50176745328036 2.97697382840243 3.48115092190829 6.05395918759433 2.05345469388095 12.6070597735318
-2.17616510391235 -0.951992511749268 -3.09200525283813 -2.05102777481079 2.4443621635437 2.96509218215942 3.70571947097778 5.50936651229858 0.972972393035889 11.7598547935486
-1.21183202916925 -0.399852735346013 -2.91630933934992 -1.41876409704035 1.06300546472723 3.13530637567694 2.13709642236883 6.12175561731512 1.6862363988703 12.7620554143732
-1.63684852773493 -0.402681428735907 -2.49075134450739 -1.28913696462458 1.13975135629827 3.0607909375971 2.98006049936468 6.45694724863226 2.58286372965032 13.7350687200373
-0.791828797080299 -0.852446243979713 -2.80394046089866 -1.2372633673928 0.178231551430443 2.98736984946511 1.70463497855447 5.52356178977273 1.72673542716286 14.3928259155967
-1.47048863497647 -0.710681048306551 -2.14100369540128 -0.82809170809659 0.768824490633879 3.47921553525058 2.91267004880038 5.92327681454745 1.47690859707919 13.2632207003507
-1.37153667103161 -1.15197414051403 -2.36164325367321 -0.592709003795278 1.98442322124134 3.40768391002308 2.79693848003041 4.80656486858021 0.866290629993784 12.3422432552684
-3.93076875860041 -2.74234941655939 -5.52315118963068 -4.90158250982111 -2.42717340642756 0.0760843450372874 -0.204778463190252 3.60559770410711 -0.459581167047673 10.6743251973932
-1.76572852568193 -1.46684318022294 -3.34936957792802 -2.87636428312822 -1.33065467314287 1.0613169149919 0.52702278657393 4.71762413545088 0.954636998610063 12.0225905851884
-1.46603619835593 -1.44562947533347 -2.38478505394675 -1.61440884850242 0.24121439673684 2.07328760840676 2.44010603644631 5.66456091620705 2.19459116675637 12.9224520943382
-6.4931430903348 -2.93959809216586 -3.52552796277133 -1.83053589734164 -1.05653572949496 1.43490408984098 -1.94759941968051 4.06553362933072 0.793462744626133 12.8221912297336
-7.87346061359752 -2.32537063251842 -3.90423186909069 -2.22093566547741 -3.47623046528209 1.07814613689076 -1.65672286640514 3.51402393687855 1.00606361735951 12.239499724995
-5.25021133422852 -3.2351490020752 -4.13238868713379 -2.90850028991699 -1.40164337158203 0.213125610351561 -2.57153854370117 2.44037570953369 0.289499664306639 10.8358854293823
-5.01761493682861 -3.54398593902588 -3.59038982391358 -3.88370952606201 -3.19887981414795 -0.103699302673341 -3.30546436309815 1.73716297149658 0.918290519714354 10.8460592269897
-5.07727414044467 -3.20193081769076 -3.00857907208529 -3.13313656720248 -1.48377781781283 0.494308653744785 -1.93382244977084 1.86922282305631 0.268863860043613 11.2024862202731
-4.16761184172197 -2.04399657682939 -1.50074553923173 0.251699681715532 -0.72902846769853 2.85514568849043 -0.049443964524702 4.44903397126631 1.00869965119795 12.1311976866289
-3.74581460085782 -2.43451623049649 -1.98288849917325 -0.232209483059968 -0.961848536404695 2.2517277804288 -1.38547829714688 2.91954871090976 0.976790150729094 11.0891477671537
-2.21138608238914 -2.09689557335593 -1.47023236534812 -2.4383186080239 -3.10146939537742 1.58859598853372 -0.604330418326636 4.39925348975442 2.7776819489219 12.6630102417686
-3.68888626965609 -3.83319435986606 -2.50533638867465 -3.70376358899203 -3.27305565747348 0.250116721066561 -3.06248055371371 2.3673414143649 1.25623549548062 11.1086410435763
-4.26026430130005 -3.61147775650024 -2.61918535232544 -3.45783700942993 -4.47877588272095 0.185978984832765 -3.41249742507934 2.42346391677857 0.0771628379821792 10.4723220825195
-3.09108278101141 -1.45724794214422 -1.47387620752508 -2.41490861719305 -3.03351899927313 1.83284261876886 -2.60029527490789 4.44145944768732 1.8480918710882 12.8589408701116
-1.93051032153043 -2.41241721239957 0.0762493220242604 -1.69767264452847 -3.7285869511691 2.05822964581576 -2.90745238390836 2.65794201764194 1.61332817944614 12.5062286463651
-3.29916865608909 -3.09183604500511 -0.974009583213114 -3.11083705208518 -4.14213664314964 1.01245968558571 -4.69287211678245 2.17090885855935 1.19116299369118 11.5116891167381
-2.51104604547674 -1.71047841852361 -0.530901544744317 -2.95256292169744 -5.27406179254705 1.09580362493342 -4.60233365839178 3.26827181035822 1.64043558294123 11.9879168337042
1.69914288087325 -1.64483600096269 1.2127422766252 -2.11330943541093 -1.6518874688582 3.05718559785323 -3.33895640806718 3.12890667481856 1.74269051118331 11.7364100889726
-1.16240152012218 -3.31069978367199 -2.72575982700695 -4.65357240330089 -6.30716546665538 -0.222906433452259 -5.03717073093761 1.6206146847118 -0.0705722201954231 10.543792403828
-5.17337876233188 -3.33348160657016 -5.32071190747348 -7.2168548670682 -6.49487000378695 -1.64321976574984 -2.45344811352816 1.71779364672574 0.109145346554843 12.1442853840915
-5.2791691346602 -3.84013562635942 -4.46362119154497 -7.38419156508012 -6.53833966688676 -1.91341405348344 -3.63965230421586 1.24057573838667 -0.566190771623091 11.4210495428606
-3.64728022488681 -3.32951594266024 -4.17920733365145 -5.41031886014071 -4.71993685635653 -0.478630551424892 -0.0619816866787986 2.70842217532071 0.878682604703037 12.1491823109713
-4.76932186646895 -2.93960995240645 -4.35598606629805 -5.14296383424239 -4.09938282533125 -0.618980832533403 -0.667252011732621 2.91442256407304 0.610036425157027 11.8307204766707
-5.36404345252297 -2.40495798804543 -3.12574312903664 -4.04042742469094 -3.65682718970559 0.174053929068826 -1.00133631446145 2.39153363487937 0.736573002555154 11.2648284652016
-4.52385468916459 -2.4278902574019 -4.19089646772905 -4.79952760176225 -3.99776597456498 -0.428153471513227 -0.354461149735883 2.43487505479293 0.932472749189898 12.3526668982072
-5.75563205372204 -3.18042529713024 -3.04145587574352 -2.95834506641735 -4.72090114246715 -0.277475010265004 -0.347148548473012 2.43880306590687 0.117655147205699 10.6931108127941
-4.0750960003246 -2.84755884517323 -4.0780142437328 -5.09281908382069 -6.3492659221996 -0.482791770588268 -1.11571108211171 2.72794355045665 1.67218221317638 13.5584076751362
-4.54701695875688 -2.72110066847368 -4.35178456739946 -3.87560925917192 -5.10981831984087 -0.128006796403366 0.675011773542924 3.93840994401411 1.83039106889204 13.3437077002092
-6.77951709573919 -3.75514690225775 -7.55136386697943 -6.55312816446478 -6.89588825052435 -2.54241267984564 -1.15517894571478 2.1123572176153 -0.575127523595636 10.8766666238958
-6.75843830975619 -2.46626301678744 -6.22155781659213 -4.59647198590365 -4.38861294659701 -0.713234147158538 1.13978747454556 3.7983005436984 1.32052783099088 12.5762885006991
-6.80349717573686 -1.7547758622603 -4.38056359724565 -5.20928178267046 -3.35273728804155 -0.239101271195846 0.993784089521927 4.22940840287642 2.73471846147017 14.5593728022142
-8.66611736471003 -3.73104732686823 -5.0286471193487 -5.39437359029597 -5.84333103353327 -1.59151714498347 -1.38897007161921 2.35801822488958 -0.203373605554756 10.0843222791498
-7.05279450850053 -3.98364358381792 -10.6553736253218 -8.92727189497514 -6.85592370466752 -3.83519082502885 -4.19879823164506 1.50604719682173 -0.752272657914595 8.18516344590621
-5.58611523888328 -2.12806927941062 -7.27989995262839 -7.00994527123191 -5.63439595482566 -1.61056172631003 -1.1877025344155 4.27129233100198 1.20305407264016 9.14837134101174
-5.92262605320323 -2.5853381503712 -7.53003266941417 -6.06673577915538 -5.95725206028331 -1.7049899448048 -2.90590814243663 3.61478277553212 2.3032641064037 9.39057203639637
-5.99310781305487 -2.49477292841131 -7.62306119745428 -7.56920911615545 -7.03442861383612 -1.79831411188299 -2.56180288141424 3.05325506383722 0.958790761774235 9.8805007761175
-5.9374231598594 -2.21032278754494 -8.47800772406838 -7.03712790229104 -7.17565672614358 -2.28793471076272 -2.24878828742287 3.56971890709617 1.29387337944724 10.2540422179482
-2.77275197289207 -0.201874897696754 -6.50010983727195 -4.50298230431297 -5.45929448387839 -0.084050343253395 -0.792962239005348 5.52295000769875 4.05901797034524 12.492984607003
-4.67288924130526 -0.515454777804287 -6.59741736325351 -6.17550040158358 -5.18841887387362 -0.644811162081631 0.157717219266026 5.22446583834562 3.34649991122159 12.2090492161838
-4.87847148721868 -1.68196498697454 -6.87300311868841 -6.34439098184759 -4.54608165567571 -0.835689657384698 -1.09398090189153 4.06272876912897 2.11260879689997 11.5655878847296
-6.03651596416126 -0.702529681812631 -4.73246933330189 -3.84787346233021 -2.92234970439564 1.84017776142467 1.92385314594616 6.38354228626598 3.6821272243153 14.8513240684163
-3.28218563253229 -0.202576715295965 -3.99523456746882 -4.55440052205866 -2.73788746053522 1.30847446268255 2.945074003393 7.62151042764837 5.27760021036321 17.0348327571695
-4.10347756472501 -0.656843272122469 -3.96629532900723 -5.51497277346524 -3.17576798525723 0.489398869601164 0.885030659762297 5.87179938229648 2.93502703579989 14.7556664076718
-1.45061161734841 0.513673279502175 -4.6687855980613 -5.06027271964333 -2.81356861808083 0.347728226401589 1.45760867378928 6.35244700691917 2.61672732613303 15.6443137862466
-2.47074317932129 -0.28923225402832 -2.8997745513916 -4.26382637023926 -2.79868507385254 0.868188858032227 1.27293968200684 6.10892486572266 3.63817310333252 14.8901436328888
-3.57848314805464 -1.01619677110152 -4.12817911668257 -5.72788195176558 -2.99818186326461 0.104061560197309 0.697475866837934 5.02916665510698 1.70811791853471 12.9756860299544
-4.13562720905651 -1.28474372516979 -3.81621879230846 -4.1233267177235 -2.53003638874401 0.00726181377063995 1.54929024089466 5.30134540904652 2.39267307628285 14.4590635906566
-2.81217862042514 -0.975443848696621 -3.29612255963412 -5.00783635052768 -2.46905804547396 0.447783461484043 1.22032641497525 5.47342681017789 2.35016345110807 14.9615971955386
-4.09083610881459 -1.5746770511974 -4.46632248271595 -4.39263588298451 -1.52312713969837 0.34492438923229 2.53613227497448 4.89923614155163 1.31436294208874 14.2438897479664
-4.43721785978838 -0.810327677293259 -2.96917357878252 -3.71978202299638 -1.76831641630693 1.00218567414717 2.11767849488692 5.83714279694991 2.56821808381514 15.5919345335527
-2.12106405604969 -0.0556496273387559 -3.45493017543446 -3.69518171657215 -1.9847000728954 1.00550378452648 3.11087812076915 6.63673127781261 3.48481858860363 16.7359157313
-4.05474453839389 -0.688289460268887 -4.03153782757846 -4.56940823468295 -2.14569455060092 0.00753993121060503 1.79923838702115 5.792974654111 1.91359061327848 15.409949723157
-4.30769215497104 -1.82022915753451 -5.10182248028842 -5.94841824444858 -2.47119198712436 -1.31099377545443 1.55113448229703 4.54307784167203 0.902581587704745 13.7169019135562
-4.72523097124967 -0.845006743344392 -5.06941584673795 -4.99950961199674 -1.57622126665982 -0.311677733334626 2.21466942700473 5.22791119488803 1.38949032696811 14.2629561034116
-1.70958675037731 0.226229060779918 -4.47915614734996 -4.26370013843883 -1.89583552967418 0.439037669788707 2.89487491954457 6.42585121501576 2.9342998157848 16.2780779491771
-2.13784760561856 0.630504902926358 -0.326041880520908 -1.69992798891935 -1.39985627261075 3.52437716397372 3.38036471280185 7.23909216794101 5.62007265957919 15.1631682482633
-3.02473510395397 0.131917346607555 -0.434792171825062 -3.06689132343639 -1.24524749409069 2.79250465739857 1.9911206852306 6.46753918040882 4.16010891307484 14.9640964161266
-2.96965795863758 -0.00914007533680206 -1.22091108668934 -3.04056364406239 -1.68232923854481 2.70575994144787 2.03540032993664 6.77694982181896 4.44743627201427 15.0240809310566
-3.28598878166892 -0.549302075125954 -1.33466241142967 -2.08096406243064 -2.18537041924217 2.41876414038918 2.4116039536216 6.12856676795266 3.97003653266213 13.977361943505
-5.18994705893776 -2.66943733908913 -3.56961624839089 -5.88730995871804 -6.63739197470925 -0.389526297829367 -0.962186743996359 3.62074572823265 1.21368987343528 10.6203776099465
-5.79569589441473 -2.50889550989324 -3.96354638879949 -7.51394616907293 -7.00683557336981 -0.686950319463556 -0.847903841192071 3.25803316289728 1.50505483800715 10.4566596811468
-5.80187830491499 -2.67797121568159 -3.53251490159468 -7.77509150071577 -6.8317626432939 -0.848327966169876 -2.57682261033491 3.32099786238237 1.14790883497759 10.0772501512007
-5.27011190761219 -2.39127622951161 -3.40697180141102 -6.1614464413036 -6.08410154689442 -0.240527022968639 -0.754088271747936 3.50584901462902 1.22055352817882 10.723818432201
-6.76759048808705 -3.73086067546498 -4.67056557048451 -7.43303581584584 -7.46361252177845 -1.93765350688588 -1.75727745402943 2.58133224140514 0.240963970531116 9.29315379749645
-5.84801312359897 -2.28258343609897 -2.99833508404819 -5.85147305401889 -5.80727215680209 0.111285963925447 -0.973465165224944 3.79559973803433 1.60752657977017 10.5121667775241
-5.67777783653953 -1.95441205284812 -2.71642453453758 -5.46065480492332 -4.82744939110496 0.557516505501486 0.361130168221212 4.82416289069436 2.11134569861672 11.5280179283836
-4.30566839738326 -1.61620382829146 -3.24937490983443 -4.91564611955123 -3.50079397721724 0.722421125932172 1.07904572920366 5.02025742964311 2.82835431532426 12.0898675485091
-4.48741375316273 -1.10270916331898 -4.21614300120961 -5.68473659862171 -4.66640125621449 -0.269573558460582 1.10856784473766 5.23230994831432 2.80326331745495 12.4500142444264
-3.90628736669367 -1.79190557653254 -3.53792684728449 -7.14364545995539 -5.42860525304621 -0.516102964227851 -0.505046064203437 4.22401029413397 2.56735498254949 12.6417935544794
-3.9586033040827 -1.68286172693426 -3.61195413416082 -5.39188234155828 -5.06036035364324 0.307649213617498 0.221477109735662 4.7516599481756 2.6631179636175 13.4249554460699
-5.44844875335694 -2.69863185882569 -4.1800142288208 -7.04395542144776 -6.34971294403076 -0.778061485290529 -1.17101917266846 3.67579021453857 1.12104549407959 11.9727601051331
-5.77284348227761 -3.87786019065164 -5.13235771872781 -6.62154495932839 -6.19649231650613 -1.14177239157937 -1.10956299521706 3.20340430519797 0.591454384543677 11.6461986281655
-5.96440216411244 -3.92379471171986 -5.45782371867787 -7.5537728916515 -7.98325821269642 -1.51698776591908 -2.55172439921986 2.29014876972545 1.00422767292369 12.7686858523976
-3.67536118247292 -1.68688347556374 -4.29954102256081 -6.41317322470925 -5.68738892295144 -0.030816581032493 0.151110146262429 4.73819587013938 1.73882624886253 14.6674763896249
-3.92150134173307 -1.46943301287564 -4.57701891985807 -5.44940013018521 -5.34682864275846 0.072364625063809 -0.777246657284824 4.75638943585482 3.08859997662631 14.6660419073972
-3.37068829969926 -0.998864035172897 -3.2052792115645 -4.4544361634688 -5.96532521681352 0.804875512556595 -1.58083043531938 5.03453459306197 2.51156343980269 14.3631130651994
-5.8389646616849 -1.36646099957553 -4.15509434613315 -5.5627538767728 -6.5477163401517 -0.142093857851897 -1.49651547345248 4.52830676165494 2.23424510088834 14.6900737675753
-4.79016282341697 -1.56256654045799 -3.24086739800193 -6.42075516960838 -8.67378213188865 -0.760888836600564 -2.67853142998435 4.09453985907815 2.44924566962502 13.972419240258
-5.07920832633972 -1.0264319896698 -4.25695033073425 -5.63284487724304 -8.36989970207214 -1.28691668510437 -1.85415835380554 4.46319489479065 2.32915501594544 14.6766431808472
-4.67102621251886 -2.10612867528742 -4.49680708104914 -7.32153700048273 -7.92479322606867 -1.51285360509699 -2.74747846776789 3.36854078119451 1.14446451013739 13.6121683294123
-4.96920248378407 -2.23947569240223 -4.59865614284169 -7.17014547694813 -9.65348097194325 -2.23976179469716 -3.57712408412587 3.18171647678722 0.591853653300891 12.8672504771839
-5.79718901027332 -0.72593046535145 -4.39163137782704 -6.57938124049793 -8.13012625087391 -0.669053329120981 -1.05080152858387 4.75720189701427 2.72061799656261 13.3697755206715
-4.90612743117592 -1.30133006789467 -4.73983905532143 -6.85390994765542 -8.212632634423 -1.48805377700112 -1.6620726368644 4.30707027695396 2.96509125015952 13.0531888224862
-4.34913431514393 -1.57128702510487 -5.00076662410389 -7.22718225825917 -9.48919664729725 -1.56204782832753 -2.01529489864003 3.66956914554943 2.02781785618175 12.5668784488331
-5.6250300580805 -2.44769813364202 -5.10578872507269 -8.69659950082952 -11.2630973035639 -2.80820228403265 -3.45367385690863 2.3044247453863 -0.23260070627386 12.8751559084112
-5.79163577339866 -2.15509440682151 -5.26493861458518 -7.22439029000022 -9.80180766365745 -2.53853823921897 -2.06363322518089 3.21421311118386 1.58960888602517 12.788688399575
-5.28681672703136 -2.26415742527355 -5.10606111179699 -8.44616426121105 -10.6763488162648 -2.6968356479298 -3.04266465793956 2.38111673701893 0.833836425434459 11.8453439365734
-4.99462490948764 -2.28467160138217 -4.91980725201693 -8.74775486859408 -10.7406919566068 -2.72135907086459 -3.74002629193393 2.46351451006803 1.10324496355924 12.0558411511508
-4.64661802812056 -2.32940496964888 -5.18251242204146 -7.8381082014604 -10.2384015516801 -2.14181150956587 -2.10331739945845 3.19263158278032 0.929891447587448 12.4537204308943
-5.87221236662431 -3.18605323271318 -5.41820807890458 -9.13697333769365 -10.8766564889388 -3.18977256254716 -3.14005561308427 2.38999275727706 0.218028111891314 11.9359999136491
-5.44167564565485 -2.14368293935602 -4.38818977529352 -7.34098098928278 -9.48682640249079 -1.61604545766657 -2.80728958303278 3.50127460306341 1.43401862924749 12.7356538945978
-5.94947221929377 -3.15683153325861 -7.5681207483465 -8.01952722722834 -10.6050889795477 -2.55145052129572 -3.54445245916193 2.39265271967108 -0.227527410333806 11.8750717336481
-5.90711780894886 -2.43858524669301 -6.20566173900258 -7.29142757762562 -9.98570247996937 -2.08090778697621 -3.03269382823597 2.84614280353893 0.574573551524768 12.7255111087452
-5.67826041308316 -2.23826941576871 -5.51043471423062 -7.42443617907437 -9.40629157153043 -1.78880461779508 -2.05512389269742 3.79859772595492 1.2255634394559 13.1874136057767
-4.19711478840221 -1.39027198444713 -5.10637839924205 -6.24648078571666 -6.98224433552135 -0.529552303660999 -1.89118941913951 4.42806736339222 1.5255185734142 14.2695082794536
-3.759729792855 -1.04337160804055 -5.47992937781594 -6.71170084693215 -8.15749209143899 -0.814953257820822 -2.92672007300637 4.09593636772849 2.46330029747703 14.6766720511697
-6.31971587267789 -3.74028052416715 -5.57999457446012 -7.75904502001676 -8.82293356982144 -1.79788245287808 -2.03758658495816 2.61897145184604 -0.66104544726285 12.0899416056546
-4.46838769045743 -2.16596993533048 -4.38764008608731 -6.49767312136563 -6.30876740542325 0.253982457247648 0.0444773760708905 4.3595007983121 2.5123271075162 13.7834655371579
-2.97712559266524 -0.23818058534102 -3.38836712403731 -4.77199978394942 -5.86082691712813 1.11200290159746 0.795325808091597 5.92338614897294 3.50799994902177 14.5563846154646
-2.75578158985485 -0.393215595592153 -3.0339073527943 -4.3708271373402 -4.35906833301891 1.33208996165882 0.658326686512339 5.72614818919789 3.95617252696644 14.3696549545635
-3.63681503642689 -0.347046817432751 -2.47940346110951 -3.29854484904896 -4.53769394267689 1.91305926929821 1.23048499714244 6.15244773517955 3.35745433460582 14.3606841910969
-3.6201078154824 -0.697586224295875 -3.39478890679099 -3.88699166558006 -4.59308450005271 1.8311804077842 0.305250003121117 5.38711531379006 3.43600924231789 13.9750855705955
-2.77792441628196 -0.662237999655982 -2.23786628029563 -3.74515425942161 -4.16034209511497 2.3596869728782 1.91702854850076 5.72720539786599 2.1958457253196 13.1122251770713
-2.86287931962447 -0.376793427900836 -3.27592138810591 -5.44642691178755 -7.23379568620162 0.476718382401899 0.37397714094682 5.30637021498246 3.00257249311967 13.1898502870039
-2.34690693941983 0.0882851687344655 -3.10343960848721 -4.88100842562589 -6.64175442782315 1.00569888028232 1.17473956021396 5.71355029019443 2.69899054440585 12.2292549219998
-4.47562578374689 -1.7353799646551 -4.75511148626154 -6.08780077153986 -7.46639803106135 -0.810184270685369 -0.44347932988947 4.40724298303778 1.6141998464411 12.8136284047907
-4.61154678518122 -2.15433052236384 -4.51412132436579 -6.70448997670954 -6.20000389272516 -0.0966465776616872 -0.30447319204157 4.07140418832952 1.76650974100286 12.400016039068
-4.20521826310591 -0.710753388838334 -3.57176489396529 -4.72090811295943 -6.02687544389205 1.38239007429643 -0.322857804731889 4.8189640565352 3.387090735002 15.0454376264052
-3.01822044199163 -1.01735069101507 -6.2270865613764 -6.42196418588812 -5.66784431284124 -0.356128233129329 0.321032029932194 4.98722694570368 2.25503681356257 14.816284162348
-3.72093384482644 -0.627572943947531 -0.930768897316671 -3.44565384604714 -5.71969788291237 1.72644240639427 0.946895668723368 5.70923335335472 3.35134513161399 14.3484960295937
-11.3678692470897 -5.12655340541493 -5.23831640590321 -7.63962637294422 -6.68237768520008 -2.31918989528309 -2.12915502895008 2.50086606632579 1.48237336765636 12.5256739963185
-5.38579170920632 -2.28898995139382 -2.91791336753151 -6.06330864646218 -6.71929161765359 -1.205446173928 -2.52924149253151 2.94873721382835 2.12269122383811 12.6610255934975
-5.55589967207475 -2.36463075117631 -2.90754418806596 -5.97951798872514 -5.71036057905717 -0.153142027421431 -2.04585748152299 3.7134541945024 1.6954812483354 12.5106038527055
-4.72091463262385 -1.48370912725275 -2.87011888677424 -4.44195535833185 -4.67125681096857 1.14388486688787 -0.236699849909002 4.64270421808416 1.96804544275457 13.1121756727045
-5.03131667917425 -2.5899771863764 -4.41610328500921 -6.75641815012152 -6.17861739938909 -0.792268675023859 -0.869638364965265 3.72041519338434 1.70158107930964 12.1537595575506
-2.96287690942938 -0.469827287847345 -2.80896722620184 -5.90721856897527 -4.20568048303777 0.832620984857734 1.19648206884211 5.21949709111994 3.34278143102473 14.0197147195989
-9.42858548597856 -2.98527951674028 -2.19680066542192 -4.83403630690141 -3.82299657301469 0.706870599226519 -3.07182927565141 3.94052748246627 2.66496328874068 12.6960130171342
-8.24488114443692 -2.47084282961759 -1.20559739199552 -3.81383561221036 -2.35157059756192 1.82160902890292 -1.95842026797208 4.7485051241788 3.88616324338046 12.2571163264188
-8.61765500848944 -3.29022046869451 -4.29753896539862 -7.18679067438299 -6.53059217279608 -1.30531713312322 -1.64786931818182 2.75557497197931 1.33920839483088 11.5284383600408
-7.18727155165239 -2.10733075575395 -3.33051534132524 -4.08432813124223 -4.68913121656938 1.59137301011519 -1.51856465773149 4.16541628404097 1.87867311997847 12.4346666769548
-4.08679898868908 -1.15716298710216 -3.32178243290294 -4.71461804996837 -3.79037603031505 0.875431693683971 -1.44785245548595 3.74947706569325 1.48038164485585 12.0439473759044
-5.41294495842673 -1.21073548577048 -2.43159692070701 -4.03726403496482 -4.4835111357949 2.30754072882912 -0.843799755790016 4.88660223700784 2.16673643805764 14.1730049393394
-7.57242926684293 -3.40497740832242 -2.80125197497281 -6.90686377612027 -6.39654120531949 -0.803435889157381 -4.49683341113004 3.24167004498569 0.860136422243986 13.5817755785855
-4.72679873379794 -2.10029383572665 -1.7376896944913 -5.50506373318759 -10.5018765536222 -2.04158755215732 -4.01428194912997 2.81799248782071 1.26393727389249 14.400209942731
0.326777917688542 0.47779796773737 1.45411060506647 -3.5648083860224 -6.2670445615595 1.36503360921686 0.496562463586979 6.69051311666315 5.81219051534479 17.2826268499548
-1.26982775601474 -1.01117220791904 -1.79362765225497 -5.49133578213779 -8.72338381680575 0.272618380459871 -1.43408289822665 4.78448876467618 2.87766369906339 14.7107792767611
0.918766446547075 0.206282086805864 -1.97868495420976 -5.81280093626543 -7.01073794798418 0.952873654799028 -0.661168627305464 5.99442333741622 4.73619980378584 16.0207608418031
0.790768077156759 0.908924510262228 -0.183761189200663 -4.42020947716453 -6.97390897057273 1.12573855139992 1.08227007605813 6.68075220801613 5.25379126288674 17.3807726404884
0.857795455239035 -0.11487796089866 -1.87589671395042 -6.45497348091819 -8.3456862189553 -0.320783875205301 -1.16679026863792 5.5078761360862 4.20102761008523 17.8606927513399
-0.693545168096367 0.155829603021797 -0.998488252813164 -5.17834550684148 -7.68820077722723 0.754122907465156 -0.772227113897149 6.26145952398127 4.12765424901789 17.7566343417222
0.884742762825706 0.472599055550315 -0.755107853629372 -4.60782811424949 -7.56694409630515 0.957174327156761 -1.28532597801902 6.41972258307717 4.76517298438332 17.6394654325464
-0.0894374327226117 0.488597921891646 -0.860427804426713 -5.55680079026656 -7.82646364732222 0.296854071183638 -0.998228021101518 5.94010739759965 4.82120042280717 16.4482570214705
-2.36135098717429 0.669061686775901 0.216070201180198 -4.78191754601218 -7.40863988182761 0.676706340096214 -0.312774632193825 6.35468867041848 5.07808211066506 16.3071072361686
1.00045382759788 0.849532959677955 0.457750199057838 -4.04232800223611 -6.58542072989724 0.824060318686744 0.616006729819556 6.52541148445823 5.37467276833274 15.7863279559396
0.46283021406694 1.08359399275346 0.630587248368698 -3.71096357865767 -6.32923063798384 1.04757562117143 0.389965681596237 6.87658849196001 4.65203633741899 15.4555329366164
-1.2762769612399 0.415293320742521 -0.559407606991854 -5.16762675372037 -8.16553057757291 -0.163678542050448 -1.10732211199674 5.71101532849399 4.09237252148715 14.8875497427854
-0.335060301694003 -0.111711684140293 -0.679596129330722 -4.90490931597623 -7.85067767229947 0.353353318301114 0.0921724406155668 5.67875367077914 4.58909111889926 14.701086100665
-2.9269120129672 -0.757009211453525 -1.10710686770352 -6.0302998456088 -9.1808125409213 -0.773353281888095 -1.94995278445157 4.87640982541171 3.48569994839755 14.0716517535123
-0.590136900815097 -1.02493037310514 -0.257525816830722 -4.44525469866666 -8.20546282854947 -0.0256532582369715 -0.735318556698886 5.35644780072299 4.12074528607455 14.5607567873868
-1.25104213194414 -0.590164904160932 1.01716541810469 -3.40549922422929 -7.71979976133867 1.63050198121504 0.0860245184464894 5.35729527039961 4.2205002264543 15.2279336409135
-0.790966181321579 0.577573628859085 -2.07781234221025 -4.86924567656084 -5.03756537870927 1.11063942475752 2.59819111390547 6.88973030610518 5.17475494904951 15.9019328074022
-0.904988184842196 -0.280566111477938 -2.25023926821622 -4.40046395388516 -5.67113007632169 0.677771672335538 -0.100088969143954 6.6240292635831 4.242536648837 15.5495155898007
-0.560627954656429 -1.74891568964178 -3.64054967706854 -7.24515439813787 -8.51190664117987 -0.030575769597835 -2.79900266473944 4.46954725438898 3.10784528905695 15.3877718275244
-1.37618031935259 -0.804515509171921 -1.67905965284868 -5.29955449537798 -6.89869275526567 1.88014444871382 -0.419583944840866 5.65999636216597 4.53244528336958 16.2824794964357
-2.18460581519387 -1.12501452185891 -2.41292498328469 -5.92478106238625 -8.45207712867043 0.813666126944803 -0.642205455086447 5.40702321312644 4.07721783898094 15.1467578627846
-1.70398155559193 -0.273265994678844 -1.34601799358021 -5.99225441325795 -7.23477569926869 1.66997893940319 -0.198108829151501 5.59531291614879 4.08274539600719 15.0433610309254
0.42243418260054 -0.00670400099321 -1.89411511854692 -3.28029027418657 -5.6669003053145 2.59633383317427 1.7773192839189 6.71519979997115 4.81770929856734 14.5131464914842
-0.963511042161421 -0.361786417527632 -4.18630271391435 -6.32926421598955 -7.97296386198564 1.14110130830245 0.732526250319047 6.18947643800215 4.80073589845137 14.7660614923997
-0.394154461947355 1.69505223360929 -3.45535174283114 -5.5612362948331 -4.95501604947177 2.48121365633878 1.94772919741544 7.37645730105313 6.81776341524991 15.1355937394229
-0.575347466902301 1.05779118971391 -2.99012140794234 -4.83474497361617 -5.60564188523726 1.96432061628862 3.12447495893998 7.08548398451371 5.27425427870317 14.3153004212813
0.263581813465464 0.383714259754527 -2.97412341724743 -5.28769916187633 -6.16955989490856 1.99278408397328 2.94896656383168 6.2345309864391 4.92030006755482 13.7379835258831
0.118602206490255 0.500123431465841 -2.14602334282615 -4.45527322075584 -6.18941743157127 2.48058455207131 2.94772093512795 6.85874788977883 5.804727008126 13.9616274140098
0.167300423708831 0.248616417971526 -3.41903189745816 -5.30165366259488 -7.49998931017789 1.58619233044711 1.75788994702426 6.20551415356723 4.7903453913602 13.4483134356412
-3.18999348553744 0.575141325863925 -2.16676197918979 -6.23570881756869 -6.40546284588901 1.43053187456998 2.95170821276578 6.68531455126676 5.71229113665494 15.7120727452365
0.0968447685241713 -1.46770753860473 -2.6414288520813 -6.39307298660278 -9.2570237159729 -0.452477359771727 1.49081525802612 5.03801832199097 2.9409276008606 12.5837193489075
-0.151986130801113 0.0977773579684182 -1.47788525494662 -5.66378117474643 -6.49100590619174 1.5368051442233 3.26671218005094 6.51746749010953 4.74321841326627 13.7432017239657
-2.51846495541659 -1.73288527402011 -1.73711195859042 -5.311654957858 -7.70499220761386 0.473507014187899 3.7819672497836 5.22022351351651 1.72734459963712 12.4639902981845
-6.18973788348111 -1.93204554644498 -3.18902453509244 -5.94327220049771 -5.29626139727506 -0.495094862851229 2.79361763867465 4.68784466656772 1.41272679242221 12.5532054034146
-4.72583454305476 -0.917069131677803 -2.46885936910456 -4.56347339803522 -1.30072467977351 0.900658910924736 4.67489463632757 5.61820537393743 2.09552699869329 11.8777793103998
-6.6267314824191 -1.27806815234097 -1.56346663561734 -4.07662734118375 -5.06973418322476 1.10358086499301 4.23316517743197 5.98024788769809 2.44837227734653 11.1539577570829
0.245488912409002 -1.27543470209295 -0.418291299993342 -3.45113584345037 -4.40812513178045 2.41246488744562 5.57949999028986 6.42313650304621 3.23386362249201 11.7926047151739
-4.47815461592241 -0.990464643998578 0.0760465101762264 -2.85005517439409 -3.06465859846635 2.08485369248824 4.62320761247115 5.76674704118209 2.16494516892867 10.551860852675
-0.321752348813142 -0.0219629201022045 0.00480099591342054 -2.78483561602506 -4.29834536639127 2.39893074902621 5.05175419720737 6.32417984875766 3.35416336926547 12.4861752596768
-3.55600859902122 -1.41071059487083 -0.345805428244851 -4.65798117897727 -4.06978728554466 2.3102385781028 4.71423218467019 6.43111489035866 4.10001824118874 10.6076543114402
-4.3522950259122 -0.860548123446378 -2.61920939358798 -5.72772799405185 -6.04229555996982 0.353616610440341 4.67472924319181 5.27666081515225 1.58227337923917 10.1782282742587
-4.01748193394054 -0.921731125224721 -1.69167817722667 -5.20755494724621 -6.51222337375988 1.03491484035145 5.1976841579784 4.66370474208485 0.307446349750865 10.3203481327404
-1.00269347971136 -0.0333655530756154 -1.70636207407171 -5.0575812513178 -5.97723800485784 0.879016572778877 4.99417846853083 5.78671329671687 1.2234188860113 11.4325067346746
-6.09790185581554 -3.13789323459972 -4.05547479282726 -7.40071824680675 -8.87288621555675 -1.22825959812511 2.75408693660389 3.31642195094716 -0.791718994487415 9.52663990367543
-6.04502784555608 -1.13720428293401 -2.76883804147894 -4.94575416391546 -6.13128768747503 0.510931855982001 5.45662105733698 4.95394123250788 0.696246034448798 10.0899003809149
-4.57889618440108 -1.62378944917159 -3.47689690156416 -7.03900017304854 -6.78474106355147 -0.340975423292679 4.45283446745439 4.57382331327959 0.00900016264482062 10.603793482347
-3.42935970479792 -1.0475924318487 -2.02673175985163 -5.15872791463678 -6.20962360555475 0.802869527990168 5.01012775247747 5.79975864237005 1.57627269571478 11.2192527944391
-8.8744176084345 -2.75501758402044 -4.45876628702337 -7.53000003641302 -7.74051601236517 -1.75341922586614 2.82485454732722 3.26156109029597 -1.34100086038763 10.2418257539923
-7.85191610509699 -4.8866603677923 -4.98220899755304 -5.52425459081476 -6.35594061071222 -3.02065351659601 -2.30766561681574 1.33114358728582 -1.19925382787531 8.82996961420233
-10.1568599440835 -5.22618253014305 -5.57941968224265 -7.04797322533348 -5.04714734337547 -3.54172665856101 -3.52970082543113 -0.0340038039467565 -1.53397328636863 9.04154722907326
-6.71686544418335 -1.61348142623901 -3.05453863143921 -4.95430936813354 -1.63914289474487 0.0264206886291518 -1.00217428207397 3.92332181930542 1.57269105911255 11.0964060783386
-6.55646179372614 -1.95062301809137 -3.2046875780279 -7.80099914724176 -5.15385292226618 -0.552454454248601 -4.92180488759821 2.47063113992865 2.03900005167181 11.3078818494623
-8.91622276306152 -3.07226676940918 -3.36293525695801 -4.28426284790039 -3.21390838623047 -0.817259979248046 -2.02949829101562 2.35348968505859 1.99373607635498 11.354356098175
-7.56063959815285 -3.30371401526711 -3.28026697852395 -4.60909006812356 -1.51269839026711 -0.640692927620627 -1.81697199561379 2.393808148124 1.36890866539695 11.944092056968
-8.79942270625721 -3.45715662349354 -2.57531687129628 -4.17164560664784 -1.79782053340565 -0.424601997028699 -2.56735941280018 1.27212003361095 0.986355339397083 10.337821041454
-7.49266447587447 -2.79661955399947 -3.36917128129439 -3.82887281938033 -0.360447068647904 -0.123514314131302 -1.62736715836958 2.48779283003374 0.305127958817916 11.0934527917342
-9.47078307758678 -4.14214881550182 -4.99865325580944 -4.29991897236217 -1.37715705524791 -0.663616024364124 -3.37174972187389 0.945808566700329 -0.527917705882679 9.97024742473256
-10.5400996121493 -4.96051358309659 -4.49517201510343 -5.53094624606046 -3.02498196688565 -1.95337819186124 -3.06756733981046 0.518682965365322 -1.38694523898038 9.91193629178134
-8.26844141700051 -3.32917902686379 -2.24520991065285 -3.44883654334328 -1.00221369483254 0.397730610587381 -2.25200007178567 1.65223958275535 -0.293835856697775 10.5407302596352
-10.2669139688665 -4.66501386815851 -3.50680692846125 -4.7680812662298 -1.28363569433039 -1.36002691442316 -1.17093427831476 0.346737306768244 -1.96908147985285 9.22546998804266
-9.26298421512951 -3.39706891666759 -2.95090955387462 -3.45189946781505 0.464772285114634 -0.212992607463491 1.60744577754627 2.58170038570057 0.296099723469126 10.4891095768322
-8.62174898494374 -4.44289118159901 -3.35704904903065 -3.35690027583729 -0.337580741535533 -0.126494468342173 0.572091041911733 1.23146909366955 -1.36189943660389 9.32901662479748
-9.4085391998291 -3.5959285736084 -2.75331344604492 -3.47309150695801 -0.541721725463866 0.135837173461915 0.780997848510744 2.39803371429444 0.140908813476564 10.2195874214172
-6.25215474042026 -2.05545941266147 -2.13073864850131 -3.52348271283237 -0.708772095766935 0.459646788510408 0.949667540463533 3.6253419789401 1.14051875201138 12.195084658536
-6.70643305345015 -2.06655573411421 -3.66129755540328 -2.6790454344316 0.224969152970747 0.17296910719438 1.75149083571 2.74569249586625 1.03695416883989 11.2006356759505
-7.0464672088623 -2.13813247680664 -3.10514297485351 -3.94477310180664 -0.199268722534178 0.482751464843751 0.362487411499025 3.1879545211792 1.19622764587402 12.0141716957092
-7.95176423679699 -2.36663354526867 -3.7235747684132 -2.91198266636242 0.767775405536998 0.239098418842662 0.560021270405162 4.02853571284901 1.22301756251942 12.0054997097362
-7.66919553063132 -2.35623967430808 -3.22779500267722 -4.98996388695457 -1.56415211937644 0.220470073006371 -0.381576893546363 3.29332888343118 0.844035746834496 13.7073804161765
-6.05157850438898 -1.35114095861261 -1.59346578771418 -3.4794826334173 -0.94244001561945 1.05849458521063 -0.522644025629216 4.12629892175848 2.64151861017401 13.6898293668574
-5.60097118724476 -1.30512043346058 -1.36593052257191 -3.01019092906605 -0.320774043690076 1.28790668140758 -0.625120128284802 3.76219562183727 1.92580894123424 12.5754804957997
-10.6220173749057 -4.80327271548185 -1.92258118716153 -5.07507180300626 -3.63899087038907 -1.22304581728849 -4.3715653332797 1.1259989825162 0.636928090182217 9.77954340848056
-7.76738468516957 -3.17294803966175 -4.63388172496449 -5.68769947398793 -5.15079418529164 -1.04837147105824 -3.17430416453968 2.7080658305775 -0.299700893055309 9.81322845112194
-8.07848759564487 -2.70052166852084 -3.84826107892123 -5.0563718882474 -4.91559620770541 -0.707842072573577 -2.68562909039584 3.10612944689664 0.940627852353181 11.6686246785251
-4.95567276694558 -0.0401587746360086 -3.49520066001199 -3.38879158713601 0.251034233786843 0.898588631369851 -0.0119834206321023 5.78394744179466 3.22220942757346 15.0519616343758
-4.51109391125766 0.712456885251132 -3.17450600537387 -3.4204910365018 -1.63864594372836 1.40983313647184 0.770854178341953 5.95451850024137 4.31850928393277 14.9318341645327
-6.71905711780895 -1.3016434062611 -4.79484370838512 -4.30390933643688 -3.68052486072887 -0.163694416392932 -0.0587425578724243 5.03119465221058 2.11409088481556 13.5150119911541
-6.21683720675382 -1.52413205233487 -4.57948521700772 -5.01234463778409 -6.66607693758878 -0.936632433804597 -0.93111447420987 3.88566943081943 2.03265448483554 12.2313673106107
-6.02541002793745 -0.790453286604446 -4.08496317429976 -5.43438181443648 -3.55126223130659 0.0325199647383272 -0.777599664167923 4.24957910017534 2.45761838392778 13.465814261003
-5.19934280568903 -0.193967897241766 -3.6822510545904 -4.04862793142145 -2.32283027822321 0.946968000585382 0.352857511693781 5.31135646646673 3.30837241953069 13.33937923258
-7.28060110265558 -1.95526655370539 -3.94598730260676 -4.46322782689875 -3.19467313939875 -0.615726072138006 -1.74350698644465 3.53187028711492 1.93177167719061 14.3493756467646
-7.69822815981778 -4.8281472119418 -4.80042962160977 -6.51123551455411 -6.10225037661466 -2.3567173871127 -4.3561299237338 1.12403937253085 -0.100236216458406 10.1105925646695
-9.37964562502774 -4.9299595746127 -6.38466767397794 -5.68016366091641 -5.14312485781583 -2.82581452456387 -5.03418091860684 0.468853673067962 -0.995164194974031 9.54556151303378
-9.46981807188554 -5.59738154844804 -5.90695376829667 -6.01049037413163 -5.814443544908 -2.63993449644609 -4.74824138121171 0.422332807020709 -1.0884913964705 9.0674448446794
-7.60428871674971 -2.4982496695085 -3.38590492768721 -5.70389999909834 -7.93451561494307 -0.939938207106156 -3.7802320913835 3.03742061094804 2.41410003141923 9.49030242399736
-6.91216020584107 -2.49330835342407 -0.725407886505128 -6.04440050125122 0.0531012535095208 1.74531240463257 -3.75918703079224 1.9169976234436 1.66060037612915 7.61783666610718
-6.99252787503329 -3.05399027737704 -2.79856577786532 -7.42488184842196 -1.3732251253995 -0.0881718722256757 -4.78110972317782 1.60219964114102 3.13211831179532 8.68806943026456
-0.164292396198618 3.4096307147633 4.10503572117199 2.72162717472423 -2.89372164119374 5.3301400531422 -1.2204962383617 6.08217900883068 7.90362733494152 16.4540330756794
-3.56102483922785 2.02534658258611 2.25203782861883 -0.234128171747383 -5.3181773966009 3.26297933405096 -3.50352590734309 2.35979825800115 6.75287229364568 15.5992663556879
-3.92664299011231 0.394064331054686 1.17535438537598 0.489435577392577 -4.11820373535156 3.61640110015869 -4.10786590576172 1.07283248901367 5.34943618774414 16.4194301605225
-3.46923805583607 0.823877560008658 2.76596950184215 2.55612681995739 -1.75406624187123 1.9936916698109 -6.05046440471302 -1.47432304729115 2.63612769733776 13.271159397472
-2.66527798392556 0.492518875815652 1.02780291817405 -0.635754134438255 -5.51625111319802 -0.600092437050559 -8.04690983512185 -2.78900006034157 1.34424540779807 11.723636601188
-0.720599486611107 1.73645083687522 3.185738251426 1.45946376106956 -4.25866444327615 1.59470431587913 -6.2092641136863 -1.84571583487771 2.60546366951682 12.5601064421914
-1.47214649373835 1.28459407633001 3.93674995248968 2.57666351144964 -2.39490650350397 2.31363632028753 -6.4412073915655 -0.675385934656315 3.42866374796087 13.5183630163019
-1.67522635026411 0.0912798448042444 1.73793397383256 1.63803658918901 -3.10236563249068 2.09248528914018 -6.25461020036177 -0.375494142012162 4.42303643660112 14.8085139794783
-1.38934065211903 0.875202881206167 3.22049115787853 1.57872651707043 -2.84958578456532 1.57014154087414 -7.0466644893993 -1.13134886134754 2.85572694431652 13.4968101848256
-0.45156090476296 1.60374457619407 3.46107966683128 1.27170951149681 -2.95557205893776 1.61284262917259 -6.48918907859109 -1.0540675423362 2.95470912239768 13.73922736428
-3.22806528264826 0.576229303533381 1.07990285700018 1.067499368841 -3.17967012578791 1.65699693506414 -5.57476595098322 -1.21956613714045 2.82049962824041 12.2649199659174
-4.65551841909235 -0.735787278955634 -1.29020202810114 -3.31704605275934 -7.8750675981695 -2.27645576650446 -8.14244163686579 -3.74881256276911 0.0469542676752255 10.1428638631647
-5.10224677866156 -2.08961631601507 -3.59810973947699 -4.33337356393988 -9.99881889169867 -2.73361350839788 -10.6226248914545 -4.0963378125971 -0.461371915990657 7.01809929067438
-6.80667706402865 -2.1741754618558 -3.69835873517123 -3.61531849774448 -8.36038037213412 -2.42400189313022 -9.61046238812533 -4.6465990153226 -0.19531842145053 8.12721995440396
-6.75088091763583 -1.63998576077548 -4.29228754910556 -3.78210040005771 -9.18890925320712 -1.12346621426669 -7.65101595791904 -1.79402323636142 1.88289956179532 8.32630948153409
-7.9074612010609 -3.2038364757191 -4.59436610828746 -5.12380984913219 -9.47457507740367 -3.04558185230602 -10.1110306132923 -5.02182582508434 -0.612808262218127 6.02773758281361
-5.59518837495284 -1.3091986136003 -1.30122971101241 -2.19853615327315 -7.1081545309587 -0.267523045973345 -8.5925295309587 -2.39077782197432 1.95946383909746 8.6425778909163
-7.14046305743131 -1.9094125660983 -3.31435984698209 -2.33756274310025 -7.06418437090787 -1.50123232928189 -8.72189158526334 -4.34386843768033 0.454437073794278 5.70577698620883
-7.3781118739735 -1.92740729938854 -2.96675399433483 -2.50275519977916 -7.30585578571666 -1.27726272236217 -9.00644210468639 -4.64262488972057 0.436245883594861 7.03768822063099
-8.87824827541004 -2.77379804957997 -4.90107542384754 -3.71575361598622 -6.6142368923534 -1.78623777736317 -9.34227758754383 -3.7494965206493 0.940244613994253 6.09149545322765
-7.31333793293346 -2.44878829609264 -3.13926948200573 -2.26156295429577 -7.13263381611217 -1.12723792682995 -8.62463439594616 -4.15275634418834 0.883435596119273 6.99351631511341
-7.09750904603438 -2.56913723512129 -2.73573841615157 -1.80526318116621 -5.34605755372481 -1.03137936158614 -8.67313923402266 -4.21761669679121 0.926737169785934 6.26575694517656
-6.70134322426536 -2.04000823281028 -1.94684569618919 -0.443109200217506 -3.08719413063743 -0.580199883200905 -8.1099850394509 -4.50841109535911 0.968891455910423 7.01648648001931
-5.83932720531117 -0.0508350025523789 -1.00737606395375 1.04252780567516 -2.60844456065785 1.22687877308239 -6.37173305858265 -2.03618275035511 2.78952754627575 8.48855270038952
-5.01601626656272 0.660421111366965 -0.646410248496316 1.33382771231911 -1.57347323677757 1.98288510062478 -6.08663203499534 -0.975137970664285 3.80082771994851 9.56270811774514
-5.61031988317316 -0.572582990472966 -0.486553937738591 1.2524997884577 -2.71864393407648 0.701325624639338 -6.84936025792902 -2.10190656835383 2.2815000707453 9.46331712549383
-3.99686514247547 0.76991571079601 0.637942444194447 1.69001783024181 -1.63162695277821 2.03971303593029 -5.65279852260243 -1.26711546291004 3.3110181201588 9.79006112705578
-4.20338136499578 -0.404444521123711 -0.430771654302422 1.70916383916682 -1.44818574732 1.67366426641291 -6.30427820032293 -0.901465242559258 3.24116342717951 10.0249711816961
-5.05733031359586 -1.13475340929898 0.000248726931484811 1.45022660168734 -0.908000174435703 1.37939911755648 -5.76488608446988 -2.06365889635953 2.51122742566195 8.36219483288852
-4.7627008004622 -0.553766016526655 -0.104688410325483 1.36699223084883 -1.67147231535478 1.38872646851973 -6.12391066984697 -1.49406600431962 2.64899086518721 9.76363825364546
-4.85736720345237 -0.652495072104713 -0.811113999106666 0.394519164345482 -2.67379443428733 1.52206928946755 -6.9862810828469 -0.993195221640846 2.60651810385964 9.57610304572366
-3.1956352407282 2.19353826696222 -0.603088777715509 2.18566377813166 -0.6484111959284 3.48265321904963 -4.69564287012274 1.47360475713556 5.64066370183771 11.1623378580267
-4.8819356138056 0.709798318689518 0.0395521944219404 3.44720886403864 0.158715707605534 5.15941093618219 -1.53179218118841 1.67737816030329 6.23020885640925 11.4104857271368
-2.98859595385465 1.97725487622348 0.465099343386562 3.09780026349154 -0.520860663327305 5.1723537531766 -2.4743575963107 2.82344628247348 6.60379982861605 12.1366524783048
-3.54527785561302 2.11530087210915 2.5380389473655 4.44795487143777 1.10661576010964 5.79966519095681 -2.46313025734641 2.87860748984597 6.85295460440896 12.5358292839744
-4.60446853637695 0.795073318481446 -0.164624404907226 3.06182746887207 0.277752685546876 4.22942905426025 -3.2324592590332 1.76068477630615 5.73982696533203 10.200342464447
-4.36539534655484 2.42218228253451 0.649954995242034 3.93222733410922 0.559954842654143 4.96928425702182 -2.58276442614468 3.49128456982699 6.62722702893344 11.2060424891385
-5.01006698608398 1.45842933654785 -0.143815994262695 2.99826335906982 0.103797912597656 4.49699783325195 -2.75253868103027 2.19674491882324 5.3012638092041 11.2475724220276
-5.3524058602073 -0.242481543801048 -0.83303864218972 2.47799079201438 -0.860266043923119 3.59726874611594 -3.7737925789573 1.40116469643333 4.0459906317971 9.11808841011741
-6.93753416754983 -0.477571322701195 -1.95906050421975 0.936309979178688 -2.13071425177834 1.87974374077537 -5.16827185370705 -0.222768618843773 3.23130910179832 8.28589932701804
-5.84799053018743 -0.103950994664974 -2.13981868570501 -0.769144552404232 -3.04798557108099 1.40581081563776 -6.46870853250677 -0.167467611486263 3.77885482961481 8.88445709401911
-4.64059820175171 0.560718631744386 -0.929214382171629 1.32667360305786 -1.74023809432983 2.75994596481323 -5.42190542221069 0.353859043121339 4.10667238235474 8.83658800125122
-6.50265046032992 -0.602400979128753 -0.697861870852385 -0.0134555903348073 -2.18176575574008 1.12488631335172 -5.86376686963168 0.0939453038302318 3.66454581347379 8.92605189410123
-3.74530166279186 -0.147406994212758 -0.0307020534168601 0.90345436442982 -1.86844009052624 2.20488220561634 -5.35889571796764 -0.365699230540883 3.59245449412953 10.1957197796215
-7.08484362688932 -1.90713023272428 -0.824114790829746 0.171164521304043 -1.36449526873502 1.04942036542025 -6.4762468251315 -1.16822527972135 2.10716343793002 8.55344677838412
-3.2616663759405 0.362742345983332 0.18714992349798 1.30797282999212 -1.12521274740046 2.73886100595648 -5.50058658773249 -0.103941995447332 4.30897228067571 9.45546428507025
-6.90147998116233 -1.51025607369163 -2.2695143439553 -1.16313578865745 -2.92766597054221 0.38580677726052 -7.54345538399436 -1.6794207312844 2.42986366965554 7.99007389762185
-6.12148136659102 -1.21092075868086 -1.59245533509688 -0.331900067762895 -1.29052776856856 1.70692115263505 -6.04914516969161 -0.538723416761918 2.90609984831377 8.65071540312334
-6.0797646782615 -1.64243824698708 -2.04246266104958 -1.62619145133279 -3.01944859244607 0.177151367881081 -7.10628445365212 -1.88020260550759 1.98880927345969 8.04248683235862
-9.54955459941517 -2.45265365947376 -2.31132294047962 -2.65537239421498 -3.71943642009388 -0.514455569874155 -6.79584671367298 -2.1328313480724 1.79462646137585 8.24200366627086
-6.74160803881558 -1.38345183459195 -1.96436919299039 -0.502436057004061 -1.92245139208707 0.954841240969571 -6.20271720019254 -0.356619254025546 3.10756359967318 8.04789887341586
-6.25708495920355 -1.44737541025335 -1.62787162607366 0.87860000783747 -1.39035331552679 2.36335266286677 -4.83896171396429 -0.0841113263910458 3.44760025197809 10.1184014146978
-7.220327203924 -1.79663640802557 -2.98788816278631 0.362808400934394 -1.42568761652166 1.93156068975275 -5.45180875604803 -0.850726907903496 2.31080930883234 10.2157418077642
-7.37161064147949 -2.2955150604248 -3.75562858581543 -1.63603591918945 -3.87063789367676 0.419113159179688 -7.13931274414062 -1.84144020080566 1.54096412658691 8.841721534729
-7.46043375188654 -2.25329759771174 -2.65623071843928 -0.969581395929509 -3.74621751958674 1.09308835809881 -5.0956037347967 -1.34675768071955 1.55341741388494 7.67002412622625
-5.11355198946866 0.436390027132902 -0.59840764132413 1.64007197293368 0.696828946200284 3.59339438351718 -0.561540499600497 1.80708418759433 4.91307269009677 11.1648503390225
-4.39894362362948 0.00246171084317126 -1.56367941769687 2.68409089175137 0.418126383694734 3.45413045016202 -1.6946799364957 0.894931116971101 3.93109063235196 8.90977601138028
-3.96974128376354 -0.402493893016469 -0.555751263011587 3.25967270244251 0.874907077442515 3.59796100963246 -1.72213500629772 0.710442126880992 4.15767246593128 9.17345386851918
-4.5851620760831 0.723332491787996 -0.0307339754971601 3.76681813326749 1.85251912203702 4.21138009158048 -0.70622340115634 2.08740910616788 4.74281796542081 9.96825417605313
-4.36404218673706 1.2215443611145 0.228288745880128 4.06970891952515 1.89471254348755 4.8258152961731 -0.45445623397827 1.53970155715943 5.01870927810669 9.68633756637573
-5.35217436877164 -0.206399527463045 -0.0408359440890216 1.9804634180936 0.995214852419767 3.23047676953403 -1.88070830431851 0.585401925173674 3.80246392163363 7.7482217875394
-4.25972668907859 0.714356257698753 -0.929146931388161 1.89566405036233 0.527182414314964 3.60667021491311 -2.82590596459129 0.813717677376488 4.14366324164651 8.10273535468362
-5.44453348679976 0.229563574357467 -0.302363534407181 2.36820874647661 0.351158957047897 3.24369988874956 -3.61424746079878 0.59435925917192 4.17120919661089 7.51353536085649
-6.89883166226474 -0.483079251376065 -1.61560564908114 1.56227368441495 0.304640475186435 3.29857987490567 -2.53916674527255 0.943583193692294 3.97727269259366 8.06891888705167
-6.53087391419844 -1.26802410645918 -1.24079098267989 2.34801803068681 0.996460299058395 3.74024997190996 -3.22398342652754 0.709654192491012 3.1550181909041 8.05653701262041
-5.95547590255737 -0.0609065055847182 -0.653138256072999 2.0636004447937 -0.284756755828859 3.35879888534546 -3.05110845565796 0.505143070220946 3.65560045242309 7.59338655471802
-6.05117842934348 -0.844215843894265 0.164899375221946 1.68506386496804 -0.419962380149148 2.31959297873757 -4.53690001747825 -0.527130577780984 2.39306404807351 8.72176888205788
-4.92406146309592 -0.0992285468361587 -0.303204224326393 1.48457272269509 -0.918501541831276 2.72269566275857 -4.58981005928733 0.0808480522849351 3.4545729897239 8.67270024039529
-4.83631677627563 -0.387920093536376 1.84746770858765 2.89975481033325 1.06635885238648 3.76826887130737 -3.88270921707153 0.1595290184021 3.71675424575806 8.71595315933228
-6.62850620963357 -1.28089192130349 0.00400302193381563 1.21381900093772 1.98325392983176 2.78051898262718 -2.98134091117165 0.473779175498269 3.5558180548928 8.73408648750999
-5.81603492390026 -0.724283825267445 -0.109161983836781 2.20517288554798 0.653704990040172 3.32403313029896 -3.40249122272838 1.02149521220814 3.97817264903675 8.86688743938099
-5.38960260911421 -0.0388526396317914 0.304273657365279 -0.597335763411088 -4.77751726670699 1.74291615919633 -3.61383432908492 1.02408414320512 3.67266374067827 9.05640988783403
-9.84924579100175 -4.01580691771074 -5.57779765562578 -4.24235415892167 -6.9246184869246 -2.15010333494707 -8.49424815611406 -1.53953814940019 1.15064549012618 6.52400707765059
-10.4766507842324 -3.61217934868553 -6.01322991631248 -4.08419091484764 -6.49386651299217 -1.81279046318748 -7.90290314934471 -2.20910508415916 1.13280813910744 7.23249380805276
-7.83441113558683 -1.25247334566983 -4.96150349703702 -1.82733677950772 -5.83179234591397 0.552856930819424 -5.31240605441007 1.03161478909579 3.62266398343173 8.68058920773593
-9.42135085192594 -2.62531890002164 -3.41960944262418 -2.03157271471891 -5.13785590258512 -0.126734152707186 -6.3050331029025 -2.13913191882047 1.63342724713412 7.49832116040317
-8.30330815748735 -2.92126622633501 -4.67626538710161 -3.84282651381059 -5.83355679945512 -1.46734013990923 -7.23614278273149 -1.53321423964067 1.27117189927534 6.63778528733687
-10.9279352101413 -3.44667300311002 -5.93618640032681 -4.62334498492154 -7.51987132159146 -1.83971842852506 -7.04447993365201 -1.24859484759244 1.42865506085483 5.87271157178012
-8.60261761925437 -3.29367482445457 -4.75843655846336 -5.0574821212075 -6.95497548363425 -1.91488301537253 -8.81849705956199 -1.89294087670066 1.15951884009622 5.37785399176858
-8.59350573799827 -2.75809085152366 -3.58834635994651 -3.20593631050803 -4.48471057198264 -0.625985977866431 -7.3842791297219 -0.603923676230689 2.40206349112771 6.5995322487571
-7.94332093325528 -2.30591363039884 -2.93368310061368 -4.25636452761563 -7.07258385744962 -1.6184117230502 -8.87076729861173 -2.3431717785922 1.29763632687655 6.12638407620517
-8.26736178831621 -2.90870776609941 -4.06597629026933 -4.56385531858965 -4.57796588377519 -1.46887317137285 -8.39266696409746 -1.6117393060164 1.68014606996016 5.77038654847578
-8.15799317793413 -2.3242453141646 -4.50510201887651 -3.81346307234331 -4.86597428755327 -1.4919413133101 -7.55698380903764 -0.806329588456588 2.20153631730513 5.58149065537886
-8.15273302251643 -1.1572133844549 -3.05552690679377 -3.33284586126154 -3.37716692144221 -0.0540849512273631 -5.33720606023615 1.31150609796697 3.40715486353094 6.64352685754949
-6.25631965290416 -1.34518493305553 -4.39116538654674 -2.81861747394909 -2.7207933772694 0.0362943302501328 -6.08146346699108 1.25087868083607 3.27038132060658 7.5360425602306
-7.21863038323142 -0.401663372733378 -3.28470666191795 -1.96841866753318 -2.88066727898338 1.15159933783791 -5.07494599602439 2.16969053962014 4.62458174445412 8.69932978369973
-8.55545006665317 -0.701827630129728 -3.4560810175809 -4.28162728222934 -3.44268189343539 -0.314904793826017 -5.12982903393832 1.12105788317594 3.53737296191129 7.0705245884982
-7.68106307116422 -0.709305182370272 -3.11740149584683 -3.13360823717984 -3.42931784716519 0.0311237421902746 -6.77797164050016 0.384288415041837 3.39639054211703 7.58251820477572
-4.65984123403376 1.07158691232855 -1.17232864553278 -0.892772371118721 -2.85148971731013 2.02926761453802 -4.26480453664606 2.44617397134954 5.0522273237055 9.51570827310735
-6.02310804020275 0.435359443317761 -1.83598950992931 -3.07051900516857 -5.25914624821056 0.091571296345105 -6.65529683719982 0.376889670978894 3.26848169673573 7.97480722774159
-6.18647734035145 0.632326446879993 -1.95817724574696 -3.39287344325673 -3.79298559535633 0.0867827762256965 -6.45525900233876 -0.158744491230358 3.04712709080089 7.90486081730236
-5.92811716253107 0.131777399236505 -0.289655095880683 -2.81228197271174 -4.76466501409357 0.64322149103338 -6.67072427923029 -0.384063131159003 3.27471792047674 8.13354360407049
-7.17467489242554 -0.794372463226317 -1.35677137374878 -1.49014463424682 -3.20310583114624 0.916370487213136 -6.50739660263061 0.279516315460206 3.25285444259644 8.00248441696167
-7.17097493951971 -1.38410207575018 -1.13345548456365 -1.35159131830389 -3.4506609136408 0.831977636163884 -6.10148069208319 -0.261970728093928 2.99140909368342 7.08333948308771
-8.20803027586503 -1.48446231321855 -1.9287257714705 -2.50844531492753 -3.68343692259355 -0.486480288072066 -7.85736422972246 -1.06284099058671 2.58555454774336 6.65645832581954
-8.04441399140791 -2.02384895844893 -2.44127220673995 -2.96226448579268 -4.43475479646163 -0.683757253126664 -8.0685247854753 -1.33607430024581 1.95273642973466 6.31551604704423
-8.21344144127586 -1.58653027794578 -2.07270200035789 -2.5008731581948 -4.03550679466941 -0.195140431144022 -7.1587100722573 -1.44127614281394 1.98412745215676 7.67285959937356
-6.90434109947898 -0.732183811881324 0.110143306038598 0.919335963509301 -1.74363744042136 1.96317446448586 -6.12682759545066 -0.451565144278785 3.05433619239114 8.40868056037209
-8.00772547288375 -1.41216158433394 -1.2321231321855 -1.16342806382613 -3.58936762376265 0.739861731095747 -7.05103563828902 -0.220377679304644 2.97757268385454 8.43431210951372
-8.09178084460172 -1.38321227160367 -1.10035056200894 -0.566882315548984 -2.93247336474332 0.858742531863125 -5.90756720629605 -0.382279578122226 2.85411816510287 8.26963025006381
-8.10581300908869 -1.9068040674383 -2.75259111577814 -1.14895532781427 -2.71839807683771 0.521361368352718 -6.55333040410822 -0.126307470148259 2.79604532068426 6.99934484308416
-9.11958433498036 -2.46465994228016 -3.47639776576649 -2.25345541347157 -4.06603361476551 -0.59678007472645 -7.54881979335438 -0.412619842182504 2.49254583011974 6.73149274479259
-7.73527985486117 -2.31441574963656 -2.35097580823031 -2.15813713940707 -3.30458527478305 -0.5541465845975 -7.10107499035922 -2.04584771069613 1.89586371508512 6.81000441637906
-9.29077204790982 -2.63816889849576 -2.23200091448697 -1.55528124895963 -3.54763659563931 -0.049503889950838 -6.82951602068814 -1.22544917193326 1.6747182932767 7.36762944134799
-6.91182273517956 -1.35961288105358 -2.33813041340221 -1.43741744648327 -1.74901336323131 0.573748172413218 -6.1525186885487 -0.811715542186391 2.33458191264759 7.84896427501332
-7.65692838322033 -1.61873181949962 -1.63972219120372 -0.668454491008411 -2.13466199528087 0.628410972248425 -6.93814595829357 -1.30671247135509 2.02854505885731 8.19847742427479
-7.93346581025557 -2.10989174409346 -2.67068275971846 -1.57467255158858 -3.07281097932295 0.0545121713118135 -6.61993965669112 -0.771444173292679 1.77932753996416 6.86849513487383
-8.16185363422741 -2.53645118366588 -3.59784110676159 -2.53904517780651 -4.15784629474987 -0.562806927074085 -7.59903129230846 -2.64422210346569 1.10395447124134 6.18977562297474
-9.87195734544234 -2.90954737229781 -3.94357637925582 -2.0908446745439 -4.28670267625289 -0.671956582502887 -7.66729311509566 -1.56317476792769 1.59815450148149 6.59600205854936
-8.17000741091642 -2.3917385968295 -2.5887715252963 -1.16290825930509 -4.32437485781583 -0.559276286038486 -7.84409112063321 -1.65880745974454 1.48109084042636 7.88929110440341
-7.86084389253096 -1.84835075898604 -1.38163971467452 -1.38492798371749 -4.49529861970381 0.103984598679975 -6.36282944245772 -1.46265244050459 2.3250730081038 7.77867293791337
-6.87505833885886 -0.37831799767234 -0.969277546622536 0.491144969246605 -2.62225262902 2.00950510718606 -4.92750088951804 -0.601601765372536 3.35214503028176 8.87631972052834
-7.62878314798528 -1.13444797342474 -2.80953685587103 -0.708153646642511 -3.98306171243841 0.317622262781317 -4.63761989420111 -1.12400714700872 2.60484512502497 7.393229562586
-6.69914708571001 -0.877119879289108 -2.58941541151567 -1.10012708143755 -2.41127858595415 0.71939577622847 -3.43983922438188 0.182757516340775 2.99287237687544 7.86722292466597
-7.74011688232422 -1.60192375183106 -3.07733612060547 -0.602799224853516 -3.06627731323242 0.661862564086913 -3.21744041442871 0.141482543945312 2.79420013427734 7.10707492828369
-7.34230477593162 -1.07189233086326 -2.43597657463767 -0.174635479666971 -2.67374284050682 1.11132376410744 -4.73286301872947 -0.0839734771034948 3.00636332251809 7.81652777411721
-5.94217918569391 0.55409957712347 0.120616453344173 0.376073377782649 -2.05467651540583 2.61102916544134 -1.21973465139216 2.02303935831243 4.70307304208929 8.79882671182806
-5.08628713434393 0.939797765558417 1.14784563237971 0.699036962335761 -4.00239812677557 2.68855131322687 -3.54923688715154 0.930499440973456 4.35103643590754 8.97923792058771
-3.6717059655623 2.11597847505049 2.10794758363204 1.51062702699141 -2.73531985716386 3.51161694093184 -2.93789935545488 1.63238453431563 5.29862713380293 10.9054567770524
-3.41044310656461 3.22578164013949 1.7583458033475 1.10052796277133 -4.53124693957242 3.53280659588901 -1.45381621447476 3.02182026776401 6.66252728375522 10.4390894976529
-3.96678057583896 2.77846535769376 1.69963177767667 0.857972231778231 -2.74575892361728 3.39657887545499 -2.97445383938876 2.58663376894864 6.67797288027677 10.0214506062594
-5.03379790566184 1.7215874932029 1.56446392752908 -0.689073250510475 -4.58417098305442 1.73125488974831 -5.134055779197 0.578245475075462 4.22492726065896 9.41859657981179
-3.69542297016491 1.90764633525502 1.85333935130726 0.379909671436657 -3.89502318989147 2.58285633433949 -3.94397719990123 1.6538087498058 4.87290874827992 9.76173416484486
-3.15798755992543 1.76705745350231 2.03032020222057 -0.0981368671764038 -4.85489078868519 1.32268527637828 -4.29488941539418 0.314210926402698 4.28686336170543 10.228060280193
-5.41646206595681 1.79671180031516 0.267808792807838 0.0195368506691658 -4.14164173819802 1.88263880989768 -2.51347363211892 1.70072638771751 5.14553630135276 9.72124469063499
-5.24812267476862 1.75354816263372 0.5940880948847 -0.442691308801823 -5.55253742391413 1.73486949747259 -5.46762035543268 0.951153295690364 4.74230911081488 10.5329957181757
-5.2343563079834 0.380088424682619 1.05458030700684 -0.671999359130858 -5.82084693908691 1.12120208740235 -7.27493324279785 -0.781982803344725 3.17999992370606 8.39191684722901
-4.95825996398926 0.345540618896486 0.697015380859376 -0.278545761108397 -4.93366279602051 1.65344200134277 -6.52558174133301 0.0366683959960952 3.71445426940918 8.5482307434082
-4.96726505973122 1.0812445380471 -0.104262282631613 -0.5855092308738 -4.93312733390114 1.68533808968284 -7.08427899100564 -0.667008330605245 3.43749053261497 8.84720427773216
-4.87908784692938 1.31882818395441 1.93280656987971 0.319917280023748 -3.70305864160711 1.98831041509455 -6.42143670862371 0.0102153604680844 3.8929181879217 9.11811311895197
-5.74715719223023 0.995211505889891 0.72371950149536 -0.736846065521242 -4.49256238937378 1.51047792434692 -6.57854948043823 -0.261487102508546 3.81115427017212 10.0501474380493
-4.4394256548448 1.76354294256731 0.755938343568282 -0.433137126402421 -4.86841887994246 1.62096672491594 -6.5199977831407 0.318611912293868 4.64786320166154 9.8762367291884
-6.20038919448853 0.153485012054443 0.946427059173583 -0.194791126251221 -4.41430406570435 1.40328283309936 -7.07636957168579 -0.524121570587159 3.38020868301392 8.8712441444397
-5.08758586536754 1.14436680186878 1.49764400828968 0.0384460102428079 -4.0920242656361 1.70385891307484 -6.05378192554821 -0.061693607677114 3.69044548381459 9.10746628154408
-7.40015474666249 -0.847063697468151 -0.0779768596995964 -0.989781058918346 -5.04670206416737 0.617326103557239 -7.22234979976307 -1.62321726192128 2.4672177661549 7.70212110172618
-6.17324093905362 -0.367706576260652 1.24197550686923 0.177581509676848 -2.34440640536221 1.49251051816073 -6.17919758883389 -1.08855656710538 2.97258158597079 7.60863943966952
-4.26331248716875 1.61612400575117 3.49289021058516 2.06779083772139 -1.27011790709062 3.35365185304121 -4.38831630186601 1.68758949799971 5.25479111237959 10.976372571425
-3.97095407139171 2.16019617427479 3.13614450801503 1.29171835292469 -2.22109140049328 3.34638105739247 -4.0502349246632 1.96622835506092 5.99071775783192 11.2601450573314
-3.28925295743075 2.46216515627774 3.43167332735928 2.91363648501309 -1.12987109097568 4.04566506472501 -3.8090016451749 1.11990384188565 5.42463616457852 10.0445030125705
-5.26085908196189 0.976727893135763 2.89759009101174 1.43521826483986 -1.75269181511619 3.00762884833596 -4.46914536736228 0.810635974190451 4.24821799018166 9.03368132331154
-5.35845836292614 0.274098552357067 1.56324402202259 0.479563869129528 -3.07636531483043 2.07316032756459 -5.04435809742321 0.957530177723278 4.71956364024769 9.717686809193
-4.67164446223866 1.32940839420666 3.19487451206554 2.58922742496837 -1.22005106319081 3.57149003635753 -4.27565218318592 1.31991742740978 4.73322747837414 10.7849190105091
-4.72189766276966 0.919467388499868 3.60327476154674 2.06182712208141 -2.16733604777943 3.19336837421764 -3.987879336964 1.28999274860729 4.38982719074596 9.80525296818126
-3.27037865465337 2.6335911100561 4.21494429761713 3.4536365812475 -0.493679588491265 4.94840949231928 -2.76975304430181 1.76033824140375 5.97463648969477 11.1999520605261
-4.15091968449679 1.29997943964872 2.2023107918826 1.11990856257352 -4.09676624211398 2.56456684199247 -5.12103343876925 0.632676354321568 4.82290863123807 10.1623155984012
-4.62342578714544 1.63795536214655 2.64321106130427 1.92149131948298 -2.87270099466497 3.46435611898249 -3.92965633218938 1.81309574300593 5.31949108297175 11.2691346948797
-5.74601617292925 0.211316438154739 0.674689622358841 1.24193701310591 -2.88192811445757 2.65404066606001 -4.66744485334917 1.16232046647505 4.39293608231978 10.9316204504533
-5.82903679934415 0.28327361020175 1.52002516659823 0.19549170407382 -5.01089104739102 1.74217787655917 -5.56015214053067 0.239499959078703 4.33849135312167 10.3704213229093
-6.00782683112405 -0.00473883368752226 1.46570298454978 0.191981289603493 -5.41550924994729 1.64076134941795 -6.00168707587502 0.338532421805642 3.92298218987205 9.97933432839134
-6.31013765768571 -0.114874748750168 0.49677762551741 0.882781119780105 -4.91037645773454 1.96730527444319 -6.5246724172072 -0.706643013520676 3.05478200478987 9.33404645486311
-6.44400017478249 -0.971906592629171 0.0907192923805944 -0.258163382790304 -5.71024124839089 1.13072592995384 -6.93386643149636 -0.717769553444601 2.49683673165061 9.00085170052268
-4.50912081111561 0.676803718913686 2.09330094944347 1.66254628788341 -4.07597147334706 2.84600366245617 -5.13099085200917 0.779678474773061 4.51054586063732 9.54957307468761
-6.36427890604192 0.087943918054755 1.74981487447565 1.39681804830378 -3.22615444009954 2.75085437948054 -4.47058116739446 0.616920358484442 4.43981826955622 9.48706234151667
-5.00003524260087 0.463669820265338 1.35061745210128 1.47884468598799 -3.46896262602372 2.65220646424727 -4.50322623686357 0.557526631788775 4.55684570832686 9.682626767592
-3.23697411797263 1.35357535102151 2.68605864264748 2.23435461737893 -1.94774186394431 3.65362799384377 -3.89296281120994 0.996021868965844 5.27235472419045 10.0917931816795
-4.33568205399947 1.62654862837358 2.21768460707231 2.47938142256303 -0.75281919999556 3.27172933058305 -4.03691114945845 1.19125543074174 5.3703821702437 10.6362241311507
-5.76567303917625 1.83453047492288 1.91260397650979 1.55317270972512 -1.10065114281394 3.10769903876565 -3.49011838219382 1.98514044501565 5.28817236640237 10.0597764275291
-3.58736807216297 1.87277310978283 2.28940480839123 2.21123593937267 -1.33212095607411 3.86111539493908 -3.62696272243153 1.90791696201671 5.6232365955006 10.1777400363575
-3.93176871213046 1.81393975344571 2.85602063265714 1.76743668642911 -1.94115668210116 3.66686600771817 -3.65588980588046 0.953387919339267 5.00243634310636 9.90143937197599
-4.95077445290305 1.32960961081765 1.3832480690696 1.12342713095925 -1.5493633963845 3.06701252677224 -3.99099852822044 1.67847893454812 5.17742703177712 10.661741473458
-5.58341660066084 0.71875701384111 1.08533797697588 0.917781214280563 -0.792166371779008 3.13443885283037 -3.28586258454756 1.27226767973466 4.84478221373125 10.0714949174361
-3.69399061203003 1.50256929397583 -0.0824736595153794 0.467928028106691 -2.48680295944214 2.72194967269898 -3.3317946434021 1.55687913894653 4.85892686843872 9.14813718795777
-5.88226983330467 -0.0420636870644309 -1.57180306694724 -0.498444531180642 -3.01069924614646 1.32896521308205 -4.51819894097068 0.118659045479514 3.74155428626321 8.2752161286094
-5.00445425727151 0.734692929007789 -0.404575946114281 0.00433671257712476 -2.74552214362405 2.12450349114158 -5.02517569281838 0.837703106620094 4.37033593437888 8.72692620537498
-6.95096409537576 -0.770042540810326 -1.46854984977029 -1.08684551932595 -3.29750645377419 1.00853335640647 -6.14566052176736 0.377313492514869 3.54115474007346 7.9618986823342
-6.75014440363104 -0.657658975774591 -1.2400335485285 -0.534018915349787 -2.80668012445623 1.46393640691584 -5.47804395502264 0.118931371515448 3.70198209935969 7.9895225351507
-6.27054632360285 -0.45390928441828 0.387210481817071 0.772208803350274 -2.39214170629328 1.94847547357733 -5.22081220800226 0.328118913823907 3.70620881860906 8.33922826593572
-4.45218248367309 0.809343624114991 1.51971654891968 0.662372875213624 -2.39004106521606 2.64980440139771 -4.29699869155884 1.03624563217163 4.81737260818482 9.59461240768433
-5.85323516672308 0.664312440698797 1.11321266347712 0.541854936426336 -2.35468665903265 2.49776180440729 -4.74778549020941 0.97908600026911 4.79885490590876 9.40647037679499
-5.26253054358742 0.731243870475076 0.460766575553201 0.653681538321756 -1.82351992347024 2.68041970513084 -3.8002197525718 1.02931477806785 5.02168156883933 10.2188203551553
-4.4718054337935 0.893922944502396 0.324932237104935 1.18883719010786 -0.902971128983932 3.00809206529097 -3.89425454573198 1.41971792741255 4.80483641190962 9.74081434770064
-3.97380771636963 1.31361827850342 1.43287143707276 2.14962730407715 -0.474727058410643 3.64912376403809 -3.70601215362549 1.44169673919678 5.33262691497803 10.3939820289612
-4.83838580738415 1.29947544444691 1.32419659007679 1.22481800426136 -0.748824344981802 3.19643856395374 -3.6303169597279 1.61889149058949 5.31181789744984 9.93316103328358
-3.70099327780984 1.74251296303489 0.669089577414773 1.47804572365501 -0.772009589455344 3.32146575234153 -4.08593628623269 1.32643821022727 5.31604506752708 10.1876657225869
-5.72603281194514 0.942111414129084 0.946751993352716 1.18103544061834 -1.2000528162176 3.00618974512274 -4.22780283147639 1.1107381994074 4.84503595178778 9.95881931131536
-5.75933022065596 0.276209406419234 0.101759485764937 0.812935404344039 -1.32493156953291 2.59164481596513 -5.06903023286299 0.894928507371382 4.6709361596541 10.1793561501936
-4.88199813582681 0.481683657386085 0.0340270259163589 2.10207264206626 -0.151187970421532 3.1847686030648 -3.59778411605141 1.62136451981284 5.15407268784263 10.2188290812752
-5.78893181627447 -0.212500541860408 -0.405686348134822 1.51365378553217 -0.74150749986822 2.46363070661371 -4.20096489732916 1.53511336499994 4.96565440351313 9.13790610486811
-5.98559920137579 -0.136956852132624 -0.66661040132696 2.16554578000849 0.332702953165228 2.93811257535761 -3.85788122957403 0.9021418874914 4.3925450628454 8.58386548215693
-7.29188109744679 -1.24811316836964 -1.32002974856983 0.973946081508291 -0.298703683506357 1.95844029079784 -5.21441222537647 -0.460958017002451 3.05594586025585 7.37539814602245
-6.54302263259888 -0.792175769805908 -1.41176271438599 0.795791149139404 -1.63690423965454 1.85986375808716 -5.51660203933716 -0.0759377479553223 3.36579084396362 7.86021852493286
-6.60269670052962 -1.24060945077376 -2.29236535592513 -0.0966446833177059 -2.12262086434798 1.1800715489821 -5.16997842355208 0.056025223298505 3.64135427908464 7.6137930913405
-6.50300820090554 -1.14935143210671 -1.54605515219949 0.135762856223366 -1.67389900901101 1.45201842568137 -3.82535584189675 0.137235329367897 3.4247633673928 8.25765578530051
-7.4406457380815 -0.964926286177203 -1.23478750749068 0.387227491898969 -1.92104391618209 1.58641381697221 -4.96448378129439 -0.31012587113814 3.17522759871049 7.86922975019975
-6.57562619989568 -0.81119901483709 0.58290498906916 0.960563833063301 -2.59786207025701 2.27152746373957 -4.18031484430486 0.239957982843574 3.992563421076 8.83842199498957
-5.55765145041726 -0.395507743141867 1.46981627724388 1.63289077065208 -2.12967865683816 2.10593516609886 -5.35394089438698 -0.293353965065695 3.53689105293968 8.48522670052268
-5.35613785657016 0.334549322995272 0.64428748217496 1.08633650866422 -1.60065232190219 2.87778796282682 -4.05551491650668 1.33295096484098 4.26733626452359 8.80303706255826
-4.85240103981712 1.18786308982155 0.758063056252219 1.12991783835671 -2.22645499489524 2.83674881675027 -3.59407546303489 2.1604811928489 5.43091843344948 10.2462026856162
-6.45140025398948 -1.15787646553733 0.0309605858542703 0.244354750893333 -2.34898707649925 1.18003132560036 -3.245654556968 -0.183848831870339 3.34035446860574 7.63224652030251
-6.74408196535978 -2.07503747073087 0.577523717013271 -0.53526352969083 -3.70278786745939 0.12635756405917 -6.82161759463224 -1.3803543957797 1.65773535641757 6.57936144742099
-6.62911404696378 -0.863099947842684 0.774099454012784 1.12089930447665 -1.37386311617765 1.6551285830411 -5.62938107577237 -0.861276522549716 2.56089983853427 7.14126788052646
-6.152312114022 -0.33326418616555 0.262265370108864 1.41117207787254 -0.891346766731957 2.35224168083884 -3.83829004981301 0.677996800162575 3.93217293999412 8.07382695458152
-6.80438882654363 -1.12463075464422 1.9628078287298 1.20080869848078 -1.29416162317449 1.53472250158137 -4.73833925073797 -0.0770614797418752 3.02680891210383 7.98048895055598
-6.33422773534602 -0.932059461420234 1.88041669672186 1.12609941309148 -1.46195524389094 1.32953721826727 -6.84966390783137 -1.78797453100031 2.54310018366033 8.22848970239813
-7.25934364145452 -1.54185821359808 0.595730287378483 -0.895453947240657 -2.62474395578558 0.266426545923405 -7.45605995004827 -3.03482963388617 1.0335449999029 7.7373442476446
-5.73473124937578 0.739319272474809 1.33337063355879 0.0336098150773481 -2.72539096312089 1.91243977113204 -6.07534556822343 -1.12511210875078 3.11360878510909 8.76760811372237
-6.03498493541371 0.164933811534535 0.536088596690785 -0.450027812610973 -2.3486121784557 1.73498500477184 -4.97966038097035 -0.306391109119762 3.7569729198109 9.20681155811657
-5.75369450829246 -0.00742146752097383 1.31446840979836 0.520444896004417 -3.01471516869285 1.63060000159524 -6.05566022179343 -0.889589283683083 2.96944525458596 10.2009692452171
-4.09693038246848 1.355641486428 1.19724571921609 0.0511447212912834 -2.69684684059836 2.74683392264626 -4.75036322853782 1.8093882820823 4.79814541556619 10.5286813996055
-4.08867268128829 1.49221606688066 1.00876803831621 0.281454042954877 -2.88692478700118 2.81076808409257 -4.73220829530196 0.402339891953901 4.34945483641191 9.98924012617631
-4.25725952495228 2.03513988148082 0.791345440257679 0.187372051585804 -3.64878479350697 2.3486965526234 -4.96685997356068 1.33270248066295 5.00837310444225 11.3471291888844
-3.64944022785534 1.74742752421986 0.989046634327281 0.0121999393809915 -4.10159057270397 2.15598732341419 -5.68572944294323 0.936384738575327 4.77720028270375 11.0797048221935
-5.87437318455089 1.4005520473827 -0.569884048808706 -2.62323640476574 -5.64306138645519 0.714839233051645 -5.38918946873058 0.842572463642465 4.53976370204579 9.37339521754872
-3.7926943432201 1.28685926090587 0.706367241252554 -1.41103578914295 -5.36947466243397 0.877036796916617 -6.49013353694569 0.141221748698843 3.79396318088878 9.45499490391125
-4.0292516448281 0.924142291329122 0.0489610932090052 -1.90819985649803 -5.16711289665916 0.823054721138693 -7.00185258171775 -0.163483212210917 3.65979998328469 9.95306771018288
-6.50185953487049 0.8897649158131 0.224758278239857 -1.4880369793285 -4.49265848506581 1.07622541080822 -6.65436731685292 0.526203285564076 3.92296327244152 9.52349389683117
-6.16047640713779 0.281921664151277 0.0172236355868236 -1.7119271365079 -4.59311457547275 0.49796132174405 -7.31770296963779 -0.299661358920012 3.28907231417569 8.64461449709805
-5.51168216358532 0.688228953968395 -0.0807949412952773 -1.19881785999645 -2.86644519459118 1.05266414989125 -6.72551501880993 -0.155191074718129 3.61618172038685 9.34894310344349
-6.15901520468972 -0.231643225929954 0.207838509299538 -1.1034369728782 -3.14903786399148 0.942287895896218 -6.87568619467995 -0.728927161476829 3.0145640113137 10.0798291899941
-4.51385733864524 0.833766486428001 1.64393189170144 0.0752539894797586 -3.11478850624778 1.86200478293679 -5.99278685829856 0.123630072853782 3.90325405814431 10.0387296936729
-4.64104781584306 0.750328679518265 1.64697327180342 -0.284955362840133 -3.23542342619463 1.69475807710127 -6.13454375700517 -0.805556635423141 3.39004578156905 10.3148518995805
-5.7686486157504 0.116460332003506 2.00270415219394 -0.568882456692783 -3.55659913149747 0.957505711642177 -7.46724175539884 -1.44681977358731 2.68411780270663 10.5405984011563
-5.31208568919789 0.708671985973012 2.27395099293102 -0.785045207630503 -4.00965267528187 0.926832615245473 -7.31627041209828 -0.832477153431284 3.13995402943004 10.8513097156178
-5.17169247540561 0.865300551327792 1.34874476519498 -0.560328110781583 -4.04510937604037 1.00282038775357 -7.63316021832553 -1.39806996258822 2.70467318621549 10.3653487118808
-5.13404550552368 0.428038692474367 1.81563768386841 0.0443736076354995 -2.53334512710571 1.69483480453491 -5.54366197586059 0.113396739959718 3.71237287521362 11.2998724937439
-6.79129794727672 -0.507564579356799 1.23120876659047 -1.12715533863414 -4.21792224537242 0.613105739246716 -7.23626521717418 -0.295618091930042 2.88684555400502 11.1801604877819
-5.46095473549583 0.549028327248312 0.870025565407492 -0.0415001609108678 -2.8665695884011 1.65748017051003 -6.0903473593972 -0.158989021994852 3.41349976279519 10.6557788155296
-5.36978373961015 0.705527921156449 1.21716274781661 -0.78178248838945 -3.93404994444414 1.17611088319258 -6.46514735655351 -0.816038469834762 3.43221821351485 12.7839418844743
-6.00762508565729 0.0780759031122393 1.3515515500849 -1.12757251912897 -4.42541073018854 1.10026599710638 -6.82040165120905 -0.528346521204167 3.18742706125433 11.9888529950922
-5.84492294138128 0.19165809804743 1.48413284475153 -0.936510008031672 -3.82270042246038 0.42798622304743 -7.60680190866644 -2.55490104501898 1.66049011403864 11.3250127618963
-3.83728375001387 0.99650416807695 1.65670619444414 0.180008272691207 -2.10958637757735 1.62686381773515 -6.04228748841719 -0.548062940077347 3.43200908140703 11.6783822579817
-5.79275858618997 -0.54881823279641 -0.647683741829614 -2.36128199317239 -4.39242708899758 -0.139930369637231 -7.35402453162454 -2.18752634742043 1.89871728203513 9.75359380028464
-6.16441446651112 -1.21027857173573 -0.496531547199595 -1.518237174641 -4.04696565974842 -0.357222617756236 -8.19736582149159 -3.41849809993397 0.616763054240835 8.97397130619396
-5.95540922338312 -0.443593198602851 -0.0685397928411327 -1.04137342626398 -3.94090574437922 0.390974825078789 -7.08171957189387 -1.84377973729914 2.43162710016424 9.38181478326971
-5.07408121282404 -0.0092351740056813 0.666414468938655 -1.02629068548029 -4.00446680242365 0.737289636785334 -7.56599786931818 -0.925704747980291 2.92070886438543 10.4998109037226
-6.61866323297674 -0.0904955083673649 0.074127752130682 -1.14505521600897 -4.00949613397772 0.62004526311701 -7.16244260614569 -1.39256612604315 2.64894540960139 10.2970372026617
-5.78804688020186 -0.57673553986983 0.45805449919267 -0.784108205275103 -3.27027802033858 0.795010523362592 -7.07963852448897 -2.66641525788741 1.97489066557451 10.3945502801375
-6.99286004846746 -0.943600862676448 0.354256421869451 -1.33085367029364 -4.0817062551325 0.0139682596380055 -8.27716943567449 -2.30809709375555 1.80314520055597 10.412218839472
-7.18574088703502 -0.594386516917837 -0.0247816432606101 -0.887164532054555 -2.57121032368053 0.536919177662242 -7.41469901691784 -1.96095794330944 2.11283642161976 10.496394218098
-4.45999594601718 0.218638697537507 0.771914759549226 -0.703854283419524 -2.67419501217929 1.6178429516879 -5.84072562131015 -0.853174885836516 3.18714551058682 11.7005422505465
-4.8214056968689 1.40092630386352 1.47085542678833 -0.348900127410889 -2.64366369247437 1.98278875350952 -5.88725309371948 -0.0790617942810066 3.73710031509399 11.8231265068054
-6.97320551438765 -0.993225045637651 -0.659666009382768 -1.83774561448531 -5.09580225511031 0.140981726212935 -7.21413988633589 -1.19145578904585 2.81125455336137 11.0793252511458
-6.8339300589128 -0.888043446974322 -0.231553121046588 -1.74992661042647 -4.33251289887862 -0.28152184052901 -8.24562935395674 -2.02578262849288 1.87907309965654 10.5082616372542
-6.26036583293568 0.00808967243541403 -0.290921558033336 -0.760154117237438 -3.396033633839 0.222374569286 -7.20722328532826 -2.21124969829213 2.54484523426403 11.3048697818409
-8.2464112368497 -1.12088099392978 0.0151377591219806 -0.987053784457121 -3.35137072476474 0.514046755704012 -7.42731181058017 -1.54635516079989 2.055945483121 10.7817984494296
-6.27083082199097 -1.0890700340271 0.0936615943908699 -1.06554479598999 -3.12388868331909 0.302867221832276 -7.92772169113159 -2.02444334030151 2.06645517349243 11.2828987121582
-7.37582523172552 -0.629432027990166 -0.528636282140557 -0.912371938878838 -3.62007266824896 0.265024835413154 -7.05745441263372 -2.23148662393743 1.86862724477595 10.7785622423345
-7.69230915416371 -1.86239696849476 -1.63719440806996 -1.77405430186878 -3.28781010020863 -0.223109019886362 -8.09752918590199 -1.88785625804554 1.48594592701305 10.1013643611561
-7.03822215687145 -1.81744273792614 -1.74969562183727 -1.55928119312633 -3.57739337574352 0.118626750599255 -7.12626918445934 -1.77212604175914 1.84371868480336 11.0460216175426
-6.5212327263572 -2.05804646231912 -1.13504231192849 -1.54014599540017 -3.72157109000466 -0.348505141518334 -8.23793232657693 -2.96753514029763 0.880853531577369 11.5595792510293
-9.58214398297397 -2.9571516123685 -1.13262959393588 -1.52061863812533 -3.48530026349155 -0.828853806582366 -8.61453839215365 -3.94440289410678 -0.125618180361663 10.2622335347262
-8.13614744706587 -2.97749990983443 -0.677332826094194 -1.42367262406783 -3.68115324540572 -0.78222937150435 -8.15307516618208 -3.08908552689986 0.803326658769087 9.70083051161333
-7.51942641518333 -2.01651580116966 0.232969214699484 -1.10771758339622 -3.65383918068626 -0.289308617331766 -8.20248992226341 -3.15753371498802 0.691282202980734 10.3760608933189
-6.34095045436512 0.726163421977649 0.975600754130969 0.199391876567493 -4.15795370448719 1.95515779148448 -5.93959852565419 -0.736612762104382 3.85239080082286 12.6312723506581
-4.56589424826882 0.909458992697974 1.5564564444802 0.627817986228248 -2.44013893821023 1.84538733742454 -6.54622757651589 -0.825696112892846 3.45681845925071 13.1245616652749
-3.3409633029591 1.9801045070995 3.05210119594227 1.99343687404286 -2.52422898899425 3.21414762843739 -4.20817178379406 0.837366164814341 5.05143648494374 14.1640353809703
-3.36142167178067 2.92096701535312 3.77854243191806 1.86260977658359 -3.02589043703946 3.63966170224277 -3.88723572817716 1.98926535519687 5.80360880765048 15.2708138552579
-3.77975184700706 2.61136334159157 2.86759274222634 0.800272872231222 -4.22057635567405 2.99405663230202 -5.21288974068382 1.46973889090798 5.33127300956032 16.2215625546195
-3.41056224649603 2.67665126973932 3.59232452565973 1.98620823079889 -3.07590457742864 3.80882957631891 -3.76823016946966 3.03731563741511 6.41720894033259 14.2083573644811
-0.7781400420449 4.15537932135842 4.13331511237405 2.58923628546975 -1.00833604119041 4.64373209693215 -3.45464608452537 2.31948187567971 6.67223646857522 15.5924041531303
-3.94004557349465 2.1243989684365 3.41965462944724 1.4390552260659 -3.16022036292336 3.04430272362449 -5.05777285315774 1.45909192345359 5.39205434105613 14.5169687487862
-3.48172976753929 2.61685059287331 2.87431690909646 1.2734544060447 -3.80970408699729 2.88203976371071 -5.10287120125511 1.11215183951638 5.17445442893288 14.5560502789237
-3.32473551143299 3.00010789524425 4.31428350101818 1.57510961185802 -3.85159479488026 3.1345626224171 -4.84298311580311 1.072876106609 5.3211089481007 14.9256397594105
-4.37047765905207 1.6903114492243 3.84202195947821 0.334409731084651 -3.80341909581965 1.63769723718817 -6.20075605565851 -1.3143272226507 3.18340875452215 14.0494930917566
-3.15033340454102 2.21362781524658 4.36976528167725 2.00757217407227 -3.27569770812988 3.39270496368408 -4.4631233215332 0.124277114868164 4.38557243347168 15.8019063472748
-3.53692320910367 3.5976488200101 2.05167313489047 0.743918618288909 -4.09375647631558 3.20764752301303 -3.02248839465054 2.23231430920688 6.12391777905551 16.2781937924298
-6.5733417597684 -0.186859520998869 1.05149230090055 0.849608984860506 -2.16544953259555 2.66058310595426 -3.42017784985629 0.333167639645662 3.94560870257291 11.9906831654635
-7.15158233642578 -1.05402145385742 1.53068008422851 1.01131858825683 -2.82122955322266 1.77158203125 -4.85142669677735 -1.17243919372559 2.79131832122803 13.036953830719
-6.44504332108931 -0.490438218550249 1.1222879929976 1.76068139509721 -0.773719544844194 2.31885838942094 -3.36576246781783 -0.649486298994585 3.20368218855424 12.6514909310774
-7.46496023698286 -1.8989049391313 0.623597960038619 1.14351830915971 0.316614012284713 0.900621275468307 -4.53877653642134 -3.19813932939009 1.12651811079546 11.2072423501448
-6.85212823694403 -1.70319101160223 1.17382124120539 1.66381052190607 0.365202695673162 1.45028379613703 -4.30760309045965 -2.89434739893133 1.19880941564386 12.3589155977423
-7.16617726412687 -2.06104230013761 1.20439005765048 2.24480009945956 1.01709605130282 1.32684756192294 -4.49515675631437 -2.07056378451261 0.951799878207119 12.2105627146634
-7.26866794932972 -1.95400310863148 1.86044047962536 1.79366325031627 0.882128940929068 1.47676967274059 -5.20109630931507 -1.59258724559437 1.58666347156872 11.5637895930897
-6.68818331631747 -1.47121096524325 2.35016678896817 1.65862797823819 0.690331927212803 2.24545144167814 -4.46707011136142 -0.920040616122158 2.38062714663419 11.9310297879306
-5.32194411537864 0.695441367409448 2.90840351798318 4.29391777732156 3.29448807456277 4.34239113547585 -2.30018698952415 1.70372116782449 5.01391804435037 13.5237695000388
-6.13984875245528 -0.249609036879107 1.11206050352617 1.98251815275712 0.668514208360151 2.53782077269121 -4.02663807435469 0.460676149888471 3.87051864103837 13.6202957196669
-5.31186621405861 0.164944241263651 1.12333543083885 2.71989114067771 0.0913396575234167 2.73260743401267 -3.84258024909279 0.47509057305076 3.78689057610252 11.8500204779885
-5.72168979644776 0.574204826354979 3.11936988830566 3.01470890045166 1.95947875976562 3.38840808868408 -3.60051403045654 0.65138759613037 4.36070861816406 13.0385040283203
-4.64113361185247 0.112368280237373 3.27403801137751 3.79398220235651 3.4916598146612 4.76309459859675 -2.23609668558294 1.51975792104548 4.37898224050349 12.9882122820074
-4.2459397836165 1.08420509858565 4.32219357057051 4.08188194795088 2.94831318421797 4.29727787538008 -3.39769988493486 0.935546346144243 4.56188149018721 14.1268157438798
-4.75169152346524 0.803701695528897 4.13694697293368 4.19710951718417 2.67672091397372 4.07329398068515 -3.41694611636075 0.611215886202725 4.23110896023837 13.4629295435819
-5.88022462671453 -0.345388811284845 2.53108747655695 3.97421796972101 3.68075330907648 3.63455160314387 -2.5316013509577 -0.729320924932306 2.98621805364435 14.634773570841
-6.18639855818315 -0.899073652787642 2.51789469285445 2.57474512620406 0.847454972700639 2.28641695542769 -3.94552331404252 -2.61259179548784 2.24774546189742 13.6079999880357
-5.73861239173196 0.0857990004799589 1.35731770775535 1.7601001479409 1.44315411827781 2.68515660546043 -4.09149477698586 -0.131217219612815 3.54410054466941 13.9191067435525
-5.57098575071855 0.808788342909381 2.51656822724776 2.05934528871016 0.595459027723834 2.40628342194991 -4.97481914000078 -0.466628984971479 3.45434574647383 13.0146475271745
-4.34900470213456 0.339128537611529 2.35449413819747 1.81097225709395 0.721214337782428 2.92874722047286 -4.37116237120195 0.26592068238692 3.69297222657637 12.3926783041521
-5.13700713244351 0.592675789919767 2.98837910565463 1.88048230084506 0.301597222414884 2.19790993603793 -4.97260893908414 -1.09992255297574 3.06548176678744 13.5039692965421
-6.16856667778709 -0.168955776908181 2.65782835700295 1.01028158881448 -0.22948167107322 1.58231451728127 -5.36113831780174 -1.50538155815818 2.70828154303811 12.5967607758262
-7.34712147279219 -1.13292431397872 0.984953646226362 -0.604636426405474 -2.02845310731368 0.144730333848432 -7.29900478883223 -2.35705303712325 1.69036364988847 11.9112169785933
-6.22764367190274 0.0798895922574125 2.64590960415927 1.80270892056552 -0.102428141507236 2.4541504946622 -5.13458794680509 0.131817158785733 3.45570879849521 14.4913583365354
-4.1729022546248 0.932434888319534 3.37318501038985 2.57370934052901 1.45689281983809 3.83408245606856 -2.92242160276933 -0.433915285630661 3.75370869203047 13.277789922194
-5.59198346571489 -0.53232541517778 1.59949335618452 1.23620066209273 -0.461511282487351 2.32794699235396 -4.58705106215044 -1.05486646132036 3.31619963212447 12.9198625998064
-5.98589459332553 -0.737632187930021 1.43471392718228 0.451855269345369 0.494307127865877 1.73779162493619 -4.74389210614291 -1.26287976178256 2.65585478869351 13.147395697507
-7.14526963667436 -1.33421159224077 0.466821427778765 -0.129799131913618 -2.33462548689409 0.856170411543413 -5.94200349287553 -1.61849236921831 2.05819963975386 10.7805740789934
-7.08070693449541 -1.18770347075029 0.933945317701859 0.678946156935258 -0.999183039231735 1.57797493501143 -5.23425422148271 -2.08643088774248 2.37994541688399 11.9219538168474
-5.58099407716231 -1.04053921266036 2.6431394143538 1.6699367089705 0.0530639214949176 1.88597732023759 -4.40967602296309 -2.80707211060957 1.36993556456132 11.4121008439498
-6.75769038633867 -1.77097506956621 1.98523048921065 0.304155393080279 -1.62582583860917 0.368331952528521 -7.7973479791121 -3.30014033751054 0.84415440125899 10.372269673781
-4.90777629505504 -0.635801731456411 2.15623813975941 1.86753612865101 -0.803814350474966 1.98477989543568 -5.00398486744274 -2.2453216899525 2.39853626598011 11.7632151256908
-6.07312857020985 -1.2434719692577 2.55091107975353 1.75618184696544 -0.974039901386607 1.75244344364513 -5.87257849086415 -2.7854584347118 1.62518228184093 11.444186817516
-4.95232615904375 -1.05413852171464 3.25433411164717 1.65316357179121 -0.895847658677535 1.41683163209395 -6.82861361937089 -3.62104258970781 1.07216419740157 11.2326227621599
-6.42146955836903 -0.884739745746959 2.75588811527599 1.25683702122081 -0.708226073871959 1.13607324253429 -6.40198599208485 -3.29589353908192 1.133835922588 11.5392896045338
-6.85241097536954 -1.10909051028165 1.7102892962369 0.986717518893155 -1.50694817629727 1.07994490536776 -5.90342110720548 -3.93010300722989 0.840717610445889 10.0224454966458
-5.39935148412531 0.260655992681329 3.7610031301325 1.61919175928289 -1.04884946996516 1.95607530420477 -4.6247333353216 -2.94747007543391 1.68719064539129 11.7439361745661
-4.38241095109419 0.5230074449019 3.69904809431596 2.74726396040483 1.54165368513627 2.49275498823686 -3.51833433671431 -2.31435293717818 2.62026410536333 12.2646785302596
-5.16878739270297 0.406026450070467 2.74595603075894 1.24285468188199 -1.41911164197055 1.66333350268277 -4.7471584406766 -2.64336625012485 2.42285498705777 11.5932336720553
-5.62096915678545 -1.07168136076494 2.82353081269698 2.01528229279952 0.0284868673844763 2.43580402894453 -3.78003631071611 -2.52510581450029 0.818281789259476 10.747518678145
-6.07142859372226 -0.687605198946866 0.784181300076572 1.2692906293002 0.0322834881869234 2.32010716524991 -4.0994666186246 -1.68288260373202 3.02029103365811 11.9645034703341
-4.77957069223577 1.13635147268122 3.02567279989069 3.4506815736944 1.7631987398321 4.21793258840388 -2.23053657358343 -0.0871936017816708 4.23268211538142 13.1241878336126
-5.61277522173795 -0.162904158505526 2.96355782422152 2.15435467633334 -0.0363325032320887 2.64650689038363 -4.13349474993619 -1.92021121111783 2.97735463055697 13.1407242861661
-4.72169833616777 0.214336820082231 3.20979065461592 1.55191845460372 -1.47514491514726 2.12803310914473 -5.31642299131914 -1.45721393065019 3.59491772218184 13.606263108687
-4.58531082326716 0.442469709569757 3.55919849222357 2.04781829660589 -0.00336731130426671 2.95291530435735 -3.84876335317438 -0.341194993799384 3.98981773203069 14.0051027471369
-4.5668045390736 0.975193370472301 3.96103035319935 2.3241456638683 0.480249751697887 2.77143226970326 -4.06659282337536 -1.10312808643688 3.98914562572132 13.6254495273937
-6.10600445487282 -0.0731065056540743 1.82307173989036 0.771808884360574 -1.17407391288064 2.11580397865989 -5.00288365103982 -0.40733883597634 3.8428089835427 12.6206033446572
-4.67838535308838 -0.436571693420412 3.19464912414551 3.24980869293213 0.725171470642088 4.08057537078857 -3.22271785736084 1.75698223114014 4.49980869293213 13.4296177864075
-3.61660306236961 0.568888499520043 2.26479513861916 2.06239969947121 -0.750289128043434 3.18732722022317 -3.34905736229636 -0.0392848708412856 4.64440043189309 13.1011374733665
-4.90959671193903 0.231236189061946 2.13757774179632 2.11011859720404 -0.830039293115789 3.2051684552973 -3.83314445669001 0.795866697484797 4.38811847513372 14.1007961923426
-4.36457427631725 0.85995308269154 4.46216789592396 2.848208583485 -0.510017238963734 3.30420414317738 -3.7839411128651 0.481928027759899 4.62020889629017 14.0194605957378
-3.51830243197355 1.3134408083829 3.87729216488925 3.32535410794345 -0.101352206143467 4.20855666073886 -3.22308301058683 0.0711979952725486 4.69435454281894 14.0116210070523
-4.56382858969949 0.217030403830787 3.16881072304465 2.86262690804221 -0.308232428810815 3.47623431465842 -3.67202103354714 0.0425595023415291 4.27962767861106 12.5518873908303
-3.34768722707575 0.664260404760189 4.03163673227484 3.08082725351507 0.233243482763118 2.87384368723089 -4.15625808889216 -0.377279741113835 4.23482753580267 13.0914650136774
-3.5175045446916 1.6189643426375 4.02515140013261 2.79196372465654 -0.397435040907425 3.56426158384843 -3.60181126161055 0.284291414781052 5.30796351866289 12.7182327790694
-4.75468748266047 0.51564294641668 2.97690469568426 2.20729047601873 -0.334035093134101 3.00271398370916 -4.19670408422297 -0.031508619135078 4.23429090326482 12.8286741430109
-3.89634193940596 0.425443033738571 2.75275550322099 2.61779056028886 -0.974621434645218 3.2534421487288 -4.58193459077315 -0.878187795118851 3.92579112486406 12.9828094048934
-5.883208769018 -0.39892150705511 2.2332291429693 1.77537296468561 -1.6531119520014 1.84657810384577 -5.65144874399359 -1.84515716379339 2.78437278920954 11.7879094904119
-4.88362054824829 -0.0103199958801277 2.05851049423218 1.23869962692261 -1.91389970779419 2.01024026870727 -5.65171747207642 -1.47379426956177 3.44970006942749 11.4988238334656
-3.21711973710494 1.54201646284623 2.1097054048018 2.33684583143754 -0.680054231123492 3.55388493971391 -3.92001776261763 0.590579466386274 4.95784516768022 11.8168792291121
-4.82487922148271 0.557809300856157 3.04544300599532 2.59276337190108 -0.846745066209273 3.06884808106856 -4.85934501127763 0.153460927443071 4.76176399751143 12.7220177130266
-5.07949777082963 0.980078263716265 3.09775881333785 3.40389971299605 -0.295834974809125 3.96282915635543 -4.15720506147905 0.247917695478961 4.65689997239546 12.7505093054338
-3.40376272201538 2.12820825576782 3.74855337142944 3.572891330719 -0.0109290122985826 4.42023096084595 -2.42596044540405 1.69706163406372 6.02689085006714 13.6365047454834
-4.11010083285245 1.69384947690097 3.51413813504306 3.61432734402743 0.866402539339933 4.87128630551425 -2.38401517001065 2.19214335354892 6.37732687863437 12.9640421000394
-3.9115798256614 2.26022078774192 3.5289252021096 4.10582759163596 1.3937294699929 5.1027548529885 -2.20460198142312 2.61370684883811 6.29382731697776 12.9306929328225
-4.33188585801558 1.24862523512407 2.15962357954545 2.34912724928422 -0.204074426130816 3.62358708815141 -3.16696505113082 1.52885671095414 5.55012746290727 12.2041363282637
-3.29698788036 2.22906459461559 3.32059062610973 3.68251861225475 1.20988238941539 5.24883235584606 -1.81470333446156 3.36039317737926 6.90151847492565 14.0557810176503
-4.16196492802013 1.06734606135975 2.89020201076161 3.15188166011464 -0.0620389331470825 4.26549097407948 -3.73393300663341 0.821870292316785 4.98888155330311 13.1064738880504
-5.26604431325739 0.858461683446709 2.88079673593694 2.44600040262396 -0.103055650537666 3.69776946848089 -4.51686256582087 0.715030973607842 5.08099967783147 13.1140478307551
-5.50699436881326 0.374338028647681 2.56958377144553 2.00869071266868 -1.76987278678201 2.89360606453635 -5.36738980033181 -0.899858596108178 4.06469142220237 12.5670655944131
-6.52456526322798 -0.586653275923297 1.72201199965043 1.76506371931596 -1.77638296647505 2.86988873915239 -3.93464140458541 -1.27990583939986 3.17706342176957 10.8090195222334
-4.80883098082109 1.31157803101973 1.43663715882735 2.6572906927629 -0.399933580918745 3.41732906861739 -4.17612147764726 1.12488865418868 5.18129086060958 13.0507380919023
-3.59519285722212 2.33278279737993 2.00680070356889 1.99647241072221 0.509055189652877 3.74735169844194 -3.98096174760298 1.62519364790483 5.92247300581499 13.5384583993392
-4.09833833521063 2.02518823797053 2.51927259618586 2.88824537450617 -0.138217180425471 3.91076543981379 -3.46717378442938 1.97370699102228 5.74424532110041 13.2077958887274
-2.38696066249501 3.08379586826671 4.23032983433117 4.09126409183849 0.721678100932728 5.23193772922863 -2.27170721400868 3.1704648364674 7.23726400028576 14.97203596722
-3.52256429845637 1.67733346765691 2.99405538385565 3.27191793268377 0.416846864873712 4.14224778955633 -3.02596319372004 1.58539926355535 5.42291795557195 13.8647962743586
-3.57029221274636 2.22322585365989 4.59444930336692 4.83986403725364 1.12587668678977 5.04523398659446 -1.91651032187722 1.05817916176536 5.52786376259544 14.5975513674996
-3.95465678301725 1.89932614239779 4.15525418194857 2.82751828106967 -1.48414439288053 3.61045723828402 -4.57855052081021 0.412078675356778 5.13251858624545 14.9185388651761
-3.70339367606423 2.45367266915061 4.08793666146018 4.46086337349632 1.71418025276878 5.18351580879905 -1.87320111014626 1.49796893379905 6.34186389229514 15.0948257663033
-4.13914632797241 1.82270669937134 3.48088216781616 4.80563592910767 2.98934698104858 5.33282613754272 -2.23973608016968 1.02771234512329 5.68363618850708 13.4627003669739
-5.27089837681163 0.605289901386609 2.65120359767567 3.33723684657704 0.82844206203114 4.14730593074452 -3.20812562595714 0.23873373378407 4.41023680080067 13.2611369739879
-5.14523207924583 0.289733054421166 2.57753956534646 3.36548149802468 1.33346092917703 3.70123017051003 -4.25656020424583 0.665644767067651 4.28748142936013 12.4628721497276
-4.20450231378729 2.2890680139715 2.23459699804133 2.92691782171076 0.55456331426447 4.44595411474054 -2.64219304865057 1.33962991887873 6.33691862279719 12.9877760713751
-3.78001590208574 2.94118408723311 3.18322376771407 4.17249111695723 2.65164856477217 5.73433498902754 -1.45109744505449 3.0643406347795 7.03849129243331 15.1056082682176
-3.31733641190962 2.69176640944048 3.32981362776323 4.92548146681352 3.20407166914507 5.97503438429399 -1.67121634049849 2.81901803450151 7.05948224501176 14.6028965993361
-3.65051748969338 2.43577668450095 2.26478860161521 3.4178638198159 1.33391663811424 5.00834557793357 -2.66412832953713 3.33068940422752 5.34486386559226 14.9820613600991
-3.46274536306208 2.11379367654974 2.8734524900263 3.75065452402288 0.375049894506279 4.89031154459173 -2.78653305227106 4.40550548380071 5.44165450876409 14.2023177797144
-2.06666223352606 3.83279474431818 3.30223520452326 3.82200010473078 0.814445096796209 5.92516000921076 -1.58464471643621 4.35104997808283 7.60399969274347 16.176522452181
-4.65503109151667 1.84875404184515 2.23607646768743 2.79366313760931 0.186050527746026 4.68032848184759 -2.44967830831354 3.06080352609808 6.1336632901972 14.7284189397638
-4.34793884103948 1.93116920644587 2.9831673448736 3.75967281514948 1.46984928304499 5.0550953691656 -2.28448707407171 1.22273033315485 5.44367283040827 13.7742885893041
-2.56173660104925 2.46216629201716 4.87155292684382 4.10908172780817 0.074717027490788 5.15506694967096 -1.2728514844721 1.89124725515192 6.13708160573786 15.0841464822943
-3.56573828783902 2.03394738110629 2.19211903485385 2.81190911206332 0.351576241579924 3.77864972027865 -3.34996947375211 1.67042294415561 5.59990921887485 14.2839142409238
-4.46250995289196 1.08492390025746 3.99060932506215 2.85866371501576 -1.51518710743297 2.97310749400746 -4.45675548206676 -1.89709170948375 2.98566357005726 13.1089827190746
-2.79359169873324 3.05637816515836 5.44541148272427 4.46986369219693 1.48199729052457 4.42765406695279 -1.71773453625766 -0.0991069880398854 5.10686377612027 13.5565514954654
-3.5486626364968 2.49256565787575 4.01801541068337 3.97844555594704 0.883498694679954 4.57146980979226 -1.77045485756614 2.07585098960183 5.12444546439431 13.343182589791
-2.06275120648471 3.84475764361295 4.19955596056851 5.73984583941373 3.31384429064664 6.79755744067105 -0.0206693735989667 4.03556593981656 7.72984561053189 14.3134888085452
-3.07073636488481 3.27639250321822 2.83212046189742 4.63769106431441 2.17796568437056 6.39255194230513 -0.353657202287152 3.47429995103316 6.93069128556685 14.4257874922319
-1.69015907807784 4.03744388060136 3.76861072020097 4.73452735380693 2.61263061003251 6.82602000669999 0.0607774301008739 4.95394206480546 8.26352763609453 13.3909058614211
-0.617644266648725 4.57905106111006 3.75602058930831 3.95424561067061 1.12716202302413 6.26975922151045 -0.694333033128217 5.07627491517501 8.21524529023604 14.8333239988847
-4.75682436336171 2.13852513920177 0.313352714885365 1.88593591343273 2.34775174747814 3.79900468479503 -3.72567354549061 3.51967824589122 5.85293592106212 12.7454143870961
-4.39779629273848 3.12188754515214 -0.385095258192582 1.27185473875566 1.01318965391679 3.70231662230058 -3.34959377809004 4.20444331602617 6.85485492186113 13.3078392548995
-2.67446615912698 1.66281697533347 0.129303906180642 0.831053707816384 1.83323476097801 3.60797211907127 -2.00863554694436 3.21297929070213 5.03105447075584 11.5110611655495
-4.78862596858631 1.02943586002697 -0.00763536800037556 0.607026802409781 -0.638061774860727 2.98333333622326 -1.8126032482494 3.80030702244152 5.74402688633312 11.2102625239979
-5.79096507159147 1.15374470624057 -0.151486388119785 -1.37402819720182 -2.01986407366666 1.55322934063998 -4.67590998736295 0.0813455668362693 4.39597226056186 11.5194196787747
-4.17564580223777 1.92728998877785 0.639369990608909 -0.495599720694802 -2.00888821861961 2.06838038184426 -4.39528462670066 1.84702589728616 5.15439989783547 11.2736320755698
-3.97091895016757 2.84470719424161 2.33272523013028 -0.571481999483975 -2.49330550107089 2.25884789553556 -5.39108878048983 1.79982918826017 5.23551816073331 11.4267923268405
-2.8450421853499 2.45277218385176 1.56370548768477 -0.00662703947587318 -0.677994684739545 2.55602364106612 -4.10632796721025 1.99399284882979 5.09637264771895 10.6650834517045
-3.65560947765004 2.17209209095348 4.37499393116344 3.25470031391491 2.72617114673961 4.61168826710094 -0.650427211414684 4.26503242145885 5.93170035969127 11.0597225536
-6.41226895072244 0.288099930503151 2.2401463248513 0.763100311972877 0.369736359336159 2.0214544989846 -3.9562295220115 0.688555405356666 4.0511004187844 9.89816300652244
-4.6682394547896 1.29117216630415 3.9449254469438 1.53315367265181 1.01520552201704 3.02005877061324 -4.55640206770464 0.666685243086381 4.29615416093306 9.77048077149825
-4.80676246989857 1.54080413471569 4.2992393840443 1.63398193012585 0.630279766429556 2.80270026813854 -4.56129623759876 0.924116360057486 4.33298133503307 10.1810304988514
-3.6756950898604 0.75348887010054 2.33649858994917 -0.664882330460983 -2.0273567719893 1.56764254136519 -6.3164421601729 -0.729751257462937 3.04511770768599 9.85894903703169
-4.05367213162509 0.194361391934482 1.36041516390714 -0.753636654940518 -1.84276896390048 1.13035649386319 -6.57809763821689 -1.88375979336825 2.62236374941739 9.35546464053067
-5.37902184399692 -0.228102883425628 -0.194550713625823 -1.4331447688016 -1.83940812024203 0.698281088742341 -5.4417068568143 -0.172932824221526 2.77485446062955 9.52348593798551
-6.56563157168302 -1.18351143923673 -0.658899012478916 -2.48610085574063 -2.37083214846524 -0.218881312283603 -7.17079514590177 -1.24957627383145 1.83790045651523 7.08652811917392
-5.19217849211259 -0.107013468308882 -0.283921961350874 -2.74873710112138 -4.99584365324541 -0.277162317796186 -8.58456016020341 -4.62332320646806 -0.36673713163896 9.41982674165206
-5.55197871815075 -0.482646595348012 0.606565822254527 -2.34196437488903 -4.30612910877575 0.0947574268687852 -7.58648456226696 -2.640418659557 1.22303615916859 9.55753504146229
-2.57805087349632 2.26676533438943 4.11374161460183 0.149617888710715 -3.3163836219094 2.61134121634743 -5.80273844979026 1.36867115714333 4.78261826255105 12.4002568505027
-7.1571624582464 -1.29285886937922 1.12231180017645 -1.70235517675226 -1.77543333226984 -0.00127676183527115 -5.52133253270929 0.900059908086604 0.156645982915705 9.77927800958807
-5.98267962715843 -0.991785309531473 0.389665343544699 -2.23820903084495 -4.51750209114768 0.0188462517478243 -3.53028323433616 2.606445052407 0.892791487953879 9.85338709571145
-6.92749754298817 -2.04064909328114 1.86246713291515 -0.258081115375866 -4.45508543361317 0.796989761699329 -3.4022537838329 2.35974630009044 0.163917862285267 9.06648381840099
-5.68114437623457 -2.1965500311418 2.70261798338457 -0.305217404799027 -4.80358852906661 1.21632991270586 -2.66566242738203 1.44271884398027 -0.50321735902266 7.75745902494951
-5.78530685251409 0.258258897607977 -1.32015792673284 -1.84034530466253 -5.13430778330023 0.848920900171453 -2.96224777048284 2.92885406667536 1.03765495473688 10.1026597803289
-3.55611747394909 2.04563099254261 -0.680196224559438 0.135263980518687 -3.29713958393444 1.97676617015492 -3.98099654804577 3.2338920246471 3.1102634083141 12.4911552082409
-5.81811282417991 0.449940230629661 -1.32166049263694 -1.09746310494163 -4.17252108834007 0.87748387076638 -5.1883921363137 1.61929371573708 0.6325364372947 12.2861547730186
-6.14661332043735 -0.737185677615081 -3.25055237683383 -2.51694603833285 -5.37666817578403 0.0315921696749584 -5.27248879345981 1.09878424731168 0.0340545567599193 10.7243883999911
-4.67142570669001 -0.768374330347235 -2.43808830434626 -3.56579101735895 -5.58083427602595 -0.109150773828681 -6.26979721242731 0.986518018895929 2.69220935648138 10.8412772352045
-6.18203099857677 -1.52136548649181 -3.42604764591564 -2.93390973698009 -5.91818746219982 -0.205743156779896 -6.39343007694591 0.736452735554089 2.65009085048329 10.9628082882274
-4.92404910867864 -0.97227069681341 -0.785783498937434 -1.6135461026972 -4.38397380655462 0.201566964929754 -6.61853191202337 0.574526101892644 2.7854550188238 11.1186259096319
-5.63918873180043 -0.517604793201794 -3.05061336864125 -1.56410976756703 -3.47971149791371 1.58672526966442 -5.37001797069203 0.813674961436877 3.89889052997936 11.5442786563526
-6.81391794031316 -1.18728906458074 -6.10631067102605 -2.06879121607 -4.74218828027898 0.0651962106878123 -7.16129953211004 0.0540839975530467 2.58620947057551 10.9751107042486
-6.92350430055098 -0.652321286634965 -2.99783749146895 -3.07379955811934 -4.86051983399825 -0.0953659491105512 -6.47005314393477 0.691541246934371 3.51820044951005 11.1042094750838
-4.52842956889759 -0.408136905323374 -4.39610725749623 -2.83129936565052 -5.14170700420033 0.253243862498891 -6.47397095073353 0.790294109691274 3.35069984089245 10.4865569461476
-7.59552316665649 -0.838565158843995 -3.11545495986939 -4.12738161087036 -7.29581003189087 -1.43799142837524 -8.17591791152954 -1.45847826004028 2.28361768722534 10.2242366790771
-7.19418051459573 -1.15947821357033 -2.95922758795998 -3.6181173584678 -6.40849592902444 -1.18735983588479 -7.71321394660256 -0.718148257515647 2.1638822295449 10.772567246177
-8.17504601045088 -2.42193321748213 -3.75570015473799 -3.13462738557295 -5.08813385529952 -0.916811986403033 -7.15885452790694 -0.894080205397174 1.39137359098955 8.65669913725419
-6.6470025322654 -1.59688694693826 -5.20777828910134 -4.12269909598611 -4.97769482352517 -1.18885357596658 -7.30240185477517 -0.517939879677513 1.37629954598167 7.68712107918479
-6.85411666523327 -1.5090200770985 -3.11209128986706 -3.116564022411 -4.31390021931042 -0.352014767039908 -6.54116843830456 0.753463519703256 2.22043587077748 10.1709487568248
-5.9124175938693 -0.557292166623203 -2.43525237170133 -2.42173689928922 -3.22836226550016 0.756481942263516 -5.37842291918668 2.01990395459262 3.35526352795688 10.2302735415372
-8.15599043586037 -1.31292517401955 -3.35942442633889 -1.81581862189553 -2.98300154425881 0.365150616385719 -6.19237120368264 -0.276082827828148 2.32118146202781 10.1722375609658
-7.17497360056097 -1.50623809641058 -1.19634734934026 -1.13311874216253 -3.54511176889593 0.563771135156806 -7.08505927866155 -0.759005659276788 1.54488266164606 10.6281756227667
-5.86568886150013 -0.37132316936146 -0.373343051563609 0.813836513866079 -1.38329368938099 1.84829848896374 -6.23930984843861 1.20409911762584 1.99783652912487 11.1472787250172
-5.16489896774292 -0.67574224472046 0.124236011505126 1.8385724067688 0.717373752593993 2.23075284957886 -5.72809324264527 0.704636478424071 1.6455735206604 11.3196538925171
-6.44460554122925 -1.59556837081909 0.178807544708253 -0.0694090843200676 -2.48570508956909 1.22557001113892 -6.4689471244812 0.484143543243409 1.56859140396118 9.85140161514282
-6.35914242484353 -0.846656920693139 -0.617067458412865 -0.628072860024194 -3.72866261222146 0.477058289267799 -7.2135106346824 -0.0688000939109124 2.04592692635276 10.6095951773904
-5.14184103879062 -0.319151982394132 -0.72229491147128 -1.03997336300937 -4.45322333249179 0.81571663943204 -6.98418150815097 1.24738205996427 2.31402768221768 11.3092087658969
-6.41421602422541 -2.46522997075861 -2.03145692998713 -2.65624521428888 -5.19839761907404 -1.01882265264338 -8.59021661931818 -1.34207819158381 0.646754282171077 10.1007781202143
-6.08531657999212 -2.34409229105169 -2.60485545938665 -2.44159023111517 -6.05120937174017 -1.07583705728704 -8.84389774149114 -1.29214183633978 0.743409234827215 11.1024695223028
-6.42481280240145 -1.8775334444913 -1.58563662442294 -2.22646380337802 -4.25837946805087 -0.414265164462002 -8.01968813809481 -1.426472195712 1.28453587618741 11.6175870808688
-6.65725043903698 -1.87447646747936 -1.70308784138073 -2.03942779194225 -4.8849478114735 -0.531155620921741 -7.9462213863026 -0.630372082103381 0.950571979175916 12.4754247318615
-6.10594366247004 -2.15812109166925 -0.597686750238591 -0.863418561762028 -3.72499845678156 -0.136663419550114 -7.85298155004328 -1.60666082555597 0.229581850225276 10.9670224363154
-7.30631374879317 -2.50541042848067 -1.24247669740157 -1.56383633180098 -4.09712719483809 -0.712302442030474 -8.43036961121993 -2.00294994874434 0.4911639733748 11.3845140977339
-6.90768885179 -2.63560747666792 -0.573519463972612 -1.70520090623335 -3.23660349412398 -0.16554522080855 -7.83562540574507 -2.00431513352828 0.967799429460005 11.0015685601668
-7.53037975484675 -1.32533214742487 -0.774156076257878 -0.126836282556706 -1.71544025594538 1.04204227274115 -6.5461649721319 -0.590884668176823 1.57516338174993 12.8903980428522
-6.86488567699086 -2.18368755687367 0.469878803599965 -0.284590114246715 -1.0364841114391 0.97593845020641 -6.07071911204945 -0.704355586658824 0.775409351695668 12.5815907825123
-7.05476161783392 -2.26060458963568 -1.72771426981146 -1.33464595621282 -2.2292687589472 0.0985873048955739 -6.74816104715521 -1.16470310037786 1.53535488302057 12.69966581518
-7.23747331445867 -2.50745851343328 -0.257052248174492 -1.2251461202448 -2.85628587549383 0.0700980966741405 -6.9654033834284 -1.1169918233698 1.04085462743586 11.8091289346868
-6.03132857409391 -1.23712386217984 -0.206062689694491 -0.142244711789218 -1.99726332751187 0.872424706545743 -5.85251463976773 0.488027199831876 1.2097545710477 12.6673813906583
-6.48278590982611 -0.881679266149348 0.0126803224736989 0.866409570520574 -0.590127676183528 2.08092525655573 -4.72598048990423 0.389404565637761 2.39440944845026 13.5584090059454
-6.54030362042514 -0.45225087079135 -0.225434693423185 0.00477274981411924 -1.76190319928256 1.63880023089322 -5.29353848370639 0.657173720273104 2.06577262011441 12.2442327412692
-6.17494674162431 0.515820546583697 1.12367920442061 0.675200505690142 -0.481739954514936 2.27087406678633 -4.60392089323564 1.13654427094893 3.53020004792647 13.3446188406511
-5.5928486217152 0.0620910297740593 0.727250255237927 0.943946040760387 -0.304049335826527 2.65448967326771 -4.4749172557484 2.47670093883168 3.45494572032582 12.9507300030101
-5.44881590929898 0.735271843996916 0.858364495364103 1.78045502575961 0.440788659182463 3.22257843884555 -3.81349524584683 2.97939625653354 4.969454201785 13.195453080264
-6.44333314028653 0.350425252047451 -0.951609126004307 -0.816290369900791 -1.31678628054532 1.26166678341952 -5.24755333987149 1.8222127047452 3.74170924100009 14.1164305296811
-6.44345416155728 -1.65782488909635 -2.17257441607389 -1.52137316790494 -0.479052916440097 0.463278397646818 -6.07742823687467 0.7039419260892 1.77662716778842 13.2842460719022
-6.70465468493375 -1.1020374211398 -0.997919073971836 -0.592109671506016 -1.14151190844449 0.813005456057461 -6.49951743212613 0.632308968630703 2.0668907252225 12.2524666872892
-4.96465498317372 0.133607803691518 0.337924896587026 1.05269044529308 1.31950181614269 2.46656602512707 -5.16700559962879 1.92000287662853 3.04869073521007 12.5666884769093
-6.56077328595248 -0.670419129458342 -0.565623673525725 0.152336684140291 -0.224242600527678 1.49176463213834 -6.49348584088412 1.07847460833463 2.36433657732877 12.6339374455539
-7.16538289677013 -1.24753621708263 -0.751867805827747 -0.733427559245715 -1.93042806278575 0.952565635334363 -5.86485913883556 1.43759104121815 1.60557314265858 13.2172450672496
-5.30886652686379 -0.196016337654807 0.848127339103005 0.7000732161782 0.535964939811013 2.01030728600242 -5.93306162574074 1.81593224785545 3.03107259056785 12.9588045813821
-6.5667160987854 -1.69548120498657 -1.61987771987915 -0.621264362335204 -1.13803567886352 1.07551488876343 -6.09169855117798 0.782794094085695 2.05573663711548 11.6111837387085
-6.00888957110318 -0.284196272763339 -1.09779109087857 0.427799805727872 0.2460561839017 2.41522274884311 -3.3164380940524 2.8938718882474 3.55380021008578 13.5189615336331
-5.62435609644109 -0.898722475225274 -2.16545564478094 -0.624209230596367 -1.8983867818659 1.13857954198664 -4.82160264795477 1.46075361425227 2.67779081518 13.8057863062078
-7.54720830917358 -1.14909696578979 -2.27142858505249 -1.93392705917358 -3.64680814743042 0.342344760894775 -6.81187582015991 1.40565729141235 2.54907274246216 12.4325966835022
-8.40441196615046 -2.52020900899714 -3.61860531026667 -1.78417270833796 -4.58088367635554 -0.518631631677803 -7.67856281453913 0.190959280187432 1.32282764261419 11.1705825979059
-7.55736579028043 -1.48201979723844 -0.564232245358554 -0.997181311520663 -4.10920371142301 0.81158409985629 -6.52833594408902 0.934506997195157 2.14181862744418 11.6819349375638
-6.18404671929099 -1.19958398125388 -0.522400830008767 -1.16076371453025 -3.63302705071189 0.6898775360801 -6.13225075981834 0.686757113716819 2.33723643042824 12.5062237045982
-6.76553337790749 -0.833249976418234 -0.981004645607687 -1.12372772910378 -3.00494377829812 1.19302565834739 -5.76446907737038 0.962209770896219 2.58827311775901 13.2350998618386
-5.2390721061013 -0.151765129782937 -0.364264748313211 0.194208838722922 -2.54037978432395 1.99974892356179 -5.34908416054466 1.34636948325417 3.69820950248025 13.9112970612266
-4.94051557887684 -0.549661697040904 -1.41057211269032 -0.174091399799693 -1.88001448024403 1.38757508884777 -6.18194395412098 1.50657647739757 2.43390935551037 11.8880752910267
-3.71867840506814 0.627387116172098 -0.590298583290792 0.148673126914286 -1.50093357779763 2.08715827248313 -5.60005848624489 2.37184054634788 3.79967314980247 12.9558616378091
-6.42797711112282 -0.397451903603294 -2.40233662345193 -2.5630727074363 -4.89404919364236 0.403007004477761 -6.07444431998513 1.69288966438987 3.25692698738792 12.9073924758218
-6.04872274398804 -0.206929683685303 -0.99940824508667 -0.108590602874756 -3.50301504135132 1.96855020523071 -5.60000944137573 1.82510614395142 3.04040956497192 13.0671143531799
-2.62086518027566 2.45711486122825 0.851890251853249 2.12031810066917 -1.66906578757546 3.94705931923606 -3.03846199729226 4.47185294411399 6.42931811592796 15.1836456515572
-3.39021199833263 1.91371446956288 1.76971727718006 2.62931829799305 -1.2665356982838 4.61753565181385 -2.70744031559337 3.74930960048329 5.28631788600575 14.0515952717174
-2.9368993325667 2.68678841157393 1.82131084962325 2.31235489411787 -0.680786280198532 4.53475746674971 -3.20096030668779 4.06832489533858 6.03935417695479 14.7847774939104
-4.53319246985696 1.01688496849754 -0.289324595711449 1.42846410057761 -1.7360351822593 3.86731354973533 -3.41037638404153 4.17299287102439 5.66046349785545 14.0775503375313
-5.49927893551913 -0.623521718111906 -1.59014120968905 -1.14431754025546 -3.68581953915683 1.33778199282559 -5.80391493710605 1.88590058413419 4.60668191042813 14.8482042225924
-1.04690986113115 1.82052368684248 0.451688237623735 0.928218312696977 -1.91380172209306 3.61390156312422 -3.13499122099443 4.71680779023604 6.69021839662032 15.797705598311
-3.51690568056974 0.774584874239835 0.908303364840421 1.07041846188632 -3.15127457705411 2.68558321866122 -4.85348977175626 1.56318770321933 4.24341784390536 13.3824368563565
-4.53006609136408 1.18602315729315 1.01735059564764 1.16492788141424 -3.00421007329767 3.20074407404119 -4.02308901006525 2.76673833673651 4.80192701166326 13.033826749975
-5.78366301276467 1.13991715691306 -1.1086275360801 0.438646099784158 -4.58218023993752 2.41068627617576 -4.09337256171487 3.62971856377342 5.91764523766258 14.0955238559029
-2.43354695927013 1.87134748805653 -1.18216985355724 0.00770861018787627 -4.59850209843029 2.61243254054676 -3.38527578007091 3.96939379085194 5.44570928920399 14.857019961964
-3.52148009213534 1.67814492312345 -2.29559851559726 0.0791172894564554 -4.33517790707675 2.7219710263339 -3.83436346921054 4.28946160403165 5.86311768618497 15.1774897488681
-3.97608227296309 0.864299349351363 -2.89251179261641 -0.39313549561934 -5.12425083680586 2.2983193917708 -4.91056866212325 3.39225440458818 4.96086364225908 15.0407627149062
-3.48497090773149 1.20289721055464 -2.00763211683794 -0.0817535920576624 -4.79595838026567 2.33327307267622 -4.22233853773637 3.44617762132124 4.8462459044023 15.4454597429796
-3.39728534004905 1.66487324454568 -2.88288676521995 -0.533309815146705 -5.91298091194846 1.92395699240945 -4.28998172066428 3.66421807029031 5.5276910088279 14.344851138375
-6.01290298808705 0.0960390437733061 -2.87033630717884 -0.159009708057749 -5.26969505656849 2.11178706776012 -4.34518982280384 2.87029288898815 3.61699126850475 13.0412676204335
-4.49481174295599 1.30006244832819 -2.23205730264837 -0.18854495828802 -4.29228565042669 2.56479385549372 -3.96410342996771 3.83804252797907 5.76945427114313 14.1914122408087
-1.95229559811679 1.58430260744962 -2.28360777768222 -0.663246449557217 -4.89107352170077 2.73727959719571 -3.1701396075162 4.26756257143888 6.06875485506925 14.5222811135379
-2.70697255568071 3.05276350541548 -1.43892713026567 0.472899957136676 -5.12279172377153 3.80304960771041 -2.12928624586625 6.10261969132857 7.55390028520064 14.0101261572404
-3.0626973065463 3.2243481722745 -1.53090943423184 0.555327519503507 -5.10615815249356 3.88060866269198 -1.77416886416349 6.36448965939609 7.55932722958651 15.1267284003171
-2.57795714465055 2.36031247052279 -2.83779143420133 0.872081765261562 -4.3776893529025 3.31895638379184 -2.7543926152316 5.02517796429721 6.54608155163852 15.5806603518399
-2.70213276256214 3.74350875507702 -1.53133732188832 -0.361600459705699 -5.46368748057972 3.23911803852428 -1.69422680247914 6.56166309009899 7.61039966236461 15.1572539199482
-2.62159058830955 3.18741896369241 -1.11954400322654 0.300946261666038 -3.71106622002342 3.96702006079934 -2.05031678459861 6.33849051215432 7.4169454834678 14.9117710850456
-0.758966471932151 3.27236363671043 -3.00388338782571 -0.635345484993675 -4.06597712256692 3.05267712853172 -1.60524752356789 7.02020070336082 6.69665429375388 15.6151787974618
-3.39474883513017 2.94368252320723 -1.45473304228349 -0.18295493559404 -2.98068824247881 3.49206337495283 -2.15120139555498 6.01235565705733 7.05204567475752 15.0243981794877
-2.21504832181063 2.76159619418058 -0.481026181307705 0.51827191439542 -3.07030344876376 3.68221425143155 -2.72865534695712 4.95282124606046 6.2272725018588 15.6989385994998
-4.24600771990689 0.996534546938811 -2.71248416033658 -0.191690245541658 -3.96138743487271 2.75212117108432 -3.47265414324674 3.47105809125033 5.34730931195346 16.3825367298993
-3.95689901872115 1.46822610334917 -1.46284422440962 0.257944731278855 -4.24091658158736 2.98432126478716 -3.63953909440474 3.72945466475053 5.52394547895952 16.0986459536986
-3.61203061017123 2.15597571459683 -2.07186375531283 0.620726958188143 -3.6982217875394 2.93637599078092 -3.27231465252963 3.80087985125455 5.71672762957486 17.1627871545878
-2.20347010872581 3.96653473593972 0.498529555580834 2.40440952994607 -1.87895190499045 5.35581791617654 -1.27189051888206 6.30135929801247 8.15240872123025 18.6951177141883
-1.95594456412575 2.42819831154563 0.113347504355691 1.93784472725608 -2.79391529776833 4.20366046211936 -2.75417950370095 4.36987921974876 6.09984538338401 16.4869359471581
-3.6288102756847 1.99129069935192 -1.99644600261341 0.976290356029164 -3.0688909183849 3.68543685566295 -3.01228844035755 3.61967528950084 5.43829120289196 16.9140248407017
-4.23043179078536 2.46165252165361 -2.33707928224043 0.497635607285932 -3.32367634339766 3.13611007170244 -2.90162014527754 4.07245898680253 6.49163604216142 16.588177208467
-1.1403901533647 3.38867211775346 -0.959024186567827 1.5660364671187 -3.40917563004927 3.94136357740922 -2.66796850724654 4.8522217317061 6.60803628401323 18.0571932724254
-4.55247815739025 2.15192381251942 -2.12630971561779 0.805672324787487 -3.61997731815685 3.28444162715565 -2.90854772220958 4.36374632228505 5.71867243159901 17.387762881409
-4.10144837986339 1.88070265163075 -2.23584588657726 0.857909835468639 -3.30608590732921 3.23499933589589 -2.78397210728038 4.61295858729969 5.83090940822255 16.9099541078914
-4.06405689933083 2.13109633705833 -1.45668270804665 0.168736908652566 -4.90068676688454 3.07631919167259 -2.57765057303689 3.78592345497825 5.28973624489524 17.4989433922551
-1.58296950947155 3.6559535633434 -0.94418510090221 1.29879967082631 -3.94063743244518 4.24792782176625 -2.29581054340709 4.94149032939564 6.53380028117787 18.4193920265545
-2.83503377220847 2.6887451431968 -1.798664448478 1.84691775061868 -3.3581241347573 4.35782110907815 -1.79377972862937 5.39897597052834 6.39291823127053 18.6801761410453
-1.98806109861894 3.76925644441084 -0.138049273057419 4.02010044618086 -0.409794954820114 5.82387432618575 -0.546898989243942 6.86562523408369 6.88209995789961 19.8248121456666
-1.85177592364224 4.3743822184476 1.11440487774936 3.73776360425082 -0.776773253354158 6.38942261609164 -0.539100447568025 7.04062195691196 7.99676342877475 18.879274031249
-1.65124862844294 3.98010951822454 0.450012510473076 3.14957267587835 -1.10971801931208 5.77319461649114 -0.87728279287165 6.63912708109075 7.7565730268305 18.2463383132761
-1.93503895672885 3.76744231310758 -0.413739594546232 2.54589995470914 -1.43404141339389 5.24196871844205 -0.74543705853549 7.40374144640836 7.85790022936734 18.3638060959903
-3.43511019620028 2.36153496828946 -0.827812298861417 -0.0161629763516515 -4.6535588351163 3.25939454165372 -2.18141756924716 5.71859158602628 6.48883618441495 17.1221794637767
-4.51398881565441 2.05138841975819 -2.45788987766613 0.037500060688366 -4.61479219089855 2.99643675197255 -2.01196321140636 5.5860802303661 6.21250025142323 17.0342090498317
-4.2304238059304 1.38673317649148 -1.79734694740989 0.154437186501244 -4.27710044167258 2.95149338462136 -3.03321921608665 4.59515583731912 5.66443646170876 14.7917269489982
-5.18131931478327 1.77482692545111 -2.49204357320612 -1.32983692342585 -6.01264866048639 2.36766521280462 -2.24508197957819 5.2279051954096 6.4911641294306 15.8513800317591
-2.21328987641768 2.38196502165361 -0.969898839430375 -0.544527669386429 -5.14813866181807 2.77082381681963 -2.78119339509444 4.8362115426497 6.0594724221663 14.7609773679213
-4.04620262492787 2.23989776264537 -0.412455524097791 1.39316276203502 -2.29640671123158 3.8035850871693 -2.40871521342885 4.95042899738658 6.73816398273815 16.3741342176091
-1.72775355252353 3.45673474398526 -1.12958804043857 1.66597279635343 -1.35000697049228 4.69918355074796 -1.1422680941495 6.26300725069913 7.41197308627042 16.7250470789996
-3.36244811144742 2.6787429896268 -1.33844985094937 2.03598271283236 -1.68391837206754 4.35488568219272 -2.11284102526578 4.73073445233432 6.35698185834018 17.084929689494
-4.09660806655884 1.82787046432495 -2.00789537429809 1.05991849899292 -2.91082849502563 3.52499113082886 -1.66919412612915 5.17233095169068 5.88791856765747 16.7143524646759
-3.78617296218872 2.33593549728393 -3.15796480178833 0.883619213104247 -1.07637224197388 4.14971437454223 -0.161533451080324 6.40261735916138 6.52661790847778 17.7124824464321
-3.65407278754494 2.03703877709129 -1.39563467719338 1.51176354668357 -0.320216204903343 4.04497239372947 -1.01347067572854 5.91017052910545 5.98176381371238 17.0397743322633
-4.77220432108099 1.8813944643194 -0.918452184850519 1.32009990865534 -1.52152530496771 4.12967022115534 -2.21766177957708 5.83573921377009 5.29609974080866 17.6085385864431
-6.45385267084295 0.75435350591486 -3.48797323053534 0.316227895563298 -2.35509397333319 2.54606531316584 -1.79077245538885 4.48501203710383 4.32622717077082 15.8985543077642
-4.76097977378152 0.152636406638404 -2.74529373862527 -0.782073142311791 -3.35092079856179 1.87661444924094 -2.25622093894265 4.30757701180198 4.47892749092795 14.9318200328133
-4.24774819287387 0.456210318478671 -2.41569596203891 -0.214337166872891 -3.5786884394559 2.52570456591519 -2.68006211194125 3.9981634053317 4.31166380968961 14.6045555504886
-4.18607431758534 1.2255429614674 -3.31574922908436 -2.05710893977772 -4.33744722713124 2.34296506534923 -2.54825693477284 4.27930921207775 5.54089063297619 12.8516535152089
-4.17749329480258 0.809243002804841 -3.46219368847934 -3.26095505627719 -1.22749253186313 2.58358172503385 -2.93168183240024 3.85847739306363 5.3290450963107 13.7519219311801
-4.62797900980169 1.06742885762995 -2.33844730203802 -2.82375499551947 -3.32341167276556 2.62372997457331 -2.75785228555853 4.56212928945368 5.63724544698542 14.9954402750189
-5.07139844894409 0.430522251129151 -3.26560659408569 -2.82582731246948 -6.64030332565308 1.25705652236939 -3.85818929672241 3.76326017379761 4.74317293167114 12.2482049942017
-2.7058704809709 1.9486648126082 -2.02897152467207 -0.862181516127151 -5.56969532533125 2.77601733641191 -3.23670467896895 4.63982978300615 5.30381789640947 13.3582617326216
-2.35199502598156 2.55609365810048 -0.865752731670032 -1.32399896274913 -5.59787706028331 2.75059172023427 -3.33491471897472 4.95428701747548 6.35100027431141 13.0750841747631
-3.9094820022583 3.18327236175537 -0.216292381286621 0.290726661682129 -4.09027004241943 4.14354705810547 -2.35020160675049 4.77162742614746 6.56472682952881 13.4125919342041
-1.97402845729481 3.45090402256359 -0.374680389057506 -0.650362838398326 -4.16097532619129 4.59427560459484 -1.89150129665028 5.55916226993908 7.39163602482189 14.922291170467
-2.95896452123469 3.31563932245428 -0.49435346776789 0.505791490728203 -4.96084135228937 3.72357827966863 -2.64626234227961 5.24037725275213 7.06979066675359 14.8817105943506
-3.34360915097323 2.61534756747159 -1.2208045092496 -0.225727376070889 -3.81957274350253 3.51662987795743 -2.58081274899569 5.10409230318936 6.43427247134122 12.4733249577609
-2.96422601179643 2.48484968705611 -1.22563004927202 -0.101354841752485 -2.99389481977983 3.72913240952925 -2.21979546980424 5.05205416245894 6.53864550157027 13.6191699461503
-3.41460646716031 2.87519799145785 -0.334848776730624 0.819173440066251 -3.15474547472867 3.79002438458529 -2.46184386340055 4.98771916302768 6.49217282208529 14.1068056670102
-5.39898172725331 1.53506978641857 -0.642073310505261 -0.9263540874828 -5.37896791804921 2.65833314548839 -3.45413462031971 4.00432237278331 5.39664586674083 12.8064702380787
-4.92723701650446 1.53940536325628 -1.74828956777399 -0.446272355859929 -4.20194290334528 3.30278922861273 -2.34007499868219 4.65909244363958 5.34472705667669 13.7599363500422
-4.88349592035467 1.95657098943537 -1.71993886774236 -0.388409250432794 -4.61990987604315 2.62495077306574 -2.9621225530451 4.2651895349676 5.39959085637873 13.4188131159002
-4.68057930686257 1.01716315529563 -1.26433098532937 -0.744427802345971 -3.84381973960183 2.69303023598411 -2.77999222495339 4.02744471810081 5.22757231972434 15.1152509429238
-4.36185022700917 0.996933494914661 -2.16652628291737 -1.18622728694569 -5.77474161494862 2.37053063999523 -2.54511400569569 4.54232553135265 5.20477250706066 15.2207939971577
-3.98943349664862 1.57591989690607 -2.47479459589178 -0.967136591131037 -5.16292402094061 2.72573259527033 -1.492548196966 5.10645273382013 5.5448634927923 14.946944028681
-4.75756431059404 1.76789593263106 -2.53872847990556 -0.37453628019853 -4.60032821135087 3.26412605805831 -1.20010924772783 5.52588390870528 5.9804632620378 15.764270420508
-3.61714375235818 2.05609881661155 -1.77313244559548 -1.02588093497537 -5.3321515343406 3.16512095711448 -2.46187794425271 4.94596946022727 5.88111769936301 15.6085740306161
-5.95862020145763 1.53350817073475 -2.45613111149181 -1.89893544803966 -5.94962323795665 2.15478121150624 -2.86703122745861 4.07919679988514 5.190063346516 14.7169743667949
-5.75475925965743 -0.812174268202348 -4.51171154542403 -5.20188183350997 -9.45069546266036 -0.428360410170121 -6.14185375733809 1.76293330626054 2.81211810545488 12.9121017976241
-2.78653230667114 0.60472402572632 -2.03567781448364 -3.36091890335083 -7.4286431312561 1.4793158531189 -4.46386613845825 3.63572702407837 4.4240818977356 14.4686528205872
-2.99373175881126 2.25021336295388 -1.80545356056907 -2.16005446694114 -6.86236693642356 1.8514630577781 -3.82366301796653 4.1891791603782 5.55794499137185 11.539523341439
-6.51627253619107 -0.16044138995084 -3.5882081898776 -2.2865552815524 -6.95701312151822 1.30730915936557 -4.68722056475553 3.06595135602084 4.337445267764 10.7108354655179
-6.25091029080478 -0.357594021883877 -2.77653170498935 -3.10318232449618 -8.56777811917392 0.264438143643467 -5.7744832125577 1.90975712862882 3.90781830874356 8.97324608889493
-5.05366369594227 -0.241516555439343 -3.12590452541005 -3.29153677333485 -8.43420835841786 0.58218911777843 -5.59179540980946 2.08023027073253 4.14646390568126 8.77779248844493
-4.33466670296409 1.18129780509255 -2.80525729439475 -2.19852778694846 -6.82734057686546 1.34246876456521 -4.3927263953469 3.11562302329324 4.97747280814431 9.89786198355935
-4.96494798660278 0.0381304740905755 -5.6101658821106 -3.2249005317688 -8.02001314163208 0.414744091033935 -4.43549661636353 2.88985319137573 4.38810033798218 9.966441822052
-4.63084209615534 0.392757528478448 -3.89559543783015 -3.10911739522761 -7.45125377828425 0.599933736974542 -3.78248775655573 2.76552783792669 4.63288223093206 8.573540800268
-6.14273956472223 0.0398451978510082 -4.2197525804693 -2.55647209340876 -7.08352020437067 1.160601347143 -5.26150253469294 1.95000716989691 3.93852683847601 9.16155502145941
-7.81067433790727 -1.15482488112016 -5.47571912245317 -3.5250546021895 -7.37518849806352 -0.435662893815476 -5.15356603102251 1.9001801924272 2.82694563432173 10.0819552855058
-3.40868142734874 0.91505094874989 -1.19759133945812 -1.25928262363781 -6.21048692356456 2.53631826747548 -3.77149346958507 4.43886324275624 6.08571859706532 11.6574487339367
-5.29550808126276 -0.609583551233467 -4.576632196253 -3.40720050985163 -8.29804676229304 0.454972570592705 -5.4234396761114 2.12885219400579 3.47480041330511 10.1365216428583
-5.00949234528975 0.361670069261031 -3.951203771071 -3.77998108430342 -7.94139046235518 0.373882822556929 -5.30712456269698 2.45856528715654 4.00001769499345 9.19986205534502
-5.55088390870528 -0.0231300787492223 -4.02109684510664 -2.8971172766252 -7.15785755677657 0.511555056138473 -5.15075840516524 2.23401771025224 3.47188220457597 9.67118630842729
-6.82613173398105 0.377992716702547 -4.03030196103183 -2.94005385312167 -6.39620772275058 0.861360636624422 -5.21365729245273 2.29920872774991 4.04094513979825 10.3458696278659
-6.2239126552235 0.127907336841929 -4.36754172932018 -3.15273612629284 -5.44700759540905 1.08785683025013 -4.04942649494518 3.22836643565785 4.10526329387318 9.83089739192616
-7.59097221547907 -0.790406495874578 -4.23888900930231 -2.98670890981501 -7.52312210256403 0.122433393651789 -5.46617057973688 1.41788360422308 2.75529071634466 7.85332652872259
-6.51354549581354 -1.59949443990534 -4.59956882650202 -3.50126407796686 -7.61845730001276 -0.175265771692448 -6.10189388448542 0.789692419225521 2.2047362500971 8.03525974100286
-8.58451750495217 -2.75914099433205 -5.39530661322854 -5.85890867926858 -6.32843687751076 -0.962113406441429 -6.15594389655373 0.329462979056618 1.01009080193259 8.02863595268943
-4.46457022753629 0.115895089236172 -3.47985571947965 -3.12239188280973 -6.55984038439664 0.903223809328946 -4.91658133593473 2.70201760205356 3.73460942181674 9.13265686902133
-6.32988322864879 -0.0821129192005507 -1.82301677357067 -1.57208217274059 -5.45655597339977 1.26022373546254 -4.31668437610973 2.05561100352894 3.81091820109974 8.56732879985463
-6.72236762480302 -0.435084681077438 -1.53965125517412 -0.73010955290361 -4.35977492765947 1.60457100434737 -4.26131377653642 2.28600563569502 2.69789089723067 9.04107822938399
-6.00635191310536 -0.869144881855359 -1.3174652706493 -1.39272734035145 -5.27114149440419 0.869842087138782 -5.32230993617665 1.1513953555714 3.2502723086964 8.78710225712169
-6.72853935415095 -1.17011345083063 -1.74207390004938 -2.37342727834528 -7.47617996389216 0.735211485082452 -4.76651275808161 1.7661505872553 2.94657241647894 9.98541366403753
-7.05760985287753 -1.0416224566373 -1.4087813464078 -1.47202711972323 -6.10393172177401 1.11378830996427 -4.06950789364901 2.08434838381681 3.05297249880704 9.30417603579435
-7.97123341126876 -1.73971752686934 -2.54483990235762 -3.55213551087813 -8.40568356080489 -0.463686032728717 -5.5332069830461 0.757148699326947 2.15286345915361 8.34591861204667
-6.87538475556807 -1.35677475495772 -1.65557999177413 -3.07067246003584 -8.10798401399092 0.169870905442671 -5.02896065278487 1.09046035246416 2.16632705168291 9.17112975554033
-6.23418174223466 -0.2268479867415 -2.52866492704912 -3.35712752775713 -7.17622886137529 0.502792973951859 -6.01367888884111 2.10208763642745 3.49987282319502 9.13832058473067
-5.30908621874723 -0.496052161130038 -0.662664786252108 -1.37269057360562 -6.15385474291715 1.50627098950473 -5.09084166613492 2.04474697980014 3.21630917462436 9.8604827967557
-8.29638633728027 -1.734033203125 -2.46504936218262 -2.38024482727051 -7.18716201782227 0.466728591918944 -4.80162391662598 1.68323841094971 2.5617546081543 8.56704654693603
-6.88153972625732 -1.89898815155029 -2.90242328643799 -1.90378131866455 -4.93776454925537 0.567242240905763 -4.49089183807373 1.0420747756958 2.8352180480957 10.0439949989319
-6.94703526063399 -1.68574375672774 -2.82233471436934 -3.35170025392012 -8.86569447083907 -0.359537549452348 -5.4206165747209 0.440454058213668 1.57029967741533 8.34507422880693
-6.70648462122137 -0.860609834844414 -1.53281099146063 -2.80585367029363 -7.59242135828191 0.178870374506172 -3.74200708215887 1.73386305028742 2.65814512426203 9.83110016042536
-6.42107550881126 0.163389518044212 0.0678847573020249 -0.60034529946067 -5.13691680214622 1.98496086814187 -4.17558638832786 2.16653664328835 4.2996543190696 10.998156859658
-3.83394277746027 1.72218190973455 2.22626745050604 0.907573335820977 -4.30031812841242 3.29370462244207 -2.87175787145441 3.08468019312078 5.25057279413397 13.7977012330836
-5.78227064826272 0.483983776786111 0.0995195128700956 -1.60952780463479 -6.19939062812112 1.70345761559226 -3.7729456207969 1.73777177117088 4.15647294304588 12.033531925895
-5.99621327140115 -0.295584990761498 -1.15885288932107 -0.265536620400169 -4.67061932303689 1.91140906594016 -3.75181896903298 2.21195189736106 3.5044638373635 12.6185662009499
-4.10656574422663 1.59341975992376 -0.114048272913152 0.117973058873957 -4.19235256368464 2.67754337137396 -2.71179989034479 3.09316131418402 5.15697261636907 13.2485649282282
-4.17268397591331 1.65770123221657 -1.88200404427268 -3.15696360848167 -6.96171214363792 0.966954924843527 -1.42689540169456 3.79632733084939 5.87503597953103 13.0176546356895
-2.93364312432029 1.70425055243752 -1.07338311455467 -2.71356370232322 -7.4879358031533 0.821747042916037 -2.60514428398826 3.32820437171242 5.49543688514016 11.4897110245445
-4.52179535085505 0.116092603856867 -3.39287956411188 -3.33139999563044 -7.80051811391657 0.264177244359797 -2.79263122731989 2.14325992410833 4.34959976022894 11.5811185056513
-3.46780265461315 2.15397011150013 -0.875332485545766 -0.913635860789906 -5.54907096516002 2.21502338756214 -1.04784644733776 4.18001209605824 5.98136364329945 11.3101667057384
-2.01861799413508 2.18355047052557 -1.53944624120539 -2.31524503881281 -7.22259939367121 1.01097451990301 -2.77995527440851 2.90552770441229 5.02175485437566 11.6553975278681
-1.9472487189553 1.1501576683738 -1.09023310921409 -2.81085421822288 -7.16034343025901 0.963271834633566 -3.35293223641136 2.43647835471413 4.60214588858864 10.5222489617088
-4.31621679826216 1.59828439192339 -1.07413801713423 -2.10402807755904 -7.38803228898482 1.13565316633745 -1.9365399794145 3.2605396790938 5.38197293715044 10.6153875871138
-2.76101864901456 1.16251765164462 -1.87034787264737 -2.40270032015714 -7.34028424349698 0.685516461459073 -3.21690167513761 2.76346026333896 4.34630022915927 10.4170681086454
-2.87514668377963 2.20589846697721 -2.04324704083529 -1.292381104556 -5.28763371380893 2.12482279864225 -2.4417837229642 4.17256850329312 5.54661864367398 9.65083998766812
-4.40754353783347 0.451125743172387 -1.63096654198386 -1.54739987633445 -5.44683682701804 1.51804316260598 -2.75725590965964 2.8394495270469 4.56059992530129 8.20355475165627
-5.42352343472567 -0.219961651888759 -1.52629137906161 -1.89672709378329 -6.39772463711825 0.742938509854405 -3.75205279263583 1.79540585604581 3.63227318850431 8.81156395998868
-3.31901021437211 1.4186206297441 -2.06683965162797 -0.829409079118207 -5.97851605848832 1.74586252732711 -4.08141942457719 3.21894697709517 5.34659151597457 9.18615393205123
-4.73522422096946 1.10878899314187 -1.37617537758567 -0.969509575583718 -4.9881157614968 1.84733154990456 -3.09608504555442 3.34986546256325 5.0034909508445 9.23430016257546
-2.29534867026589 1.60749480507591 -0.0734248421408914 -0.444600608132102 -4.76754524924538 2.43012091896751 -3.93649628379128 3.35030696175315 5.41140029213645 9.99130770943382
-3.27214242761785 1.55716894323175 -0.455961244756526 -0.0939178640192218 -4.78996660059149 2.64132593328302 -3.2183818990534 3.53822038823908 5.78408144170588 10.5987605875189
-5.01875475970181 1.2050592509183 -0.200803557309236 -0.535236159237947 -5.19967249956998 2.22506543072787 -3.12992457476529 3.25375862988559 5.43976326855746 9.92587681683627
-5.90849259116433 0.63263747475364 -0.457278754494407 -0.390836264870384 -5.74174454428933 2.08531996987083 -2.79102852561257 3.18376872322776 4.70516345284202 11.374690506675
-5.93273144635287 0.0380041035738863 -2.68252163800326 -2.00340062054721 -7.02617054852572 0.443899336728183 -5.23295765790072 1.19034594622525 3.9355995091525 10.5689131650058
-7.1570196498524 -0.554291759837756 -2.705870663036 -1.28886321674694 -6.35611442219127 1.01305290568959 -5.23249724995006 1.81618019450795 3.21113678325306 9.63414856303822
-5.40197934237393 -0.394248858365145 -2.68225850191983 -1.23527325716886 -6.15947903719815 1.53854380520907 -3.67335499850186 2.19323359402743 3.52172766598788 11.3251429644498
-6.63599152131514 -0.334269948439164 -1.54621071382002 -0.198363728956743 -3.91125244660811 1.81997542814775 -5.7594427542253 2.14788966612382 3.51063685850664 10.5695610566573
-6.64471301165494 -0.823307600888338 -2.14314517107877 -1.53602656451138 -6.22194155779752 1.03101483258334 -5.99800356951627 1.72243824872104 3.37397328290072 10.1943997469815
-6.22802778590809 -0.537159408222546 -0.642658675800671 0.0309272159229614 -2.21200987208973 1.33341745029796 -4.85738989223134 1.43278649937023 3.15392736088146 10.2675667155873
-7.4128867669539 -0.505984453721481 -1.45957293943925 -1.14501872496172 -4.06300273375078 0.785252423719925 -5.11216083006425 0.995741696791214 3.06498226685957 9.46860012574629
-6.14919120615179 0.191175157373603 -0.979137724096123 -0.112200086767022 -3.25015098398382 1.92795150930231 -4.51843482797796 2.1345288103277 3.94379966909235 9.2409970110113
-5.88891465447166 -0.357910702445292 -0.882132122733378 -0.789782116629862 -3.80997712395408 0.825906207344747 -6.77019173882224 0.670655658028341 3.52121775367043 8.28616373755715
-3.94242391586304 0.373265171051024 -0.116873836517335 0.370026493072508 -3.60009870529175 1.99355688095093 -5.34921751022339 1.47465410232544 4.31202688217163 8.86279764175415
-3.99188059026545 -0.0653535669500194 -0.89979952031916 -0.907236272638496 -4.43040483648127 1.79026777094061 -5.12814920598811 2.03380758112127 4.2827633077448 8.95290452783758
-7.10687802054665 -1.50804493644021 -1.71143887259743 -2.15144512870095 -6.10583088614724 -0.298568465492941 -7.51388142325661 -0.279842116615988 2.08255412361839 7.27492358467796
-5.71438387957486 -0.146350661191072 -0.510406294735994 -0.56383685198697 -4.00619296160611 1.47950001629916 -6.77548960772427 0.751095017519866 2.59216328534213 8.66461773785678
-6.23125918128274 -0.85653193213723 -1.59832651831887 -1.38697321631692 -5.12124521949075 0.612334416129372 -5.29750712134621 0.869916126944801 3.31602685234763 8.26056306145408
-5.8875714822249 -1.39322295622392 -0.301958231492478 -1.16131797270342 -5.54622664885088 0.12074265046553 -7.98607840971513 -1.62162795500322 1.80568203492598 8.02342686219649
-6.9188083822077 -1.45140878503973 -0.810247820073908 -1.30961839502508 -5.00687829797918 -0.0734848195856266 -7.4969391042536 -0.808441560918634 1.65038164312189 7.59271486455744
-5.61729689511386 -0.589344700899993 -0.902737340060149 -1.21520872983066 -3.66397925290195 1.06453637209805 -7.65220137509433 -0.423813542452727 2.52779130068692 8.66771344271573
-5.40457045815208 -0.314421532370826 -1.20787894509055 -1.4323281028054 -5.04817855141379 0.751166465065698 -5.39447295448997 0.401301505348901 3.01667320945046 9.55494988181374
-7.04165712703358 -1.18715731013905 -0.468983329426159 -0.602772391926159 -4.78628603328358 1.13411840092052 -6.64540926326405 0.604297005046497 2.76922734867443 9.43438657413829
-6.53534760908647 -1.2132231278853 -0.439953474564987 0.270137162642044 -3.31398072676225 1.2523530439897 -5.78233972029253 -0.86411538557573 1.35813650651411 10.5148914770647
-6.40868346474387 -1.51534240029075 -1.44242064736106 -1.49676291725852 -5.36072509072044 0.297151877663353 -6.20388953469016 0.376301123879173 2.0152362129905 9.68666823127053
-6.8523696899414 -0.153831863403319 -0.909265899658202 -1.23245468139648 -3.90626564025879 1.34811363220215 -4.15368118286133 2.23603401184082 3.72054538726807 11.3402114868164
-6.02626833482222 0.360425619645554 -0.554518075422806 0.0480362458662569 -2.97097811265425 1.88895574049516 -6.06955751939253 1.59218945936723 4.29903665022417 12.3687049432234
-5.41861594807018 -0.335957180369984 -0.958099972118031 -1.11025489460338 -5.10600913654674 1.27876030315052 -5.81708587299694 1.29969917644154 3.15274559367787 10.0827172886242
-6.39533417441628 -0.0590781471946009 -2.35736458518288 -1.34599106528542 -5.77946846701882 1.21113784096458 -5.14222901084206 2.25409133217552 4.08700949928977 10.8827205397866
-8.11207108931108 -2.26437859968706 -2.47018914656206 -2.84880929426713 -5.86490731672807 -0.652146391435103 -6.37966447310014 -0.36036210493608 1.93419069810347 9.39052576585249
-6.35458392229947 -1.15972918597135 -2.05913561907682 -1.69249171343717 -5.04667491045865 0.105741318789395 -6.78168696490201 -0.220302763852207 2.6695087519559 8.71243649396029
-5.33618223016912 -1.32915937250311 -2.69167005365545 -3.18843709772283 -6.05713331049139 -0.197491281682794 -4.58841192072088 0.544791585748847 2.50056398565119 9.03405035192316
-8.69503794583407 -3.85488711270419 -1.55230914029208 -2.44864474209872 -6.36074076565829 -0.964548214999112 -7.77196513089267 -0.0209637728604406 1.31235493746671 7.64487732973966
-6.90464259060946 -2.45571947964755 -1.87401820096103 -2.18324519070712 -5.35296297940341 0.218402377041905 -5.92714930447665 1.12632130709562 3.05875443545255 8.48442601290616
-7.06571173234419 -2.50849890275435 -2.60359930558638 -3.84271788163619 -8.05013632340865 -0.913972611860796 -7.76767324967818 -0.460765595869585 2.00428224043413 6.47320962385698
-6.16309154683893 -2.71348179036921 -3.87240017110651 -3.91815365011042 -9.01890552694147 -1.539909250086 -8.61879146749323 -0.271903878992255 1.75684654062444 6.32343494241888
-6.40888432589444 -2.74130086031827 -3.41516522494229 -4.55767277804288 -7.86630467501553 -1.6358569058505 -8.41568402377042 -0.0761740597811595 1.84332819851962 5.96444674405185
-6.31065853292292 -1.65365703756159 -1.85427578145807 -2.88402660543268 -7.93942936116999 -0.414372522180731 -5.10229786092585 0.494116705114191 2.75997249429876 4.99536792581732
-7.79427696574818 -2.01926018108021 -3.10267044414173 -4.05108238567005 -8.53095795024525 -1.01162887920033 -5.07085396159779 0.129539715160025 2.29091857563366 7.05191157947887
-3.78977525017478 -1.02914178154685 -3.8630822875283 -4.38157212517478 -8.53521287224509 -0.905404446341773 -4.90754258415916 1.25518286444924 2.54842722632668 5.29513514258645
-7.01662442467429 -1.37550351402976 -3.45757291100242 -3.18632695458152 -7.07166669152 -0.357301686026833 -3.98150059960105 1.51442911841653 2.61367228247903 7.78669550635598
-6.49806128415194 -0.735785588351163 -2.89463148984042 -3.01086340817538 -7.23171149167148 0.16702164736661 -4.95877562436191 2.30468930331143 3.13613595095548 7.9295014294711
-4.37821552103216 -0.0486275846307933 -3.6074425870722 -2.61920902078802 -8.3982197934931 0.211731225794011 -5.35409519022161 2.3804610078985 3.4797909563238 7.78881099874323
-7.06930883580988 -0.281718808954412 -2.98906667882746 -2.85925443822687 -5.41433103734797 0.264366548711603 -6.0454307382757 2.05590383356268 3.54874555414373 8.89071409052069
-5.75711499127475 -0.209429368105802 -2.87089405926791 -2.27910862835971 -6.53468953045932 0.495820418271151 -5.78952847394076 1.69205226031217 3.60989131060514 8.00093115893277
-7.0305929444053 -1.69106009223244 -3.48702910163186 -2.83068182685158 -5.06766989447854 -0.126763369820335 -6.73638823249123 0.832419369437478 2.21531770012595 8.29172704003074
-8.49490938186646 -1.68997964859009 -3.80063829421997 -3.46069917678833 -7.6696930885315 -0.612053012847902 -6.43836603164673 0.578725719451903 2.03130044937134 7.57393732070923
-6.05592565536499 -2.80262975692749 -3.65890150070191 -2.83753614425659 -7.61410551071167 -0.302171993255616 -6.76028470993042 1.27996416091919 2.40146322250366 7.80044240951538
-5.94137936505404 -2.19374638470736 -4.18143635663119 -3.17593556317416 -7.21665745648471 -0.810365494814786 -7.88160496625033 -0.117128190127286 1.9010650548068 7.30067938891324
-8.5779651295055 -3.16640125621449 -3.0355018268932 -3.25131832469593 -8.54483639110218 -1.02040516246449 -6.8101543079723 0.50195277820934 1.58268130909313 7.21382297169079
-5.1016695542769 -0.479032759232954 -2.32133889631791 -2.17703652815385 -7.00138307051225 0.654048676924273 -5.30317521528764 2.13609098954634 3.42796396775679 8.80406832261519
-6.71575661572543 -0.882010659304534 -2.24284096631137 -2.6551906672391 -7.37195511731235 0.315676489743318 -5.30586548718539 1.39231566515836 3.99680880633267 8.17310504046353
-6.44831922704523 -0.566588193720037 -1.18504026586359 -1.65029981786554 -5.9843395059759 0.82087442224676 -5.64169767553156 1.44779893701727 3.42169973200018 8.87220975702459
-6.62241484902122 -1.9713661887429 -4.03364684365012 -2.95934607765891 -8.00321700356223 -0.951333306052469 -7.86870887062766 -0.306121132590555 2.0716550133445 6.44069836356423
-6.09616967114535 -1.91849823865024 -2.61801262768832 -3.18171807202426 -7.15578766736117 -0.942416390505706 -7.43775673779574 -0.700249871340667 0.934281149777497 5.72876338091763
-6.83400753194636 -1.84828594381159 -2.33308818990534 -1.827999383753 -6.36936023885553 -0.176182061975652 -6.68056514913386 -0.401802331751043 1.64800044840032 7.66931316202337
-7.3277194630016 -1.31451679576527 -2.64997173656117 -1.67460895885121 -5.6177299152721 0.704161869395865 -5.1695106159557 1.8323376048695 2.45739101063122 8.40745853077282
-6.69274006756869 -0.367104157534513 -1.20584736737338 -0.834562882510099 -5.76966534527865 1.35364665118131 -5.35960637005893 1.51250971880826 3.19843615618619 9.75873602953824
-6.90338934985074 -0.720930472287264 -1.7027496251193 -1.66421736803922 -5.74356688586148 0.930434807864103 -5.30785025683316 1.54492722424594 3.19878159436313 9.25921593579379
-6.91208639144897 -0.617202663421629 -1.64973821640015 -0.297054195404051 -4.50163259506225 1.8418999671936 -4.73268690109253 2.13346872329712 2.59994516372681 9.33123693466187
-6.48543507836082 -1.17838818810203 -2.36644894860008 -2.01137311241844 -3.88602025292137 0.631756236336447 -5.7650504805825 0.71547167517922 2.76362745978615 8.96540396430276
-6.00662651062012 -1.65781059265137 -2.14888038635254 -2.66869964599609 -7.91949310302734 -0.210756683349608 -5.61418571472168 1.13629684448242 2.90830001831055 8.6235595703125
-7.65243709737604 -0.446147805994208 -1.56829250509089 -0.807054406946357 -5.07730091268366 1.18423282449896 -4.99532116109675 1.48770534341985 3.91894542520696 9.88644038980657
-5.97312422665683 -1.19603415402499 -1.79231711300937 -1.24302740964023 -5.65509863766757 0.778401652249421 -6.0700175372037 1.04534844485196 2.56097249117764 8.98187855807218
-6.90070232911543 -1.69699368043379 -2.39351353211836 -2.06357273621992 -7.28168568177657 -0.130411954359573 -7.10468372865157 0.323689608140427 2.2584268136458 8.40226569609209
-9.0458252473311 -3.02223706678911 -3.07288861708208 -3.17478108839555 -7.27088094191118 -1.25015187696977 -8.55404782728715 -1.29011273817583 0.385218377546831 6.26435446305709
-6.8515439380299 -1.247046028484 -1.83165982853282 -0.435291801799426 -3.29770711552013 0.964364493976941 -6.38688138615001 0.975306953083386 2.62570902217518 8.78047701228749
-6.67279007651589 -1.26817658164284 -1.41707756736062 -0.811526801369407 -3.87071564414284 0.38442084572532 -7.2943320534446 -0.0900359413840555 2.0674729087136 7.99096820137718
-6.93182132027366 -1.48323008797385 -1.18729159615257 -0.903935883261941 -3.81896350167014 0.754190947792747 -6.92576548836448 0.347805526039817 1.86706402518532 8.46300366141579
-5.83378266421231 -1.09299897280606 -0.616459360989658 -0.0520996960726663 -4.24929856387052 1.26116133603183 -5.54913186160001 1.01684142026034 2.3419003573331 9.71680212887851
-8.51769984852184 -2.4785419810902 -2.26443256031383 -1.13048137318004 -4.62022937427868 -0.233876835216176 -5.73412288318981 -0.669824253429066 1.18151890147816 8.92487083781849
-7.65575766996904 -3.14286208586259 -2.46196151213212 -1.31822753386064 -5.34526420073076 0.0342905478043996 -4.99899650053544 0.0569879965348683 0.846773381666704 8.18010448975997
-6.94189128008756 -2.22169360247525 -2.87416323748502 -2.43098124590787 -6.33689364519986 -0.200314131650057 -6.21664103594693 0.96661511334506 1.56201878460971 8.92552891644565
-7.54493115165017 -2.5328595421531 -3.64583943106911 -3.20570919730446 -7.06192562796853 -0.299651839516379 -6.16362927176736 0.321808121421121 1.93229129097679 8.87189700386741
-7.08407584970648 -2.96452705209905 -3.12251655405218 -3.40875427072698 -8.15220443552191 -1.56227485483343 -9.12347022836859 -1.63987914865667 1.09924514943903 7.33083542043513
-5.86743660840121 -0.755395135012542 -1.93667908581821 -1.72525521191684 -6.17842789563266 0.584509650143708 -6.97749443921176 1.1225135716525 2.76874522295865 9.06039694872769
-3.33616901744496 0.362012134898794 -1.57422138560902 -3.12286449779164 -6.72600246776234 0.526164280284537 -4.1931979786266 2.38612483631481 4.33513663898815 10.273302303661
-5.08000461404974 -0.093563955480402 -2.98466769998724 -2.54228107278997 -6.18408481424505 0.812501031702215 -4.3332108671015 2.68510635549372 3.80371864492243 9.51367099935358
-3.93651817495173 0.199262159520931 -2.58846138173883 -2.66293571645563 -7.06150100881403 0.57735397165472 -4.24694107229059 2.50847198312933 3.71806384866888 10.3579354459589
-5.94318793036721 0.231414578177713 -2.12606260993264 -1.9261266968467 -6.8197920105674 0.555953762748025 -4.22895071723244 2.01117303154685 3.6418721892617 11.4910762526772
-4.02588875510476 0.0833393790505141 -2.44275505759499 -2.26860077597878 -7.47101814963601 0.646669075705788 -5.05346520163796 2.26692454598167 4.59940020821311 10.2965342261574
-2.87584121877497 -0.0675736253911801 -0.824035722559149 -1.2367993181402 -5.23088081533259 1.09550659006292 -6.00638969594782 1.2978686506098 3.71720020120794 11.647370260412
-2.30000172528354 -0.283388718691739 -1.83873043927279 -2.40324459942904 -6.94116078290072 -0.040554627505216 -7.17839680584994 0.578935042294589 3.22675456133756 11.7520398053256
-4.75037652795965 -0.618706529790703 -1.46313745325262 -3.81490976160223 -9.57003290002996 -0.735817735845391 -7.4910438710993 0.820109540765937 2.64709108526057 12.2594639604742
-3.13106440630826 -0.807370177182285 -2.22812174883756 -3.60925387469205 -7.99635981646451 -0.966401091488926 -7.69890498248014 0.385928162661465 3.02474594983187 11.9917941180142
-3.10032298348167 -0.866960785605691 -1.75315310738304 -4.48575427315452 -9.95036914131858 -1.68487956307151 -8.80556323311546 -0.306118271567605 2.44324562766335 11.0479395172813
-5.9890678579157 -0.93907815759832 -2.35473329370672 -3.96098214929754 -8.87620240991766 -1.46921808069402 -8.84544259851629 -0.308209245855156 2.31701868230646 11.4847256487066
-5.747057056427 -0.975370502471925 -2.16470537185669 -3.64457330703735 -5.564928150177 -0.744484043121339 -8.17671403884888 -0.50458917617798 3.17542734146118 12.2945350646973
-4.76447431390936 -0.00257818048650549 -1.32060376947576 -3.23590986078436 -6.32087652033026 -0.374614160711115 -6.81991712396795 0.615648824518377 3.35009058172053 12.5988522356207
-5.62926548177546 -1.25846164876765 -3.3158957307989 -4.41433590108698 -7.35297268087214 -1.34899585897272 -8.43583934957331 -0.585909540002998 1.99366313760931 11.4336646253412
-7.17217144532637 -1.52220043702559 -3.24245342774825 -4.13774570985274 -6.81945118470625 -1.27959141297774 -8.2592094854875 -0.293127866224808 1.79025474028154 11.3855229897933
-6.10586041537198 -0.579933825406162 -2.52565640536222 -3.36751813021573 -5.4930045041171 -0.349960986050693 -7.28203076449308 1.04603510769931 3.08448153409091 12.7675293055448
-4.98452314897017 -0.533133836226028 -3.60827002091841 -2.98047194047408 -5.51183256669478 0.00562730268998735 -6.30343756242232 1.65651193098589 3.57552686171098 14.2205206437544
-5.71965266141024 -0.264910229769619 -2.66716051968661 -2.80338145169345 -5.89860392483798 0.21530675021085 -6.32614375027743 1.4863581570712 3.62561844912442 12.8865852269259
-6.26581811037931 -0.396364680203526 -3.31311844912442 -2.08372735110196 -5.14406823244962 0.664237507906826 -6.1083702954379 2.04184676083651 3.48427248868075 13.3861093607816
-6.89965924349698 -0.336579409512606 -2.88270100680264 -2.47177228060636 -6.55084332552823 0.369606885043058 -5.66543301669034 2.05890074643222 3.54222765835849 13.2229341593656
-5.09032969908281 -2.3076377435164 -4.29580073790117 -4.6316180749373 -9.02955012754961 -1.54219775633378 -7.62152247862382 0.325464673475786 1.94338173432784 12.3412541822954
-7.90447104193948 -1.63273298957131 -3.99435484626077 -4.1934362671592 -9.01483786322854 -1.3025671265342 -8.19685614325784 -0.056233050606469 1.8065637328408 11.6294316031716
-2.10009687597102 -0.201392347162422 -3.37034719640559 -3.17820852453059 -8.01216810399836 -0.233071500604805 -6.74329488927668 1.39626008814031 3.60979062860662 13.493457143957
-5.26022279912775 -0.790437108820136 -2.37562311345881 -2.9707273309881 -5.02741945440119 -0.286427861993964 -7.29562891179865 0.502932184392755 2.76927244013006 11.8581110174006
-5.40014865181663 -0.874658844687723 -2.43670298836448 -3.47291781685569 -4.42788531563499 0.022369124672629 -7.13812091133811 0.55119869925759 2.65708229758523 13.1356065056541
-7.78226659948175 -2.13069532567804 -3.56156156713312 -3.7089633768255 -5.61074636632746 -0.784059507196599 -7.51755140477961 -0.306869489496403 1.515035646612 9.58675672357733
-5.31886845501986 -1.22693615826693 -2.78204708966342 -4.39646321209994 -9.85923367413607 -1.39378910931674 -7.41848736676303 0.550068083676425 2.94253653613004 10.3420321377841
-6.62260052074086 -1.61365505565297 -3.95167728770863 -4.61367222179066 -9.53526111949574 -1.45359989513051 -7.24382778514515 0.519903217662463 2.0333271373402 9.89443830143322
-7.37173346606168 -1.71967391100797 -4.28173140612515 -5.10371855822476 -8.71879271593961 -1.31639556017789 -7.75438193407926 -0.150172034176911 1.7922813502225 9.84286709698764
-5.76155293204568 -1.49158299186013 -3.90524494864724 -4.47036373832009 -9.40336621024392 -1.1448899529197 -8.06415569999001 -0.019395949623803 2.24763667366721 9.92711579582908
-7.18860640092329 -1.87832655473189 -3.30513014359908 -4.35555471940474 -9.05211844010786 -1.98764242692427 -6.98565496964888 -0.864187379316849 1.52244553999467 8.91417584852739
-7.80534719120373 -3.83131002079357 -4.30083821903576 -5.21792768131603 -9.90279363285412 -2.25204824100841 -6.55961965214123 -0.802819954265249 1.65007234920155 8.71950556148182
-4.75294402729381 -4.15389922748912 -3.98599151264537 -5.29367354999889 -11.2133627284657 -2.40817550312389 -7.88710120807994 -0.858840023387561 0.977328265797009 8.37886711467396
-4.96302530115301 -2.69810602014715 -3.92796823328192 -5.00278207605535 -10.762341707403 -2.23920556848699 -8.2595569783991 -2.1455547506159 0.238219053095037 8.78837660009211
-5.33392171859741 -3.46998815536499 -3.7862551689148 -5.24775533676148 -10.5029337882996 -2.78163557052612 -8.10833005905151 -2.31682043075562 0.117246341705322 8.21299810409546
-3.63393226103349 -1.0145303292708 -2.03187957243486 -4.03240981535478 -8.83972182707353 -1.38410392241045 -6.80749144987627 -0.530643610520798 2.25259098573164 8.75517925782637
-4.8579158522866 -2.84915349266746 -3.06508443138816 -4.99724576256492 -10.218130085685 -2.36739156029441 -8.67940518639304 -2.20218274376609 0.506753947518089 8.55606653907082
-6.25263878215443 -1.91236587871205 -2.62712189067494 -3.4048356663097 -8.42140861858021 -1.08957191814076 -8.86597915996205 -0.976645434986462 1.60816291462291 8.87916091572155
-5.0592097195712 -0.94622029391202 -1.82688511935147 -2.89591778841886 -8.66703976717862 -0.487125292691317 -6.90418995943936 0.157480343905362 2.59908209714023 10.1883298006925
-3.53553827459162 -1.35117204839533 -3.50422533208674 -4.16050966436213 -9.69238146001642 -0.769400197809393 -6.50888307744806 1.00151006525213 2.93149129694158 11.7984694654291
-4.76102051301436 -0.579688878492874 -2.07479271455244 -3.526008458571 -8.89870819611983 -0.64951691194014 -6.69365105195479 0.710992960496384 2.89799132780595 11.5142890496687
-5.02368760542436 -1.54609513716264 -2.79573846296831 -3.94698167280717 -9.74561906294389 -0.99099946455522 -7.95669007734819 -0.0717070146040477 2.69101786179976 9.62077211900191
-4.87028853676536 -1.13842932961204 -2.42084853432395 -4.58875434181907 -9.66545073769309 -1.0091549613259 -7.1489426352761 0.271202399513939 2.59424526908181 9.31104214408181
-7.63164780356667 -1.17132065512917 -3.46878121115945 -3.77109978415749 -8.96253655173562 -0.789204337380149 -5.76116059043191 0.351720116355203 2.07290007851341 9.68588759682395
-5.54938611984253 -1.04437551498413 -2.39523992538452 -2.70486364364624 -7.85689840316773 -0.391358470916749 -6.88808736801148 0.436770343780516 2.11113634109497 8.29616537094116
-5.35720545161854 -1.86989885676991 -3.90061479915272 -3.15303713191639 -7.48291117061268 -0.700232566486704 -7.28952700008045 -0.193224967609751 1.8069638599049 8.68726342808117
-3.16728907498446 -0.849866208163174 -3.08540087613192 -2.12914591702548 -6.03936510953036 0.59350270357999 -6.16859751614657 0.393421831997959 2.7678543957797 9.55507153597745
-4.75958598743786 -1.3744274486195 -2.72090686451305 -2.451453815807 -5.74503673206676 0.46557651866566 -5.30278934131969 1.590050090443 2.8335450779308 9.93945967067372
-4.89844544150613 -0.755653693459251 -2.99534065940163 -3.13889153220437 -6.81911118247292 0.259225533225319 -5.66199143149636 1.59598510048606 2.96210925362327 10.1638943412087
-4.93866903998635 -0.692697360298851 -1.71004469611428 -2.89054472663186 -5.50254805304787 0.748113796927711 -4.68230421759866 2.07267014763572 2.88845460198142 11.1686531760476
-4.91671396602284 -0.864549888264047 -0.0793020855296724 -2.17350031245838 -4.35823084224354 0.723802315105093 -6.84442163814198 0.731181846965445 2.63650010715832 11.0111906398426
-5.40408933812922 -0.917309171503241 1.21678315942938 0.0251899892633602 -3.91153371984309 1.27945100610906 -5.96034086400812 0.11437570398504 2.58119069879705 11.6397758657282
-3.59813953746449 0.460133777965201 0.610505329478872 0.127755390514029 -1.22238422740589 2.43092559467663 -5.44088627208363 2.35939525257458 3.94275497089733 13.1375195850026
-4.6759802644903 -0.537520105188545 1.21509677713567 -0.280544931238349 -2.56970852071589 1.84356433695013 -6.52849453145808 0.203469579870049 2.94945461099798 11.3258193189448
-3.22793432582509 0.202693497050891 1.28097299229015 -1.46948095668446 -4.55045362819325 1.52013925205577 -4.66777082790028 1.59250978123058 3.3365178455006 11.7983684886586
-4.01095028790561 0.635242262753572 1.28639773455533 -1.27606411847201 -4.55918904217807 2.43234328356656 -3.49846478375522 2.32675341692838 4.37093619433316 11.7395923527804
-5.10405000339855 -0.129352890361439 0.200420058857311 -2.38170846592296 -6.07122644077648 1.38754431117665 -6.08144792209972 1.83724657405507 4.31229082454335 11.4211570392955
-2.69170865145596 0.949078473177824 0.395878705111418 -2.45938214388761 -5.77368077364835 1.54953471097079 -4.90355214205655 2.70709410580722 4.54661837491122 11.429957779971
-5.5845138463107 -1.31595534411344 -0.940068426999179 -3.70108145800504 -6.4750224980441 -0.0123760136691011 -7.15104407397184 0.539292153445157 1.97091847333041 10.4477146235379
-5.93960086649114 -1.53590480631048 -0.776249807531183 -2.8671464139765 -6.26910869424993 -0.047818105871027 -6.68498126810247 0.539713937586004 2.30885418111628 10.1823049371893
-5.054839628393 -0.578280943090267 0.62157295400446 -1.66547347849066 -4.82509567087347 0.629171830957585 -6.57959319894964 0.629185182398015 3.51952694112604 10.4764499490911
-5.12528241764415 -0.67263616215099 0.0169886242259629 -2.62502683292736 -4.01201833378185 1.15902887691151 -5.50014890323986 2.25424085963856 3.63597284663807 11.0216301571239
-4.67183321172541 -0.436302358453926 1.68502408807928 0.240600412542168 -1.40463083440607 2.29372293298895 -3.64846437627619 1.80441648309881 3.40060025995428 11.1472814733332
-5.64394946531816 0.269043012098834 -0.121580080552533 -1.08499141172929 -2.52843661741777 1.77148060365157 -5.71315951780839 1.69473270936446 3.93900875611739 11.5983143286272
-5.80949881293557 -1.28514006354592 0.127846691825173 -1.96506407477639 -6.82273581244729 0.420973751761696 -7.84181502082131 -0.156111743233421 2.27693650505759 8.72637555382468
-5.70856556458907 -0.871384473280472 -0.681959958509964 -1.96335491700606 -4.55581936402754 0.514187960191208 -7.11767086549239 0.675152926011521 2.43464580015703 9.18237414793535
-5.91942888606678 -0.378230155598033 -0.295170844684947 -0.476718009601939 -3.14912897456776 1.74593156467785 -4.0363264690746 2.23804277073253 3.72828191410412 10.3711060870777
-5.38213319778442 0.351782131195069 -1.07754487991333 -1.95359964370727 -3.82554216384888 1.60110788345337 -4.86216707229614 2.67667989730835 4.03539972305298 9.37858228683472
-4.72560518438166 0.559165781194512 -0.495371038263496 -1.57489984685725 -6.62847726995295 1.76601297205145 -3.54150598699396 3.13003141229803 4.33409959619695 10.5112045461481
-4.60362271395596 0.52280398282138 0.371755322543059 -0.696255007657136 -5.26360539523038 1.97300883206454 -4.61184529391202 3.00501128110019 4.09074564847079 9.60252543362704
-3.93357149470936 1.40811475406993 1.31013616215099 -0.0959002148021355 -4.6326471935619 2.96337731968273 -5.01467577327382 3.13165124546398 5.18009980808605 10.4839337695729
-4.59845770922574 0.0978256312283605 1.89092312726108 0.0170627680691808 -4.90302695361051 2.53558979901401 -5.37698401537808 2.27938328656283 3.86706410321322 10.498281582919
-3.2117827502164 0.36371583071622 0.293082896145908 0.0879189404574312 -3.86480170163241 2.31418675509366 -4.07777052792636 2.36224335757169 4.04691857424649 10.0480591687289
-4.63623195128007 0.4144024328752 0.0789818243546918 0.404180951551957 -2.52754931883378 2.31462139649825 -4.08551936583086 2.8555120901628 4.27818150086836 11.1802358107133
-4.8750978643244 0.800414449518378 -0.491789453679864 0.410336858575995 -3.21373807733709 2.89524210149592 -2.51202833002264 3.75522936040705 4.6623367136175 10.9424113100225
-5.11812823902477 -0.0067066539417624 -0.1393818248402 -0.783964573253286 -3.36486095081676 1.6351371418346 -4.82005542408336 2.27562099803578 4.03403622020375 11.0199256550182
-5.6721228946339 -1.61850732456554 -1.08153909336437 -2.24909967075695 -4.57938951145519 0.268074096332896 -6.20859712253917 0.3655911098827 2.41090017665516 9.20521265376698
-5.16622874520042 -0.476178620078347 1.05177548148415 -0.365708801963113 -3.36653277657249 1.48666050650857 -5.1986231543801 1.28017475821755 3.30329086997292 10.1676955483176
-6.88124556107955 -1.46448607011275 -0.498454041914506 -2.0377721266313 -4.9712438063188 -0.129408784346147 -7.46234602494673 -0.37385649247603 1.62922673658891 7.53821759657426
-6.06815141331066 -0.551328598369253 -1.33490747104992 -1.00742715488781 -4.69882959019054 1.6209564815868 -5.2454928744923 2.18245226253163 3.86157232631336 10.366568626057
-7.20833624059504 -1.10762632543391 -2.37748754674738 -3.00647199804133 -5.83967626745051 -0.15179861242121 -6.85688818151301 0.77135812586004 2.68352758234197 9.19109594171697
-5.91692698218606 -0.647813441536645 -2.95028650977395 -2.30583727576516 -5.71220743872903 0.427557347037574 -6.68450319983743 1.68019044182517 3.28916394493796 9.05426156304099
-3.84503770308061 0.767446275190874 -0.886883024735884 -1.91087174849077 -5.10355592207475 1.01547598405318 -5.78064370588823 2.19539236588912 4.74312758012251 9.43871092362837
-6.64541408365423 -0.557571142370051 -1.13879558389837 -2.02614566629583 -5.1283108884638 0.35554912740534 -6.9056660825556 0.782726556604558 2.80285480672663 8.90348079854792
-6.63966325413097 -0.672112976421008 -1.22405580173839 -0.997809921611438 -4.0168738711964 1.17187162746083 -5.65307191501964 1.7197737346996 3.4151911388744 9.95511528361927
-5.18824582533403 0.117244668440385 -0.561643652482466 0.407064385847612 -3.92800527052446 2.35803312821822 -4.47616200880571 2.43300241990523 4.07906336350874 12.1612114386125
-4.93996849927035 0.522937384518709 1.07837256518277 0.384254065426912 -2.8030609217557 2.34502562609586 -4.61138192090121 2.34393271532926 3.89625414935025 11.1550551327792
-4.72458689429543 1.12232548973777 1.08610493920066 0.828536579825663 -2.74469416358254 2.75874764702537 -4.14397089698098 2.9759650923989 5.14653641960838 11.4310322501443
-4.28842136209661 0.934633523767644 0.237009317224675 -0.061244695836848 -2.86299678629095 2.15518024617975 -4.55523082559759 2.43688896352594 4.56475475484675 10.7015064066107
-3.96643147035078 1.2202655358748 0.0136539025740205 0.827063707871872 -2.49082455201582 2.92535891966386 -3.0054195837541 3.87827029661699 5.3040639443831 11.2791616006331
-5.88316538550637 0.13601300499656 -1.09455301978371 -1.46360972144387 -4.05920222022317 1.20113179466941 -5.13219835974953 1.9306173064492 3.82339093468406 9.51302191994407
-5.06993901512839 1.31127894141457 0.707910182259301 0.0932823441245354 -2.98668515465476 2.16768229224465 -5.26673161766746 2.4061056397178 4.67028200843118 11.1365400574424
-2.92514172467319 1.97823962298306 0.962172118100252 1.61331900683316 -1.9675592509183 3.86367854205045 -3.439744385806 3.70286521044644 5.44631823626431 12.0835352810946
-5.31168451309204 0.799075222015382 1.11146841049194 0.741772747039796 -1.8078164100647 3.08779630661011 -4.12718286514282 2.66672430038452 4.79777250289917 10.6194439888001
-4.65539399060336 1.21715506640347 1.32173117724332 1.07651862231168 -1.6999458399686 3.00797041979703 -5.02090111645785 2.95040854540738 4.09851798144254 13.78651675311
-5.54803429516879 0.936090842160311 0.198339835080233 -0.366763695803556 -2.4785419550809 2.24774397936734 -4.50342331799594 2.73276557055387 4.38123644915494 12.6271652134982
-6.1897123856978 -0.0834864182905726 -0.499515394731002 -0.23561845259233 -3.58024201826616 1.83720984025435 -5.27138505415483 2.28801455064253 3.60538210435347 13.5241958097978
-6.56430285193703 -0.584055354378439 -0.475021769783712 -1.34331743933938 -3.98290293433449 1.28719670555808 -5.48073237159035 1.80833108208396 2.85768182060935 12.8145247199319
-5.86575671109286 0.249185839566316 1.04249219027432 0.775482455166902 -2.69067355069247 2.43646744814786 -4.66836138638583 3.05254677859219 3.73348168459805 12.4296543988315
-4.6870250268416 0.420311017469928 0.992618604139849 -0.332200960679486 -3.55176349119706 1.34590725465254 -6.40535159544511 1.53497890992598 2.86979965730147 12.1326914267107
-3.90934834913774 1.48777117295699 0.716990609602494 0.561972756819291 -3.85923276381059 2.65735449357466 -4.8939884705977 2.89954294724898 4.79197229905562 12.4296361403032
-4.90065957849676 1.34066579992121 0.276563627069645 -0.378208177739925 -4.05636979883367 1.80293081456965 -5.88124276941473 2.18161199743097 4.48779104406183 11.8595881288702
-4.50803845145485 0.967694351889872 0.0772047736428014 -0.177691390297628 -3.71936695792458 2.43005473396995 -4.51556103446267 3.34271724007347 5.01230914375999 12.9725919463418
-5.99860649108887 0.0322963714599602 0.710875701904296 -0.37691764831543 -4.2518985748291 1.60156173706055 -6.27962188720703 1.81997604370117 3.78008193969726 11.5244814872742
-5.52653198242188 0.576470565795898 2.13459129333496 0.594655227661132 -3.36735420227051 2.19563407897949 -6.05363349914551 1.93762130737305 4.11765403747559 13.3164412498474
-4.6516487641768 0.0587470488114796 0.27325892014937 0.568764443831011 -3.24457669691606 2.50242399735884 -5.1739990754561 1.94825243516402 3.44176363511519 12.5933268026872
-4.24134365428578 1.02721484791149 0.799120746959339 0.866335712779652 -2.99462238658558 2.96661170612682 -4.2521163593639 3.06325038563121 4.52133639942516 12.3246434558522
-5.89143534573642 0.292743960293855 -0.094678601351653 -0.336408337679778 -5.29711314114657 1.6522028836337 -5.03552027615634 2.50837163058194 3.43759087649259 11.7855179699984
-3.8284802610224 1.174972040003 0.556325418298893 0.131299478357487 -4.65075542276556 2.71672390157526 -3.05320216959173 4.41436527425592 5.06829975301569 13.4480910127813
-3.61892993233421 1.42546742179177 1.62634937979958 0.81214611747048 -4.49820430062034 3.06254666068337 -3.68682009957054 3.80713265158913 4.47114556052468 12.5078949234702
-4.46133985519409 1.55919466018677 2.06659708023071 1.15299997329712 -3.8135890007019 3.21924123764038 -3.30211057662964 4.04938611984253 4.81499967575073 12.7420893669128
-4.71738595095548 1.20082312497226 2.27280550870028 1.22391730221835 -4.04977578249845 3.9175704089078 -0.581918421658603 5.43326216610995 5.63591795834628 14.3455978003415
-5.08606645410711 1.17605093175715 0.765087873285466 0.696863920038396 -4.00992509668524 3.6695497339422 -1.31477281397039 5.25522592717951 5.40686395818537 14.1694002454931
-4.67930296117609 0.574362962896174 -0.10345533544367 -0.345654279535466 -5.59770467931574 2.63813516443426 -3.9461028879339 4.05473729913885 4.44834539240057 12.9816658193415
-3.37989496751265 1.9087288423018 0.398934607072309 0.761080984635786 -4.31177401109175 3.45904565290971 -2.66308664842085 5.2220366044478 5.26308179335161 15.6848144574599
-4.22391321875832 2.04048535607078 -0.233772303841331 0.437082264640114 -4.16903498389504 3.38613030693748 -2.56809618689797 5.56572720787742 5.90908143303611 15.6797091700814
-5.09990330609408 1.36161021319302 0.213897505673494 0.0190542134371654 -4.56319447430698 2.53850440112027 -3.71810360821811 4.26069335070523 5.2120550068942 14.2596264275638
-3.66706451936201 1.23825087980791 -1.2704981283708 -1.90502724214033 -4.64078125520186 1.73382392363115 -3.59263977570967 4.54686370329424 4.64697280363603 13.7175828500228
-4.55003496516835 0.670513664592395 1.29634717594493 -0.297627891193738 -3.49471804011952 1.86027768741954 -5.16244264949452 2.19848683964122 4.28537229191173 12.7575846065174
-6.68493041992188 -1.05267295837402 -0.840339279174806 -2.76680908203125 -6.01191101074219 -0.547738647460939 -7.67853507995606 0.934122467041014 1.9381908416748 11.0894202232361
-6.1977633042769 -1.00855622725053 -1.01391778425737 -2.68799958662553 -6.42341981367631 -0.278604368730026 -6.73039231733842 0.634142060713334 2.75700010819869 10.7592264608903
-4.97023360512473 0.633064582131126 -0.205382988669655 -1.92138259194114 -4.57687346718528 1.39312966086648 -5.43382231972434 2.17113526084206 3.92361767508767 12.1623872063377
-3.94190060875632 1.13006746985696 0.493711116097192 -1.43560826561668 -5.03418385765769 1.18568003394387 -5.32889973900535 2.74943030097268 4.26939070441506 11.1654783508994
-4.69937666112726 1.06608239954168 1.68071786707098 -0.667354184930975 -3.2474742716009 2.52148000543768 -4.95736654455012 2.55106679742986 3.9826454335993 13.9522213155573
-3.07349166870117 2.26997318267822 1.31266632080078 0.307527923583983 -3.46367607116699 3.94654788970947 -1.93314514160156 5.56487026214599 6.36952724456787 13.1951192855835
-5.13318026282571 1.60738408348777 0.921221134879371 0.232681629874488 -3.68053019263528 3.76367032311179 -2.53808367469094 5.56531846306541 6.12468182823875 13.9928263404153
-4.4739425312389 0.976048694957388 -0.0971324573863619 -1.00039173473011 -4.64042927135121 2.53775333057751 -3.35728145946156 4.72560046802868 4.64460872303356 11.944755302776
-5.35674991607666 0.418865776062013 0.444170570373537 -0.48150005340576 -4.70463123321533 2.24519882202149 -3.95739879608154 3.90463790893555 3.90650043487549 13.2021251678467
-4.30466164675626 1.55671606930819 2.76138888272372 1.00829993161288 -3.35643662539395 3.82352267178622 -3.48116578188809 4.3783598986539 5.29829989346591 14.2217401114377
-2.99324754368175 1.49995085109364 -0.679137741435657 -1.49781755100597 -3.67198136936534 3.02316805232655 0.68827101100575 5.31343504298817 5.24018236507069 14.188931907307
-6.62720965472135 0.234257706728847 -1.32705782977018 -2.80056284991178 -4.16032313433561 2.19115448865023 -1.13662432757291 3.77420617016879 4.41143608960238 13.0270085421475
-3.76282405853271 1.46064281463623 -0.35377025604248 -1.36000919342041 -2.20593929290771 3.81999397277832 -0.845932960510254 4.60982704162598 5.46799087524414 14.5808777809143
-4.12644369818948 0.280878231742165 -1.58471663214944 -2.07958204962991 -2.94772513129494 2.55498711846091 -2.09355528571389 3.96187989495017 4.80541817925193 12.4849588134072
-7.43191150318492 -0.599880253184924 -1.4008694041859 -2.04267314564098 -2.69250301014293 2.27395244945179 -2.38186648975719 2.94458099712025 3.29932686198842 11.9860767971386
-5.92762497988614 -0.914893427762117 -1.19991044131192 -1.74591759768399 -2.01377038088712 2.23361369046298 -3.1739724072543 2.48584910306064 3.80608149441806 12.3232853022489
-5.22443925684149 -0.420016878301446 -0.440015428716485 -1.14101754968816 -0.785855882818048 2.99669588262385 -2.26711427515203 2.53826559240168 3.4759820764715 11.5993079012091
-7.11570981632579 -0.861670051921497 -0.529938255656848 -1.35987332950939 -3.75811818729747 2.11226316798817 -3.25326970707286 1.57085176814686 3.52112718928944 11.6857161175121
-5.2409821250222 0.86836998679421 -0.99097831032493 -0.0280819632790319 -2.60957915566184 3.38035767295144 0.542303015969015 4.90296547629616 4.93691818930886 13.0564731857993
-3.95974090749567 0.609354704076594 -0.363040239160711 0.403490751439875 -2.5967285936529 3.85302326028997 0.0485980207269847 3.40239307230169 4.72149059122259 12.9745237523859
-4.15517053604126 1.80734148025513 -0.586460208892824 0.166191005706786 -1.42909440994263 4.29330244064331 1.02995100021362 5.00266351699829 5.53519048690796 14.107822561264
-3.56446401422674 1.73024805242365 0.312460500543768 0.324719030206854 -2.08450261896307 4.42388494664972 2.06395109350031 5.56188257390803 5.85671861821955 14.4384892767126
-5.15174596959895 1.98576814478094 -0.31958883458918 -0.48743551427668 -3.24062650853937 2.97732145136053 0.869196718389336 5.69557267969305 6.15056402033025 15.3750413114374
-4.56658828908747 1.5437670881098 -0.802321321314032 0.546136015111749 -1.9442700212652 4.07142268961126 0.957615965062921 6.08394729440862 6.53213607614691 14.4586948091334
-5.48445140665228 0.207507974451239 -2.1955643827265 -0.760944479162042 -2.8871976072138 2.53215587789362 -0.915435903722589 4.0068281953985 4.61105430776423 14.5931660001928
-4.84997086958452 0.330967851118608 -1.13230233625932 -0.910208754106002 -2.86967759565874 2.466988511519 -1.67366319136186 3.57093710465865 4.80479139848189 15.0585369543596
-4.283428625627 0.0676112608476132 -1.79632230238481 -1.53578229383989 -3.80569119886918 2.0408187346025 -0.512472586198285 3.78661779923873 4.15621809525923 14.4722133116289
-7.12816212394021 -2.02472470023415 -2.76648304679177 -1.90961811759255 -4.63204357840798 1.01539637825706 -3.14139721610329 1.16336467049339 1.96438147804954 12.6572678305886
-7.12200975418091 -2.130455493927 -1.97089624404907 -1.47002649307251 -4.73902559280396 0.870313167572021 -3.4233250617981 1.74943780899048 1.9759726524353 13.5066676139832
-6.11381717161699 0.171440167860553 -0.227151827378705 -1.06253619627519 -3.77944560484453 2.486018224196 -1.60903163389726 3.62822727723555 3.68146328492598 15.0438878969713
-7.9052773215554 -1.68644721291282 -1.75078971169212 -2.30419928810813 -4.28530127785423 0.899696280739523 -2.2906590201638 2.6760968468406 2.32079975821755 13.5758952400901
-5.40381188826127 0.397947831587359 -1.33138986067338 -0.520490126176313 -2.82279153303666 3.19918303056197 0.101379914717242 4.30646280808882 4.45150904221968 16.2608824209733
-3.98830960880627 1.0780947338451 -1.01072858463634 -0.531837211955679 -2.6765210498463 3.10620809901844 0.294264091144907 4.91435839046131 5.13016344417225 17.0409733187069
-6.4219934723594 -0.0634615204550997 -1.04169676520608 -1.02369139411233 -4.46885321357033 2.01648976586082 -1.59960768439553 3.32882859490135 3.50630929253318 16.2914413430474
-7.94429918635975 -1.8647932659496 -2.12253710139882 -2.85122820247303 -4.43121858943593 1.22074178348888 -3.22114321101796 1.73594907413829 2.60777238499034 13.6925297130238
-7.06286073164506 -1.05611062483354 -0.116390471024946 -0.664036039872602 -3.91301560835405 2.26406549973921 -3.59919763044877 2.05138182206587 3.56496405168013 14.4754729227586
-6.52187363884666 -1.0235330321572 -2.75274293205955 -2.13897340080955 -4.40965096733787 1.49839956977151 -3.96821419975974 2.26311285712502 3.15702707984231 13.9264395973899
-6.96913302161477 -0.969678523323754 -2.17709505774758 -0.810981395027856 -3.83703577735207 1.59367596886375 -2.90307390906594 2.66755044243552 2.65701806328513 13.9716914870522
-5.88538651032881 -0.215912862257525 -3.12124542756514 -1.28808121247725 -3.22717194123702 2.82457633451982 -0.778460545973346 3.3124322457747 4.17691798643632 14.0137922330336
-6.23270223790949 0.0684623891657061 -2.80460355932062 -0.194982511346989 -2.90552519018 3.40153600519354 -0.185903531854802 3.78037168329412 4.08301832025701 14.2205405408686
-5.23178732611916 0.27503144524314 -2.59381544806741 -1.33545363166116 -2.93427336432717 3.06805264733054 -0.529732348702172 3.26194607994773 4.23554551384666 14.515602944114
-6.10253557725386 -0.175323815779251 -3.0663817839189 -0.825390191511673 -3.02304491563277 2.82815137342973 -0.791515679792923 3.48853269056841 4.03160920576616 14.8619798703627
-5.85450899817727 -0.119010569832543 -2.83403742530129 -1.58613550879739 -3.68817103125832 2.24997746727683 -2.20185053565286 2.68235814354636 3.852863667228 14.3931373336098
-5.90568554618142 0.0653609015724861 -2.72538387992165 -1.94449055411599 -4.28337109305642 1.96277797005393 -1.31465161063455 3.09760176918723 4.16350924751975 14.4299565531991
-7.3643965547735 -2.10198543721979 -4.27121494466608 -2.35735462362116 -4.66316173726862 1.06638194864447 -3.13678501302546 1.61525394266302 2.07664539163763 12.4830207998102
-6.7995118487965 -0.880248009074819 -3.22981160770763 -1.8130730975758 -4.52731031071056 1.37153345454823 -1.63639157902111 2.65400892604481 3.28592687953602 13.3367152820934
-6.98840798464688 -1.14102067080411 -3.01947487917813 -3.51937188235196 -5.45918358889493 1.39264975461093 -1.53694810000333 2.66981612118808 3.37362776669589 13.3675280657682
-7.37076043215665 -1.4024491223422 -3.39854668703946 -3.50710915652189 -5.52913140383634 1.13356352719394 -2.01608323183927 1.57617140683261 2.74789095791903 13.6383514490995
-6.05195185921409 0.405561949990012 -0.801509354331277 -0.636353943564675 -2.62488696358421 3.90408947684548 0.298830535195091 4.39639141776345 4.90764572837136 16.5350855849006
-6.88910114114935 -1.13813411539251 -1.79279529398138 -0.919937246496026 -2.36148082559759 2.66298568898981 -1.34486209695989 3.50895679647272 2.82906330282038 14.5215939348394
-6.9274059642445 -1.01621974598278 -1.12925685535778 -0.194909702647816 -2.57527698170055 2.17071377147328 -1.68494380604137 2.87503849376332 2.68909107555043 14.4210768829692
-6.64290826970881 -0.932827169244941 -1.52548425847834 -0.903391057794746 -3.285381490534 1.87802678888494 -3.11219804937189 2.76624376123602 2.55560952966863 13.3016689473932
-4.74288867603649 -0.167016254771841 -2.32177661548961 -1.946717487682 -3.93492816578258 1.37994076121937 -2.26508067737926 3.36651588786732 3.53728176463734 15.8337171207775
-5.69430118907582 -0.499967158924449 -2.80906444896351 -2.72637325633656 -4.64167553294789 1.04604381214489 -1.24200016368519 3.10631602894176 2.87162727009166 14.0791615832936
-4.65370806780728 0.42976323041049 -1.7188192280856 -0.84263667193326 -3.615187254819 2.57127896222201 -0.56102046099576 3.98150006207553 3.98236313733188 14.8944417563352
-2.09852107654918 2.70313373912465 -1.65603908192028 -0.941290699351917 -3.61768039356578 2.80702225078236 0.181077159534802 6.10869423259388 6.93270889629017 17.5236179601062
-5.18588399887085 1.6922755241394 0.557873249053955 0.0538277626037598 -3.5019907951355 3.31763124465942 -0.221408367156982 5.50077772140503 5.52482748031616 16.4912699460983
-4.7716346393932 0.814136921275747 -0.504653514515269 -0.594373286854136 -2.27044826854359 3.0363077510487 -0.334701121937144 4.05978339802135 5.57362693439831 16.6002561439167
-3.44037572687322 0.694637853449041 -1.01659528558904 -0.610917490178888 -3.95378248041326 2.30203111821955 -0.58784047907049 3.8708177393133 4.86708219701594 15.0757859533483
-4.21793989701705 1.02813096479936 -1.31253675981002 -1.73366407914595 -3.9906831221147 1.88474507765336 -1.6129918531938 3.30187745527788 4.62633653120561 14.8566941781477
-3.6074065728621 0.828458829359576 -1.63828463987871 -2.48746295408769 -4.18095012144609 1.20968060059981 -1.64769740538163 3.64378647370772 4.33853630586104 15.7553240494295
-5.25923813906583 0.736218556490812 -1.81542100039395 -1.57629098025235 -3.71569336977872 2.539411648837 -2.34863938418302 4.02131663235751 4.90870867642489 15.1004961577329
-3.67475401271473 1.91114247928966 0.559905182231557 0.271708618510853 -2.77577673305165 3.56079209934581 -0.507216323505748 5.14852822910656 5.77770913730968 17.3917244781147
-4.9339394569397 0.268239498138428 -1.50629091262817 -2.03509187698364 -4.48013734817505 1.64616632461548 -1.28074884414673 2.95839262008667 5.30190896987915 16.1011531352997
-4.76736613186923 0.782631197842683 -0.602601727572356 -0.397126874056731 -3.482824048129 2.51364640322598 -0.915296277132903 3.42931870547208 4.57787255373868 16.1295645627108
-4.22948088212447 0.711423735185104 -1.88740934892134 -1.32148184342818 -3.91316237016158 1.74251447157426 -1.49944128556685 3.25633225874467 4.90751824812456 15.3329967065291
-5.7183370070024 0.194691710038619 1.52714448408647 -0.596291490034623 -5.08510870500044 1.84106927351518 -3.57862562699751 1.97261243300004 3.80470948652788 13.3677359147505
-6.96278702995994 -1.50457322380759 -1.4872220732949 -1.5847448088906 -4.75972306511619 0.452368380806664 -4.10595834038474 1.23376715400002 2.3892542145469 12.642687442086
-3.80636607083407 0.369005099209872 0.477044955166903 -0.512800320712003 -4.19713030728427 1.84792889681729 -3.00904856595126 2.03329362002286 4.03919972506436 13.9001194390384
-6.47587853345004 0.308367911252109 -0.975884255495938 -0.534537133303555 -3.86969643506137 2.03401869860562 -2.4751728144559 2.82135218706998 4.57046336260709 14.4316262635318
-5.6189621405168 0.101380495591599 -0.486260266737503 -0.138363690809769 -3.47919926209883 2.46889129118486 -2.27435383363203 2.52795043425127 4.10563674406572 13.4359594865279
-4.70998004566539 0.296592677723279 -0.108350788463245 -0.837381397594104 -4.25344089161266 1.78539463390004 -2.39451793323864 2.37983127940785 4.75361820567738 14.1880793224682
-6.52361680811102 -0.305595415288753 0.249244672601872 0.226726514642888 -3.95227052515203 1.99357507879084 -2.93424417322332 2.15529058629816 4.02972696477716 14.1531383817846
-7.38238065026023 -1.25256650231101 -0.915473149039528 -0.671136067130348 -4.60389439842918 1.10892183997414 -3.38414876244285 1.42854387976907 3.1258638642051 12.4050071976402
-4.40681806911122 0.240633331645618 0.52218278538097 0.673199020732532 -3.41720358241688 2.11904080997814 -3.95996061671864 2.1746152270924 3.21319993625988 14.3637152541767
-4.34073229703036 1.20639256564053 0.107525149258699 1.00025395480069 -2.24593325528232 3.586343089017 0.802246371182527 5.52484635439786 5.57325486269864 14.9865312966433
-6.18078573400324 -0.492011625116522 -0.666608411615545 1.03459970300848 -2.83469541723078 2.42679158991033 -0.909717161005194 3.8948244268244 3.62959997003729 13.9866639787501
-4.91781669096513 -0.320124201341109 -0.251867823167281 0.0342268423600629 -3.54858832792802 2.05472321076827 -1.67030578093095 3.36108536286788 4.06322712464766 13.5455440954729
-5.7917440587824 -0.340051477605645 -1.3719671422785 -0.0400179082697072 -3.110126321966 1.83471220189875 -1.51037389581854 3.11078661138361 4.60198133642023 13.4152380769903
-4.31096998561512 0.0642817844044075 -0.428558028828014 1.19728120457042 -2.12707868922841 3.16559442173351 -1.25638357509266 3.17707761417736 4.3752816547047 14.2395521033894
-5.5439698826183 -0.630098117481577 -0.551110995899545 0.885746227611197 -2.81176163066517 2.43593429218639 -0.932754291187631 2.43704341541637 3.58974574695934 12.9852235187184
-5.08929594213312 -0.248029310053045 -0.513349134271795 0.815109651738947 -2.33937223607844 2.23880235498602 -0.878722745721991 2.71546880548651 3.70310918634588 13.208595197851
-6.25886522639881 -0.785909522663463 -1.2985952984203 -0.228973258625377 -2.66141497005116 2.02708543430675 -0.783851493488658 2.61319459568371 3.1370269168507 12.7416583408009
-4.91655621962114 -0.226689199967819 -1.68576703505083 -0.277809958024459 -2.40818868116899 2.13653769059615 -0.0182598634199671 3.22585501237349 4.13419069810347 14.7674898104234
-4.88189335736362 1.27988413897427 1.16061572161588 2.58802775469693 -0.549045762148772 4.19970492449674 -0.449932297793303 4.73188189593228 5.37902716723355 14.8831580075351
-3.81225558194247 1.89907864657315 0.666712084683503 2.77770928469571 0.18675641146573 4.47118882265958 0.5823729428378 5.76271943179044 6.21970872012052 15.6148863228885
-3.9603215824474 1.50611671100963 1.37964614521373 2.96372684131969 -0.403677142750134 3.9030063975941 -0.541523135792126 4.77915843616832 5.33372768055309 14.8081646789204
-2.91140859777277 1.50371438806707 0.848212068731133 1.40918237512762 -1.30040662938898 3.30708867853338 -2.00295942479914 3.61486322229559 4.81818181818182 13.9821494275873
-2.95369533192028 2.54540153850209 2.83704086650502 3.70628162730824 0.268852199207654 5.05284592021595 -0.144557987559924 5.210144961964 5.87128158916127 14.7362661014904
-3.52456933801824 1.50271146947687 1.67934148961848 2.411508733576 -0.714932268316094 4.26857584173029 -0.713145082647149 4.38470953161066 5.06250875646418 14.2632984464819
-3.49188397147439 1.70286872170188 0.823824188926004 2.78694560311057 -0.782817580483176 4.11195685646751 -2.36519596793435 5.22243239662864 5.65494563362815 14.4407255866311
-2.99479480223222 2.11577610536055 1.73788551850753 2.51759056611495 -1.09261317686601 4.57324699922042 -1.39737506346269 5.03820805116133 5.97959045930342 13.6571300463243
-4.14209283481945 1.21949659694325 1.24212728847157 2.24517237056385 -0.870329986919057 4.09548651088368 -1.86460031162609 3.94090162624012 4.39817320216786 13.3103965412487
-4.60977971337058 0.930978419563989 -0.540773747184058 0.721480967781762 -1.00709378502586 3.23212206580422 -1.54500996849753 5.28860151984475 4.90648138739846 14.6958519242027
-3.64711396477439 1.05536635138772 -0.0644475676796645 1.1917818329551 -1.95521180412986 3.62990458228371 -2.20650880120017 5.12787993170998 4.04178221442483 13.4045813820579
-3.66128424731168 0.599585732546721 -1.2998588475314 -0.609144965085115 -4.70415000048551 2.08341141614047 -4.34580496874722 3.94915123852817 4.44685479077426 12.3020178881559
-4.53845439390703 1.00604023499922 -0.320686678452926 -0.83093677000566 -4.57595286802812 2.27204670472578 -3.20684466795488 3.91101898713545 5.02206387086348 14.2261606649919
-4.24691909443249 1.16910034526478 -0.268025814403188 -0.502526699412954 -4.36831992756237 2.42336136211048 -3.97047561298717 3.81499916423451 5.22247272838246 14.4934590469707
-5.68541403683749 -1.30191298398105 -2.80817480954257 -3.77833624753085 -6.35765715512363 -1.42141028317538 -8.78529044064609 -0.0708415118130787 -0.553335866061126 8.9759858044711
-7.49918303056197 -2.63372168107466 -3.204240174727 -4.00491842790083 -7.02684340043501 -1.41316923661665 -8.04757437272505 0.047348646684128 1.36708131269975 10.049524454637
-7.12023653550581 -2.40953363938765 -3.65858187241988 -4.10121836228804 -6.20442118211226 -1.80441202683882 -8.95528711839156 -0.329630990461869 0.476782660050826 9.13417706923051
-6.00899081663652 -0.223596148057418 -3.33202510313554 -3.35301738218828 -5.32821803526445 -0.398608736558394 -5.85313373045488 2.09181446595625 2.671982236342 10.2074651197954
-7.5881120074879 -2.24348271976818 -4.63624013553966 -4.16133702885021 -5.36321843754162 -1.13183416019787 -7.12751020084728 1.11113153804432 1.64366327632557 10.5034006725658
-5.30442605452104 -0.449691633744674 -2.255374769731 -2.77066407637163 -5.02565179304643 0.0207482771439977 -5.37183366255327 2.21825995011763 3.26833643479781 11.4697576956315
-3.87469749450684 0.919095230102538 -1.86124305725098 -2.59146385192871 -4.09847145080566 0.961344909667968 -4.71366004943848 4.05251426696777 4.29153652191162 12.378599357605
-4.22616708928889 0.15320455377752 -2.46398103887385 -2.34009111577814 -3.81655634099787 0.964129083806817 -4.73779428655451 3.83972036188299 4.33590947931463 13.7035123044794
-4.23542399839921 -0.663505510850385 -2.53169246153398 -2.56034465269609 -4.69990535215898 0.730585141615435 -5.39432139830156 2.49154190583663 4.85965446992354 13.6473594145341
-6.01080390756781 0.228596956079656 -1.5634391004389 -1.8022086316889 -4.34506866281683 0.927186281030828 -4.98687049692327 3.1712906664068 3.83779075795954 11.592488080805
-6.94505667252974 -0.378108735518023 -2.22771620316939 -3.24590086503462 -5.018941636519 0.421999220414595 -5.14439177079634 2.05629182295366 3.51709962324663 10.8331773324446
-7.67341125661677 -0.74960601980036 -2.25273979360407 -3.41546333486384 -5.46098602468317 0.0508776838129208 -5.7111443346197 1.49116241281683 3.34253608530218 9.17011176889593
-5.7757007078691 -0.402455468611283 -2.5175162748857 -3.9958812193437 -6.56128420396285 -0.491927285627884 -6.05163874192671 1.56824956373735 3.09411797956987 9.94578776793047
-5.02012350775979 1.1005220153115 -3.1434850952842 -3.11434462287209 -5.87791540839455 0.234324429251931 -4.65641310431741 3.59235856316306 5.1056546904824 10.3014168479226
-4.95483169555664 1.13649406433105 -1.69787940979004 -3.04799995422363 -5.57383117675781 0.65754928588867 -4.60626564025879 3.4128288269043 5.6180004119873 11.0584796905518
-4.45708801096136 1.63396499807184 -1.28040267770941 -1.8186278516596 -4.28918792551214 1.55964325124567 -5.07391883676702 3.044206125086 5.69837234670466 11.8477492159063
-3.34776583584872 0.678090182217684 -2.70611849698154 -2.89767352017489 -5.13870707425204 0.524630633267488 -5.46386423977939 2.77467736330899 4.59132775393399 11.7193122777072
-3.85332400582054 0.27678005912087 -3.12660510323265 -2.55805499336936 -4.61868006966331 0.543782164833761 -4.9029989936135 2.62380306937478 5.16294567801735 10.296667506478
-4.86909404234453 0.028994412855667 -1.96887126402422 -3.92042651609941 -5.32284083799883 0.00446400208906539 -5.52689090208574 2.51829418702559 4.95057282014326 12.0289185957475
-4.8769889831543 0.537300491333006 -0.526559448242189 -2.38334617614746 -4.16325149536133 1.42566719055176 -3.84568367004395 3.68326225280762 4.89365425109863 12.8154391288757
-3.53575925827026 2.25546903610229 -1.9235728263855 -1.78472738265991 -4.54761533737183 1.6824948310852 -3.76971845626831 3.40786237716675 6.02327318191528 12.8580872535706
-3.06034510352395 1.60202080986717 -1.39594309546731 -2.47333567359231 -4.49590532996438 1.0753360488198 -3.66176455237649 3.33049447319724 5.08166367790916 11.9483371474526
-3.41978077455001 2.4389199777083 1.6616344018416 0.535818056626752 -0.929695172743365 4.01427360014482 1.76395411924882 7.36942573027177 7.29781814055009 14.2778927846388
-2.59716933857311 3.45904213298451 0.934534610401499 1.5291448246349 -0.630979000438344 4.13249641765248 0.214674533497202 7.13465744365345 7.16314560283314 14.3421030651439
-1.26827971718528 2.9730523369529 1.8781398079612 0.534408881447533 -1.43264739296653 3.76658280112527 -1.38262717507102 5.66620094992898 6.82540924765847 12.4610002777793
-3.90475421385332 2.73285812898116 0.899568982557817 0.0285000280900434 -1.537246279283 3.45242638154463 -1.32502513365312 5.6982273535295 6.27049965424971 11.7097711042924
-1.82219918857921 3.28199831355702 1.53238455165516 1.14640966762196 -0.795584045756947 4.27332941402089 -1.50052102695812 6.54387537349354 6.84040895808827 14.2451988827099
-2.18689000389793 3.2675615570762 1.33935702063821 1.25744593360207 -0.879747746207496 4.44549429633401 -1.01684033653953 6.57323897101663 7.10744536139748 13.754421117089
-1.11660548123447 3.75179986086759 2.09820584383878 2.64099053469571 2.35608605471524 5.25778512087735 -0.503806790438567 6.61693219271573 7.60699109164151 13.1289890202609
-0.779342035813766 3.59937729402022 1.60021843476729 0.272226949171586 -2.03592048124834 4.41279377503828 -0.369832377000289 6.79104294343428 7.70022739930586 13.3884226278825
-2.37441967183893 3.45060779398138 0.726154821569271 1.51068164652044 -0.097234231775456 4.59436942880804 -0.883098108118229 6.97632648294622 7.63068153207952 14.0074110204523
-1.64199634031816 2.88940910859542 -0.0415820641951115 1.19394497437911 -0.731670336289838 4.12049107118087 -0.932479815049604 6.30723003907637 7.2829456762834 13.4308863119646
-0.727999652515759 3.71399501453746 1.3286619533192 2.9540453303944 0.785450970042834 5.22548774372448 0.697693859447131 6.83891395222057 7.75004581104625 13.8139477122914
-1.68093363155018 2.91809972416271 1.24245389591564 0.956944786418568 -0.912708915363659 4.12378724705089 -0.840786613117565 6.4955094684254 6.99694570194591 14.1047843326222
-1.17170656377619 3.25647603815252 0.257406824285333 1.48014509027654 -0.266297704523261 4.50255166834051 -1.83489359075373 6.65276395624334 7.36614572351629 13.7762285405939
-2.12625539086082 3.91133272864602 2.25539267279885 1.94890940406106 0.0729957840659416 5.14118254401467 -1.13318288109519 7.22063315131448 8.243909480355 13.221671702645
-1.04978856173429 3.74893179806796 0.703522595492277 1.74245539578525 0.822228345003996 4.69429675015536 -1.120549288663 7.00915709408847 8.07645407589999 13.7585748759183
-1.89336058876731 2.48354008414529 -0.00248000405051485 0.450227286598899 -0.399933312155984 3.909863021157 -1.59763762734153 6.27003624655984 6.83822682120583 13.5619960091331
-2.96120647950606 2.8084620995955 -0.651094479994342 1.1569900079207 -0.0320663885636776 4.31360240416093 -1.01687626405196 6.75246997313066 7.34999080137773 14.0138351483779
-2.08597933162342 2.58825029026378 0.428764473308217 1.30377210270275 -0.553657401691783 4.11046708713878 -2.29798113216053 6.44392503391613 6.84377301823009 12.5332495082508
-2.5965316252275 3.3413574738936 1.39717603163286 2.13268208937211 -0.734911675886675 4.63049912886186 -1.31140780015425 6.58400845961137 7.66368222670122 13.2248399301009
-2.50720413381403 3.63911620920355 1.16348640268499 1.90298263376409 0.422847669774836 5.18978492563421 -0.957441407983953 7.00098602121527 7.51798145120794 14.6154829675501
-2.0728799646551 3.86690885370428 1.75640088861639 1.62383634393865 -1.28972833806818 4.99536687677557 -1.37943475896662 6.74673730676824 8.13083631342107 15.0749869996851
-1.71510616649281 3.44518169056285 1.33156093250621 0.686127506602894 -0.917231715809216 4.21856101642955 -1.60891643870961 6.87788184772838 7.70512756000866 14.041578613628
-4.13552353598855 1.80910804054954 -0.0806433937766329 0.157208702780984 -1.81753037192605 2.91944815895774 -2.78147385337136 5.48541476509788 5.92320945046165 13.4523465850137
-1.93707838058472 3.89693841934204 0.698305225372316 0.281099414825441 -2.80532064437866 3.97982130050659 -1.64419546127319 7.03651914596558 6.48110017776489 14.7237118244171
-1.6056958285245 3.15175808993253 0.780698672207919 0.89104451266202 -2.2864991274747 3.95306481448087 -2.42816172513095 5.49638356295499 6.67804516878995 14.225084439191
-0.199740609255706 4.08337859240445 0.762295523556794 0.355763235959138 -1.92074318799106 4.47970275011929 -1.81027718457309 6.7139327916232 7.37976340380582 15.2936754616824
-1.19542124488137 3.47231290123679 0.569766972281716 0.952262852408669 -1.95155527808449 3.80142781517722 -2.64323046424172 5.82717320702293 6.73526379845359 14.8347294070504
-2.98603939576583 2.77302718596025 0.536259417100386 0.457663301988081 -2.19412350221114 4.09165072874589 -1.53263210816817 5.46886802153154 6.47966361479326 14.8960144563155
0.485827298597854 4.52108273072676 1.8723858313127 3.49960884614424 1.91880592866377 6.45938858552412 0.167145581678909 7.63520988984541 8.11860928101973 16.7205016331239
-1.77188891497525 3.51529198559848 0.542390641299161 2.65230923565951 1.15027600201693 5.80927067669955 -0.142404738339511 6.65833836468783 8.15930920514193 16.5055999127301
-2.26557728160511 3.98589328419078 0.484045063365588 2.25082782398571 0.683586155284534 5.47138885151256 -0.651205028187146 6.84951308857311 7.58982757221569 16.1593959678303
-1.50522632598877 4.41142444610596 0.614780235290528 3.26377277374268 -0.309707832336425 6.3144214630127 0.564945030212403 7.75902633666992 8.25777320861816 16.6809205293655
-1.8452544038946 4.28250266855413 0.377886312658138 2.30259849374945 -1.27244327718561 5.17607738321478 -0.921136361902409 7.20306350534613 7.61060001199896 15.7964916402643
-3.00312594500455 3.57688065442172 0.622087678042327 1.85409947308627 -0.769706526669587 4.82119294079867 -2.25522021380338 5.78726406964389 6.74010010632602 15.5187322703275
-2.2727012981068 3.5191278110851 0.337057078968396 2.0412635456432 0.750587428699841 4.87717052806508 -1.33233836780895 6.08220192302357 6.88626381267201 15.9998240124096
-2.00254826112227 3.88036246733232 1.49724765257402 2.00526423887773 0.658266024156049 5.39144034819169 -0.862657590345904 6.48473544554277 7.72626395659013 15.5435652299361
-1.20963456413963 3.86285803534768 0.295007922432639 2.19857332923196 0.692449786446311 5.0867073319175 -1.05979134819724 5.92804167487404 7.50957224585793 16.5365173599937
-1.86744390834462 3.30223382603038 0.62756837498058 1.19798196445812 -0.801895965229381 4.72777284275402 -0.887118209492076 6.03043950687755 7.48198140751232 16.0995479930531
-1.917210076072 4.04334023215554 1.78645851828835 2.08449986197732 0.195491339943626 5.20714333274148 -1.09916350624778 6.33561852195046 7.41449978568337 16.8371582291343
-1.48137949163263 3.93908597772772 1.91713811700994 3.37150861566717 1.43766691034491 6.21218683069403 -0.410559636896306 6.60379602258856 8.13550950830633 18.4603931183165
-0.954048850319602 3.42002513191917 1.57844474098899 0.646399758078836 -1.4280364296653 4.2220757224343 -1.81205628134988 6.16670920632102 8.05840041420677 16.5435822226784
-1.61012672944502 3.5554196877913 0.954692606492475 2.13678145842119 -0.938625569777056 5.0529897256331 -1.42277931733565 6.58962893919511 7.25078177885576 17.6301363451914
-3.55090278278698 2.50312763560902 -0.212325512279165 0.857636035572398 -0.572480617869985 4.00844055522572 -1.92285102497448 4.76944786418568 5.99663597453724 15.9484221350063
-2.73704485459761 2.76595731215043 0.559912161393598 1.64565511183305 -0.780902429060504 4.60891004042192 -2.38454393907027 4.03961320356889 6.31465478376909 15.0025522275404
-3.96578187075528 2.00868254574862 0.0449984637173735 0.384363469210538 -2.53226060000333 3.09796839627353 -4.2127720746127 3.65646963986483 5.57436400326815 14.4504397478971
-3.50927591323853 1.82761526107788 0.199395656585693 0.742644786834717 -2.21381616592407 3.14386701583862 -3.89260911941528 3.36312341690063 5.7016453742981 14.3871295452118
-2.71596418727528 2.90967191349376 1.05371583591808 0.635954986919057 -1.6498383175243 3.76656640659679 -3.10893522609364 4.76425279270519 6.78395475040783 15.7817608226429
-3.12324366136031 2.49335065321489 0.950784353776413 1.27770009474321 -1.05328974290327 3.68003907637163 -3.0779899076982 4.24222627119585 6.39469972090288 14.8613089604811
-2.88060679869218 2.42198929353194 1.08680614991621 1.6466549353166 -1.31533351378008 3.98639664216475 -2.72198214964433 5.18014606996016 6.71565422578291 15.598055453734
-0.474634569341486 4.46756990606135 2.72638948613947 2.69302709752863 -0.976517122442072 5.48966272527521 -1.10760347192938 5.99223573858088 7.45202692205256 16.1782848423178
-2.64470135948875 2.8224645874717 1.07267916419289 0.354144694588403 -1.88467633507468 3.73891222693704 -2.24512135765769 5.33330023505471 6.71014559485696 15.4911130688407
-2.21553029147061 3.87632094296542 1.54471980008212 0.791490658846769 -1.21336926546964 4.25924025448886 -2.11761273470792 6.59040747555819 7.72649107846347 15.5884710398587
-2.16421708193692 3.68348017605868 1.44276228818027 0.954135808077726 -2.17303666201505 3.63330832394687 -3.23528870669278 5.16318312558261 6.47113600644198 14.8810412016782
-2.60671656348488 3.03916890404441 1.07308347008445 -0.626926829598165 -3.94995920874856 3.00701482079246 -2.81819193579934 5.30560929558494 6.38207299492576 14.4479776122353
-2.14106902209195 2.63386002453891 -0.0562015446749591 -0.606927481564608 -3.98799857226285 2.94573727521029 -2.59739836779508 5.09219685467807 6.4550727930936 15.138972195712
-1.21125906163996 3.3501108342951 1.63388330286199 0.890118425542656 -2.51983946019953 3.74024278467352 -2.8044940775091 5.09528524225408 7.08611852472479 15.4967699701136
-1.40900963002985 3.56388027017767 2.98378402536565 1.00754577463323 -3.29697197133845 3.8302977735346 -3.15924041921442 5.31562740152532 6.9705451185053 17.2729887420481
-3.09303910515525 2.36417334296486 0.450375964424826 -0.273153851249003 -4.08821923516014 2.87670462348244 -3.2726598479531 4.70920508124611 5.81984560706399 15.9862047932365
-2.99900097413497 3.35767226652666 0.6523700280623 1.1589732690291 -0.591642804579301 4.17413764433427 -1.81044621034102 6.13339572386308 6.99497275785966 16.8225001020865
-3.74204116301103 1.92368073029952 -1.20701652006669 -1.16545539335771 -1.72030120329423 2.58485168977217 -1.8245587869124 4.48611206574873 5.16554588838057 15.0478326754137
-3.21185539419001 2.54093219583685 -1.35633705312555 0.140763776952571 -2.19170807058161 3.19890071695501 -2.61510894948786 4.30823852365667 5.58276321237738 14.5612178022211
-1.5892503304915 2.71829819245772 -0.094426874680952 -0.0748918099836864 -3.91793799833818 3.38633083863692 -1.7667405648665 5.06657623811202 6.26110958619551 17.0671562509103
-2.24279061230746 3.95679434863004 1.65606650439176 1.43341788378629 -2.42631760510531 4.6213079365817 -1.48690644177524 5.10804804888638 7.29141768542203 16.5045450600711
0.52700732838024 5.15925620685924 3.56625484119762 2.89175437580456 -0.882469905506479 6.08496783863415 -1.63256718028675 6.24199508320202 8.65975497852672 17.070060180534
-0.472695827484131 4.12300157546997 2.54114389419556 3.15370893478394 -0.349740505218506 5.65933752059937 -1.7740912437439 5.39873170852661 7.81370878219604 17.5155874490738
-1.60892659100619 4.57821482745084 4.08780020800504 3.76659983721646 -0.751874741640957 6.1492864522067 -1.37202244671908 5.47957343188199 8.12660044756803 16.5202754172412
-0.257265125621448 5.1294040333141 4.24050995219838 4.37291809428822 -0.536319767345081 6.64393993724476 -0.751260792125354 6.16407772411 8.25191780437123 17.1602735172619
-1.73234698555686 4.48111965873025 1.42077687003396 2.67287304618142 -0.501578781821511 5.22389366843484 -1.22704264900901 6.32595780112527 7.69587280967019 17.3795990607955
-0.159535936875777 4.69767612977461 1.64135021729903 3.38544506593184 -0.175427965684371 6.45552677674727 0.0815510229630902 7.17527718110518 7.99244541688399 17.4193162397905
-0.384105058149856 4.23679223494096 1.34123864607378 3.19546380476518 -0.814826341108841 5.79003491835161 -0.00552115006880172 6.78504910902544 7.92746320204301 17.8902207745747
-1.42509958960793 4.65464951775291 1.95908810875633 2.79294564507224 -0.70448992469094 6.03978040001609 -0.59255144812844 6.87863232872703 8.91894604943015 17.4892592050812
-0.767220453782514 4.66127876801924 2.40881351991133 2.7363729910417 -0.832549051804975 5.83271317048506 -0.648962931199506 7.42241100831465 8.46837238831954 18.5319270329042
-1.22959992668845 3.75168516852639 1.30262091376565 1.34027197577737 -1.83577058098533 4.79744913794778 -1.4647912719033 6.54912855841897 7.57627299048684 17.7176603338935
-0.578722789070824 3.59053532860496 0.321675465323707 1.34883610985496 -1.9309871933677 4.59906880638816 -1.45219118811868 6.57066838524558 7.27783601067283 16.4936489321969
-1.61162320050326 5.30697592821988 2.09780177203092 3.01422747698697 -2.18479100140658 5.89321383562955 -0.64034787091342 7.73140296069058 8.82822760668668 16.994995561513
0.370450999520042 5.78768446662209 1.14273455359719 2.33046343543313 -1.31771275780418 6.50216391303323 0.793739344856956 9.10623362281106 9.90746405341408 18.7513362429359
-0.100652477957986 4.80470869757912 1.25127814032815 1.60395453192971 -3.1947229125283 4.9072696945884 -1.19867875359275 7.03675959327004 8.30795500495217 18.6961017034271
-0.0368481982838027 3.35460554469715 0.854732383381236 0.972864020954479 -4.10320485721935 3.86649023402821 -3.19229520450939 5.2663744579662 6.83686338771473 16.4965731989254
0.30993552641435 3.90033908323808 1.29147429899736 0.896044687791303 -2.9510946707292 4.29127402739091 -1.6744890646501 6.26780600981279 7.66904540495439 16.785822705789
-3.90916162837635 3.67742246281017 -0.134509147297251 0.507090507854116 -3.91161638606678 4.03025525699962 -1.81157595027577 6.23608964573253 7.44409078251232 16.3155841220509
-2.35939025878906 3.38485240936279 -0.206079483032227 0.8370361328125 -4.09567832946777 3.7275390625 -2.14560508728027 5.71571636199951 7.33203601837158 16.2238991260529
0.614901698719372 4.49551311839711 1.50289646495472 1.60130039561879 -3.6056602824818 4.72908703197132 -1.40816577564586 6.75827900279652 7.94030014384877 17.4561818312515
0.0922285860235057 5.31898468190974 2.98618763143366 1.0580546205694 -3.84917384927923 4.46203869039362 -1.07652217691595 6.47561710531062 8.80005424672907 16.9171767776663
-0.859010340950707 4.88039147637107 -0.514003398201684 -0.295726420662621 -3.18109858252786 3.98023450157859 -1.22657168128274 6.63944470665671 7.33027303002097 18.1344905622981
-1.62446362755515 4.50067370154641 0.128752162239767 1.45786326148293 -2.29686696312644 4.57776491858742 -0.0460315444252721 6.87978213050149 8.0428632996299 17.5633904538371
-2.22117859233509 3.95514625202526 -0.0117383610118509 1.64348167072643 -2.78373772014271 4.83414977680553 -0.693243564258921 6.73870891224254 8.08548205982555 18.2243883896958
-0.962432609904898 4.05497003902088 0.281429542194712 0.461881888996469 -3.49955152164806 3.9098465572704 -1.12198232303966 6.5217735897411 7.50788141597401 17.3471432458271
-0.280058834769509 3.6760139725425 -1.12512109062888 0.931691195748069 -2.42816254875877 4.76464750983498 0.649527575752952 6.78640940406106 7.89969065406106 17.3602038881995
-0.268514659188011 3.55882260582664 -0.529014613411643 0.667509052970193 -2.53163340308449 4.15330693505027 -2.04151728369973 6.61844346306541 7.05950925133445 17.2797766067765
-1.23126753026789 3.76654283350164 -0.409162122553045 1.44771806543524 -2.3718639200384 4.26328698938543 -1.99812277013605 6.47756997888738 7.08571855371649 17.2275032812899
-1.47376200069081 3.36672834049572 0.0784364093433716 1.83976415287365 -1.52561518062245 4.75824407230724 -1.21470590938221 6.20001367222179 7.44876340519298 18.0612853292714
-2.65278614217585 3.72571384256536 0.127805822545831 1.66125499551946 -2.61463726217097 4.99713241403753 -0.923395044153388 7.13423454111273 7.47025405710394 18.5833973223513
-2.24615905068137 3.19026901938699 0.862271811745384 0.449935462258079 -3.35361907265403 4.25767662741921 -1.43114707253196 6.57098820426247 7.31693604209206 18.1422596088865
-2.66726414940574 3.62017138221047 -0.32790295860984 -0.310963795401832 -3.33565823815086 3.9834192536094 -0.598952458121559 7.19245512702248 7.37303621985696 17.7159169457176
-3.65642153133046 3.16477407108654 -1.8264101635326 0.0191003192554824 -2.21911417354237 4.11543286930431 -0.265619147907604 7.17891896854747 7.09410012852062 17.0264400948178
-1.94859401529486 3.13261230642145 -3.10112277811224 -0.638926428014582 -3.31305019205267 3.48328025991266 -0.800560873205011 6.28041370565241 7.34907253438776 17.3308717792684
-1.58094910708341 3.88718768033115 -2.57037667361173 0.429873189059172 -0.757333079251374 4.63062067898837 0.496903142062102 8.07072897824374 8.18587275418368 17.5673531499776
-2.5141358982433 2.93678134571422 -0.455660403858531 0.390891491283071 -0.516129077564585 4.31137698780407 -1.15059143413197 6.68921321522106 7.97389072071422 16.593304215778
-1.8953292239796 3.63039995540272 -0.798969971049917 1.17071844447743 -0.711529480327261 4.93122221339832 0.584964049946176 8.19934774745594 8.51871801723133 16.0670874248851
-0.776550258289685 3.57019141804088 -0.947568858753552 1.18629077564586 -0.231260265003552 5.17390159260143 0.907251392711292 8.60479930530895 7.66129115711559 16.2236626495015
-2.19766065424139 3.42147138768976 -1.53121015375311 -1.24760076349432 -2.74281904047186 3.45470884496515 -0.524671762639827 7.47548463994806 7.43840006048029 15.9707155531103
-3.72720106298273 2.07403699701483 -1.91917379552668 -0.30726392919367 -2.0432449167425 2.89246312921697 -1.61088522130793 5.51860467737371 5.2437366658991 14.6348625833338
-6.43445987701416 0.222850608825684 -2.84827632904053 -4.03865451812744 -3.64398975372314 0.408925819396973 -3.29682941436768 4.30305557250977 4.74034576416016 13.0295470237732
-5.2498513395136 0.663772470300849 -3.42383777445013 -4.02100955789739 -3.51735507791692 1.9429272478277 -2.95449077432806 5.01931465322321 4.6629904573614 12.3145512407476
-6.1554066137834 -0.427806516127152 -2.48575748963789 -2.5716721014543 -5.43435825868086 0.828634600205856 -3.06204762025313 4.26058230833574 3.19732699827714 12.4566086335616
-4.5496225530451 1.11279390508478 -3.23508169000799 -2.40563680475409 -3.76003362482244 1.57752702886408 -2.09745313471014 5.74614332372492 5.31036375219172 14.8400173013861
-4.57955819043246 1.99659079638394 -1.30498009595004 -2.30031853589145 -2.70175820263949 2.42467993822965 -0.418299492922696 6.45515364733609 5.80368155566129 14.5313999089328
-3.55949272675948 1.31135878996416 -3.09392799897627 -2.53620972199873 -3.84612907929854 2.39263759092851 -0.983004231886429 6.4121335549788 5.48579059080644 15.1407321496443
-5.494839182767 0.798655995455654 -3.73923348513517 -2.55729912844571 -3.41033982363614 1.91592265042392 -0.77924775210294 5.80069495114413 5.43370009335604 15.1198523131284
-5.5577224037864 1.65233962319114 -1.83655388571999 -3.20673592307351 -3.87986405112527 1.45485274574973 -0.0919745705344468 6.89059989235618 6.22726313851096 16.1838801362298
-4.71476207212968 1.14169659181075 -3.26389537291093 -3.11336360411211 -3.65863643126054 1.12519611878828 -0.929256777329879 6.02631058259444 4.94163670106368 15.7116447882219
-3.77730699018998 1.00793509049849 -3.07583184675737 -4.17252679304643 -4.80526872114702 0.832380814985797 -0.851388411088422 5.64173082871871 4.61447290940718 14.8467505411668
-4.14546865116466 0.0293474804271341 -4.27285092960705 -4.85593694340099 -5.67846959720958 0.0742827068675638 -1.18554776798595 5.1521540294994 3.4480639110912 12.8955536495556
-6.51931072581898 0.421069370616568 -4.31203724254261 -2.96700931895863 -5.05146099437367 0.72778628956188 0.0317108501087553 5.28946517597545 3.1639911998402 13.0013739932667
-7.77797125036066 -0.944103223627263 -5.12928388768976 -4.43941877538508 -6.23908231908625 0.165874498540706 -1.93631170446222 3.98280717676336 2.35458185022528 13.7155275518244
-4.20285863876343 0.599438953399659 -2.35085935592651 -3.0728175163269 -3.79025716781616 1.99014596939087 1.16811685562134 6.15971975326538 3.88918142318726 14.0298095226288
-4.76910770589655 0.862800710851495 -2.41970813924616 -2.17640865499323 -2.62961757833308 2.30680667703802 2.24013053720648 7.36760532205755 4.89359103983099 14.9425100023096
-5.4794658314098 -0.274460185657848 -3.8035567890514 -3.79846416820179 -4.02796398509632 1.05057872425426 0.971818577159535 5.5089899409901 3.53153670917858 12.9988323558461
-6.41869121031328 -1.3634353204207 -3.17346530394121 -3.90503650145097 -4.77556376890703 0.799543805555864 0.126581616835161 4.38969654603438 2.30996365113692 12.4621681646867
-7.67126007947055 -2.28675003918735 -3.57396050366489 -5.04488106640903 -4.5986835566434 0.374493399533357 -0.638983925906096 3.81782416430386 1.86411742297086 13.2001154812899
-6.3734864581715 -2.03980725895275 -4.15696233402599 -4.36730092655529 -4.62071508060802 0.0855894695628763 -0.568457542766225 3.78203398097645 1.45569902766835 10.5140915523876
-8.42386668812145 -1.8008865703236 -3.03309482227672 -3.97600978504528 -4.821033893932 0.88777881969105 -0.99962466846813 3.95951515544544 2.35399109233509 10.6473703991283
-5.44734935760498 -1.46477298736572 -3.50316791534424 -5.75313549041748 -5.39455013275147 0.427589607238769 -1.43098621368408 4.14529914855957 3.58686370849609 11.189803314209
-7.91364957636053 -3.45430852716619 -5.29293920343573 -6.70440961664373 -7.21135236566717 -1.750067728216 -3.79594709222967 2.4759597604925 0.429591161554509 9.36642931157892
-6.03929645364935 -1.92932445352728 -3.46801311319524 -5.34924632852728 -6.09572727029974 -0.158673589879815 -0.509949987584893 3.68077057058161 1.47575443441218 10.2747761552984
-6.42379776347767 -2.27477661479603 -4.31547752727162 -6.91971794475209 -4.8652345310558 -0.716156161915173 -2.08369652141224 3.32278903614391 1.52628120075573 9.71171554218639
-4.29147272976962 -0.257853802767666 -3.9321549502286 -6.09399157437411 -3.93773394497958 -0.289922055331143 -1.19915705594149 4.39903706637296 2.33000916567716 10.0314537915316
-5.13897766633467 -1.10067429109053 -3.3816667990251 -6.0747820334001 -4.20262398286299 -0.00451149507002313 -1.44215454621748 3.9496434731917 2.43121848539873 9.9812949700789
-6.56656568700617 -1.60565107518977 -3.51193922216242 -6.84786337072199 -5.05171125585383 -0.738331968134101 -2.86766164953059 3.33984929865057 1.63713723962957 9.36158162897283
-5.81897852637551 -1.80098841407082 -2.25449869849465 -5.99808237769387 -5.55281565406106 -0.894961573860861 -2.9531624100425 3.11074521324851 1.54491879723289 9.40593793175437
-4.11910522634333 -0.414015657251532 -3.35511291677302 -5.2645996874029 -3.34573066884821 0.264701002294366 -1.38981712514704 4.92202865427191 2.76140033548528 10.2914696866816
-7.10319669896906 -0.138377744501287 -2.55170210058039 -3.97415502721613 -2.68310697728937 1.19804612940008 1.23086778467352 5.91144601648504 4.07684556787664 12.2968281919306
-5.44893587285822 -1.84565675908869 -3.72434557134455 -6.06172693425959 -4.95930040532892 -0.561335927789862 -1.57781541997736 3.58925210779363 1.67727338617498 10.1606460744684
-4.34487009915438 -0.862070569125088 -3.20920802029696 -5.84274531277743 -4.13285494717685 -0.0961117831143454 -0.893192776766689 4.72327183810147 2.918254366788 10.3495478543368
-6.11867016878995 -1.22967785921964 -3.86168545809659 -5.95610875216397 -4.57339543429288 -0.609228793057529 -1.5566031369296 4.10765200528231 2.08788996609774 10.8274939623746
-7.02365038611672 -2.02340433814309 -3.67101404883645 -6.50260851599953 -5.96534655310891 -1.25299761512063 -2.62672159888528 3.21476151726463 1.47439076683738 10.1984899260781
-7.92262455333363 -2.58743854869496 -3.82205196727406 -6.35270878184926 -4.55794521678578 -0.640260661732068 -3.47416874278676 3.08069423328746 1.70229152332653 10.3955264438282
-7.4262058171359 -1.68494910326871 -1.90192526904019 -6.01548117724332 -3.75017279711637 0.259222802248868 -2.54163474169644 3.80376416119662 2.90351849469272 9.97663098248568
-6.49510283036665 -2.7176103071733 -4.75163740678267 -6.31618208451705 -3.54895491166548 -0.64534086747603 -2.9129228071733 2.61216264204545 0.948817305131392 9.5846643968062
-7.73122719851407 -2.81125763979825 -5.01928643313321 -6.73630837527188 -4.05392960635098 -1.0595925244418 -2.76685074892911 2.78559084805575 0.838690480318938 10.3565260973844
-6.75468876578591 -1.5042577049949 -2.49796726920388 -4.00454571463845 -3.81300022818825 0.196593735434792 -2.19213536002419 3.7662148215554 2.36445472023704 11.472265217521
-8.60753808455034 -2.36633859114214 -2.7197474046187 -5.43236337141557 -4.4875467820601 -0.331937651200729 -2.70649514631792 3.16947760148482 2.51663603349165 11.703721185164
-4.74648471312089 0.440755887465045 -1.4760875268416 -0.699581102891401 -2.25677676634355 2.56850246949629 2.59116272492842 7.43881039185958 5.10341839356856 14.9843562082811
-7.96691607561979 -1.42584513750943 -5.02037715044889 -3.24759005633268 -4.75324343768033 0.366835602847011 -2.28133296099576 4.85743332776156 5.19440937909213 15.0267436591062
-6.07380443919789 -0.724425853382456 -3.96007496226918 -2.9900184284557 -3.70889431346546 1.12771838795055 -0.853364528309214 4.49558681141247 4.88998168598522 14.6265186656605
-5.46413161537864 -1.78328635475852 -4.21159674904563 -2.93520858071067 -4.31084182045677 0.566607215187766 -0.250893852927469 4.07446930625222 4.48179123618386 15.6645178578117
-5.80593208833174 -2.91014580293135 -5.46299652619795 -2.8497820334001 -3.63925461335616 0.133263544602826 -0.677052541212603 2.94959159330888 2.20221801237626 14.3936690850691
-7.18103912526911 -2.10185745412653 -4.59041526967829 -3.93084457570856 -5.45361259633844 -0.0769284074956715 -0.790253907983953 3.30065318887884 3.06615421121771 13.771236150915
-5.22332902388139 -0.745320753617719 -4.63504739241166 -2.08354516462846 -4.8324198289351 1.99723295731978 2.99097971482711 7.19907812638716 5.57345442338423 14.5083988146348
-5.99872463399714 -0.599125558679756 -4.17102878743952 -1.76231830770319 -5.36684101278132 2.10228568857366 1.36041004007513 6.72016746347601 4.68968135660345 16.8551860505884
-6.78507372249257 -1.37872835506093 -5.31599184383046 -2.15430017818104 -5.06580110896718 1.69879678379406 1.75997117649425 6.58639482151378 4.56670049320568 15.1487975467335
-4.97578956430609 -0.984094160253353 -5.38148643320257 -1.8230452710932 -5.43146659677679 2.56344268972223 1.90749405080622 6.98773620778864 4.62595413381403 16.2530900066549
-5.50506631677801 0.154805738275702 -3.90074388330633 -1.48152772730047 -5.40384141748602 1.7549091165716 2.04250295812433 7.04865225011652 5.47447260076349 16.95230253393
-3.25221538543701 0.172652244567871 -3.41070079803467 -0.69835376739502 -4.0936975479126 2.85806369781494 2.73657894134521 7.71809005737305 5.684645652771 16.0965576171875
-2.69441585540772 0.527670097351074 -3.27638416290283 -1.85763721466065 -4.79583148956299 2.08122940063476 2.50011653900146 6.55671329498291 4.33236331939697 14.9677509784698
-4.06611239693381 0.568523528359155 -3.05918299935081 -1.34905421517112 -5.35212504646995 2.28340542533181 0.951784255287865 6.25784599997781 5.12194550254128 16.886145474694
-7.42820412895896 -0.655233929374003 -3.23103196404197 -0.861900875785135 -4.84872872612693 2.27669470526955 0.205604007027365 6.05986731269143 4.97310011603615 15.388872792504
-6.69199537797408 -1.27474760575728 -2.18812918229537 -1.74149107499556 -4.55141996903853 2.10746121840043 0.905748610063032 6.54660726027055 5.35250878767534 15.2412073655562
-3.88401779694991 0.164808420701462 -4.71927246613936 -2.32914528413252 -5.86281570954756 1.54764285521074 -0.744922490553421 6.96440806822343 6.12085452513261 16.1893015189604
-3.65192529504949 1.8845794504339 0.387127668207341 0.0699088876897633 0.277611524408513 3.91766527349299 0.645205289667302 8.3073900049383 9.24390867406672 17.7411420499737
-8.43970186060125 -3.1131141835993 -3.0895603353327 -2.44308168237859 -0.189467256719414 0.632176572626289 -4.08848077600652 3.11956518346613 4.70691793615168 15.3668345754797
-7.75428539622914 -2.35504680980335 -3.7713904987682 -3.70513683665882 -1.6987357746471 -0.477069438587534 -5.60470730174671 1.33283084522594 3.12086337696422 15.3458539832722
-5.34941158294678 -2.07691059112549 -1.47876605987549 -3.22549114227295 -2.81824932098389 -0.228525733947755 -4.9434534072876 0.841515922546385 2.13850917816162 13.4442733764648
-4.92956339229237 -1.33932863582264 -0.11836611140858 -1.56920038570057 -0.657348502766002 1.29542173038829 -3.91147981990467 2.35531438480724 3.169799934734 15.7959849942814
-6.23776395104148 -0.565366337516092 0.422010829231954 -1.10886342308738 -1.00374943993308 1.31299822547219 -5.5626350142739 1.79427283026955 3.30213587500832 15.5176355145194
-5.38256866281683 -0.47010261362249 -1.11213523691351 -2.59440070932562 -3.04886466806585 0.549943620508369 -6.20167953317815 2.02108352834528 3.76959961110895 14.6361979788
-4.60515592748468 -0.885105115717106 -2.16811941320246 -4.17423628026789 -3.18862150365656 -0.120807630365544 -5.41744421178644 2.08541013544256 3.85776330774481 14.2768883878535
-4.9517034964128 -1.17134613557295 -2.93942970796065 -5.43431801362471 -4.0325197653337 -0.912164159254594 -5.43748421235518 2.23391967253252 2.72168212370439 13.2828755898909
-3.76662383513017 -1.53504119352861 -3.21314750151201 -4.60261855558916 -2.89383826689287 -0.373389582200485 -5.37146125273271 2.01084866090254 3.25038208527998 14.0831743673845
-4.01956752430309 -0.371751819957385 -2.6771316875111 -2.87915424000133 -1.25402263294567 0.740041698109021 -2.49295619617809 4.71062847484242 3.18584534038197 12.4294628750194
-7.63068798238581 -2.08604648763483 -4.05215290242975 -3.43769100362604 -1.54821232015436 -0.717064172571355 -3.48154285604303 2.44519111459906 2.07330867593939 11.8935715848749
-6.33104998848655 -2.06239039681175 -3.40879733345725 -2.57960994026878 -0.780818054892801 -0.137450287558817 -3.46022898934104 2.01556484915993 1.23239033438943 12.5578011772849
-4.35062302676114 -2.71021355715665 -3.65327157107266 -3.92864502993497 -2.78123177615079 -1.54258240786466 -5.47170533266934 -0.59596337405118 -1.13664521304044 10.9758940783414
-6.75216793580489 -2.89097523255782 -3.50956463380293 -4.16346287293868 -3.42395329041915 -1.4531776861711 -6.07992672486739 0.577273134751753 0.304535631699995 11.0510056062178
-6.00512566999956 -2.13036599592729 -0.837271360917526 -2.14684548811479 -0.826323179765183 0.251405091719192 -3.78736939863725 -0.290575651689011 0.909154267744583 10.3659556822343
-8.31852030320601 -3.54924273057417 -3.11248087449507 -2.87717318101363 -1.91325449510054 -0.999253030256792 -4.38048433824019 -0.0105369047685109 0.103827719254927 9.92025018171831
-6.35176703713157 -0.639259789206765 -0.546812508322976 -1.23076293251731 -1.36879775307395 1.37763931967995 -2.30783889076926 2.44372990348122 2.93923619010232 12.7556476853111
-8.12930651578036 -3.21895953091708 -1.33782740506259 -1.67330904873935 -1.33732577237216 1.01363209811124 -4.30965205105868 2.74237374392423 1.61668995943936 12.1571071538058
-8.77753700776534 -2.72806038423018 -1.440510411696 -1.44109024568037 -0.710749288038773 0.934569696946578 -4.40414108796553 2.19693122343584 1.29390845732255 12.3637984796004
-8.51171961697665 -3.40165797146884 -3.37781039151279 -4.01395502957431 -3.12942782315341 -1.24207774075595 -6.9909123507413 0.310128298672762 0.906045046719637 11.6940880688754
-3.40818945277821 1.89289315830577 1.96945985447277 0.145346008647572 -1.66451422084462 3.29601701389659 -2.6725060116161 4.9665263522755 6.00334581028331 15.631839000095
-4.91825309233232 -0.923824457688767 -0.855198053880173 -1.82743659452959 -2.4095269723372 1.31610283418135 -4.38496222929521 3.02782330079512 2.45656380219893 12.2441390471025
-5.05915564623746 -0.24508208361539 -1.27158660021695 -1.81404608813199 -1.95201605883512 1.31436806592074 -4.37504881945523 2.80351525220004 3.34895497235385 12.8211105433377
-6.85341016596014 -1.03593389337713 -1.94771138971502 -2.27720968073065 -2.49375669305975 1.0785642450506 -4.28875676935369 3.15417631322687 1.68579061681574 12.0785771196539
-9.61547469225797 -3.67497443285855 -3.7329311284152 -5.02623557177457 -5.70092391100797 -1.45963095751676 -5.25071524706754 -0.224103918942539 0.785762795535 11.6672601786527
-6.09348779158159 -0.556937269731002 -0.0092764420942828 -0.379199080033736 -0.942809156938033 2.99894041581587 2.03940290971236 5.20178122086958 2.07980055375533 11.1121820883317
-5.30471297177402 -0.661003789034758 -0.260891636935149 -2.30122633847323 -4.4131571856412 0.15455369082364 -6.97987814816562 0.119382182034578 3.07877282229337 13.5084073933688
-6.71131951592185 -2.00423104546287 -1.76140076897361 -4.07466370842674 -4.87210709831932 -0.732382366874003 -7.15879494927146 0.843205859444357 2.12033598639748 12.0742530129173
-7.89827101447365 -2.67824309088967 -2.90916769721291 -4.77982657172463 -6.43995993354104 -1.50363295295022 -6.55921309211037 1.11181313774803 1.56317193291404 12.5242410399697
-4.80650324387984 -0.644529290632768 1.03419499830766 -1.89253611131148 -4.74985880418257 1.23820310072465 -4.4726733641191 3.72986703352495 4.4464636369185 13.9311225934462
-3.7098595012318 0.772264827381481 0.548986781727184 -1.46641887318004 -2.24269260059704 2.51529442180287 -1.4935566295277 5.87553058971058 5.22658192027699 14.6556817184795
-6.34232247959484 -1.10262979160656 -0.294945846904408 -1.24035371433605 -1.75251687656749 1.15383039821278 -3.85430253635753 3.50264345515858 3.58064543117176 12.3585423122753
-7.58986223394221 -3.59506738836115 -0.625277883356269 -1.73190057927912 -6.42496622258967 -0.0715593164617374 -7.56451547796076 0.69867574518377 1.01010000055486 10.9619828397577
-7.89375687512484 -4.86150170239535 -2.03078461560336 -3.22054482373324 -6.66678810986605 -1.19970703991977 -7.24367714795199 -0.326194771853359 -0.730545052615078 9.19215201464566
-7.72800863439387 -4.08130872899836 -1.2487510507757 -2.10050047094172 -6.22675359899348 0.225043886358087 -6.04073370153254 1.00487672632391 0.560500734502618 10.1780468160456
-9.09813863580877 -3.08196050470525 -3.48085576837713 -2.65929967706854 -6.25628644769842 -0.0491960698908009 -4.61606389825994 1.91121023351496 2.0387002771551 11.5752503221685
-8.21458196640015 -4.571204662323 -3.40534543991089 -3.39344549179077 -5.90093374252319 -0.918965816497803 -5.34053945541382 1.1179051399231 0.438555240631104 10.7321410179138
-8.92883463772861 -5.22507830533115 -3.36420031460849 -3.86941882046786 -6.53642435940829 -1.37020464810458 -7.71216746243564 0.193094530972566 0.0325816067782299 10.7516820820895
-6.89210584813898 -2.92517355138605 -0.957375318353826 -1.93058279210871 -5.98540380651301 0.173190324956721 -5.60675695592707 1.16246339624578 1.12141725366766 12.2111966306513
-7.69274562488903 -3.67967837940563 -2.66081660877575 -2.2240814555775 -5.37698405872692 0.0931182514537454 -5.21000331531872 1.12475544322621 1.30391842235218 11.8220649372448
-9.05974539843472 -3.23054274645719 -2.6319862279025 -3.01730879870328 -5.88746604052457 -0.719865408810701 -5.2545505436984 0.976114663210783 0.298691186037932 12.5551880923184
-6.21382905786688 -2.20474244898016 -1.12623407190496 -1.92680932825262 -5.56931115930731 0.306556684320622 -5.94159700220282 1.98424432927912 1.81719015294855 13.1294822519476
-7.67295077930797 -3.20913509022106 -1.57085231434215 -2.66908267628063 -6.52030948292125 -0.206367527354846 -5.67075923572887 1.6571025501598 0.673917735706677 12.5854200970043
-8.06396351727572 -2.74645863446322 -2.69305859479037 -2.81571827801791 -7.40058194073764 -0.586710557070646 -3.79422627362338 1.14962328997525 1.18928088274869 12.1370886715976
-6.46261932199652 -2.90599395578558 -1.16400863474066 -2.84646369760687 -7.21401550119574 -0.320651548559017 -5.59812881296331 1.21840904409235 1.60153625661676 12.0401682680303
-7.5018779407848 -2.84796444286 -2.58687893260609 -3.06777302135121 -6.80119816173207 -0.443902171741833 -5.83262554515492 1.01433642994274 1.70622714649547 11.9325059283863
-8.43844959952614 -3.91477558829568 -2.25695011832497 -2.81178257682107 -6.03325627066872 -0.87229130484841 -6.06537792899392 0.547895691611551 1.27921893379905 11.4571111418984
-6.41111671274358 -2.50107871835882 -1.11656295602972 -2.42998229807073 -6.12766753976995 0.0876015489751651 -4.12585365122015 1.88807380849665 2.17901790792292 12.3038333719427
-8.364034540003 -3.50239742452448 -1.73428905660456 -2.13336361104792 -5.24305332357233 0.180830114538018 -5.52375591451472 1.08141910379583 1.00963603799993 11.5708233053034
-9.42391666932539 -4.56345257325606 -2.86044964356856 -2.98584446473555 -6.1948841528459 -1.12373241944746 -7.62351879640059 -0.00758823914961226 -0.447846265272659 10.9096328301863
-9.10180271322077 -4.27342403585261 -2.59662616903132 -2.65885532552546 -5.6581076448614 -0.266900903528388 -6.35196865255183 0.752006643468683 0.58414470499212 11.4105764562433
-9.69282768422907 -4.13573883230036 -3.04925964528864 -2.81018112356012 -5.78136299306696 -0.673233491724186 -4.41675613576716 0.818089979345149 0.356818693334407 11.646702783758
-10.4631812355735 -5.52226517417214 -3.38565705039284 -3.52392647483132 -8.10368797995827 -2.06453201987527 -5.29362747885964 -1.21194718100808 -1.51492760398171 9.58627822182395
-8.76281570954756 -3.1630632834001 -2.05916618867354 -1.32235359712081 -4.42361282868819 0.256559137864546 -2.96895813508467 1.255143885179 0.897645716233686 11.7557408853011
-9.19016049991955 -3.71576665531505 -4.59637807499279 -2.89213727604259 -6.61497090946544 -0.710975395549429 -3.75514958988537 1.20085932124745 0.677864326130258 11.6599033008922
-8.20202674865723 -3.29990997314453 -4.15731658935547 -2.90609970092773 -6.74234046936035 -0.554735565185545 -4.25557174682617 1.30724105834961 0.820899581909181 11.9715333938599
-6.5926099170338 -2.1432748187672 -3.31561139713634 -2.96230939518322 -6.99232724796642 -0.115345512736926 -2.82234433781017 2.81921430934559 2.31069132197987 14.0022530208934
-6.25843146064065 -1.37084105231545 -1.68902495124123 -1.58315375067971 -5.60385229804299 1.34455964348533 -1.27578070380471 3.61546323082664 2.14084527275779 14.6445452906869
-8.60576105117798 -4.00687074661255 -3.03016901016235 -2.46671724319458 -5.80492448806763 -0.478949069976807 -5.9134316444397 0.853555202484131 0.207282543182373 11.6356544494629
-8.55967235565186 -4.08912372589111 -2.70410251617432 -1.98966312408447 -5.39512348175049 -0.380644798278809 -5.91908550262451 0.423699378967285 -0.0566644668579102 11.1732063293457
-7.33165789517489 -3.24208880337802 -3.18553782376376 -2.23879099759188 -5.45401621731845 0.242412081631748 -3.83438158902255 2.12637471285733 0.7532095822421 12.7429895314303
-8.10538886677135 -3.58133147846569 -3.89109252582897 -2.14649032245983 -5.24182723652233 -0.0459005702625639 -4.83739112507213 1.25672317851673 0.504508746754038 12.0075733791698
-8.31478625210849 -3.57528239163485 -3.65995722683993 -2.43587237271396 -5.72872858914462 -0.273478802767666 -5.07336359891024 0.449976626309482 0.286127749356357 12.7512604626742
-8.31160713542591 -3.60753799785267 -1.43683029521595 -1.56577278483998 -5.22259308208119 0.619081722606314 -3.57205749858509 1.02410529743542 0.84322761188854 12.803310619701
-8.1031737240878 -4.11401127901944 -2.15050267306241 -1.5068545254794 -5.64516781893644 0.444847592440517 -4.32346867648038 0.922289380160244 0.782145032015713 11.7341470805081
-8.54630927172574 -2.84891966906461 -3.35288504687222 -2.69127348986539 -5.60515097704801 -0.0963371190157787 -5.32176093188199 2.03840943249789 0.574727257815276 12.5681717005643
-7.05724761269309 -2.29992911598899 -1.88054511330344 -0.93537184975364 -4.77257392189719 1.20069458701394 -4.56501052162864 2.90490391471169 1.98062756278298 13.1948967240073
-6.38084633567117 -2.10469277121804 -1.40536911704324 -0.75150902488015 -4.86897690512917 1.57213179848411 -3.46561844565652 2.81683318398215 2.66449038765647 13.7972046592019
-7.31914959820834 -2.06222210797397 -1.37654171856967 -0.875855073061857 -4.40538655194369 1.19060458269986 -3.62282238873568 2.78006590929898 2.91314543810758 13.0036357792941
-6.36431732177734 -1.71929397583008 -0.373325729370116 0.252782440185548 -3.11590232849121 2.26991233825684 -2.45695152282715 3.05581436157227 2.68378219604492 13.5410533905029
-6.23458227677779 -2.09647306962447 -1.78070959611372 0.0905539079145967 -3.13113340897993 2.21863141493364 -3.53665861649947 2.46478524641557 2.51055493788286 14.2785231156783
-7.78438243865967 -1.76388416290283 -1.30867252349854 -0.222191429138185 -3.65644130706787 1.78680362701416 -2.95638523101807 3.17380275726318 2.37780895233154 14.5298260688782
-8.37828523462469 -3.16427881067449 -2.28529626672918 -1.67472726648504 -5.26749116724188 0.118107969110664 -5.31884080713445 1.2561427896673 0.720273191278633 12.6224986856634
-9.10097416964444 -3.97852810946378 -2.41220959750089 -3.03111752596768 -6.59577282992276 -0.742440310391512 -6.77356824007901 0.326954754916105 0.665881070223723 11.3292798128995
-7.97618299831043 -2.97071462978016 -1.53805738795887 -1.98167234767567 -5.07264906276356 0.362852035869253 -4.943117202412 1.72761148105968 1.47432702671398 12.0594944347035
-8.38932042555376 -3.28896527723833 -4.73707585768266 -3.04044537977739 -5.93889623121782 -0.0293331666426226 -3.85103230909868 1.79995340867476 0.717554040388627 12.3455728964372
-8.01458038850264 -3.1276327566667 -2.29203857942061 -1.42852654023604 -4.43686928315596 0.849658350511032 -4.14253296418623 2.10607657866045 1.11247191862627 12.1257313294844
-7.25048461393877 -1.98593345121904 -1.61060347990556 -0.496227411790329 -4.19474807219072 1.6951921896501 -3.30469527678056 3.27958664460616 1.70677170319991 13.1072667555376
-8.50850116556341 -3.10223018472845 -3.6324311429804 -2.48383724039251 -5.5921536619013 -0.123203390294854 -4.82071506326849 1.53855121785944 0.260164148157294 11.2967547243292
-8.207816436074 -3.97557003714822 -3.91891987540505 -2.96925480582497 -6.13805897452615 -0.571969344399193 -5.3105767510154 1.2148081519387 0.495745346762916 11.6303803183816
-8.07846945849332 -3.96182173815641 -2.18749922839078 -2.47332686510953 -5.77650946703824 -0.365309897336093 -5.26926344958219 0.604914483157071 0.32767182263461 10.5865295496854
-7.5334868517789 -2.90162421139804 -1.93150092038241 -1.07805395993319 -4.88720656308261 0.931984415921299 -4.60339308652011 1.9404129895297 1.28794526186856 12.9647960576144
-7.32935465899381 -3.36469782915982 -2.27050150957974 -0.785600081357089 -4.54375208941373 0.711575135317716 -4.58398188677701 0.773974045840177 0.663399323550138 11.140298947421
-7.67359784733165 -2.74154904972423 -1.72425702701915 -1.1299634326588 -5.34403470646251 0.738530601154675 -4.426338707317 1.31644960750233 0.975036109577527 12.2321285854686
-7.7709546435963 -2.92942670475353 -3.24378446232189 -0.904881035197864 -4.54979756962169 0.742497886310925 -4.77908376346935 1.77791544307362 0.630118812214246 11.9461450229992
-5.56793068105524 -1.45783470327204 -2.25817726308649 0.962609785253353 -2.76812027150934 2.91407443826849 -1.89237259084528 2.34199287241156 2.62460948770697 13.5239901716059
-8.50740271481601 -3.3913539019498 -2.49697905453769 0.449264231595127 -3.37562971982089 1.46239632693204 -4.64848166379062 0.603824320706455 0.868262949856845 11.6250483426181
-7.83058978861029 -2.21545459573919 -1.9279389554804 0.920218927210026 -2.78458263223822 1.94395301992243 -4.10446216409857 2.1269812410528 2.76121853048151 13.0082177942449
-6.67520255175504 -1.6027080449191 -3.93442267504605 -0.0497447880831636 -3.65144461718473 1.27641945752231 -4.04912108508023 2.15399056347934 2.11225491437045 13.9606023398313
-9.42499569112604 -3.9728854005987 -4.5427210634405 -0.871237069910222 -3.22579601461237 0.264827459508723 -4.77567508870905 1.28641292398626 -0.199236184900457 12.3271729642695
-8.65416271036321 -3.14446193521673 -4.5660679990595 -1.52401859110052 -4.48959285562688 0.098776513879951 -4.93384868448431 0.650250131433662 1.13298099691218 13.2602693384344
-7.52928718220104 -2.51045974384655 -3.55464728962291 0.0427190433848992 -2.88777907978405 1.3753606449474 -2.74328788410534 0.793932117115368 1.07171837199818 13.1647030483593
-8.76283486973156 -3.36173280369152 -4.11736138950695 -1.8225997317921 -4.11006768833507 0.407296813618053 -3.47419961582531 1.47696844447743 0.76139990199696 11.4091478954662
-6.60516030571678 -1.55510003349998 -2.54583031914451 0.0968908570029505 -4.41311509392478 1.88006155707619 -3.03560120842674 1.68906634070656 1.62288992621682 13.1011366150596
-8.40114811116999 -2.86211994344538 -5.04067066366022 -1.41029956991022 -4.35775211507624 0.326844900304621 -3.84132412130182 0.974292486364192 1.56069919412786 12.4975616628473
-6.49767873070457 -0.25494382164695 -3.52560803673484 -0.886545155265114 -4.26874348900535 2.22866823889992 -0.82784650109031 3.80538752295754 5.09945490577004 15.8802837393501
-5.73772010803223 0.0027412414550767 -2.24446640014649 0.772690200805663 -2.8576789855957 2.74085845947265 -0.910171127319337 4.38840808868408 3.94469108581543 15.5080585718155
-7.53796879161488 -2.35948292125355 -3.30371776927601 -1.37670818675648 -3.83430782664906 0.741213642467152 -4.15413586009632 1.11100658069957 1.70029052387584 12.1048081744801
-4.33295771858909 -0.301852677085183 -4.86049792549827 -1.83095500252464 -4.55721614144065 1.39765217520974 -2.37867114327171 4.17046883322976 3.93304589011452 15.4482851288535
-8.76158283407038 -2.89542148763483 -4.75152919942682 -2.20350025350397 -5.49363849813288 0.146261709386653 -4.22215412313288 2.07765819376165 1.63549949472601 12.6852855855768
-7.87246659018777 -2.54059937217019 -3.95738747336648 -1.84798195578835 -4.49570038535378 1.00907943032005 -3.61826088645241 2.27607295296409 1.8260178305886 12.6169819571755
-8.05713311975653 -1.08600656336004 -5.24585000818426 -3.15399019067938 -5.73265306299383 0.364413816278631 -4.50933114832098 2.75057180578058 2.30800874883478 12.4223428552801
-6.45299367037686 -0.158792773160066 -2.60829762545499 -1.0998175534335 -4.87386921969327 1.80159827145663 -4.14603833285245 3.59259959134189 3.60818167599765 13.9592120257291
-3.97241608879783 0.210738971016625 -2.22155778191306 -0.231964276053688 -3.50592057488181 2.18566973426125 -3.24412362358787 3.70015509345315 4.36603625037453 13.444628312371
-6.88419785066084 -0.695263524488968 -2.28113235993819 0.445790628953414 -2.99515022798018 2.52751002745195 -3.2440992788835 2.06402144865556 3.52379069761797 12.1112717194991
-6.74749624078924 -1.07328664606268 -0.106203668767755 1.14634454900568 -1.97755491083318 2.21766985112971 -5.17151510065252 0.989966756647284 3.07234514409846 12.768117315119
-4.75359021100131 0.400994673642245 1.23484171954068 1.46186389056119 -3.15741787823764 3.15544642535123 -3.78122006329623 2.40607871142301 5.2758640202609 14.5789662751285
-4.38694618398493 0.74507858102972 0.55211974924261 0.590245741063899 -2.62434623891657 3.08745242899115 -4.08984993154352 2.77338554208929 4.59924556558783 14.131340044195
-5.34588303132491 -1.29394402070479 0.776635508103805 1.13779960112138 -2.70602287812666 2.44731650785966 -5.30501427216963 0.165955881638961 2.15979991392656 11.7260998292403
-4.73706383271651 0.998154215379195 1.06546645597978 1.23079925016923 -3.60952133698897 3.000136904283 -4.51684898896651 2.46373134092851 4.41480021910234 12.6241770310835
-3.81927669698542 0.857528799230401 2.25594913309271 1.66874515360052 -3.02393139058893 3.22024165933782 -4.74938381368464 2.84311115091497 4.20674526041204 12.4656821424311
-5.28314175172286 0.591247896714645 1.09257159666582 0.675682405991989 -2.83335651917891 3.02897487120195 -5.08682789369063 2.22987494902177 4.50668178038164 12.1330789132552
-3.93199031136253 1.06281407096169 1.71987087943337 2.11578209616921 -2.39909236214378 3.30498059012673 -4.69330470345237 1.59456761100076 4.27878220298074 11.6001690170982
-3.81156257282604 0.293452228199353 2.60012623180043 3.06237312663685 -1.84553245197643 3.94796558726918 -3.62667945515026 1.50660415996205 4.27937313426625 10.0840439449657
-3.90443665764549 0.316998889229513 1.98913424231789 2.71495478369973 -1.44990021965721 4.03604738929055 -3.43388612053611 1.41593687751076 4.7069544098594 10.5203499100425
-2.98844851580533 0.375637635317716 2.63925515088168 3.61813603314486 0.122614487734708 4.22028027447787 -2.54105128374967 1.01573620709506 4.96113644513217 10.0745144930753
-3.47708820863204 1.27853846983476 3.71201110319658 4.28338218168779 0.186493639512495 4.70478988127275 -2.53901028199629 2.4877927346663 4.6953818841414 9.03624225096269
-3.01703850139271 0.928911053050648 4.50963195453991 3.58644565235485 -0.0318643223155632 4.40088924061168 -2.57865921367299 2.59093173633922 4.7924450267445 10.2703870166432
-2.76615011908791 0.986298916556617 3.52995335839011 2.36109959862449 -1.28925764777444 3.93381249687888 -3.18717444159768 1.99397599480369 5.08910023949363 10.7696150519631
-2.04578935449774 1.3383621042425 4.50799120122736 3.34361780340021 -1.79401361292059 4.39491308385676 -3.78395044153387 2.56040132695978 4.95161855871027 11.2050165002996
-2.22835174907338 2.41528495441784 3.96351512562145 3.25799068104137 -0.760193027149548 5.30502303730358 -2.72538963664662 4.11929401050914 6.43599113117565 11.9207342494618
-1.95450292067094 3.10853399796919 4.88212408585982 4.29107298417525 -0.0682476563887171 5.68218435807661 -2.1345776124434 4.97800268693404 7.11407293839888 11.9247218565507
-1.45326697609641 3.24746334769509 5.80894577719949 5.70884525992654 0.953780295632104 6.61805832602761 -1.46974837563254 4.1048451683738 7.00584519126199 13.5831013939597
-3.83510117964311 2.09061045213179 3.11187262101607 3.87063593430953 1.11950010819869 5.32913584275679 -1.63095193342729 3.50130838914351 5.54363627000289 12.3281077818437
-3.104783188213 1.72422300685536 4.13821207393299 3.07689081538807 -0.887206207622182 4.28441320766102 -3.15613855015148 3.359252799641 6.04389082301747 13.1416700970043
-3.97422537370161 0.951046614213425 3.20229211287065 3.14305463270708 -1.13963446183638 3.90094724134966 -3.8592866377397 2.1891581101851 5.04105439619585 12.0020791573958
-3.20425418506969 1.8717832218517 3.33863922465931 3.67993637431752 -0.777267490733752 4.73628136027943 -2.75745204578746 2.83562466014515 5.41193672526967 12.704707587849
-3.0583120952953 1.47289308201183 3.47638639103283 4.26465448032726 -0.558722175251354 5.1433480609547 -2.82392946590077 3.95770677219738 4.98565419803966 13.4197862971913
-3.83107428117232 0.84419198469682 2.95100350813432 3.21563668684526 -0.63953260941939 4.3160738511519 -3.58770231767134 3.0325741334395 4.41463609175248 12.2170605225997
-3.69514486139471 0.489002019708806 2.4805324381048 2.72484567815607 -0.317882745916194 4.25738886052912 -2.40163442438299 2.74593713933771 4.01084592992609 12.7818043535406
-4.76824111938476 0.886952209472657 1.59578876495361 3.05906372070313 -0.385029983520507 4.64618663787842 -2.69678611755371 3.12503032684326 4.27806358337402 12.6978695869446
-5.0618635004217 -0.542561132257635 0.675546091253107 1.96372739618475 -0.697544652765448 3.36985341852361 -3.28253420049494 1.97376195734197 3.04272691553289 12.0554622823542
-5.21398619738492 -0.202282706173982 1.89468594464389 2.89924546155063 0.950879296389495 3.83684464367953 -3.6908615025607 1.14435120495883 3.19324513348666 11.9936983195218
-5.5739275672219 0.605225875160912 -0.481367752768776 1.40612728812478 -1.09634463570335 3.27802307822488 -4.23601596138694 2.44156582572244 4.03012688376687 12.8707741043784
-6.91903087442572 -1.0746171171015 -0.95029804056341 1.86137226278132 -0.575696676427668 2.56892135793512 -4.17382785623724 1.47384670430964 1.83937290365046 11.5597427194769
-6.00541503212669 -0.899660179831766 0.118522574684835 2.28499119498513 -0.685117790915751 3.22232811667702 -3.88363082192161 2.48718636252663 2.35099117972634 11.9006356499412
-5.45320454510776 -0.994759949770842 0.240480986508455 1.18448123064908 -2.67424336346713 2.39339217272672 -4.21084347638217 2.41355570879849 2.84148177233609 11.681885805997
-6.44825601577759 -1.04494905471802 -0.144886493682861 0.568244457244873 -2.60541009902954 2.49179792404175 -4.99923372268677 1.25310468673706 2.75124502182007 12.1575689315796
-4.40131451866844 -1.1806037642739 -0.624335072257303 0.489108302376486 -2.76296498558738 2.13949511267922 -5.24105527184226 1.36167071082375 2.90010855414651 10.2759120247581
-7.31120693033392 -2.48757945841009 -0.73050700967962 0.904636270349677 -3.1648904020136 1.90463054830378 -5.23761188333685 0.613725549524482 0.915635949915107 11.1993941133673
-6.08316547220403 -1.13136607950384 1.61658542806452 1.32269161397761 -1.62821513956243 2.54854171926325 -5.00166827982122 0.408688241785224 2.15369098836726 11.0172435587103
-5.26130475130948 -1.4056338223544 -0.343326464566317 1.37789927395907 -0.907731905850497 2.50602446469394 -5.41776646700772 0.847831830111417 2.04990015896884 11.1741582003507
-5.15558864420111 -0.0380768949335284 1.76444767171686 2.94166324788874 -0.358534353429622 3.47890327627008 -2.37323619669134 2.06258247548883 2.73766372854059 13.0645918672735
-4.28785861622204 0.453754771839488 2.86067520488392 3.09226356853138 -0.415107380260121 3.8799842487682 -2.87290729175914 2.77880607951771 3.53326355327259 12.6353949200023
-5.50821774222634 0.0891638495705358 2.14378077767112 3.19388205788352 0.66519648812034 3.9190188147805 -2.14135258414528 2.49657733223655 3.54388148567893 12.3412576415322
-5.42412546331232 -0.669267446344548 1.31046697443182 2.26051828211004 -0.793058187311345 3.11918088739569 -4.01117304021662 1.57537481134588 2.29351827448065 11.8345086271113
-5.27404329126531 -0.000369280034846042 0.70605543309992 2.52259042913263 -1.61373826807196 3.5369460886175 -3.76036950891668 3.38950613195246 3.58259084874933 13.3641407793218
-5.14664044813676 0.275625558332962 1.48934015794234 2.08735498948531 -1.65618482069536 4.09459814591841 -2.2566162629561 4.43756517930464 4.18835482163863 13.6532271818681
-5.75780168880116 -0.672178901325573 0.0946515430103645 -0.414890922199596 -4.08984247554432 1.79536756168712 -3.77433840144764 2.37496694218029 2.63310941349376 12.5239556659352
-5.5327018997886 -0.591823985359884 -1.28638498999856 -0.102610041878439 -3.28430407264016 1.93172795555808 -4.48654406287453 2.97114999077537 3.55939061424949 11.5071292617104
-6.66363610354337 -0.948735133084384 -1.18978776064786 -0.322127238186923 -3.49169434634122 1.66192637356845 -3.88845719424161 2.46354590329257 3.23487292203036 12.2858840075406
-6.74877342744307 -2.37157425446944 -1.14679512544112 -2.15159973664717 -4.81708130402998 0.899068979783493 -6.04348740144209 0.415516047044235 2.24440017180009 12.3433825059371
-7.35022353259 -1.50680159655484 -0.140474310788242 -0.0123996647921487 -3.52625655260953 1.9334154215726 -4.30745505419645 1.53890229138461 2.51859951886264 11.6254515734586
-7.54528325687755 -1.82212537418712 0.332772315632212 0.179936469684947 -2.47066396366466 1.61594873775135 -4.39261525760998 0.800223411213267 2.46093660701405 10.3509021412243
-6.1806996085427 0.0320899269797579 0.436342932961203 -0.455708763816141 -4.22746016762473 2.35002014853738 -5.15680434487083 1.60751602866433 4.17029068686745 12.1109807274558
-5.00414961901578 1.15594559582797 0.790028390017422 0.412291344729336 -3.29955023852262 2.78561097058383 -3.98105353442105 2.7379091349515 5.00929051312533 11.9369624224576
-6.173899529197 -0.918932793357154 0.467438819191674 0.371853949806908 -2.57557189247825 1.94537079551003 -5.11722838661887 1.12556946494363 3.07385456778787 11.8311840317466
-5.90245880647139 -0.543356557325883 0.00978408293290656 0.156081537766891 -3.20745148225264 2.00053630308672 -4.2620321707292 2.00235400633379 3.00708136992021 12.480198244615
-6.60973056446422 -0.0484989513050422 -0.166699253429066 0.0936462055553093 -2.50779994617809 2.15670696605336 -3.95015033375133 2.06400982249867 4.19564548839222 12.5281263958324
-4.67798682126132 0.363698283108796 1.20435456362637 1.74099091616544 -0.494261464205657 3.30221299258145 -3.93086691769687 2.66539029208096 4.60499123660001 11.2661793622104
-3.58215312957764 1.45739574432373 1.00313777923584 2.0709545135498 -0.880601692199708 3.670290184021 -3.63101558685303 2.44068450927734 5.29895420074463 11.2643105506897
-5.63740546486595 -0.129978249289774 1.83068840720437 1.62749951102517 -0.412483284690165 2.45783035971901 -5.64452178261497 0.714118888161398 3.34549992301247 9.10936825492165
-3.89206460605968 0.150103057514539 1.61227365840565 1.05057188380848 -2.86342195164073 2.06305452693593 -5.67329934727062 0.795891250263562 3.98657270778309 8.24729868281971
-5.16819470145485 -0.707652022621847 1.24595172188499 -0.733080794594503 -5.09116451957009 0.409709046103739 -7.483202864907 -1.48720638968728 2.27291781685569 6.67385203621604
-3.34947865226052 0.700390885092997 1.0943117835305 0.680108139731669 -2.11365597464821 2.68706996224143 -5.23366253592751 0.808940003134989 4.3441086509011 8.78592498085716
-3.93472754738547 -0.252123711325904 2.00921356894753 1.03877365805886 -2.08815848610618 2.38261997916482 -5.75065505287864 1.11902725913308 4.16477310874246 9.69030249335549
-6.30614431554621 -1.0161567514593 0.248485963994806 -0.304645139520819 -3.69778211767023 0.679823320562189 -6.99572332555597 -0.702863294428045 1.36635438745672 6.62973062341863
-7.20970063643022 -1.13461976484819 -0.968640379472212 -0.944399885697798 -3.76842217878862 0.950552888350053 -6.20669465498491 -0.0463152451948687 2.06659979386763 7.00382513566451
-5.08808354464444 0.435399731722747 0.649831494418059 0.603053769198333 -2.81244687167081 2.19951506527988 -5.69472912875089 1.07424136075107 3.81605502041904 7.53562136563388
-7.01483677950772 -0.779033175381748 -1.36927365389737 -1.21330021944913 -3.87667035189542 0.826275357333095 -6.53925847140226 0.0229687777432517 2.89269972714511 8.06750536831942
-5.30090544440529 -0.734174945137717 -0.933603503487326 -1.239736773751 -3.98102019049904 1.01353432915428 -6.16107199408791 0.628478787162088 2.70026376030662 7.79298569939353
-4.42117570530285 -0.0127684939991362 0.753104461323129 1.46357275355946 -1.45832704197277 2.51362635005604 -4.9017989505421 0.797374023090708 2.82557321895252 10.2498324047435
-4.62572964754971 0.707753094759855 1.0097054568204 1.1949090090665 -1.56185826388272 3.10572138699618 -4.67268666354093 1.9232157793912 4.65690890225497 9.63634768399325
-5.17174700823697 -0.365016737851228 -0.100917616757478 0.490062913027678 -1.45860461321744 1.76270981701938 -5.18381480303677 0.300142487612639 2.65206356915561 8.19884987744418
-5.80488921945745 0.375416261499577 0.79120300466364 1.19607208425348 -1.69745971506292 2.37754009420221 -4.58713676279242 1.1913761919195 3.22907303029841 9.46271084005182
-4.56832941228693 -0.265329915826971 1.55658380335028 1.39056340997869 -2.60722025090998 2.35499135797674 -5.83387811834162 1.08092443292791 2.86356393640692 8.74067251032049
-4.98627836054022 -0.679971521550957 1.37625711614436 2.16853635961359 -1.57559949701482 2.6659557169134 -5.87384397333318 0.0660917108709178 2.25153654271906 8.66446607763117
-4.4020152352073 -0.767934348366477 0.532789681174538 1.88177249214866 -1.36405518271706 2.28031298897483 -5.06033852317116 0.37519118569114 3.00377318642356 9.15085646889426
-6.51837379282171 -2.26611358469183 0.193128282373603 -0.452482526952569 -2.26527053659612 0.324037248438056 -7.87657577341253 -2.22560531442815 0.962518388574775 7.42692917043513
-7.97062475898049 -3.25731070258401 -0.18768484809182 -0.658563449166039 -3.05258352973244 0.0323087432167739 -6.40059645392678 -2.74822409369729 0.266435787894508 6.67965714714744
-6.26468902934681 -1.56529289592396 0.433545528758657 1.08485549579967 -1.64106804240834 1.69884818683971 -5.47086769450794 -1.1244645725597 1.60985416065563 8.69357818256725
-5.68444335243919 -1.10049140236594 1.66714585044167 1.1629096291282 -2.54551780007102 2.07850563742898 -5.05859076760032 -1.53461348793723 1.92690956809304 8.54318154074929
-5.5871452591636 -1.71997683264992 0.332030842520975 1.24718243859031 -1.38797037818215 1.8940559127114 -3.42529528357766 -1.59778254248879 1.46618230126121 9.27666528008201
-4.83491038409147 -0.955231657895176 0.169291504946621 0.306126603213222 -3.75844287005338 1.12890149029818 -6.46898745623502 -1.70820139971647 1.66112805279818 7.7307672587308
-6.25714292526245 -1.08439626693725 1.63014802932739 1.17919931411743 -2.2335394859314 1.92043218612671 -5.84406270980835 -1.41785039901733 2.51220045089722 9.04279718399048
-3.96446149999445 0.652373140508477 2.55363542383367 2.5087269002741 -1.52134435827082 3.24123746698553 -4.35971563512629 0.137785738164727 4.31072694605047 10.1934097463434
-3.43510691902854 1.31785519339822 2.02824909903786 2.77854569175027 -1.51094691536643 3.60110218741677 -3.85848681709983 0.670630767128685 4.81754524924538 11.3772762558677
-4.03546729521318 0.686971517042679 2.38950714631514 2.25582680268721 -1.95271316008134 3.29915794892744 -4.39107718901201 0.931083531813186 3.85082706971602 10.9468925909563
-3.46436365300959 2.24759427850897 3.12795392816717 3.78311769312078 0.209948938543146 4.65423623865301 -2.88222559148615 2.47212640588934 5.63611833398992 11.6597351247614
-4.03409415158358 0.455897990140048 3.15044087496671 2.82080906954679 -1.1639197436246 3.46687478152188 -4.07622366818515 0.258079234036533 3.41880864230069 9.95641345110807
-5.57283763018521 -0.0767896565523998 1.63506337079135 2.17482777508823 -2.07548884478482 2.73620625409213 -4.51554278460416 0.153331955996428 3.65082760724155 8.08232327374545
-6.03360437046398 -0.500000702251089 0.247283233295786 1.10272718776356 -3.23754762302746 1.96546484340321 -4.97745965610851 -0.739924179423941 2.82472730983387 7.54547430385243
-4.29945695183494 1.08230841376565 2.06182444312356 2.82913649298928 -1.75970971367576 3.8593994400718 -3.28283059380271 1.81666815497659 4.38813650824807 9.82964003302834
-3.61653307134455 2.24879857843572 2.65499040430242 3.36141797846014 -0.173156530206853 4.63730451410467 -2.42190721685236 2.8125059301203 5.40541860407049 11.4621336156672
-5.04748472733931 0.297869352860886 2.16625180677934 2.65001836256548 -1.32910666032271 3.24896016554399 -3.87782797379927 1.64948907331987 3.660017637773 11.3485704942183
-4.86744257320057 -0.0283541332591675 1.59734204899181 2.67068151127208 -0.146037543903699 3.45724633823741 -4.21988626826893 1.60965016971935 4.07268193851818 10.4888134349476
-2.44933801997792 2.35333150516857 2.35266202579845 4.79910939823498 1.86846059452404 5.8743934024464 -1.17010599483143 4.12207311283458 6.34610932957042 12.7448310245167
-3.03868976939808 2.75902637134899 2.86683543812145 4.00559981953014 1.38219722401012 5.72497638355602 -1.75332943309437 4.17076476703991 6.76259978901256 11.0491917956959
-2.80246496200562 1.75140047073364 1.64126825332642 3.58598184585571 1.57332468032837 4.8325514793396 -1.14684057235718 3.10650014877319 5.42998170852661 11.0137572288513
-4.00270692651922 1.81465109044855 1.16106374913996 3.80666406804865 1.69609316045588 5.15123041326349 -1.50797311609442 3.07430513555353 5.88066347295588 11.4854617899114
-3.2192063591697 1.3629469611428 1.919895622947 3.05641791603782 0.509839508750222 4.43957278511741 -2.49369671561501 1.91337630532005 4.99341819069602 10.6795992591164
-3.77858070026744 0.534001315723767 1.87486835826527 2.47559067119252 -0.782752071727405 4.06931301463734 -3.15841201435436 1.60594841350209 4.56659122813832 9.76154705394398
-4.83552913665772 0.675251197814941 1.22596759796143 2.76368160247803 0.483873558044433 4.07446117401123 -1.45103435516357 3.09920234680176 4.29768199920654 11.1100589752197
-4.48341940099543 1.47125818079168 1.79271985834295 3.92870046442205 1.55179216211492 5.16689969843084 -0.585058194940739 2.97102453058416 5.24370004480535 11.6740522558039
-4.65123627402566 0.819342873313211 1.43901374123313 3.0767185904763 -0.158749320290305 4.64498450539329 -2.46910927512429 3.64764239571311 5.57471778176048 9.73918702385642
-3.13218071677468 2.18321845314719 2.71497962258079 4.06447264931419 0.554899666526101 4.99776599190452 -2.66878464438699 4.38146445534446 6.23547312996604 10.8148984648965
-2.93297467665239 2.14944662614302 2.19442095323042 3.50938143296675 -0.692448477311569 5.0386115507646 -1.25867162184282 3.73341574235396 5.897381921248 10.3340779737993
-3.46811569387263 1.65355216806585 2.7314883405512 2.87054549997503 -0.730326539819892 4.30816280191595 -1.55115020925349 2.66859924143011 5.16054546182806 10.1159177953547
-4.03532685366544 1.61789999875155 1.63797102841464 3.19250021847812 -0.0388268384066492 4.67633448514071 -1.57480134097013 3.07036028775302 5.06950007351962 10.4244872179898
-1.88766020861539 2.37401085766879 2.29522782239047 3.74391823681918 0.662739571658047 5.41138153943148 -0.8416053685275 3.51001149090854 6.26091843518344 10.445812996951
-3.6678393017162 2.65030931125988 1.49984334598888 3.92556356083263 0.650716530192984 5.31768678318371 -1.03056551326405 4.11670945774425 6.04556344639171 11.2855169643055
-4.68306352441961 0.655897123163395 1.18434332067316 2.62293623143976 -0.269393938237972 3.82206056768244 -2.30244829004461 1.31997488195246 4.08093641454523 10.0805153673345
-5.08366579575972 0.924808554215865 0.847444586320357 1.96510034040971 -0.523353524641557 4.15975766615434 -2.41434473557906 2.19559674696489 4.4960995240645 10.8772931619124
-5.82699091651223 -0.0975330612876206 0.755129978873512 2.59809987328269 0.631886646964332 3.26263634941795 -3.95510752417825 0.601721928336403 3.84210030815818 9.26025979302146
-4.89325268485329 0.560808823325416 2.17734782479026 3.3118540503762 -0.106505706093529 3.76431815407493 -2.64322025992654 2.10887210152366 4.51885478279807 10.5018240668557
-6.15225328098644 -0.971253525127064 0.887701858173717 1.88230024684559 0.0627583156932481 2.91724001277577 -3.24217332493175 0.674469817768443 2.37829958308827 8.57517420161854
-6.29112979715521 -0.717057912999934 -0.108415334874934 0.592317849939519 -0.845592230016535 2.03201225454157 -4.65377208536322 0.854540139978582 2.96731784993952 8.21631649190729
-5.65287115790627 -0.188048388741233 -0.931933429024436 -0.0200453064658426 -1.68935301520608 1.92852208397605 -4.8964090607383 2.12624928734519 3.78095433495261 10.3796620108865
-5.25391702651978 -0.129126834869385 1.23728628158569 1.86193628311157 -1.1261456489563 2.74290151596069 -4.69271783828735 1.67351121902466 3.90293664932251 10.2570998191833
-4.46868904287165 0.573196333104914 0.73358718698675 1.59604446237737 -1.53266533071345 3.07165233438665 -4.94951065236872 2.28302375620062 4.07704536264593 11.0572170430964
-3.87031910636208 2.34933402321555 2.2808840491555 4.13131835243919 1.1261980750344 4.96237303993919 -3.22393772818825 4.05405070564964 5.81531836769798 11.828264019706
-4.99474286166105 0.21535731228915 1.67535544308749 2.95173598202792 -0.107675066861241 3.99759722622958 -2.82690190401944 1.95069552334872 4.99573660763827 10.6470127192411
-4.33935677788474 1.20029318549416 2.33349764563821 2.8235632202842 -0.0382035949013435 4.02214396216653 -3.30981194756248 3.02330935218118 5.36656344153664 9.84523213126443
-5.89148354096846 0.128732447190718 1.34063697294755 2.20199943022294 0.149841074510054 3.37072539763017 -3.24061226411299 2.33588767485185 4.00199962095781 10.5016963525252
-4.98812730095603 -0.353321621634745 0.520974566719747 2.50130026557229 0.522008349678732 3.49165480353615 -3.29161126396873 2.3959831497886 4.12830012061379 11.3847550652244
-5.10143035541881 0.170017779957163 0.110249103199351 2.10623604167591 0.312977374683726 3.46921020854603 -3.6307615626942 2.32648807872425 3.67823654521595 10.8744559894909
-5.90380803888494 -0.88102666681463 0.108805257623846 2.5514179056341 0.0627713983709164 2.91579683477228 -4.75576154535467 1.04995783025568 2.34241827184504 10.5312152689153
-5.30810882394964 0.169060212915593 0.138050538843327 2.67555473501032 0.560305101221257 3.40212391073053 -3.49503852670843 1.09438751394098 3.44155452901667 10.2080349748785
-4.79485496174205 1.62962356914174 2.12893978465687 2.33059135783802 -1.08862479816784 3.94402710307728 -3.52656730305065 3.91191307414662 5.85859123576771 10.7719952236522
-4.26933284239335 0.664962811903521 1.7334547476335 2.02181820435958 -1.19383998350663 3.14165501161055 -4.28664966063066 2.31935314698653 4.50381855531172 9.55279163880782
-4.00128579573198 1.62046217484908 2.28112577958541 2.30570005937056 0.234866853193804 3.84686636491255 -3.35200906233354 3.11547731919722 5.58470034165816 11.1653845266862
-2.64213505658237 2.62733801928433 2.23227843371305 2.85005435076627 0.268688765439119 4.58592757311734 -2.35202923688022 5.11496314135465 6.77205428210172 12.4120069417087
-2.23025034991178 2.56108761700717 2.23052121075717 2.38707257184115 -0.255309096249668 4.42597199353305 -2.2599611195651 5.26371193799105 6.46207238110629 12.1912975397977
-2.8396802815524 2.76895275982944 2.96401158246127 2.27753678235141 0.334273728457365 4.2295917597684 -3.01388987627896 5.04863587292758 6.57853642376987 12.0063280192288
-3.69526954130693 2.70092396302657 3.01950363679366 3.06229977174239 0.159522099928424 4.86194519563155 -2.11324592070146 5.25193218751387 6.65030006928878 10.8007331327959
-3.83975661017678 1.4892801024697 2.34081017754295 2.30304562828757 0.20154511711814 3.68477380058982 -3.96584761359475 2.55297505638816 4.96404588005759 9.55500352165916
-3.28389019532637 2.18278842405839 2.37132029966875 3.24050002531572 -0.0936665014787152 4.57329135374589 -1.82973904176192 4.56020026640459 6.26849990324541 10.1203790231185
-2.33111124038696 2.05793542861938 2.60070486068726 2.38267297744751 -1.18971757888794 4.41592855453491 -2.66950159072876 4.07822580337524 5.65267248153686 10.1128651618958
-3.14192230051214 1.4785343950445 2.47911804372614 2.64743583852595 -1.1800463849848 4.16398399526423 -3.03552467172796 3.72495239431208 5.95743625814265 9.70465534383601
[truncated: 680,156 more chars]
