# Supplementary material for: Conformational ensemble-dependent lipid recognition and segregation by prenylated intrinsically disordered regions in small GTPases
Source: Commun Biol. 2023 Nov 2;6:1111. doi: 10.1038/s42003-023-05487-6 (PMC10622456; doi:10.1038/s42003-023-05487-6)
Supplement: Supplementary file 6 — Supplementary Data 4 [file 42003_2023_5487_MOESM6_ESM.zip › Fig6/RhoA_Rg_Dihedral.txt]

"Rg" "Angle"
2.27796649932861 -152.691314697266
2.20877051353455 -155.242599487305
2.21911001205444 175.428649902344
2.29152631759644 -133.516250610352
2.30437421798706 -133.921661376953
2.32999610900879 -140.89892578125
2.26237225532532 -143.134033203125
2.27877950668335 -139.075592041016
2.20751786231995 -141.631851196289
2.24080467224121 -130.602996826172
2.31712007522583 -129.079513549805
2.17684817314148 -137.966644287109
2.22305035591125 -146.127212524414
2.26663064956665 -140.629867553711
2.23638725280762 -140.166122436523
2.06607604026794 -134.445007324219
2.28670406341553 -156.321701049805
2.39869070053101 -165.608535766602
2.51246404647827 -175.14404296875
2.34141039848328 -171.554611206055
2.45113754272461 -177.303527832031
2.49437403678894 -164.782989501953
2.52883410453796 -159.014846801758
2.49932813644409 -151.33659362793
2.49983882904053 -148.530502319336
2.40399265289307 -159.667358398438
2.58064985275269 -156.827407836914
2.60134983062744 -157.344802856445
2.48021411895752 174.318283081055
2.51541996002197 -162.526550292969
2.46565079689026 -164.852066040039
2.60735678672791 -158.097869873047
2.53373527526855 177.34977722168
2.47878217697144 170.497711181641
2.31622862815857 177.973403930664
2.38875913619995 165.208374023438
2.35310101509094 171.776763916016
2.29533553123474 176.590026855469
2.43033766746521 -171.847854614258
2.30571627616882 179.148895263672
2.48765897750854 -159.857147216797
2.43860125541687 177.169860839844
2.15892028808594 170.512176513672
2.35646080970764 168.015655517578
2.25653672218323 167.359802246094
2.17152285575867 168.368850708008
2.30315041542053 164.316024780273
2.17249798774719 -173.59489440918
2.19724726676941 172.373626708984
2.20513296127319 -174.954956054688
2.35252690315247 175.380401611328
2.46476578712463 -150.149337768555
2.23170924186707 -173.433746337891
2.25302934646606 161.70475769043
2.28738307952881 179.688217163086
2.51635813713074 -159.976760864258
2.37320733070374 177.996246337891
2.49219012260437 -176.38053894043
2.4903085231781 169.946838378906
2.53035354614258 -166.650192260742
2.45135569572449 -171.102066040039
2.35147452354431 -157.505126953125
2.50055909156799 -160.485916137695
2.4564368724823 -175.596572875977
2.48678636550903 -149.555465698242
2.46121406555176 -164.113723754883
2.40136051177979 -152.463912963867
2.4407684803009 -141.559387207031
2.45783543586731 -123.323753356934
2.43211770057678 -127.982543945312
2.40484976768494 -129.86994934082
2.53794503211975 -127.018692016602
2.47101545333862 -155.215896606445
2.48882603645325 -162.431777954102
2.36893272399902 -161.012222290039
2.48313546180725 -139.43620300293
2.48660635948181 -160.059906005859
2.51287293434143 -145.606475830078
2.33600950241089 -159.925170898438
2.55207872390747 -161.287292480469
2.40044498443604 -169.347045898438
2.52530860900879 -168.405563354492
2.53359150886536 -148.277526855469
2.64984822273254 -153.914093017578
2.49184656143188 -156.979125976562
2.41525101661682 170.651504516602
2.5684802532196 -158.489761352539
2.64487457275391 -178.876739501953
2.60042691230774 -171.460067749023
2.78666305541992 -146.629959106445
2.60827159881592 -129.764099121094
2.67803049087524 -126.412925720215
2.56935262680054 -127.333213806152
2.51584434509277 -138.406784057617
2.54370021820068 -127.878944396973
2.69392204284668 -126.27409362793
2.59087777137756 -141.337036132812
2.54109334945679 -136.913330078125
2.36432909965515 -154.742599487305
2.39634108543396 -161.603118896484
2.37339067459106 -155.577072143555
2.51865386962891 -173.430633544922
2.47938966751099 -167.28337097168
2.5712296962738 -153.600357055664
2.52066946029663 -143.643112182617
2.49592447280884 -170.23713684082
2.48502540588379 -172.833801269531
2.46338677406311 -151.783294677734
2.6791090965271 -149.222381591797
2.5248167514801 -160.895462036133
2.5495445728302 -179.348876953125
2.59783744812012 170.48796081543
2.5249969959259 151.806213378906
2.56736660003662 146.425064086914
2.55255222320557 161.921203613281
2.29907011985779 149.99739074707
2.51715517044067 147.493133544922
2.55149435997009 -171.943130493164
2.49764657020569 129.591842651367
2.60428333282471 147.616165161133
2.67909479141235 127.153030395508
2.51345157623291 111.792236328125
2.5805459022522 156.278259277344
2.63717889785767 150.959686279297
2.64736247062683 154.735382080078
2.56940007209778 159.916839599609
2.4713819026947 158.063613891602
2.57916665077209 134.305358886719
2.64463138580322 132.012741088867
2.62927794456482 148.143020629883
2.6112596988678 138.644973754883
2.55253934860229 175.016510009766
2.40552091598511 168.878707885742
2.41247916221619 172.409194946289
2.60215449333191 -163.922744750977
2.61337566375732 -168.547027587891
2.39930105209351 -178.980087280273
2.60927605628967 -131.365783691406
2.66229605674744 -150.129730224609
2.6695761680603 -171.091537475586
2.45158386230469 -148.593322753906
2.59226608276367 -146.062438964844
2.61241960525513 -135.759857177734
2.78617691993713 -118.791221618652
2.93108415603638 -132.246917724609
2.96753215789795 -106.655784606934
2.61844682693481 -173.496994018555
2.77563190460205 -150.006134033203
2.69013738632202 -143.963943481445
2.65333080291748 -157.554000854492
2.69842028617859 -167.083633422852
2.96227097511292 -154.17985534668
2.59550142288208 -161.574966430664
2.69541716575623 177.961624145508
2.59892749786377 -158.207366943359
2.52149343490601 -123.585662841797
2.36608290672302 -151.413146972656
2.39829730987549 -137.888168334961
2.46043372154236 -143.500534057617
2.31866765022278 170.549270629883
2.38096642494202 171.36408996582
2.60219979286194 -162.345611572266
2.63509678840637 -169.749267578125
2.48475313186646 157.673751831055
2.61080241203308 173.835021972656
2.69706273078918 148.492477416992
2.61434817314148 160.360168457031
2.62492632865906 -179.420394897461
2.64028668403625 176.435791015625
2.52285099029541 -165.727188110352
2.48293566703796 -142.970413208008
2.63086724281311 -150.992767333984
2.64484596252441 -133.684875488281
2.64757680892944 -129.242645263672
2.58094930648804 -131.992874145508
2.73230695724487 -96.5818939208984
2.95932292938232 -115.986572265625
2.71288561820984 -115.26432800293
2.78772306442261 -133.081130981445
2.84838485717773 -98.3419723510742
2.79723143577576 -108.844451904297
2.78852939605713 -98.9727478027344
2.63473224639893 -98.7577667236328
2.68521642684937 -116.895027160645
2.70603585243225 -118.540626525879
2.91381859779358 -104.774635314941
2.73326516151428 -104.710433959961
2.72793841362 -98.190788269043
2.57525491714478 -118.865097045898
2.60685801506042 -110.76887512207
2.74165916442871 -105.49649810791
2.54387474060059 -154.593353271484
2.61448621749878 -137.85758972168
2.57918357849121 -88.3186798095703
2.56450033187866 -124.982612609863
2.07501149177551 -163.936141967773
2.19820952415466 -157.725875854492
2.4078528881073 -124.054092407227
2.49674987792969 -112.279258728027
2.5637571811676 -139.763961791992
2.61721181869507 -120.932121276855
2.52383470535278 -121.538452148438
2.58456420898438 -126.621231079102
2.3724262714386 -143.212448120117
2.26213598251343 -160.56477355957
2.73870778083801 -114.754898071289
2.38410949707031 -131.946990966797
2.57948088645935 -129.352310180664
2.51181101799011 -120.061065673828
2.44483232498169 -110.12281036377
2.71660232543945 -88.4193572998047
2.65522766113281 -114.032554626465
2.51724243164062 -116.717247009277
2.57355356216431 -110.516082763672
2.56991267204285 -87.2972259521484
2.59796738624573 -107.308006286621
2.75914096832275 -116.082397460938
2.67164468765259 -114.281784057617
2.6212146282196 -115.533782958984
2.80111694335938 -111.455184936523
2.69722700119019 -122.445167541504
2.89711356163025 -127.660743713379
2.67322087287903 -119.909111022949
2.52181649208069 -123.562942504883
2.52806043624878 -122.367469787598
2.59542012214661 -139.636581420898
2.70311760902405 -111.269424438477
2.85715413093567 -120.86742401123
2.80736970901489 -121.158241271973
2.65097761154175 -146.363525390625
2.54076528549194 -143.816802978516
2.80546402931213 -137.618667602539
2.59893250465393 -156.196151733398
2.55270648002625 -160.717041015625
2.83769941329956 -148.984024047852
3.02333855628967 -159.517486572266
2.85583090782166 -168.549728393555
2.81349682807922 -168.710540771484
2.88864469528198 159.322830200195
2.81948232650757 171.847763061523
2.92457675933838 152.951629638672
2.98049139976501 153.275451660156
2.8060040473938 157.975524902344
2.91811060905457 148.460403442383
2.86870074272156 -179.490768432617
2.87318754196167 145.070770263672
3.00182628631592 -174.136077880859
2.83395314216614 142.240158081055
2.96543741226196 165.486877441406
2.9322190284729 152.32551574707
2.81458330154419 167.659851074219
2.74353647232056 171.931503295898
2.79720735549927 156.86442565918
2.82878112792969 171.542083740234
2.91398191452026 143.325057983398
2.78765773773193 154.781936645508
2.92939853668213 152.947982788086
2.85163259506226 160.292938232422
2.82362651824951 148.243194580078
2.88428258895874 136.864624023438
2.92257523536682 151.873153686523
2.9542293548584 158.359802246094
2.92692995071411 141.943725585938
2.94524455070496 160.687973022461
3.02413940429688 142.141311645508
2.88734889030457 145.172775268555
2.75566697120667 148.416610717773
2.92695760726929 144.786254882812
2.930983543396 145.954772949219
2.86770915985107 172.423797607422
2.93801188468933 145.563873291016
2.94840431213379 154.818603515625
2.88606810569763 158.482620239258
2.8414785861969 167.086196899414
2.94319224357605 154.220352172852
2.97455930709839 166.143173217773
2.97163128852844 159.792877197266
2.8699038028717 174.84944152832
2.83759331703186 141.37043762207
2.93855428695679 144.754821777344
2.74127984046936 159.716400146484
2.81772375106812 151.456588745117
2.91610765457153 150.693237304688
2.94039869308472 160.538208007812
2.86874079704285 167.230377197266
2.86964559555054 153.935424804688
2.84871053695679 151.428466796875
2.8775691986084 -174.915237426758
2.79745769500732 153.751113891602
2.96267676353455 165.355026245117
2.82015705108643 160.402236938477
2.79633593559265 152.952392578125
2.93952822685242 165.195449829102
3.01332759857178 171.097030639648
2.74628758430481 149.208969116211
3.04557633399963 176.729553222656
3.03309941291809 171.560882568359
2.90169072151184 144.578353881836
2.85222721099854 159.284896850586
2.89159917831421 163.141723632812
2.88339805603027 159.899703979492
2.74668431282043 157.249801635742
2.96022439002991 170.72624206543
2.70444488525391 164.010406494141
2.97497797012329 167.819839477539
2.98720002174377 -174.60205078125
2.98888945579529 167.374618530273
3.05489683151245 -177.666976928711
2.9846351146698 166.187316894531
2.94729566574097 171.446563720703
2.90374946594238 -178.884963989258
2.99910926818848 -170.65202331543
3.06812930107117 -171.526504516602
2.91928815841675 -179.607711791992
2.97431969642639 -171.818725585938
2.83265256881714 158.006408691406
2.84811210632324 165.788513183594
2.83393716812134 172.217422485352
2.92572569847107 167.60205078125
2.89564204216003 170.976226806641
2.99559688568115 160.326858520508
3.04240775108337 165.765045166016
3.08508563041687 158.619812011719
3.03019213676453 154.653198242188
2.8758716583252 153.585159301758
2.82234025001526 152.288101196289
2.92447376251221 161.123596191406
2.84444856643677 152.387435913086
2.96435213088989 152.990310668945
2.97747588157654 151.676803588867
2.92618179321289 164.119445800781
3.01721692085266 176.03108215332
2.85036611557007 144.952484130859
2.6326847076416 157.639083862305
2.8319239616394 149.022842407227
2.81204962730408 137.118499755859
2.87759685516357 155.287811279297
2.79026579856873 135.744766235352
3.00284433364868 131.251113891602
3.00639796257019 168.759231567383
3.01547288894653 135.522766113281
3.0041868686676 148.720947265625
3.08864068984985 166.020446777344
3.03968119621277 175.563339233398
3.04950094223022 -177.044342041016
3.15211057662964 156.801193237305
3.00431394577026 141.943206787109
3.03923416137695 150.377151489258
3.02490019798279 154.985748291016
3.00631070137024 164.150909423828
2.99543023109436 -169.949005126953
3.00422358512878 154.247055053711
2.96260166168213 166.381866455078
3.03182125091553 173.836303710938
2.887455701828 173.666168212891
3.0369131565094 161.983535766602
2.94952750205994 173.415679931641
3.19021701812744 177.304580688477
3.0397801399231 161.093521118164
2.93905591964722 -176.282516479492
3.10245990753174 -179.629699707031
3.10233640670776 175.71989440918
3.07388830184937 172.782958984375
3.11076545715332 142.139694213867
2.93374061584473 144.793930053711
3.02721953392029 147.779357910156
3.09775757789612 169.192962646484
3.11144089698792 -178.21728515625
3.1587016582489 167.984359741211
3.15928244590759 179.393798828125
3.08109021186829 -177.677947998047
2.92864847183228 -177.269485473633
3.07597947120667 -177.740417480469
3.10121393203735 166.135803222656
2.99735879898071 160.779571533203
2.87098574638367 128.258010864258
3.05348992347717 142.504272460938
3.06731033325195 123.784927368164
3.14580512046814 161.001754760742
3.14388751983643 140.966171264648
3.06424808502197 151.636077880859
3.02780437469482 142.811096191406
2.99885439872742 130.349487304688
3.06480383872986 150.720413208008
3.17212200164795 154.148315429688
3.16592836380005 147.977630615234
2.9820442199707 163.64616394043
3.05133962631226 170.616439819336
2.94813346862793 164.791641235352
2.9600932598114 140.755447387695
3.0148446559906 134.666213989258
2.94402980804443 137.210037231445
3.09612846374512 172.228057861328
3.08935213088989 166.934906005859
3.0775134563446 150.393325805664
3.07810044288635 160.766128540039
2.9569399356842 155.237487792969
3.01826477050781 155.521392822266
3.01097393035889 146.822555541992
2.94122076034546 150.756332397461
3.065101146698 153.554168701172
2.98051357269287 169.640777587891
3.09267044067383 169.79118347168
3.06304740905762 161.909149169922
2.87343263626099 149.473297119141
3.18703198432922 148.192184448242
2.97631216049194 159.011657714844
2.90503191947937 174.093933105469
3.06231093406677 169.051330566406
3.09862732887268 153.144027709961
3.00985026359558 147.412246704102
3.01078605651855 149.363830566406
3.28945112228394 152.025756835938
2.94410562515259 142.614349365234
3.09469771385193 142.633529663086
2.90582537651062 153.076461791992
3.04759097099304 146.796432495117
3.05905199050903 144.743759155273
3.01711106300354 140.929504394531
3.08839583396912 146.156814575195
3.16262650489807 150.894073486328
3.0749135017395 155.5546875
3.12667965888977 154.171829223633
3.07400131225586 166.386184692383
3.04275441169739 143.194030761719
2.97402715682983 152.651245117188
3.00717759132385 151.179412841797
3.14369368553162 154.997055053711
2.97394943237305 165.928283691406
3.13511085510254 -178.611068725586
3.07895708084106 175.17790222168
3.04366421699524 143.178634643555
3.00446534156799 165.930908203125
3.01319789886475 169.600616455078
3.08669495582581 140.902648925781
2.95450162887573 147.49072265625
2.92992854118347 129.134658813477
2.89948582649231 131.209396362305
3.04064321517944 144.510848999023
2.85971450805664 134.22021484375
2.91251826286316 142.376113891602
3.04654359817505 121.922882080078
2.978511095047 138.560455322266
2.92583322525024 161.382904052734
3.01536107063293 138.629913330078
2.75590872764587 137.20149230957
2.89136481285095 152.904891967773
2.87313055992126 178.749481201172
3.04244899749756 149.965927124023
2.95577621459961 131.425674438477
3.04191327095032 145.052932739258
2.96975994110107 147.011505126953
3.02478742599487 146.220977783203
2.88748168945312 138.046310424805
2.97259783744812 129.789291381836
2.83061385154724 166.976135253906
2.95966172218323 149.580856323242
2.88840293884277 162.435531616211
2.88139390945435 147.644882202148
2.97198677062988 156.963150024414
2.90994429588318 171.186721801758
2.97549104690552 -162.406372070312
2.64627051353455 -143.837631225586
2.65012764930725 -170.788864135742
2.77181839942932 -165.570159912109
3.00790548324585 -163.788162231445
2.67499613761902 -168.589340209961
2.37951469421387 -158.291580200195
2.84180879592896 -159.518646240234
2.84752655029297 -170.282943725586
2.91305303573608 -176.340637207031
2.96442627906799 -168.467758178711
2.83187890052795 162.858963012695
2.60659718513489 154.593505859375
2.76360630989075 171.803955078125
2.80416345596313 -148.306610107422
2.96182155609131 164.875106811523
2.93470358848572 -175.311218261719
2.75463509559631 -170.576385498047
3.03539037704468 -161.819061279297
2.82383680343628 -156.895431518555
2.68955945968628 -179.599838256836
2.84996056556702 -165.443923950195
2.97407960891724 -164.30061340332
2.95164322853088 161.220657348633
2.72944474220276 -176.534439086914
2.53891229629517 174.608383178711
2.71710753440857 171.680252075195
2.54317331314087 -173.456695556641
2.59739327430725 -171.874435424805
2.55902552604675 -179.759552001953
2.57559442520142 -175.128723144531
2.59883379936218 -172.074417114258
2.57700490951538 176.22412109375
2.62438130378723 161.751312255859
2.83708691596985 168.892532348633
2.88406658172607 158.259292602539
2.8006637096405 162.195419311523
2.74714136123657 171.517150878906
2.78710556030273 148.992828369141
2.74140548706055 165.171981811523
2.67395091056824 159.70588684082
2.59350895881653 166.723159790039
2.67500972747803 160.081329345703
2.74964618682861 144.956604003906
2.78820013999939 146.242294311523
2.62065100669861 149.407897949219
2.83973455429077 138.033645629883
2.58707284927368 161.448471069336
2.79605960845947 171.227081298828
2.62122678756714 164.09391784668
2.80930924415588 142.600463867188
2.92514133453369 160.249465942383
2.85203051567078 144.511199951172
2.79793453216553 150.246932983398
2.77179360389709 139.604919433594
2.75357913970947 145.734008789062
2.72878861427307 142.521026611328
2.86912202835083 148.780227661133
2.87486147880554 147.335144042969
2.78980875015259 132.997451782227
2.76742887496948 127.060821533203
2.79167628288269 145.302597045898
2.89650583267212 149.257049560547
2.8474862575531 165.527084350586
2.85051441192627 145.741363525391
2.91351962089539 167.93669128418
2.88706302642822 134.514785766602
2.9063286781311 141.978820800781
2.77196168899536 130.668670654297
2.77501034736633 142.25666809082
2.55437850952148 176.101455688477
2.79030442237854 162.606964111328
2.80747246742249 159.182495117188
2.60019636154175 139.159042358398
2.69593000411987 167.604370117188
2.70015907287598 159.102813720703
2.77641201019287 159.564483642578
2.81943297386169 151.107833862305
2.77166366577148 136.660186767578
2.69825959205627 149.957260131836
2.79738402366638 164.204940795898
2.79216432571411 147.979843139648
2.74796295166016 133.882827758789
2.8435583114624 155.660263061523
2.79043889045715 144.201919555664
2.61087012290955 168.607467651367
2.72790098190308 172.930648803711
2.55280566215515 161.003601074219
2.83616924285889 -174.563568115234
2.89213013648987 151.116607666016
2.83303594589233 160.666656494141
2.82939839363098 146.068817138672
2.80712103843689 153.177215576172
2.80504202842712 135.326141357422
2.63298153877258 163.030151367188
2.75298762321472 157.259750366211
2.73485779762268 155.430618286133
2.8363025188446 146.062942504883
2.86635208129883 169.005722045898
2.87092876434326 150.144561767578
2.90106844902039 157.424957275391
2.94058752059937 159.853454589844
2.86715459823608 167.308334350586
2.86658191680908 141.195953369141
2.90976715087891 166.603164672852
2.81608510017395 160.723281860352
2.90625286102295 161.491668701172
2.98929214477539 155.066253662109
2.83612728118896 149.195281982422
2.69334483146667 144.549118041992
2.77303075790405 156.102462768555
2.74001407623291 173.788558959961
2.84294033050537 155.24739074707
2.84775900840759 146.994827270508
2.67963027954102 160.728393554688
2.75210285186768 151.218795776367
2.69875526428223 160.560806274414
2.80072855949402 164.674774169922
2.81591629981995 156.682083129883
2.68887639045715 144.093475341797
2.86665511131287 151.761154174805
2.67866158485413 175.972793579102
2.86421179771423 156.989776611328
2.8447060585022 157.454208374023
2.79658031463623 171.744964599609
2.800048828125 149.451995849609
2.82217693328857 155.35498046875
2.83559441566467 169.83903503418
2.76140165328979 150.098754882812
2.81284141540527 152.337844848633
2.70205116271973 -169.976104736328
2.75215744972229 -179.997406005859
2.7037513256073 173.073806762695
2.97015476226807 179.232009887695
2.80596208572388 165.480224609375
2.79465317726135 174.108306884766
2.669193983078 172.890319824219
2.6877863407135 173.532562255859
2.85706448554993 -163.365310668945
2.70145201683044 161.254425048828
2.72616648674011 -173.950042724609
2.88300800323486 -168.112213134766
2.87200450897217 -170.152465820312
2.85231995582581 -158.107650756836
2.9025604724884 -175.407958984375
2.75402092933655 -164.951400756836
2.88715505599976 -150.906326293945
2.74807357788086 -179.046447753906
2.76574730873108 172.19189453125
2.73304510116577 172.720504760742
2.82301926612854 159.934295654297
2.57807087898254 -175.791458129883
2.62132596969604 -175.002288818359
2.71019220352173 175.591918945312
2.6986198425293 161.97624206543
2.63508629798889 167.730285644531
2.71695137023926 164.304061889648
2.61205220222473 161.870849609375
2.76264357566833 149.196655273438
2.51482200622559 160.874526977539
2.57081317901611 159.699035644531
2.74760890007019 158.671768188477
2.62263655662537 177.38835144043
2.82176113128662 172.302947998047
2.7149612903595 156.196472167969
2.65457987785339 165.702713012695
2.59079599380493 151.536254882812
2.66691780090332 150.859985351562
2.5537371635437 157.3642578125
2.49710488319397 161.228851318359
2.79555416107178 158.775253295898
2.74997353553772 168.333908081055
2.71311187744141 156.811828613281
2.66864728927612 149.985092163086
2.57847833633423 160.762329101562
2.6688871383667 179.234268188477
2.78076243400574 156.687469482422
2.89159154891968 163.782379150391
2.86498999595642 162.812561035156
2.67054486274719 165.391418457031
2.80711817741394 -168.072738647461
2.87537288665771 159.101303100586
2.79437732696533 -166.067337036133
2.79473471641541 -172.958023071289
2.61291480064392 143.205612182617
2.71795558929443 164.339141845703
2.80185341835022 140.77311706543
2.70878767967224 159.213287353516
2.74451732635498 155.477478027344
2.98602724075317 169.704406738281
2.67013645172119 147.10139465332
2.537024974823 156.810348510742
2.64887166023254 159.223159790039
2.67885828018188 157.238296508789
2.65657043457031 157.032821655273
2.76812219619751 164.041595458984
2.78786444664001 160.852752685547
2.87262988090515 156.889785766602
2.79937505722046 131.208984375
2.73881983757019 152.01708984375
2.44139170646667 158.437057495117
2.65074682235718 166.821960449219
2.695965051651 174.403442382812
2.71149301528931 171.383102416992
2.73748898506165 162.27424621582
2.56121516227722 161.251403808594
2.84254789352417 176.688018798828
2.64856457710266 -151.631256103516
2.54158282279968 -173.919967651367
2.43967390060425 -163.029891967773
2.57710075378418 -151.395248413086
2.50822448730469 -155.962646484375
2.58027768135071 -156.770767211914
2.4148473739624 -150.507064819336
2.593594789505 -152.030426025391
2.80757689476013 -149.760818481445
2.70665621757507 -147.535293579102
2.70798826217651 -155.46044921875
2.67697787284851 -155.760528564453
2.64373683929443 -166.180328369141
2.59924721717834 171.816909790039
2.76942896842957 173.891998291016
2.77039456367493 170.457885742188
2.72775459289551 178.334533691406
2.89988255500793 -159.375610351562
2.66300916671753 123.994529724121
2.51102542877197 165.552108764648
2.55408763885498 138.635345458984
2.42411160469055 164.941253662109
2.4051775932312 167.669860839844
2.22411918640137 134.499114990234
2.27150940895081 130.123504638672
2.52419590950012 101.07112121582
2.25967288017273 132.752731323242
2.53756189346313 130.619033813477
2.30818223953247 110.753326416016
2.43682646751404 149.349380493164
2.50027799606323 170.917587280273
2.59979319572449 150.483123779297
2.39443731307983 128.240997314453
2.28729748725891 125.391334533691
2.43206453323364 137.997482299805
2.21330308914185 140.175003051758
2.26664280891418 141.604904174805
2.40157604217529 165.277221679688
2.31121420860291 150.645492553711
2.28348016738892 143.283325195312
2.21806263923645 154.263977050781
2.23227334022522 175.793975830078
2.38734650611877 167.994964599609
2.4831395149231 178.017684936523
2.51489329338074 159.729248046875
2.43121027946472 139.071411132812
2.6111798286438 161.949478149414
2.71742725372314 137.641510009766
2.70990920066833 134.19367980957
2.68829894065857 152.158935546875
2.56107211112976 148.020782470703
2.64673042297363 152.145156860352
2.81591105461121 147.605865478516
2.86433720588684 173.00569152832
2.8340802192688 165.234573364258
2.74390006065369 162.723693847656
2.49631142616272 151.128799438477
2.45382142066956 164.061889648438
2.32328796386719 124.963684082031
2.57274127006531 153.536407470703
2.42371702194214 150.01985168457
2.39082908630371 141.067626953125
2.5343759059906 156.543548583984
2.40638017654419 171.165435791016
2.45766949653625 147.273529052734
2.51493215560913 152.370498657227
2.46739625930786 152.799575805664
2.65320014953613 179.336517333984
2.56510376930237 160.542190551758
2.38116669654846 147.581665039062
2.54759693145752 158.255966186523
2.59556221961975 122.148567199707
2.48792386054993 130.455307006836
2.45465469360352 125.960289001465
2.64577579498291 152.305114746094
2.86725974082947 141.226852416992
2.57956957817078 135.960021972656
2.62828803062439 164.219512939453
2.60537147521973 155.394577026367
2.80108213424683 119.755867004395
2.69046688079834 134.655776977539
2.84512066841125 121.457099914551
2.64410996437073 130.999053955078
2.90184140205383 124.953353881836
2.87710547447205 120.018730163574
2.71345615386963 129.057571411133
2.79946565628052 150.912704467773
2.46749687194824 132.003509521484
2.59948635101318 150.444686889648
2.65702486038208 133.186340332031
2.62746357917786 134.385986328125
2.79850935935974 142.5849609375
2.69721865653992 141.582794189453
2.81140875816345 133.501068115234
2.58689665794373 149.917282104492
2.86933445930481 121.662826538086
2.90943217277527 104.370635986328
2.76861834526062 119.670364379883
2.83672571182251 125.472732543945
2.62564921379089 103.281120300293
2.4842357635498 145.732223510742
2.64307522773743 140.543090820312
2.63852381706238 133.855941772461
2.82081842422485 141.613784790039
2.66955709457397 132.773391723633
2.68267488479614 122.569313049316
2.42650675773621 117.770126342773
2.54687714576721 147.423278808594
2.30408120155334 137.881164550781
2.63451385498047 154.073608398438
2.49211716651917 122.296234130859
2.66779732704163 129.642547607422
2.77487707138062 143.20979309082
2.53698658943176 131.716766357422
2.51434016227722 121.163009643555
2.53289437294006 119.115661621094
2.56449437141418 124.425491333008
2.61148953437805 123.504890441895
2.5718035697937 141.150909423828
2.56030297279358 122.120666503906
2.46355295181274 128.835205078125
2.59832549095154 107.91381072998
2.63860893249512 96.9685516357422
2.71186184883118 112.092185974121
2.80704402923584 100.475479125977
2.79982542991638 96.3483581542969
2.73607873916626 100.357627868652
2.83106398582458 88.6029663085938
2.64448642730713 103.21630859375
2.63515472412109 99.9497756958008
2.56421327590942 103.538032531738
2.69570565223694 101.220962524414
2.69150543212891 98.2772750854492
2.61065626144409 114.167251586914
2.85141968727112 100.425750732422
2.65043377876282 107.311073303223
2.79284286499023 109.713806152344
2.47167372703552 150.950866699219
2.53784394264221 148.751266479492
2.39284467697144 141.237014770508
2.51078462600708 122.241523742676
2.6407470703125 131.0029296875
3.02214479446411 165.566116333008
2.52924156188965 118.81608581543
2.6614842414856 115.299026489258
2.62063121795654 132.71662902832
2.62975239753723 139.138687133789
2.58114981651306 139.064880371094
2.65682435035706 140.505554199219
2.78973603248596 124.985862731934
2.82958769798279 167.041122436523
2.41992521286011 -158.38151550293
2.5273609161377 -149.436660766602
2.31099581718445 -150.684387207031
2.32122445106506 -151.083419799805
2.14301943778992 -149.07731628418
2.70804452896118 -136.962448120117
2.59483647346497 -130.877334594727
2.52589988708496 -164.921249389648
2.58381843566895 -176.792907714844
2.48282837867737 -151.404846191406
2.55209517478943 -177.577178955078
2.66394567489624 -162.28630065918
2.71685981750488 -158.179306030273
2.32484531402588 -159.413436889648
2.64792633056641 -168.527923583984
2.55626511573792 -158.163040161133
2.64643454551697 -156.363922119141
2.56482410430908 -124.182487487793
2.39887380599976 -139.123092651367
2.57146906852722 -158.527206420898
2.68872714042664 -149.541595458984
2.52121138572693 -172.203170776367
2.50243592262268 -130.442077636719
2.53781318664551 -150.16796875
2.38974404335022 -166.376846313477
2.6732439994812 -159.807281494141
2.31363487243652 -145.289001464844
2.56709480285645 -157.236022949219
2.52048897743225 -151.31135559082
2.43668007850647 168.229080200195
2.39350628852844 -162.821273803711
2.37950229644775 -153.357437133789
2.52986335754395 -177.805374145508
2.55594325065613 169.905334472656
2.59621548652649 -160.744384765625
2.53422570228577 -163.043579101562
2.55589294433594 -167.185699462891
2.51943421363831 -169.997680664062
2.65959715843201 -160.561767578125
2.60709667205811 -147.579452514648
2.44558072090149 -152.673202514648
2.43388533592224 -126.243934631348
2.81339740753174 -129.636505126953
2.40275645256042 179.790161132812
2.62047982215881 -174.597610473633
2.44074630737305 -157.55046081543
2.37314987182617 -136.057235717773
2.52731037139893 -161.950485229492
2.32920742034912 -126.967849731445
2.46889019012451 -161.050765991211
2.46526908874512 177.890960693359
2.54135847091675 -138.69677734375
2.17080497741699 178.892028808594
2.18399715423584 -171.273498535156
2.08605742454529 -176.607315063477
2.33044409751892 -171.375732421875
2.21495580673218 -171.672866821289
2.30770945549011 -147.741775512695
2.46049785614014 -159.660339355469
2.15882039070129 -167.705688476562
2.25579953193665 -176.193756103516
2.19728684425354 178.859725952148
2.25106263160706 -159.04443359375
2.04682207107544 -168.46955871582
2.0751051902771 -162.583312988281
2.17797017097473 -161.913284301758
2.36869311332703 174.923889160156
2.35105419158936 -157.099182128906
2.52502179145813 162.64599609375
2.46323347091675 147.122344970703
2.41447734832764 -161.607223510742
2.61614990234375 -174.446487426758
2.60337615013123 -168.535949707031
2.34026598930359 168.96257019043
2.46327567100525 171.176177978516
2.54482674598694 161.833923339844
2.65216708183289 176.650848388672
2.6045937538147 -178.762924194336
2.71196699142456 172.755615234375
2.6094663143158 162.867599487305
2.45942401885986 176.468795776367
2.6462836265564 -178.05451965332
2.60744333267212 -177.13166809082
2.41328454017639 164.527648925781
2.7000560760498 165.222747802734
2.33492255210876 170.421142578125
2.21242141723633 173.389022827148
2.40153312683105 157.80549621582
2.48555588722229 162.870010375977
2.37978363037109 174.784255981445
2.28675508499146 -174.515045166016
2.3367006778717 178.241348266602
2.48885297775269 -150.681716918945
2.30292725563049 -166.840377807617
2.31845164299011 -172.386199951172
2.36553621292114 -170.038772583008
2.34633636474609 -177.410186767578
2.47753143310547 -166.417861938477
2.39851093292236 -173.865753173828
2.48976683616638 179.627075195312
2.31003737449646 -179.573867797852
2.38493013381958 168.318435668945
2.2257604598999 -159.416427612305
2.51762127876282 -179.349792480469
2.23300242424011 -177.184341430664
2.35765933990479 -175.731842041016
2.28096079826355 174.552291870117
2.29278135299683 -174.169235229492
2.31988430023193 177.926422119141
2.3734335899353 179.72087097168
2.24953746795654 174.519180297852
2.32358765602112 158.095275878906
2.34090065956116 -177.042678833008
2.22625923156738 -152.676528930664
2.48252606391907 -171.226058959961
2.39591503143311 -166.792388916016
2.26375484466553 -166.977691650391
2.19392681121826 171.947769165039
2.09406352043152 178.608596801758
2.35465621948242 159.903671264648
2.28315353393555 177.660705566406
2.21456980705261 173.057922363281
2.545405626297 168.079940795898
2.33127331733704 -174.76823425293
2.44288158416748 166.317520141602
2.38309264183044 176.167556762695
2.49418425559998 167.363555908203
2.34325766563416 160.672470092773
2.39907145500183 178.75065612793
2.40214157104492 -159.846099853516
2.19485783576965 -170.947769165039
2.23112416267395 -170.066375732422
2.21715021133423 -162.729370117188
2.346360206604 -176.132995605469
2.40645956993103 -166.398956298828
2.46061849594116 -163.678985595703
2.35173630714417 -167.988830566406
2.46160364151001 -168.178726196289
2.26361846923828 -160.900436401367
2.24901008605957 -150.848724365234
2.16608166694641 -140.194641113281
2.36737108230591 -165.796081542969
2.45700430870056 -164.432922363281
2.35811257362366 -170.68586730957
2.25593018531799 179.949798583984
2.45470261573792 162.221466064453
2.26605415344238 -174.55158996582
2.39955592155457 -179.34294128418
2.37429523468018 -172.940994262695
2.17097783088684 -172.820663452148
2.15315771102905 -171.257202148438
2.20540809631348 -164.743560791016
2.20924377441406 -171.500610351562
1.86076128482819 -163.251815795898
2.19057726860046 176.141220092773
2.14651894569397 164.188140869141
2.36433053016663 163.505081176758
2.27260875701904 177.299880981445
2.26751208305359 -149.275833129883
2.10612821578979 -176.125473022461
2.29036378860474 173.1103515625
2.54843187332153 168.205230712891
2.47254419326782 166.532501220703
2.42569327354431 176.239929199219
2.40858316421509 169.40119934082
2.17953157424927 -175.133773803711
2.38896465301514 174.534286499023
2.18359613418579 168.026321411133
2.2557053565979 -177.982315063477
2.30123972892761 -167.88542175293
2.37676548957825 175.82356262207
2.23255062103271 177.407699584961
2.34812641143799 -175.734512329102
2.53007769584656 -178.882919311523
2.46793460845947 177.251815795898
2.53653860092163 -132.92041015625
2.21558809280396 -169.16975402832
2.25813245773315 -165.699584960938
2.32923126220703 -171.939788818359
2.33460402488708 174.834487915039
2.53121662139893 169.355178833008
2.19959926605225 -170.234817504883
2.34505152702332 -166.930557250977
2.27577137947083 -167.627334594727
2.20879292488098 170.635955810547
2.5254180431366 -164.523056030273
2.40956115722656 -174.695816040039
2.41671991348267 152.879760742188
2.23648762702942 147.352783203125
2.19565629959106 144.180206298828
2.21602320671082 173.86946105957
2.31698036193848 161.423553466797
2.24315357208252 154.784332275391
2.37947201728821 142.464294433594
2.4869396686554 142.393829345703
2.31297993659973 -179.27278137207
2.30457782745361 179.970748901367
2.00805115699768 -157.475173950195
2.07799315452576 -160.166946411133
2.12205624580383 -170.464736938477
2.31075167655945 -167.685302734375
2.21058106422424 -169.748092651367
2.30610084533691 146.874969482422
2.12203049659729 175.211532592773
2.16888666152954 157.094146728516
2.26164937019348 170.019012451172
2.23844909667969 176.551788330078
2.2973792552948 179.384292602539
2.14800596237183 -165.343200683594
2.16619181632996 167.944763183594
2.12873029708862 -149.308471679688
2.5383837223053 175.599090576172
2.09370088577271 148.550033569336
2.23971176147461 179.150573730469
2.03481125831604 -173.287078857422
2.12013125419617 174.762390136719
2.18661618232727 164.596008300781
2.11538910865784 174.84049987793
2.30867552757263 164.65803527832
2.1454291343689 157.416229248047
2.21103167533875 175.872894287109
2.24542713165283 175.559432983398
2.21893525123596 176.410095214844
2.17178344726562 170.707153320312
2.27419209480286 -176.737701416016
2.24104070663452 171.490478515625
2.31044912338257 164.025054931641
2.19487452507019 177.799987792969
2.2249903678894 164.84521484375
2.13728666305542 160.558380126953
2.22194314002991 162.730667114258
2.20772433280945 158.738220214844
2.37229061126709 146.491714477539
2.51309275627136 179.7421875
2.37852215766907 -169.191268920898
2.33433556556702 -176.894897460938
2.24383759498596 -173.763244628906
2.20690131187439 -171.188766479492
2.4943962097168 -174.541763305664
2.4013614654541 174.202346801758
2.06244039535522 -161.782165527344
2.27061462402344 175.446044921875
2.20213341712952 173.442489624023
2.0738205909729 -173.236282348633
2.14503717422485 164.559829711914
2.16202998161316 173.640396118164
2.43057107925415 171.082275390625
2.18202447891235 167.867706298828
2.44712352752686 163.617218017578
2.40569591522217 170.710250854492
2.47208046913147 158.594512939453
2.50957012176514 -172.540222167969
2.30962824821472 169.896453857422
2.39722681045532 168.548629760742
2.17504739761353 150.721313476562
2.06739330291748 -177.450988769531
2.22643780708313 171.010665893555
2.0940945148468 178.856018066406
2.16412806510925 -170.724090576172
2.14468431472778 174.346984863281
2.18553376197815 166.545989990234
2.111008644104 172.485977172852
2.16016554832458 -168.905044555664
2.04732012748718 178.804870605469
2.31381559371948 169.823257446289
2.26894736289978 168.126403808594
2.38638424873352 164.929290771484
2.37623977661133 179.26921081543
2.51032376289368 174.606796264648
2.43696999549866 178.254241943359
2.64600324630737 154.133193969727
2.50943660736084 150.979232788086
2.43780493736267 165.267822265625
2.42462348937988 158.551513671875
2.41036200523376 142.100051879883
2.4264497756958 172.681991577148
2.37122583389282 155.480560302734
2.26350736618042 151.396942138672
2.20053124427795 170.600479125977
2.36325550079346 162.638031005859
2.38746190071106 142.678680419922
2.20244336128235 174.511169433594
2.18447995185852 170.309967041016
2.23048663139343 156.211669921875
2.25334644317627 172.254409790039
2.18625640869141 173.141967773438
2.48968052864075 171.753204345703
2.30816245079041 178.423187255859
2.14918661117554 159.657913208008
2.28042221069336 164.301254272461
2.05330491065979 -169.753280639648
2.23154067993164 -171.822784423828
2.08900594711304 -173.885467529297
2.23636245727539 -179.648483276367
2.30852270126343 -172.230575561523
2.23585963249207 167.748428344727
2.56365823745728 165.631332397461
2.5182523727417 -174.213623046875
2.77738690376282 -175.848037719727
2.44105529785156 -164.411743164062
2.38615703582764 176.229721069336
2.48494672775269 -176.119293212891
2.55275988578796 169.167449951172
2.5131402015686 -173.796539306641
2.20201468467712 175.932800292969
2.38989663124084 -170.921890258789
2.20441341400146 -154.410522460938
2.20844268798828 -176.15087890625
2.48423910140991 179.167602539062
2.24371981620789 -162.757110595703
2.34122538566589 -164.523071289062
2.45983195304871 -160.119873046875
2.610671043396 -164.634368896484
2.75121760368347 -165.25520324707
2.62962603569031 -137.707443237305
2.79612159729004 -173.892425537109
2.62524342536926 177.590087890625
2.62410855293274 -142.25651550293
2.69657301902771 -125.188369750977
2.65937995910645 -136.980895996094
2.4901020526886 -102.041984558105
2.45466828346252 -119.348114013672
2.54173421859741 -142.017929077148
2.44833731651306 -138.019943237305
2.31624412536621 -155.118072509766
2.32894110679626 -153.517425537109
2.48844814300537 -155.943145751953
2.53613328933716 -156.816055297852
2.31047081947327 -147.690841674805
2.39196467399597 -177.355422973633
2.47753834724426 -178.379760742188
2.64219379425049 166.239669799805
2.2396879196167 159.037307739258
2.44176316261292 173.40592956543
2.33784890174866 -173.000259399414
2.20198202133179 -140.544677734375
2.41624975204468 -167.673217773438
2.44303274154663 -172.967056274414
2.4696683883667 -168.218032836914
2.55806231498718 -169.987945556641
2.06975269317627 -166.162780761719
2.23700022697449 -162.669036865234
2.21198391914368 -161.965347290039
2.30450868606567 -157.731475830078
2.16520738601685 -144.566314697266
2.10631823539734 -142.222076416016
2.16044569015503 -119.596336364746
2.15510725975037 -131.386016845703
2.2170581817627 -132.231048583984
2.28046941757202 -119.804847717285
2.45652461051941 -88.1704254150391
2.57656526565552 -135.622543334961
2.09332633018494 -145.380004882812
2.27219867706299 -146.547988891602
2.41019797325134 -108.102378845215
2.80214405059814 -132.800872802734
2.88527774810791 -141.073486328125
2.82443881034851 -132.200057983398
2.61002945899963 -153.073104858398
2.2348427772522 -140.718627929688
2.30984687805176 -143.988388061523
2.52383708953857 -116.408729553223
2.58740210533142 -124.091728210449
2.62528586387634 -178.182540893555
2.47949624061584 -166.579345703125
2.41199374198914 -156.677764892578
2.18380832672119 -161.035446166992
2.59756875038147 -153.621002197266
2.40294861793518 -167.385208129883
2.60993385314941 174.33251953125
2.50827264785767 -161.777130126953
2.48889851570129 -171.439956665039
2.44065475463867 -148.637054443359
2.31508326530457 -161.97509765625
2.15140461921692 -167.5146484375
2.17629742622375 -141.552963256836
2.29561805725098 -144.627700805664
2.18806338310242 -145.078674316406
2.41368246078491 -154.938751220703
2.19265413284302 173.402206420898
2.21076011657715 -176.600372314453
2.43831419944763 -159.005508422852
2.46405220031738 -163.715270996094
2.39146256446838 176.086059570312
2.42062759399414 172.368423461914
2.50968837738037 -173.292877197266
2.42793154716492 -159.717697143555
2.37450957298279 -175.487197875977
2.51391363143921 -175.433654785156
2.40044617652893 -176.594833374023
2.51020407676697 -165.475112915039
2.46538734436035 -169.573760986328
2.46115851402283 -158.059326171875
2.45659923553467 -154.022537231445
2.49358320236206 -167.810745239258
2.52614283561707 -150.257354736328
2.46517276763916 -171.564254760742
2.64161133766174 -164.49382019043
2.42060875892639 -174.912155151367
2.50793838500977 -160.975372314453
2.41449522972107 -164.413436889648
2.48277950286865 -166.852340698242
2.36431050300598 -171.485565185547
2.51903867721558 -175.954193115234
2.4760525226593 -168.366546630859
2.44106268882751 -157.749114990234
2.52953910827637 176.099807739258
2.59671759605408 -173.855682373047
2.41423773765564 175.012145996094
2.32238531112671 176.004165649414
2.32910704612732 171.511306762695
2.52765393257141 -173.457977294922
2.59729290008545 172.630966186523
2.39211320877075 -178.150772094727
2.30522155761719 -174.556930541992
2.29953813552856 179.658111572266
2.49393248558044 179.163024902344
2.08832430839539 -165.287963867188
2.16774225234985 -156.589309692383
2.28135347366333 -151.602386474609
2.29451656341553 -145.438034057617
2.18633389472961 -153.527969360352
2.2697331905365 -171.484024047852
2.20366048812866 -152.365814208984
2.30313158035278 -163.351364135742
2.43265843391418 -153.371520996094
2.56881093978882 -178.101608276367
2.17707490921021 -165.30224609375
2.32154560089111 -150.024963378906
2.31826210021973 -147.015365600586
2.41580200195312 -159.321655273438
2.23364496231079 -165.277816772461
2.18660140037537 -161.750228881836
2.14494299888611 -179.147308349609
2.00682282447815 -138.624221801758
1.89448630809784 -140.676834106445
2.00480961799622 178.579238891602
1.97708940505981 -160.065734863281
1.99715554714203 -158.09455871582
2.35075354576111 159.014282226562
2.15362477302551 -177.880584716797
2.00350308418274 -166.151336669922
2.20439600944519 -148.540466308594
2.29247617721558 -168.656265258789
2.27788305282593 -169.844360351562
2.41071486473083 -147.139312744141
2.48352313041687 -149.863265991211
2.39963889122009 -130.693664550781
2.46274924278259 -137.569290161133
2.38829064369202 -141.518157958984
2.28104019165039 -145.238708496094
2.44637489318848 -112.840965270996
2.33060073852539 -135.470764160156
2.30529356002808 -144.648193359375
2.27052164077759 -129.519180297852
2.51428437232971 -144.827255249023
2.59554696083069 -121.854690551758
2.61275935173035 -117.83610534668
2.70026445388794 -126.887237548828
2.75182557106018 -128.992858886719
2.51383137702942 -126.413551330566
2.60159993171692 -114.094528198242
2.49161696434021 -124.308158874512
2.30434060096741 -135.923797607422
2.50901222229004 -144.103530883789
2.5520236492157 -126.597396850586
2.33490324020386 -124.649452209473
2.37250185012817 -110.092544555664
2.36480116844177 -130.465957641602
2.55492353439331 -134.035140991211
2.4698793888092 -142.442413330078
2.40908336639404 -119.927139282227
2.37852430343628 -128.920974731445
2.38364458084106 -133.674392700195
2.3810498714447 -137.416213989258
2.29808282852173 -143.273895263672
2.50054550170898 -119.296012878418
2.32772088050842 -135.117614746094
2.29752230644226 -130.460159301758
2.29337167739868 -136.850036621094
2.38355469703674 -129.337341308594
2.449294090271 -130.340072631836
2.32173442840576 -135.746719360352
2.32284903526306 -161.982833862305
2.29714798927307 -164.699569702148
2.20222210884094 -153.742126464844
2.53281927108765 -146.942489624023
2.284747838974 -154.336639404297
2.24865818023682 -164.867385864258
2.22476601600647 -143.076309204102
2.43409609794617 -152.188949584961
2.1785409450531 -141.913558959961
2.37528610229492 -137.455490112305
2.50478601455688 -141.244369506836
2.37133479118347 -161.596145629883
2.55256319046021 -170.433013916016
2.42884945869446 -155.8681640625
2.246502161026 -136.892837524414
2.2780499458313 -141.276275634766
2.25060415267944 -160.473388671875
2.50454211235046 -155.865036010742
2.26971507072449 -153.602340698242
2.42527389526367 -155.601654052734
2.2832190990448 -147.367141723633
2.28013229370117 -149.095504760742
2.32824611663818 -148.038146972656
2.3225269317627 -162.99267578125
2.40438103675842 -163.091217041016
2.43600368499756 -148.125305175781
2.36872744560242 -147.093460083008
2.31158876419067 -135.643737792969
2.58987832069397 -138.326095581055
2.59453511238098 -145.356796264648
2.49089622497559 -155.158966064453
2.65222597122192 -146.227523803711
2.51562142372131 -141.465759277344
2.6434371471405 -156.580383300781
2.73925161361694 -144.563354492188
2.64702868461609 -151.10009765625
2.54228115081787 -152.324752807617
2.72679972648621 -141.495040893555
2.52459049224854 -142.949661254883
2.6599588394165 -140.341064453125
2.53124785423279 -136.830703735352
2.63774251937866 -135.087997436523
2.55666851997375 -143.166061401367
2.66826629638672 -148.450714111328
2.47537660598755 -144.173263549805
2.62349724769592 -153.22770690918
2.69449830055237 -146.009140014648
2.57492828369141 -146.850708007812
2.67137932777405 -141.900329589844
2.66538381576538 -139.143478393555
2.55950307846069 -142.387893676758
2.5004460811615 -146.8271484375
2.43270778656006 -141.937957763672
2.48595356941223 -134.871505737305
2.55674576759338 -132.248794555664
2.54670071601868 -147.929168701172
2.57620024681091 -147.432510375977
2.5190098285675 -147.756942749023
2.5854218006134 -149.95703125
2.56284308433533 -134.207260131836
2.41263794898987 -125.74462890625
2.52853655815125 -149.20783996582
2.53365421295166 -147.757034301758
2.7198748588562 -130.34130859375
2.86138772964478 -120.115257263184
2.60483837127686 -95.2637100219727
2.6059193611145 -129.837646484375
2.37706923484802 -129.36784362793
2.54741096496582 -134.088912963867
2.57773733139038 -130.130676269531
2.55040884017944 -132.447463989258
2.56121969223022 -116.712280273438
2.18596601486206 -153.75146484375
2.13431978225708 -134.580352783203
2.53598642349243 -143.008377075195
2.1465744972229 -141.39794921875
2.15331101417542 -132.156646728516
2.06923818588257 -146.70378112793
2.14645934104919 -159.771942138672
2.16801142692566 -175.143188476562
2.09501814842224 -151.396743774414
2.22238039970398 -148.981948852539
2.38019156455994 -141.311370849609
2.25211954116821 -151.983108520508
2.25983476638794 -160.523086547852
2.30757761001587 -147.409942626953
2.13196468353271 -165.903335571289
2.10071635246277 -172.647003173828
2.06356453895569 -173.19270324707
2.05593824386597 -176.551528930664
2.37242841720581 -176.840057373047
2.18776631355286 -169.302001953125
2.22602343559265 167.06103515625
2.48461961746216 -176.037185668945
2.59757208824158 170.745941162109
2.33776354789734 -179.370178222656
2.21818447113037 168.869293212891
2.29854321479797 149.037139892578
2.48479557037354 133.182800292969
2.57213068008423 138.488693237305
2.56273889541626 139.936340332031
2.40870451927185 132.449264526367
2.34913516044617 160.092590332031
2.43466639518738 176.256378173828
2.3199737071991 -178.875473022461
2.30161619186401 166.244186401367
2.28209376335144 168.363891601562
2.55152750015259 159.656723022461
2.39600419998169 176.107147216797
2.41193675994873 153.236877441406
2.37183523178101 165.507125854492
2.16219806671143 179.835983276367
2.17722392082214 -164.730850219727
2.0229058265686 168.545043945312
2.23511552810669 174.865753173828
2.16655325889587 -168.849395751953
2.32059526443481 173.378356933594
2.29673504829407 140.406448364258
2.33691763877869 124.697250366211
2.264892578125 178.237411499023
2.5070583820343 132.209732055664
2.38638806343079 142.839172363281
2.58097243309021 125.545875549316
2.49372053146362 125.973770141602
2.41621780395508 163.146926879883
2.56745433807373 172.821975708008
2.65082669258118 146.565200805664
2.62786722183228 154.753997802734
2.48547983169556 156.221420288086
2.38798332214355 176.071472167969
2.57790327072144 167.068176269531
2.34004235267639 153.099472045898
2.47135257720947 147.110076904297
2.37803912162781 126.262977600098
2.42298674583435 112.103889465332
2.42484951019287 160.151947021484
2.40575075149536 146.272033691406
2.33128762245178 136.012069702148
2.79699778556824 140.015716552734
2.51340436935425 128.5576171875
2.50002431869507 139.984985351562
2.47534704208374 146.089889526367
2.42754101753235 131.982284545898
2.45670628547668 131.11311340332
2.52041292190552 131.094223022461
2.52247428894043 141.547027587891
2.38111138343811 148.097961425781
2.55953741073608 134.9130859375
2.43367123603821 137.840637207031
2.45629668235779 143.070922851562
2.49626135826111 137.7177734375
2.4915759563446 137.028930664062
2.33778834342957 143.933868408203
2.39897584915161 133.406890869141
2.31450653076172 142.672866821289
2.50876593589783 127.833862304688
2.43865060806274 131.847747802734
2.54584789276123 138.799545288086
2.48650240898132 148.87043762207
2.2876980304718 152.488952636719
2.38605237007141 130.216354370117
2.52130270004272 131.759521484375
2.44438934326172 143.001281738281
2.48280835151672 146.309707641602
2.3402578830719 131.890075683594
2.4538311958313 139.239440917969
2.46664977073669 127.824043273926
2.4531466960907 150.634292602539
2.39423680305481 152.482284545898
2.49267029762268 143.28108215332
2.5241003036499 142.792266845703
2.45379519462585 132.767059326172
2.56976366043091 168.314254760742
2.61776232719421 150.515121459961
2.39616203308105 145.268005371094
2.48388910293579 143.735076904297
2.54572606086731 156.736404418945
2.49778962135315 162.878570556641
2.46176218986511 138.448532104492
2.59153747558594 150.532241821289
2.54906415939331 136.488037109375
2.49680137634277 146.069458007812
2.60045671463013 149.769454956055
2.64675831794739 141.713729858398
2.6095495223999 139.008834838867
2.48392105102539 152.561737060547
2.59429240226746 164.655151367188
2.47658681869507 162.795349121094
2.36758732795715 170.813232421875
2.54289245605469 144.291412353516
2.49985122680664 156.164184570312
2.57606387138367 151.852020263672
2.48545145988464 162.983688354492
2.58531427383423 150.564819335938
2.45632076263428 150.948974609375
2.38532662391663 157.430587768555
2.39136505126953 156.978317260742
2.43101954460144 172.044250488281
2.46238422393799 175.439697265625
2.45105004310608 161.316513061523
2.4368371963501 165.312728881836
2.56468605995178 154.494247436523
2.5405580997467 158.495758056641
2.69171166419983 147.865417480469
2.68998336791992 165.859069824219
2.50249528884888 157.936019897461
2.56489276885986 164.257369995117
2.75178575515747 141.50163269043
2.6693868637085 148.290557861328
2.64363479614258 160.332504272461
2.56783938407898 162.558395385742
2.79691815376282 152.084732055664
2.76835989952087 162.694198608398
2.6513352394104 145.034332275391
2.82565593719482 144.832626342773
2.61531639099121 135.394195556641
2.46217346191406 136.32373046875
2.56578302383423 152.489990234375
2.62133932113647 156.792907714844
2.62848210334778 154.983749389648
2.51450037956238 152.205169677734
2.79333209991455 163.262893676758
2.76239991188049 164.297058105469
2.81020092964172 145.250503540039
2.92155003547668 140.835678100586
3.08173298835754 142.977416992188
2.86025285720825 130.766067504883
2.88406467437744 147.268661499023
2.9018886089325 144.763473510742
2.75732183456421 124.212005615234
2.7068784236908 147.487747192383
3.02115416526794 161.044494628906
2.65561938285828 155.048187255859
2.76649498939514 150.049789428711
2.79100728034973 138.760101318359
2.80173635482788 151.469436645508
2.80147957801819 154.185028076172
2.73261499404907 159.217926025391
2.80708789825439 156.511749267578
2.72285938262939 154.83837890625
2.68123531341553 165.015716552734
2.79502558708191 171.997787475586
2.93868899345398 152.409606933594
2.84802031517029 161.977523803711
2.80480170249939 166.07698059082
2.74006128311157 -175.272888183594
2.89450550079346 171.770141601562
2.88574385643005 160.607528686523
2.71634340286255 166.8193359375
2.82853698730469 159.527587890625
2.77003598213196 157.99934387207
2.89717626571655 160.139541625977
2.85715174674988 158.888732910156
2.96684646606445 144.843139648438
2.958664894104 142.706039428711
2.88159728050232 160.058837890625
2.94036054611206 163.974136352539
2.65355443954468 142.477813720703
2.68761944770813 154.874694824219
2.7828528881073 142.557052612305
2.89016532897949 148.111114501953
2.82325792312622 147.911834716797
2.69330191612244 136.955505371094
2.70933842658997 144.219955444336
2.7482898235321 142.53044128418
2.62575078010559 147.942611694336
2.67867755889893 156.717590332031
2.83609104156494 154.245132446289
2.74974942207336 147.540649414062
2.75463533401489 146.747528076172
2.90048241615295 144.596786499023
2.64156293869019 156.794403076172
2.79636120796204 150.186477661133
2.76488184928894 145.513122558594
2.5923957824707 153.275314331055
2.88036584854126 140.524703979492
2.68933033943176 140.257339477539
2.60266637802124 152.746078491211
2.81527400016785 132.997329711914
2.77824282646179 150.303176879883
2.7279224395752 154.78645324707
2.70571827888489 143.821060180664
2.80953049659729 128.420227050781
2.7937912940979 129.019332885742
2.65249872207642 147.193161010742
2.7099916934967 124.68155670166
2.89181017875671 133.726181030273
2.89453840255737 136.12922668457
2.71533560752869 118.068794250488
2.99454498291016 144.391143798828
2.74212598800659 130.9111328125
2.80564856529236 133.471069335938
2.81346988677979 136.339996337891
2.75717043876648 145.78596496582
2.85325956344604 129.221328735352
2.78325247764587 133.396499633789
2.92499017715454 131.537689208984
2.57402777671814 122.193550109863
2.78272938728333 129.873092651367
2.91958975791931 124.805534362793
2.9291090965271 135.94775390625
2.91632652282715 112.092308044434
2.81909871101379 136.157318115234
2.75645542144775 121.613052368164
2.70615291595459 130.216339111328
2.6108546257019 150.645950317383
2.62444138526917 151.165771484375
2.66477060317993 134.649749755859
2.61389327049255 144.014373779297
2.62253570556641 146.421417236328
2.67235541343689 136.524963378906
2.64778161048889 131.734146118164
2.69609570503235 133.258682250977
2.62387919425964 120.169708251953
2.76690888404846 124.083457946777
2.67392182350159 120.799873352051
2.70494222640991 119.656387329102
2.73233723640442 132.102005004883
2.70795822143555 122.150833129883
2.67548012733459 136.528686523438
2.75315070152283 121.469902038574
2.78838562965393 108.908477783203
2.58391046524048 123.81665802002
2.63017463684082 124.570579528809
2.55246162414551 128.046356201172
2.5380277633667 159.579330444336
2.5775408744812 121.942100524902
2.53329181671143 132.878570556641
2.63330483436584 143.18879699707
2.6441342830658 141.067489624023
2.5933210849762 146.545440673828
2.6659562587738 132.395980834961
2.87995362281799 128.2861328125
2.87740206718445 125.137741088867
2.64807462692261 124.288871765137
2.94758868217468 107.05980682373
2.55826163291931 148.506652832031
2.64295291900635 119.447471618652
2.81841421127319 128.077194213867
2.7360360622406 125.885101318359
2.79116630554199 146.506240844727
2.90086627006531 141.060302734375
2.76032185554504 155.618591308594
2.75239276885986 154.911575317383
2.88600301742554 156.115997314453
2.65003752708435 145.012329101562
2.75799632072449 151.668243408203
2.63761401176453 156.40412902832
2.65439128875732 156.167419433594
2.40219688415527 164.532287597656
2.12000489234924 164.265350341797
2.39623403549194 146.851455688477
2.247318983078 151.196029663086
2.18113231658936 144.595993041992
2.19903874397278 146.018325805664
2.32395696640015 157.551147460938
2.34451079368591 150.310409545898
2.17979216575623 154.754211425781
2.34728026390076 141.910186767578
2.3332154750824 149.929473876953
2.29434418678284 141.089019775391
2.3953902721405 146.941146850586
2.20363235473633 151.321670532227
2.38846516609192 135.918716430664
2.43515706062317 144.382141113281
2.33743572235107 138.363967895508
2.3933253288269 135.60920715332
2.44376993179321 132.42333984375
2.4584276676178 127.44499206543
2.36697769165039 128.748596191406
2.36008381843567 128.908996582031
2.54522132873535 133.506286621094
2.42135787010193 127.050727844238
2.33298063278198 142.846893310547
2.46417331695557 145.907989501953
2.41825938224792 124.224815368652
2.3194591999054 122.08374786377
2.63241529464722 124.952056884766
2.51713490486145 134.193222045898
2.29969811439514 134.840362548828
2.36218237876892 122.699462890625
2.29961514472961 131.295928955078
2.39263415336609 133.674545288086
2.32393622398376 139.450134277344
2.19012451171875 134.394149780273
2.35774302482605 134.621551513672
2.39486241340637 141.972702026367
2.27461528778076 136.680587768555
2.54409265518188 133.568206787109
2.46184611320496 135.529739379883
2.44770097732544 123.951309204102
2.39048027992249 134.04020690918
2.50212860107422 136.474380493164
2.47350549697876 122.949447631836
2.27632832527161 137.523635864258
2.31172037124634 114.571891784668
2.18315649032593 126.030693054199
2.42193126678467 128.73583984375
2.42231440544128 124.902046203613
2.34301209449768 110.189903259277
2.36184144020081 130.515380859375
2.18835067749023 126.791412353516
2.50468111038208 127.619384765625
2.47773027420044 124.630165100098
2.26372241973877 132.833511352539
2.25971865653992 137.800567626953
2.38270115852356 136.971694946289
2.38056969642639 114.60082244873
2.36699104309082 124.940620422363
2.23897123336792 121.522468566895
2.30466675758362 136.077407836914
2.28192925453186 118.276756286621
2.28404784202576 132.331680297852
2.17348861694336 134.189651489258
2.41112804412842 124.151992797852
2.13332104682922 134.56103515625
2.40910601615906 124.917358398438
2.40496134757996 130.309173583984
2.34477090835571 140.567916870117
2.51426267623901 132.20100402832
2.47100830078125 119.67749786377
2.40236043930054 142.186111450195
2.45013236999512 128.302490234375
2.44804191589355 126.93822479248
2.41133141517639 131.924072265625
2.49323129653931 133.482467651367
2.6515519618988 129.517639160156
2.67714381217957 133.567687988281
2.74348306655884 129.783767700195
2.62374758720398 132.081268310547
3.22901153564453 144.100311279297
3.1609308719635 151.342376708984
2.96162605285645 150.584655761719
2.79043555259705 144.193298339844
2.80908036231995 134.618545532227
2.34724068641663 167.545684814453
2.57390594482422 172.435363769531
2.41639733314514 164.937957763672
2.60763382911682 151.143157958984
2.37859320640564 166.863357543945
2.78269696235657 162.837692260742
2.49807262420654 162.046005249023
2.42467617988586 -173.534027099609
2.56258940696716 154.097579956055
2.54393720626831 158.194778442383
2.80011343955994 164.382186889648
2.67915463447571 171.832946777344
2.79068064689636 -160.655029296875
2.95073914527893 151.947357177734
2.70931148529053 162.813690185547
2.8765881061554 159.442611694336
2.63943934440613 157.420104980469
2.61237859725952 175.826431274414
2.75521612167358 152.016708374023
2.69476103782654 164.479446411133
2.72365689277649 140.314727783203
2.80986356735229 144.807022094727
2.7853102684021 161.958969116211
2.73781514167786 154.363754272461
2.81832385063171 155.472869873047
2.77241444587708 152.902709960938
2.54899525642395 138.913558959961
2.47527742385864 132.305419921875
2.52245807647705 157.648132324219
2.65700387954712 -176.337265014648
2.69566345214844 175.422500610352
2.43502140045166 -178.055389404297
2.37013483047485 178.504440307617
2.41355466842651 171.395538330078
2.49853229522705 154.343780517578
2.45237040519714 143.225189208984
2.4647388458252 150.456497192383
2.37243056297302 154.200881958008
2.55390357971191 148.736434936523
2.48058366775513 136.49967956543
2.44152522087097 154.343383789062
2.44357705116272 143.709365844727
2.4426167011261 152.597610473633
2.41276693344116 162.42121887207
2.44059300422668 173.169937133789
2.51694989204407 171.902038574219
2.13648653030396 -169.455230712891
2.21518063545227 165.600936889648
2.19792747497559 176.006256103516
2.23584342002869 171.040863037109
2.00296401977539 175.368789672852
2.10450577735901 138.647430419922
2.24760293960571 137.647964477539
2.15837669372559 128.188690185547
2.41150259971619 -168.976699829102
2.2626781463623 156.111022949219
2.08177161216736 137.608627319336
2.14110612869263 163.236602783203
1.99758994579315 166.250885009766
2.31206703186035 148.213714599609
2.16574430465698 166.135681152344
2.21483302116394 154.271041870117
2.37056541442871 154.146697998047
2.04357385635376 154.521530151367
1.90045940876007 145.966201782227
2.00693774223328 132.516174316406
2.32255601882935 137.995529174805
2.11208629608154 144.201782226562
2.2925386428833 144.21809387207
2.17552518844604 145.229782104492
2.0370979309082 143.054092407227
2.33084392547607 136.890228271484
2.25792336463928 150.843002319336
2.04700636863708 158.262115478516
2.09818148612976 146.318283081055
2.21067690849304 145.864059448242
1.84521734714508 159.970092773438
1.98879492282867 178.897354125977
2.02612543106079 174.326934814453
1.93949019908905 -168.455612182617
1.75112855434418 -165.571746826172
2.04557299613953 -168.374542236328
2.24989438056946 -164.578842163086
1.86687958240509 169.877334594727
2.33078145980835 163.020126342773
2.26518058776855 142.484634399414
2.09266972541809 177.823257446289
2.10897374153137 -169.484588623047
2.20931363105774 -159.455673217773
2.33878922462463 -146.508834838867
2.19367480278015 -162.634475708008
2.5925133228302 -148.446640014648
2.44324088096619 -150.579071044922
2.18889665603638 -166.181640625
2.18651747703552 -150.098999023438
2.32435035705566 -165.998168945312
2.17679333686829 -168.776962280273
2.15821766853333 -151.910583496094
2.34070873260498 -175.631729125977
2.50603413581848 -172.546325683594
2.32992506027222 -157.443588256836
2.37589621543884 -155.94075012207
2.22152924537659 -178.192489624023
2.32458972930908 177.923492431641
2.44430065155029 -159.79426574707
2.43439388275146 -174.632476806641
2.47075605392456 -175.684020996094
2.533203125 -165.64599609375
2.51947355270386 166.079483032227
2.48952841758728 178.492919921875
2.48728656768799 -163.32405090332
2.46758532524109 176.990676879883
2.52624940872192 -169.515243530273
2.59288215637207 -164.390808105469
2.45907115936279 -169.022216796875
2.41401982307434 -172.1298828125
2.41976809501648 -168.517028808594
2.4558527469635 -174.434600830078
2.50607490539551 168.83708190918
2.51986265182495 172.596771240234
2.43035674095154 173.698287963867
2.36399245262146 176.255935668945
2.47118306159973 164.7802734375
2.40472149848938 178.753570556641
2.25666356086731 171.271148681641
2.42435622215271 -179.761535644531
2.2579128742218 167.423263549805
2.22396326065063 170.306945800781
2.37169456481934 157.351531982422
2.62104654312134 156.023315429688
2.5239851474762 157.656921386719
2.48163366317749 164.651473999023
2.57675004005432 169.005950927734
2.49057817459106 162.174362182617
2.43836784362793 157.328887939453
2.32009410858154 171.443893432617
2.31216382980347 -178.839920043945
2.38221144676208 -172.916381835938
2.37271499633789 -159.675018310547
2.51007962226868 170.211486816406
2.52754545211792 -173.742156982422
2.47861242294312 -173.28596496582
2.44648814201355 173.646148681641
2.51595330238342 159.994644165039
2.4108567237854 -177.491027832031
2.51779913902283 -149.712310791016
2.55874681472778 176.354125976562
2.37856960296631 -150.993560791016
2.39691519737244 -177.861740112305
2.52937769889832 172.067077636719
2.45740652084351 -161.625991821289
2.31723713874817 -168.433700561523
2.46717357635498 177.379470825195
2.38953399658203 165.693130493164
2.55680775642395 169.428085327148
2.43256640434265 168.779312133789
2.51599836349487 154.104049682617
2.35183429718018 166.604278564453
2.43007922172546 167.584808349609
2.43939232826233 -168.578094482422
2.34056806564331 -167.610626220703
2.74696087837219 174.893325805664
2.28848886489868 -169.251770019531
2.5635244846344 -171.924270629883
2.53985238075256 -178.976211547852
2.59591794013977 172.285919189453
2.58284544944763 167.34782409668
2.49902296066284 166.106811523438
2.46873354911804 173.159927368164
2.54496192932129 -172.45588684082
2.56091856956482 173.590362548828
2.70402145385742 177.146942138672
2.70085072517395 168.13053894043
2.73246288299561 169.096694946289
2.64940166473389 -164.060394287109
2.68533062934875 -169.728958129883
2.46875810623169 -177.507736206055
2.46710753440857 -159.607818603516
2.39925003051758 -156.253143310547
2.58503460884094 -169.855529785156
2.51697611808777 -163.173767089844
2.58107113838196 -167.684036254883
2.60275173187256 -167.420837402344
2.52717614173889 -177.29313659668
2.43472528457642 -173.278793334961
2.63062763214111 -159.381698608398
2.44646525382996 -174.683898925781
2.56758379936218 169.611770629883
2.55051469802856 -178.41796875
2.53612303733826 173.658096313477
2.42168927192688 178.104507446289
2.40485262870789 -174.604217529297
2.47163724899292 -167.996810913086
2.51052236557007 177.48908996582
2.47742390632629 178.340560913086
2.65137338638306 165.336090087891
2.67620992660522 155.373611450195
2.69120573997498 161.386581420898
2.57445740699768 167.773361206055
2.67124438285828 168.229995727539
2.76447772979736 154.277206420898
2.45968699455261 170.212860107422
2.54865169525146 169.807632446289
2.41971802711487 167.414535522461
2.5520498752594 165.667953491211
2.4568030834198 167.347473144531
2.49281430244446 -177.522079467773
2.51160883903503 171.795913696289
2.49210643768311 -179.80876159668
2.42061972618103 -143.303375244141
2.47441649436951 -178.116088867188
2.38023519515991 176.648483276367
2.55386471748352 179.503463745117
2.48527383804321 172.772811889648
2.33166861534119 -169.522552490234
2.43883323669434 -178.504043579102
2.51470255851746 -176.645858764648
2.27638030052185 -161.512985229492
2.51768469810486 -173.49723815918
2.38081288337708 170.603363037109
2.367351770401 153.231063842773
2.39918780326843 171.993606567383
2.36121654510498 170.876159667969
2.38240814208984 173.276321411133
2.19740462303162 -179.643524169922
2.33124828338623 -166.977554321289
2.26587963104248 175.503753662109
2.26794576644897 -179.485382080078
2.44008421897888 174.470794677734
2.36545157432556 171.595001220703
2.30680322647095 -174.492523193359
2.32652044296265 170.856536865234
2.30898857116699 -159.740127563477
2.36258101463318 162.795227050781
2.2544994354248 -176.942825317383
2.39242815971375 176.452056884766
2.38049745559692 175.626708984375
2.40014147758484 -173.94580078125
2.4367311000824 -177.202224731445
2.47530007362366 178.298034667969
2.3620388507843 172.199508666992
2.31017422676086 176.848739624023
2.43461203575134 175.998886108398
2.42956256866455 177.946487426758
2.27614283561707 -165.723602294922
2.44703912734985 156.474411010742
2.28189969062805 -179.96272277832
2.37189292907715 -171.563186645508
2.44074726104736 171.841018676758
2.16346502304077 171.010620117188
2.45668005943298 169.924575805664
2.39387392997742 -170.460372924805
2.36884522438049 165.700958251953
2.35159802436829 -177.38752746582
2.40884923934937 172.809295654297
2.38981962203979 176.770965576172
2.51160001754761 161.209869384766
2.47501945495605 167.184326171875
2.50200271606445 177.949661254883
2.5320041179657 163.382949829102
2.41812062263489 -179.204452514648
2.5083384513855 170.416549682617
2.52578163146973 170.722351074219
2.56710505485535 173.175796508789
2.48201203346252 163.103012084961
2.50982189178467 163.803009033203
2.61077547073364 156.846206665039
2.44229507446289 176.083831787109
2.53097033500671 154.713302612305
2.51942777633667 166.371734619141
2.34586310386658 177.310134887695
2.47513556480408 -176.959091186523
2.55488610267639 -166.45475769043
2.47594571113586 179.926483154297
2.41775369644165 -177.75798034668
2.51092910766602 -170.546493530273
2.38955092430115 178.308822631836
2.37164926528931 -179.716766357422
2.3511791229248 165.882675170898
2.41082310676575 -174.843551635742
2.38130235671997 -170.514175415039
2.38137459754944 163.800857543945
2.34993314743042 167.495864868164
2.34544253349304 -161.470138549805
2.36305356025696 -175.74543762207
2.13024377822876 -176.159530639648
2.2159698009491 -177.270248413086
2.00769686698914 -158.181900024414
2.20340991020203 -158.918518066406
2.28081440925598 -169.740661621094
2.25314259529114 -157.477020263672
2.2058424949646 -177.963073730469
2.32457065582275 -174.97737121582
2.11470055580139 -179.66845703125
2.3315315246582 -168.912155151367
2.31733059883118 -170.603012084961
2.30120897293091 158.90885925293
2.21782279014587 162.074768066406
2.29934072494507 -172.626922607422
2.4837806224823 175.264099121094
2.56154131889343 166.089401245117
2.40644812583923 174.872268676758
2.64007997512817 152.476364135742
2.46829533576965 164.250076293945
2.54059076309204 159.521347045898
2.35610485076904 -175.952514648438
2.43983483314514 167.629013061523
2.36957550048828 172.868621826172
2.36600255966187 167.369140625
2.45860886573792 171.216232299805
2.56474542617798 146.718032836914
2.54937124252319 155.290466308594
2.45182919502258 165.130462646484
2.50005269050598 155.580978393555
2.62321758270264 175.535247802734
2.53876376152039 162.736862182617
2.50753736495972 156.402252197266
2.54665875434875 166.90901184082
2.54475474357605 162.065155029297
2.41567516326904 167.130249023438
2.36425089836121 162.377838134766
2.29113101959229 164.507095336914
2.41704487800598 -177.91162109375
2.41197776794434 -171.759399414062
2.44120335578918 179.408935546875
2.33222436904907 -179.766586303711
2.44388031959534 -175.704544067383
2.55211544036865 -177.004241943359
2.3928484916687 -176.123764038086
2.4268593788147 175.844985961914
2.49858498573303 161.224166870117
2.47604084014893 176.688720703125
2.47150635719299 177.047561645508
2.55070495605469 -176.094665527344
2.4155809879303 172.586013793945
2.6859564781189 161.201843261719
2.64204859733582 151.185943603516
2.46342253684998 -170.396957397461
2.30512404441833 -171.146408081055
2.2465660572052 -175.054733276367
2.35921573638916 -168.360504150391
2.31952524185181 155.212890625
2.32348155975342 -162.745635986328
2.311518907547 -168.634979248047
2.20104908943176 179.391632080078
2.51645684242249 179.448043823242
2.31451272964478 -167.984420776367
2.39437460899353 -179.37451171875
2.37994003295898 -177.601119995117
2.44329166412354 -173.499008178711
2.25867557525635 179.519744873047
2.25975704193115 -168.091659545898
2.28764319419861 -160.345245361328
2.22648286819458 -174.431869506836
2.44545745849609 179.758499145508
2.31767106056213 -166.52197265625
2.29226398468018 -172.689361572266
2.24328017234802 146.369735717773
2.27533793449402 173.694488525391
2.42377471923828 -178.652114868164
2.32448291778564 -178.804092407227
2.32925963401794 174.972793579102
2.26284193992615 179.932357788086
2.28550314903259 175.019668579102
2.31826019287109 155.122467041016
2.20354247093201 167.316040039062
2.3453094959259 174.905517578125
2.25533223152161 168.868530273438
2.21228647232056 -179.626602172852
2.26304316520691 160.005187988281
2.25614023208618 166.679260253906
2.42993259429932 177.494598388672
2.39512991905212 173.622940063477
2.39805436134338 -177.055847167969
2.40928244590759 159.783843994141
2.40682411193848 164.675079345703
2.19509053230286 -173.455322265625
2.27471351623535 -168.482940673828
2.28383731842041 171.218215942383
2.42799782752991 166.078430175781
2.3685314655304 -165.138229370117
2.1688814163208 -177.539916992188
2.46078324317932 166.431701660156
2.51267409324646 168.057342529297
2.63115835189819 172.912368774414
2.36616039276123 -176.785629272461
2.51547694206238 178.3681640625
2.36263394355774 169.576904296875
2.57063555717468 -177.52360534668
2.27440047264099 168.328536987305
2.30185580253601 -177.999816894531
2.47230219841003 168.316772460938
2.55580949783325 -173.98127746582
2.29699802398682 -171.936889648438
2.26246619224548 178.433837890625
2.27197170257568 -177.342254638672
2.43749594688416 -177.603668212891
2.28220129013062 178.100601196289
2.17971658706665 -177.120956420898
2.53292489051819 -174.298278808594
2.26247668266296 -170.154418945312
2.25981855392456 174.877197265625
2.34074807167053 175.543548583984
2.41245341300964 -175.460952758789
2.33440637588501 -172.626647949219
2.45384693145752 170.560729980469
2.37126159667969 177.98713684082
2.40188956260681 173.571105957031
2.35117435455322 -177.612854003906
2.37196850776672 -177.283386230469
2.27206873893738 -177.196075439453
2.27510523796082 165.428283691406
2.21417689323425 -179.133728027344
2.33635497093201 166.355209350586
2.138756275177 -167.677734375
2.37076663970947 -170.958389282227
2.28712272644043 176.525299072266
2.38772344589233 -179.718780517578
2.4131875038147 178.775039672852
2.31823587417603 -174.323425292969
2.41446137428284 -176.476104736328
2.28701019287109 -174.400314331055
2.53142213821411 -174.318740844727
2.36403489112854 -178.23014831543
2.49309396743774 -168.67350769043
2.22199654579163 -165.02229309082
2.15726613998413 -169.877136230469
2.35550713539124 -172.840347290039
2.43093299865723 177.165008544922
2.40644955635071 167.871536254883
2.30107760429382 171.528015136719
2.38648080825806 178.197723388672
2.30968308448792 -167.681991577148
2.51598978042603 167.468948364258
2.44595742225647 -166.35090637207
2.41321921348572 -168.110336303711
2.62724089622498 175.825347900391
2.35402917861938 179.010543823242
2.4085431098938 170.354858398438
2.38522744178772 -178.986328125
2.14966154098511 -165.969467163086
2.39595508575439 -178.365829467773
2.24151158332825 -176.78434753418
2.12730312347412 -171.974243164062
2.1507740020752 -168.858352661133
2.2258472442627 -174.471633911133
2.38773274421692 -172.439987182617
2.17128133773804 -176.930572509766
2.07297873497009 156.933532714844
2.21266150474548 171.599319458008
2.05347585678101 -163.732772827148
2.36597180366516 174.628784179688
2.20924377441406 -179.727661132812
2.26904702186584 177.977279663086
2.15383362770081 -167.340179443359
2.24650716781616 -174.375747680664
2.07902145385742 179.822357177734
2.31538081169128 -176.363433837891
2.27222776412964 -173.569778442383
2.09598278999329 -165.076385498047
2.12577104568481 -157.011734008789
2.26223945617676 178.833160400391
2.24423456192017 178.023132324219
2.05239343643188 -170.935592651367
2.07733941078186 176.947387695312
2.14875459671021 -169.609893798828
2.33189845085144 -177.58512878418
2.50478458404541 -171.305526733398
2.35010528564453 -167.684326171875
2.24439024925232 -179.203414916992
2.22510647773743 176.262069702148
2.29355525970459 -177.551559448242
2.39793562889099 -173.439224243164
2.12604546546936 179.148681640625
2.35820388793945 -169.140365600586
2.30820918083191 -167.358276367188
2.20163607597351 -166.650970458984
2.37588930130005 161.033706665039
2.35529637336731 175.961715698242
2.28373908996582 -169.900650024414
2.23966550827026 -173.661056518555
2.30103945732117 -162.416168212891
2.29470920562744 179.603393554688
2.23895740509033 -179.369094848633
2.33049058914185 -179.594299316406
2.30370020866394 165.662124633789
2.36626482009888 178.950729370117
2.47135257720947 -179.107528686523
2.30401849746704 169.411575317383
2.49901342391968 166.479965209961
2.44759821891785 172.800109863281
2.27646136283875 162.586990356445
2.34606432914734 174.956130981445
2.28063154220581 169.42448425293
2.17804312705994 156.764602661133
2.28080224990845 155.546157836914
2.3512282371521 176.705596923828
2.34848928451538 160.229507446289
2.44609832763672 162.55110168457
2.26182293891907 165.556076049805
2.56818842887878 153.441329956055
2.52985191345215 154.799560546875
2.36118030548096 160.678802490234
2.44695401191711 168.132934570312
2.41906523704529 175.54328918457
2.36032748222351 170.865219116211
2.38588285446167 163.016967773438
2.52847003936768 161.383544921875
2.39628624916077 167.301940917969
2.45026850700378 165.980453491211
2.25257706642151 -177.624008178711
2.36827373504639 171.390930175781
2.37168502807617 179.927673339844
2.31427049636841 170.089767456055
2.395751953125 177.006851196289
2.43497538566589 178.589477539062
2.43728947639465 177.094619750977
2.19128084182739 -170.826965332031
2.20722365379333 -163.904571533203
2.30610609054565 159.337493896484
2.30692434310913 162.649597167969
2.2234218120575 171.198791503906
2.22669816017151 -170.878295898438
2.2904155254364 159.513168334961
2.38708424568176 171.098510742188
2.26885795593262 172.642333984375
2.31756114959717 -173.833953857422
2.20863080024719 -170.217163085938
2.37344455718994 -165.104049682617
2.31420302391052 -147.893630981445
2.2178156375885 -161.093475341797
2.17125535011292 -167.468704223633
2.28209328651428 159.927734375
2.41614770889282 -168.693954467773
2.34846997261047 166.954650878906
2.53299307823181 174.00129699707
2.4847936630249 178.111526489258
2.50435376167297 164.237152099609
2.51987218856812 169.316864013672
2.64633560180664 165.09211730957
2.77269148826599 176.621459960938
2.58761954307556 177.748077392578
2.65398526191711 172.664672851562
2.60310530662537 170.838806152344
2.63281655311584 173.082366943359
2.49009871482849 159.198913574219
2.79162096977234 154.611541748047
2.69063496589661 152.593994140625
2.56514549255371 165.554107666016
2.51140666007996 159.334838867188
2.3862042427063 158.898498535156
2.47609806060791 159.045211791992
2.44846153259277 157.692565917969
2.48238730430603 161.5263671875
2.53194737434387 177.215850830078
2.54598331451416 155.58674621582
2.46850991249084 161.216690063477
2.54760217666626 177.916702270508
2.58304452896118 160.095779418945
2.63700699806213 166.37971496582
2.53616571426392 172.435989379883
2.55443477630615 167.392929077148
2.51256084442139 165.408828735352
2.55905079841614 168.142150878906
2.44750642776489 177.475189208984
2.54217386245728 166.083023071289
2.49098658561707 170.383453369141
2.64675807952881 171.598403930664
2.69841909408569 170.849090576172
2.59675407409668 159.536865234375
2.58823609352112 164.774566650391
2.45555186271667 168.838012695312
2.50206565856934 168.879013061523
2.54232287406921 165.302520751953
2.50623536109924 160.734649658203
2.46339869499207 152.515441894531
2.57243967056274 158.237243652344
2.42065572738647 165.14501953125
2.54514241218567 165.219482421875
2.37221670150757 159.988159179688
2.52840065956116 166.122787475586
2.61880731582642 154.876525878906
2.52895903587341 152.918701171875
2.47494530677795 165.027816772461
2.48264098167419 173.476547241211
2.55539035797119 174.353530883789
2.4686906337738 146.824295043945
2.46266937255859 164.965103149414
2.52110171318054 156.737777709961
2.63133835792542 153.105209350586
2.457848072052 165.199493408203
2.56296873092651 154.738723754883
2.58716773986816 159.288909912109
2.6707181930542 161.511566162109
2.51107382774353 160.231353759766
2.57889318466187 163.587036132812
2.37734389305115 165.618179321289
2.48090386390686 167.666305541992
2.52402567863464 165.324920654297
2.34909844398499 164.676940917969
2.50125288963318 163.502410888672
2.50874900817871 174.235855102539
2.47854590415955 154.133941650391
2.45144987106323 169.483581542969
2.50979351997375 153.892761230469
2.52381181716919 156.374359130859
2.55324149131775 170.081787109375
2.50775241851807 166.582626342773
2.50241756439209 159.218078613281
2.59116172790527 157.998077392578
2.67327833175659 153.958053588867
2.57743239402771 156.374237060547
2.62775278091431 164.883911132812
2.43362998962402 162.652908325195
2.62333822250366 149.642562866211
2.37586045265198 179.299728393555
2.51430416107178 172.188461303711
2.59626030921936 155.772674560547
2.56971764564514 159.867828369141
2.28041577339172 162.561737060547
2.67660927772522 161.927719116211
2.54963898658752 164.255096435547
2.39941644668579 160.6845703125
2.69721531867981 156.881988525391
2.49141073226929 163.517333984375
2.57063817977905 170.813842773438
2.5750207901001 151.646865844727
2.44649600982666 158.829299926758
2.55887031555176 170.245162963867
2.55510115623474 154.901306152344
2.5784969329834 160.758636474609
2.55196642875671 172.671203613281
2.65917873382568 162.754806518555
2.64866828918457 149.284042358398
2.67138934135437 158.562393188477
2.75773048400879 155.734527587891
2.52468729019165 169.421035766602
2.57333779335022 163.251663208008
2.68498349189758 158.335647583008
2.66393518447876 165.736801147461
2.74066758155823 161.287780761719
2.64643335342407 155.350997924805
2.67510080337524 160.214691162109
2.60487580299377 161.534210205078
2.48315811157227 156.380447387695
2.40741562843323 171.502151489258
2.37660884857178 171.202453613281
2.39393472671509 174.845443725586
2.50943756103516 177.731430053711
2.69190168380737 169.074905395508
2.53383874893188 160.080947875977
2.67279624938965 165.586029052734
2.62318849563599 161.156555175781
2.65787363052368 151.283309936523
2.51467180252075 173.642730712891
2.47273921966553 172.235733032227
2.43223237991333 -179.974807739258
2.59972953796387 173.890045166016
2.34976410865784 -172.288314819336
2.61151099205017 169.504333496094
2.48119926452637 161.381011962891
2.58935165405273 177.852798461914
2.61289191246033 170.324340820312
2.72048211097717 -177.088760375977
2.67855453491211 155.361602783203
2.65934014320374 169.150665283203
2.62257218360901 168.90950012207
2.66023445129395 165.132904052734
2.73989677429199 164.88053894043
2.73722147941589 160.406188964844
2.60774493217468 164.456832885742
2.51351881027222 172.205108642578
2.49435305595398 175.870941162109
2.53710889816284 166.933654785156
2.59217095375061 156.312133789062
2.70091986656189 153.891143798828
2.49735045433044 171.074508666992
2.55388569831848 177.422378540039
2.65304255485535 168.347381591797
2.52278995513916 169.712554931641
2.72749876976013 169.139617919922
2.65445184707642 -177.151290893555
2.60724186897278 168.426330566406
2.5348482131958 175.133636474609
2.59654545783997 161.605392456055
2.48636198043823 179.609512329102
2.30938601493835 175.864074707031
2.70660185813904 164.266891479492
2.57535099983215 166.756683349609
2.71187615394592 170.421463012695
2.60539031028748 161.060638427734
2.52549600601196 172.02116394043
2.58546042442322 159.432861328125
2.64403867721558 167.405487060547
2.69599747657776 159.804550170898
2.66611123085022 171.33544921875
2.59979581832886 156.204177856445
2.62417101860046 170.95426940918
2.35184288024902 -176.636505126953
2.47003316879272 -175.476303100586
2.66374468803406 166.68212890625
2.54417061805725 -177.900817871094
2.49748682975769 168.59130859375
2.47471809387207 173.453491210938
2.63623142242432 177.346038818359
2.48441171646118 169.596557617188
2.61404609680176 -177.635894775391
2.49474024772644 168.312149047852
2.41276383399963 176.456283569336
2.5167670249939 175.290725708008
2.57052373886108 166.048522949219
2.55252838134766 -176.780502319336
2.55519485473633 179.301086425781
2.53399538993835 -174.30534362793
2.5004506111145 -171.797897338867
2.58603692054749 -170.289184570312
2.66045093536377 158.655258178711
2.54683232307434 165.229995727539
2.57628011703491 175.934799194336
2.61963939666748 165.585342407227
2.59743762016296 178.991607666016
2.56282496452332 178.740615844727
2.57959318161011 179.452758789062
2.44005179405212 173.987167358398
2.53205418586731 172.987503051758
2.62715649604797 165.066345214844
2.60945916175842 165.922210693359
2.51152634620667 156.664138793945
2.58559131622314 151.911727905273
2.64596819877625 165.35498046875
2.64901685714722 162.111770629883
2.70969557762146 167.067092895508
2.51993274688721 179.217300415039
2.54843330383301 169.063980102539
2.69851636886597 168.626159667969
2.55899548530579 153.456680297852
2.58552479743958 161.341018676758
2.53436088562012 154.782257080078
2.66613912582397 162.470642089844
2.53813767433167 179.740676879883
2.61826944351196 166.799301147461
2.57155656814575 164.502395629883
2.37650799751282 -170.347290039062
2.38565826416016 -171.08219909668
2.50006341934204 175.81037902832
2.54939079284668 177.126052856445
2.47076964378357 158.821853637695
2.39852476119995 174.388290405273
2.60855317115784 164.728439331055
2.55960130691528 177.496871948242
2.56823563575745 165.325347900391
2.56945848464966 173.215606689453
2.44773435592651 -176.586685180664
2.3971734046936 170.305801391602
2.4204421043396 174.358184814453
2.57937693595886 164.157302856445
2.58613157272339 178.030487060547
2.68027758598328 152.683227539062
2.58737897872925 161.964340209961
2.49946355819702 156.540573120117
2.5224552154541 155.853469848633
2.54676389694214 171.554840087891
2.66438698768616 172.485473632812
2.57070899009705 146.803375244141
2.53330111503601 179.980484008789
2.67510747909546 164.636795043945
2.5705873966217 173.935333251953
2.52735638618469 172.234130859375
2.54499888420105 166.752944946289
2.40509748458862 174.141372680664
2.32751321792603 166.229415893555
2.42634534835815 178.454772949219
2.47959208488464 -167.303665161133
2.7247269153595 168.874130249023
2.67773628234863 168.693572998047
2.74379277229309 164.588684082031
2.73704886436462 162.610702514648
2.57691812515259 165.410247802734
2.59785294532776 165.898727416992
2.57534551620483 156.942916870117
2.53025770187378 160.69743347168
2.47768044471741 168.724197387695
2.65188384056091 163.299102783203
2.54079079627991 174.627029418945
2.65328860282898 175.173767089844
2.91419672966003 165.844345092773
2.66902184486389 162.880432128906
2.51903820037842 144.143432617188
2.56823635101318 149.402755737305
2.85520100593567 151.078231811523
2.97633934020996 159.581939697266
2.92009806632996 167.17057800293
2.79069495201111 164.28923034668
2.82968091964722 171.078857421875
2.88251233100891 176.940582275391
2.66049671173096 172.487808227539
2.49350666999817 -165.845520019531
2.41379308700562 -178.719833374023
2.48381423950195 -173.067169189453
2.42529654502869 175.374969482422
2.53597044944763 -176.668045043945
2.41808462142944 -170.476898193359
2.56785774230957 -176.511993408203
2.50504183769226 177.823669433594
2.50745677947998 167.662536621094
2.49181652069092 170.623901367188
2.54700183868408 178.148513793945
2.55975294113159 178.386947631836
2.47079181671143 165.710739135742
2.631178855896 -169.659637451172
2.64178347587585 -177.988128662109
2.55727791786194 -179.771224975586
2.71143198013306 168.458724975586
2.52892732620239 178.667831420898
2.7248797416687 160.589233398438
2.6348774433136 167.698425292969
2.74531650543213 168.630447387695
2.71229863166809 -179.582138061523
2.85812592506409 173.048278808594
2.7524995803833 163.170318603516
2.66282486915588 -177.250518798828
2.61883807182312 170.374725341797
2.40649604797363 179.282745361328
2.67455267906189 -177.766860961914
2.66169476509094 -170.820541381836
2.63433384895325 -174.082977294922
2.67134189605713 176.573165893555
2.52017378807068 174.961181640625
2.73916101455688 166.622741699219
2.51680564880371 175.208831787109
2.56186461448669 162.756500244141
2.49113368988037 169.779693603516
2.51727914810181 -170.829238891602
2.54306101799011 178.519302368164
2.69096946716309 173.409408569336
2.61713838577271 -171.308822631836
2.74041342735291 175.662399291992
2.61001682281494 171.911514282227
2.75482845306396 175.946441650391
2.59193015098572 -174.265594482422
2.51221704483032 -170.087295532227
2.58251571655273 175.325546264648
2.67760872840881 -179.743865966797
2.616863489151 169.789566040039
2.63576436042786 -167.046447753906
2.6051778793335 -167.701629638672
2.67521595954895 -169.141723632812
2.36209273338318 -170.749877929688
2.49540543556213 -174.215347290039
2.5267014503479 -177.664047241211
2.55478143692017 -179.976104736328
2.51009607315063 -172.764892578125
2.5635929107666 -157.896301269531
2.53561902046204 -165.006103515625
2.54972195625305 -154.330520629883
2.42299866676331 -160.887313842773
2.58853077888489 -141.820816040039
2.41896152496338 -157.669677734375
2.48705339431763 -157.519470214844
2.58500480651855 -162.346389770508
2.45672106742859 -141.354431152344
2.38904166221619 -146.223373413086
2.4976909160614 -151.397262573242
2.52857637405396 174.250579833984
2.46691226959229 -158.572113037109
2.53743386268616 -151.301071166992
2.44920897483826 -145.366317749023
2.37180161476135 -152.495361328125
2.34596848487854 -162.946731567383
2.43574500083923 -150.20378112793
2.28776073455811 -162.949508666992
2.53547120094299 -154.830978393555
2.37955021858215 -152.020126342773
2.39618730545044 -173.585586547852
2.46493649482727 -164.928314208984
2.318843126297 -161.455780029297
2.41546106338501 -151.513961791992
2.5561728477478 -173.485168457031
2.42109942436218 -161.779052734375
2.47443795204163 -173.261352539062
2.57220697402954 -169.947845458984
2.5258162021637 172.760375976562
2.51086330413818 -148.152847290039
2.48456978797913 -167.112518310547
2.33162522315979 -145.306976318359
2.56524038314819 -171.348709106445
2.63468623161316 -168.006820678711
2.59465169906616 -168.703842163086
2.43792152404785 -165.272048950195
2.47122049331665 -164.247299194336
2.66603326797485 -160.061096191406
2.44696950912476 -173.069259643555
2.43387413024902 -175.714538574219
2.40568327903748 -171.90559387207
2.50033926963806 -168.733795166016
2.32412600517273 -168.437942504883
2.43911600112915 -179.669677734375
2.46509861946106 179.752471923828
2.20946288108826 175.949493408203
2.38251733779907 178.977157592773
2.47241950035095 174.158004760742
2.38473844528198 173.029769897461
2.47994899749756 166.460632324219
2.59465432167053 160.759323120117
2.30161261558533 174.975540161133
2.33971738815308 -178.863586425781
2.35199737548828 -175.089416503906
2.39017486572266 163.184951782227
2.49689245223999 159.246475219727
2.45286059379578 176.669448852539
2.29828500747681 170.151504516602
2.44641542434692 169.111663818359
2.38812375068665 169.866714477539
2.49452781677246 -159.809494018555
2.41692495346069 -172.175903320312
2.42938780784607 179.012344360352
2.4767758846283 -176.071807861328
2.55719041824341 -176.421295166016
2.59654545783997 -164.296524047852
2.45676684379578 178.26823425293
2.30376195907593 -164.627182006836
2.38868236541748 -174.76921081543
2.42053055763245 -167.132019042969
2.23054194450378 -176.484985351562
2.26695728302002 -167.325912475586
2.35916304588318 -175.000671386719
2.50483798980713 -179.660491943359
2.34920525550842 -173.392456054688
2.51003813743591 -175.229339599609
2.52687692642212 -176.599411010742
2.48949480056763 -166.886856079102
2.56123089790344 -169.392211914062
2.60217809677124 176.97151184082
2.4748649597168 170.277801513672
2.53547286987305 -177.567687988281
2.42353558540344 173.724075317383
2.461256980896 171.842010498047
2.33759140968323 161.263153076172
2.37715864181519 179.225875854492
2.44380974769592 -165.128143310547
2.44422554969788 179.577133178711
2.48586082458496 -177.831085205078
2.36279916763306 170.439651489258
2.47491574287415 174.443862915039
2.44164371490479 179.281097412109
2.44122076034546 -177.925018310547
2.36641049385071 159.079711914062
2.37383508682251 178.964492797852
2.2958607673645 173.002212524414
2.3273491859436 159.833740234375
2.35119938850403 171.690689086914
2.55469942092896 161.328033447266
2.31804704666138 170.520172119141
2.34928345680237 166.569641113281
2.27169823646545 170.024322509766
2.46495676040649 157.699584960938
2.42717790603638 169.652221679688
2.42670083045959 179.889862060547
2.44895029067993 159.330032348633
2.28267598152161 -179.347778320312
2.36692810058594 170.496490478516
2.36454844474792 178.248962402344
2.33004188537598 -177.251159667969
2.58314847946167 179.443069458008
2.41617202758789 165.911605834961
2.4941942691803 178.071731567383
2.40086960792542 164.5869140625
2.47803020477295 166.518508911133
2.38053584098816 176.465576171875
2.45354986190796 -179.462707519531
2.29114127159119 -167.116683959961
2.24728751182556 -176.493927001953
2.2993278503418 -173.378173828125
2.36108112335205 -162.856475830078
2.47404050827026 -159.42626953125
2.40849208831787 -170.050765991211
2.44023060798645 -162.558044433594
2.46885657310486 -165.99382019043
2.52323842048645 -164.90104675293
2.40849184989929 -165.97688293457
2.39117622375488 -164.51887512207
2.36044526100159 177.615203857422
2.45346593856812 -168.883636474609
2.42006015777588 171.916961669922
2.55013060569763 -176.91584777832
2.54900479316711 -173.76594543457
2.45663976669312 -171.309219360352
2.4106342792511 -170.001052856445
2.4820442199707 -164.439422607422
2.58168125152588 166.268280029297
2.4834897518158 -164.43132019043
2.59147167205811 -171.022354125977
2.48230075836182 -166.080337524414
2.49696016311646 -166.069137573242
2.37152719497681 -158.45719909668
2.48449969291687 -157.452209472656
2.29101300239563 176.393173217773
2.36300039291382 -177.135528564453
2.61880898475647 -168.530685424805
2.30855846405029 -163.605972290039
2.42577743530273 -175.801651000977
2.44922876358032 -176.713668823242
2.38978934288025 -165.06706237793
2.42823386192322 -163.370025634766
2.39361834526062 -173.210632324219
2.42939305305481 -172.438430786133
2.34991025924683 176.088760375977
2.36091756820679 -159.496459960938
2.15009117126465 -164.764099121094
2.30112719535828 -150.293594360352
2.40247678756714 -159.582458496094
2.39470434188843 -147.892654418945
2.33814859390259 -136.95686340332
2.22111368179321 -159.978622436523
2.25163340568542 -158.479751586914
2.28280997276306 -164.196273803711
2.39013767242432 -179.20768737793
2.38920569419861 -155.354461669922
2.34126830101013 -160.166656494141
2.33031535148621 -172.044494628906
2.55509090423584 -175.859939575195
2.38352012634277 -165.798797607422
2.40232586860657 -162.690383911133
2.28407621383667 -158.681289672852
2.33839893341064 -170.544647216797
2.31216597557068 -170.015777587891
2.27300238609314 -162.276184082031
2.3212902545929 -174.708786010742
2.24390387535095 -156.597854614258
2.53430318832397 -156.924713134766
2.47814226150513 -163.816757202148
2.29236030578613 -163.498901367188
2.33744287490845 -163.006011962891
2.35897970199585 -152.076248168945
2.41736912727356 -158.65251159668
2.39769053459167 -159.495239257812
2.20051455497742 -158.974533081055
2.18819069862366 -179.926193237305
2.29504132270813 179.790481567383
2.41719436645508 -150.526245117188
2.16914844512939 -148.999099731445
2.27207255363464 -160.475814819336
2.44290471076965 -147.099685668945
2.43709897994995 -158.548614501953
2.32134652137756 -155.391220092773
2.4036660194397 -167.154708862305
2.44051742553711 -169.213760375977
2.26865386962891 -177.984298706055
2.32606196403503 -157.772277832031
2.3243043422699 -139.665588378906
2.37123608589172 -138.975036621094
2.44437885284424 -140.526840209961
2.46865177154541 -135.448425292969
2.39607763290405 -146.720199584961
2.39018893241882 -150.497207641602
2.63728880882263 -145.744873046875
2.57763576507568 -137.623153686523
2.43146133422852 -158.290924072266
2.42850089073181 -168.228973388672
2.44223976135254 -127.256156921387
2.54148936271667 -166.641204833984
2.46657919883728 -159.730194091797
2.42469120025635 -155.079696655273
2.47161960601807 -160.360824584961
2.49202585220337 -150.308029174805
2.63690209388733 -159.600875854492
2.47563481330872 -161.775146484375
2.5689480304718 -159.258224487305
2.63708925247192 -150.514846801758
2.64446401596069 -133.265289306641
2.54128313064575 -142.413208007812
2.60810303688049 -149.257019042969
2.59792709350586 -120.67073059082
2.48783206939697 -141.482604980469
2.39705538749695 -134.041854858398
2.25244140625 -173.343994140625
2.53853297233582 176.293746948242
2.50115489959717 174.339492797852
2.407799243927 -176.866363525391
2.62259316444397 176.752746582031
2.58605980873108 -178.312561035156
2.5475161075592 175.966094970703
2.47242450714111 -179.623611450195
2.72813105583191 -176.58740234375
2.14201521873474 -172.703277587891
2.51592040061951 177.478622436523
2.48966670036316 -165.881317138672
2.58883714675903 -164.623336791992
2.73841953277588 169.789978027344
2.72242736816406 172.720336914062
2.7313871383667 -179.673797607422
2.56125140190125 -165.523864746094
2.7581741809845 171.951583862305
2.82628297805786 -173.813095092773
2.9485969543457 -164.219100952148
2.83189940452576 177.781860351562
2.84205317497253 171.781814575195
2.97797989845276 -162.570190429688
2.90274119377136 -163.921600341797
3.04692029953003 -167.891494750977
3.15358710289001 -172.807022094727
3.14666843414307 -168.842819213867
3.22628116607666 -173.967071533203
3.04033994674683 -170.528305053711
3.03601717948914 -162.240127563477
3.11811661720276 -163.121765136719
3.02337336540222 -171.982055664062
3.04140567779541 161.998901367188
2.92959189414978 -171.376678466797
3.06437683105469 -171.506805419922
2.98724269866943 -174.734756469727
2.93484807014465 -156.150543212891
3.03146290779114 -168.40119934082
3.16267895698547 -158.203582763672
2.80582427978516 -173.026748657227
2.91218161582947 -171.052276611328
3.07217288017273 -165.47785949707
2.86142563819885 -177.486877441406
2.90305089950562 -169.231689453125
2.99274086952209 170.917709350586
2.89696502685547 -176.710311889648
2.90089654922485 179.263916015625
2.9554386138916 -178.301239013672
2.93549299240112 -162.092224121094
3.01219344139099 -168.122970581055
2.954021692276 -170.983444213867
2.94444298744202 -167.507125854492
2.99112129211426 -157.825744628906
2.91921591758728 -179.839263916016
2.94500350952148 171.806549072266
3.07784509658813 168.424392700195
3.05358052253723 170.178955078125
2.98055052757263 176.603546142578
3.06019520759583 -173.852737426758
3.15245485305786 -177.415435791016
3.05417490005493 168.635955810547
2.97514986991882 168.675872802734
3.01345419883728 167.11408996582
3.1277129650116 -163.874618530273
3.16407299041748 174.998306274414
3.02560305595398 -175.358154296875
3.08127903938293 165.644485473633
2.8970992565155 -175.82209777832
2.97904348373413 -165.401458740234
2.82928872108459 164.448257446289
2.94100546836853 175.849517822266
3.01482772827148 167.040130615234
2.94763207435608 166.568725585938
2.89570426940918 175.377029418945
3.06890201568604 163.290069580078
2.97910833358765 153.810562133789
3.08757138252258 158.668807983398
3.07744359970093 -173.509796142578
3.21903586387634 158.040283203125
3.2205798625946 158.625396728516
3.09461998939514 174.753845214844
3.11381149291992 154.776550292969
2.92821049690247 174.013259887695
3.02922248840332 157.917602539062
2.79431533813477 174.591812133789
2.91397857666016 146.894348144531
2.8671293258667 155.669906616211
2.85582232475281 171.249374389648
2.80717921257019 -176.746398925781
2.71346139907837 166.056823730469
3.03898048400879 162.661315917969
2.80411291122437 -178.580154418945
2.87203526496887 162.19743347168
2.89990615844727 165.981781005859
2.76554346084595 178.368118286133
3.0144579410553 -172.772506713867
2.9547860622406 165.838638305664
2.77112889289856 -179.318252563477
2.7507209777832 -178.90104675293
2.95828580856323 163.43229675293
2.85784769058228 -168.796600341797
2.92651510238647 170.127624511719
2.76492786407471 172.365585327148
2.83802771568298 -178.889282226562
2.97614455223083 164.256118774414
2.94681930541992 -176.528717041016
2.86171817779541 -178.728912353516
2.98003697395325 -155.672866821289
2.89262223243713 171.741134643555
2.7211549282074 177.155242919922
2.67709422111511 -175.195770263672
2.62301921844482 160.162109375
2.6879460811615 -175.338180541992
2.53382253646851 177.592590332031
2.65191340446472 -162.782363891602
2.78675603866577 -162.479293823242
2.66452836990356 167.747512817383
2.68811058998108 -154.813827514648
2.88382291793823 -179.429351806641
2.74753713607788 -168.513397216797
2.94587707519531 167.140411376953
2.67970633506775 173.574447631836
2.79405808448792 -167.283142089844
2.82440733909607 173.809066772461
2.87467002868652 -171.984008789062
2.855140209198 173.740646362305
3.00026798248291 167.104751586914
2.9223964214325 158.453506469727
2.98065328598022 174.921783447266
2.83193254470825 158.656341552734
3.07991909980774 155.839218139648
2.94833540916443 173.567626953125
2.86342024803162 177.611373901367
3.01179218292236 -166.273559570312
2.93510890007019 162.144149780273
2.69443702697754 153.080810546875
2.7055995464325 155.775955200195
2.71171069145203 138.19873046875
2.50665163993835 166.229080200195
2.78687953948975 139.775497436523
2.88614296913147 165.046905517578
2.89664530754089 161.105133056641
2.71845388412476 153.23323059082
2.8601987361908 151.696197509766
2.78980398178101 152.256530761719
3.0561375617981 146.452285766602
2.94668841362 140.397735595703
2.89523363113403 104.089019775391
3.14285016059875 131.241271972656
3.15842962265015 148.94694519043
2.87487864494324 138.451614379883
3.20260310173035 145.223892211914
3.05340647697449 166.447647094727
3.09751439094543 125.625785827637
2.95825171470642 137.237045288086
2.9495096206665 123.977088928223
2.94393277168274 141.311309814453
2.96189308166504 134.141006469727
2.98553824424744 150.223373413086
3.08586525917053 134.987396240234
3.09061598777771 139.251663208008
3.08469295501709 135.19548034668
3.08818531036377 147.314849853516
3.0483067035675 132.615509033203
3.27516198158264 149.115692138672
3.14592409133911 154.276214599609
3.26986503601074 164.054962158203
3.16325259208679 151.312652587891
3.07783675193787 163.307678222656
3.05489420890808 179.883651733398
3.10921669006348 158.666397094727
2.93733096122742 171.916091918945
3.04305124282837 176.488723754883
3.0043363571167 173.52555847168
3.03045964241028 175.19580078125
3.20042181015015 146.555236816406
2.7925283908844 171.947265625
2.82129645347595 177.031616210938
3.01715850830078 -169.340698242188
3.17217993736267 -172.150604248047
2.70175862312317 -179.37239074707
2.54019594192505 -164.056121826172
2.67388510704041 -169.464294433594
2.82112669944763 -170.237899780273
2.6131489276886 -169.355773925781
2.88846635818481 -171.264984130859
2.67272853851318 -174.096694946289
2.80310535430908 -138.120422363281
2.67037892341614 178.938812255859
2.97453165054321 -148.607620239258
2.83546423912048 -150.439788818359
2.81949353218079 -150.464706420898
2.95435810089111 172.91828918457
2.75344443321228 -149.687911987305
2.90567088127136 -179.466918945312
2.89599251747131 -148.286834716797
2.90944361686707 -146.869598388672
2.74326229095459 -128.298370361328
2.42369556427002 -130.781173706055
2.17473244667053 -136.373153686523
2.4712450504303 -110.880485534668
2.9070246219635 -131.344985961914
2.59170246124268 -142.166488647461
2.7621111869812 -135.710708618164
2.57176113128662 -112.36856842041
2.60945558547974 -150.718017578125
2.77038979530334 -100.905975341797
2.53148674964905 -162.989273071289
2.22855019569397 -121.915519714355
2.64458847045898 -135.726165771484
2.76682877540588 -138.278411865234
2.38995480537415 -149.833282470703
2.64195847511292 -155.591003417969
2.21329641342163 -143.108383178711
1.946293592453 178.796752929688
2.18326950073242 171.56575012207
2.57600259780884 -179.319900512695
2.51295804977417 161.415069580078
2.50433230400085 -171.939300537109
2.34587574005127 -145.153930664062
2.3721616268158 -122.238327026367
2.25472283363342 -160.69123840332
2.37533736228943 170.941741943359
2.2767014503479 176.837036132812
2.2364387512207 -175.532073974609
2.2480890750885 -174.887359619141
2.10861563682556 166.69694519043
2.23718023300171 -172.128021240234
2.53553342819214 170.579071044922
2.34590029716492 -164.951354980469
2.59170031547546 167.529769897461
2.41757917404175 -157.539215087891
2.6005322933197 -126.385261535645
2.63796734809875 -146.23258972168
2.67067265510559 -158.617614746094
2.4318835735321 -135.104278564453
2.52532577514648 -109.513618469238
2.78661322593689 -112.51212310791
2.87845969200134 -120.158615112305
2.76461100578308 -107.291725158691
2.59805679321289 -92.943603515625
2.76057171821594 -119.391983032227
2.77480864524841 -111.926155090332
2.8796854019165 -110.347114562988
2.67753148078918 -131.52473449707
2.92464208602905 -125.419052124023
2.86394596099854 -130.443862915039
2.87244844436646 -116.560729980469
2.8183741569519 -100.87353515625
3.06721997261047 -116.926856994629
2.6846227645874 -127.134178161621
2.82414698600769 -132.179840087891
3.06464457511902 -108.768783569336
2.90295338630676 -120.233757019043
2.84270191192627 -113.226707458496
2.85566067695618 -103.464942932129
2.8582227230072 -119.261451721191
2.47810578346252 -128.992828369141
2.8899188041687 -125.335243225098
2.78875660896301 -110.403350830078
2.67087745666504 -107.725898742676
2.95190858840942 -133.286804199219
2.93165564537048 -111.022186279297
2.77765440940857 -122.649337768555
2.5124204158783 -140.700912475586
2.73484134674072 -106.107681274414
2.7589704990387 -110.075874328613
2.795254945755 -104.638565063477
2.79004216194153 -123.670509338379
2.85385179519653 -116.217414855957
2.68949151039124 -132.004592895508
2.64838314056396 -135.952850341797
2.75774765014648 -122.785507202148
2.86832571029663 -143.201583862305
2.7759165763855 -131.830001831055
2.62783408164978 -142.178756713867
2.8011782169342 -165.528762817383
2.80256366729736 -138.972427368164
2.87905359268188 -120.251846313477
3.0859272480011 -143.674179077148
2.8405704498291 -129.259017944336
3.33916878700256 -146.410568237305
3.30898356437683 -143.906295776367
3.08423733711243 -122.865539550781
3.10747647285461 -136.833099365234
3.22114443778992 -123.263061523438
3.16746783256531 -138.249298095703
2.97661542892456 -142.857574462891
2.69290280342102 -149.747024536133
2.73428654670715 -142.860443115234
2.92675733566284 -125.569900512695
3.08013916015625 -123.259346008301
2.90594816207886 -135.693481445312
3.37175464630127 -154.304214477539
3.1527738571167 -143.737396240234
3.28314113616943 -122.350273132324
3.05292272567749 -111.621757507324
2.87525844573975 -143.349746704102
3.07951307296753 -122.429008483887
3.04701924324036 -142.457504272461
2.95217776298523 -119.86051940918
2.81496953964233 -157.913391113281
2.79609489440918 -158.005813598633
2.97864127159119 -156.052169799805
2.82264018058777 -158.069091796875
2.56961178779602 -131.110260009766
2.93367052078247 -125.51057434082
2.93362832069397 -139.746200561523
3.01775979995728 -127.03116607666
2.8211030960083 -143.325180053711
2.93337655067444 -129.634506225586
2.69587635993958 -115.582374572754
2.60774230957031 -126.358581542969
2.58660054206848 -138.392135620117
2.62289452552795 -125.794586181641
2.65735602378845 -141.058731079102
2.26059436798096 -111.366813659668
2.28818941116333 -124.631408691406
2.29748272895813 -126.808929443359
2.72139406204224 -144.623901367188
2.75627565383911 -125.999794006348
2.82493495941162 -102.964485168457
2.17937088012695 -142.541915893555
2.754314661026 -164.553771972656
3.05430483818054 146.434921264648
2.64814519882202 175.366821289062
2.83914422988892 121.422920227051
2.91645002365112 138.272903442383
2.84232330322266 124.501670837402
2.79771852493286 131.701766967773
2.82431745529175 114.421508789062
2.99695539474487 122.539115905762
2.81616401672363 114.523239135742
2.84810352325439 130.884414672852
2.92183661460876 113.845283508301
2.75884532928467 117.682479858398
3.06721878051758 142.165084838867
2.79319858551025 111.049690246582
2.51723217964172 137.825881958008
2.7579391002655 136.714630126953
2.77542352676392 153.170516967773
3.00804233551025 127.541793823242
3.16221046447754 144.958969116211
2.69665288925171 135.815017700195
2.76349639892578 136.444961547852
2.97484850883484 172.199447631836
2.75426292419434 144.629898071289
2.87070751190186 171.684921264648
2.91920971870422 97.4778671264648
2.85873174667358 176.71711730957
2.81376981735229 143.288665771484
2.93686437606812 163.300430297852
2.82496523857117 125.042556762695
2.88382506370544 114.078758239746
2.86690545082092 144.587661743164
2.95721626281738 116.583526611328
2.82362699508667 142.463195800781
2.94849681854248 130.640151977539
2.73251175880432 172.090179443359
2.75097703933716 130.528121948242
2.93878698348999 141.485855102539
2.83404636383057 132.414306640625
2.70630192756653 120.016273498535
2.8226752281189 132.600006103516
2.60090613365173 168.054550170898
3.12226724624634 163.746536254883
2.73035979270935 -174.429000854492
2.81913590431213 167.694000244141
2.6322169303894 145.589004516602
2.75598907470703 163.190582275391
2.87890791893005 121.341835021973
2.67026090621948 140.926010131836
2.84557723999023 159.895721435547
2.81604743003845 -176.152359008789
2.66086196899414 120.23560333252
2.87338352203369 141.142562866211
2.74652409553528 86.1507797241211
2.81547045707703 90.1746063232422
2.59289956092834 124.223602294922
2.94293999671936 90.5166625976562
2.74327850341797 98.4320831298828
2.63721966743469 112.148956298828
2.65999054908752 120.490081787109
2.76949524879456 146.881759643555
2.42955899238586 128.265609741211
2.52205109596252 146.357604980469
2.8427050113678 129.684478759766
2.83177661895752 121.284805297852
2.80251717567444 122.871704101562
2.79740810394287 78.7033462524414
2.79563045501709 96.6596145629883
2.61817264556885 128.882934570312
2.83192491531372 123.571907043457
2.66148972511292 140.977523803711
2.49793386459351 124.631286621094
2.77061462402344 141.468490600586
2.69021487236023 114.17017364502
2.65418338775635 121.416534423828
2.74174880981445 129.76091003418
2.63206076622009 142.899826049805
2.62962985038757 154.735488891602
2.3353590965271 -154.056213378906
2.19232296943665 -122.298309326172
2.01432108879089 -111.309875488281
2.10258030891418 -129.768188476562
2.1469624042511 -112.651069641113
1.92345631122589 -99.3662033081055
2.49163222312927 -104.165657043457
2.57586121559143 -97.5305709838867
2.73286700248718 -111.133827209473
2.44408369064331 -101.636100769043
2.4152045249939 -75.2791213989258
2.74514627456665 -89.671028137207
2.44774007797241 -105.354965209961
2.63336992263794 -125.814178466797
2.87952256202698 -80.5773162841797
2.64061975479126 -86.7403411865234
2.71447777748108 -97.5243682861328
2.62929582595825 -88.8249282836914
2.35734081268311 -116.162612915039
2.63735151290894 -110.27921295166
2.44526076316833 -116.669792175293
2.70025181770325 -105.006568908691
2.46785235404968 -114.639297485352
2.23674345016479 -114.633918762207
2.36408829689026 -138.707763671875
2.32573819160461 -127.111709594727
2.55698013305664 -134.004440307617
2.52677726745605 -125.557418823242
2.67209029197693 -127.958389282227
2.63413834571838 -131.819244384766
2.47645401954651 -121.342338562012
2.82216119766235 -149.738784790039
2.27058362960815 -156.258850097656
2.27089333534241 -166.321929931641
2.31516528129578 -148.474822998047
2.49953198432922 -146.344543457031
2.59914946556091 -125.873023986816
2.1809515953064 -178.052474975586
2.29896783828735 -160.492736816406
2.15421223640442 -130.428039550781
2.01717591285706 -126.463592529297
1.90796613693237 -123.186149597168
2.45603823661804 -136.105773925781
2.33623003959656 -123.383323669434
2.15060377120972 -133.126480102539
2.45285606384277 -102.441848754883
2.61736631393433 -106.18872833252
2.52204155921936 -107.970878601074
2.46298408508301 -102.311279296875
2.13395118713379 -109.485206604004
2.10268926620483 -88.3146362304688
2.12057089805603 -87.2523193359375
2.482257604599 -105.705863952637
2.09447979927063 -93.4781341552734
2.04164743423462 -94.2352142333984
2.13867092132568 -101.639015197754
1.92564368247986 -79.419319152832
2.07456111907959 -135.133651733398
2.11506390571594 -105.865539550781
2.03719854354858 -108.694816589355
1.86673176288605 -98.0183944702148
1.8910003900528 -99.9418487548828
2.18217754364014 -107.578392028809
1.9943243265152 -123.252571105957
1.88930916786194 -101.31217956543
1.79224753379822 -117.298950195312
1.99998104572296 -111.458679199219
2.02129721641541 -112.516571044922
2.05199313163757 -113.953956604004
2.1433322429657 -108.886840820312
2.02434253692627 -106.921844482422
1.88131356239319 -94.2139434814453
1.7752673625946 -117.493034362793
1.86152482032776 -102.134399414062
1.90022492408752 -94.7505340576172
2.04105830192566 -98.5712890625
2.19602704048157 -115.652671813965
1.92019522190094 -114.873382568359
2.17512392997742 -103.306312561035
2.14156174659729 -108.31908416748
2.12371420860291 -106.718536376953
2.04368305206299 -111.199241638184
1.94378399848938 -113.947792053223
2.0234854221344 -92.5076599121094
2.06634020805359 -113.646057128906
2.18418502807617 -115.412536621094
2.14470171928406 -115.65926361084
2.11599254608154 -127.248054504395
1.99979066848755 -135.433227539062
2.06975889205933 -112.368148803711
2.09094929695129 -128.453704833984
2.060631275177 -139.843032836914
2.0641393661499 -127.189575195312
2.19707822799683 -122.469032287598
2.04323053359985 -114.661224365234
2.03115010261536 -116.825424194336
2.22255945205688 -134.055725097656
2.17309546470642 -120.241180419922
2.06547498703003 -122.433052062988
1.9832957983017 -114.322883605957
2.08837103843689 -113.883255004883
2.27828907966614 -115.885047912598
2.17623901367188 -106.329071044922
2.18112206459045 -128.862533569336
2.12201023101807 -111.277145385742
2.14319968223572 -103.02294921875
2.17498874664307 -102.020568847656
2.27505326271057 -99.349365234375
2.36875414848328 -102.850105285645
2.31891989707947 -107.787269592285
2.41724014282227 -93.5596084594727
2.59924650192261 -116.112106323242
2.28233456611633 -98.7708358764648
2.30363416671753 -100.531600952148
2.10314035415649 -101.752349853516
2.3550877571106 -100.403335571289
2.27893686294556 -90.9548568725586
2.37130832672119 -81.5374603271484
2.49151134490967 -87.2182159423828
2.19374942779541 -86.4067611694336
2.30812525749207 -97.8086395263672
2.26391005516052 -118.19149017334
2.23959612846375 -110.150276184082
2.30467128753662 -90.5943145751953
2.47103881835938 -76.9585723876953
2.58659100532532 -86.31005859375
2.64605450630188 -104.496612548828
2.5135645866394 -94.4316940307617
2.23625588417053 -82.026725769043
2.6988365650177 -96.6611709594727
2.5670006275177 -87.8672027587891
2.51230573654175 -92.1088333129883
2.5436692237854 -78.390869140625
2.64207911491394 -85.8503875732422
2.3708348274231 -78.056037902832
2.70071601867676 -80.9699096679688
2.35126185417175 -81.5657348632812
2.63540744781494 -70.0342254638672
2.66605138778687 -90.5729522705078
2.33434748649597 -62.2809982299805
2.43977761268616 -89.6974029541016
2.51182842254639 -99.2149658203125
2.59107136726379 -78.0423049926758
2.68329930305481 -83.3828887939453
2.19884538650513 -79.1014556884766
2.51183676719666 -99.8451995849609
2.60097050666809 -90.4454040527344
2.44331288337708 -82.7380065917969
2.44343304634094 -86.2360153198242
2.46582531929016 -80.1824264526367
2.59169912338257 -82.9901504516602
2.53724837303162 -81.5491943359375
2.45750522613525 -86.9575805664062
2.40974903106689 -79.908088684082
2.3184642791748 -91.473747253418
2.47190546989441 -87.5089645385742
2.39763045310974 -68.6818466186523
2.52121233940125 -91.8925704956055
2.30408072471619 -88.6639938354492
2.5882933139801 -98.9895782470703
2.36782217025757 -84.0633544921875
2.45863151550293 -87.2076416015625
2.57363295555115 -92.6515808105469
2.36244821548462 -80.6485061645508
2.44318819046021 -98.6884384155273
2.60923790931702 -73.448112487793
2.36064147949219 -91.434211730957
2.29147481918335 -78.9387817382812
2.44694542884827 -90.118766784668
2.64203596115112 -84.0569534301758
2.47194194793701 -85.5688858032227
2.39662647247314 -76.466552734375
2.28385543823242 -88.2946472167969
2.31483459472656 -97.8178482055664
2.43243336677551 -104.670921325684
2.34422063827515 -85.0352096557617
2.51725220680237 -91.585205078125
2.57085657119751 -90.0554580688477
2.62516593933105 -84.739990234375
2.55872988700867 -102.577140808105
2.39181303977966 -111.483001708984
2.60870671272278 -89.208984375
2.38133525848389 -82.8814926147461
2.4411883354187 -77.8015823364258
2.4849898815155 -97.8043441772461
2.23584890365601 -106.814712524414
2.69097018241882 -99.6021881103516
2.45744061470032 -104.213165283203
2.31445837020874 -93.2075958251953
2.56224894523621 -94.2329254150391
2.68062162399292 -109.747772216797
2.49898386001587 -98.2006607055664
2.43646693229675 -92.6353073120117
2.41215491294861 -106.489952087402
2.48663139343262 -103.038833618164
2.46709942817688 -119.09635925293
2.10000133514404 -96.9215240478516
2.44534039497375 -101.600746154785
2.43597817420959 -93.0977783203125
2.28493142127991 -97.5554046630859
2.3741819858551 -100.999671936035
2.14200258255005 -85.7317199707031
2.44693970680237 -106.508743286133
2.44539761543274 -112.046524047852
2.39626049995422 -101.284072875977
2.33059811592102 -102.753112792969
2.46299457550049 -108.166030883789
2.43456530570984 -95.3997421264648
2.2680881023407 -115.375869750977
2.37035083770752 -100.034866333008
2.35228252410889 -91.9035949707031
2.05491781234741 -80.1500473022461
2.2943422794342 -102.518821716309
2.41113448143005 -107.917678833008
2.52142953872681 -84.4012222290039
2.16234922409058 -85.0415878295898
2.41577959060669 -99.0281677246094
2.26619696617126 -86.1036911010742
2.30617523193359 -105.654754638672
2.44977569580078 -85.7942962646484
2.35944628715515 -73.7858123779297
2.25839567184448 -68.8088455200195
2.36557006835938 -81.6669006347656
2.58300089836121 -100.756309509277
2.43948078155518 -91.3456192016602
2.57976031303406 -93.9631576538086
2.42523550987244 -98.6836090087891
2.44447565078735 -103.5224609375
2.4443941116333 -100.146446228027
2.35637903213501 -86.0144500732422
2.47751569747925 -91.3778610229492
2.30257153511047 -80.6694259643555
2.4522750377655 -107.308647155762
2.31190299987793 -77.9462280273438
2.27264499664307 -87.681037902832
2.45335865020752 -97.1314010620117
2.3512909412384 -88.2430419921875
2.26893663406372 -89.0318908691406
2.10809659957886 -91.4368896484375
2.07677936553955 -100.288024902344
1.96685540676117 -89.2840347290039
2.16442966461182 -102.201675415039
2.27278351783752 -85.1218338012695
2.34133052825928 -102.402046203613
2.24126958847046 -98.3467712402344
2.44422054290771 -95.384407043457
1.9709005355835 -114.006492614746
2.29680728912354 -101.884811401367
2.32413029670715 -119.087982177734
2.31676506996155 -96.0924911499023
2.18331289291382 -110.394630432129
2.09695506095886 -94.9685897827148
2.25413203239441 -108.865852355957
2.46897125244141 -78.7438201904297
2.30521607398987 -101.965118408203
2.27820467948914 -98.2336959838867
2.26525521278381 -107.536529541016
2.16481137275696 -113.797904968262
2.18634581565857 -88.9359893798828
2.41565084457397 -99.5648803710938
2.47644472122192 -117.476135253906
2.41545653343201 -93.672248840332
2.51283812522888 -128.114944458008
2.33434104919434 -108.999778747559
2.40884947776794 -108.432579040527
2.30951523780823 -114.195198059082
2.15765452384949 -105.054847717285
2.29211163520813 -107.227279663086
2.36595511436462 -92.6147232055664
2.58089804649353 -114.251289367676
2.5619478225708 -105.525909423828
2.37771034240723 -92.9002914428711
2.36172318458557 -113.965362548828
2.58044075965881 -105.717849731445
2.56671476364136 -91.1662826538086
2.43922257423401 -105.665473937988
2.72691679000854 -76.208366394043
2.67751407623291 -89.1072158813477
2.50564193725586 -103.099151611328
2.28705883026123 -104.783950805664
2.44683957099915 -87.2325210571289
2.56586456298828 -91.5794982910156
2.62285447120667 -100.897201538086
2.67756700515747 -109.441795349121
2.65891408920288 -94.8510437011719
2.79476571083069 -111.942962646484
2.68766474723816 -94.9931640625
2.64137697219849 -76.7145767211914
2.82428598403931 -84.0537948608398
2.77069520950317 -95.5213165283203
2.48032164573669 -88.4097213745117
2.666748046875 -86.3602828979492
2.55137634277344 -82.0490951538086
2.6742262840271 -89.7781219482422
2.66999387741089 -105.457489013672
2.5322892665863 -105.849510192871
2.43027520179749 -114.006294250488
2.63170528411865 -117.576446533203
2.80705714225769 -129.77880859375
2.59013557434082 -94.7000885009766
2.65984344482422 -104.080284118652
2.54081153869629 -108.311309814453
2.5363404750824 -105.199661254883
2.56102705001831 -101.282211303711
2.5671238899231 -104.58642578125
2.44587779045105 -107.898498535156
2.638676404953 -90.3843383789062
2.50844407081604 -95.7302703857422
2.62313318252563 -57.8421401977539
2.55780696868896 -84.4227828979492
2.53955483436584 -84.5335235595703
2.49633812904358 -81.9849624633789
2.44922184944153 -89.1013565063477
2.46255612373352 -88.751708984375
2.45814895629883 -85.5302658081055
2.51348614692688 -103.136947631836
2.50114989280701 -101.70970916748
2.73515605926514 -101.053184509277
2.65644812583923 -78.1968231201172
2.5083122253418 -76.2250289916992
2.57119226455688 -76.133056640625
2.47043514251709 -81.9127655029297
2.53367805480957 -82.992317199707
2.5112578868866 -87.3216934204102
2.56380867958069 -84.91455078125
2.64450931549072 -74.7476272583008
2.39382195472717 -79.420539855957
2.68430113792419 -89.393798828125
2.46514821052551 -102.055847167969
2.47760820388794 -90.1699752807617
2.42721891403198 -88.9218368530273
2.36782026290894 -100.739677429199
2.44778299331665 -96.7508773803711
2.70229244232178 -99.6038665771484
2.50576186180115 -122.164398193359
2.65990924835205 -101.196029663086
2.71019768714905 -89.3767395019531
2.70873785018921 -106.346183776855
2.59008812904358 -94.1482849121094
2.86553525924683 -102.171241760254
2.60952138900757 -110.24934387207
2.71517610549927 -102.087417602539
2.74422550201416 -105.481018066406
2.60245084762573 -100.782180786133
2.84763741493225 -98.2160491943359
2.88477540016174 -91.282356262207
2.72025012969971 -90.7990875244141
2.81268954277039 -105.793212890625
2.62116503715515 -105.133651733398
2.32384467124939 -110.583282470703
2.64919304847717 -109.86474609375
2.63639521598816 -91.7143783569336
2.5941915512085 -114.058181762695
2.28873419761658 -95.3523559570312
2.171635389328 -77.0535354614258
2.10101103782654 -79.1947784423828
2.07289433479309 -89.3521347045898
2.1017792224884 -75.1043930053711
2.58429932594299 -102.422157287598
2.66569828987122 -91.1155853271484
2.24756264686584 -83.565185546875
2.32218170166016 -79.1095352172852
2.10955405235291 -94.1098861694336
2.41799163818359 -96.5781631469727
2.49866890907288 -92.1180877685547
2.31401824951172 -95.4045028686523
2.11994743347168 -115.938186645508
2.48229432106018 -89.2409820556641
2.50495147705078 -91.1189575195312
2.51725244522095 -93.4812698364258
2.48521113395691 -87.5432434082031
2.43920373916626 -83.7864303588867
2.62684655189514 -79.3331832885742
2.54086565971375 -83.8793716430664
2.39414954185486 -99.1429977416992
2.66490387916565 -69.9682693481445
2.41495227813721 -84.1037445068359
2.4609227180481 -100.518859863281
2.42478561401367 -82.7986221313477
2.49586510658264 -85.7856521606445
2.40002250671387 -110.838493347168
2.24747848510742 -82.9817123413086
2.35650873184204 -105.963584899902
2.43150854110718 -107.603004455566
2.46775269508362 -112.24641418457
2.47946763038635 -96.6775360107422
2.66330981254578 -107.646072387695
2.56773853302002 -109.801200866699
2.80784273147583 -103.906875610352
2.85879135131836 -92.3276824951172
2.54884934425354 -110.926612854004
2.61079525947571 -84.2710571289062
2.78304719924927 -100.047355651855
2.68792271614075 -103.259880065918
2.38256645202637 -116.790840148926
2.62400841712952 -104.851936340332
2.69782304763794 -101.319801330566
2.65057396888733 -83.3728179931641
2.65840601921082 -113.660926818848
2.62077927589417 -112.213188171387
2.40662837028503 -92.2428207397461
2.54036855697632 -93.630126953125
2.46920561790466 -107.221786499023
2.4523720741272 -100.599128723145
2.50475025177002 -97.5979843139648
2.48925471305847 -100.592193603516
2.70794892311096 -102.70272064209
2.58049607276917 -117.967506408691
2.67028164863586 -89.5550994873047
2.4534957408905 -106.561195373535
2.55691862106323 -106.689224243164
2.37058353424072 -116.636161804199
2.43810176849365 -116.625778198242
2.5515604019165 -118.618286132812
2.54093194007874 -124.409729003906
2.67348551750183 -108.687934875488
2.92110180854797 -123.820045471191
2.60629320144653 -113.352500915527
2.77798891067505 -101.660224914551
2.71180367469788 -117.662422180176
2.74996447563171 -126.573570251465
2.72229290008545 -98.7153015136719
2.59564399719238 -113.601631164551
2.64774107933044 -127.361419677734
2.58712315559387 -117.89973449707
2.56503343582153 -101.465065002441
2.60439682006836 -107.151138305664
2.70428681373596 -117.194984436035
2.40193581581116 -95.184684753418
2.34560084342957 -104.43115234375
2.68382811546326 -119.740692138672
2.29898905754089 -99.7499084472656
2.32614612579346 -95.7929534912109
2.27913761138916 -91.9710998535156
2.33785939216614 -98.1656265258789
2.38003468513489 -78.9747543334961
2.3980975151062 -67.6279373168945
2.29008483886719 -99.6246719360352
2.11061692237854 -96.0321731567383
2.19432306289673 -101.021759033203
2.43255519866943 -96.5903167724609
2.17184734344482 -95.0365982055664
2.2704176902771 -81.7725372314453
2.36395287513733 -96.4503173828125
2.36811184883118 -108.417411804199
2.35100436210632 -99.2605743408203
2.41211128234863 -85.6268310546875
2.39273190498352 -82.0160140991211
2.59578680992126 -94.5525131225586
2.41228628158569 -86.767333984375
2.38537335395813 -87.3110198974609
2.3723418712616 -84.7760696411133
2.31229829788208 -103.337265014648
2.26318550109863 -66.7068710327148
2.37733554840088 -91.2722854614258
2.17049050331116 -103.670028686523
2.23293900489807 -96.0964279174805
2.29030752182007 -90.9285125732422
2.33950257301331 -88.2621536254883
2.40952920913696 -99.1113510131836
2.43068337440491 -106.090690612793
2.60805106163025 -89.4050521850586
2.48003244400024 -98.7490463256836
2.56307697296143 -104.139770507812
2.26653909683228 -124.807144165039
2.4598023891449 -97.7242660522461
2.4900369644165 -96.8450775146484
2.29791617393494 -102.113540649414
2.19579887390137 -82.2491989135742
2.43698954582214 -86.2981719970703
2.33125925064087 -103.990684509277
2.38220119476318 -80.3578491210938
2.34406757354736 -101.129417419434
2.29983854293823 -110.636497497559
2.39070820808411 -92.8587417602539
2.14535164833069 -88.6415023803711
2.454594373703 -88.2300338745117
2.29712224006653 -109.287590026855
2.33084058761597 -99.7699584960938
2.23924922943115 -97.1813430786133
2.34294247627258 -101.037521362305
2.36704444885254 -98.9674530029297
2.38077664375305 -107.668258666992
2.17435526847839 -87.3526763916016
2.19998025894165 -107.134147644043
2.39895415306091 -93.2050476074219
2.05610775947571 -97.7049331665039
2.54864597320557 -120.429992675781
2.23412132263184 -100.54035949707
2.36484813690186 -103.500549316406
2.30699777603149 -88.5011672973633
2.27850437164307 -89.397819519043
2.45414566993713 -96.7311859130859
2.54866862297058 -107.055122375488
2.45714211463928 -100.842132568359
2.49946093559265 -90.3359069824219
2.33752632141113 -105.026435852051
2.25711464881897 -125.808151245117
2.24641633033752 -100.071502685547
2.20122885704041 -103.004302978516
2.18090510368347 -90.8499069213867
2.25870370864868 -86.3111953735352
2.14729380607605 -101.446044921875
1.81728303432465 -59.3931579589844
2.09403276443481 -108.959907531738
1.77889466285706 -52.6300506591797
2.21374988555908 -114.262786865234
2.54150819778442 -90.3780746459961
2.24452829360962 -97.8964080810547
2.47842907905579 -89.761589050293
2.02128148078918 -84.9558792114258
2.35807299613953 -96.7114181518555
2.09530758857727 -70.9119415283203
2.1396119594574 -91.2175979614258
2.17846155166626 -98.1875762939453
2.3820469379425 -98.7529220581055
2.00615358352661 -86.5598754882812
2.28514456748962 -68.9312515258789
2.25300741195679 -109.460227966309
2.44336795806885 -87.2174758911133
2.18060827255249 -113.866065979004
2.33237338066101 -126.936065673828
2.45018100738525 -103.229393005371
2.17230296134949 -96.4764862060547
2.22815799713135 -102.470680236816
2.39491176605225 -110.577369689941
2.23225998878479 -121.772644042969
2.26985573768616 -102.615646362305
2.41523504257202 -87.54541015625
2.40960121154785 -114.349655151367
2.44162321090698 -114.632446289062
2.53155207633972 -99.3191146850586
2.3720703125 -105.664649963379
2.49517798423767 -99.17041015625
2.38670945167542 -95.7600326538086
2.0751531124115 -106.012977600098
2.08299684524536 -110.469757080078
2.33611392974854 -110.467727661133
2.41386032104492 -110.181274414062
2.41427731513977 -91.3449020385742
2.15868544578552 -90.7705154418945
2.38811945915222 -71.8447036743164
2.14818906784058 -88.2463302612305
2.05228614807129 -69.1613540649414
2.17621207237244 -69.8607635498047
2.19345426559448 -94.5181198120117
2.3908383846283 -82.9479904174805
2.18415474891663 -79.1778259277344
2.18348073959351 -98.6403503417969
2.21913385391235 -88.4590225219727
2.50944972038269 -97.3373260498047
2.49410390853882 -88.3056335449219
2.40253877639771 -103.416549682617
2.38430309295654 -93.6594009399414
2.4030122756958 -94.3250503540039
2.20089268684387 -106.126083374023
2.134681224823 -92.284538269043
2.23452234268188 -95.1430130004883
2.14362263679504 -93.3951873779297
2.32318568229675 -91.2968444824219
2.2039589881897 -88.0139389038086
2.17174959182739 -101.705284118652
2.05027961730957 -77.0851669311523
2.64384341239929 -86.8205261230469
2.57743167877197 -89.7771224975586
2.67899346351624 -88.5075607299805
2.62201642990112 -89.0151824951172
2.55279350280762 -96.7790222167969
2.61937308311462 -102.826858520508
2.37618947029114 -106.767044067383
2.62987613677979 -102.236846923828
2.47369718551636 -103.817192077637
2.42508220672607 -100.464599609375
2.42742371559143 -108.044006347656
2.31232595443726 -99.9548416137695
2.65198588371277 -104.618087768555
2.71277189254761 -106.263648986816
2.76454401016235 -123.237144470215
2.39192986488342 -91.4043655395508
2.60894131660461 -82.8204116821289
2.35908007621765 -104.13395690918
2.74059271812439 -77.9289016723633
2.39069890975952 -89.5913467407227
2.57190656661987 -89.5618209838867
2.58963990211487 -90.0758743286133
2.22146725654602 -96.5321884155273
2.70297193527222 -85.8740615844727
2.554447889328 -95.8008880615234
2.50058579444885 -77.2796401977539
2.41602206230164 -85.0699005126953
2.45593047142029 -81.3380432128906
2.87202072143555 -76.2920074462891
2.80956506729126 -106.706260681152
2.62019419670105 -84.9434127807617
2.83873057365417 -61.9906539916992
2.4470067024231 -96.2565765380859
2.51493787765503 -104.249862670898
2.50496029853821 -88.265251159668
2.78921341896057 -80.7183837890625
2.68419718742371 -89.6669616699219
2.76267313957214 -106.076797485352
2.94968748092651 -73.1605072021484
2.61231684684753 -82.1948013305664
2.60665059089661 -92.7280960083008
2.98031687736511 -62.4648666381836
2.9960789680481 -74.3854217529297
2.68769693374634 -63.4504661560059
2.84679651260376 -80.3588638305664
2.54617142677307 -90.2873764038086
2.5774552822113 -84.1603240966797
2.78821063041687 -106.213088989258
2.64696168899536 -72.0193710327148
2.52521586418152 -95.4410095214844
2.39010763168335 -71.7584457397461
2.61792278289795 -82.6293640136719
2.78232145309448 -84.3590621948242
2.67061805725098 -86.8417892456055
2.81193327903748 -80.63720703125
3.02893042564392 -76.8141403198242
2.79459285736084 -69.7472839355469
2.75999784469604 -72.7163314819336
2.93157505989075 -68.1522369384766
2.85712838172913 -95.0416488647461
2.93061542510986 -105.136337280273
2.89016842842102 -75.0253067016602
2.83931493759155 -66.5145492553711
2.88639688491821 -84.8773422241211
2.67806506156921 -78.2442626953125
2.64321732521057 -63.0419921875
2.90060067176819 30.4072093963623
2.990074634552 82.1977157592773
3.0638587474823 40.6985321044922
3.07492351531982 72.7196502685547
2.91443777084351 94.6228942871094
2.6635422706604 71.6516799926758
2.81249403953552 62.5418930053711
3.0351619720459 37.4047393798828
3.14017820358276 57.0427017211914
2.98980355262756 65.4680862426758
2.92621040344238 53.9153518676758
3.12214946746826 26.1287517547607
2.88672685623169 60.235034942627
2.91670393943787 67.9428329467773
2.92108035087585 24.7472496032715
3.01790070533752 64.4939270019531
3.34206557273865 101.680557250977
3.10573172569275 97.0170211791992
3.26832675933838 80.7901382446289
3.24377703666687 56.3930130004883
3.05649948120117 89.6229400634766
3.17008113861084 47.1997756958008
3.09175395965576 40.1911888122559
3.30932331085205 53.4507522583008
3.11291861534119 44.561408996582
3.35889029502869 -10.3897333145142
3.22128319740295 42.6991348266602
3.06185913085938 38.8938865661621
2.90454125404358 63.4375686645508
2.59799528121948 37.9933090209961
3.20077776908875 12.4982576370239
2.96417164802551 11.8798294067383
3.57844114303589 -3.79080271720886
3.46892952919006 -24.7311458587646
2.89091110229492 64.4498291015625
3.15216779708862 71.4130172729492
3.14523839950562 15.1760025024414
3.21551084518433 50.7926445007324
3.23789668083191 17.8588714599609
2.89086246490479 42.4470252990723
3.50740122795105 96.0137252807617
3.21058297157288 82.41015625
3.13534879684448 69.8186187744141
3.18703889846802 45.6353416442871
3.41754961013794 23.2368793487549
3.23045253753662 0.860272407531738
2.97387194633484 25.8855571746826
3.36790585517883 40.3457412719727
3.12626266479492 28.9278316497803
3.37439656257629 35.5898895263672
3.46497225761414 49.006519317627
3.55904507637024 1.21128034591675
3.47015810012817 24.0980167388916
3.60532593727112 23.1258239746094
3.60973834991455 33.4031639099121
3.65737199783325 5.12882041931152
3.54213333129883 25.5376472473145
3.90800261497498 5.71928119659424
3.71262788772583 8.07561588287354
3.79801535606384 -2.41500473022461
3.95465445518494 38.3437156677246
3.69457221031189 28.0919818878174
3.91863131523132 11.9644584655762
3.65603137016296 11.9429044723511
3.86551022529602 0.172589898109436
3.80433249473572 34.3726539611816
3.61972737312317 10.1485996246338
3.70037388801575 22.4041385650635
3.59040451049805 22.1918869018555
3.80614852905273 10.7380151748657
3.71663928031921 9.89305782318115
3.83126044273376 2.18119120597839
3.84060096740723 -3.71529674530029
3.8016095161438 8.80057239532471
3.68292665481567 28.0943336486816
3.74184107780457 40.436450958252
3.41433382034302 33.2303276062012
3.57477211952209 41.7273864746094
3.6756649017334 43.6316528320312
3.28551363945007 38.7144317626953
3.35497808456421 38.2685852050781
3.52213191986084 50.2937355041504
3.4492359161377 22.6692943572998
3.38042521476746 27.5708312988281
3.26023435592651 6.4125189781189
3.19143891334534 4.62581586837769
3.7973108291626 33.7472496032715
3.63789749145508 31.813871383667
3.81716203689575 20.5565013885498
3.61714053153992 25.8916835784912
3.93593406677246 34.3315963745117
3.7306010723114 28.7742137908936
3.7156035900116 28.803050994873
3.69833278656006 34.7378959655762
3.5659351348877 29.5695896148682
3.69103932380676 38.0894012451172
3.59437203407288 45.4384689331055
3.58664608001709 42.2368469238281
3.68351793289185 26.8360252380371
3.76574921607971 50.4387588500977
3.59890103340149 38.264705657959
3.78827619552612 7.96599769592285
3.57073736190796 28.8803215026855
3.65618586540222 19.4357299804688
3.52533221244812 44.0785369873047
3.5705235004425 20.3055362701416
3.76845192909241 47.604076385498
3.74912691116333 30.4359588623047
3.78875780105591 33.8392906188965
3.59119367599487 42.814998626709
3.82060527801514 30.2772006988525
3.75420713424683 45.6489295959473
3.91296243667603 32.4761619567871
3.85540699958801 32.6800155639648
3.73999214172363 33.2996864318848
3.68149447441101 43.6760063171387
3.66224789619446 36.8767204284668
3.69757699966431 49.4275131225586
3.67825675010681 57.4384880065918
3.68899273872375 50.1617622375488
3.72891783714294 40.807933807373
3.54656481742859 45.7670211791992
3.68430161476135 28.9483604431152
3.71786570549011 40.115047454834
3.69677519798279 33.7340965270996
3.69403147697449 36.5468826293945
3.80695605278015 29.0021057128906
3.65143156051636 42.3966598510742
3.60611128807068 56.8059120178223
3.74941492080688 27.1759605407715
3.87862086296082 24.1675491333008
3.46782732009888 37.1393699645996
3.38733339309692 27.6460628509521
3.64075517654419 25.4253578186035
3.5309796333313 33.1989631652832
3.75597786903381 30.618465423584
3.63183283805847 27.666036605835
3.58132767677307 30.4181690216064
3.61129140853882 32.0619125366211
3.59784030914307 33.5787620544434
3.52626156806946 21.7675685882568
3.41846394538879 29.8826522827148
3.53971910476685 29.1699867248535
3.5623927116394 38.8003311157227
3.93978643417358 38.1192245483398
3.51931381225586 26.5899925231934
3.64601302146912 32.4252090454102
3.57590389251709 40.3209342956543
3.62296891212463 28.6414356231689
3.55414485931396 12.1455221176147
3.39056348800659 36.9188652038574
3.66499519348145 29.8132934570312
3.56315970420837 25.0494575500488
3.74143552780151 23.9511623382568
3.46887636184692 41.4136505126953
3.73678541183472 35.43115234375
3.69284057617188 38.453971862793
3.44891309738159 21.7188739776611
3.7423734664917 32.083381652832
3.60920763015747 24.0046005249023
3.67674469947815 40.3131332397461
3.88704490661621 42.6179885864258
3.8194043636322 50.877082824707
3.76317667961121 63.2777976989746
3.8157913684845 46.6643600463867
3.73080921173096 42.6266021728516
3.43761968612671 61.3644981384277
3.75077819824219 50.0481605529785
3.5137186050415 57.5832939147949
3.6050763130188 46.4013442993164
3.71438121795654 40.2773590087891
3.66797804832458 54.2133369445801
3.64430379867554 40.762020111084
3.62904167175293 38.5979499816895
3.51581883430481 43.8890724182129
3.63342523574829 44.9335174560547
3.3709659576416 41.2001266479492
3.31672477722168 42.4300804138184
3.26780939102173 49.7565307617188
3.45129489898682 45.7475090026855
3.30411982536316 45.0001335144043
3.30726790428162 46.5670509338379
3.58945727348328 52.2399406433105
3.3554356098175 52.9328956604004
3.48606634140015 42.1409645080566
3.58168315887451 36.1979675292969
3.65579867362976 49.0570259094238
3.5645956993103 38.2400970458984
3.37340760231018 43.9781761169434
3.32751750946045 31.7913112640381
3.60882210731506 48.3843612670898
3.67777681350708 55.987190246582
3.43555879592896 44.328369140625
3.50072574615479 43.7614593505859
3.48821663856506 44.1649322509766
3.31709170341492 53.6850776672363
3.50489830970764 42.7701301574707
3.41005873680115 43.363956451416
3.58087158203125 47.9888381958008
3.30578470230103 51.015453338623
3.3909375667572 45.9671974182129
3.42470812797546 36.5136299133301
3.27089667320251 40.7717323303223
3.30090045928955 51.2815132141113
3.33678126335144 49.4155769348145
3.57371354103088 45.0142478942871
3.82101678848267 48.4749641418457
3.91817402839661 45.7280502319336
3.64124989509583 57.8748474121094
3.8461320400238 52.6653289794922
3.69685411453247 56.0403633117676
3.73196387290955 50.1820869445801
3.82861924171448 48.1636962890625
3.77366375923157 58.7576942443848
3.68034148216248 53.286693572998
3.76075005531311 46.1027984619141
3.72669053077698 61.4803237915039
3.92379379272461 45.4077796936035
3.56133508682251 56.6615333557129
3.63932418823242 48.7621688842773
3.66026663780212 59.1113815307617
3.74631762504578 57.3463478088379
3.82893753051758 49.6239242553711
3.61503887176514 44.5223579406738
3.78486061096191 56.635440826416
3.58117413520813 39.7686157226562
3.83444356918335 49.4194831848145
3.58744478225708 39.8725967407227
3.94242238998413 54.2078094482422
3.84470224380493 36.902961730957
3.81691741943359 48.8952484130859
3.72300291061401 70.7387542724609
3.72703313827515 59.9399719238281
3.84422564506531 53.2364654541016
3.83619213104248 60.1617050170898
3.88649296760559 43.8753395080566
3.83178758621216 61.2029762268066
4.14863300323486 53.8728256225586
3.73591995239258 37.3310546875
3.83572769165039 38.3349151611328
3.75357341766357 42.5714340209961
3.93352365493774 39.8316917419434
3.88414883613586 36.9698715209961
3.68204784393311 55.1996726989746
3.64424824714661 50.568904876709
3.67857241630554 45.1612586975098
3.88360619544983 54.1974105834961
3.91624140739441 47.2436141967773
3.61996054649353 53.2241477966309
3.61237049102783 60.8581733703613
3.84160423278809 55.627872467041
3.58232498168945 57.731086730957
3.74316573143005 52.8425445556641
3.59019446372986 52.2210693359375
3.48567390441895 57.0523452758789
3.66098213195801 63.1606864929199
3.61513209342957 54.9095497131348
3.73135232925415 53.0126953125
3.63377952575684 63.7185096740723
3.89699816703796 54.1757736206055
3.92064380645752 55.6077575683594
3.98443698883057 55.9609718322754
3.93282294273376 43.1251068115234
3.98621797561646 50.764965057373
3.68231558799744 59.4129753112793
3.93834233283997 60.9416275024414
4.06325626373291 57.0687141418457
4.16331052780151 58.5971984863281
3.94315958023071 61.9318656921387
4.00983762741089 49.4762573242188
4.11287546157837 35.5965690612793
3.94480299949646 64.7321090698242
3.92431473731995 54.9164009094238
3.9697437286377 59.7221221923828
3.978755235672 54.429256439209
3.93145394325256 48.9952507019043
3.88540005683899 55.3570175170898
3.89230918884277 46.7093658447266
3.956374168396 50.931468963623
3.78348875045776 54.7585029602051
3.74277520179749 55.1788597106934
3.70736932754517 63.9208793640137
3.88045120239258 49.2017631530762
3.73077821731567 60.1838722229004
3.84894061088562 60.6899261474609
3.83954119682312 58.4833564758301
3.91538095474243 66.168815612793
3.60954642295837 64.0502777099609
3.46253371238708 65.9907379150391
3.61450433731079 66.140983581543
3.73167204856873 70.410285949707
3.79043674468994 50.6539535522461
3.63577842712402 62.6449851989746
3.73657655715942 48.9684753417969
3.73739886283875 61.3940505981445
3.65549683570862 59.6254081726074
3.62210631370544 65.1367874145508
3.74891519546509 66.3129119873047
3.72689628601074 64.240104675293
3.70698857307434 60.2916717529297
3.6724534034729 57.4818801879883
3.74330949783325 53.3623237609863
3.83960437774658 51.2441558837891
3.77951264381409 61.049201965332
3.40501308441162 60.7566795349121
3.50592732429504 58.6526374816895
3.75598001480103 47.418514251709
3.66147184371948 54.5168571472168
3.74447679519653 52.2636222839355
3.46912503242493 56.023265838623
3.7678394317627 56.4220924377441
3.97681522369385 54.018138885498
3.95099115371704 55.0143585205078
3.93950700759888 56.4598350524902
3.88243937492371 53.0781669616699
3.71704316139221 60.1032409667969
3.85247945785522 58.3089752197266
3.95930814743042 57.0550498962402
3.80038142204285 62.3640594482422
3.84412598609924 61.7261428833008
3.85026884078979 61.5791893005371
3.79832577705383 49.9723663330078
3.95277190208435 53.6220703125
4.04073715209961 48.3495635986328
3.82471132278442 59.039924621582
3.76465678215027 63.9095916748047
3.7700343132019 68.3806457519531
3.65217566490173 55.1074714660645
3.74409747123718 59.4340782165527
3.69377970695496 50.0192070007324
3.64443230628967 63.5751991271973
3.5344181060791 56.8205108642578
3.73550772666931 55.0395927429199
3.50735974311829 60.0799407958984
3.45931458473206 64.4897003173828
3.53837919235229 59.9873733520508
3.73566889762878 57.0333251953125
3.63291788101196 51.3530235290527
3.67094278335571 53.7013854980469
3.6938579082489 57.2491645812988
3.5851936340332 51.8319435119629
3.47633075714111 55.1173820495605
3.47315001487732 61.7824783325195
3.44696831703186 49.0570335388184
3.5640344619751 66.4091720581055
3.47802066802979 39.0986213684082
3.50521779060364 43.1396827697754
3.49719047546387 55.7928276062012
3.60991597175598 48.6513328552246
3.36452054977417 56.747989654541
3.50992631912231 48.0595550537109
3.30887484550476 51.0765686035156
3.86971879005432 47.9221611022949
3.34727692604065 58.8097114562988
3.46480011940002 71.5131225585938
3.27328538894653 90.1601486206055
3.37970113754272 87.7188949584961
3.3946385383606 60.4986381530762
3.36450576782227 65.8534088134766
3.19569802284241 75.9157257080078
3.40155410766602 49.8344268798828
3.4061758518219 63.4163208007812
3.40899109840393 60.2611541748047
3.48265552520752 61.5917701721191
3.40887904167175 50.7753067016602
3.57142877578735 48.4886779785156
3.36799597740173 52.1163063049316
3.42368531227112 52.0138359069824
3.48851442337036 39.0596656799316
3.29681849479675 45.0094680786133
3.37672996520996 42.6462898254395
3.34236669540405 58.1078872680664
3.3992223739624 42.7023391723633
3.41441059112549 46.9017486572266
3.41196298599243 45.2910842895508
3.40350651741028 61.4674530029297
3.41182351112366 34.7663116455078
3.53532814979553 47.0322303771973
3.70304298400879 41.2604103088379
3.66971397399902 50.063793182373
3.317227602005 51.9019584655762
3.49332737922668 47.8395690917969
3.48098182678223 50.0852737426758
3.75211191177368 37.7992897033691
3.66657066345215 55.7934303283691
3.635817527771 46.0431213378906
3.65066814422607 43.4957885742188
3.66842675209045 41.4269676208496
3.69967341423035 38.9520721435547
3.3852481842041 44.3611259460449
3.4632465839386 48.5857734680176
3.5296483039856 48.4429168701172
3.6035213470459 38.1100006103516
3.43472528457642 43.9707336425781
3.4187798500061 30.3871192932129
3.69508123397827 25.1653137207031
3.62747406959534 37.213565826416
3.50672221183777 42.5259819030762
3.67521524429321 30.8729362487793
3.777827501297 31.9458923339844
3.58283162117004 35.6862640380859
3.82768702507019 35.0256881713867
3.86185717582703 31.2245445251465
3.59153079986572 30.7891712188721
3.55984473228455 20.5983352661133
3.54309773445129 37.6900177001953
3.57080411911011 40.2112808227539
3.62428832054138 34.6123123168945
3.53693771362305 31.7877521514893
3.59178781509399 40.5301856994629
3.56665420532227 27.4759197235107
3.70372271537781 46.2530364990234
3.75975227355957 37.8875389099121
3.74518322944641 40.1381072998047
3.76659440994263 38.9115104675293
3.78406429290771 31.9997310638428
3.7881281375885 27.6249446868896
3.89725089073181 38.5607223510742
4.03119659423828 44.2684020996094
3.75935816764832 31.3908767700195
3.63980674743652 19.1502780914307
3.81294441223145 24.551290512085
3.79639410972595 31.5846424102783
3.81428408622742 21.8819274902344
3.84498596191406 37.3317337036133
3.83181047439575 27.2312774658203
3.70721483230591 37.8462371826172
3.62216186523438 22.8621044158936
3.76349139213562 17.9544563293457
3.71941137313843 34.7026405334473
3.78304696083069 35.6223487854004
3.86506509780884 36.3376846313477
3.86040234565735 36.8949699401855
3.82775235176086 25.9851894378662
3.95124650001526 26.2007656097412
3.79151749610901 37.4105415344238
3.85937571525574 33.2425842285156
3.75751137733459 34.2079696655273
3.87408971786499 30.7986240386963
3.76348900794983 26.1936740875244
3.8510217666626 42.3428039550781
3.86467981338501 35.7397880554199
3.80956077575684 37.8106803894043
3.85547947883606 37.6427040100098
3.76303577423096 42.9535598754883
3.69568872451782 39.7113609313965
3.74929451942444 35.066478729248
3.90425777435303 37.1851081848145
3.8589186668396 13.7707624435425
3.7036280632019 21.858341217041
3.6671187877655 -6.58656597137451
3.71089696884155 3.4071581363678
3.73651480674744 4.15591049194336
3.80998587608337 19.3979263305664
3.87415027618408 27.591724395752
3.55461096763611 25.1044464111328
3.75191402435303 17.6904258728027
3.74652910232544 8.31380558013916
3.84653472900391 15.1191139221191
3.66471552848816 13.7484750747681
3.77623295783997 4.49895524978638
3.71543335914612 13.329174041748
3.66357016563416 14.6131448745728
3.81704378128052 4.19471597671509
3.70829844474792 -5.97917985916138
3.55299115180969 -0.984378516674042
3.63597130775452 13.121509552002
3.77635145187378 20.1213836669922
3.67886447906494 11.5542030334473
3.8921902179718 -6.09564304351807
3.93246364593506 8.32350063323975
3.67025995254517 13.2955942153931
3.89263796806335 6.00618076324463
3.76986861228943 20.0183086395264
3.71000838279724 9.48964595794678
3.74853420257568 9.81050872802734
3.67756533622742 2.30097985267639
3.70454382896423 -0.600037515163422
3.85172820091248 8.3649206161499
3.67932415008545 4.68466949462891
3.74944162368774 10.8600769042969
3.89109969139099 6.1137866973877
3.90699172019958 0.365071654319763
3.71095108985901 -1.201655626297
3.79971241950989 -6.3235297203064
3.70565700531006 6.16036558151245
3.81481909751892 -11.2809762954712
3.81880378723145 9.99519538879395
3.80072021484375 2.96303749084473
3.78995490074158 11.5564794540405
3.73255252838135 6.34762954711914
3.8374559879303 5.53942728042603
3.85456228256226 14.349946975708
3.66119003295898 -8.08520984649658
3.7645583152771 -5.09769916534424
3.71641635894775 5.93480825424194
3.6371431350708 -9.37495803833008
3.65411376953125 -5.71782398223877
3.81641912460327 -0.626047253608704
3.76742768287659 -0.879454851150513
3.84974765777588 10.1728944778442
3.74376606941223 9.09573841094971
3.82589888572693 4.32218408584595
3.87654256820679 -2.12762379646301
3.73295426368713 9.55293655395508
3.82588958740234 2.86554050445557
3.67206645011902 8.32241535186768
3.7444908618927 9.87445735931396
3.779860496521 7.2335205078125
3.76365494728088 1.889688372612
3.66454219818115 1.4241304397583
3.80362319946289 -0.579665005207062
3.5996732711792 3.46954870223999
3.61988401412964 10.8212127685547
3.68934488296509 0.258256733417511
3.53349208831787 8.94703006744385
3.51391005516052 13.535343170166
3.76830697059631 12.3066940307617
3.67225527763367 -3.4507749080658
3.59132695198059 10.7185134887695
3.74111437797546 -7.64958238601685
3.48996877670288 7.17310237884521
3.68378281593323 16.2848625183105
3.43248915672302 -3.59437894821167
3.68256068229675 1.75724291801453
3.72196292877197 2.9091739654541
3.48174214363098 -3.99458503723145
3.59501934051514 4.58832597732544
3.77279829978943 -14.1048831939697
3.56470155715942 -6.88822317123413
3.58013701438904 9.39583301544189
3.74476146697998 -3.58498573303223
3.80341577529907 -1.42233300209045
3.51905655860901 3.12688398361206
3.54778265953064 6.70626449584961
3.72355151176453 7.81955480575562
3.66781806945801 -3.76662135124207
3.44659471511841 1.39795243740082
3.56358623504639 -13.2222690582275
3.53365898132324 -7.31666612625122
3.59755945205688 9.50220012664795
3.57877683639526 1.89193761348724
3.80650353431702 -0.497923791408539
3.74412226676941 11.4188032150269
3.84297919273376 4.08138370513916
3.80592155456543 -2.04180026054382
3.66928791999817 -0.211171060800552
3.72698926925659 0.210022389888763
3.58418846130371 0.128641068935394
3.48999238014221 -9.41497898101807
3.59223246574402 3.61964130401611
3.63537073135376 18.5865383148193
3.705411195755 4.36501741409302
3.59790968894958 11.0939474105835
3.43218445777893 9.25023460388184
3.46491646766663 6.661865234375
3.62092161178589 -7.58244132995605
3.55051112174988 -0.317885547876358
3.6365225315094 -9.32496738433838
3.73727679252625 15.4934902191162
3.5740909576416 8.57201766967773
3.57173156738281 -5.20828294754028
3.76505017280579 2.80316233634949
3.49293613433838 -2.85460090637207
3.67402458190918 10.3032026290894
3.70657324790955 -2.45474123954773
3.69272041320801 -4.32418251037598
3.49820113182068 0.284779220819473
3.75670576095581 -8.84053039550781
3.3906364440918 0.439827680587769
3.65472674369812 -11.6688957214355
3.59357833862305 -5.87752199172974
3.64004921913147 9.92748260498047
3.72219634056091 8.2310266494751
3.7188241481781 -1.26314258575439
3.49270987510681 -0.855092346668243
3.59862613677979 12.2270259857178
3.58831214904785 -2.20673322677612
3.46164226531982 -1.34791195392609
3.73146033287048 -11.6956596374512
3.7158043384552 0.425432801246643
3.56862878799438 6.90066528320312
3.57630562782288 0.651436984539032
3.60672354698181 -3.48461103439331
3.56919884681702 4.17228031158447
3.64088702201843 -8.8567533493042
3.63162398338318 3.43039155006409
3.59531331062317 -4.34461641311646
3.54830360412598 -15.2831258773804
3.70150518417358 3.55595350265503
3.83525609970093 4.2877345085144
3.43444323539734 -5.81212043762207
3.57264947891235 5.94532442092896
3.60511565208435 -2.92815470695496
3.61020851135254 -3.13367533683777
3.60045838356018 0.630649566650391
3.5177948474884 -10.1928005218506
3.39227890968323 4.63263082504272
3.60983848571777 -9.34232521057129
3.45080518722534 -10.7109088897705
3.40030646324158 11.0972547531128
3.47350716590881 -3.70979881286621
3.36316800117493 9.52130222320557
3.33600091934204 8.79594326019287
3.34631776809692 -2.86106991767883
3.63017582893372 -3.52697205543518
3.48895668983459 -7.34684276580811
3.49662065505981 5.5077428817749
3.41356086730957 2.35698843002319
3.46006178855896 -0.0198046006262302
3.45572662353516 -11.7281761169434
3.3397204875946 -1.35151255130768
3.50165462493896 -9.54769897460938
3.44589018821716 -2.29955172538757
3.50905752182007 -2.73505544662476
3.41360926628113 -1.4243243932724
3.49661564826965 1.73677051067352
3.35593819618225 2.53544521331787
3.32848405838013 5.34166717529297
3.1955578327179 3.39081454277039
3.277174949646 0.954131841659546
3.36400842666626 4.42739963531494
3.47887635231018 -10.4065523147583
3.32704734802246 6.52419376373291
3.39268207550049 9.28990840911865
3.41413378715515 2.82318711280823
3.41635537147522 -11.6952047348022
3.3175642490387 0.190732538700104
3.71155285835266 4.94399738311768
3.5408456325531 13.1694049835205
3.51257967948914 -5.54590225219727
3.6376416683197 1.43948948383331
3.45626592636108 -14.7965545654297
3.46146130561829 -7.32279872894287
3.22500896453857 18.2149219512939
3.3043315410614 -0.599502861499786
3.45293045043945 4.61894369125366
3.26050662994385 7.1237268447876
3.4381856918335 -1.36394476890564
3.25859904289246 1.07663238048553
3.58158016204834 10.3351163864136
3.35296082496643 9.13094902038574
3.14995217323303 -1.28679192066193
3.32071995735168 3.42844200134277
3.13189244270325 15.0677814483643
3.40663361549377 5.0085129737854
3.24287080764771 13.5318956375122
3.35962677001953 -4.83933115005493
3.26277136802673 -5.44950199127197
3.40166211128235 -9.56616592407227
3.17903447151184 -1.17748248577118
3.42708277702332 -21.364236831665
3.340252161026 10.4374322891235
3.36633563041687 -6.06538200378418
3.55865859985352 -5.23221921920776
3.1744225025177 -1.06354606151581
3.20761275291443 -16.2055778503418
3.24290108680725 3.91039395332336
3.30128884315491 2.42552399635315
3.21743965148926 7.60839986801147
2.90842938423157 -13.1762275695801
2.86076211929321 -2.42524695396423
3.31697273254395 -6.73124694824219
3.1706817150116 2.75411009788513
3.22023248672485 -14.4257984161377
2.89488649368286 11.314697265625
3.38174986839294 5.10195302963257
3.43053698539734 4.38146734237671
2.76032066345215 -2.89323377609253
3.05279064178467 8.01577568054199
2.9845118522644 11.7714376449585
3.25445580482483 0.00776796042919159
3.08683848381042 -2.13733196258545
3.33741021156311 0.719488918781281
3.10887289047241 2.8838517665863
3.28857660293579 -8.17486763000488
3.03328251838684 1.21926629543304
3.25258946418762 8.04989242553711
2.96073842048645 6.92171144485474
3.07217192649841 -4.94299459457397
3.20071911811829 8.89463233947754
3.22747254371643 -2.15674424171448
3.18362545967102 14.4903793334961
3.20410704612732 -3.55471110343933
3.01791667938232 13.5465450286865
3.08326387405396 1.50359642505646
3.11112546920776 -5.07781648635864
3.12383270263672 4.73620700836182
3.08612489700317 -9.72583770751953
3.26771903038025 0.636554539203644
3.22810769081116 2.46124291419983
3.29730916023254 8.50997734069824
3.16899251937866 -3.03302621841431
2.92601180076599 -8.19362545013428
3.17306542396545 10.4559440612793
3.34061121940613 7.94648551940918
3.25657629966736 -8.70513439178467
3.18665170669556 -10.1961879730225
2.82528686523438 23.4272708892822
3.23309183120728 -12.4572429656982
3.16255474090576 0.558757066726685
3.43838763237 0.150781944394112
3.16946172714233 -13.2352714538574
3.1244375705719 -5.92626094818115
3.01470232009888 6.31542301177979
3.28180646896362 -6.44160556793213
3.19514036178589 -8.3177375793457
3.23426961898804 2.3999137878418
3.42322635650635 6.26612329483032
3.26358246803284 17.2231884002686
3.36305046081543 13.583104133606
3.43233442306519 3.54696679115295
3.25756406784058 12.7990245819092
3.19359660148621 14.5229454040527
3.16320395469666 4.15982484817505
3.19472670555115 -3.21687245368958
2.80208492279053 21.7405529022217
2.99987030029297 25.0297374725342
3.01133060455322 19.851655960083
2.82073926925659 18.0150680541992
2.90177750587463 13.965295791626
2.95437026023865 21.2012004852295
2.95987629890442 23.0418891906738
2.78215718269348 25.4785537719727
2.76743626594543 45.9433670043945
3.04193949699402 21.8943061828613
2.75007104873657 9.23894500732422
3.00071263313293 35.4423408508301
3.06554293632507 13.6060056686401
2.99639892578125 30.74587059021
2.98255515098572 5.73165369033813
2.95900940895081 3.40600109100342
3.0872917175293 -3.73440551757812
3.1462504863739 -3.55445289611816
2.98987150192261 13.9692106246948
3.09075212478638 25.7797088623047
3.06144762039185 21.2580833435059
2.99059534072876 28.0314350128174
2.99368166923523 10.0206184387207
2.88361930847168 9.74540901184082
2.91745090484619 9.66113471984863
3.05123162269592 15.6277122497559
3.01435112953186 44.5329055786133
3.0483386516571 35.5858459472656
2.89326667785645 16.5367088317871
2.84364748001099 25.0849094390869
2.93564605712891 44.0880546569824
2.8842945098877 21.3876476287842
2.70159578323364 39.5090522766113
2.90427422523499 30.981273651123
3.02022123336792 17.0304260253906
3.01686763763428 44.7196426391602
3.18344736099243 20.7580337524414
2.92475461959839 23.0773448944092
3.01695442199707 22.5194110870361
2.98731279373169 27.8789844512939
2.93486428260803 33.574405670166
3.20581412315369 35.449031829834
3.1297972202301 10.1549291610718
3.10891604423523 19.7072811126709
3.19144153594971 58.0815734863281
3.11665463447571 27.9372959136963
3.20983982086182 34.2809906005859
2.96443963050842 27.0543804168701
3.0165855884552 14.5358972549438
2.84831309318542 27.8421573638916
2.83127784729004 55.8277359008789
2.86966466903687 -0.834270834922791
2.89692783355713 -20.999002456665
3.19859218597412 27.575813293457
2.8678719997406 31.8799266815186
3.33403348922729 50.488166809082
3.42952871322632 34.7891235351562
3.20037961006165 16.2846202850342
3.39502310752869 18.2437629699707
3.2348895072937 20.7303905487061
3.15861439704895 41.9603233337402
3.20587801933289 34.9557952880859
2.98796439170837 29.9225769042969
2.76408267021179 42.4896507263184
2.91478753089905 42.5857772827148
3.11351776123047 29.8644008636475
2.89816904067993 40.0147438049316
3.01207590103149 41.7447280883789
3.03049540519714 32.7401237487793
2.9912383556366 33.1481094360352
3.02079033851624 30.1859397888184
3.09324145317078 21.4462928771973
2.90211296081543 35.8602561950684
2.97148823738098 34.0745391845703
2.77830338478088 28.0743656158447
2.92231035232544 33.5169639587402
2.95188045501709 37.9532241821289
3.19861102104187 37.3870010375977
2.96785545349121 23.8212413787842
2.97409391403198 21.1048049926758
3.10477352142334 33.6483840942383
3.07013368606567 28.2673511505127
3.02973318099976 31.8440189361572
2.97289371490479 34.3510780334473
3.24911594390869 36.6864356994629
3.12103772163391 14.1068506240845
3.15081572532654 45.4430541992188
3.29673981666565 51.8227310180664
3.01694917678833 57.5650367736816
2.98003435134888 31.4893817901611
3.06678557395935 34.6438598632812
3.00133275985718 27.6599731445312
3.03400945663452 29.8136901855469
3.07807350158691 21.8539733886719
3.1226441860199 35.1177825927734
2.88711476325989 36.8714828491211
3.03999996185303 18.2393531799316
2.96650123596191 25.2560844421387
3.20146322250366 21.713737487793
3.21811199188232 27.9813919067383
3.00807476043701 22.2962207794189
3.02473115921021 19.794994354248
2.70407152175903 31.1596508026123
3.04248428344727 32.6259078979492
2.86341452598572 36.8404312133789
2.94027781486511 22.5210342407227
2.93753504753113 5.90372085571289
2.75870490074158 10.8654546737671
3.0317268371582 18.6771259307861
3.14994502067566 -2.68457508087158
3.10741972923279 33.223575592041
2.92873430252075 6.36893939971924
2.88557744026184 6.56000852584839
3.03413820266724 26.5053043365479
2.85769462585449 14.2712726593018
2.81844735145569 12.2562274932861
2.90165567398071 19.3820552825928
3.06043887138367 14.1381683349609
2.9498884677887 27.9096946716309
3.01870703697205 23.756441116333
3.01018357276917 19.2477226257324
2.87183809280396 23.7146835327148
3.06549096107483 9.41536331176758
3.11380624771118 29.3499946594238
2.94956707954407 19.8083076477051
2.95350766181946 25.5353145599365
2.91590976715088 36.7883338928223
2.98626756668091 2.17107009887695
2.78568243980408 13.1486158370972
2.81661653518677 19.4977588653564
2.97105407714844 16.28759765625
2.90820622444153 12.9795827865601
2.89802503585815 14.0936508178711
3.03108072280884 -5.87268781661987
2.88230657577515 12.8079452514648
2.92871880531311 13.3235445022583
3.30456352233887 6.46542072296143
3.36415410041809 -5.08073806762695
3.14643049240112 7.44381999969482
3.51295208930969 13.5601511001587
3.63730335235596 9.06924438476562
3.44059991836548 -5.78951740264893
3.58317923545837 -3.12923574447632
3.40943932533264 -1.03878712654114
3.51214742660522 11.7573575973511
3.43893003463745 2.33882665634155
3.49599838256836 -11.4240617752075
3.2924702167511 3.06562519073486
3.40696907043457 -4.87624740600586
3.36000442504883 14.9104909896851
3.37586832046509 -1.39395499229431
2.87664341926575 -9.32628536224365
3.05957317352295 -26.7267780303955
3.39576363563538 -5.5265417098999
3.16337585449219 6.58892774581909
3.25548958778381 6.01843452453613
3.40134906768799 8.70756530761719
3.53077983856201 5.10311460494995
3.34064817428589 -1.98461925983429
3.16537666320801 -6.38734769821167
3.04242539405823 17.7879676818848
3.40050148963928 -8.04256916046143
3.27326774597168 -5.05098867416382
3.22654724121094 3.55734062194824
3.5233302116394 0.63214373588562
3.45902013778687 0.798941731452942
3.40577387809753 9.20011329650879
3.46373558044434 -14.2716665267944
3.18365931510925 10.5250482559204
3.20737290382385 1.77952587604523
3.33133244514465 12.62717628479
3.15213942527771 3.41791224479675
3.29699611663818 -0.0949426665902138
3.12596273422241 4.14312410354614
3.35226655006409 -8.7358512878418
3.50445604324341 -8.41502094268799
3.34026193618774 -0.391546130180359
3.49321436882019 4.88055229187012
3.38734126091003 2.27678442001343
3.33800888061523 7.50028276443481
3.03848242759705 6.74409246444702
3.32502770423889 -1.6102637052536
3.2493691444397 -1.65751016139984
3.2671902179718 -6.82124710083008
3.37394142150879 -1.22467792034149
3.20691251754761 7.03271770477295
3.2769672870636 -1.00481736660004
3.27807521820068 -6.77104997634888
3.22328090667725 1.81936049461365
3.4752984046936 -1.11551082134247
3.27123379707336 3.79607963562012
3.1615834236145 -1.88017499446869
3.23939895629883 9.37866115570068
3.16339302062988 -5.48889923095703
3.32951521873474 1.14913141727448
3.22210431098938 10.2742214202881
3.03392434120178 -6.40959930419922
3.04006934165955 -6.53245306015015
2.93878626823425 0.212895557284355
3.06753706932068 -3.63428163528442
3.11608600616455 -8.18092346191406
3.2014946937561 -3.88571691513062
3.20934128761292 -3.51316285133362
3.18803668022156 -4.35815095901489
3.16432476043701 -0.187243431806564
3.24370145797729 -1.30730545520782
3.09357094764709 -11.0499467849731
3.10495972633362 -10.21275806427
3.15760803222656 -12.6584434509277
2.9843122959137 -9.56379890441895
3.29396104812622 -14.877236366272
3.17007350921631 -7.24156808853149
3.18123006820679 -6.31379318237305
3.17985320091248 -4.19877624511719
3.39071011543274 -6.02586317062378
3.26326704025269 -19.9110527038574
3.29229283332825 4.76400756835938
3.16104435920715 -4.95093154907227
3.35745620727539 -12.1002712249756
3.1286289691925 -10.0524253845215
3.14631009101868 -14.9651613235474
3.02280807495117 -5.42370796203613
3.14048671722412 -13.580864906311
3.23338627815247 -0.0157078038901091
3.20378971099854 -6.58328914642334
3.19334506988525 -4.59072351455688
3.22546672821045 -10.0850534439087
3.18402743339539 -12.7999420166016
3.13624572753906 -11.8292417526245
3.1707489490509 -3.21650671958923
2.981036901474 -19.7333030700684
3.16615533828735 -8.69434070587158
3.21257781982422 -5.64588928222656
2.98919010162354 -11.367392539978
2.8612973690033 -17.6569633483887
3.28213977813721 -5.16692543029785
3.12941074371338 -9.33106422424316
3.26434540748596 -15.5806064605713
3.19372200965881 -12.2072200775146
3.26115846633911 -0.487893372774124
3.06183218955994 -5.38063097000122
3.114905834198 -12.8920774459839
2.97454857826233 6.21254014968872
3.03585410118103 2.91401815414429
3.26563191413879 7.89305210113525
2.99570250511169 11.0414848327637
3.0978319644928 3.01206350326538
3.08847522735596 -0.905455529689789
3.03525400161743 -4.75329828262329
2.93301439285278 -9.71929550170898
3.20455026626587 10.1868724822998
3.31646990776062 8.24569606781006
3.20576930046082 8.16081047058105
3.24632287025452 8.90255451202393
3.19185066223145 -1.59303069114685
3.40337896347046 2.14692521095276
3.12823176383972 8.75801563262939
3.32844471931458 12.5201091766357
3.06244683265686 1.73735868930817
3.53073310852051 15.8299083709717
3.11813950538635 11.1719312667847
3.29029726982117 5.30209827423096
3.00500440597534 6.67934131622314
3.14206790924072 -2.98839044570923
3.13941049575806 5.4322624206543
3.31626009941101 1.00709700584412
3.23000597953796 2.90767312049866
3.27752923965454 1.76987671852112
3.21050763130188 1.99742996692657
3.10593247413635 2.27572512626648
3.09536600112915 0.727635860443115
3.32938003540039 -0.20684652030468
3.23274159431458 0.943887412548065
3.22481608390808 -1.85166537761688
3.24107003211975 -7.45392370223999
3.118577003479 -9.77274036407471
3.05094408988953 -5.39713287353516
3.20794987678528 -2.51755499839783
3.2089741230011 -3.46713256835938
3.17828607559204 -2.27244353294373
3.20172262191772 -3.11937165260315
3.30666899681091 -1.54506993293762
3.26892518997192 -15.3251724243164
3.01906633377075 -11.9858169555664
3.16827630996704 2.9216034412384
3.28604435920715 10.0783157348633
3.05913853645325 9.29783535003662
3.21907877922058 -0.273333877325058
3.08694195747375 2.36445593833923
3.07077097892761 -14.5670871734619
3.15676140785217 -10.8242902755737
3.29648089408875 9.03673267364502
3.06223750114441 3.73133778572083
2.9911413192749 -2.30615067481995
3.14694738388062 8.87336349487305
3.02151250839233 22.8137245178223
3.18680691719055 9.18537712097168
3.02854776382446 2.82213187217712
3.07982921600342 -6.89837694168091
2.93677139282227 14.4707374572754
3.28456664085388 5.6361289024353
3.11219525337219 4.71097230911255
3.12687635421753 5.13310098648071
3.2294442653656 6.54459047317505
3.07070159912109 0.881998240947723
3.13103842735291 1.5906366109848
3.16868185997009 -14.8136234283447
3.29905819892883 -11.0891351699829
3.27764177322388 -1.54434370994568
3.16752099990845 -3.13727474212646
3.11120438575745 7.82454442977905
3.32416033744812 0.00229668989777565
2.96275043487549 -15.8657598495483
2.80956864356995 -10.0246562957764
2.97756385803223 -7.219801902771
2.74468469619751 -11.1706609725952
2.84751200675964 -16.19287109375
2.8966760635376 7.63765001296997
2.9654848575592 -10.1735391616821
3.18791890144348 -7.75105428695679
3.28391289710999 -18.4091548919678
3.07627010345459 1.7921816110611
3.09254932403564 -20.5977077484131
3.07652044296265 -23.5963134765625
3.18049669265747 -13.5479927062988
3.21180939674377 -1.48021996021271
3.32920002937317 -13.7949924468994
3.04427289962769 -9.65370559692383
3.22252821922302 -10.7396926879883
3.23873353004456 -8.20661735534668
3.14316320419312 5.79790592193604
3.21283221244812 29.5777587890625
2.9188539981842 16.1880435943604
2.91906023025513 30.1543769836426
3.06706380844116 30.2596702575684
3.24312472343445 19.5886363983154
3.25861883163452 10.4425010681152
2.87620234489441 38.2807121276855
3.07022356987 26.9124584197998
3.11689162254333 4.60386419296265
2.99809575080872 11.1333999633789
3.3154628276825 13.8229055404663
2.98006916046143 4.69367074966431
3.21043968200684 16.8802223205566
3.27972602844238 11.8993406295776
3.1164653301239 35.4048156738281
3.3320779800415 10.1435661315918
3.38637638092041 21.2486000061035
3.27817463874817 15.0614929199219
3.19973826408386 39.8477554321289
3.247154712677 32.4006233215332
3.34614014625549 23.8872222900391
3.2233579158783 29.8929214477539
3.23273825645447 13.587308883667
3.28642582893372 35.2623558044434
3.06498217582703 28.5075283050537
3.30480051040649 26.6128540039062
3.14731860160828 29.6352825164795
2.9463803768158 25.2547607421875
2.84376621246338 33.4464302062988
2.93500542640686 37.2971115112305
2.99934530258179 34.385440826416
3.00632381439209 19.8695316314697
2.93235182762146 12.0518102645874
2.966392993927 -4.21982002258301
3.07011556625366 29.5517654418945
2.82042789459229 12.0274200439453
3.13475513458252 10.3384981155396
3.31378102302551 32.9479064941406
3.14551281929016 25.2336025238037
3.33888554573059 53.1516380310059
2.83687615394592 32.9228515625
3.0912024974823 30.5604381561279
3.04215383529663 39.4780921936035
3.07760381698608 22.053394317627
2.91734385490417 13.7131156921387
3.14194679260254 21.6487617492676
2.9557511806488 50.3109893798828
2.87453889846802 17.2054004669189
3.11696076393127 21.6182518005371
3.00430679321289 25.0511283874512
3.1497209072113 9.07981967926025
3.24948287010193 27.1254692077637
3.63138675689697 4.0863676071167
2.99220252037048 7.55970621109009
2.80099725723267 22.3359107971191
2.88279938697815 21.0748195648193
2.77072238922119 5.43469905853271
2.92649579048157 16.5024490356445
2.8513457775116 28.6755523681641
2.95234489440918 29.9501781463623
2.88569498062134 21.5944919586182
2.87594318389893 11.6810178756714
2.77352547645569 19.5644645690918
2.8976263999939 7.53597402572632
2.84442710876465 13.0163536071777
2.88333535194397 -0.524973034858704
2.90329694747925 13.7797927856445
2.87251996994019 23.9467449188232
2.96096754074097 9.57859420776367
3.01750016212463 11.4628734588623
3.11838340759277 15.5134038925171
3.18974280357361 23.2815914154053
3.22278380393982 23.9208602905273
3.27731823921204 11.4305791854858
3.10633134841919 26.1526565551758
3.22859740257263 9.27190780639648
3.0509045124054 18.6426792144775
3.2787036895752 5.49493026733398
3.1623866558075 5.6450982093811
3.17192029953003 8.5146312713623
3.20839357376099 15.7936277389526
3.28916549682617 -4.82024765014648
3.2483344078064 5.61113357543945
3.13308095932007 18.2693710327148
3.13057923316956 15.4112243652344
3.0627429485321 13.4351835250854
3.21603178977966 1.4485068321228
3.05355501174927 6.19847202301025
3.34522151947021 23.1753158569336
3.17325377464294 4.05687618255615
3.48587703704834 5.27463483810425
3.48735499382019 21.7005653381348
3.56323432922363 7.11970329284668
3.20220255851746 18.2479419708252
3.09385752677917 10.610179901123
3.17216539382935 -3.57228517532349
3.12399530410767 20.6648578643799
2.94498991966248 0.607398748397827
2.80439758300781 8.28967571258545
3.02327919006348 11.9964036941528
3.05678176879883 20.0454082489014
3.13056230545044 1.38970625400543
3.14408230781555 8.87966918945312
3.08010196685791 9.9501895904541
3.01842617988586 10.2534914016724
3.36787915229797 13.9471502304077
3.08296322822571 28.1964416503906
2.99342036247253 17.1825542449951
2.97830367088318 6.91133546829224
2.95062708854675 5.34717273712158
2.93784546852112 -0.881147980690002
2.7972252368927 -24.3900241851807
2.903892993927 0.947381913661957
2.88692855834961 -6.25185537338257
3.12238359451294 -4.78182029724121
3.10908222198486 -14.0107421875
3.37904238700867 15.6567850112915
3.15190625190735 4.64903593063354
3.25959897041321 6.26295280456543
3.42294955253601 14.7633209228516
3.25889086723328 43.2409019470215
3.16570830345154 29.3943004608154
3.18173003196716 25.9923191070557
3.32416272163391 12.267749786377
3.02859020233154 -8.52273750305176
3.04212975502014 29.4317283630371
2.86026668548584 19.2003307342529
3.31252264976501 24.828182220459
3.18537664413452 40.1662750244141
3.21270799636841 4.71227645874023
3.22825384140015 8.36241436004639
3.08224630355835 24.06276512146
3.15066695213318 9.91165542602539
3.38165330886841 1.7704826593399
2.90689396858215 23.6625728607178
3.08850574493408 32.0901298522949
2.90274548530579 48.3496017456055
2.91154432296753 59.4577255249023
2.93618154525757 34.4642868041992
2.98628377914429 23.3474731445312
3.29209899902344 14.8032836914062
3.21271109580994 28.8757171630859
3.22158551216125 35.7741546630859
3.09932518005371 32.7568664550781
2.83889245986938 30.0637264251709
2.87471008300781 26.9959506988525
2.96610689163208 14.1829290390015
2.94060373306274 20.2433776855469
2.94956064224243 41.4556274414062
2.92567491531372 25.0567855834961
2.79103803634644 21.9940776824951
2.82413935661316 26.1051483154297
3.23497939109802 20.6957492828369
3.15374517440796 13.4085102081299
2.83898687362671 12.7594404220581
3.16666054725647 9.88388633728027
2.94573211669922 20.1544589996338
3.07664823532104 15.0581541061401
2.73708534240723 34.2624244689941
2.77790999412537 28.7046337127686
2.79874801635742 49.3383331298828
2.87509512901306 18.0045070648193
2.93093490600586 25.852933883667
2.80707359313965 34.6280822753906
2.97112154960632 13.1937761306763
2.9345965385437 34.8932609558105
2.92446637153625 16.4203910827637
2.9536497592926 45.6286277770996
2.98324203491211 13.6679029464722
3.03858399391174 31.0060749053955
2.95795559883118 20.4986724853516
3.0524570941925 28.89914894104
2.95922183990479 28.6366176605225
2.91399621963501 27.1297588348389
2.69309830665588 43.1541137695312
2.63958811759949 36.4212379455566
2.88305377960205 38.5091209411621
2.92539072036743 33.5498809814453
2.92149496078491 15.602728843689
2.82652449607849 10.2530508041382
2.93612551689148 36.6627349853516
2.83181667327881 38.3783302307129
2.78115200996399 34.7186508178711
2.81099724769592 46.0874366760254
2.85881686210632 7.16447067260742
2.92033672332764 5.73364591598511
2.92609524726868 20.5353755950928
2.90055465698242 37.683967590332
3.04171228408813 17.9441146850586
2.87535047531128 18.0670070648193
2.83572387695312 10.7429866790771
2.79557347297668 8.61999893188477
2.77851486206055 3.29172658920288
2.93576526641846 18.477575302124
2.93380331993103 14.1118602752686
2.80391311645508 23.9531478881836
2.75430297851562 16.6848278045654
2.89370107650757 26.5772380828857
2.95764708518982 16.6145153045654
2.81037831306458 17.7306289672852
3.12476539611816 19.3842391967773
3.04783749580383 29.356237411499
2.90884256362915 16.4777965545654
2.86899662017822 29.3734951019287
2.8490993976593 27.3739643096924
3.08610320091248 35.2727699279785
2.87155508995056 24.2268676757812
2.89778733253479 12.8646364212036
3.09647560119629 38.5069007873535
2.81095170974731 15.333324432373
2.9231653213501 23.7326335906982
3.05069088935852 36.7696151733398
2.95861005783081 39.1091575622559
2.9195556640625 48.9201354980469
2.94081425666809 35.1858520507812
2.97984623908997 44.9080123901367
3.01331877708435 46.2831954956055
3.06394481658936 32.3921775817871
2.82969284057617 46.5767860412598
2.88864207267761 46.8942413330078
3.0531051158905 36.9349250793457
2.96023178100586 53.5872001647949
2.85366892814636 47.8528442382812
2.76403164863586 53.8640441894531
2.90065908432007 38.5604248046875
2.87339997291565 38.346363067627
2.71497797966003 50.909496307373
2.95059943199158 39.4564476013184
2.86053085327148 42.690071105957
3.01839065551758 35.9028282165527
3.00434446334839 42.3413848876953
3.06956124305725 43.1018676757812
2.7348268032074 39.461727142334
2.75537872314453 37.8632545471191
2.8226752281189 34.0334091186523
2.93250155448914 37.5395698547363
2.9961838722229 27.441873550415
2.97052836418152 45.8117637634277
2.98453617095947 46.5869407653809
2.72660350799561 44.528377532959
2.76607370376587 50.2643814086914
2.80114912986755 36.8419914245605
2.70011162757874 42.0165786743164
2.79761838912964 35.7776718139648
2.89831590652466 39.0070304870605
2.7534499168396 26.8959541320801
2.85595870018005 55.9158172607422
2.88182210922241 36.4992370605469
2.93229556083679 50.3260192871094
2.81458377838135 53.0876502990723
2.95525193214417 54.4400100708008
2.65758180618286 60.7475128173828
2.73072028160095 32.3533744812012
2.92163443565369 49.6235656738281
2.74139976501465 31.2353191375732
2.86138582229614 55.999626159668
2.66272330284119 29.9990863800049
2.58850359916687 46.5360488891602
2.88143515586853 44.5302200317383
2.8189115524292 52.8926467895508
2.8425920009613 52.9919357299805
2.90339136123657 53.6752052307129
2.81218385696411 46.104793548584
2.86853456497192 57.1506538391113
2.71457648277283 47.1443214416504
3.06304597854614 44.8466567993164
3.00169444084167 54.593864440918
3.05923247337341 25.9441356658936
3.01939725875854 46.7508201599121
3.05378484725952 42.5842933654785
2.94539141654968 56.3530158996582
3.07588028907776 47.0040893554688
2.95665717124939 47.6261825561523
3.08420944213867 42.8845558166504
2.97353172302246 45.5771255493164
3.1490650177002 59.0859909057617
2.89266633987427 50.2622718811035
2.94103646278381 32.6079902648926
3.05520677566528 50.4803771972656
2.91861343383789 53.2319793701172
2.81163382530212 42.3150863647461
2.69975161552429 53.2707710266113
2.8428795337677 43.4204597473145
2.84591031074524 32.5410842895508
2.92334508895874 33.4302749633789
3.01514959335327 56.6595039367676
3.03949213027954 52.2247505187988
2.92920017242432 43.5786247253418
3.08163857460022 35.8517112731934
2.99204015731812 31.8539428710938
2.75907850265503 50.6801071166992
2.9192361831665 29.4901103973389
3.01783132553101 40.6317253112793
3.02375364303589 39.2507095336914
3.17023515701294 43.9485244750977
2.91857552528381 29.7707290649414
2.97391414642334 65.1780319213867
3.0910313129425 50.8919219970703
3.00832223892212 57.118824005127
3.03558707237244 11.6525869369507
3.18702673912048 29.9303874969482
3.08630418777466 45.7212791442871
3.1406614780426 29.4611740112305
2.94584703445435 33.0018043518066
3.21076989173889 19.4219779968262
3.00841617584229 44.8539848327637
3.0502290725708 32.9098930358887
3.23102355003357 32.4860610961914
3.27877020835876 37.4739685058594
3.48145294189453 37.3147392272949
3.16224789619446 45.086841583252
3.2566249370575 41.4488906860352
3.3287661075592 41.0666275024414
3.24878287315369 46.4736938476562
3.2338011264801 40.7777099609375
3.23699450492859 42.2667083740234
3.11161661148071 45.1085205078125
3.23578381538391 34.4007225036621
3.23407745361328 38.9328842163086
3.2838089466095 39.1312294006348
3.2393741607666 44.3682823181152
3.16739511489868 48.1152000427246
3.06070351600647 52.9222106933594
3.04722905158997 39.8310546875
2.97112941741943 56.1120223999023
3.21018648147583 38.8087196350098
3.14483428001404 38.8303413391113
3.12292313575745 23.4374866485596
3.16615748405457 35.8564758300781
3.31775975227356 30.3915386199951
3.24020719528198 32.586353302002
3.25520038604736 27.4766311645508
3.25539660453796 37.4789543151855
3.24087381362915 43.137264251709
3.31400418281555 34.054141998291
3.16226553916931 40.5600318908691
3.42846918106079 40.6340522766113
3.08672094345093 53.7749099731445
2.99438118934631 44.9467926025391
2.71800899505615 62.2356948852539
3.15500116348267 35.7317657470703
3.20096349716187 41.9787864685059
3.16791152954102 47.6314849853516
3.38738107681274 39.9836235046387
3.35684704780579 29.6514835357666
3.20723915100098 34.1881828308105
3.20173954963684 52.791187286377
3.11876797676086 39.8361206054688
3.02641320228577 47.9282302856445
3.08982992172241 48.0266799926758
3.07622027397156 47.2113838195801
3.41584968566895 31.8584995269775
3.27355003356934 38.8955383300781
3.38746762275696 27.5717487335205
3.22646546363831 24.8588638305664
3.47431087493896 27.9925155639648
3.28352236747742 31.082275390625
3.4826602935791 32.7777633666992
3.36914801597595 34.9429130554199
3.15414214134216 35.1699180603027
3.27487659454346 21.6529083251953
2.99567985534668 55.6777992248535
3.13439130783081 36.2103462219238
3.22449827194214 32.6378746032715
3.16835188865662 31.0430603027344
3.07686138153076 35.9113121032715
3.14335823059082 47.6778755187988
3.16580295562744 10.3128871917725
2.99596905708313 39.3083724975586
3.04708313941956 40.8931541442871
3.05699872970581 34.9137878417969
3.100741147995 40.6404800415039
3.21420669555664 36.853588104248
3.08012056350708 36.503589630127
3.05507016181946 40.2952575683594
3.17165994644165 45.7632026672363
3.0048611164093 49.589111328125
2.87093901634216 69.3033676147461
2.98609662055969 59.7686958312988
2.94091320037842 55.0644264221191
3.06996250152588 36.740837097168
3.0490198135376 53.7559547424316
3.00120544433594 40.0046501159668
3.23718452453613 54.7912559509277
3.00660395622253 56.3938980102539
3.18040776252747 66.1176681518555
2.71623396873474 65.067008972168
2.8046190738678 58.7622604370117
2.94122171401978 45.5023345947266
3.2304265499115 37.4282264709473
3.01546382904053 47.9635887145996
2.87124872207642 53.7150497436523
3.08025312423706 50.1876602172852
2.953941822052 49.5332260131836
2.92593312263489 59.233211517334
2.90929627418518 56.8287353515625
3.11078929901123 35.1345329284668
2.8304238319397 24.6336498260498
3.1942024230957 25.9156398773193
3.04456734657288 37.519359588623
2.8077437877655 6.8798770904541
2.85741019248962 15.0680704116821
2.84354972839355 8.98438739776611
3.03907227516174 16.614408493042
3.08259010314941 10.5500755310059
3.07285141944885 26.0206604003906
3.06960129737854 18.0589809417725
3.04492950439453 8.25866794586182
3.08770251274109 28.7738342285156
3.01019024848938 24.0100040435791
2.98922276496887 14.112998008728
2.9603796005249 34.7462997436523
2.92659139633179 16.6330184936523
3.17037463188171 13.0758571624756
2.94967913627625 10.34583568573
2.96516084671021 1.69047939777374
3.15045714378357 17.5541286468506
3.1062593460083 26.7937545776367
3.09391713142395 17.0645236968994
3.03152084350586 30.2860774993896
3.05259227752686 1.99235725402832
2.89263296127319 8.6874303817749
2.86866450309753 20.5517177581787
2.79661631584167 22.0805511474609
2.88746237754822 -1.83659029006958
3.00012183189392 7.28325176239014
3.13765358924866 8.50160503387451
3.11017990112305 15.6019039154053
3.09189009666443 5.75221633911133
2.93358278274536 13.3412504196167
3.17672514915466 2.38347172737122
2.98248076438904 11.4756937026978
3.16798210144043 1.70401918888092
3.0119743347168 12.2408323287964
2.95542788505554 5.20022630691528
3.12442064285278 11.6297006607056
2.86932992935181 8.30070400238037
3.24093556404114 -1.59839928150177
3.00316476821899 4.94037818908691
2.97387671470642 -4.67326498031616
2.97426104545593 14.2798519134521
2.97891092300415 -3.49334406852722
3.16828417778015 4.37360429763794
2.96723389625549 -0.695312142372131
2.98818826675415 11.9691600799561
2.94520497322083 24.1090469360352
3.01149225234985 23.5080528259277
2.95995712280273 24.561502456665
2.80089235305786 40.5380210876465
2.92123699188232 47.085334777832
3.00057029724121 35.9968719482422
2.85367608070374 41.1081886291504
2.75530385971069 29.8429470062256
2.77733683586121 33.2192497253418
2.82092905044556 36.6344337463379
2.79183340072632 40.5072288513184
2.92569518089294 32.0603408813477
2.69162368774414 36.5015602111816
2.84127044677734 -0.312732934951782
2.72051072120667 27.1525249481201
2.73526978492737 24.3880767822266
2.73750805854797 28.8862533569336
2.82595062255859 24.823184967041
3.22519874572754 16.6345882415771
2.90095543861389 13.073881149292
3.01202535629272 -3.44142723083496
2.77212047576904 -1.83940517902374
2.6042160987854 15.2056045532227
2.81913232803345 19.5669593811035
2.76755928993225 14.2471151351929
2.87510561943054 13.4324064254761
2.84533953666687 4.46387720108032
2.84387302398682 8.49165439605713
2.82637476921082 21.3964672088623
2.78155708312988 10.6961698532104
2.66267204284668 9.57395362854004
2.77316927909851 18.8713397979736
2.80481100082397 4.70007991790771
2.74773287773132 5.20166301727295
2.74093461036682 5.85615968704224
2.80057168006897 11.988655090332
2.60333776473999 12.6791124343872
2.74173951148987 -1.03829622268677
2.67418670654297 7.41558933258057
2.84686899185181 26.0323543548584
2.76159691810608 8.09831619262695
2.82617902755737 4.02050971984863
2.83979415893555 12.8391084671021
2.83824944496155 15.2980012893677
2.55054974555969 6.59443187713623
2.80364513397217 6.01470708847046
2.66940546035767 1.77777278423309
2.7511727809906 -3.39984083175659
2.85119152069092 4.33256483078003
2.70306706428528 20.7852554321289
2.70143365859985 6.95796346664429
2.76462268829346 16.8846988677979
2.672527551651 16.4376678466797
2.68493914604187 5.0108699798584
2.77915930747986 -0.560251891613007
2.80790209770203 7.88100624084473
2.9422812461853 5.55664491653442
2.98874974250793 21.8398017883301
2.89793038368225 11.9947328567505
2.74899768829346 17.58424949646
2.65882897377014 14.3948211669922
2.84067320823669 21.7436408996582
2.80963158607483 17.2505130767822
2.8236026763916 12.0121088027954
2.58271956443787 7.44012784957886
2.68618369102478 4.45378160476685
2.82487010955811 15.6724672317505
2.67012023925781 21.1945495605469
2.66581726074219 2.86338233947754
2.88832807540894 14.3293352127075
2.85711288452148 14.9891443252563
2.79838061332703 19.1015529632568
2.79537010192871 22.7475490570068
2.94894361495972 16.9514999389648
2.68439769744873 3.44954133033752
2.79652571678162 11.883843421936
2.8791024684906 28.6751079559326
2.76990056037903 3.52960681915283
2.85300350189209 12.3902521133423
2.60669350624084 21.2849788665771
2.5879693031311 18.412670135498
2.78346705436707 2.33650922775269
2.69130277633667 3.63826680183411
2.71845602989197 8.34604740142822
2.86907815933228 21.6334228515625
2.75733804702759 12.0914344787598
2.68714642524719 20.8070983886719
2.86406064033508 29.878755569458
2.71954941749573 7.16461801528931
2.82838749885559 23.9221572875977
2.75269746780396 17.1978511810303
2.79179167747498 10.3642768859863
2.83852076530457 20.3182048797607
2.75136947631836 15.8881988525391
2.97491979598999 11.040717124939
3.01675462722778 22.9597396850586
2.83155202865601 8.04503631591797
2.73804044723511 16.5910987854004
2.78285551071167 20.9519634246826
2.91373085975647 18.2199554443359
2.94032311439514 15.8005075454712
2.83167171478271 16.1023292541504
2.93733739852905 11.4146175384521
2.95925712585449 11.9089498519897
2.75847697257996 18.8676128387451
2.88427376747131 10.5033493041992
2.86918115615845 20.1591148376465
2.91006827354431 38.3740043640137
2.86716246604919 35.6184921264648
2.71427083015442 11.1193866729736
2.77161312103271 40.247875213623
2.92495679855347 28.8906078338623
2.96727705001831 32.263744354248
2.90832471847534 37.3259239196777
2.74391889572144 28.2632637023926
2.76135492324829 31.2935848236084
2.83386707305908 27.6544036865234
2.69444274902344 25.579137802124
2.7962167263031 29.5149898529053
2.79716944694519 17.077600479126
2.89060711860657 26.8576126098633
2.73360562324524 15.9561586380005
2.90206670761108 35.2355690002441
2.76303887367249 20.8668994903564
2.84100985527039 34.2195434570312
2.85629296302795 26.0389137268066
2.76322317123413 39.6239852905273
2.76298975944519 28.3847770690918
2.70264005661011 14.6635141372681
2.79854416847229 42.5524139404297
2.73626589775085 22.7844333648682
2.77861571311951 33.3788414001465
2.76870656013489 25.3398723602295
2.76024150848389 18.8673114776611
3.00355696678162 27.9964199066162
2.79328465461731 15.8196487426758
2.99046158790588 30.6084728240967
2.69707202911377 18.7326202392578
2.88958621025085 19.4261131286621
2.51989197731018 23.5579204559326
2.63479852676392 12.6796875
2.53746962547302 13.0527315139771
2.62459659576416 10.5177440643311
2.64813566207886 36.9200897216797
2.7476806640625 54.2116165161133
2.80430316925049 51.9092407226562
2.74693632125854 58.3823852539062
2.77906227111816 44.4715309143066
2.7099072933197 53.2713317871094
2.67325019836426 42.540943145752
2.79086136817932 43.1319236755371
2.88230872154236 40.5945243835449
2.78163981437683 49.4181938171387
2.877281665802 44.0984573364258
3.08563923835754 48.5922508239746
2.64084935188293 50.5135345458984
2.73024916648865 58.2203559875488
2.78243684768677 43.8190879821777
2.94790983200073 53.079475402832
2.66689610481262 35.556568145752
2.41294980049133 23.0375938415527
2.45413208007812 45.7947883605957
2.49464297294617 47.1897010803223
2.63485169410706 28.6126823425293
2.63155317306519 20.8978729248047
2.72492361068726 39.6784133911133
2.57267999649048 34.1794624328613
2.63825392723083 39.4143867492676
2.54473471641541 47.2353401184082
2.72932004928589 22.5196704864502
2.66542291641235 30.4902954101562
2.785001039505 50.6088905334473
2.67175006866455 29.7583103179932
2.81278085708618 41.0979804992676
2.79296731948853 37.0689315795898
2.82745337486267 51.6855354309082
3.01000356674194 16.1779727935791
2.94732928276062 36.7868881225586
2.91911840438843 35.7210121154785
2.86958718299866 40.7479057312012
2.68414783477783 56.6153907775879
2.69862079620361 38.8513298034668
3.01649761199951 39.2366790771484
2.66316652297974 37.0659828186035
2.79682493209839 40.4153251647949
2.63924026489258 68.678596496582
2.90384435653687 35.6098480224609
2.9333233833313 42.1107597351074
3.06543397903442 36.7772979736328
2.88926911354065 27.0397644042969
3.04676938056946 26.4486331939697
3.02424168586731 39.7265777587891
2.7818591594696 28.4497604370117
2.78126335144043 32.2437019348145
2.96141052246094 26.7899379730225
2.77946662902832 21.3406467437744
3.03016090393066 31.4698791503906
2.78231978416443 39.3899765014648
2.9312858581543 22.1626224517822
2.88074922561646 30.4261169433594
2.87158823013306 39.4365272521973
2.80039501190186 31.5076293945312
2.62851738929749 31.2905578613281
2.77036333084106 29.4330196380615
2.73946475982666 26.7381286621094
2.86897850036621 39.4164810180664
2.86816811561584 45.8018074035645
2.91406297683716 46.6542015075684
2.93634271621704 41.6946716308594
2.67665100097656 20.3969993591309
2.75447392463684 45.0992088317871
2.76051616668701 32.5550498962402
2.69259738922119 27.1809844970703
2.73009824752808 38.7631759643555
2.62962794303894 23.5631160736084
2.62358927726746 27.5089569091797
2.57262420654297 19.0617523193359
2.76312160491943 24.1893539428711
2.76987409591675 26.8065338134766
2.56797432899475 40.8942680358887
2.71969962120056 44.097541809082
2.96899151802063 24.6917667388916
2.6954038143158 72.7963104248047
2.97160124778748 69.5622024536133
3.07901835441589 74.5912475585938
3.13852095603943 77.0943603515625
3.13937520980835 52.3040351867676
3.15425086021423 46.1077079772949
3.10349488258362 50.0951614379883
2.7963273525238 54.3494033813477
3.31360340118408 63.7343940734863
2.9444899559021 75.496467590332
3.09279942512512 20.1163425445557
2.95068717002869 41.2043800354004
2.85113120079041 62.7256164550781
3.29574990272522 71.5166091918945
3.2335033416748 76.4334106445312
3.27225303649902 33.9156951904297
3.17898750305176 64.8272933959961
3.04162812232971 53.7053527832031
3.03197336196899 50.2031898498535
3.31906318664551 39.9607810974121
3.34661912918091 77.1931533813477
3.05484700202942 84.8098220825195
3.10839915275574 130.88346862793
2.86525797843933 91.0012817382812
2.97381567955017 81.7732543945312
3.22517585754395 59.458381652832
3.0177891254425 60.621467590332
2.71949005126953 72.4571914672852
2.91125059127808 56.8269271850586
2.74703621864319 -79.4444274902344
2.9218065738678 -66.7705917358398
2.82936382293701 -75.3719024658203
2.7853479385376 -103.923904418945
3.16989779472351 -70.9620666503906
2.85063648223877 -97.6447906494141
2.92818331718445 -72.2904281616211
2.739497423172 -76.0701141357422
2.89751958847046 -50.4463195800781
2.78567910194397 -75.2018280029297
2.64157032966614 -83.3197250366211
2.73598861694336 -115.327827453613
2.76467514038086 -119.834579467773
2.6785786151886 -102.550827026367
2.54355430603027 -110.287010192871
2.69050145149231 -100.407112121582
2.53603100776672 -123.593910217285
2.78094434738159 -119.822006225586
2.56397724151611 -94.4720230102539
2.55985569953918 -95.9364929199219
2.57823586463928 -96.864990234375
2.70482778549194 -76.6486587524414
2.69499492645264 -71.535514831543
2.76694297790527 -106.672080993652
2.99132943153381 -83.6207809448242
2.76171541213989 -112.200508117676
2.88392734527588 -62.5579071044922
2.84259986877441 -85.9762802124023
2.80015134811401 -85.3355102539062
2.72606062889099 -93.2885437011719
2.70741772651672 -81.9251556396484
2.70693159103394 -88.5918731689453
2.7162561416626 -77.8081970214844
2.86680674552917 -100.558074951172
2.83509016036987 -81.5944747924805
2.6508047580719 -89.0310440063477
2.85013914108276 -99.3279266357422
2.79501843452454 -102.256805419922
2.6533408164978 -94.0720596313477
2.84830904006958 -94.863151550293
2.79703426361084 -101.872894287109
2.93062949180603 -94.3960342407227
2.73690533638 -75.5702362060547
2.95397186279297 -86.7999725341797
3.04120469093323 -112.33406829834
2.91360378265381 -88.7468719482422
2.87945532798767 -99.3760147094727
2.72577881813049 -95.2738418579102
2.81394147872925 -101.667045593262
2.74679493904114 -106.030418395996
2.96946859359741 -96.5348815917969
2.7961003780365 -78.7274322509766
2.94566082954407 -87.9331741333008
3.10577774047852 -88.5404434204102
3.05409526824951 -84.4362106323242
3.01181840896606 -97.0028305053711
3.00443315505981 -81.4692459106445
2.90369200706482 -95.0293350219727
2.6632182598114 -89.7138671875
2.88288402557373 -69.6752166748047
3.08122777938843 -102.741073608398
2.91423964500427 -100.324081420898
2.99702548980713 -106.770729064941
2.99123001098633 -102.959976196289
2.79018759727478 -102.970169067383
2.90340566635132 -95.4445190429688
2.9129900932312 -89.4983444213867
2.82622218132019 -93.7356033325195
2.89026975631714 -95.4895401000977
2.82432699203491 -85.3857574462891
2.7834804058075 -100.950317382812
2.8138062953949 -87.1973037719727
2.70848417282104 -109.544967651367
2.75653862953186 -105.614822387695
2.81394076347351 -102.089828491211
2.66788458824158 -93.0429077148438
2.88182473182678 -97.7332534790039
2.88159441947937 -100.700973510742
2.91046977043152 -120.113098144531
2.60235619544983 -99.7580718994141
2.90554141998291 -87.4125518798828
2.92742204666138 -84.3570022583008
2.86002802848816 -98.4411773681641
2.7985725402832 -78.4371566772461
2.70239567756653 -104.890342712402
2.69495415687561 -86.9630889892578
2.8110613822937 -94.1017150878906
2.85307168960571 -104.735458374023
2.8393714427948 -90.9673156738281
2.77176928520203 -95.3163146972656
2.82965731620789 -88.690299987793
2.7743763923645 -91.478515625
2.74515295028687 -74.8325805664062
2.91561031341553 -99.829460144043
2.79708886146545 -96.5673141479492
2.67955613136292 -72.133659362793
2.62105774879456 -84.0419311523438
2.78307247161865 -105.052719116211
2.74656009674072 -97.7683563232422
2.59776997566223 -83.7861633300781
2.82185578346252 -89.8969879150391
2.9071786403656 -89.8352890014648
2.55119776725769 -75.236701965332
2.69074702262878 -69.3154525756836
2.45999550819397 -85.7184829711914
2.55493783950806 -87.2772979736328
2.69012475013733 -81.7680435180664
2.55843353271484 -92.3993301391602
2.60776567459106 -87.0111694335938
2.2326443195343 -78.0926971435547
2.93151187896729 -84.5680084228516
2.79976630210876 -86.7275314331055
2.60454750061035 -81.8205642700195
2.44909262657166 -86.2445373535156
2.70806193351746 -65.5187454223633
2.75717115402222 -83.1911087036133
2.74672245979309 -79.771842956543
2.69947552680969 -77.8522720336914
2.68550038337708 -98.2720794677734
2.6677463054657 -92.9295196533203
2.80992197990417 -99.0404739379883
2.86641550064087 -75.7811279296875
2.52429103851318 -90.8340225219727
2.79186463356018 -83.2090530395508
2.64216542243958 -82.5264511108398
2.76735424995422 -66.519416809082
2.5768928527832 -79.7480010986328
2.69911003112793 -83.8995513916016
2.6206591129303 -83.7461853027344
2.71618890762329 -81.5197830200195
2.89693546295166 -76.9122314453125
2.85256624221802 -84.5304870605469
2.74249458312988 -71.6591186523438
2.74242901802063 -81.0741424560547
2.83249974250793 -68.1075286865234
2.82966661453247 -55.5419769287109
2.71796298027039 -75.0541839599609
2.8554220199585 -58.8964347839355
2.80861401557922 -74.2438507080078
2.65804576873779 -68.1830444335938
2.79805564880371 -84.8471984863281
2.67437529563904 -79.814826965332
2.76933908462524 -86.645393371582
2.66504335403442 -82.5669174194336
2.87904334068298 -68.7392578125
2.82988595962524 -79.9781723022461
3.023029088974 -79.243293762207
2.99934720993042 -73.9105072021484
2.64726114273071 -78.2441024780273
2.97016000747681 -87.3700103759766
2.80841088294983 -65.787353515625
2.86822915077209 -84.9262466430664
2.64860796928406 -91.0643081665039
2.74791216850281 -75.9054107666016
2.79772567749023 -67.0786743164062
2.68643426895142 -83.967041015625
2.70374226570129 -62.8175659179688
2.58713054656982 -60.4988670349121
2.58899092674255 -69.338020324707
2.55749225616455 -55.5766792297363
2.61040067672729 -80.88720703125
2.59534478187561 -73.0415954589844
2.74176979064941 -54.5051536560059
2.88334393501282 -92.6790161132812
2.9953465461731 -66.5917205810547
2.72508406639099 -67.1396026611328
2.93227338790894 -80.4604797363281
2.91229867935181 -84.5725250244141
2.84329295158386 -77.6922454833984
2.98549270629883 -74.3511810302734
3.12119555473328 -69.6931533813477
3.02262401580811 -62.8488693237305
3.11657977104187 -77.192253112793
2.80775046348572 -72.20849609375
2.96698808670044 -67.0184936523438
2.89403057098389 -67.9224853515625
3.1329870223999 -73.2988586425781
2.92613220214844 -77.5800094604492
2.98398685455322 -54.9330444335938
2.94081020355225 -82.8812713623047
2.63202524185181 -75.526969909668
2.72023987770081 -98.8855209350586
3.00514817237854 -75.3928527832031
2.73935317993164 -87.5675430297852
2.72354674339294 -70.7064895629883
2.64870977401733 -84.909538269043
2.88127779960632 -80.6244506835938
2.90340518951416 -87.9496459960938
2.7846474647522 -73.8920135498047
2.7426700592041 -92.2118988037109
2.90559434890747 -79.8665390014648
3.00492811203003 -71.8846130371094
2.75443243980408 -70.3039245605469
2.86598682403564 -62.2700691223145
2.78961801528931 -65.5403289794922
2.82700276374817 -78.3241271972656
2.70569896697998 -79.7576370239258
2.96042346954346 -75.4598007202148
2.73250889778137 -76.9548797607422
2.91468691825867 -65.0213317871094
2.70934247970581 -70.2748565673828
2.75375556945801 -86.4390029907227
2.96573138237 -83.6731338500977
2.95884704589844 -68.7312469482422
2.99753308296204 -90.0389099121094
3.00382804870605 -89.9381713867188
2.93792080879211 -79.7518005371094
2.9181227684021 -82.3740844726562
2.98950624465942 -79.2437973022461
2.95038485527039 -61.9274826049805
2.93431401252747 -81.9534530639648
2.88628435134888 -87.7110977172852
3.02429127693176 -83.3564300537109
2.83242559432983 -78.1402053833008
2.8822340965271 -84.3573150634766
2.8887677192688 -78.8017959594727
3.03828597068787 -74.4029388427734
3.07196974754333 -76.9969253540039
2.99725532531738 -45.9705276489258
2.89447021484375 -72.8665542602539
2.95004439353943 -64.9365997314453
3.18472671508789 -66.4735565185547
2.86255383491516 -79.1060180664062
3.03884339332581 -67.2385101318359
3.16900897026062 -61.310375213623
2.81729316711426 -60.8014030456543
3.01926493644714 -53.924732208252
3.09224438667297 -65.6074981689453
3.09876418113708 -76.7119903564453
3.0510847568512 -63.2591094970703
3.02863478660583 -44.055793762207
3.00515937805176 -49.0595436096191
3.00548362731934 -51.9363021850586
2.80037808418274 -61.3919258117676
2.72867178916931 -64.8314437866211
2.84439659118652 -62.1360130310059
2.99883031845093 -75.2542724609375
2.7257981300354 -63.1471138000488
2.71472954750061 -53.7746772766113
2.71432733535767 -62.508903503418
2.88478517532349 -56.7693901062012
2.90088677406311 -71.8507308959961
2.85800457000732 -56.8881034851074
3.02537250518799 -52.9234657287598
3.10998010635376 -60.5609436035156
2.91955590248108 -46.0193290710449
2.96419715881348 -45.1448249816895
2.86235857009888 -71.1850662231445
2.73815846443176 -62.7871704101562
2.68929600715637 -60.8091812133789
2.45279169082642 -79.6262741088867
2.69381070137024 -71.9042663574219
2.56280183792114 -53.6755638122559
2.67075777053833 -78.8941192626953
2.40510106086731 -67.0336456298828
2.56792569160461 -75.9398193359375
2.56591558456421 -73.3490829467773
2.54802632331848 -56.093448638916
2.54583358764648 -57.3435211181641
2.42512965202332 -69.7491989135742
2.67068719863892 -50.4673767089844
2.59949493408203 -52.3571319580078
2.45276117324829 -55.5493850708008
2.68000245094299 -63.3907127380371
2.58163356781006 -69.5353012084961
2.49733686447144 -48.1659545898438
2.60327816009521 -63.0258026123047
2.72138118743896 -49.852123260498
2.4549617767334 -61.3420715332031
2.62508797645569 -53.8416481018066
2.4307177066803 -72.459602355957
2.66366291046143 -51.6315765380859
2.5108790397644 -65.3955612182617
2.27658200263977 -65.908821105957
2.36586022377014 -78.4259643554688
2.32734179496765 -79.1115417480469
2.52114605903625 -54.1829795837402
2.44153428077698 -62.8073043823242
2.51804184913635 -84.1575317382812
2.36113238334656 -66.9678115844727
2.40050387382507 -68.6909637451172
2.34378957748413 -73.8672256469727
2.45607709884644 -71.5398254394531
2.85943412780762 -51.5302047729492
2.64259624481201 -40.4353103637695
2.61391735076904 -52.4687614440918
2.41945791244507 -49.5619277954102
2.50963115692139 -66.1613464355469
2.59589719772339 -50.726692199707
2.59772944450378 -56.3605651855469
2.60114097595215 -82.6526565551758
2.39895725250244 -60.6786918640137
2.41008257865906 -67.3299331665039
2.79643511772156 -66.8855285644531
2.45504927635193 -54.1640434265137
2.35368585586548 -61.1381034851074
2.70979690551758 -42.3339805603027
2.61621427536011 -29.3828277587891
2.56976175308228 -49.8437042236328
2.57204914093018 -59.6365928649902
2.70617270469666 -53.9488258361816
2.5857207775116 -55.3675689697266
2.43300127983093 -83.4473190307617
2.44880247116089 -62.6653938293457
2.6344358921051 -61.9819259643555
2.51033186912537 -72.3349990844727
2.51681518554688 -51.6045951843262
2.43348979949951 -66.0580902099609
2.21786832809448 -75.2277450561523
2.44562721252441 -90.5574111938477
2.50036573410034 -91.7383270263672
2.56816220283508 -72.1519546508789
2.43584322929382 -94.8149185180664
2.38011479377747 -82.4095764160156
2.43607258796692 -91.4470672607422
2.27752995491028 -103.283790588379
2.05561113357544 -76.9118041992188
2.42083668708801 -82.2722320556641
2.55260062217712 -91.5323638916016
2.37377452850342 -89.075439453125
2.23102283477783 -84.3959503173828
2.60695028305054 -69.2866973876953
2.35032534599304 -74.7632369995117
2.12570285797119 -70.1192398071289
2.43417239189148 -81.2629318237305
2.52873682975769 -76.1962509155273
2.44986629486084 -87.3509063720703
2.49867606163025 -66.2092742919922
2.6187219619751 -84.5602569580078
2.49152135848999 -75.6490325927734
2.41178798675537 -69.6875228881836
2.84811353683472 -48.1418800354004
2.81586122512817 -60.9917373657227
2.73231172561646 -68.7627868652344
2.5996208190918 -85.0820465087891
2.61761546134949 -75.9172897338867
2.90979862213135 -80.5040512084961
2.83396220207214 -79.8659744262695
2.78604435920715 -91.0612030029297
2.85829567909241 -62.5791702270508
2.44124746322632 -89.3794784545898
2.82970499992371 -69.8444519042969
2.72736239433289 -74.4263076782227
2.57809662818909 -78.5893859863281
2.67059183120728 -70.3606491088867
2.59197402000427 -94.7252502441406
2.84812712669373 -64.5261688232422
2.78333735466003 -61.3811340332031
2.64651250839233 -71.0112762451172
2.75397920608521 -69.8608779907227
2.77224111557007 -68.164176940918
2.76919412612915 -79.1426620483398
2.66924810409546 -71.599365234375
2.71054172515869 -73.763053894043
2.84877467155457 -62.2668609619141
2.60115694999695 -69.5680694580078
2.94567608833313 -62.787525177002
2.84530067443848 -59.6474418640137
2.65344882011414 -78.7295074462891
2.73347973823547 -68.4712677001953
2.76229953765869 -76.011474609375
2.54740834236145 -95.9830551147461
2.78010082244873 -69.0965957641602
2.61789631843567 -69.2969284057617
2.63745760917664 -80.7133560180664
2.66085243225098 -80.0577774047852
2.60840368270874 -93.8582534790039
2.79683494567871 -77.5074005126953
2.50987577438354 -85.8118362426758
2.63443279266357 -85.5135192871094
2.76662993431091 -54.2106246948242
2.75539565086365 -74.975700378418
2.69267392158508 -61.0162506103516
2.85046887397766 -70.4493942260742
2.59952831268311 -70.4489212036133
2.63077664375305 -79.4913024902344
2.61095547676086 -67.9642333984375
2.55299592018127 -75.4064407348633
2.62934422492981 -98.2986526489258
2.42659330368042 -99.2408218383789
2.5320131778717 -71.5701522827148
2.55625987052917 -90.839973449707
2.36005163192749 -68.0178451538086
2.64446544647217 -60.6893997192383
2.45926189422607 -52.5343551635742
2.48751187324524 -79.2703704833984
2.50494623184204 -73.1785049438477
2.61470103263855 -58.7586288452148
2.49737858772278 -82.5755233764648
2.59074091911316 -73.2500076293945
2.51874136924744 -59.0102310180664
2.70543384552002 -72.4167404174805
2.5006890296936 -82.9738311767578
2.53285622596741 -67.8359756469727
2.28725004196167 -87.9227523803711
2.53730154037476 -80.0454940795898
2.58077263832092 -65.1757583618164
2.41887855529785 -81.1965484619141
2.67675876617432 -84.6252670288086
2.47321891784668 -53.9213180541992
2.76082324981689 -57.7163543701172
2.76965975761414 -84.9852828979492
2.65497589111328 -92.0196762084961
2.9371018409729 -62.8165626525879
2.70127010345459 -61.1845550537109
2.61347532272339 -73.383430480957
2.56874918937683 -88.1649551391602
2.74918007850647 -67.6444854736328
2.60093283653259 -43.2022438049316
2.5687255859375 -71.4970855712891
2.71781873703003 -58.6088371276855
2.67740821838379 -61.8803939819336
2.68513894081116 -43.3374176025391
2.61535859107971 -74.0261917114258
2.67909979820251 -63.1365356445312
2.60612607002258 -101.311454772949
2.75434851646423 -59.5384864807129
2.7825038433075 -40.9408149719238
2.65045619010925 -39.2934150695801
2.67013359069824 -65.7648315429688
2.50519442558289 -72.1564483642578
2.72897529602051 -73.3255004882812
2.58599901199341 -65.1540298461914
2.52164077758789 -38.9919090270996
2.63268756866455 -71.8122406005859
2.58998322486877 -97.3250885009766
2.44764995574951 -90.927490234375
2.52625489234924 -83.8317794799805
2.6563925743103 -96.2209320068359
2.61215901374817 -62.0681915283203
2.69731974601746 -59.3825607299805
2.67407321929932 -50.981143951416
2.55132460594177 -70.2775650024414
2.5585880279541 -78.0757675170898
2.50671315193176 -51.371280670166
2.4290406703949 -72.9226837158203
2.55100417137146 -86.077262878418
2.67568206787109 -51.9239807128906
2.81120920181274 -44.8721961975098
2.62399649620056 -42.9628715515137
2.71998381614685 -36.617977142334
2.64705753326416 -58.6998329162598
2.75975632667542 -48.6928672790527
2.75045275688171 -71.8324661254883
2.65174150466919 -50.4234657287598
2.69732141494751 -52.8870735168457
2.93044185638428 -39.5922241210938
2.97566938400269 -40.9516792297363
3.11960887908936 -52.8218307495117
2.87391948699951 -82.467170715332
2.77347254753113 -57.7798347473145
2.77928829193115 -86.3881225585938
2.4413149356842 -41.2191543579102
2.6745548248291 -93.7790451049805
2.5998363494873 -43.1202163696289
2.94367909431458 -50.544017791748
2.97265243530273 -55.311939239502
2.86069869995117 -65.3769378662109
2.75346612930298 -79.7803955078125
3.01849484443665 -51.8148651123047
2.69641828536987 -84.0654754638672
2.79187798500061 -63.2656326293945
2.68327045440674 -86.3515090942383
2.57074689865112 -80.5487213134766
2.54781770706177 -90.1228179931641
2.580486536026 -88.4939193725586
2.63253712654114 -94.0416030883789
2.53823351860046 -71.6738815307617
2.46398544311523 -74.4157333374023
2.62407422065735 -54.8398742675781
2.44924902915955 -75.2391738891602
2.53054571151733 -76.0998077392578
2.7282555103302 -57.4401702880859
2.57944369316101 -76.1533050537109
2.678795337677 -45.8266525268555
2.61425709724426 -52.5672492980957
2.72227215766907 -74.8785781860352
2.84032034873962 -46.8418350219727
2.82637643814087 -68.6299591064453
2.67807817459106 -46.1405487060547
2.6630334854126 -54.9282073974609
2.71926522254944 -53.4792137145996
2.56953287124634 -56.1809844970703
2.51836776733398 -61.8318061828613
2.45191168785095 -82.8180541992188
2.52419710159302 -67.4052429199219
2.52461862564087 -81.7997817993164
2.37933969497681 -72.2100448608398
2.59761953353882 -57.0204010009766
2.53499698638916 -73.6090927124023
2.47962689399719 -53.1600799560547
2.50093865394592 -67.2651901245117
2.59039855003357 -79.0447463989258
2.70310544967651 -66.9776763916016
2.55345344543457 -67.3855972290039
2.62699031829834 -66.0525131225586
2.54558777809143 -75.9019165039062
2.65673851966858 -54.507438659668
2.52792072296143 -70.5240478515625
2.50135660171509 -77.1929244995117
2.58031892776489 -78.3028717041016
2.46691036224365 -71.0473480224609
2.57363653182983 -81.3143615722656
2.39041066169739 -77.833366394043
2.69035720825195 -74.8262557983398
2.65469670295715 -93.0233383178711
2.51758456230164 -107.262954711914
2.48014879226685 -114.398727416992
2.35888624191284 -91.1929779052734
2.46365904808044 -114.56014251709
2.54692339897156 -135.452651977539
2.48996472358704 -119.227714538574
2.48324966430664 -126.465858459473
2.47918796539307 -133.307891845703
2.67444729804993 -130.430908203125
2.59522008895874 -116.178253173828
2.52246785163879 -137.757888793945
2.53217720985413 -129.120895385742
2.63731408119202 -134.94450378418
2.61498212814331 -130.954071044922
2.57806301116943 -132.922592163086
2.63947749137878 -128.153762817383
2.75346922874451 -131.108184814453
2.35421657562256 -137.09196472168
2.45315742492676 -129.722320556641
2.43857455253601 -126.622123718262
2.38713955879211 -132.847213745117
2.37641859054565 -124.069854736328
2.37142038345337 -122.037261962891
2.44465136528015 -136.481079101562
2.68170809745789 -136.329330444336
2.85106492042542 -138.342910766602
2.61083006858826 -143.622802734375
2.71971845626831 -153.610534667969
2.58696746826172 -152.984924316406
2.39691090583801 -142.368423461914
2.55536651611328 -121.968803405762
2.47468638420105 -151.651962280273
2.46568870544434 -133.073760986328
2.41003942489624 -145.425323486328
2.49836993217468 -145.808883666992
2.62543058395386 -129.68522644043
2.81439614295959 -121.343078613281
2.58764839172363 -130.049545288086
2.8340950012207 -145.25813293457
2.75266313552856 -136.221817016602
2.66125893592834 -126.956619262695
2.67272424697876 -138.080749511719
2.71767139434814 -134.869094848633
2.6126983165741 -142.522491455078
2.62667727470398 -135.016647338867
2.67148447036743 -108.677864074707
2.83371520042419 -131.582885742188
2.75855135917664 -113.737701416016
2.8621871471405 -124.711112976074
2.66856527328491 -126.578857421875
2.77963423728943 -112.976623535156
2.66961097717285 -109.783638000488
2.6097846031189 -126.461776733398
2.81634044647217 -116.255149841309
2.81251454353333 -115.733001708984
2.70021557807922 -116.288749694824
2.78889346122742 -130.187713623047
2.67375349998474 -117.282081604004
2.88849806785583 -123.507186889648
2.94003629684448 -95.5293350219727
2.83456420898438 -108.31534576416
2.7178168296814 -125.127822875977
2.74723410606384 -110.315605163574
2.55925750732422 -133.137832641602
2.53397703170776 -121.291976928711
2.20721840858459 -119.73267364502
2.22725462913513 -118.196914672852
2.38686037063599 -105.401611328125
2.35958552360535 -129.677368164062
2.239093542099 -141.458694458008
2.60846853256226 -124.928070068359
2.83000993728638 -142.460296630859
2.54570078849792 -142.079727172852
2.75906419754028 -84.8553085327148
2.79903125762939 -93.4304351806641
2.7873101234436 -80.7141494750977
2.74595212936401 -80.8374938964844
2.46160960197449 -130.486770629883
2.54511737823486 -162.172485351562
2.24200701713562 169.562591552734
2.43640828132629 -148.843154907227
2.38990545272827 -143.669052124023
2.379070520401 158.14338684082
2.40341758728027 -170.744247436523
2.27749013900757 173.123107910156
2.11360836029053 166.720413208008
2.37836670875549 168.769378662109
2.28888416290283 165.038040161133
2.28762030601501 132.155075073242
2.22080254554749 169.784225463867
2.41770768165588 151.526733398438
2.35911273956299 162.078125
2.3310604095459 167.043228149414
2.38019442558289 164.135406494141
2.35476922988892 173.483459472656
2.29043984413147 175.891860961914
2.35448837280273 161.129196166992
2.23903584480286 159.470642089844
2.32232022285461 156.792175292969
2.13373517990112 167.054443359375
2.37379956245422 152.834854125977
2.12194323539734 161.316635131836
2.30112242698669 168.439193725586
2.12746787071228 164.121307373047
2.28456258773804 171.670196533203
2.22197580337524 179.310134887695
2.39039921760559 177.046463012695
2.69592022895813 157.080459594727
2.28604364395142 -156.719543457031
2.08136892318726 157.669418334961
2.41489052772522 178.778839111328
2.46437072753906 173.929168701172
2.42563462257385 168.388244628906
2.46146059036255 173.596954345703
2.33935356140137 -164.014114379883
2.29224729537964 -178.45654296875
2.36440825462341 -171.452438354492
2.54637455940247 -153.247650146484
2.57751870155334 -172.903961181641
2.38404250144958 -172.583389282227
2.48808097839355 -169.304595947266
2.21750164031982 -162.02880859375
2.40168380737305 166.621017456055
2.58122730255127 157.297897338867
2.57379531860352 151.372985839844
2.61118626594543 131.924560546875
2.38856625556946 150.644577026367
2.33439087867737 167.054779052734
2.42606449127197 160.695953369141
2.65947079658508 144.310684204102
2.55293798446655 141.842346191406
2.47429275512695 163.323806762695
2.56502604484558 126.724548339844
2.43192291259766 169.164993286133
2.52847790718079 176.610931396484
2.384601354599 -175.548034667969
2.5209047794342 -170.986480712891
2.55658555030823 167.425445556641
2.51454615592957 -171.919677734375
2.35147476196289 178.247756958008
2.41366982460022 -178.317596435547
2.49133348464966 163.196670532227
2.53900361061096 -172.382614135742
2.83013772964478 -179.834762573242
2.58122372627258 174.322006225586
2.7856285572052 178.166854858398
2.89160513877869 -172.622497558594
2.82781434059143 -179.814605712891
2.64947772026062 179.457260131836
2.66130137443542 175.791610717773
2.6475043296814 175.800582885742
2.73392367362976 175.618774414062
2.65725517272949 171.398742675781
2.83866739273071 -172.513534545898
2.60340404510498 174.741989135742
2.88757967948914 163.427703857422
2.70707154273987 -174.443588256836
2.73599720001221 160.601867675781
2.60568070411682 171.088790893555
2.71522879600525 150.100296020508
2.63756608963013 151.754760742188
2.75933265686035 160.536148071289
2.79419708251953 134.351989746094
2.6981143951416 146.330551147461
2.59298348426819 136.496063232422
2.79745483398438 170.158981323242
2.67996311187744 158.119033813477
2.55246543884277 129.085983276367
2.45952773094177 157.106475830078
2.36104273796082 120.798194885254
2.19118285179138 137.790573120117
2.31049013137817 119.475769042969
2.49560475349426 134.109893798828
2.51192474365234 175.281890869141
2.74044632911682 153.571487426758
2.59996199607849 166.068710327148
2.61202478408813 -168.709030151367
2.71006679534912 167.560729980469
2.52786540985107 174.601577758789
2.81243705749512 -172.750793457031
2.43247890472412 170.53825378418
2.52881860733032 174.553405761719
2.73769950866699 178.895401000977
2.38700699806213 -171.402481079102
2.43568801879883 -179.735107421875
2.34071040153503 162.058670043945
2.73600196838379 -179.185195922852
2.29543399810791 171.752639770508
2.28371548652649 141.748794555664
2.23536348342896 156.083694458008
2.28774785995483 154.443420410156
2.311856508255 171.378662109375
2.19723033905029 -169.112335205078
2.27185130119324 -153.749710083008
2.43185782432556 172.946960449219
2.4476056098938 -164.15657043457
2.55484700202942 -157.213012695312
2.40686345100403 -155.961532592773
2.5589542388916 -163.994216918945
2.49141716957092 178.647003173828
2.13429045677185 151.258056640625
2.47115111351013 166.676254272461
2.4588451385498 -160.030990600586
2.25927805900574 174.647171020508
2.28749656677246 -174.709945678711
2.17597699165344 -175.100219726562
2.44731450080872 174.383880615234
2.34524297714233 -154.510772705078
2.40350103378296 -165.253829956055
2.5934636592865 -178.044616699219
2.46161079406738 164.827239990234
2.21439242362976 157.18489074707
2.2600531578064 -177.871337890625
2.32383894920349 149.616180419922
2.22625017166138 173.742172241211
2.46659731864929 -174.568588256836
2.26205110549927 -179.763031005859
2.63212418556213 178.740142822266
2.56268882751465 -171.500091552734
2.83296394348145 -163.167358398438
2.51511359214783 -135.820159912109
2.62384343147278 -144.965972900391
2.62598061561584 -156.909362792969
2.54784464836121 174.913162231445
2.70005440711975 154.234802246094
2.7674400806427 -172.117034912109
2.65130686759949 -177.030517578125
2.61153697967529 170.27326965332
2.53181290626526 -153.32356262207
2.4839780330658 173.756210327148
2.66703820228577 -168.79573059082
2.39964318275452 -171.1865234375
2.5944082736969 161.469909667969
2.62647294998169 -130.872924804688
2.87248945236206 -140.400695800781
2.73496985435486 -148.20263671875
2.88707876205444 -62.4586524963379
2.8202543258667 -107.29167175293
2.67198467254639 -79.5272979736328
2.89958000183105 -93.1019287109375
2.68465805053711 -99.9904251098633
3.06887149810791 -105.364898681641
2.81611776351929 -82.9613265991211
2.85335993766785 -122.037887573242
2.68276214599609 -137.143081665039
2.53477835655212 -151.189651489258
2.24294662475586 -147.075897216797
2.50971722602844 159.009124755859
2.40120387077332 -172.728820800781
2.31125926971436 -157.359222412109
2.43819236755371 -135.269897460938
2.54690408706665 -160.684494018555
2.41689229011536 -163.482040405273
2.72051167488098 -141.465469360352
2.34761428833008 -143.841400146484
2.33867716789246 -144.394271850586
2.5806086063385 -125.932640075684
2.63297557830811 -129.618072509766
2.6192626953125 -134.917770385742
2.52977728843689 -145.093368530273
2.61234211921692 -122.371032714844
2.5339937210083 -132.750961303711
2.70452833175659 -129.88298034668
2.69851207733154 -103.909126281738
2.45980668067932 -134.171646118164
2.42967057228088 -131.55712890625
2.54039001464844 -135.304077148438
2.5415723323822 -114.19718170166
2.49388289451599 -150.441833496094
2.47144174575806 -142.65478515625
2.39417004585266 -145.086853027344
2.66453385353088 -138.227554321289
2.29085373878479 -134.423675537109
2.64608883857727 -118.787605285645
2.31786298751831 -150.446701049805
2.21044135093689 -145.716720581055
2.23174667358398 -143.568954467773
2.27107429504395 -140.604309082031
2.42601990699768 -158.224807739258
2.07214117050171 -149.61946105957
2.26363039016724 -135.249649047852
2.43679976463318 -124.725936889648
2.37080502510071 -146.497543334961
2.3558132648468 -140.362579345703
2.40955853462219 -129.480529785156
2.26568412780762 -145.787948608398
2.32369923591614 -130.154998779297
2.34442758560181 -120.528129577637
2.34239554405212 -88.3693237304688
2.37700390815735 -137.40998840332
2.87569618225098 -68.6709518432617
2.75699067115784 -84.5255584716797
2.71467566490173 -62.5662689208984
2.56616735458374 -50.2565422058105
2.73411226272583 -57.6969909667969
2.9631290435791 -62.5094680786133
2.87376427650452 -72.8956909179688
2.77781987190247 -77.0978546142578
2.85076713562012 -76.1022262573242
2.88095331192017 -85.4945220947266
2.8941535949707 -89.0912399291992
2.67032074928284 -71.5722427368164
2.52733755111694 -77.2980651855469
2.60849618911743 -51.395923614502
2.53734612464905 -65.3346099853516
2.61211585998535 -80.736930847168
2.53809380531311 -62.5124664306641
2.75744962692261 -66.4345169067383
2.77993321418762 -73.3875045776367
2.52718377113342 -65.5338821411133
2.90159511566162 -59.744743347168
3.01236963272095 -48.0907554626465
2.85100054740906 -76.7618713378906
2.80666947364807 -81.1199645996094
2.68820834159851 -69.576904296875
2.80444383621216 -61.3913726806641
2.93244409561157 -77.0465850830078
2.73225474357605 -76.7716674804688
2.85387468338013 -64.5492401123047
2.82396125793457 -84.6195526123047
2.89060378074646 -66.7939834594727
2.67969179153442 -83.4721145629883
2.83869624137878 -74.0860290527344
2.82149028778076 -81.2392120361328
2.7512891292572 -66.2488327026367
2.66241383552551 -72.9922790527344
2.61315703392029 -66.9566268920898
2.66119623184204 -71.7900543212891
2.58320116996765 -72.6586151123047
2.88834834098816 -88.328254699707
2.47988176345825 -95.3318481445312
2.35652947425842 -115.380172729492
2.49758315086365 -99.4262771606445
2.42426943778992 -92.7504272460938
2.31823563575745 -84.3211364746094
2.51659822463989 -95.5647659301758
2.51720929145813 -80.485466003418
2.62022280693054 -59.6690444946289
2.66288805007935 -73.6067504882812
2.57692623138428 -87.5090484619141
2.67152118682861 -95.5824203491211
2.54286336898804 -93.1289978027344
2.54718232154846 -87.3735733032227
2.74037933349609 -82.845100402832
2.21443843841553 -96.3270797729492
2.63458490371704 -65.0458526611328
2.57938599586487 -79.1313705444336
2.79824471473694 -79.5303802490234
2.91829991340637 -94.4700698852539
2.70714855194092 -74.3073959350586
2.73686575889587 -75.5685882568359
2.59212803840637 -85.6372375488281
2.33898782730103 -78.9340057373047
2.69205760955811 -86.5592651367188
2.64081907272339 -82.7331924438477
2.51295018196106 -90.2893447875977
2.57086038589478 -74.9384460449219
2.61995792388916 -66.4231796264648
2.53192090988159 -63.8338851928711
2.59077739715576 -59.4060745239258
2.47908163070679 -76.0795440673828
2.49502158164978 -51.718448638916
2.65635347366333 -65.3979415893555
2.75140452384949 -68.8729019165039
2.69701409339905 -71.7073974609375
2.87892174720764 -70.7448348999023
2.89971947669983 -51.8731880187988
2.77343940734863 -62.4317741394043
2.41275000572205 -69.7812423706055
2.56954336166382 -71.3350219726562
2.6705424785614 -64.5102615356445
2.54705023765564 -81.154182434082
2.47935891151428 -83.2177276611328
2.53900027275085 -80.3914260864258
2.29514575004578 -70.5273056030273
2.40396571159363 -84.3027114868164
2.50356268882751 -62.2949256896973
2.47301316261292 -89.7587814331055
2.58566927909851 -83.9763641357422
2.79722118377686 -83.7688064575195
2.75195622444153 -73.8259887695312
2.90733551979065 -63.9186744689941
2.76089549064636 -80.9789199829102
2.88124489784241 -85.5233993530273
2.72610759735107 -73.5420074462891
2.49473142623901 -67.7178039550781
2.53643369674683 -97.567253112793
2.63847136497498 -71.5302658081055
2.5829131603241 -92.7610855102539
2.50509548187256 -47.0719184875488
2.51467537879944 -94.2710113525391
2.56818318367004 -100.154563903809
2.66395115852356 -94.839973449707
2.65803599357605 -79.512825012207
2.82784152030945 -77.3451766967773
2.99629426002502 -93.4042892456055
2.74625587463379 -98.7479095458984
2.77545928955078 -96.3539733886719
2.64531874656677 -85.1040496826172
2.93233108520508 -96.5167999267578
2.80470776557922 -82.0833587646484
2.84602069854736 -93.9553909301758
2.60151815414429 -100.120391845703
2.79230070114136 -91.6441116333008
2.91715216636658 -101.386329650879
2.92431855201721 -91.4887542724609
2.85135221481323 -110.523124694824
2.77344155311584 -110.541351318359
2.89879584312439 -78.4384765625
3.03934240341187 -70.6847534179688
2.75678372383118 -91.1330490112305
2.78484797477722 -102.84992980957
2.91460919380188 -93.3313751220703
2.88701677322388 -110.405235290527
2.7783534526825 -102.547332763672
2.84868550300598 -82.2281951904297
3.00002598762512 -102.77986907959
2.98610806465149 -89.0253448486328
3.09980344772339 -91.8022232055664
2.88969993591309 -81.3085632324219
2.84177398681641 -98.9208297729492
2.75352668762207 -79.3186264038086
3.01298069953918 -93.0173187255859
2.86219000816345 -72.1639022827148
2.89170408248901 -78.5689544677734
2.7867169380188 -91.0731048583984
2.89645218849182 -97.1148147583008
2.69780826568604 -99.7643890380859
2.69115829467773 -104.575729370117
2.71677660942078 -87.1273651123047
2.79296612739563 -86.3020935058594
2.6903920173645 -78.9863128662109
2.88757395744324 -81.9556045532227
2.53174567222595 -78.4646835327148
2.28145408630371 -105.276443481445
2.49915051460266 -91.9675216674805
2.79804849624634 -90.4964981079102
2.89226150512695 -94.2388458251953
2.72318983078003 -109.455261230469
2.99332785606384 -91.927001953125
2.83206987380981 -89.3492965698242
2.69335150718689 -85.1655578613281
2.7561309337616 -81.9971008300781
2.81428194046021 -75.9725875854492
3.03235340118408 -81.8350372314453
2.7528657913208 -62.3132934570312
2.88600564002991 -90.5602188110352
2.85754203796387 -91.4652938842773
2.96190714836121 -82.7330474853516
2.62765288352966 -82.4773025512695
2.84611058235168 -68.3086013793945
2.75057673454285 -88.7308883666992
2.81847167015076 -87.0541381835938
2.75833082199097 -76.3216323852539
2.7694571018219 -76.8165512084961
2.83800172805786 -77.4705429077148
2.84958529472351 -81.0127639770508
2.74068975448608 -88.7486953735352
2.92017197608948 -82.6887359619141
2.85892295837402 -79.2899551391602
2.69851660728455 -74.4349517822266
2.85324454307556 -77.6258926391602
2.6684558391571 -100.264068603516
2.66450190544128 -77.7974624633789
3.17857956886292 -87.236083984375
3.07011866569519 -68.7841949462891
2.85506534576416 -90.6548004150391
3.1685209274292 -88.1531829833984
3.08289885520935 -93.4504470825195
3.00253629684448 -85.4125518798828
2.89846706390381 -69.9997634887695
2.86540222167969 -77.3801345825195
2.92797040939331 -86.1448135375977
2.95834255218506 -79.2921752929688
3.02016949653625 -74.7177047729492
3.10730409622192 -73.9989166259766
2.97942423820496 -78.1966018676758
2.92684721946716 -94.9590301513672
2.81063985824585 -83.3302841186523
3.11276173591614 -93.9334869384766
2.90536904335022 -101.346221923828
2.79284477233887 -85.3501205444336
2.9333119392395 -79.7802658081055
2.93756079673767 -81.4084701538086
2.80620455741882 -83.0564041137695
2.82037925720215 -81.4767608642578
2.76720380783081 -90.2629013061523
2.80492210388184 -67.2974700927734
2.79314780235291 -70.7976989746094
2.71228241920471 -95.3984832763672
2.74617600440979 -96.7061233520508
2.79274344444275 -80.2982330322266
2.79651880264282 -85.1044387817383
2.84063529968262 -80.7650375366211
2.73475289344788 -87.208610534668
2.54442977905273 -84.07666015625
2.88865804672241 -85.5070648193359
2.53562521934509 -82.560546875
2.88515329360962 -83.5933456420898
2.80964350700378 -77.8483734130859
2.557541847229 -82.5725936889648
2.6665370464325 -94.4250335693359
2.72210311889648 -94.2964324951172
2.59821605682373 -92.6627807617188
2.60163354873657 -85.7131881713867
2.63528823852539 -79.2440032958984
2.82496237754822 -86.8740539550781
2.91692495346069 -93.2688522338867
2.98878169059753 -95.1070861816406
2.75834131240845 -80.8698120117188
3.07748246192932 -78.2033843994141
2.8338348865509 -85.360481262207
2.7864453792572 -87.9113616943359
2.62468433380127 -84.1278915405273
2.68802523612976 -77.3321533203125
2.82424116134644 -82.7350692749023
2.77064633369446 -85.1552352905273
2.92082262039185 -99.7399673461914
2.74911022186279 -97.5242614746094
2.84988975524902 -84.4828414916992
2.73449468612671 -106.438720703125
2.81686425209045 -97.2980651855469
2.60104393959045 -87.4967346191406
2.69924759864807 -85.753173828125
2.77964663505554 -92.2615051269531
2.90650129318237 -84.8285293579102
2.74961876869202 -98.3369674682617
2.68617987632751 -122.673736572266
2.89873504638672 -112.730949401855
2.82113933563232 -109.95361328125
2.56588792800903 -90.3623809814453
3.09103631973267 -93.090934753418
2.89671444892883 -112.738456726074
2.75829124450684 -81.4733963012695
2.87307167053223 -88.7404708862305
2.92866039276123 -96.6441879272461
2.81786727905273 -96.2315673828125
2.73009705543518 -102.436836242676
2.58799505233765 -110.971817016602
2.74871778488159 -106.594116210938
3.05558609962463 -103.584884643555
2.76674294471741 -78.0087966918945
2.74948716163635 -79.9298095703125
2.91995978355408 -87.9012298583984
2.7139892578125 -91.9059982299805
2.74666714668274 -70.6011123657227
3.05244421958923 -97.2284698486328
2.81722187995911 -92.7207489013672
2.87316274642944 -82.1185607910156
2.75691366195679 -67.6959686279297
2.80598378181458 -82.4111709594727
2.83878874778748 -101.558120727539
2.91844081878662 -109.888732910156
2.57693576812744 -96.6435317993164
2.78189396858215 -99.1155395507812
3.17728066444397 -90.4448318481445
3.15906500816345 -100.019340515137
3.00833106040955 -115.44905090332
2.94048738479614 -101.681884765625
3.05381083488464 -109.888374328613
3.09920406341553 -97.0757827758789
3.31530451774597 -114.429405212402
3.39179563522339 -81.0999984741211
3.00781440734863 -113.292663574219
3.02030754089355 -125.018707275391
3.08334994316101 -111.479248046875
2.96530938148499 -72.8439636230469
2.98771691322327 -76.2812576293945
2.92266464233398 -90.3477554321289
3.16083979606628 -72.6877899169922
3.07988405227661 -108.254066467285
2.91622042655945 -99.7229766845703
3.04817175865173 -121.676513671875
2.98396158218384 -119.493896484375
2.97801637649536 -110.608940124512
3.08749222755432 -111.478500366211
3.27826595306396 -99.2844314575195
3.27081942558289 -94.7705993652344
2.94397306442261 -110.20272064209
2.88756608963013 -109.222145080566
2.82397627830505 -120.167602539062
2.8973126411438 -118.444717407227
2.80886340141296 -111.56127166748
2.75593018531799 -120.568916320801
2.81071543693542 -127.344825744629
2.99538230895996 -122.246932983398
3.01252603530884 -107.374534606934
3.026531457901 -94.4866180419922
2.99097728729248 -104.378768920898
3.21578168869019 -105.616172790527
2.74963808059692 -103.601150512695
2.71363091468811 -115.548095703125
2.73773074150085 -121.42845916748
2.54233646392822 -115.182891845703
2.55188083648682 -108.766090393066
2.6218113899231 -106.172454833984
3.13683104515076 -97.4509811401367
2.9876914024353 -96.4694671630859
3.14381694793701 -112.926620483398
3.16146922111511 -98.8955917358398
3.13517832756042 -95.2182083129883
3.07213950157166 -111.805191040039
3.15023708343506 -96.0600051879883
2.96841335296631 -106.761817932129
3.04534292221069 -120.961708068848
3.10508394241333 -146.347305297852
3.09699487686157 -133.296859741211
3.1759135723114 -135.663726806641
3.09404468536377 -121.84300994873
3.23762798309326 -105.434150695801
3.11702179908752 -109.221481323242
2.81010818481445 -101.084182739258
3.02699255943298 -95.8583450317383
2.97721886634827 -97.2422180175781
3.26966857910156 -99.3262405395508
2.96629881858826 -106.050140380859
2.821133852005 -105.85230255127
3.25195741653442 -99.7208557128906
3.42586064338684 -99.0172424316406
3.11464905738831 -104.834930419922
3.26765608787537 -92.0864791870117
3.00019264221191 -98.4921951293945
3.30176258087158 -88.4997787475586
2.88130712509155 -110.100204467773
2.84754943847656 -87.8363876342773
3.07963228225708 -105.838081359863
2.50922274589539 -108.576293945312
2.85843777656555 -92.2187271118164
2.85506153106689 -94.0036926269531
2.91838717460632 -96.6212158203125
3.00313282012939 -101.036804199219
3.07254385948181 -111.230949401855
3.20377945899963 -111.92138671875
3.08232545852661 -109.568313598633
2.84254908561707 -98.9683990478516
3.07301568984985 -121.686950683594
2.90546727180481 -116.690048217773
3.23427772521973 -90.4287338256836
3.19857025146484 -116.262115478516
3.29692816734314 -115.758697509766
3.25216388702393 -111.013938903809
3.16543078422546 -111.802612304688
3.26620650291443 -116.482315063477
3.41764998435974 -97.7338485717773
3.15294003486633 -94.1398468017578
3.17740845680237 -76.8933868408203
3.10388660430908 -85.3544311523438
2.96391296386719 -84.13623046875
2.76559042930603 -96.665283203125
2.79950666427612 -87.376838684082
2.83987259864807 -93.0664443969727
2.90487432479858 -73.5718765258789
2.70784330368042 -88.35986328125
2.78207802772522 -83.0530471801758
3.04984045028687 -90.7309722900391
2.98600625991821 -88.1357574462891
2.88980674743652 -104.305946350098
2.82634377479553 -103.648292541504
2.73632216453552 -94.7279281616211
2.72327399253845 -99.6011352539062
2.89789390563965 -93.4995803833008
3.16780066490173 -91.5564270019531
3.00356554985046 -95.2074890136719
2.81080412864685 -116.988311767578
2.74271464347839 -81.1196746826172
2.79236483573914 -109.000015258789
3.00257515907288 -102.361839294434
3.2523021697998 -83.7333068847656
3.45946192741394 -71.2749710083008
3.06251668930054 -79.0760192871094
3.60791802406311 -84.6156616210938
3.41087508201599 -78.8866958618164
3.18846154212952 -75.2480621337891
2.98669481277466 -94.0784378051758
3.22425413131714 -70.9824142456055
3.43100118637085 -96.0816650390625
3.39479327201843 -68.1106872558594
3.37109208106995 -79.0481719970703
3.10339188575745 -82.9174575805664
3.08591198921204 -69.2994079589844
3.0141077041626 -69.1439971923828
3.15069484710693 -96.6134796142578
3.49595952033997 -73.5956726074219
3.51765298843384 -79.2502670288086
3.25925350189209 -67.7068557739258
3.12536644935608 -93.5214767456055
3.4809889793396 -93.4860305786133
3.27707004547119 -88.7649765014648
3.36245775222778 -85.7251510620117
3.6695716381073 -64.0725936889648
3.51699686050415 -89.9485168457031
3.41048669815063 -75.1698684692383
3.58251714706421 -77.069091796875
3.50320434570312 -80.2998275756836
3.50564336776733 -64.7005386352539
3.58180403709412 -75.9214248657227
3.58803462982178 -67.7322998046875
3.39787030220032 -89.6042404174805
3.33147525787354 -79.9036483764648
3.10766267776489 -70.8815002441406
3.4003791809082 -83.9178085327148
3.2888777256012 -73.8124542236328
3.27382326126099 -83.1094970703125
2.90936827659607 -72.7275619506836
3.35263848304749 -79.8297729492188
3.31784009933472 -71.4727325439453
3.27848601341248 -75.5030364990234
3.1047637462616 -81.6681518554688
3.28250002861023 -72.3329696655273
3.24382448196411 -86.9493026733398
3.66175723075867 -80.9651260375977
3.1656482219696 -71.8339462280273
3.342777967453 -70.2065734863281
3.34801769256592 -72.9792022705078
3.25572204589844 -68.573844909668
3.46172189712524 -84.7136459350586
2.93838024139404 -75.1029586791992
2.95447492599487 -66.976936340332
3.13423800468445 -71.757080078125
3.07109475135803 -76.2570343017578
3.34875655174255 -72.2449264526367
3.33842802047729 -79.6668014526367
3.08575463294983 -85.4706649780273
2.98876523971558 -72.2924652099609
3.14146208763123 -78.1040802001953
3.26999926567078 -87.3708724975586
3.0404999256134 -82.9315643310547
3.21743655204773 -68.1276016235352
3.25844573974609 -79.2577896118164
3.33949446678162 -83.1045761108398
3.30639433860779 -73.2265167236328
3.56831336021423 -57.5105743408203
3.61374163627625 -75.031608581543
3.454261302948 -82.6892318725586
3.817875623703 -76.6349945068359
3.70629453659058 -78.7579879760742
3.61637949943542 -83.5108108520508
3.61187648773193 -92.7658538818359
3.21122741699219 -86.087158203125
3.66862463951111 -90.0190658569336
3.51018285751343 -107.141693115234
3.43875551223755 -106.481399536133
3.2314817905426 -96.0964813232422
3.74588084220886 -105.413009643555
3.77337503433228 -88.4977111816406
3.70285415649414 -73.0888519287109
3.12161779403687 -89.3593902587891
3.42052364349365 -86.9303817749023
3.38322234153748 -83.1742782592773
3.29944014549255 -90.785530090332
3.1675169467926 -113.896026611328
3.45978593826294 -102.484497070312
3.29292869567871 -110.22624206543
3.19570708274841 -82.4363708496094
3.14217257499695 -92.1159133911133
3.34492039680481 -96.6566696166992
3.10470294952393 -94.2092514038086
3.14462637901306 -107.940307617188
3.26284265518188 -102.323257446289
3.37920069694519 -96.3624038696289
3.28048515319824 -87.2901458740234
3.19423818588257 -106.258987426758
2.57843208312988 -111.849723815918
2.73403477668762 -86.9328308105469
3.14983820915222 -99.0391616821289
3.25138258934021 -93.9690170288086
3.10160684585571 -91.3772964477539
2.82272052764893 -102.981094360352
3.31984400749207 -113.96898651123
2.69592452049255 -105.584510803223
2.69239211082458 -88.741455078125
2.99695873260498 -102.507034301758
2.62938809394836 -100.299827575684
3.24269580841064 -94.6652526855469
3.08995175361633 -92.9162979125977
2.88338470458984 -105.527374267578
2.92875862121582 -83.0305252075195
3.10876059532166 -109.967422485352
2.98112201690674 -102.148948669434
2.77873110771179 -93.2983856201172
2.8388831615448 -91.2397918701172
2.90259575843811 -89.0950622558594
3.08955478668213 -90.9037857055664
2.92231941223145 -102.876670837402
2.71532726287842 -90.8812408447266
3.30570840835571 -80.0291366577148
2.95109415054321 -66.4538726806641
3.11268925666809 -74.595947265625
3.32250738143921 -93.9454116821289
3.30519700050354 -83.7281951904297
3.0779287815094 -100.31974029541
2.87758612632751 -86.6914978027344
3.16924929618835 -92.0631713867188
2.72470831871033 -71.9475326538086
2.59817719459534 -80.5027847290039
2.59722208976746 -75.9302749633789
2.4497377872467 -76.4091949462891
2.75350618362427 -101.96949005127
2.47627425193787 -86.7145156860352
2.5456063747406 -105.26294708252
2.30582642555237 -89.3552398681641
2.60934853553772 -92.1942672729492
2.42092442512512 -76.3496017456055
2.74623847007751 -85.8529205322266
2.6031608581543 -73.4146194458008
2.4697687625885 -67.8129348754883
2.5799572467804 -77.9191970825195
2.70020580291748 -72.0218505859375
2.9365918636322 -99.7957382202148
2.52459478378296 -103.159339904785
2.70419549942017 -102.10440826416
3.0365686416626 -108.880165100098
3.11300230026245 -98.5325469970703
3.17443299293518 -92.3748931884766
2.98361825942993 -109.729339599609
2.91701984405518 -106.055633544922
3.18666076660156 -110.891319274902
3.3732316493988 -108.878433227539
3.08254241943359 -104.970588684082
2.74532747268677 -103.616844177246
3.23572731018066 -115.663734436035
3.28075790405273 -98.2111663818359
3.57860469818115 -90.430908203125
3.15018820762634 -90.0371932983398
2.96668100357056 -82.3606643676758
2.85722827911377 -105.050827026367
3.73039531707764 -92.3284225463867
2.7942533493042 -108.945213317871
2.94307398796082 -104.272285461426
2.85937571525574 -91.7955322265625
3.13679027557373 -107.372634887695
2.83343195915222 -97.850944519043
2.91937398910522 -107.709548950195
2.87156438827515 -78.2683868408203
3.06079006195068 -102.43140411377
2.93301057815552 -90.7056655883789
2.99668955802917 -109.052032470703
3.1943461894989 -99.559440612793
2.98960566520691 -94.740852355957
3.04173564910889 -96.1061019897461
3.21689701080322 -103.070930480957
3.18778395652771 -94.2767105102539
3.20490884780884 -95.3931427001953
2.90393590927124 -105.324043273926
2.75729990005493 -76.8545303344727
2.77282214164734 -109.425971984863
3.30502605438232 -102.086112976074
3.30494904518127 -99.1562728881836
3.16438674926758 -113.560859680176
2.98095321655273 -89.9227905273438
3.1304132938385 -103.907417297363
3.16715550422668 -101.219467163086
3.14850878715515 -95.0510711669922
3.24372339248657 -99.0772857666016
3.07425761222839 -86.8125762939453
3.03621459007263 -96.4881210327148
2.85351586341858 -86.7907638549805
2.79359436035156 -90.8999710083008
2.71245908737183 -101.274063110352
2.85153698921204 -101.985809326172
2.90529465675354 -87.9719772338867
2.82587838172913 -96.0796966552734
2.63091850280762 -71.653190612793
2.83203220367432 -84.8434295654297
2.86647748947144 -57.8418922424316
2.88029861450195 -83.1231994628906
3.02919459342957 -88.5293426513672
2.71439099311829 -67.3764114379883
2.7334258556366 -89.5535583496094
2.75883412361145 -91.2774124145508
2.79339003562927 -61.2092170715332
2.90777087211609 -71.4731216430664
2.80620384216309 -83.5138854980469
2.72173714637756 -68.6837463378906
2.67895436286926 -87.4008560180664
2.69506931304932 -81.1986770629883
2.60584306716919 -73.1324462890625
2.89941310882568 -94.3312759399414
2.67660140991211 -83.5131301879883
3.14685535430908 -85.2781753540039
3.28449440002441 -58.3659477233887
3.12266111373901 -91.7389221191406
3.16177797317505 -78.8533020019531
2.99729681015015 -99.9689712524414
3.0109806060791 -85.9137725830078
3.07635974884033 -71.6587142944336
2.94733381271362 -79.0596237182617
3.11097311973572 -89.2299346923828
2.8437180519104 -93.7216644287109
2.93569445610046 -72.5877532958984
2.58748078346252 -77.4939193725586
2.75241851806641 -84.7186813354492
2.62326526641846 -92.5539093017578
3.06684851646423 -73.4148025512695
2.94930076599121 -96.7723770141602
2.48894739151001 -92.371337890625
2.25141787528992 -90.5548706054688
2.5674569606781 -70.4902648925781
2.38292217254639 -64.2369995117188
2.33106684684753 -67.7102584838867
3.05668306350708 -67.0651550292969
3.06944370269775 -81.3387680053711
3.0551655292511 -64.8144989013672
2.93941235542297 -78.6182327270508
2.90666699409485 -81.8512420654297
3.22361540794373 -54.4960556030273
2.90267992019653 -74.8207321166992
3.33353400230408 -70.9400863647461
3.61614274978638 -82.6266632080078
3.0212185382843 -63.2277526855469
3.08935642242432 -73.8926849365234
3.14203786849976 -86.4943008422852
3.29704809188843 -72.3623733520508
3.68068671226501 -94.8973236083984
3.48436951637268 -66.7546157836914
3.20080280303955 -70.4796295166016
3.21435761451721 -76.059928894043
3.27371144294739 -79.8799057006836
3.49521493911743 -72.0587997436523
3.20458483695984 -84.7002487182617
3.62967324256897 -97.7826309204102
3.25149989128113 -92.8714904785156
3.20557236671448 -89.3360214233398
3.06270956993103 -97.2765426635742
3.06531929969788 -95.967887878418
2.86340522766113 -87.7099380493164
3.14065051078796 -98.4560241699219
2.75588464736938 -96.4192352294922
2.60012269020081 -102.159553527832
2.87237095832825 -99.0890197753906
2.82708144187927 -67.5012130737305
3.18406844139099 -84.9547882080078
3.27728128433228 -82.5949020385742
3.27180600166321 -82.6968994140625
2.91451835632324 -85.5231323242188
3.35211300849915 -86.6364364624023
3.26675534248352 -72.1786880493164
3.07598376274109 -89.6498718261719
3.11466431617737 -82.2640228271484
3.38439178466797 -90.0603942871094
3.1957631111145 -71.0404663085938
2.9894392490387 -89.188850402832
3.08302688598633 -88.0813674926758
3.59483957290649 -86.9859924316406
3.01039242744446 -85.0702056884766
2.98164033889771 -77.8105697631836
3.04811239242554 -92.4670791625977
3.09291553497314 -89.3199844360352
3.08511924743652 -98.505744934082
2.98370885848999 -94.288818359375
3.03762936592102 -104.826698303223
2.70578956604004 -96.4055709838867
3.21293020248413 -100.541694641113
3.0917797088623 -93.7297973632812
2.92183089256287 -95.3925323486328
2.93627619743347 -93.1461639404297
2.9382791519165 -93.9872894287109
2.84557890892029 -83.2848587036133
2.82133340835571 -89.7926177978516
2.85842037200928 -79.5293731689453
3.0067310333252 -100.504600524902
3.13659310340881 -74.4243774414062
3.09487986564636 -93.7201690673828
2.97666621208191 -76.6508255004883
2.95787572860718 -83.7029418945312
2.95849323272705 -77.9336471557617
3.1803240776062 -78.9272918701172
3.03233337402344 -86.7999267578125
2.96185874938965 -74.900260925293
3.13699674606323 -94.2548370361328
2.99007081985474 -90.1098175048828
3.10207009315491 -87.8264312744141
3.00955629348755 -80.4279556274414
3.11515545845032 -79.7779998779297
3.13482594490051 -93.1984100341797
3.27380514144897 -79.8525772094727
3.06870818138123 -81.7190475463867
3.17992401123047 -83.4919357299805
2.95777821540833 -75.7130813598633
3.2605926990509 -96.300178527832
2.93903183937073 -101.916954040527
2.9330780506134 -98.6097412109375
2.99270915985107 -86.3759155273438
3.11000061035156 -78.3789901733398
2.88842606544495 -79.6815414428711
2.99806118011475 -67.9187545776367
3.24292874336243 -66.1967391967773
3.37032270431519 -90.4362106323242
2.97391414642334 -86.0023956298828
2.8143744468689 -86.8456192016602
2.97118091583252 -61.7387847900391
2.9339861869812 -80.1096954345703
3.1147038936615 -97.7890853881836
3.17943096160889 -82.5958023071289
3.06166124343872 -94.4790115356445
3.01846504211426 -95.1634979248047
3.11889338493347 -94.2009963989258
3.20824837684631 -105.354164123535
3.28325462341309 -93.944206237793
2.86804032325745 -85.7090148925781
3.49832558631897 -99.3536224365234
3.23285722732544 -70.3017349243164
2.64201903343201 -91.7213363647461
2.54966068267822 -75.122314453125
2.79745578765869 -80.4939727783203
3.02425837516785 -102.32731628418
3.20877552032471 -84.3515930175781
2.93401741981506 -81.5971298217773
2.89408779144287 -93.6880264282227
2.72304248809814 -81.427375793457
2.95746636390686 -100.342910766602
2.83658909797668 -82.6124496459961
2.66855502128601 -84.2663116455078
3.18255686759949 -101.589378356934
2.72099637985229 -84.5933303833008
2.84795236587524 -83.3179779052734
2.93231558799744 -90.348762512207
2.86601853370667 -77.2039489746094
2.79034471511841 -73.6505432128906
2.7866485118866 -87.7244033813477
2.73457360267639 -92.0043411254883
2.7757613658905 -81.0875930786133
2.69758343696594 -90.5234527587891
2.91785740852356 -76.5794372558594
2.54234313964844 -83.2292098999023
2.74775838851929 -97.5390548706055
2.82771229743958 -77.9332046508789
3.01324963569641 -86.6853561401367
2.99601793289185 -84.1763458251953
3.01065230369568 -79.3201904296875
2.90533995628357 -61.5290374755859
2.98730230331421 -96.9386138916016
2.83784699440002 -87.5587463378906
3.11777448654175 -93.3271560668945
2.98079085350037 -92.1670227050781
2.95832538604736 -88.3976287841797
2.84235334396362 -84.2873458862305
3.22948336601257 -74.89599609375
3.187828540802 -72.9074859619141
3.24840497970581 -73.9275436401367
3.18045902252197 -75.2401809692383
2.80325794219971 -96.8106307983398
2.90397810935974 -100.237915039062
2.74163198471069 -90.6305999755859
2.70124125480652 -86.8012390136719
2.7729184627533 -77.1348571777344
3.03423261642456 -92.4871597290039
2.91220378875732 -77.7983856201172
2.61865401268005 -82.6675109863281
2.67366933822632 -88.9109649658203
2.74717020988464 -84.2799987792969
2.68589973449707 -72.8722381591797
2.89774346351624 -77.7979049682617
2.30595541000366 -75.0719528198242
2.56974411010742 -86.5136947631836
3.00507736206055 -83.0357894897461
3.01087069511414 -79.0798950195312
2.73112392425537 -83.5560913085938
2.84203410148621 -89.1385879516602
3.01785564422607 -81.7563247680664
2.8151319026947 -101.277679443359
2.65424251556396 -87.4533004760742
2.72114205360413 -91.2952423095703
2.73502421379089 -110.088729858398
2.42807292938232 -90.3946685791016
2.67848801612854 -96.0981674194336
2.78838014602661 -102.885284423828
2.7549192905426 -100.422286987305
3.01393175125122 -98.4090805053711
3.25427794456482 -98.3560333251953
3.03570580482483 -88.0466842651367
3.18578863143921 -68.1993789672852
2.85927820205688 -80.6928100585938
3.17628145217896 -90.4787139892578
2.93523168563843 -87.5285415649414
3.01100564002991 -92.6229400634766
3.37792110443115 -90.1901550292969
3.3924446105957 -100.323547363281
3.15421605110168 -103.130729675293
3.51865983009338 -101.75658416748
3.49410438537598 -122.634422302246
3.51769709587097 -114.069694519043
3.38583397865295 -94.7287750244141
3.35990381240845 -98.6937103271484
3.08944916725159 -110.752738952637
3.14037895202637 -115.334175109863
3.30814743041992 -107.909484863281
3.32390546798706 -102.994148254395
3.21822834014893 -105.328712463379
3.07147002220154 -95.3479843139648
3.13068056106567 -97.2867126464844
3.32269740104675 -101.533096313477
3.10029053688049 -96.8692855834961
3.17742705345154 -95.3152236938477
3.16948056221008 -101.77010345459
3.04681968688965 -93.8346862792969
3.13093709945679 -104.195137023926
3.05846619606018 -77.9595260620117
3.1577627658844 -90.7588500976562
3.156494140625 -89.2003555297852
3.17776250839233 -83.7932510375977
3.16666316986084 -100.135269165039
2.9750018119812 -99.0645446777344
2.98429250717163 -95.2173004150391
3.01596689224243 -100.876724243164
3.0745906829834 -98.184455871582
2.97926497459412 -92.868034362793
3.17006850242615 -100.316352844238
3.08584356307983 -90.8716659545898
3.1279468536377 -97.3107681274414
3.04270100593567 -112.185813903809
3.09260773658752 -88.8680725097656
3.06989431381226 -92.6960983276367
2.98310613632202 -93.4519119262695
2.73646068572998 -94.8104476928711
2.77789068222046 -103.170669555664
2.71669149398804 -93.640251159668
2.77817535400391 -93.9834594726562
2.62847208976746 -85.9245834350586
2.89138293266296 -84.7537460327148
2.72347331047058 -99.8554153442383
2.78979825973511 -84.6915054321289
2.57479810714722 -94.9498596191406
2.70633935928345 -99.2165756225586
2.84541344642639 -95.7368850708008
2.86434459686279 -96.7717971801758
2.77709650993347 -94.6994171142578
2.81691026687622 -98.221435546875
2.7227201461792 -86.2099838256836
2.87994289398193 -91.1791763305664
2.70263576507568 -84.5807037353516
2.73524403572083 -92.755012512207
2.73251581192017 -96.5708618164062
2.68375325202942 -82.2368545532227
2.84189486503601 -93.6739654541016
2.73387217521667 -95.5388641357422
2.82757425308228 -91.432731628418
2.79288721084595 -83.8419570922852
2.65254878997803 -87.9890899658203
2.75635099411011 -86.2464447021484
2.7588107585907 -93.4665145874023
2.90144658088684 -96.8542404174805
2.87311506271362 -96.6006317138672
2.79620838165283 -95.8275833129883
2.9373893737793 -87.1529998779297
2.6933970451355 -86.5025863647461
2.78444600105286 -92.9319076538086
2.56288456916809 -81.7351913452148
2.82750368118286 -82.4648284912109
2.74373030662537 -77.9429321289062
2.46108889579773 -94.1603698730469
2.77550649642944 -95.1426010131836
2.72745728492737 -101.591247558594
2.57805609703064 -85.039192199707
2.67401003837585 -91.0020599365234
2.60594654083252 -91.9286575317383
2.79565358161926 -103.60424041748
2.82235455513 -100.873497009277
2.67715311050415 -101.500099182129
2.60254144668579 -78.2818603515625
2.73741030693054 -105.360305786133
2.53351163864136 -76.5080032348633
2.80949926376343 -94.6607437133789
2.42295360565186 -93.3418426513672
2.75946855545044 -98.4483108520508
2.33509254455566 -80.6889419555664
2.43673872947693 -83.2530899047852
2.14490294456482 -71.241455078125
2.11985683441162 -85.4218444824219
1.88229918479919 -76.1356201171875
1.81793105602264 -71.360237121582
2.0483934879303 -87.1114120483398
1.76163113117218 -87.9005432128906
2.43338227272034 -85.6216888427734
2.45962309837341 -98.0026245117188
2.41018581390381 -114.844680786133
2.46389436721802 -94.0778732299805
2.78919887542725 -94.718879699707
2.6349093914032 -94.7152862548828
2.6035144329071 -96.8727188110352
2.68410563468933 -97.3988723754883
2.60047197341919 -100.707801818848
2.52666568756104 -96.088996887207
2.51143503189087 -93.4515762329102
2.44098544120789 -89.8275680541992
2.53996968269348 -91.929069519043
2.82549786567688 -88.3683929443359
2.70202445983887 -95.5642623901367
2.82167077064514 -100.374404907227
2.72740793228149 -90.7025451660156
2.49940991401672 -85.7790451049805
2.49222254753113 -80.2621688842773
2.58298802375793 -88.6386566162109
2.76018404960632 -106.43041229248
2.97690963745117 -79.7804718017578
2.92850852012634 -92.5837478637695
2.85749626159668 -97.0196990966797
2.57646346092224 -81.7315826416016
2.92181015014648 -79.3281936645508
2.60716962814331 -83.0505218505859
2.79107546806335 -87.1025619506836
2.53918504714966 -88.2736358642578
2.47231101989746 -95.5102996826172
2.84486699104309 -87.5007400512695
2.81210088729858 -79.1840286254883
2.81403732299805 -84.5123291015625
2.80647611618042 -88.067756652832
2.78110647201538 -85.8190307617188
2.91247177124023 -88.3214111328125
2.73515653610229 -91.2115783691406
2.69477915763855 -78.9908828735352
2.68257117271423 -86.3230209350586
2.83339595794678 -83.7500839233398
2.77020859718323 -69.3131103515625
2.55753397941589 -87.2815780639648
2.52301335334778 -86.9023590087891
2.71817827224731 -102.601631164551
2.77529263496399 -94.6954956054688
2.80625247955322 -89.9628601074219
2.53990387916565 -104.110557556152
2.67365622520447 -77.9071884155273
2.62604427337646 -81.6708984375
2.7229151725769 -80.8970031738281
2.57405710220337 -74.7109603881836
2.88090538978577 -80.1718597412109
2.42141056060791 -78.5365982055664
3.01758408546448 -87.3088760375977
3.00003170967102 -84.6393280029297
2.88094735145569 -88.5379028320312
2.73430132865906 -98.5035858154297
2.91280579566956 -80.1794509887695
2.8263566493988 -69.6642608642578
2.86436891555786 -84.3720779418945
2.9443085193634 -102.494567871094
2.84034490585327 -91.3958358764648
2.55968284606934 -86.8430480957031
2.63720297813416 -92.1226806640625
2.64991641044617 -88.015251159668
2.76231288909912 -80.8056945800781
2.73458909988403 -84.5418853759766
2.75323295593262 -92.823127746582
2.74579048156738 -91.9544525146484
2.63751173019409 -71.5917053222656
2.69254946708679 -78.119384765625
2.53125667572021 -96.4420852661133
2.77268004417419 -100.43717956543
2.86334228515625 -101.584983825684
2.81736612319946 -87.4416656494141
2.69636917114258 -83.7815933227539
2.44272756576538 -92.6494445800781
2.59525418281555 -102.383369445801
2.74503970146179 -80.2737197875977
2.7762725353241 -96.8795471191406
2.76918721199036 -94.6629486083984
2.66131901741028 -89.6064224243164
2.55473279953003 -84.7614517211914
2.52510929107666 -82.9690933227539
2.53385281562805 -98.3019104003906
2.98650145530701 -88.0641784667969
2.8583722114563 -91.2004165649414
2.68990874290466 -90.4258117675781
2.98657631874084 -93.1755523681641
2.97348165512085 -89.1537551879883
2.87612247467041 -89.8084030151367
2.73989033699036 -75.7618789672852
2.86834335327148 -76.6482315063477
2.91828608512878 -88.1311874389648
2.56907844543457 -93.1652145385742
2.63456678390503 -109.892913818359
2.26018023490906 -108.68628692627
2.27457499504089 -99.1009674072266
2.42406487464905 -85.3493881225586
2.59459328651428 -94.3699264526367
2.46572613716125 -95.6084518432617
2.38114166259766 -89.784065246582
2.65037274360657 -86.0303497314453
2.75417590141296 -100.546165466309
2.45441889762878 -97.0116882324219
2.28463387489319 -97.421745300293
2.63399243354797 -85.6666641235352
2.81459283828735 -89.8908309936523
2.70566511154175 -87.6713714599609
2.47835731506348 -98.9153823852539
2.62203192710876 -87.0010223388672
2.40992116928101 -98.2109069824219
2.67440414428711 -99.7311859130859
2.48270344734192 -103.001922607422
2.58570909500122 -87.1438217163086
2.64050006866455 -90.4317092895508
2.74430727958679 -76.2237396240234
2.69435739517212 -93.5648651123047
2.40729188919067 -83.1313095092773
2.48352479934692 -99.8805618286133
2.73748207092285 -86.4583969116211
2.66441226005554 -106.535339355469
2.79904937744141 -93.2999649047852
2.45376634597778 -85.3980178833008
2.59988498687744 -92.1387176513672
2.59737634658813 -102.940032958984
2.71606349945068 -110.269104003906
2.70253443717957 -105.03734588623
2.57482504844666 -104.416725158691
2.60655403137207 -97.8893356323242
2.60157585144043 -98.0873947143555
2.75165700912476 -87.9182281494141
2.80344700813293 -97.5311813354492
2.64065432548523 -96.4609909057617
2.73458909988403 -87.7147903442383
2.79144263267517 -82.1109085083008
2.91793894767761 -114.192756652832
3.08567976951599 -91.3047409057617
2.88449931144714 -102.001739501953
2.89175629615784 -97.3820953369141
2.73018455505371 -93.2584686279297
2.6459424495697 -76.7422790527344
2.43579983711243 -85.145881652832
2.87166309356689 -86.6027450561523
2.70343065261841 -99.5645370483398
2.55208683013916 -111.396453857422
2.90259504318237 -81.867546081543
2.88027787208557 -106.92268371582
2.65163493156433 -99.3484039306641
2.65841794013977 -103.48274230957
2.31372261047363 -74.6715240478516
2.6302969455719 -79.3257446289062
2.37921094894409 -93.4762115478516
2.38678646087646 -86.7348937988281
2.53271222114563 -103.663261413574
2.50874161720276 -103.438934326172
2.59430599212646 -86.76171875
2.84447622299194 -97.0679321289062
2.70608878135681 -81.3442459106445
2.35432028770447 -96.0517120361328
2.5924870967865 -103.428916931152
2.63665509223938 -98.2937774658203
2.86945080757141 -95.7353439331055
2.68585801124573 -103.534553527832
2.40485167503357 -111.508056640625
2.58448195457458 -97.6029510498047
2.36083936691284 -89.8494720458984
2.5501856803894 -88.8564376831055
2.58871102333069 -77.7829666137695
2.62163424491882 -85.0585861206055
2.6860773563385 -106.330703735352
2.45455384254456 -88.8207855224609
2.74362301826477 -93.5689010620117
2.71875691413879 -66.636344909668
2.83507347106934 -81.8190002441406
2.52191567420959 -78.5248641967773
2.62366509437561 -75.1924209594727
2.73081803321838 -74.6204681396484
2.43711805343628 -78.6738128662109
2.45070147514343 -83.6779403686523
2.21509599685669 -103.81908416748
2.1628315448761 -95.3482055664062
2.08042073249817 -102.062767028809
2.20901298522949 -93.7749481201172
2.38517069816589 -94.7135162353516
2.14512848854065 -84.150634765625
2.33817911148071 -103.787963867188
2.11378741264343 -107.400833129883
2.34886693954468 -121.716323852539
2.12508320808411 -120.495414733887
2.11986708641052 -108.203315734863
2.16713500022888 -109.939529418945
2.08988881111145 -90.9355545043945
2.07774591445923 -90.3302230834961
2.31479930877686 -80.7014007568359
2.23967361450195 -85.5716018676758
2.32632040977478 -83.1594085693359
2.37460494041443 -87.2498931884766
2.25240302085876 -95.0376968383789
2.28238582611084 -75.5701446533203
2.50666761398315 -92.1933059692383
2.20127868652344 -86.6496505737305
2.51112341880798 -105.37646484375
2.25993466377258 -88.9204711914062
2.4203941822052 -93.5396194458008
2.39833402633667 -68.3751907348633
2.33014249801636 -94.9915771484375
2.24746751785278 -118.819282531738
2.4780900478363 -109.401573181152
2.58141803741455 -115.249237060547
2.62632870674133 -93.7915420532227
2.56925964355469 -113.850547790527
2.5509090423584 -109.962181091309
2.48807811737061 -89.8443374633789
2.65920686721802 -103.696075439453
2.55251049995422 -112.167289733887
2.62940144538879 -112.379676818848
2.49064326286316 -98.5762100219727
2.57307863235474 -89.1193542480469
2.48866772651672 -103.753005981445
2.53540134429932 -101.117828369141
2.6653311252594 -68.8237991333008
2.53876304626465 -85.438117980957
2.34645867347717 -89.4921569824219
2.51505398750305 -79.8401260375977
2.54125571250916 -114.640983581543
2.60202693939209 -123.154830932617
2.36822128295898 -105.085830688477
2.42709708213806 -110.202499389648
2.47138714790344 -110.162384033203
2.45394039154053 -104.156890869141
2.35898685455322 -101.672653198242
2.49689149856567 -100.463768005371
2.81925463676453 -66.5871429443359
2.55096101760864 -96.6416320800781
2.451575756073 -88.6198577880859
2.77866578102112 -91.957275390625
2.31497716903687 -86.868278503418
2.68001747131348 -69.721076965332
2.57275533676147 -80.9614868164062
2.44831657409668 -101.994483947754
2.77542853355408 -87.4059295654297
2.62119007110596 -76.4305801391602
2.74897146224976 -70.6246185302734
2.57206606864929 -86.3469696044922
2.73219180107117 -66.0564422607422
2.78667259216309 -89.0616226196289
2.66103911399841 -77.4030075073242
2.57499098777771 -62.9073600769043
2.64840865135193 -66.335205078125
2.60156726837158 -66.6995697021484
2.72943687438965 -81.5360412597656
2.74141311645508 -85.0644912719727
2.74353814125061 -78.9032440185547
2.64755773544312 -83.773323059082
2.86788201332092 -62.9201545715332
2.70261812210083 -74.442008972168
2.87568497657776 -72.7218170166016
2.7621898651123 -75.0632019042969
2.75903034210205 -73.9241790771484
2.70700788497925 -71.1611251831055
2.59849953651428 -77.9448623657227
2.69271469116211 -76.0131912231445
2.78891611099243 -85.5022659301758
2.70196962356567 -90.9457321166992
2.73335123062134 -76.8249282836914
2.93854379653931 -67.3368453979492
2.89300608634949 -71.6564636230469
2.81305170059204 -83.8131332397461
2.68739295005798 -65.3652572631836
2.81106686592102 -73.822624206543
2.83423972129822 -92.3647537231445
2.82532596588135 -86.9696807861328
2.87295031547546 -83.287727355957
2.87549543380737 -91.48193359375
2.76452994346619 -81.2665786743164
2.93238711357117 -87.4359512329102
2.84718179702759 -91.988655090332
2.92759609222412 -84.3920669555664
2.78823113441467 -79.4871826171875
2.82089734077454 -94.9583511352539
2.76894307136536 -84.9706192016602
2.80663394927979 -93.4122848510742
2.94760537147522 -91.6039199829102
2.9642596244812 -76.645393371582
2.94208383560181 -92.0263900756836
3.04004287719727 -79.2368774414062
2.90137958526611 -65.3607635498047
2.80683588981628 -82.5886917114258
2.86720848083496 -65.8935928344727
2.88448977470398 -72.5638198852539
2.84228873252869 -63.2232704162598
2.82910656929016 -62.9455680847168
2.95147109031677 -75.6381683349609
2.90218734741211 -74.704231262207
2.86163949966431 -72.4570083618164
2.88582706451416 -61.4933815002441
2.88457870483398 -80.3889694213867
2.84711742401123 -65.7900924682617
2.87686061859131 -74.3789596557617
2.97280764579773 -86.6466751098633
2.9126136302948 -71.3949432373047
2.8477189540863 -74.0374374389648
2.95632576942444 -58.5262184143066
2.99990439414978 -72.4916534423828
2.96116256713867 -65.6594314575195
2.95482707023621 -78.0585327148438
2.89283800125122 -76.2851867675781
2.87923669815063 -73.8384323120117
2.87522578239441 -68.3464584350586
2.80666279792786 -81.8308792114258
2.88335752487183 -74.8175659179688
2.98981666564941 -63.5417823791504
2.75731468200684 -75.2706451416016
2.95544672012329 -76.2831726074219
2.97608923912048 -70.2598876953125
3.0580198764801 -78.3765335083008
3.02404999732971 -67.4698638916016
3.0258150100708 -84.1317443847656
2.99818539619446 -77.868034362793
2.87910723686218 -78.7824859619141
2.98944973945618 -71.5163955688477
2.87487506866455 -75.5709991455078
2.94067478179932 -79.8415069580078
2.67173480987549 -66.1961669921875
2.76537179946899 -74.3269958496094
2.90224623680115 -77.7120208740234
2.68872785568237 -73.5191192626953
2.77469897270203 -63.9202728271484
2.82666516304016 -74.6526870727539
2.76950144767761 -59.1117286682129
2.81125092506409 -54.1868438720703
3.01944828033447 -81.325065612793
2.77238130569458 -61.6207656860352
2.81415748596191 -63.8683166503906
2.6473274230957 -79.0876007080078
2.94870138168335 -64.7849960327148
2.87393832206726 -77.2036895751953
2.68846464157104 -70.781135559082
2.89321541786194 -88.0150146484375
2.78118014335632 -77.6223983764648
2.69196391105652 -67.7050552368164
2.77315759658813 -69.8886489868164
2.73656439781189 -59.9788703918457
2.84359908103943 -66.7988433837891
2.72395372390747 -67.1049423217773
2.9026312828064 -73.0773086547852
2.77208185195923 -68.6591415405273
2.6243588924408 -80.00048828125
2.65650200843811 -70.6694641113281
2.6869752407074 -52.1490440368652
2.70078206062317 -60.4963874816895
2.66237664222717 -58.5429649353027
2.68844509124756 -66.2622756958008
2.784747838974 -65.6939468383789
2.73286485671997 -63.0008125305176
2.68818354606628 -67.1640930175781
2.8287456035614 -74.0907897949219
2.78714847564697 -78.8251266479492
2.82578873634338 -68.1625823974609
2.79254055023193 -67.8880157470703
2.79248881340027 -64.3900146484375
2.66577410697937 -49.459098815918
2.6364004611969 -63.2562561035156
3.00703024864197 -53.3131332397461
2.87159562110901 -67.3494873046875
2.88817524909973 -62.3578796386719
2.85522317886353 -67.9569320678711
2.80098366737366 -62.1638069152832
2.78158497810364 -60.2411079406738
2.77580642700195 -68.8709869384766
2.85218167304993 -79.5318145751953
2.83032202720642 -76.8938522338867
2.82769727706909 -73.6421737670898
2.86284065246582 -74.5404357910156
2.9075665473938 -83.9517211914062
2.89768123626709 -66.8424606323242
2.8353157043457 -71.4874114990234
2.89172863960266 -73.9723052978516
2.78246665000916 -71.6715393066406
2.79349255561829 -81.8036727905273
2.77571177482605 -92.4260101318359
2.73563075065613 -86.3510589599609
2.75889325141907 -89.4179916381836
2.90152549743652 -69.6935653686523
2.93480658531189 -78.5236206054688
2.88018369674683 -70.9633026123047
2.95453310012817 -64.3420333862305
2.79652166366577 -75.2541046142578
2.8708176612854 -59.8171234130859
2.70507621765137 -66.4218444824219
2.63000178337097 -79.9711303710938
2.74317169189453 -72.3726577758789
2.7265100479126 -68.3738784790039
2.85222458839417 -65.6785736083984
2.88113141059875 -69.4751815795898
2.86466908454895 -64.0779800415039
2.73846411705017 -51.9860649108887
2.50634694099426 -51.7245330810547
2.5298855304718 -78.2697677612305
2.72599005699158 -66.3771286010742
2.69117856025696 -67.7565231323242
2.76349425315857 -67.7154693603516
2.5402147769928 -69.4013824462891
2.46775221824646 -81.4052124023438
2.56894683837891 -77.9959335327148
2.58625745773315 -66.3644332885742
2.53420901298523 -82.101936340332
2.57880544662476 -82.4140701293945
2.71111631393433 -77.6254577636719
2.67522740364075 -70.5957717895508
2.54161381721497 -78.8099517822266
2.61243224143982 -64.3091201782227
2.67773914337158 -83.4059219360352
2.70469880104065 -77.0003204345703
2.71619629859924 -81.7379913330078
2.71562027931213 -92.4285430908203
2.83199691772461 -89.4826583862305
2.74783301353455 -77.1564102172852
2.88184356689453 -80.1468048095703
2.7472984790802 -81.9564895629883
2.79950499534607 -89.0985336303711
2.58278131484985 -81.0373916625977
2.58367228507996 -79.0917129516602
2.55238628387451 -86.3640213012695
2.69301915168762 -84.2306518554688
2.84448552131653 -66.7201080322266
2.59294724464417 -77.0056686401367
2.5251796245575 -64.7991561889648
2.72998189926147 -73.9658126831055
2.72800993919373 -77.3335952758789
2.65277552604675 -67.3323287963867
2.75501942634583 -59.8074111938477
2.55609321594238 -74.8341674804688
2.42132019996643 -58.0462989807129
2.23750281333923 -79.0224990844727
2.43516993522644 -57.606819152832
2.09508872032166 -72.4446029663086
2.28800916671753 -67.7230758666992
2.10374593734741 -78.9015274047852
2.25902247428894 -74.212646484375
2.1521463394165 -71.5966415405273
2.14910268783569 -89.1631622314453
2.19400429725647 -79.2202529907227
2.08979892730713 -69.1172256469727
2.37810277938843 -69.7273864746094
2.36923885345459 -80.054328918457
2.33776259422302 -77.3219909667969
2.39787077903748 -78.454216003418
2.51195931434631 -67.8635177612305
2.57284307479858 -80.5467834472656
2.50549912452698 -69.9771499633789
2.61841917037964 -68.5806350708008
2.4437952041626 -79.0120544433594
2.49177837371826 -72.3082504272461
2.49700736999512 -89.3437423706055
2.68836331367493 -71.0871276855469
2.74432039260864 -68.7235565185547
2.47762560844421 -88.3309173583984
2.56594610214233 -76.3310928344727
2.43477749824524 -81.1158065795898
2.42646050453186 -72.652458190918
2.34319615364075 -76.12744140625
2.53567337989807 -77.2773361206055
2.39684724807739 -78.2696990966797
2.59018445014954 -83.8171997070312
2.4678955078125 -77.784065246582
2.58572769165039 -68.7470626831055
2.4631016254425 -58.4829483032227
2.33532309532166 -64.7063140869141
2.44908380508423 -55.1406555175781
2.38345551490784 -81.1597213745117
2.26402282714844 -83.952278137207
2.30766749382019 -79.0836944580078
2.50780463218689 -73.7694320678711
2.43232274055481 -75.1228713989258
2.26298785209656 -74.6071319580078
2.25563049316406 -88.7977676391602
2.36253428459167 -84.6722259521484
2.55609345436096 -81.4965286254883
2.25576162338257 -70.6377716064453
2.54487824440002 -71.4700546264648
2.70124125480652 -77.6686630249023
2.60648894309998 -66.2968902587891
2.22623920440674 -85.5662231445312
2.32610630989075 -89.3686599731445
2.49287152290344 -92.0947494506836
2.52465462684631 -90.9984283447266
2.31329655647278 -90.5254211425781
2.42605876922607 -74.6097793579102
2.6023473739624 -72.2376098632812
2.33342027664185 -76.7836151123047
2.38623595237732 -62.6331214904785
2.41959595680237 -66.5549011230469
2.41940069198608 -75.1177139282227
2.45482015609741 -74.4170913696289
2.42049670219421 -86.7910003662109
2.29570698738098 -82.1207809448242
2.44876217842102 -75.6727523803711
2.52822613716125 -63.9190711975098
2.48243618011475 -65.0761108398438
2.44091510772705 -61.4808959960938
2.47134566307068 -80.5361862182617
2.42821359634399 -75.9662322998047
2.47745680809021 -64.6649169921875
2.58986043930054 -73.0045776367188
2.45514726638794 -70.6185150146484
2.58190178871155 -65.4389495849609
2.160475730896 -70.3631973266602
2.39055490493774 -91.3246994018555
2.55702924728394 -87.9862365722656
2.49676609039307 -71.8306503295898
2.42771649360657 -87.7599334716797
2.46254205703735 -97.1174163818359
2.53253221511841 -83.0955963134766
2.45428609848022 -95.941047668457
2.23212194442749 -94.6985397338867
2.07397890090942 -90.8968124389648
2.12508940696716 -89.6835327148438
2.19215512275696 -83.5509948730469
2.26944446563721 -84.1200561523438
2.41237711906433 -93.6656951904297
2.33605813980103 -97.9619674682617
2.51303243637085 -98.767936706543
2.54744672775269 -97.4283828735352
2.46786189079285 -87.8415908813477
2.41519379615784 -88.6539001464844
2.27123284339905 -93.718635559082
2.28585433959961 -95.2094039916992
2.51666116714478 -86.6909103393555
2.53194451332092 -93.0490264892578
2.31459665298462 -82.8010406494141
2.58163332939148 -98.5238494873047
2.78815388679504 -99.9788818359375
2.63154935836792 -96.9192733764648
2.65291213989258 -78.012565612793
2.6666316986084 -89.5351333618164
2.66903018951416 -83.7304534912109
2.85320448875427 -86.7771224975586
2.58020687103271 -79.4630126953125
2.45226693153381 -86.7653121948242
2.33806943893433 -95.9087677001953
2.43934917449951 -98.0900344848633
2.6144917011261 -85.6064834594727
2.85738325119019 -95.6535797119141
2.71633529663086 -90.0460510253906
2.68109512329102 -94.6409378051758
2.64385271072388 -83.9108200073242
2.65634918212891 -74.9388046264648
2.49813079833984 -91.9296722412109
2.61383485794067 -83.6899719238281
2.6543300151825 -98.4384536743164
2.84246969223022 -85.1659545898438
2.9128782749176 -83.5192031860352
2.58903360366821 -77.4902572631836
2.8125274181366 -79.436149597168
2.72252440452576 -87.0334548950195
2.55467128753662 -85.2995758056641
3.01298403739929 -83.504753112793
2.59198713302612 -87.0309066772461
2.66224932670593 -91.1688003540039
2.76970553398132 -88.9101181030273
2.7473201751709 -81.6592712402344
2.86144280433655 -71.6550674438477
2.67712473869324 -79.458137512207
2.67762470245361 -82.1752243041992
2.65864777565002 -86.72802734375
2.50969481468201 -82.1229782104492
2.5856077671051 -98.7170639038086
2.59963726997375 -91.3735275268555
2.61967515945435 -84.4042434692383
2.72878360748291 -84.8072662353516
2.67444038391113 -78.9409942626953
2.54707074165344 -85.5668411254883
2.7013053894043 -96.7798156738281
2.65704226493835 -93.8737030029297
2.65600562095642 -74.1717910766602
2.58188652992249 -72.9447326660156
2.53728556632996 -100.14037322998
2.50894975662231 -95.5055923461914
2.61786651611328 -76.081787109375
2.59397339820862 -100.400169372559
2.69679546356201 -93.3875274658203
2.64510178565979 -94.2277984619141
2.68091225624084 -90.2652893066406
2.54991745948792 -80.2743606567383
2.58391976356506 -83.1525650024414
2.43848872184753 -89.3411712646484
2.70371007919312 -85.1132431030273
2.47919869422913 -91.1127700805664
2.58540034294128 -90.8369674682617
2.5645854473114 -79.068489074707
2.57500863075256 -87.6111297607422
2.81024169921875 -87.3636245727539
2.6447765827179 -84.0467681884766
2.60424423217773 -85.5102157592773
2.74667263031006 -96.3880233764648
2.67419123649597 -84.0776824951172
2.74509334564209 -86.6782608032227
2.78847312927246 -74.7001190185547
2.72697401046753 -91.4526977539062
2.60201096534729 -86.5875930786133
2.6488344669342 -90.8063049316406
2.70646667480469 -88.3441619873047
2.77315497398376 -80.8188629150391
2.7178053855896 -82.6510238647461
2.64620089530945 -78.7034225463867
2.67025232315063 -82.6337356567383
2.75542116165161 -86.9837036132812
2.53448724746704 -87.5685272216797
2.58201885223389 -88.9464340209961
2.79371666908264 -95.5988464355469
2.73053312301636 -74.5110168457031
2.91645050048828 -90.5986633300781
2.92481398582458 -98.8347549438477
2.91671419143677 -84.9548492431641
2.66508936882019 -86.9284057617188
2.7741711139679 -100.29647064209
2.59865236282349 -92.4333267211914
2.96390652656555 -98.9694595336914
3.08354163169861 -91.0073394775391
3.01279306411743 -102.421722412109
2.79036927223206 -88.1570892333984
2.86797022819519 -90.3575973510742
2.86411690711975 -104.060241699219
3.130286693573 -90.3780364990234
2.94012045860291 -87.3159255981445
3.04265522956848 -83.1919708251953
3.1528594493866 -86.2438812255859
3.0639853477478 -89.6015701293945
2.99899625778198 -92.4470291137695
2.89499354362488 -91.7848281860352
2.79740881919861 -76.0410079956055
2.55591082572937 -83.5156173706055
2.79783892631531 -71.6274261474609
2.73197507858276 -94.9520874023438
2.48257946968079 -83.3794479370117
2.43414378166199 -94.5544967651367
2.79952812194824 -101.933586120605
2.60760140419006 -78.8296813964844
2.58691620826721 -80.6375579833984
2.56291246414185 -95.239128112793
2.47416019439697 -110.218421936035
2.49799752235413 -99.479118347168
2.61785674095154 -112.736763000488
2.44856071472168 -87.41845703125
2.63843178749084 -89.7483215332031
2.43987655639648 -104.44766998291
2.55779027938843 -96.9612503051758
2.48437881469727 -95.8953323364258
2.77753615379333 -85.7438278198242
2.78101658821106 -99.7078475952148
2.67028594017029 -98.8927917480469
2.61760210990906 -93.2168960571289
2.45470547676086 -98.5197677612305
2.54481029510498 -84.3834915161133
2.62133860588074 -91.7924728393555
2.45618486404419 -86.4716186523438
2.61751747131348 -107.247268676758
2.60297060012817 -85.6972885131836
2.73923277854919 -109.006958007812
2.53338813781738 -99.9479064941406
2.65258121490479 -91.6341323852539
2.74473762512207 -95.8484573364258
2.62196779251099 -82.3492126464844
2.57646155357361 -108.12149810791
2.74665689468384 -89.4227828979492
2.53161454200745 -95.1226806640625
2.68477177619934 -102.720512390137
2.75677394866943 -86.8317337036133
2.62912845611572 -95.26220703125
2.75052332878113 -88.0874481201172
2.64969515800476 -87.8857345581055
2.63484072685242 -90.9153823852539
2.64795684814453 -95.4608154296875
2.73737716674805 -95.4140777587891
2.68642997741699 -88.4230270385742
2.73613286018372 -102.663162231445
2.75345206260681 -100.754043579102
2.58496022224426 -77.7493133544922
2.52968215942383 -90.0022964477539
2.73967528343201 -96.7341003417969
2.64869594573975 -92.6496124267578
2.46317768096924 -97.1989288330078
2.64509558677673 -96.1291046142578
2.8758590221405 -98.7260589599609
2.61456966400146 -90.0149688720703
2.47298431396484 -89.6471099853516
2.72214984893799 -62.6924171447754
2.68783402442932 -101.84708404541
2.83019614219666 -103.765701293945
2.77563977241516 -86.9740982055664
2.63585305213928 -91.6408996582031
2.63021779060364 -103.239212036133
2.64896678924561 -88.1631088256836
2.78890442848206 -79.7484436035156
2.70114350318909 -91.2876968383789
2.62884640693665 -77.1500244140625
2.70442628860474 -73.0414733886719
2.76849603652954 -72.0292663574219
2.77514123916626 -89.1792297363281
2.81506609916687 -91.272834777832
2.81929159164429 -93.5515289306641
2.60786271095276 -97.3802490234375
2.66084289550781 -102.928886413574
2.69052147865295 -105.345626831055
2.94656777381897 -93.006721496582
2.80374383926392 -89.0032196044922
2.68938183784485 -82.2447280883789
2.63951063156128 -102.99951171875
2.64574718475342 -92.6472091674805
2.59098052978516 -96.4134826660156
2.67576432228088 -91.5413970947266
2.65644359588623 -87.5430908203125
2.63767766952515 -93.7988662719727
2.7205228805542 -78.3019409179688
2.63097548484802 -86.6847991943359
2.79009532928467 -86.8225021362305
2.58967924118042 -91.5534057617188
2.80504083633423 -95.8028182983398
2.80715036392212 -97.1568832397461
2.58968472480774 -83.2410583496094
2.69455218315125 -101.687614440918
2.70154309272766 -88.6295471191406
2.80332088470459 -85.5143356323242
2.81344056129456 -94.5653381347656
2.7009744644165 -77.0674819946289
2.27300238609314 -92.2660522460938
2.43798756599426 -83.80810546875
2.50149822235107 -88.0642318725586
2.40372204780579 -83.6690902709961
2.36255931854248 -80.389518737793
2.32012367248535 -82.1054763793945
2.50637888908386 -72.0471038818359
2.56166696548462 -99.0761642456055
2.64333939552307 -92.9380874633789
2.65012049674988 -90.9658660888672
2.62909889221191 -84.0148239135742
2.52427268028259 -71.6040878295898
2.85202217102051 -76.0061111450195
2.73204064369202 -86.5335464477539
2.74665594100952 -86.5702896118164
2.66474795341492 -85.119140625
2.91756796836853 -87.2518539428711
2.90053820610046 -93.1604614257812
2.95548224449158 -80.8786239624023
2.76777791976929 -74.2226943969727
2.87165355682373 -86.5185928344727
2.91063976287842 -92.113639831543
2.6224148273468 -77.021240234375
2.58263301849365 -100.241455078125
2.68231606483459 -88.4054565429688
2.87934374809265 -99.1534042358398
2.75412750244141 -83.906494140625
2.59189295768738 -85.5876235961914
2.47244930267334 -86.1633834838867
2.70733714103699 -99.1449432373047
2.82769727706909 -82.5348739624023
2.58598446846008 -80.7015914916992
2.65574669837952 -86.9046020507812
2.59296226501465 -79.5793609619141
2.64439535140991 -88.415901184082
2.53483295440674 -92.102409362793
2.52597165107727 -76.8488998413086
2.52238011360168 -82.0217132568359
2.65710926055908 -73.0502853393555
2.58340907096863 -83.1331100463867
2.451092004776 -83.3627243041992
2.47363972663879 -86.4030609130859
2.52076530456543 -83.2453842163086
2.49296712875366 -89.1732406616211
2.70376491546631 -94.7941970825195
2.53478360176086 -98.5627670288086
2.69816255569458 -99.2714462280273
2.51571607589722 -83.9704895019531
2.65980339050293 -89.8805694580078
2.46469712257385 -86.3244857788086
2.64920783042908 -85.2371368408203
2.63536095619202 -93.5651168823242
2.53710889816284 -99.7927169799805
2.59430313110352 -85.4532928466797
2.72147035598755 -92.8791198730469
2.6374659538269 -83.7120742797852
2.62169575691223 -101.168296813965
2.576331615448 -90.7021026611328
2.56497550010681 -94.0301361083984
2.72383213043213 -71.3553848266602
2.72277998924255 -79.1731491088867
2.57811641693115 -78.9379348754883
2.60177874565125 -69.8512878417969
2.73610258102417 -100.255172729492
2.61606645584106 -85.3882064819336
2.61514186859131 -88.8082809448242
2.64498591423035 -93.3390579223633
2.57231521606445 -102.301094055176
2.67383146286011 -91.2522048950195
2.63595366477966 -100.720428466797
2.56712007522583 -87.7591018676758
2.47941589355469 -94.298698425293
2.4029381275177 -88.1271820068359
2.55974888801575 -95.9212951660156
2.43762469291687 -90.0897445678711
2.49025130271912 -72.954231262207
2.60403561592102 -92.4244995117188
2.55914545059204 -91.7991485595703
2.50781059265137 -100.747360229492
2.70217084884644 -96.4441223144531
2.74547004699707 -96.4648971557617
2.61657333374023 -95.2492980957031
2.49613118171692 -72.6310882568359
2.47644114494324 -95.8139572143555
2.70514798164368 -86.7848815917969
2.72797393798828 -91.2783584594727
2.63896107673645 -88.3964385986328
2.72956299781799 -94.0009231567383
2.5997486114502 -86.855827331543
2.58359527587891 -74.1886825561523
2.57178282737732 -72.5697860717773
2.54995799064636 -81.1171722412109
2.47560214996338 -64.82666015625
2.55957531929016 -87.9915618896484
2.87300634384155 -80.3438262939453
2.62515497207642 -80.0703659057617
2.53266167640686 -96.3673324584961
2.94596982002258 -101.377342224121
2.74314093589783 -91.2093887329102
2.60939741134644 -89.9740905761719
2.75808095932007 -84.5998077392578
2.70295381546021 -83.5203018188477
2.67898225784302 -75.5132751464844
2.55290985107422 -84.1746520996094
2.67612409591675 -87.5067520141602
2.76905512809753 -77.7650604248047
2.63735699653625 -92.878059387207
2.60299754142761 -82.4098968505859
2.73689794540405 -88.8720169067383
2.61843585968018 -85.3929443359375
2.64489364624023 -80.4237823486328
2.70068335533142 -107.947364807129
2.75193357467651 -81.2399597167969
2.48009157180786 -80.3093872070312
2.68537664413452 -88.2611541748047
2.51247477531433 -87.4372329711914
2.72523164749146 -91.3396987915039
2.53659129142761 -74.333869934082
2.83494424819946 -105.365242004395
2.52060532569885 -92.3018646240234
2.6516010761261 -93.0106353759766
2.63106155395508 -99.7729873657227
2.67271733283997 -107.258934020996
2.45604634284973 -83.3946228027344
2.34001851081848 -111.85865020752
2.36984729766846 -94.0315322875977
2.51980566978455 -94.0124816894531
2.46701669692993 -80.9287719726562
2.54437160491943 -77.68408203125
2.66197395324707 -92.6609725952148
2.55072116851807 -91.0307998657227
2.56153321266174 -94.8373031616211
2.58543038368225 -96.1962585449219
2.60035586357117 -87.7331237792969
2.46394467353821 -84.9644165039062
2.46285796165466 -94.3046340942383
2.73204302787781 -89.065559387207
2.63620781898499 -91.7842407226562
2.67525434494019 -94.5119934082031
2.64316892623901 -88.2285079956055
2.78582715988159 -85.9852066040039
2.63819551467896 -79.8089065551758
2.73501586914062 -83.1713790893555
2.56341099739075 -90.0210800170898
2.51769614219666 -83.43310546875
2.55029034614563 -82.3234786987305
2.70752286911011 -89.6603164672852
2.63003611564636 -81.5854797363281
2.52851700782776 -82.7122497558594
2.49808645248413 -78.3484725952148
2.27990293502808 -98.3058166503906
2.51025605201721 -102.283241271973
2.49127984046936 -94.3342514038086
2.43942809104919 -110.17610168457
2.40276312828064 -95.0032424926758
2.52707552909851 -92.9715194702148
2.60746264457703 -82.7036666870117
2.66867923736572 -93.7870941162109
2.58320331573486 -86.6699981689453
2.50281548500061 -80.5818862915039
2.72078204154968 -98.9225616455078
2.72273802757263 -88.2782211303711
2.68389892578125 -98.9352874755859
2.64658093452454 -95.0888900756836
2.53138375282288 -103.294982910156
2.54226803779602 -82.8849334716797
2.62953209877014 -96.5811462402344
2.65963196754456 -83.2150955200195
2.61820387840271 -89.6226806640625
2.55187368392944 -80.7342834472656
2.53887057304382 -80.2249603271484
2.67180752754211 -89.7704620361328
2.60835838317871 -92.7045745849609
2.78436994552612 -83.1230850219727
2.61279678344727 -86.345817565918
2.64110970497131 -87.8634872436523
2.54968023300171 -84.5995101928711
2.7377827167511 -91.839485168457
2.53477144241333 -93.8772583007812
2.69980096817017 -95.8443069458008
2.81106472015381 -89.6892852783203
2.61564302444458 -77.9039535522461
2.71245193481445 -83.2924575805664
2.56923413276672 -89.1718902587891
2.57955193519592 -84.9944839477539
2.77868366241455 -80.2951278686523
2.59753131866455 -97.4892959594727
2.47735452651978 -91.2917556762695
2.54061794281006 -93.1171188354492
2.49837255477905 -92.2151489257812
2.65016961097717 -79.7704772949219
2.64572334289551 -100.387252807617
2.77933478355408 -87.7547836303711
2.53971934318542 -83.2781448364258
2.60410666465759 -78.3353271484375
2.60137033462524 -80.5430755615234
2.59330987930298 -84.5367431640625
2.66243052482605 -86.0309524536133
2.68271493911743 -86.7057571411133
2.7194676399231 -75.0938262939453
2.69178986549377 -81.8552017211914
2.62630105018616 -83.3761978149414
2.72057032585144 -81.787971496582
2.73912715911865 -78.7817840576172
2.59708333015442 -87.3497314453125
2.55999565124512 -88.4330062866211
2.60092711448669 -91.1773910522461
2.68063282966614 -83.4771041870117
2.692538022995 -88.401969909668
2.70841717720032 -91.2336578369141
2.40876889228821 -101.474761962891
2.69666481018066 -92.5046615600586
2.5993812084198 -92.8616638183594
2.36495995521545 -99.0531692504883
2.63672780990601 -91.2325286865234
2.5856351852417 -98.2915802001953
2.76522779464722 -95.3811721801758
2.58617234230042 -90.7569580078125
2.69664645195007 -89.8782272338867
2.62242579460144 -86.3627624511719
2.7484815120697 -95.1377716064453
2.80306148529053 -97.5602416992188
2.80066275596619 -101.685119628906
2.80244255065918 -100.004730224609
2.67992424964905 -93.5771713256836
2.72676229476929 -94.8946380615234
2.8031280040741 -91.3732376098633
2.7580451965332 -100.633476257324
2.81911468505859 -96.849967956543
2.77146244049072 -81.9136734008789
2.76593399047852 -88.5732879638672
2.59576201438904 -106.281890869141
2.81649351119995 -95.1532135009766
2.6649444103241 -89.6778106689453
2.81285810470581 -93.9494400024414
2.7085325717926 -82.3186416625977
2.49681806564331 -79.2705688476562
2.57933568954468 -80.1740188598633
2.64060568809509 -100.005332946777
2.70304679870605 -101.027153015137
2.37471079826355 -94.9274520874023
2.60561728477478 -107.513916015625
2.61591720581055 -91.9560928344727
2.64549779891968 -87.8042984008789
2.42391633987427 -108.928077697754
2.68972015380859 -89.6119537353516
2.69331765174866 -73.0656585693359
2.85928320884705 -90.9686279296875
2.75121283531189 -94.6081237792969
2.81624746322632 -85.0514221191406
2.54775190353394 -99.2986221313477
2.63275003433228 -89.060791015625
2.80210304260254 -86.5300674438477
2.46802425384521 -67.6761627197266
2.47950053215027 -90.4922180175781
2.6625018119812 -95.5959167480469
2.77662634849548 -96.6632537841797
2.8335657119751 -110.982292175293
2.700350522995 -77.8177795410156
2.69028353691101 -92.0707015991211
2.45062446594238 -98.5159530639648
2.51284003257751 -92.9416809082031
2.6474392414093 -94.2681274414062
2.61135005950928 -83.1136245727539
2.60882139205933 -91.7517242431641
2.59277963638306 -89.8400955200195
2.64375257492065 -80.5842208862305
2.51675343513489 -88.6669082641602
2.50672578811646 -82.5799179077148
2.60967612266541 -81.1796569824219
2.58081889152527 -93.4680404663086
2.72891902923584 -91.2082366943359
2.85093474388123 -81.2964706420898
2.83201384544373 -93.2621917724609
2.6218740940094 -88.3379669189453
2.51641821861267 -92.9728775024414
2.51815509796143 -92.728385925293
2.36269068717957 -92.2506942749023
2.34027218818665 -83.9794845581055
2.55300307273865 -84.7766494750977
2.65637350082397 -95.6775665283203
2.5803542137146 -76.8206939697266
2.49852156639099 -87.3881378173828
2.36445760726929 -82.9614181518555
2.54081535339355 -74.2484588623047
2.5504412651062 -77.9963912963867
2.71028971672058 -80.9612503051758
2.69932985305786 -78.8470916748047
2.50274062156677 -71.142707824707
2.72164297103882 -87.5781478881836
2.68801617622375 -79.4646911621094
2.6019549369812 -81.849739074707
2.63397741317749 -81.172248840332
2.60729742050171 -89.7757263183594
2.58666181564331 -74.0307006835938
2.540522813797 -86.3767700195312
2.66206836700439 -87.41796875
2.63261842727661 -87.7403793334961
2.56860518455505 -83.6594543457031
2.50134181976318 -82.9660034179688
2.53955078125 -94.0527191162109
2.75078082084656 -86.452033996582
2.5859386920929 -87.5078353881836
2.72442579269409 -91.9424209594727
2.63439035415649 -76.9899673461914
2.60960865020752 -75.4920883178711
2.42478609085083 -61.6431427001953
2.50923824310303 -76.7603073120117
2.58242392539978 -79.2639465332031
2.6883065700531 -98.5364379882812
2.69584155082703 -87.3124084472656
2.59646105766296 -83.0219345092773
2.68890500068665 -84.3458786010742
2.62176847457886 -84.7050247192383
2.57248663902283 -77.225212097168
2.5305233001709 -87.4536972045898
2.36858344078064 -87.5016708374023
2.55927634239197 -85.6977615356445
2.53909254074097 -70.3762817382812
2.57587075233459 -92.4842529296875
2.57017993927002 -92.2679290771484
2.72838759422302 -81.6634292602539
2.6677393913269 -72.3367691040039
2.75071549415588 -88.6611785888672
2.70161819458008 -88.4903793334961
2.73239684104919 -70.9627990722656
2.6927502155304 -73.6526870727539
2.73881125450134 -78.4772872924805
2.65577793121338 -88.6794509887695
2.70994520187378 -85.7583389282227
2.73020458221436 -88.2660446166992
3.01190948486328 -66.8241729736328
2.7640745639801 -70.1615676879883
2.83103442192078 -76.966194152832
2.75207710266113 -88.6215438842773
2.79473567008972 -83.679817199707
2.70926713943481 -78.7019577026367
2.69895815849304 -79.6932373046875
2.64926099777222 -98.3496322631836
2.60140585899353 -88.1791763305664
2.60874557495117 -80.5377960205078
2.62909579277039 -85.911735534668
2.64979338645935 -80.6777267456055
2.82456064224243 -83.4888305664062
2.80530714988708 -96.3698120117188
2.67040514945984 -84.8744964599609
2.58948945999146 -83.2916259765625
2.58321261405945 -96.6395568847656
2.68567681312561 -89.9672317504883
2.53613138198853 -67.7585372924805
2.63711786270142 -76.4290237426758
2.68893957138062 -79.9741897583008
2.5601634979248 -85.4386520385742
2.62477898597717 -82.8304443359375
2.72211933135986 -76.6342239379883
2.54776310920715 -87.5984725952148
2.68387269973755 -74.3863754272461
2.71597051620483 -89.4027481079102
2.59206795692444 -86.1417922973633
2.67189741134644 -64.2844848632812
2.73264098167419 -80.2953796386719
2.75125694274902 -86.097297668457
2.83646869659424 -70.9986877441406
2.62787127494812 -80.7098617553711
2.56084370613098 -88.4093017578125
2.72693824768066 -104.981422424316
2.56527972221375 -82.4764099121094
2.6959125995636 -79.4623947143555
2.68931293487549 -83.0552597045898
2.65786814689636 -76.7097625732422
2.63388729095459 -71.9091796875
2.68350982666016 -86.5538711547852
2.61430549621582 -68.9308547973633
2.45630669593811 -89.5720901489258
2.73053503036499 -76.220329284668
2.58785891532898 -71.1601333618164
2.57238936424255 -57.0072212219238
2.66882920265198 -61.2625846862793
2.74483776092529 -89.2287063598633
2.79987335205078 -88.8822021484375
2.76623511314392 -82.8239135742188
2.77755188941956 -82.5415115356445
2.79379606246948 -93.8703384399414
2.71366930007935 -84.990119934082
2.78698468208313 -84.6816329956055
2.64283585548401 -66.1712265014648
2.7431492805481 -71.9116363525391
2.56689524650574 -64.8358612060547
2.59781432151794 -94.1703643798828
2.77474689483643 -87.2501525878906
2.67900514602661 -85.6534652709961
2.72440052032471 -93.0519104003906
2.66340160369873 -87.1594772338867
2.51750421524048 -87.8913879394531
2.81627368927002 -96.2996063232422
2.76809072494507 -99.2552642822266
2.67785334587097 -76.8337173461914
2.71463179588318 -80.2180862426758
2.56810331344604 -77.779052734375
2.84172677993774 -77.4711456298828
2.56507277488708 -77.5827331542969
2.86431479454041 -84.2443008422852
2.6877236366272 -77.6256866455078
2.68684148788452 -87.6169128417969
2.61559319496155 -83.3574981689453
2.66242623329163 -83.6900253295898
2.63059759140015 -79.4646530151367
2.69146990776062 -81.2463607788086
2.7762496471405 -74.545768737793
2.69291806221008 -75.4911651611328
2.7437436580658 -79.6645736694336
2.66083884239197 -84.3101959228516
2.59591746330261 -84.9755783081055
2.63357448577881 -77.2457809448242
2.71521973609924 -82.5820693969727
2.68498158454895 -79.4536972045898
2.63345384597778 -78.0903015136719
2.66533041000366 -84.8736801147461
2.79869651794434 -81.453254699707
2.73223447799683 -90.5501403808594
2.69945001602173 -87.4717254638672
2.65076184272766 -83.5958633422852
2.58658051490784 -83.6045761108398
2.77479720115662 -92.6023483276367
2.61771178245544 -81.662239074707
2.69879341125488 -67.6922302246094
2.81908917427063 -59.9284286499023
2.72127079963684 -70.1233749389648
2.66876244544983 -73.5327453613281
2.77652597427368 -75.0917892456055
2.68383193016052 -81.8743438720703
2.71817708015442 -76.3714904785156
2.7836275100708 -72.4130935668945
2.85164570808411 -73.1216125488281
2.7007691860199 -61.3752250671387
2.611079454422 -74.5589141845703
2.69580793380737 -71.8546905517578
2.5686342716217 -78.7258453369141
2.71737909317017 -74.1799697875977
2.71046042442322 -84.0690383911133
2.63202118873596 -78.5996551513672
2.64026594161987 -71.9414825439453
2.73758554458618 -80.2784423828125
2.69581699371338 -88.5346603393555
2.74736881256104 -93.0911560058594
2.861159324646 -82.8353424072266
2.62250113487244 -77.4468841552734
2.68057703971863 -77.6362075805664
2.70654392242432 -89.1107788085938
2.6547577381134 -54.7798614501953
2.72666049003601 -53.3963317871094
2.70002365112305 -66.5856552124023
2.93822264671326 -78.2690963745117
2.69600248336792 -61.3104476928711
2.86420273780823 -69.6603698730469
2.67673873901367 -74.0166244506836
2.63812255859375 -75.0927276611328
2.96012902259827 -77.2955780029297
2.74527931213379 -74.6071166992188
2.86993932723999 -88.4064331054688
2.84604358673096 -86.4807891845703
2.76256108283997 -64.3301620483398
2.75947594642639 -85.2953033447266
2.67189884185791 -82.6484832763672
2.7603919506073 -77.9329528808594
2.82264709472656 -80.5448608398438
2.80078101158142 -73.1298522949219
2.81358194351196 -93.2711791992188
2.84931778907776 -91.3251419067383
2.71635437011719 -89.100227355957
2.88563466072083 -82.1939544677734
2.97808837890625 -82.5475692749023
2.74405336380005 -92.2860641479492
2.5855188369751 -83.2882766723633
2.8980348110199 -93.0443420410156
2.60474181175232 -81.3827209472656
2.85749125480652 -87.381462097168
2.65663981437683 -69.3770599365234
2.59270620346069 -76.8731918334961
2.73883676528931 -84.4600601196289
2.77271676063538 -86.8953094482422
2.57243967056274 -90.8359985351562
2.68783903121948 -76.7066192626953
2.61987805366516 -84.1940536499023
2.5988142490387 -92.6783065795898
2.48046040534973 -94.5542755126953
2.50341773033142 -84.8971405029297
2.53017425537109 -87.4236831665039
2.73005223274231 -89.0809936523438
2.70327591896057 -63.0388641357422
2.66968059539795 -76.4376831054688
2.70774483680725 -55.6542854309082
2.74506211280823 -80.5951156616211
2.76394724845886 -72.2084503173828
2.92148613929749 -71.4470825195312
2.64928007125854 -78.7759170532227
2.77492523193359 -78.5319519042969
2.60054326057434 -63.9813423156738
2.85802578926086 -79.2515869140625
2.81079483032227 -68.3686294555664
2.70867347717285 -65.0440216064453
2.6972508430481 -98.0694046020508
2.98683166503906 -113.906883239746
2.66562557220459 -76.7037048339844
2.6217155456543 -65.7429504394531
2.8036572933197 -76.7063446044922
2.81428527832031 -88.7493438720703
2.82699012756348 -100.484855651855
2.82642650604248 -97.4746398925781
3.17524075508118 -90.9509963989258
2.87094616889954 -88.3663940429688
2.97169637680054 -85.8282775878906
2.67222094535828 -91.3671951293945
2.88430547714233 -77.427001953125
2.97053050994873 -79.0231475830078
2.72573041915894 -82.5244140625
2.70200490951538 -82.418212890625
2.72932243347168 -82.1184616088867
2.81726098060608 -60.6495933532715
2.5726625919342 -74.9652938842773
2.7251181602478 -74.0671768188477
2.68102097511292 -86.6904067993164
2.66508793830872 -94.7591094970703
2.95471739768982 -92.961540222168
2.6603524684906 -93.1339340209961
2.6622211933136 -87.9397735595703
2.66073298454285 -81.5438842773438
2.71764755249023 -84.2559585571289
2.81681990623474 -84.5586624145508
2.63644647598267 -93.7292709350586
2.79549264907837 -75.426887512207
2.8256368637085 -67.681526184082
2.91996502876282 -70.0453109741211
2.82394170761108 -74.7536392211914
2.84900665283203 -77.1310577392578
2.67495512962341 -62.7030792236328
2.66173076629639 -68.791618347168
2.45989799499512 -72.3718414306641
2.53185749053955 -75.5199508666992
2.81762552261353 -72.5134506225586
2.91495704650879 -81.2835693359375
2.61734914779663 -82.0893325805664
2.79611706733704 -86.238655090332
2.68032312393188 -76.9924468994141
2.67748832702637 -87.3933486938477
2.63012909889221 -67.6427230834961
2.76140713691711 -90.7499160766602
2.64749455451965 -69.1553192138672
2.52805209159851 -84.6730270385742
2.52279210090637 -81.5791244506836
2.56849694252014 -80.3700790405273
2.51718425750732 -72.77294921875
2.65283250808716 -69.204719543457
2.64698052406311 -81.4994430541992
2.77392816543579 -79.6533966064453
2.54834365844727 -82.1462020874023
2.54283118247986 -68.5778503417969
2.71574926376343 -82.8749160766602
2.84951972961426 -79.0126724243164
2.88020420074463 -68.3100128173828
2.82623910903931 -82.8331069946289
2.6092803478241 -75.6897277832031
2.76943325996399 -79.9978408813477
2.84447431564331 -78.181282043457
2.77914953231812 -91.8754806518555
2.56925344467163 -88.1583023071289
2.75489258766174 -68.7543640136719
2.79220962524414 -76.7095718383789
2.69247889518738 -81.8272552490234
2.74190282821655 -80.5691680908203
2.77143120765686 -89.6461410522461
2.73254823684692 -90.8864517211914
2.71032428741455 -88.1534042358398
2.85559225082397 -94.1410217285156
2.77285313606262 -80.5912094116211
2.61731767654419 -79.6432266235352
2.82952976226807 -59.4172706604004
2.56338810920715 -72.6432495117188
2.82646656036377 -70.4024200439453
2.73522996902466 -73.9721755981445
2.57138800621033 -81.5846252441406
2.54079055786133 -75.8466262817383
2.68452548980713 -70.0840454101562
2.45801520347595 -73.4646148681641
2.65082812309265 -87.7448959350586
2.72440934181213 -86.15185546875
2.58847188949585 -67.1451568603516
2.88982057571411 -88.7006988525391
2.75014090538025 -88.457145690918
2.69056153297424 -87.9488754272461
2.82835960388184 -82.1494522094727
2.6295428276062 -79.4650039672852
2.44526171684265 -82.6398773193359
2.64860701560974 -76.170539855957
2.50303196907043 -74.8846435546875
2.71677994728088 -83.8508682250977
2.76602602005005 -70.4017944335938
2.82137489318848 -75.1296615600586
2.83043384552002 -76.4434280395508
2.83027338981628 -77.1600341796875
2.925372838974 -78.7256088256836
2.6216151714325 -83.2075271606445
2.76164412498474 -75.7241592407227
2.80314612388611 -70.3511657714844
2.86078810691833 -70.7213287353516
2.83818793296814 -84.6758041381836
2.48318362236023 -66.4057083129883
2.61948251724243 -69.3972396850586
2.67753005027771 -71.7253723144531
2.70741128921509 -73.5540008544922
2.80139374732971 -71.2606353759766
2.74197793006897 -69.695426940918
2.78948879241943 -88.2267227172852
2.62444233894348 -65.2479095458984
2.80893182754517 -76.8902893066406
2.79255700111389 -69.1452178955078
2.71803641319275 -54.8110656738281
2.8097972869873 -53.0141792297363
2.82792592048645 -70.1534729003906
2.76625514030457 -72.3749160766602
2.74670267105103 -83.1584701538086
2.94292140007019 -81.5183258056641
2.8570556640625 -90.2239074707031
3.01581478118896 -66.675048828125
2.83505153656006 -70.6030578613281
2.80435919761658 -73.5749969482422
2.9899697303772 -71.531852722168
2.83801555633545 -92.9688491821289
3.07410883903503 -76.6011199951172
3.01082348823547 -87.1489868164062
2.93433523178101 -59.1780281066895
2.78388571739197 -84.947883605957
3.01603984832764 -79.1177673339844
2.93318867683411 -88.5170516967773
2.97302794456482 -83.6522598266602
2.91206407546997 -87.1973266601562
2.88636136054993 -89.8340835571289
2.76367783546448 -84.5743713378906
2.54195213317871 -59.9606742858887
2.49037194252014 -72.1154022216797
2.75982189178467 -74.0023956298828
2.74949884414673 -79.405876159668
2.62755990028381 -58.4131507873535
2.56374835968018 -87.2014541625977
2.68553400039673 -78.6502914428711
2.36429977416992 -75.0016479492188
2.59759998321533 -83.921760559082
2.7899124622345 -62.847843170166
2.70080304145813 -62.9828491210938
2.65331768989563 -68.1362838745117
2.69457602500916 -66.3768692016602
2.73217535018921 -77.2653503417969
2.79845523834229 -63.8091239929199
2.76388263702393 -63.7169456481934
2.71315121650696 -52.9136238098145
2.59986734390259 -64.7308654785156
2.63860988616943 -74.7727890014648
2.64979028701782 -60.5114250183105
2.5654821395874 -61.6386070251465
2.62262535095215 -69.3978042602539
2.66525316238403 -64.8379287719727
2.64330577850342 -69.5105438232422
2.71835923194885 -81.7500991821289
2.6046838760376 -64.4415969848633
2.75912594795227 -56.8609809875488
2.69323587417603 -80.9369430541992
2.61759853363037 -70.8010406494141
2.57976269721985 -66.7213668823242
2.59150171279907 -74.1493835449219
2.66505312919617 -65.9629287719727
2.5120153427124 -63.4958801269531
2.69956827163696 -59.2811851501465
2.5480740070343 -81.8733520507812
2.65445566177368 -59.6117248535156
2.72582077980042 -60.1830978393555
2.70263314247131 -77.4190521240234
2.68063139915466 -76.4137344360352
2.7941198348999 -80.8284301757812
2.71783685684204 -71.402473449707
2.75864124298096 -78.0841598510742
2.88114142417908 -78.1415710449219
2.74838376045227 -74.2140274047852
2.71454095840454 -85.4253311157227
2.77985954284668 -78.1237411499023
2.87936067581177 -82.7871017456055
2.69205737113953 -68.5981292724609
2.68926572799683 -74.3143539428711
2.64693307876587 -74.3960266113281
2.72382998466492 -72.3056945800781
2.82952499389648 -70.3731994628906
2.92575001716614 -70.1606597900391
2.75308752059937 -66.0790328979492
2.70182824134827 -71.0205841064453
2.75525236129761 -70.5765151977539
2.74237537384033 -75.3779830932617
2.78885769844055 -86.3879623413086
2.52764964103699 -71.9750366210938
2.58759140968323 -86.4465942382812
2.75553679466248 -79.5029525756836
2.68847632408142 -78.35009765625
2.83837413787842 -66.7474365234375
2.92316913604736 -80.83203125
2.84394264221191 -73.4432830810547
2.78796100616455 -73.9499740600586
2.85210013389587 -68.7806091308594
2.69592952728271 -71.0001754760742
2.71859741210938 -79.0605697631836
2.63426876068115 -84.6121978759766
2.6098210811615 -94.8432769775391
2.76524543762207 -83.869758605957
2.37371230125427 -68.2976226806641
2.61417317390442 -79.0821380615234
2.62799525260925 -79.6626129150391
2.59528636932373 -83.5676422119141
2.62779331207275 -81.5385360717773
2.46475172042847 -83.0249481201172
2.66437172889709 -73.8123397827148
2.93653845787048 -80.7824478149414
2.65817952156067 -79.0539245605469
2.87682747840881 -78.6756591796875
2.84522485733032 -78.0113067626953
2.73936748504639 -101.46940612793
2.91353321075439 -90.5729598999023
2.93406915664673 -86.865478515625
2.82711005210876 -79.6784896850586
2.83617401123047 -93.3677520751953
2.83453607559204 -92.049919128418
3.1620717048645 -101.025276184082
3.1218740940094 -95.3664245605469
3.04773354530334 -95.3687286376953
3.11155700683594 -94.9634323120117
3.26563572883606 -95.1178359985352
3.01736330986023 -81.4647445678711
2.96606993675232 -92.500617980957
2.99975609779358 -78.8006057739258
2.99568891525269 -88.0691146850586
2.79227185249329 -81.4089965820312
2.93732404708862 -75.7763900756836
2.72205638885498 -83.6342849731445
2.90715193748474 -88.5817031860352
2.92392635345459 -88.0781860351562
3.20825839042664 -88.2719650268555
3.34738993644714 -80.396369934082
2.98080134391785 -79.7014617919922
3.0516185760498 -82.0687637329102
3.28870058059692 -95.6280212402344
3.12581658363342 -81.7213439941406
2.92975163459778 -82.4597854614258
2.96583247184753 -72.4702835083008
3.06038045883179 -91.8080596923828
3.02329134941101 -75.9470138549805
3.28071141242981 -68.3221206665039
3.30661201477051 -82.4071502685547
2.93618965148926 -74.7228851318359
3.25437521934509 -65.8927154541016
3.01139235496521 -63.4904670715332
2.99745488166809 -70.5807037353516
3.13482809066772 -90.523078918457
3.08732104301453 -89.9297637939453
3.00499653816223 -87.8799209594727
3.0789749622345 -82.936637878418
3.14156913757324 -83.4987945556641
3.06047558784485 -94.0771026611328
3.09724640846252 -99.0902481079102
3.05203771591187 -90.9166870117188
3.05601048469543 -80.6200332641602
3.09735488891602 -91.0557250976562
2.97356915473938 -87.2188339233398
3.0165479183197 -70.6343765258789
3.16363501548767 -75.6342849731445
3.05424547195435 -90.462760925293
3.00121378898621 -75.5429306030273
3.10272097587585 -75.1954727172852
3.14227700233459 -83.7099151611328
3.06077241897583 -85.5531234741211
3.0328848361969 -72.9086990356445
2.96754264831543 -75.4447708129883
3.1041214466095 -89.2464065551758
3.17997860908508 -96.0371398925781
2.92007327079773 -108.929946899414
3.19957876205444 -101.79907989502
3.08377027511597 -97.3320846557617
3.1223475933075 -99.5515975952148
2.97883248329163 -110.767318725586
2.88523435592651 -97.2048187255859
3.26219463348389 -80.7971954345703
3.00367832183838 -87.5063323974609
3.15059971809387 -96.7568435668945
3.25374674797058 -69.2692794799805
2.91337013244629 -66.3862075805664
2.97221088409424 -72.7750396728516
3.09672951698303 -68.9270401000977
2.93808436393738 -82.0265197753906
3.0380961894989 -75.1647567749023
3.1501247882843 -76.3501815795898
3.1458375453949 -66.8434677124023
3.20066809654236 -67.5938034057617
3.18320417404175 -78.8674011230469
3.1962194442749 -71.9182586669922
2.92260932922363 -85.8196563720703
3.1171190738678 -89.2265319824219
3.00191307067871 -83.0022048950195
3.02561855316162 -101.439521789551
2.99055433273315 -60.2682037353516
3.08123755455017 -89.955192565918
2.66318726539612 -80.142463684082
2.68805813789368 -93.0903167724609
2.94628143310547 -68.2219467163086
3.01500868797302 -89.8322219848633
3.08315253257751 -72.8323745727539
3.02307033538818 -75.0261535644531
3.02356791496277 -77.804817199707
3.1788272857666 -78.7366409301758
3.10790300369263 -100.212699890137
2.8921959400177 -102.409049987793
2.83807301521301 -117.702583312988
2.64336729049683 -99.2434463500977
2.75763463973999 -106.13191986084
2.69883179664612 -120.880363464355
2.70229244232178 -102.924461364746
2.31442546844482 -103.296699523926
2.83166456222534 -100.207878112793
2.73925995826721 -81.5978546142578
2.84996104240417 -94.5604705810547
3.18495798110962 -82.7439422607422
3.07703566551208 -105.658668518066
3.0152382850647 -103.309295654297
2.94225549697876 -82.3891677856445
2.97592401504517 -71.9986572265625
3.13208270072937 -72.9053115844727
3.02222561836243 -77.0671463012695
2.84305429458618 -102.914360046387
2.9995265007019 -93.3044357299805
2.64827156066895 -70.8454666137695
2.7199912071228 -73.0687866210938
2.75553727149963 -95.3970565795898
2.62649965286255 -69.0230331420898
2.95823788642883 -73.9253387451172
3.03324007987976 -91.5212249755859
3.0207371711731 -84.6314697265625
2.6672055721283 -90.8845367431641
2.84491753578186 -86.1608810424805
2.84243512153625 -87.9049224853516
2.84973931312561 -87.2015686035156
2.62280488014221 -110.719680786133
2.57293200492859 -89.119987487793
2.62403583526611 -98.3777542114258
2.55302977561951 -93.1456604003906
2.58754277229309 -90.9747085571289
2.60048222541809 -72.3850936889648
2.8917498588562 -57.838020324707
2.92710971832275 -95.5261535644531
2.83836555480957 -66.4686584472656
2.90365076065063 -79.8054122924805
2.66777229309082 -85.8783416748047
2.87744569778442 -68.5714111328125
2.64784049987793 -71.3317642211914
2.37959837913513 -76.9983139038086
2.27813720703125 -90.83251953125
2.32761240005493 -97.5894927978516
2.31859016418457 -88.0173873901367
2.24541831016541 -102.35661315918
2.24507451057434 -106.999031066895
2.54789018630981 -102.240051269531
2.50025033950806 -81.0599975585938
2.37172818183899 -104.349510192871
2.2811131477356 -92.5941696166992
2.39943146705627 -94.1106338500977
2.10332250595093 -90.7491836547852
2.31605172157288 -91.6838684082031
2.58287739753723 -104.448310852051
2.79160118103027 -88.7912521362305
2.37534976005554 -68.8821487426758
2.67911529541016 -90.3337326049805
2.63672494888306 -79.5214385986328
2.57078838348389 -91.685905456543
2.72622895240784 -80.8096542358398
2.57854175567627 -98.5197830200195
2.63588356971741 -96.5321655273438
2.58576893806458 -84.5514221191406
2.51646900177002 -88.5561904907227
2.42543292045593 -92.8153305053711
2.78142046928406 -68.7702407836914
2.51721215248108 -84.0346450805664
3.02179956436157 -83.3545074462891
2.65167260169983 -72.8938217163086
2.77379488945007 -88.7505569458008
2.83450627326965 -66.708869934082
2.69333243370056 -83.8659973144531
2.93456029891968 -75.1095123291016
2.76791381835938 -68.6836547851562
2.83250069618225 -76.4716262817383
2.86733031272888 -79.2953033447266
2.95297145843506 -67.2241592407227
2.85071086883545 -59.7813453674316
2.86912274360657 -73.5245513916016
2.83522725105286 -63.7497901916504
2.94552779197693 -87.5077133178711
2.95174479484558 -63.3847503662109
3.13454365730286 -86.9857635498047
3.04837322235107 -69.7238845825195
2.85633540153503 -68.5457916259766
2.92247843742371 -63.9473533630371
2.81758522987366 -83.4886856079102
3.0152313709259 -71.4602432250977
2.94404792785645 -73.1005172729492
2.84704446792603 -91.5064697265625
2.6065616607666 -93.5602951049805
3.09011816978455 -97.8895492553711
2.95107936859131 -82.1222305297852
2.78842949867249 -68.5336761474609
2.77116703987122 -87.8759078979492
2.64143657684326 -78.0047149658203
2.87504529953003 -62.3229560852051
2.82278990745544 -62.8181610107422
2.8730046749115 -100.899139404297
3.23790240287781 -89.8190612792969
3.17596960067749 -99.2215805053711
3.17770862579346 -90.599609375
3.28134703636169 -90.2812957763672
3.26260471343994 -88.0295486450195
3.19606161117554 -80.0730361938477
3.22204542160034 -88.8416519165039
3.23375964164734 -74.0062942504883
3.07718276977539 -92.2990875244141
3.25346422195435 -83.2214202880859
3.17379522323608 -73.4670867919922
3.15332674980164 -50.643798828125
2.85423946380615 -55.1136741638184
3.10096502304077 -65.1581344604492
2.88108205795288 -58.9094581604004
3.16547226905823 -70.714241027832
3.14238834381104 -60.6988334655762
2.70588254928589 -81.0097885131836
2.90198731422424 -69.8554229736328
2.92774486541748 -94.0026931762695
2.76348280906677 -85.2897338867188
2.97446703910828 -77.3612747192383
2.90889620780945 -75.3385391235352
2.82853984832764 -89.4635696411133
2.89090275764465 -83.1984634399414
2.80546259880066 -77.4243469238281
2.7245728969574 -104.935188293457
2.76201295852661 -97.7541961669922
2.72907495498657 -85.5010757446289
2.99271965026855 -80.9046630859375
3.1843147277832 -93.3782043457031
2.97810816764832 -84.8500747680664
3.18789100646973 -51.2938461303711
2.97057437896729 -61.3430442810059
3.18717837333679 -66.9520950317383
2.8898241519928 -58.7423667907715
3.03982138633728 -60.4101676940918
3.29425144195557 -55.8673782348633
3.06072068214417 -63.9241027832031
2.95871424674988 -62.8598899841309
3.09963130950928 -59.919677734375
3.04146027565002 -62.1094245910645
2.96358823776245 -64.3393859863281
3.02556347846985 -62.444637298584
3.13037848472595 -67.0454406738281
3.03670501708984 -70.7431716918945
2.70322608947754 -83.7775115966797
2.68934559822083 -82.0815734863281
2.90849018096924 -84.563606262207
2.82067275047302 -77.5084533691406
2.87308883666992 -69.1948776245117
2.69143962860107 -75.0138168334961
2.79238557815552 -72.6117630004883
2.78443121910095 -83.7242965698242
2.89274406433105 -63.728515625
2.67340016365051 -75.092155456543
2.70865106582642 -83.587272644043
2.58992409706116 -96.0291290283203
2.68956446647644 -77.2754516601562
2.68578934669495 -101.490882873535
2.70406603813171 -92.7010498046875
2.73353242874146 -83.3880386352539
2.68601727485657 -96.3417816162109
2.50960373878479 -93.5121917724609
2.51430130004883 -114.416801452637
2.79404091835022 -104.043975830078
2.79957818984985 -104.272483825684
2.63501000404358 -87.6889190673828
2.48424458503723 -105.434577941895
2.46717858314514 -78.2858352661133
2.51391553878784 -97.7077407836914
2.59596395492554 -76.4506759643555
2.59496164321899 -69.3393859863281
2.77581739425659 -63.9903373718262
2.89694786071777 -79.8708267211914
2.84463930130005 -49.0091896057129
2.66260194778442 -66.9095687866211
2.65255355834961 -71.6164093017578
2.94948053359985 -53.9928436279297
2.67343091964722 -65.201171875
2.77356696128845 -42.9533309936523
2.75407361984253 -68.7344207763672
2.76453018188477 -65.8431854248047
2.72301459312439 -48.7980461120605
2.72752237319946 -57.5358581542969
2.70795726776123 -65.4939117431641
2.60844826698303 -52.335334777832
2.70880246162415 -58.8380699157715
2.75809049606323 -50.5522766113281
2.69910168647766 -36.4699783325195
2.70065259933472 -42.6648788452148
2.77684640884399 -52.5414390563965
2.61840963363647 -66.3022384643555
2.68032932281494 -76.8329849243164
2.76108169555664 -64.123649597168
2.83072280883789 -71.3283309936523
2.70382571220398 -84.0397796630859
2.69416356086731 -76.4036407470703
2.68751120567322 -84.2298812866211
2.67531824111938 -78.7476348876953
2.58791995048523 -76.0548553466797
2.76612830162048 -60.9074478149414
2.82282590866089 -75.8050765991211
2.68820071220398 -85.2596130371094
2.51109099388123 -78.9425811767578
2.7028386592865 -61.9900665283203
2.71912503242493 -61.7388534545898
2.79781341552734 -77.1196441650391
2.74328899383545 -65.225456237793
2.59363627433777 -79.0166397094727
2.74371027946472 -70.5321273803711
2.86574745178223 -57.9591484069824
2.85180974006653 -55.5841178894043
2.71748328208923 -71.7463760375977
2.63765263557434 -62.6488876342773
2.5591197013855 -75.324348449707
2.70886659622192 -73.3202819824219
2.62888550758362 -78.6740493774414
2.52964854240417 -74.3733520507812
2.40853834152222 -78.8170471191406
2.40153408050537 -74.053840637207
2.45156478881836 -65.2320098876953
2.66987204551697 -82.7264633178711
2.58195304870605 -72.9411697387695
2.67794442176819 -69.2497100830078
2.60629916191101 -64.3929443359375
2.60957479476929 -71.1397247314453
2.68007874488831 -73.6685943603516
2.80242323875427 -81.9524612426758
2.74184226989746 -75.2929916381836
2.66623044013977 -80.1550064086914
2.62612652778625 -71.7163314819336
2.78889298439026 -63.5802459716797
2.87933826446533 -85.0600051879883
2.70976948738098 -73.7288970947266
2.72776865959167 -72.8970489501953
2.68320488929749 -65.4390411376953
2.71120262145996 -66.6841201782227
2.58076357841492 -81.7897338867188
2.87419271469116 -56.7113876342773
2.82083106040955 -63.6698570251465
2.87321758270264 -74.3018188476562
2.6967716217041 -82.9550018310547
2.84850931167603 -70.9141845703125
2.63004231452942 -89.1117172241211
2.73103594779968 -60.0676155090332
2.72470188140869 -70.4912185668945
2.76987242698669 -83.0924224853516
2.69224238395691 -68.7783432006836
2.67206048965454 -73.4666519165039
2.70952296257019 -58.6227264404297
2.69442534446716 -79.36572265625
2.77282810211182 -68.247673034668
2.86013221740723 -87.4459381103516
2.65949749946594 -76.4338150024414
2.64826822280884 -79.6871643066406
2.92459034919739 -60.1760902404785
2.75241041183472 -63.4156303405762
2.62293219566345 -79.0318908691406
2.57929515838623 -95.9649200439453
2.9350163936615 -66.1570358276367
2.93139004707336 -77.4465255737305
2.7793653011322 -91.0611267089844
2.94285035133362 -81.2720184326172
2.87038516998291 -70.7864532470703
3.01922273635864 -83.7639770507812
2.85772347450256 -76.6208953857422
2.83188509941101 -74.7817840576172
2.77433371543884 -83.2636947631836
2.87312722206116 -75.3349914550781
2.92137265205383 -77.8464965820312
3.05211806297302 -77.4283294677734
2.84398365020752 -68.0688247680664
2.9241189956665 -74.1783828735352
2.918701171875 -72.8741455078125
2.82756447792053 -64.7812042236328
2.93616628646851 -82.2483367919922
3.07945394515991 -84.4397964477539
3.13939714431763 -82.1893310546875
3.05880928039551 -97.4014739990234
3.27401804924011 -89.0861740112305
3.0686662197113 -90.4917831420898
3.29343914985657 -70.8244094848633
3.05916666984558 -104.122932434082
2.90213489532471 -104.991310119629
3.28496646881104 -92.9105224609375
3.05251455307007 -67.4146423339844
2.80477833747864 -81.6819229125977
3.0430154800415 -92.6881713867188
2.90729141235352 -106.193794250488
3.0710597038269 -105.844093322754
3.01885318756104 -99.7392654418945
3.03456830978394 -95.4261856079102
3.06256532669067 -97.3180847167969
2.8505973815918 -84.5057830810547
3.16954827308655 -60.4197654724121
3.34775376319885 -82.8070526123047
3.30050539970398 -79.5120620727539
3.22329640388489 -69.164306640625
3.01876878738403 -71.307731628418
2.83286499977112 -80.4346466064453
2.83668208122253 -74.8144607543945
3.37884402275085 -72.3917388916016
2.84850740432739 -74.2264633178711
2.87254095077515 -79.4519271850586
2.78508496284485 -63.755931854248
3.21671986579895 -66.1297454833984
3.31412625312805 -60.4497489929199
3.04876708984375 -66.4016571044922
2.68343329429626 -63.0017395019531
2.86425757408142 -60.3888778686523
2.93818140029907 -76.9742050170898
2.72065210342407 -63.7400016784668
2.95230269432068 -72.4243621826172
2.9242045879364 -92.8784332275391
2.72559189796448 -72.1273956298828
2.73808979988098 -83.6047592163086
2.96530485153198 -76.3415451049805
2.88168859481812 -81.6761322021484
2.9972186088562 -83.3661041259766
3.25872468948364 -80.8609008789062
3.02897310256958 -91.7465438842773
2.82768869400024 -66.2379608154297
2.924973487854 -89.9721908569336
2.77583909034729 -84.9062576293945
2.71949768066406 -87.9407348632812
3.2119677066803 -85.0230255126953
3.22821307182312 -76.1184234619141
2.91373515129089 -68.6124649047852
3.07185578346252 -88.9948425292969
3.18233585357666 -77.3390731811523
2.98935866355896 -68.6251373291016
3.13046455383301 -84.3589630126953
3.23428297042847 -79.7428283691406
3.09699487686157 -85.4257965087891
2.78448414802551 -71.8436126708984
3.34743428230286 -85.2253799438477
3.10763716697693 -74.518196105957
2.99521732330322 -56.5037651062012
2.96617937088013 -70.7719039916992
3.0749340057373 -64.073127746582
3.34538269042969 -66.0991439819336
3.41734457015991 -89.8266677856445
3.10776209831238 -87.0006713867188
2.7917332649231 -52.7951507568359
3.12061953544617 -78.2118225097656
2.44516658782959 -75.5951385498047
2.94555234909058 -73.4122085571289
2.75160956382751 -80.4498672485352
2.96681427955627 -90.5693130493164
2.57512640953064 -64.5560073852539
3.03738474845886 -93.1189727783203
3.21706199645996 -64.0444641113281
3.15713930130005 -65.1892013549805
3.53486657142639 -62.522045135498
3.31771445274353 -63.5662307739258
3.43780565261841 -53.6921920776367
3.31078171730042 -59.3679161071777
3.17418503761292 -46.5876579284668
3.15804123878479 -75.3391723632812
2.85530066490173 -62.5041618347168
3.02176022529602 -52.4812927246094
2.96604132652283 -87.8926391601562
3.07060885429382 -61.7585983276367
3.00122261047363 -65.0623016357422
3.19436407089233 -79.5002746582031
3.17504715919495 -79.5100021362305
3.36989569664001 -85.8897247314453
3.17252326011658 -67.3565826416016
3.08560395240784 -71.5113983154297
3.34175109863281 -68.7724609375
3.20946502685547 -56.7664833068848
3.07312250137329 -55.9438323974609
3.06314063072205 -71.9773406982422
2.95648789405823 -68.2636337280273
3.15365529060364 -65.5965270996094
3.07754993438721 -66.0248413085938
3.10817956924438 -66.5802841186523
3.00137495994568 -65.2867813110352
2.9915554523468 -73.6019744873047
3.08698391914368 -66.3629989624023
3.185706615448 -72.6168899536133
3.1502902507782 -89.2588119506836
3.31371355056763 -71.0780410766602
3.41713237762451 -86.6478424072266
3.26621913909912 -73.648567199707
3.06975221633911 -82.1380004882812
3.04185605049133 -87.036506652832
3.04572248458862 -89.9695358276367
2.99203681945801 -75.47705078125
3.19301819801331 -81.0695648193359
3.03689908981323 -67.8083801269531
3.05465054512024 -68.106201171875
3.16727066040039 -74.9439239501953
3.00456166267395 -91.7176208496094
3.11109328269958 -75.6777572631836
2.97471928596497 -94.4384536743164
3.12378215789795 -84.2547607421875
3.18915557861328 -81.3052444458008
3.31701612472534 -85.7730331420898
3.01243424415588 -79.8479309082031
2.87146353721619 -101.123291015625
3.09923243522644 -88.2267532348633
3.06758618354797 -80.7139663696289
2.84800243377686 -90.2176818847656
2.92728853225708 -87.7569198608398
3.19986653327942 -92.8684158325195
3.17620468139648 -85.0531616210938
3.12104082107544 -69.073616027832
3.07345199584961 -84.0186462402344
3.16551733016968 -81.6758804321289
3.14046692848206 -83.1199493408203
3.0700798034668 -78.0134353637695
3.23447012901306 -72.6029434204102
3.0507755279541 -90.9597473144531
2.90768313407898 -78.7585983276367
3.0354015827179 -76.9292221069336
3.01220202445984 -66.2783126831055
2.59915113449097 -80.0682678222656
2.86503791809082 -80.0472106933594
3.21563458442688 -74.1567916870117
3.24007701873779 -84.6794662475586
2.90100979804993 -80.3174514770508
2.9095458984375 -77.1272277832031
3.22324204444885 -72.4791030883789
3.01583981513977 -83.5873031616211
3.18847894668579 -45.7130088806152
3.27975010871887 -71.3671951293945
3.03286814689636 -75.0784149169922
2.89106321334839 -75.0568237304688
3.00578570365906 -82.3705139160156
3.03955364227295 -65.411506652832
2.89588046073914 -61.8523216247559
3.07995796203613 -67.2816314697266
3.07981085777283 -64.3819046020508
2.89652419090271 -61.3515663146973
3.1551342010498 -58.6795883178711
3.21072363853455 -75.4032516479492
2.92517876625061 -73.9413681030273
3.38095355033875 -73.7637405395508
3.21201729774475 -69.5437393188477
3.27922368049622 -70.8274002075195
3.014564037323 -76.3105697631836
3.2892735004425 -79.1676025390625
3.13178062438965 -69.6757354736328
3.26091170310974 -71.6603393554688
3.26969909667969 -80.7129058837891
3.06801414489746 -76.7433395385742
3.14589500427246 -75.9693984985352
3.20575404167175 -101.528228759766
2.99079298973083 -94.4394149780273
2.95381355285645 -83.3217010498047
3.06449604034424 -70.9449615478516
3.070561170578 -99.7307968139648
2.82015919685364 -104.071044921875
2.89367413520813 -78.8392944335938
2.89943814277649 -88.8767776489258
2.86213350296021 -103.201560974121
2.72492980957031 -87.72216796875
2.90502238273621 -91.4509353637695
2.89885306358337 -102.357650756836
3.02248811721802 -79.9093780517578
3.15045881271362 -72.5316848754883
3.15346765518188 -73.8737182617188
3.09516191482544 -71.8361892700195
3.2218906879425 -89.9452133178711
3.26110792160034 -82.3097534179688
3.23006391525269 -85.0222473144531
3.27967262268066 -69.1653823852539
3.41385388374329 -72.9153823852539
3.16763973236084 -66.3830108642578
3.14390635490417 -85.7685699462891
3.24227499961853 -82.2340469360352
3.31220865249634 -80.0329208374023
3.05001664161682 -70.8612594604492
3.08928513526917 -82.567268371582
3.04345345497131 -79.8948440551758
2.99045944213867 -78.0463333129883
2.87122750282288 -102.706245422363
3.09030628204346 -86.3041687011719
3.20691132545471 -86.4935760498047
3.13010573387146 -94.1020278930664
3.11107325553894 -89.0739974975586
2.98638439178467 -82.1701431274414
2.87856888771057 -72.5620269775391
2.94079399108887 -82.8227462768555
3.1147153377533 -89.5396575927734
2.82215762138367 -78.9774627685547
3.06973838806152 -83.8827743530273
2.99242973327637 -81.3787384033203
2.95166683197021 -82.0004272460938
2.89839720726013 -95.1105499267578
2.9850172996521 -94.3982086181641
3.02578234672546 -99.4845123291016
2.99587845802307 -95.7738647460938
3.08304238319397 -94.6877517700195
3.1504237651825 -93.6212539672852
3.04589128494263 -95.3859634399414
3.24424886703491 -90.7993469238281
2.68876004219055 -108.04761505127
2.86497354507446 -87.5710144042969
2.57819223403931 -86.7702178955078
2.71550154685974 -100.781524658203
2.85776734352112 -105.194862365723
2.58377170562744 -86.6123352050781
2.49999046325684 -91.9334030151367
2.76660871505737 -93.6180419921875
2.78160929679871 -94.1874542236328
2.95164775848389 -99.8319320678711
3.08868765830994 -89.5019378662109
2.72450041770935 -91.8918075561523
2.78267621994019 -87.0008926391602
3.0275251865387 -77.7030029296875
3.07316017150879 -78.1696090698242
2.85274791717529 -77.6679763793945
2.94624161720276 -71.7817306518555
2.95431303977966 -104.089294433594
2.77359890937805 -72.9289321899414
2.84483242034912 -26.0021877288818
2.85278224945068 -64.7118453979492
3.24611067771912 -72.79345703125
2.91473293304443 -74.6812286376953
2.90952038764954 -78.1182098388672
2.92618036270142 -86.9349670410156
2.98626661300659 -89.6799240112305
2.90591835975647 -95.1830749511719
2.92834806442261 -76.7731094360352
3.12061738967896 -87.0202560424805
3.42274165153503 -73.6192245483398
2.943763256073 -78.3348388671875
2.95912027359009 -93.4633026123047
3.10247778892517 -81.9176254272461
3.24128389358521 -86.9580688476562
3.08547139167786 -84.7441558837891
3.25058722496033 -65.6944808959961
3.08383321762085 -90.4897003173828
3.31422138214111 -91.9593658447266
3.34013366699219 -95.6610488891602
3.18172645568848 -97.7634124755859
3.03206133842468 -105.938751220703
3.04584312438965 -96.6245651245117
2.85909581184387 -78.3016738891602
2.90719318389893 -100.519187927246
3.03593015670776 -73.2512054443359
3.08775305747986 -68.8716278076172
2.78470969200134 -80.8117218017578
3.05137133598328 -80.4234390258789
2.91698551177979 -90.1341247558594
2.96962714195251 -93.7797088623047
2.95539903640747 -103.686416625977
2.88373351097107 -81.4531631469727
3.12405490875244 -50.0815963745117
3.13721084594727 -85.7492065429688
3.2691957950592 -41.9011878967285
3.06433892250061 -68.9187698364258
3.1167471408844 -67.7170562744141
3.07691144943237 -55.4327545166016
3.22882175445557 -55.2555122375488
2.89506602287292 -87.3775329589844
2.91017508506775 -93.5069122314453
3.24448156356812 -81.8667297363281
2.93643569946289 -73.0871810913086
2.86250042915344 -57.1124420166016
2.89505362510681 -92.8576889038086
2.83404326438904 -98.1216049194336
2.89214634895325 -73.7048187255859
3.0152575969696 -75.1809768676758
2.89212894439697 -76.2845001220703
3.11719155311584 -60.5417785644531
2.9700243473053 -71.9017181396484
2.88705945014954 -76.3285369873047
3.18214178085327 -61.6015510559082
3.09839797019958 -51.0500602722168
3.15949130058289 -74.3815765380859
3.06060552597046 -63.7845230102539
3.00551557540894 -54.4814147949219
2.92439079284668 -66.3446502685547
2.86465430259705 -61.9804039001465
2.9198637008667 -39.3397331237793
2.80229425430298 -56.9827537536621
2.95343589782715 -45.4797630310059
2.8338770866394 -40.6573066711426
3.01247239112854 -70.8403091430664
2.94287467002869 -67.5568542480469
2.91294813156128 -73.9248580932617
3.02440643310547 -95.5466232299805
3.30642104148865 -75.4990692138672
2.87040567398071 -62.9677124023438
2.93969655036926 -64.6192092895508
2.80253291130066 -53.452465057373
2.84229850769043 -62.9609642028809
2.81587743759155 -44.4768753051758
2.77280831336975 -73.1777191162109
2.72410440444946 -61.71484375
2.79597854614258 -79.1567001342773
2.78089165687561 -85.0281219482422
2.90745449066162 -90.7332992553711
2.9957709312439 -77.5834655761719
2.97147822380066 -88.3671035766602
2.61559128761292 -70.9762420654297
2.87805652618408 -97.9888076782227
2.9221658706665 -85.5418243408203
2.7214367389679 -78.1020126342773
2.64914965629578 -72.0591201782227
2.64724063873291 -68.7097854614258
2.64416861534119 -70.1674118041992
2.75817084312439 -67.5710830688477
2.67099642753601 -56.8243293762207
2.66272592544556 -36.2621078491211
2.63236331939697 -65.7819213867188
2.47258424758911 -50.6979370117188
2.24413299560547 -62.3621139526367
2.47999691963196 -76.0182876586914
2.33802723884583 -73.2360076904297
2.56646227836609 -62.8100318908691
2.53957772254944 -66.1984634399414
2.70575404167175 -81.2418365478516
2.54393863677979 -85.2702331542969
2.57466530799866 -80.9694137573242
2.66993069648743 -68.1424789428711
2.70238733291626 -74.6479797363281
2.56527853012085 -96.2606658935547
2.45999336242676 -66.0442352294922
2.71991920471191 -76.3256454467773
2.65349531173706 -69.6992950439453
2.62962865829468 -72.0881500244141
2.84031629562378 -93.0499801635742
2.54928636550903 -102.99845123291
2.69421410560608 -76.5746154785156
2.42405128479004 -101.912521362305
2.47259831428528 -68.6922302246094
2.61116814613342 -91.6987533569336
2.71392226219177 -78.6104125976562
2.49388432502747 -97.3341217041016
2.79720449447632 -90.2998962402344
2.76184248924255 -78.878547668457
2.52194571495056 -82.3685073852539
2.76432871818542 -80.2679824829102
2.43683528900146 -75.5416870117188
2.58640670776367 -87.1837463378906
2.92112588882446 -85.626838684082
2.5257351398468 -89.2983932495117
2.41007566452026 -101.179039001465
2.59950947761536 -96.5729293823242
2.5243775844574 -104.044364929199
2.3743679523468 -103.710678100586
2.35239434242249 -97.6703491210938
2.69960522651672 -87.3817291259766
2.62247228622437 -86.7460021972656
2.33880662918091 -66.2087783813477
2.75872707366943 -94.3929748535156
2.35656213760376 -88.3450088500977
2.3121862411499 -85.7983016967773
2.66261434555054 -91.7822494506836
2.50272440910339 -91.6892623901367
2.49298572540283 -79.1225051879883
2.41521883010864 -98.7572479248047
2.52702355384827 -64.5465087890625
2.42165565490723 -73.948974609375
2.49981021881104 -59.9357376098633
2.31716179847717 -77.870979309082
2.28458642959595 -60.5112571716309
2.43933296203613 -104.481033325195
2.39840865135193 -127.756126403809
2.3445086479187 -111.031425476074
2.18799662590027 -120.495216369629
2.52134203910828 -125.805557250977
2.14263796806335 -130.407943725586
2.65143728256226 -135.768569946289
2.44004225730896 -106.464202880859
2.38569283485413 -114.014419555664
2.56090927124023 -135.241180419922
2.51512479782104 -135.412216186523
2.18574690818787 -130.96110534668
2.473393201828 -151.605117797852
2.18854284286499 -158.461318969727
2.47535467147827 -148.649993896484
2.08193278312683 -166.849380493164
2.18062949180603 -143.166259765625
2.02885842323303 -147.720657348633
2.09399437904358 -132.589004516602
2.13330173492432 -141.933074951172
2.40520644187927 -146.502456665039
2.10101294517517 -167.37956237793
2.08191323280334 -158.387664794922
2.313636302948 -151.565551757812
1.94404077529907 -144.060119628906
2.40119218826294 -178.63525390625
2.23232245445251 -160.204299926758
2.22132992744446 -164.05290222168
2.22681045532227 -155.353790283203
2.4555492401123 -103.504951477051
2.54643678665161 -148.427444458008
2.12377500534058 -109.701293945312
2.63928174972534 -117.820953369141
2.63502597808838 -117.716644287109
2.60523653030396 -125.523590087891
2.87740898132324 -121.800758361816
3.0715229511261 -114.830986022949
2.80184769630432 -164.160369873047
2.42492723464966 -132.954864501953
2.44428253173828 -115.547744750977
2.87082862854004 -109.509330749512
2.42266130447388 -134.000381469727
2.65204763412476 -123.687652587891
2.65044593811035 -101.259948730469
2.44919323921204 -76.106201171875
2.51247239112854 -73.8442764282227
2.37634611129761 -78.9728546142578
2.17385005950928 -88.336051940918
2.16591453552246 -104.396011352539
2.49161171913147 -113.858390808105
2.37199807167053 -146.79084777832
2.33668303489685 -129.350463867188
2.4059910774231 -131.373977661133
2.44116973876953 -117.396865844727
2.26401829719543 -137.274200439453
2.2752845287323 -117.717681884766
2.47161054611206 -107.212348937988
2.47231912612915 -107.213691711426
2.76097512245178 -109.007469177246
2.46217775344849 -106.481803894043
2.78093385696411 -136.012832641602
2.63111639022827 -131.721603393555
2.6082820892334 -103.596130371094
2.62666320800781 -110.42024230957
2.46402525901794 -106.007743835449
2.46146106719971 -83.7761306762695
2.63794136047363 -101.759124755859
2.69618129730225 -90.6531677246094
2.6614670753479 -116.066566467285
2.72146129608154 -96.6459732055664
2.24298214912415 -103.926887512207
2.63800668716431 -135.055679321289
2.55769801139832 -110.834060668945
2.37450265884399 -100.152908325195
2.38402891159058 -110.018478393555
2.32073426246643 -89.7435455322266
2.31636786460876 -104.347198486328
2.52947306632996 -109.828567504883
2.32440996170044 -118.257064819336
2.44086575508118 -108.930526733398
2.23450255393982 -118.381996154785
2.50714492797852 -126.469779968262
2.63690066337585 -93.3206253051758
2.47397994995117 -91.0990600585938
2.59095168113708 -112.140556335449
2.54508137702942 -81.4852676391602
2.35051035881042 -92.2299270629883
2.52291202545166 -74.5708999633789
2.24241948127747 -94.91552734375
2.32029247283936 -101.324172973633
2.43030071258545 -82.3268508911133
2.24448323249817 -85.3035507202148
2.7098867893219 -86.7791519165039
2.33188128471375 -89.16748046875
2.22969150543213 -113.320922851562
2.23441958427429 -103.215316772461
2.49881839752197 -104.03247833252
2.33650946617126 -92.5389556884766
2.11381363868713 -100.988182067871
2.01691794395447 -90.6859512329102
2.21815085411072 -87.0054779052734
1.79921686649323 -89.7810897827148
2.00165128707886 -85.4978942871094
2.16450142860413 -95.089714050293
2.43587756156921 -104.645545959473
2.38963150978088 -89.863410949707
2.55000734329224 -84.8263549804688
2.41161394119263 -116.807693481445
2.04800653457642 -105.544105529785
2.64029169082642 -100.305335998535
2.51384425163269 -110.90119934082
2.4255530834198 -93.9172744750977
2.50499033927917 -111.428421020508
2.48525524139404 -108.83470916748
2.55920124053955 -108.025245666504
2.80431580543518 -97.1447448730469
2.78881144523621 -99.6695709228516
2.67268562316895 -113.306343078613
2.69424366950989 -106.636520385742
2.51579594612122 -84.4907455444336
2.75157713890076 -100.864967346191
2.5885763168335 -92.4505920410156
2.55978059768677 -126.553245544434
2.56789422035217 -111.82502746582
2.44104695320129 -108.391723632812
2.60543060302734 -115.141876220703
2.46900391578674 -102.296600341797
2.64160823822021 -106.841178894043
2.55867552757263 -115.233360290527
2.37229347229004 -117.87158203125
2.52284479141235 -88.2411193847656
2.59928274154663 -109.401138305664
2.57702898979187 -96.8571319580078
2.2379252910614 -107.171203613281
2.33278918266296 -102.131912231445
2.14815735816956 -101.525657653809
2.25199556350708 -114.701263427734
2.26309013366699 -113.459167480469
2.24568271636963 -105.554229736328
2.21739792823792 -112.562957763672
2.44680404663086 -124.805328369141
2.29974746704102 -113.874588012695
2.30819892883301 -117.149848937988
2.1849057674408 -108.180572509766
2.18967866897583 -131.397766113281
2.26295804977417 -108.838729858398
2.20740675926208 -119.403533935547
2.37430858612061 -109.13818359375
2.36407995223999 -118.132804870605
2.20740079879761 -128.216323852539
2.16961431503296 -98.7065811157227
2.11098670959473 -104.348457336426
2.35984992980957 -142.267639160156
2.50084829330444 -112.816757202148
2.36818385124207 -126.784622192383
2.14370656013489 -100.900947570801
2.43827199935913 -115.938034057617
2.34432721138 -128.005294799805
2.41110873222351 -122.782989501953
2.53289937973022 -114.357551574707
2.20603919029236 -137.337036132812
2.59499907493591 -127.928970336914
2.57821655273438 -119.437576293945
2.20365405082703 -116.780944824219
2.31043982505798 -111.044342041016
2.14525580406189 -112.881340026855
2.28604006767273 -115.866317749023
2.39634442329407 -119.591041564941
2.12601637840271 -114.13916015625
2.18283772468567 -109.806434631348
2.31559300422668 -102.535614013672
2.13304042816162 -116.571723937988
2.07939100265503 -110.416351318359
2.03775525093079 -111.156707763672
2.07379603385925 -105.411148071289
2.28081870079041 -117.95336151123
2.33410000801086 -122.923736572266
2.2908947467804 -104.566551208496
2.42966389656067 -118.05443572998
2.270423412323 -96.731559753418
2.16230988502502 -117.545097351074
2.05647444725037 -115.580268859863
2.14577126502991 -113.636123657227
2.04565095901489 -123.583938598633
2.11865615844727 -109.822708129883
2.28958678245544 -124.346656799316
2.14397311210632 -105.351486206055
2.34972214698792 -106.298637390137
2.21450066566467 -113.692321777344
2.33717966079712 -104.101455688477
2.1845006942749 -107.002555847168
2.06745910644531 -107.636001586914
1.92827010154724 -102.791717529297
1.91469943523407 -100.986839294434
1.85911822319031 -101.77668762207
2.18354249000549 -109.135139465332
2.01974177360535 -103.664878845215
1.9116302728653 -90.7990341186523
2.17611527442932 -101.773826599121
2.22585368156433 -109.861053466797
2.18809461593628 -101.510551452637
2.06968641281128 -90.3680038452148
2.28787040710449 -104.820266723633
2.16412591934204 -84.6872100830078
2.25648927688599 -100.671844482422
2.51718950271606 -106.294273376465
2.15864777565002 -93.9750671386719
2.23809814453125 -108.103897094727
2.08459067344666 -104.303291320801
2.02602815628052 -94.4064559936523
1.89379405975342 -92.5587310791016
1.98957502841949 -86.2074127197266
2.11219215393066 -111.251258850098
1.96236431598663 -104.607650756836
2.02024006843567 -101.726463317871
2.0433783531189 -110.147201538086
2.06078243255615 -102.528450012207
2.2753267288208 -109.174468994141
2.09974098205566 -113.185920715332
2.28115153312683 -117.285263061523
2.11014318466187 -108.184989929199
2.20192503929138 -91.3404922485352
2.37609457969666 -90.5295486450195
2.54022216796875 -101.585174560547
2.25577259063721 -107.256355285645
2.26797437667847 -78.5182037353516
2.25603222846985 -97.3296890258789
2.44451951980591 -81.3781280517578
2.44444489479065 -89.6963958740234
2.18580651283264 -91.0976333618164
2.35382437705994 -74.3968887329102
2.13097429275513 -88.0694351196289
2.2725350856781 -77.1986694335938
2.53200387954712 -97.1383056640625
2.3588547706604 -94.8757629394531
2.09214067459106 -106.716377258301
2.09894108772278 -89.3263549804688
2.22128939628601 -109.029350280762
2.23759794235229 -105.601600646973
2.01295685768127 -99.9876251220703
2.18987679481506 -82.9487380981445
2.48101592063904 -97.7749404907227
2.31822609901428 -107.377998352051
2.40964388847351 -85.1183242797852
2.28709077835083 -102.125389099121
2.16096758842468 -102.813819885254
2.14539384841919 -95.2586135864258
1.91738569736481 -105.932655334473
2.21470952033997 -88.2445373535156
2.21483325958252 -101.994850158691
2.33054184913635 -80.6951446533203
2.10876965522766 -98.1483840942383
2.11135745048523 -112.199234008789
2.35904431343079 -122.850601196289
2.41029191017151 -54.9584007263184
2.23558306694031 -61.905590057373
2.09646606445312 -81.6462249755859
2.21303844451904 -91.1025924682617
2.12375068664551 -90.3614501953125
2.02565789222717 -89.9635696411133
2.20866966247559 -85.5444641113281
2.11391162872314 -79.2212677001953
2.12247490882874 -98.2199554443359
2.07290577888489 -115.749588012695
2.06962919235229 -93.8066253662109
2.08115649223328 -103.036552429199
2.18271327018738 -99.8921813964844
2.02368330955505 -97.6303482055664
2.18618035316467 -97.3833465576172
2.14990258216858 -95.0399780273438
2.14531469345093 -77.4765396118164
2.13387131690979 -69.9105682373047
2.15981030464172 -77.9554595947266
1.95667099952698 -90.5363616943359
2.11842894554138 -82.4081344604492
2.10707855224609 -79.8760528564453
1.94464182853699 -72.1108169555664
2.08101487159729 -85.051628112793
2.09642195701599 -85.7910003662109
2.04369592666626 -81.0502853393555
2.04577898979187 -82.9683532714844
1.99112904071808 -89.2406158447266
2.06726598739624 -91.7223129272461
2.00180959701538 -69.731803894043
2.02484059333801 -87.7179870605469
2.0467369556427 -75.4105072021484
2.2124650478363 -84.9501647949219
2.36201667785645 -65.7103805541992
2.34067487716675 -98.8540420532227
2.33375668525696 -84.6596908569336
2.2027702331543 -108.670608520508
2.16488814353943 -114.055374145508
1.99188363552094 -119.465270996094
2.05405426025391 -118.237831115723
2.02551054954529 -116.353721618652
2.19320392608643 -123.309997558594
2.1370530128479 -114.015998840332
2.42783212661743 -73.3180160522461
2.43876552581787 -94.6815948486328
2.22756004333496 -97.2287063598633
2.63256859779358 -95.7441024780273
2.48681116104126 -116.364143371582
2.25932765007019 -107.962364196777
2.39082908630371 -111.114410400391
2.53293800354004 -98.8562393188477
2.72025728225708 -95.2412109375
2.27813029289246 -108.548225402832
2.24655675888062 -106.411720275879
2.27201890945435 -106.693054199219
2.22875905036926 -86.7234344482422
2.36162996292114 -85.1182708740234
2.48278546333313 -99.4652709960938
2.33896493911743 -100.057525634766
2.335608959198 -88.4595260620117
2.2158465385437 -106.11840057373
2.14715480804443 -97.0703201293945
2.34180688858032 -109.789512634277
2.54285025596619 -116.530746459961
2.87703132629395 -101.926048278809
2.44441533088684 -109.742553710938
2.67326807975769 -108.208335876465
2.60720181465149 -109.971801757812
2.21199107170105 -97.7718048095703
2.59954261779785 -89.5927886962891
2.56764316558838 -91.2172317504883
2.52979683876038 -104.558433532715
2.28555989265442 -97.6364822387695
2.46528601646423 -83.7774200439453
2.71432638168335 -116.304702758789
2.45241761207581 -90.943717956543
2.44473910331726 -105.884803771973
2.60768222808838 -102.752326965332
2.23040962219238 -98.0982131958008
2.34223461151123 -94.6666259765625
2.2316997051239 -111.280006408691
2.45190477371216 -105.828872680664
2.53622722625732 -95.7117385864258
2.48275661468506 -97.7204895019531
2.61085319519043 -117.77188873291
2.4983913898468 -111.245269775391
2.47504472732544 -105.895263671875
2.47530269622803 -96.7265853881836
2.47585296630859 -91.8262786865234
2.41293048858643 -109.606086730957
2.44740414619446 -102.906806945801
2.72416758537292 -58.9757652282715
2.50177788734436 -108.757675170898
2.20342707633972 -101.413063049316
2.41839385032654 -102.980651855469
2.57825231552124 -93.5810775756836
2.7608847618103 -81.5858764648438
2.49258255958557 -93.28515625
2.22407078742981 -105.978607177734
2.35575652122498 -98.8232269287109
2.50766658782959 -99.9270553588867
2.53049325942993 -101.78394317627
2.42435789108276 -89.6022872924805
2.35216760635376 -102.129837036133
2.38909316062927 -122.528434753418
2.86852598190308 -124.357421875
2.51032280921936 -89.5145721435547
2.3976686000824 -115.487937927246
2.38613843917847 -106.918960571289
2.41943049430847 -103.470634460449
2.57468318939209 -100.560066223145
2.56650495529175 -91.2058868408203
2.49704241752625 -114.891036987305
2.5761775970459 -115.296432495117
2.69688081741333 -110.08179473877
2.6685733795166 -108.819526672363
2.30144882202148 -108.98282623291
2.48894834518433 -125.296501159668
2.36251997947693 -110.64136505127
2.58843374252319 -99.4998474121094
2.34274363517761 -119.236618041992
2.36409044265747 -121.382843017578
2.41673707962036 -96.4856643676758
2.56736540794373 -103.377975463867
2.71972274780273 -123.042419433594
2.40043044090271 -116.701156616211
2.44383025169373 -115.047790527344
2.3906557559967 -127.424575805664
2.23357534408569 -111.072525024414
2.89209985733032 -139.343734741211
2.71858763694763 -116.204765319824
2.51773571968079 -142.570159912109
2.41009330749512 -117.995956420898
2.31843709945679 -150.566802978516
2.43734908103943 -158.735382080078
2.0350513458252 -123.395416259766
2.32126379013062 -116.057647705078
2.36521506309509 -173.583114624023
2.48272514343262 -137.495574951172
2.53731918334961 -138.16813659668
2.44181036949158 -135.871368408203
2.47309899330139 -124.25171661377
2.39963889122009 -106.164184570312
2.41949462890625 -111.653060913086
2.79575657844543 -96.944091796875
2.63985776901245 -97.7397308349609
2.55694961547852 -118.813270568848
1.95642554759979 -117.252174377441
2.28380465507507 -120.167442321777
1.97291660308838 -131.969055175781
2.23402690887451 -137.783340454102
2.14492058753967 -130.507675170898
2.37059760093689 -103.868766784668
2.44326734542847 -117.444869995117
2.46624064445496 -120.868721008301
2.16744565963745 -138.721466064453
2.26215958595276 -152.097106933594
2.26884698867798 -165.611343383789
2.20015835762024 -166.700256347656
2.40429902076721 -167.359069824219
2.33707094192505 -162.696258544922
2.38045501708984 -142.892272949219
2.41744089126587 -151.929595947266
2.17964029312134 -143.281005859375
2.19865775108337 -179.001388549805
2.38176536560059 -128.373565673828
2.43296813964844 -160.906463623047
2.31118941307068 -159.534027099609
2.25033617019653 -136.54069519043
2.22569012641907 -158.176483154297
2.18305253982544 -142.334518432617
2.27636241912842 -155.332763671875
2.22444272041321 177.739791870117
2.04400897026062 -164.027069091797
2.19421100616455 -158.387435913086
2.13675475120544 -164.065521240234
2.03775858879089 -171.113830566406
2.10144734382629 -148.23371887207
1.99269378185272 -148.159255981445
2.16800093650818 -168.723068237305
2.19677305221558 -146.556243896484
2.02109527587891 -159.340667724609
2.10424065589905 -143.564544677734
2.3599169254303 -142.436935424805
2.11154818534851 -152.881454467773
2.21388459205627 -142.585632324219
2.03286671638489 -149.989486694336
2.29530191421509 -141.936492919922
2.44887518882751 -152.676849365234
2.44924068450928 -152.053192138672
2.32570838928223 -143.319274902344
2.25220537185669 -128.609634399414
2.14015460014343 -140.849899291992
2.19478344917297 -140.002090454102
2.11618900299072 -147.211837768555
2.2065863609314 -164.760452270508
2.23103737831116 -167.956069946289
2.29778170585632 -179.665786743164
2.38975119590759 -155.719436645508
2.61138820648193 -154.625366210938
2.5306339263916 -124.486511230469
2.51451468467712 -137.747406005859
2.6151111125946 -105.482833862305
2.59771847724915 -131.933258056641
2.62656164169312 -115.221206665039
2.39382863044739 -123.039688110352
2.47640228271484 -142.139953613281
2.28363037109375 -129.276992797852
2.41015601158142 -144.493698120117
2.74789881706238 -145.823776245117
2.49008107185364 -143.230712890625
2.46352791786194 -145.217224121094
2.51626825332642 -150.167678833008
2.37619972229004 -142.483245849609
2.38720631599426 -143.712860107422
2.42828798294067 -130.500610351562
2.41117572784424 -136.545684814453
2.350670337677 -133.824615478516
2.33167481422424 -145.424057006836
2.3276801109314 -133.508514404297
2.3461287021637 -131.753234863281
2.28695726394653 -136.139373779297
2.29295992851257 -155.709106445312
2.49551963806152 -129.904525756836
2.31911039352417 -138.632232666016
2.45963883399963 -137.4462890625
2.40073347091675 -140.47265625
2.40653777122498 -148.345169067383
2.26008296012878 -146.323379516602
2.43025088310242 -145.470901489258
2.57630848884583 -134.522186279297
2.35821413993835 -138.783843994141
2.39746117591858 -141.803482055664
2.43174123764038 -133.404769897461
2.34736132621765 -130.511703491211
2.40711569786072 -109.442604064941
2.47078442573547 -107.632545471191
2.47267460823059 -134.56510925293
2.54718732833862 -134.028335571289
2.48784875869751 -135.290267944336
2.49972033500671 -144.734771728516
2.68953466415405 -111.998329162598
2.60558843612671 -122.542060852051
2.65814328193665 -129.531219482422
2.59345459938049 -98.6959609985352
2.63152718544006 -116.225776672363
2.61431050300598 -135.573104858398
2.87542915344238 -111.42992401123
2.84946513175964 -113.98420715332
2.63985276222229 -120.609901428223
2.57828235626221 -119.097854614258
2.43284583091736 -124.421951293945
2.38920402526855 -142.520889282227
2.50756502151489 -134.459671020508
2.4249792098999 -145.34423828125
2.3944149017334 -155.767974853516
2.5606153011322 -176.531204223633
2.22732329368591 -158.406845092773
2.43576598167419 -155.389465332031
2.35390758514404 -158.561630249023
2.53003072738647 -140.555404663086
2.58335900306702 -119.188468933105
2.76959466934204 -110.100135803223
2.4163670539856 -94.3315124511719
2.32530975341797 -110.936515808105
2.67728590965271 -97.9820098876953
2.7463960647583 -118.323654174805
2.55270886421204 -110.139457702637
2.50289225578308 -114.255180358887
2.33120012283325 -132.778823852539
2.39128255844116 -96.1425170898438
2.60595965385437 -114.71622467041
2.42527461051941 -108.17081451416
2.63075280189514 -128.985122680664
2.49541521072388 -103.776824951172
2.33783721923828 -116.049819946289
2.43483996391296 -117.296051025391
2.47125005722046 -108.994117736816
2.53147649765015 -125.363098144531
2.3602602481842 -102.893020629883
2.55642938613892 -102.544212341309
2.3612642288208 -80.4394378662109
2.49440431594849 -121.514762878418
2.48612141609192 -121.815895080566
2.4341766834259 -113.704681396484
2.68985557556152 -123.384170532227
2.57758760452271 -128.956344604492
2.40740132331848 -133.348037719727
2.54744648933411 -116.117012023926
2.42340087890625 -144.991806030273
2.31008553504944 -128.904327392578
2.37057638168335 -140.657455444336
2.4337739944458 -142.051223754883
2.28928828239441 -139.312362670898
2.48164844512939 -154.746734619141
2.3879017829895 -153.488861083984
2.32349276542664 -149.685928344727
2.52891111373901 -137.45930480957
2.4878032207489 -148.376815795898
2.43081045150757 -126.31672668457
2.39987277984619 -152.074783325195
2.42411828041077 -127.574142456055
2.33003687858582 -153.781036376953
2.63628506660461 -136.50373840332
2.53266286849976 -147.017807006836
2.17582726478577 -145.568023681641
2.27039122581482 -129.591293334961
2.27108788490295 -135.279907226562
2.20952796936035 -123.36994934082
2.32007241249084 -121.37646484375
2.34257483482361 -134.974136352539
2.31447672843933 -152.277191162109
2.10558915138245 -126.550064086914
2.25035285949707 -126.433609008789
2.21894478797913 -121.48983001709
2.35317134857178 -126.976089477539
2.4495153427124 -122.985900878906
2.3209376335144 -119.531341552734
2.44503450393677 -128.408660888672
2.48894953727722 -141.577407836914
2.35561871528625 -132.098098754883
2.41941714286804 -129.207046508789
2.38288116455078 -115.076965332031
2.35120964050293 -135.631454467773
2.2860369682312 -135.462448120117
2.33591461181641 -137.764907836914
2.43785858154297 -129.398101806641
2.37527775764465 -140.497497558594
2.20568299293518 -135.748687744141
2.15919661521912 -130.741622924805
2.3156316280365 -130.745361328125
2.24609589576721 -130.202377319336
2.33151340484619 -142.076309204102
2.25547242164612 -137.254180908203
2.32352590560913 -138.316284179688
2.36082792282104 -138.988708496094
2.27923536300659 -119.24983215332
2.35235524177551 -125.715263366699
2.19608879089355 -127.556022644043
2.11582565307617 -121.910820007324
2.350252866745 -115.87451171875
2.30025362968445 -131.003433227539
2.48750710487366 -133.915298461914
2.38783264160156 -136.588241577148
2.31367659568787 -142.252487182617
2.14147615432739 -129.701751708984
2.4790894985199 -146.842498779297
2.36246705055237 -138.999618530273
2.40970468521118 -144.52360534668
2.45074772834778 -130.971710205078
2.48934149742126 -138.207580566406
2.34985065460205 -139.193893432617
2.31653308868408 -147.937484741211
2.34938192367554 -145.870330810547
2.38194799423218 -121.437980651855
2.40841794013977 -141.735717773438
2.35516953468323 -134.200500488281
2.45953226089478 -131.877944946289
2.45408916473389 -141.371948242188
2.42088484764099 -135.586853027344
2.52061152458191 -138.556457519531
2.318115234375 -133.869964599609
2.37905383110046 -137.007827758789
2.22869229316711 -125.518852233887
2.2460880279541 -135.475616455078
2.3948392868042 -142.964736938477
2.24763083457947 -132.205551147461
2.20707178115845 -145.607177734375
2.38905692100525 -145.276443481445
2.34033489227295 -136.298202514648
2.43075108528137 -142.821151733398
2.19220972061157 -135.648208618164
2.38220477104187 -137.697448730469
2.26628279685974 -129.763031005859
2.31218457221985 -131.457077026367
2.33766889572144 -142.99072265625
2.53371405601501 -143.785202026367
2.39388489723206 -134.466720581055
2.37975645065308 -135.427093505859
2.36041164398193 -134.415588378906
2.32400703430176 -144.532302856445
2.22187089920044 -137.45866394043
2.48763036727905 -145.571197509766
2.33926963806152 -134.438949584961
2.2419331073761 -134.493515014648
2.2052628993988 -146.445617675781
2.2337634563446 -142.276504516602
2.35889625549316 -122.634719848633
2.29899573326111 -127.386772155762
2.47750949859619 -122.545684814453
2.30547499656677 -131.835052490234
2.23243188858032 -137.457824707031
2.38150501251221 -146.695281982422
2.35677981376648 -139.173782348633
2.40088748931885 -123.413909912109
2.2581148147583 -135.236297607422
2.28277635574341 -125.774490356445
2.31867933273315 -127.546493530273
2.49319386482239 -110.567626953125
2.5166187286377 -120.175910949707
2.46098351478577 -134.376495361328
2.42828369140625 -137.048248291016
2.39692544937134 -120.306625366211
2.41000819206238 -112.379554748535
2.47476530075073 -129.906005859375
2.40730476379395 -114.776748657227
2.44536066055298 -105.636260986328
2.4369580745697 -123.913551330566
2.261554479599 -117.26806640625
2.39233422279358 -110.389045715332
2.3280987739563 -126.720420837402
2.29220628738403 -142.763427734375
2.03756475448608 -137.410934448242
2.095379114151 -137.042068481445
2.2841591835022 -161.600433349609
2.25554966926575 -161.071853637695
2.13633465766907 -172.644882202148
2.16741561889648 -177.133224487305
2.22336888313293 -178.96110534668
2.2835156917572 -167.358016967773
2.2780773639679 -170.276214599609
2.15194416046143 -142.977783203125
2.23114633560181 -150.552017211914
2.23367667198181 -149.210159301758
2.18946194648743 -170.768295288086
2.24563407897949 -140.300064086914
2.31412720680237 -145.105377197266
2.22940587997437 -136.876373291016
2.37185668945312 -127.865295410156
2.45412683486938 -116.647483825684
2.48078179359436 -96.9614181518555
2.43516325950623 -120.083183288574
2.36516118049622 -122.176963806152
2.47432255744934 -113.668785095215
2.44007325172424 -100.902038574219
2.46321797370911 -92.1204147338867
2.58044385910034 -105.808609008789
2.49142646789551 -115.855880737305
2.53032207489014 -101.752471923828
2.37387132644653 -128.568984985352
2.40114736557007 -143.570938110352
2.26509714126587 -161.291656494141
2.4690957069397 -148.717666625977
2.41467761993408 -130.689819335938
2.49201202392578 -118.651710510254
2.49237442016602 -113.587074279785
2.43048095703125 -134.252380371094
2.2220196723938 -138.43473815918
2.33140420913696 -100.207183837891
2.3203706741333 -123.350448608398
2.33152747154236 -115.468292236328
2.29063773155212 -92.0681533813477
2.3748562335968 -116.653717041016
2.37239742279053 -110.738929748535
2.42811036109924 -112.565841674805
2.3226683139801 -123.109909057617
2.41722583770752 -177.491882324219
2.17943644523621 179.293914794922
2.22184443473816 -152.118835449219
2.32056570053101 -151.350082397461
2.19733023643494 -125.72639465332
2.33205127716064 -143.502166748047
2.29054856300354 -141.017944335938
2.25147318840027 -102.373023986816
2.3011782169342 -114.211357116699
2.35211086273193 -120.305503845215
2.27156615257263 -112.672454833984
2.48256826400757 -96.4877700805664
2.4571897983551 -134.302062988281
2.31195545196533 -117.485046386719
2.39740824699402 -116.669906616211
2.36690878868103 -139.387451171875
2.29995608329773 -125.719482421875
2.35337686538696 -117.043502807617
2.29915142059326 -115.037376403809
2.20468139648438 -119.582954406738
2.21158337593079 -122.01676940918
2.33860921859741 -113.831016540527
2.37884521484375 -108.774833679199
2.1382212638855 -119.323539733887
2.18879175186157 -106.753143310547
2.20679235458374 -118.952003479004
2.26787567138672 -122.724021911621
2.28078365325928 -141.790252685547
2.29353380203247 -149.968246459961
2.22283887863159 -166.267105102539
2.27767896652222 -147.211807250977
2.19528412818909 -179.79182434082
2.17948246002197 172.126831054688
2.03625011444092 -178.564682006836
2.19132852554321 -175.584106445312
2.2398202419281 -178.114974975586
2.19828772544861 169.079223632812
2.16449427604675 -161.307159423828
2.24922823905945 -159.404907226562
2.16612672805786 -139.311447143555
2.06456613540649 -155.740386962891
2.27410864830017 -155.732788085938
2.21994400024414 -151.654846191406
2.22578144073486 -150.910629272461
2.25811862945557 -154.731918334961
2.29350018501282 -156.670074462891
2.30244326591492 -158.387954711914
2.25616526603699 -122.708503723145
2.23185420036316 -148.310882568359
2.48409485816956 -132.068130493164
2.69545221328735 -133.705215454102
2.34922194480896 -109.799629211426
2.36982131004333 -132.97038269043
2.55448436737061 -130.102310180664
2.59812259674072 -134.494003295898
2.46631813049316 -120.26831817627
2.52679538726807 -113.435684204102
2.36575531959534 -108.340812683105
2.57545971870422 -115.782577514648
2.45565438270569 -117.789588928223
2.49041819572449 -129.36979675293
2.46063756942749 -134.407333374023
2.46894693374634 -102.197959899902
2.44286155700684 -91.0861282348633
2.56493711471558 -119.81192779541
2.35079288482666 -114.55785369873
2.3338634967804 -127.979156494141
2.49456977844238 -111.999626159668
2.57007241249084 -91.8866653442383
2.57801246643066 -126.553520202637
2.49027824401855 -112.026802062988
2.50334715843201 -126.894264221191
2.51935410499573 -121.189834594727
2.52742409706116 -115.331550598145
2.61431169509888 -120.639106750488
2.35011148452759 -93.8802261352539
2.34704089164734 -125.899528503418
2.41400337219238 -117.072799682617
2.40610504150391 -141.762588500977
2.29511666297913 -142.955078125
2.48236346244812 -119.69450378418
2.35089111328125 -118.804573059082
2.30254197120667 -96.0885238647461
2.15257358551025 -122.302314758301
2.3576192855835 -119.961013793945
2.44566750526428 -120.67586517334
2.42626023292542 -122.778091430664
2.54696750640869 -139.414688110352
2.47887516021729 -108.439918518066
2.53044152259827 -111.243545532227
2.59476137161255 -114.323059082031
2.58615589141846 -122.532760620117
2.63800001144409 -121.630928039551
2.63478946685791 -126.043167114258
2.63491487503052 -118.630386352539
2.57200074195862 -124.664108276367
2.59296727180481 -124.757507324219
2.5567684173584 -113.265151977539
2.46662664413452 -114.71150970459
2.43431496620178 -131.874435424805
2.7660505771637 -123.146537780762
2.33076047897339 -128.176467895508
2.66784572601318 -114.19841003418
2.4006667137146 -124.769866943359
2.57639861106873 -107.135848999023
2.41309094429016 -127.276054382324
2.48817229270935 -115.134635925293
2.52883982658386 -124.612503051758
2.53542137145996 -131.353042602539
2.4785692691803 -123.28067779541
2.47009873390198 -120.760681152344
2.44546222686768 -122.79793548584
2.41115307807922 -111.07373046875
2.44977378845215 -119.253364562988
2.48843169212341 -152.147308349609
2.44329285621643 -116.84822845459
2.53532886505127 -122.828018188477
2.60077404975891 -110.006118774414
2.62319016456604 -127.407958984375
2.38041067123413 -133.565628051758
2.48101568222046 -128.104568481445
2.47458982467651 -138.082580566406
2.33190011978149 -127.635627746582
2.51508903503418 -116.72412109375
2.47144913673401 -138.945465087891
2.39343595504761 -119.302711486816
2.3808708190918 -152.026519775391
2.34612703323364 -149.368927001953
2.46369051933289 -107.27311706543
2.49419569969177 -121.836044311523
2.3774037361145 -136.432266235352
2.51163721084595 -122.35717010498
2.53516912460327 -125.012519836426
2.45220899581909 -128.839614868164
2.49581384658813 -148.333602905273
2.54305958747864 -142.597274780273
2.55025815963745 -160.707290649414
2.53139710426331 -157.602447509766
2.42703652381897 168.38264465332
2.38997602462769 172.042068481445
2.39670014381409 -137.741897583008
2.45912575721741 -144.46647644043
2.4653799533844 -152.43424987793
2.37857866287231 -122.525344848633
2.33749032020569 -141.149871826172
2.46733117103577 -140.905334472656
2.33435583114624 -171.973754882812
2.14830088615417 -149.145446777344
2.10455775260925 -151.564331054688
2.26440596580505 -177.147644042969
2.49240756034851 -114.528465270996
2.49902033805847 -156.128692626953
2.5037362575531 -149.546905517578
2.66683459281921 -140.336883544922
2.37363052368164 -106.213012695312
2.34799885749817 -133.210006713867
2.41085195541382 -160.33837890625
2.25723123550415 -176.004104614258
2.4005925655365 -162.071563720703
2.43692255020142 -177.60954284668
2.51254868507385 -135.568099975586
2.46489596366882 -168.002288818359
2.58656167984009 -152.664108276367
2.65534806251526 177.073852539062
2.56393647193909 169.461578369141
2.29354357719421 -170.821334838867
2.48760938644409 -152.376068115234
2.32439255714417 -152.610992431641
2.34077286720276 -151.708755493164
2.4754683971405 -150.0205078125
2.37930488586426 -118.334915161133
2.33224296569824 -107.551666259766
2.59388399124146 -115.939834594727
2.65682053565979 -119.293075561523
2.45123815536499 -122.886238098145
2.5861451625824 -118.845909118652
2.39756369590759 -115.131210327148
2.51351690292358 -128.370544433594
2.18743109703064 -158.982040405273
2.30633783340454 -116.315948486328
2.32408308982849 -153.414901733398
2.24254369735718 -154.203628540039
2.3913266658783 -134.816680908203
2.26604032516479 -137.197967529297
2.51639795303345 -134.325653076172
2.38112044334412 -132.269149780273
2.32874870300293 -125.184860229492
2.36160254478455 -120.815559387207
2.5034704208374 -156.192687988281
2.46647047996521 -151.880935668945
2.40436124801636 -150.358184814453
2.46018671989441 -132.402435302734
2.43397355079651 -129.699569702148
2.43440127372742 -137.030197143555
2.45061731338501 -132.931182861328
2.48578929901123 -136.547500610352
2.45390677452087 -130.735778808594
2.39970016479492 -129.348327636719
2.41840100288391 -158.693923950195
2.45086288452148 -133.496810913086
2.25146150588989 -162.408142089844
2.4771831035614 -167.68147277832
2.35870575904846 -177.582229614258
2.45599865913391 -152.311126708984
2.39925193786621 -168.130416870117
2.46863079071045 -165.236190795898
2.47110056877136 -111.614768981934
2.37687087059021 -157.530151367188
2.37819242477417 -115.295860290527
2.51383900642395 -98.1959991455078
2.19645261764526 -129.839050292969
2.0565664768219 -146.457916259766
2.38700866699219 -135.29345703125
2.51668882369995 -123.845932006836
2.23054504394531 -143.624984741211
2.37698698043823 -171.339141845703
2.41588497161865 -150.892608642578
2.23381376266479 -140.964324951172
2.29076933860779 -160.360855102539
2.20877552032471 -141.670974731445
2.26017713546753 -130.424057006836
2.15433025360107 -138.992858886719
2.20025396347046 -147.986404418945
2.3613109588623 -123.184951782227
2.3532030582428 -151.739181518555
2.19002366065979 -147.176467895508
2.20121073722839 -159.338348388672
2.25650119781494 -156.4052734375
2.49064350128174 -167.086044311523
2.28644990921021 -156.074844360352
2.54435420036316 -140.475357055664
2.26430439949036 -153.693252563477
2.42298364639282 -134.230728149414
2.33758997917175 -145.488479614258
2.38742566108704 -143.875762939453
2.32125616073608 -143.746154785156
2.55557012557983 -148.257400512695
2.30963444709778 -167.820404052734
2.66785001754761 -169.794845581055
2.29147577285767 -163.214691162109
2.21252179145813 -173.458770751953
2.45630025863647 175.987548828125
2.38944578170776 -132.783782958984
2.53407454490662 176.438446044922
2.46103119850159 -168.59635925293
2.47859001159668 -165.194519042969
2.73606491088867 165.825988769531
2.50570464134216 177.923080444336
2.54865217208862 173.983474731445
2.46914649009705 164.08268737793
2.48390769958496 173.311660766602
2.74844789505005 158.608001708984
2.56568431854248 168.327163696289
2.40297961235046 142.891159057617
2.31718683242798 141.377578735352
2.61645603179932 128.940353393555
2.30245780944824 146.893371582031
2.51425766944885 104.440528869629
2.82366347312927 133.521255493164
2.49792003631592 150.263931274414
2.63698434829712 109.723625183105
2.49618792533875 134.547714233398
2.42449450492859 150.011627197266
2.34005546569824 140.044509887695
2.5253369808197 124.911880493164
2.32337021827698 139.948944091797
2.40264296531677 126.115730285645
2.24823999404907 157.347351074219
2.49384236335754 135.654983520508
2.52828931808472 147.642883300781
2.37251734733582 146.937362670898
2.27591681480408 130.998184204102
2.52473616600037 122.667137145996
2.39362120628357 118.400360107422
2.4653046131134 150.679534912109
2.27648639678955 135.877578735352
2.42675828933716 122.134056091309
2.56557679176331 153.044738769531
2.77479338645935 135.835739135742
2.52270698547363 146.22819519043
2.44993758201599 148.984802246094
2.53217792510986 168.922576904297
2.51868176460266 167.727478027344
2.65213656425476 128.531112670898
2.24483108520508 150.709594726562
2.35758137702942 168.506256103516
2.65592861175537 158.043884277344
2.50490379333496 152.303451538086
2.57202959060669 161.027603149414
2.44417309761047 154.490783691406
2.57334780693054 -177.667221069336
2.56903433799744 156.518966674805
2.50495672225952 162.617889404297
2.55016469955444 165.980682373047
2.57496285438538 138.118774414062
2.55271506309509 170.565795898438
2.39560604095459 136.97639465332
2.65968108177185 171.698425292969
2.4789412021637 130.826721191406
2.44197797775269 160.332595825195
2.28785467147827 153.333358764648
2.46251344680786 161.869094848633
2.43618750572205 163.681533813477
2.60124397277832 152.696136474609
2.54261064529419 154.351638793945
2.65094828605652 155.16064453125
2.61780667304993 133.504501342773
2.5278115272522 168.911041259766
2.57342720031738 -165.590057373047
2.52570581436157 -161.026458740234
2.46015119552612 -143.310333251953
2.53633213043213 -143.462585449219
2.466383934021 178.490524291992
2.55719804763794 159.757507324219
2.37273359298706 -179.420394897461
2.45755124092102 -179.501251220703
2.45403385162354 174.687530517578
2.42457795143127 176.735626220703
2.37428641319275 -173.265182495117
2.35457515716553 162.86279296875
2.33774948120117 144.573699951172
2.41249322891235 151.782104492188
2.37053394317627 143.352020263672
2.55146169662476 130.308395385742
2.48627972602844 131.354248046875
2.47925138473511 135.786666870117
2.47767019271851 126.275634765625
2.56037855148315 133.870132446289
2.52523946762085 141.303024291992
2.55111527442932 140.149978637695
2.75188755989075 126.31810760498
2.51859426498413 -153.822631835938
2.61532282829285 167.485305786133
2.67285919189453 151.619277954102
2.67022824287415 152.538116455078
2.5395188331604 157.046401977539
2.61138939857483 151.836776733398
2.39695358276367 147.106964111328
2.59235620498657 166.498794555664
2.66013813018799 136.487670898438
2.82959794998169 152.25537109375
2.56957960128784 159.590621948242
2.64550256729126 145.581741333008
2.48284935951233 154.010208129883
2.56738615036011 151.244216918945
2.54684948921204 133.520919799805
2.47207069396973 139.013732910156
2.48885869979858 161.582077026367
2.28978657722473 169.857528686523
2.48653650283813 151.331939697266
2.51549124717712 134.206253051758
2.45262217521667 154.880386352539
2.48462295532227 142.778289794922
2.5807740688324 137.722351074219
2.39619278907776 129.169448852539
2.36877059936523 118.291496276855
2.49016308784485 131.685546875
2.60456538200378 142.206649780273
2.54323887825012 132.248626708984
2.77948951721191 114.437599182129
2.69954466819763 135.535995483398
2.7015380859375 126.248863220215
2.68833756446838 154.680419921875
2.68815517425537 159.103225708008
2.47070622444153 169.205612182617
2.71833300590515 145.430328369141
2.56905078887939 177.962326049805
2.56710004806519 166.846054077148
2.55678796768188 167.388885498047
2.65582871437073 153.478561401367
2.6976101398468 154.334533691406
2.66343021392822 143.46223449707
2.56462025642395 154.146118164062
2.60164403915405 143.956604003906
2.33501744270325 156.629638671875
2.76291251182556 129.002075195312
2.66003155708313 158.164093017578
2.6009681224823 149.684707641602
2.60970783233643 162.218933105469
2.56705808639526 143.711685180664
2.52192115783691 167.51496887207
2.35557770729065 157.351516723633
2.38210868835449 169.597213745117
2.4579131603241 153.066986083984
2.37002301216125 151.922576904297
2.40411138534546 158.305145263672
2.51309037208557 151.558410644531
2.55316257476807 155.1953125
2.51487517356873 162.137130737305
2.50429463386536 158.945739746094
2.46654176712036 -179.203582763672
2.44743251800537 161.069351196289
2.35961318016052 155.595062255859
2.5437376499176 174.411819458008
2.32053232192993 167.89860534668
2.42336940765381 176.530838012695
2.48349356651306 161.484481811523
2.30023694038391 178.620223999023
2.35648655891418 -170.535934448242
2.40856575965881 179.75715637207
2.39109587669373 179.399230957031
2.3650860786438 173.372314453125
2.33601593971252 -171.724136352539
2.25452375411987 -170.163558959961
2.23734450340271 -169.161895751953
2.26128125190735 -178.605117797852
2.2445330619812 179.531494140625
2.2161340713501 170.414703369141
2.2300078868866 172.256118774414
2.2411003112793 -172.966339111328
2.26778841018677 178.14176940918
2.45899868011475 179.784729003906
2.31395792961121 172.279159545898
2.21755528450012 175.033920288086
2.15195775032043 178.640869140625
2.31477403640747 -177.060607910156
2.20431780815125 178.999649047852
2.22732210159302 179.214691162109
2.23601102828979 177.073135375977
2.28200054168701 172.140670776367
2.14120435714722 177.240478515625
2.1883716583252 179.757781982422
2.15090227127075 -177.378128051758
2.13594460487366 -176.331909179688
2.15628910064697 162.535202026367
2.28962302207947 154.295043945312
2.21218132972717 153.118270874023
2.25742268562317 162.227691650391
2.28903293609619 152.188568115234
2.29768133163452 159.764556884766
2.1830723285675 177.475082397461
2.13967752456665 173.894409179688
1.99460089206696 166.551391601562
2.1037871837616 145.828598022461
2.05820417404175 158.134124755859
2.15789031982422 179.990295410156
2.16718792915344 142.431701660156
2.31796979904175 149.722717285156
2.55921602249146 155.239624023438
2.32704663276672 155.431488037109
2.29993176460266 158.76432800293
2.30432462692261 148.723587036133
2.33323812484741 155.136947631836
2.13925909996033 160.829055786133
2.17737054824829 157.365829467773
2.24212384223938 162.517486572266
2.33428549766541 145.431335449219
2.33661413192749 153.549606323242
2.50995993614197 167.740615844727
2.48682975769043 159.580474853516
2.47184610366821 159.058837890625
2.49199032783508 167.315765380859
2.33734464645386 162.020797729492
2.3301830291748 155.579711914062
2.44406342506409 158.649993896484
2.31932592391968 148.253112792969
2.36657452583313 146.453598022461
2.33378672599792 142.213256835938
2.26228928565979 148.823623657227
2.18540930747986 155.453094482422
2.32253074645996 143.931686401367
2.25918793678284 156.864608764648
2.31285548210144 146.352432250977
2.25903940200806 145.590698242188
2.24195265769958 151.572219848633
2.25917387008667 136.3701171875
2.42563843727112 149.108963012695
2.39416074752808 137.159790039062
2.31291246414185 139.452163696289
2.34995555877686 147.603469848633
2.35067701339722 142.94450378418
2.27609395980835 145.109878540039
2.39902019500732 150.359466552734
2.48796248435974 142.358764648438
2.34385561943054 142.643920898438
2.31309366226196 162.805282592773
2.2873170375824 154.78889465332
2.35649418830872 159.325119018555
2.45802140235901 142.529190063477
2.42085194587708 149.343414306641
2.47810697555542 155.860260009766
2.36439204216003 150.07275390625
2.15797638893127 138.554916381836
2.34252333641052 137.273590087891
2.29269361495972 155.402984619141
2.21714353561401 155.335983276367
2.20741200447083 154.457550048828
2.24733591079712 146.731140136719
2.28101420402527 145.633209228516
2.24681758880615 144.20768737793
2.33392810821533 161.107238769531
2.32956504821777 127.986396789551
2.28614711761475 147.840698242188
2.25089836120605 166.843673706055
2.27721309661865 149.768081665039
2.23842859268188 168.647598266602
2.30268549919128 157.015182495117
2.47488307952881 177.397506713867
2.34415030479431 173.738998413086
2.33381152153015 179.223403930664
2.40850901603699 169.937042236328
2.48764109611511 165.307388305664
2.43797206878662 174.00862121582
2.47351622581482 -172.159271240234
2.35751008987427 -157.930297851562
2.39093685150146 -159.839752197266
2.53513669967651 -172.240875244141
2.55147266387939 -160.27912902832
2.53906297683716 -157.233978271484
2.39156126976013 -150.80419921875
2.45320916175842 -169.9072265625
2.22430324554443 -153.77734375
2.24750328063965 172.652572631836
2.27593064308167 177.8251953125
2.75732779502869 162.869049072266
2.80771780014038 165.048538208008
2.55929350852966 171.167907714844
2.55515837669373 146.99299621582
2.86961030960083 131.531173706055
2.43843579292297 128.84033203125
2.7122654914856 134.031066894531
2.3839647769928 150.767700195312
2.33541393280029 157.725402832031
2.34051465988159 124.264526367188
2.30002522468567 174.678726196289
2.34528279304504 145.657424926758
2.08374047279358 150.240768432617
2.5433144569397 179.156707763672
2.29041242599487 -126.294898986816
2.45512747764587 -144.922286987305
2.39850211143494 175.721099853516
2.41061520576477 -159.322982788086
2.19498896598816 -174.817565917969
2.11928987503052 163.606155395508
2.32141351699829 162.84977722168
2.25941920280457 143.194061279297
2.29399538040161 154.054229736328
2.22053599357605 149.753784179688
2.05817818641663 173.337158203125
2.11415028572083 164.449951171875
2.12943339347839 155.325057983398
2.26958727836609 147.732391357422
2.05022597312927 163.304260253906
2.15320158004761 167.850631713867
2.12999439239502 165.485794067383
2.18832588195801 162.550064086914
2.31157517433167 170.620635986328
2.15972876548767 156.572723388672
2.27803778648376 172.466979980469
2.18196868896484 157.358276367188
2.10175085067749 159.022796630859
2.30963182449341 163.007431030273
2.13021445274353 171.437026977539
2.21670937538147 160.395767211914
2.11813235282898 166.779434204102
2.13700795173645 153.160491943359
2.17089080810547 -175.360626220703
1.96188724040985 150.100067138672
2.07046818733215 159.016250610352
1.91595566272736 -172.760437011719
2.09244823455811 171.985107421875
1.99709939956665 -174.989593505859
2.08440113067627 154.036911010742
2.04946708679199 168.156997680664
1.98909950256348 -161.179290771484
1.99123978614807 -157.257202148438
1.83941078186035 -149.444869995117
2.12396574020386 -169.031646728516
2.07013869285583 -165.847244262695
2.03774905204773 176.682479858398
2.02042770385742 170.498275756836
2.36440944671631 -172.163558959961
2.10118579864502 -176.845153808594
2.01459693908691 179.328842163086
2.08614015579224 174.219436645508
2.51471614837646 169.381393432617
2.29331660270691 168.778793334961
2.24951982498169 -156.225631713867
2.00524544715881 172.417373657227
2.2857358455658 170.53498840332
2.0557587146759 162.725036621094
2.01920819282532 175.786682128906
2.14764547348022 -179.109466552734
2.09495043754578 173.12158203125
1.98733270168304 -172.844848632812
2.14287567138672 158.369552612305
2.13121867179871 158.134811401367
2.05917000770569 153.925872802734
1.99824142456055 171.937850952148
2.04103660583496 -172.762115478516
2.00025725364685 177.453643798828
1.94427073001862 -178.502716064453
2.02521133422852 166.067153930664
2.09372138977051 -131.195739746094
2.15927290916443 -129.848007202148
2.08078479766846 178.118453979492
2.06054472923279 174.375930786133
2.03715372085571 157.249252319336
2.06133031845093 151.72981262207
2.15157890319824 160.32731628418
2.07208585739136 166.843780517578
1.9256763458252 173.484970092773
2.03864502906799 -174.231216430664
2.01028180122375 157.993453979492
2.21797609329224 175.066009521484
2.18864417076111 -177.294784545898
2.05782794952393 158.90168762207
2.23119902610779 -141.718032836914
2.17495656013489 -148.347106933594
2.12368392944336 -128.538009643555
2.09547472000122 -117.031715393066
2.11576533317566 -115.568519592285
2.23632001876831 -126.52197265625
2.1696035861969 -102.420951843262
2.16967296600342 -103.112510681152
2.06892228126526 -121.289855957031
2.14806628227234 -105.428428649902
2.18044972419739 -110.831901550293
2.13763117790222 -103.000457763672
2.20989012718201 -105.977027893066
2.31157660484314 -113.870185852051
2.06485104560852 -141.783813476562
2.17024087905884 -151.240585327148
2.14842677116394 -128.429824829102
2.09961366653442 -124.770645141602
2.25042819976807 -84.3294830322266
2.07014727592468 -70.5685729980469
2.14519357681274 -63.404914855957
2.1766140460968 -99.3810729980469
2.29231810569763 -82.8574371337891
2.31148362159729 -93.4531326293945
2.19353437423706 -91.5602569580078
2.11103796958923 -106.141098022461
2.22537350654602 -75.863395690918
2.26420927047729 -98.7100677490234
2.30077481269836 -105.320724487305
2.12000894546509 -102.854293823242
2.26775979995728 -125.789642333984
2.23624849319458 -106.163246154785
2.28533267974854 -117.948135375977
2.3126335144043 -107.18318939209
2.2764105796814 -111.270858764648
2.24113774299622 -97.8984909057617
2.25664186477661 -79.3476181030273
2.24724721908569 -81.5587692260742
2.33829188346863 -96.1144866943359
2.37678289413452 -89.4348907470703
2.25967121124268 -88.7775115966797
2.2414538860321 -76.9591751098633
2.3092315196991 -61.5355262756348
2.16374349594116 -79.9087829589844
2.29249978065491 -92.5782699584961
2.33450078964233 -123.59903717041
2.26952195167542 -93.011116027832
2.24076318740845 -109.183860778809
2.12163543701172 -164.479537963867
2.07602572441101 176.322387695312
2.08841633796692 -154.274749755859
2.10405945777893 -169.345062255859
2.11062979698181 170.968017578125
2.14046692848206 -143.600616455078
2.12023520469666 -119.697334289551
2.148592710495 -156.088943481445
2.3663318157196 -137.385894775391
2.23021411895752 -119.838043212891
2.13065266609192 -124.58422088623
2.09044861793518 -141.893783569336
2.06809544563293 -159.630493164062
2.05013632774353 -132.17350769043
2.02185344696045 -166.250961303711
2.19132995605469 -154.074356079102
2.1643979549408 -140.100631713867
2.01556706428528 -146.518203735352
2.23380064964294 -136.998229980469
2.13128972053528 -139.088241577148
2.122225522995 -154.420196533203
2.12330150604248 -148.911041259766
2.04216957092285 -139.891265869141
2.25536775588989 -91.005729675293
2.31637120246887 -91.6568069458008
2.18059945106506 -104.091972351074
2.23721218109131 -94.3604049682617
2.15364933013916 -98.6396331787109
2.2991669178009 -78.0688400268555
2.39569520950317 -100.384582519531
2.1186261177063 -95.3867492675781
2.17807078361511 -114.509490966797
2.23605680465698 -102.073028564453
2.22522521018982 -104.253898620605
2.15016722679138 -96.9099273681641
2.18186831474304 -111.524482727051
2.27755951881409 -108.928291320801
2.15343713760376 -113.861335754395
2.24425864219666 -106.656837463379
2.27851104736328 -119.22142791748
2.18985795974731 -120.612586975098
2.22268199920654 -117.851554870605
2.28829526901245 -122.342185974121
2.22912311553955 -88.8582000732422
2.19180345535278 -94.7275161743164
2.31236624717712 -99.9559020996094
2.22593188285828 -116.435302734375
2.289137840271 -120.928359985352
2.23288464546204 -113.015014648438
2.20394992828369 -103.784057617188
2.26150321960449 -102.08366394043
2.30516886711121 -85.9185104370117
2.16169667243958 -97.2740707397461
2.24017596244812 -99.583381652832
2.30653381347656 -109.110221862793
2.23801493644714 -116.389083862305
2.16634368896484 -108.457565307617
2.2725465297699 -110.378730773926
2.27807521820068 -130.725189208984
2.30827760696411 -110.253662109375
2.0906093120575 -90.3568267822266
2.3143949508667 -102.750595092773
2.3457818031311 -107.517715454102
2.39232563972473 -106.078819274902
2.37580490112305 -109.530204772949
2.2867374420166 -118.507522583008
2.2920446395874 -102.227668762207
2.30128931999207 -110.594802856445
2.30795526504517 -103.853256225586
2.2863347530365 -88.800178527832
2.42757415771484 -107.217712402344
2.31364822387695 -120.659530639648
2.48923397064209 -113.292793273926
2.51366519927979 -91.725227355957
2.49544405937195 -105.990089416504
2.34973621368408 -96.5989532470703
2.2278687953949 -119.856803894043
2.30836868286133 -106.251411437988
2.35689783096313 -108.129829406738
2.21175718307495 -110.939826965332
2.3243465423584 -108.223999023438
2.33966851234436 -108.896423339844
2.29866456985474 -118.279342651367
2.44717383384705 -105.04549407959
2.32140016555786 -124.379539489746
2.40140461921692 -119.577323913574
2.32910943031311 -117.388397216797
2.36021900177002 -110.419006347656
2.3015398979187 -110.308006286621
2.33500337600708 -119.666496276855
2.3529896736145 -102.42512512207
2.38783478736877 -96.9121627807617
2.34944295883179 -113.821151733398
2.44605135917664 -104.950790405273
2.41450071334839 -104.937049865723
2.40011310577393 -106.893173217773
2.4703643321991 -117.512664794922
2.3716516494751 -102.958396911621
2.38065004348755 -108.776657104492
2.35929560661316 -98.8129730224609
2.30510210990906 -104.680953979492
2.44569396972656 -117.987503051758
2.37620949745178 -121.56616973877
2.39715695381165 -116.157188415527
2.44056534767151 -115.60710144043
2.37513089179993 -120.964279174805
2.31911253929138 -108.368537902832
2.30151677131653 -128.149780273438
2.3153612613678 -106.922752380371
2.23536705970764 -127.079742431641
2.2942852973938 -125.218803405762
2.43393778800964 -106.044616699219
2.3787796497345 -130.075759887695
2.32392525672913 -142.131164550781
2.4332230091095 -126.044296264648
2.36158919334412 -124.994140625
2.27238440513611 -137.492599487305
2.30296659469604 -135.155807495117
2.38091540336609 -142.762405395508
2.35031366348267 -115.357780456543
2.33864998817444 -161.470733642578
2.3885509967804 -152.153137207031
2.35229325294495 -134.675765991211
2.40494656562805 -105.94458770752
2.33987903594971 -144.60383605957
2.62500667572021 -120.102783203125
2.4656708240509 -128.355850219727
2.56794953346252 -100.976516723633
2.39177632331848 -126.552467346191
2.31477093696594 -125.934211730957
2.36624670028687 -143.123962402344
2.46103763580322 -125.288200378418
2.46426057815552 -138.364562988281
2.39969873428345 -130.285614013672
2.51169657707214 -135.308074951172
2.48332262039185 -156.054870605469
2.53701877593994 -137.927047729492
2.40508389472961 -135.259628295898
2.32105255126953 -150.233215332031
2.40547704696655 -133.459701538086
2.36397624015808 -143.827667236328
2.60473942756653 -125.451454162598
2.43297910690308 -121.925895690918
2.36989498138428 -128.710754394531
2.51979041099548 -113.312705993652
2.41442918777466 -127.382797241211
2.35521578788757 -122.330039978027
2.62365245819092 -130.335494995117
2.44062280654907 -138.34602355957
2.35825133323669 -148.926193237305
2.48298001289368 -143.674850463867
2.41866135597229 -129.37922668457
2.38300323486328 -139.95964050293
2.4435019493103 -124.236663818359
2.40744090080261 -143.803924560547
2.45060014724731 -131.406372070312
2.47533464431763 -123.718452453613
2.43828558921814 -132.064529418945
2.41893482208252 -122.837364196777
2.6143274307251 -84.3519058227539
2.47492408752441 -85.4315872192383
2.55913877487183 -88.8224639892578
2.49682760238647 -75.8923034667969
2.39653968811035 -85.2778396606445
2.51542115211487 -82.9671249389648
2.40323257446289 -72.6047210693359
2.4117488861084 -75.781135559082
2.34032082557678 -84.9037246704102
2.48079085350037 -80.8153076171875
2.40541577339172 -73.4633407592773
2.44880652427673 -84.0654678344727
2.5496768951416 -104.412307739258
2.47890043258667 -84.9939727783203
2.33252310752869 -84.6455917358398
2.4880166053772 -100.043838500977
2.45648837089539 -83.710090637207
2.46543574333191 -95.2121734619141
2.36329674720764 -87.3876724243164
2.40802407264709 -90.685417175293
2.38054013252258 -87.8134384155273
2.41480827331543 -95.4977264404297
2.35493326187134 -73.3538436889648
2.39368104934692 -93.3289413452148
2.31564164161682 -68.0940170288086
2.43114590644836 -85.0989532470703
2.29560303688049 -84.3656616210938
2.26658058166504 -73.0409851074219
2.3143093585968 -89.0630798339844
2.23084402084351 -80.3297348022461
2.34113311767578 -85.8564453125
2.32103300094604 -78.8182220458984
2.40245461463928 -64.542236328125
2.32485795021057 -79.0811309814453
2.27163028717041 -125.248039245605
2.35801196098328 -103.968879699707
2.44039750099182 -109.68578338623
2.3114321231842 -86.7791595458984
2.19986820220947 -85.3556213378906
2.35732698440552 -83.4221496582031
2.25058650970459 -71.3164138793945
2.44479393959045 -77.8934783935547
2.34332084655762 -72.6584777832031
2.42004585266113 -79.2540969848633
2.56448006629944 -80.691032409668
2.4806056022644 -86.4477157592773
2.45364570617676 -75.4670791625977
2.37060642242432 -86.7219619750977
2.33645057678223 -79.0198593139648
2.37540197372437 -79.0028839111328
2.40657782554626 -69.2122650146484
2.28202033042908 -81.5559463500977
2.38760447502136 -71.6769485473633
2.463219165802 -80.8327026367188
2.33521175384521 -72.6225204467773
2.46454000473022 -71.5121154785156
2.40197205543518 -76.8312759399414
2.32200407981873 -79.132682800293
2.40301156044006 -86.1878051757812
2.35566735267639 -79.6008071899414
2.47471117973328 -92.3319854736328
2.41756248474121 -67.2952880859375
2.35960483551025 -79.5803909301758
2.35346174240112 -77.4843902587891
2.27976584434509 -75.1819915771484
2.30704474449158 -67.854606628418
2.22633218765259 -81.0789031982422
2.18594980239868 -88.652702331543
2.21018767356873 -99.2589492797852
2.29553890228271 -82.0474472045898
2.30017328262329 -80.5151824951172
2.39437294006348 -89.9926147460938
2.22607612609863 -73.7493286132812
2.32377791404724 -75.7387237548828
2.29494214057922 -82.4551391601562
2.32431674003601 -99.687141418457
2.26884198188782 -75.0037841796875
2.36249947547913 -57.8222312927246
2.2793345451355 -81.0267562866211
2.31312823295593 -93.6724700927734
2.27602338790894 -87.7715301513672
2.33287382125854 -76.8253479003906
2.3231942653656 -90.4971694946289
2.36633062362671 -68.1543273925781
2.32025599479675 -66.9476089477539
2.31941056251526 -78.4069137573242
2.2818489074707 -55.8842735290527
2.33214783668518 -78.3988647460938
2.26182532310486 -71.1594161987305
2.42708277702332 -86.58251953125
2.27651715278625 -80.0443344116211
2.27225351333618 -71.9903869628906
2.33432006835938 -81.5420608520508
2.31278157234192 -90.8813629150391
2.21333384513855 -68.6396865844727
2.43797755241394 -76.7020416259766
2.3961980342865 -77.1942520141602
2.44557738304138 -75.6388092041016
2.35716080665588 -80.7905578613281
2.47049927711487 -87.2920227050781
2.34048843383789 -86.2201232910156
2.50298190116882 -78.1985778808594
2.47656583786011 -81.5637817382812
2.42350888252258 -88.7186126708984
2.25803756713867 -78.7245635986328
2.41208004951477 -87.8415832519531
2.49719166755676 -76.6425094604492
2.28623819351196 -84.5168304443359
2.32108616828918 -79.4809112548828
2.35965871810913 -73.6519012451172
2.3779718875885 -86.3029174804688
2.50319743156433 -89.7208938598633
2.4933660030365 -82.9238739013672
2.47240972518921 -82.6061859130859
2.48297905921936 -89.1066360473633
2.49393367767334 -86.0187301635742
2.59765720367432 -94.1817169189453
2.48328542709351 -86.5420532226562
2.49105739593506 -80.5506896972656
2.47229552268982 -86.3714981079102
2.4408848285675 -90.5073165893555
2.42396378517151 -75.7021713256836
2.37212657928467 -81.1235198974609
2.44757103919983 -75.243766784668
2.39904069900513 -81.6399230957031
2.39065790176392 -80.6475982666016
2.41084480285645 -83.2070846557617
2.38874006271362 -83.6950988769531
2.33836436271667 -71.2784729003906
2.35782933235168 -101.220443725586
2.30868268013 -78.7396469116211
2.3961865901947 -80.1441040039062
2.5792760848999 -85.2169952392578
2.42561483383179 -82.8534164428711
2.49729490280151 -76.9431991577148
2.41834807395935 -95.2402572631836
2.41220211982727 -91.4428634643555
2.40178322792053 -84.9389419555664
2.61644387245178 -67.8509140014648
2.51218485832214 -90.6609191894531
2.53947472572327 -85.3833160400391
2.44098663330078 -86.1136093139648
2.5091495513916 -78.5059432983398
2.48696398735046 -83.5251388549805
2.50199913978577 -80.1298217773438
2.3549485206604 -89.0347671508789
2.27109694480896 -90.6850051879883
2.32889723777771 -91.0685272216797
2.32746958732605 -72.3035354614258
2.47682023048401 -79.2464981079102
2.33683562278748 -79.9345245361328
2.34974694252014 -85.012825012207
2.54892563819885 -77.116081237793
2.42996549606323 -78.9469528198242
2.55339741706848 -86.9893112182617
2.43951082229614 -88.2535400390625
2.43351578712463 -75.0350646972656
2.33067679405212 -86.2897491455078
2.41496443748474 -96.2786026000977
2.52573919296265 -86.2176895141602
2.32236480712891 -76.8249664306641
2.49315595626831 -66.3723831176758
2.44818162918091 -78.1291656494141
2.38202118873596 -78.2888259887695
2.42306709289551 -88.9807739257812
2.44211101531982 -100.21208190918
2.37062835693359 -96.9488220214844
2.38520956039429 -95.0316772460938
2.456707239151 -112.996055603027
2.52110004425049 -100.919845581055
2.42249369621277 -104.844909667969
2.34197187423706 -94.8746795654297
2.4012725353241 -92.8762359619141
2.31486058235168 -98.5138549804688
2.35436105728149 -82.0715637207031
2.36140704154968 -99.9504241943359
2.52388477325439 -88.129264831543
2.55970287322998 -94.8962478637695
2.36665368080139 -113.490852355957
2.5013735294342 -102.911354064941
2.48631882667542 -108.600677490234
2.38945889472961 -107.068603515625
2.58168959617615 -100.328193664551
2.63256764411926 -95.9636917114258
2.59684085845947 -129.724136352539
2.59345984458923 -99.6542587280273
2.61420917510986 -123.754112243652
2.54055452346802 -120.488731384277
2.39525747299194 -131.144866943359
2.45806980133057 -112.147117614746
2.44675922393799 -134.212997436523
2.33549904823303 -118.038414001465
2.32911801338196 -96.0204010009766
2.49264931678772 -108.14208984375
2.71626973152161 -92.7130889892578
2.62028026580811 -89.1338500976562
2.58230066299438 -101.496116638184
2.54067540168762 -110.870582580566
2.61377191543579 -108.74585723877
2.7147114276886 -95.3999786376953
2.56402564048767 -119.789031982422
2.61345911026001 -101.19132232666
2.79022336006165 -101.75715637207
2.54865598678589 -78.011360168457
2.49709725379944 -106.112159729004
2.58270788192749 -112.421585083008
2.48683500289917 -109.438934326172
2.60013628005981 -104.593757629395
2.48591804504395 -108.713729858398
2.48204898834229 -90.8636245727539
2.70180177688599 -96.5142593383789
2.65977811813354 -88.2423248291016
2.79977583885193 -92.1707229614258
2.58916640281677 -92.1550445556641
2.40593123435974 -106.09888458252
2.38382863998413 -103.945526123047
2.37609028816223 -98.9368667602539
2.8193097114563 -92.3015594482422
2.56453061103821 -77.1530075073242
2.50564980506897 -110.127128601074
2.45010280609131 -110.652557373047
2.56524515151978 -117.977416992188
2.50072288513184 -90.1263809204102
2.4655237197876 -105.555732727051
2.55492162704468 -100.884071350098
2.4946768283844 -91.499397277832
2.61904263496399 -97.9394149780273
2.5657913684845 -112.170272827148
2.56273317337036 -111.199691772461
2.52097702026367 -89.5214157104492
2.64797902107239 -101.444602966309
2.70017790794373 -87.9467926025391
2.65346908569336 -106.110565185547
2.79781675338745 -101.880615234375
2.64790749549866 -105.81315612793
2.59217739105225 -114.299278259277
2.54218029975891 -108.137504577637
2.46628332138062 -108.163024902344
2.72504258155823 -118.985473632812
2.78081369400024 -110.432739257812
2.67250537872314 -94.3346633911133
2.84871745109558 -96.0389099121094
2.69797968864441 -104.165016174316
2.70442223548889 -105.933624267578
2.70316648483276 -121.464736938477
2.79735279083252 -118.982643127441
2.7616286277771 -108.210052490234
2.82335567474365 -103.165809631348
2.81746077537537 -121.790878295898
2.83025765419006 -119.002578735352
2.77840948104858 -126.015739440918
2.73267865180969 -126.109954833984
2.73082494735718 -125.041015625
2.86640214920044 -129.788497924805
2.66697406768799 -129.761566162109
2.52270436286926 -155.391662597656
2.86115598678589 -133.145645141602
2.96699666976929 -113.649795532227
2.89045977592468 -125.694564819336
2.83634471893311 -116.046241760254
2.98158526420593 -123.633827209473
2.97639560699463 -139.830169677734
2.84048199653625 -96.4750518798828
2.91276979446411 -133.610626220703
2.7258083820343 -132.969985961914
2.66622734069824 -140.653106689453
2.58802843093872 -145.305252075195
2.73985195159912 -137.703384399414
2.64132523536682 -127.727615356445
2.58413004875183 -135.899032592773
2.55206751823425 -141.952056884766
2.59826946258545 -148.525588989258
2.50918865203857 -95.0686950683594
2.61733531951904 -110.071578979492
2.36606168746948 -104.561088562012
2.33594632148743 -81.0670547485352
2.41324758529663 -82.8719024658203
2.38557314872742 -87.8531188964844
2.28855347633362 -109.651611328125
2.46453046798706 -72.3373184204102
2.1168966293335 -104.326622009277
2.21360945701599 -108.944305419922
2.17191386222839 -107.96460723877
2.11470937728882 -103.651222229004
2.31647801399231 -90.497688293457
2.19143795967102 -81.8603515625
2.38051462173462 -69.1978759765625
2.27880692481995 -65.3565902709961
2.32397937774658 -77.9786529541016
2.47611236572266 -82.8693466186523
2.39539051055908 -90.9491958618164
2.39106893539429 -91.1436538696289
2.21924042701721 -92.5287170410156
2.35863852500916 -92.9856719970703
2.34990835189819 -83.9441604614258
2.55142188072205 -70.8764801025391
2.48877596855164 -67.7187728881836
2.55346131324768 -81.4943389892578
2.57370066642761 -87.0078735351562
2.70423793792725 -94.1923294067383
2.59841084480286 -101.069885253906
2.65385603904724 -106.10001373291
2.72461867332458 -87.548454284668
2.58481454849243 -90.4622955322266
2.560870885849 -97.843864440918
2.37696552276611 -103.591789245605
2.55111289024353 -84.1109237670898
2.61740946769714 -88.3528518676758
2.52838039398193 -75.6227188110352
2.38214230537415 -94.1546859741211
2.49351716041565 -91.3065032958984
2.58179235458374 -86.6035690307617
2.62431025505066 -96.4770736694336
2.45474147796631 -100.80281829834
2.60989236831665 -99.1723556518555
2.65818667411804 -99.2383728027344
2.5422945022583 -115.046432495117
2.65478777885437 -101.285400390625
2.67543840408325 -103.109535217285
2.47980785369873 -91.5771408081055
2.62727427482605 -101.983505249023
2.69702887535095 -97.436897277832
2.7271900177002 -94.5243225097656
2.5987114906311 -107.30419921875
2.60968470573425 -111.852729797363
2.70755434036255 -104.390190124512
2.43678379058838 -91.7352523803711
2.52035713195801 -82.8814086914062
2.3506908416748 -104.341697692871
2.40800809860229 -99.8071670532227
2.37742018699646 -109.593437194824
2.33024382591248 -101.769470214844
2.45177602767944 -118.598731994629
2.41146659851074 -113.463737487793
2.23601627349854 -114.848739624023
2.28496265411377 -115.193954467773
2.23535966873169 -89.6737213134766
2.22489166259766 -89.2663116455078
2.33641982078552 -94.5463638305664
2.33541250228882 -90.6714706420898
2.37972021102905 -99.7587738037109
2.29670381546021 -99.0354232788086
2.24202752113342 -87.2679901123047
2.32378172874451 -78.1894149780273
2.11490392684937 -127.740028381348
2.24734735488892 -97.4376678466797
2.40303897857666 -135.883041381836
2.42343091964722 -125.025932312012
2.85554790496826 -138.974136352539
2.5475172996521 -142.432525634766
2.65889096260071 -112.863845825195
2.50331711769104 -105.321792602539
2.40856266021729 -111.66780090332
2.44072508811951 -82.3847045898438
2.32659459114075 -81.8230133056641
2.44910955429077 -110.928787231445
2.28239583969116 -107.249946594238
2.36750245094299 -91.1762466430664
2.42211008071899 -85.1893005371094
2.4019410610199 -73.9775466918945
2.33788728713989 -59.7263374328613
2.40861415863037 -97.5338668823242
2.32566571235657 -108.671997070312
2.33407258987427 -82.5351638793945
2.16856122016907 -126.992729187012
2.25894784927368 -96.8491516113281
2.22834062576294 -116.935966491699
2.20588493347168 -129.00505065918
2.38636898994446 -135.297546386719
2.30304837226868 -102.32154083252
2.2757728099823 -93.2608413696289
2.32044792175293 -115.168273925781
2.35353088378906 -117.426933288574
2.31374216079712 -97.3573989868164
2.41147971153259 -89.8904418945312
2.14073419570923 -107.328407287598
2.24997425079346 -95.3574676513672
2.36171507835388 -99.0182342529297
2.11734628677368 -109.994873046875
2.22301888465881 -100.613388061523
2.27106523513794 -83.2776260375977
2.24673461914062 -89.7256851196289
2.18204283714294 -118.265350341797
2.22893333435059 -93.0948333740234
2.26198410987854 -93.0477600097656
2.23028516769409 -94.1711349487305
2.28248739242554 -97.8241500854492
2.17709040641785 -87.6931228637695
2.16318917274475 -98.1740341186523
2.28736305236816 -85.7947311401367
2.26262664794922 -100.361961364746
2.22176885604858 -97.8634338378906
2.26662039756775 -102.73477935791
2.18567395210266 -97.5366897583008
2.15699481964111 -96.2155685424805
2.12592935562134 -99.0932159423828
2.13517189025879 -111.259231567383
2.2927188873291 -90.6812210083008
2.30415964126587 -101.154739379883
2.22589826583862 -97.9135513305664
2.17096781730652 -96.3455581665039
2.32885766029358 -99.040397644043
2.18533706665039 -108.324981689453
2.17317390441895 -105.57731628418
2.25944209098816 -100.985061645508
2.26551961898804 -93.6797256469727
2.25831151008606 -99.4658889770508
2.28545904159546 -105.124298095703
2.28627252578735 -99.1782608032227
2.24737167358398 -94.7610015869141
2.25576066970825 -93.8462524414062
2.27759480476379 -110.22802734375
2.18511962890625 -124.915634155273
2.32067942619324 -102.965049743652
2.33222818374634 -108.058815002441
2.29627990722656 -92.231689453125
2.21051263809204 -104.747344970703
2.2687246799469 -104.183990478516
2.18998527526855 -112.193000793457
2.29452300071716 -124.210174560547
2.20181965827942 -99.9765396118164
2.188143491745 -93.2332077026367
2.23676919937134 -116.414863586426
2.30224823951721 -83.6538162231445
2.09899425506592 -124.1767578125
2.13924694061279 -111.101211547852
2.17057967185974 -114.793334960938
2.16022157669067 -121.090827941895
2.25201559066772 -105.90225982666
2.17574191093445 -123.655662536621
2.21201658248901 -126.10368347168
2.17340731620789 -116.100166320801
2.1888599395752 -122.266632080078
2.30203533172607 -120.637794494629
2.34501695632935 -116.193862915039
2.26013088226318 -127.531097412109
2.3399453163147 -117.07445526123
2.50167417526245 -111.64624786377
2.36209392547607 -131.674652099609
2.35195589065552 -134.635894775391
2.28761601448059 -117.917518615723
2.29730606079102 -106.269088745117
2.21538496017456 -130.915328979492
2.32882189750671 -122.146446228027
2.3575873374939 -117.104591369629
2.48739957809448 -113.767601013184
2.31207394599915 -95.6780853271484
2.37941741943359 -97.1971969604492
2.45764398574829 -99.4310760498047
2.27894759178162 -88.0428009033203
2.45717287063599 -106.766639709473
2.31953811645508 -129.639419555664
2.44723844528198 -126.251510620117
2.41915988922119 -116.437347412109
2.43519330024719 -98.5443115234375
2.34565806388855 -113.342727661133
2.44432139396667 -105.167762756348
2.49919486045837 -109.768424987793
2.40053296089172 -123.585334777832
2.47050762176514 -118.641998291016
2.34021687507629 -124.099159240723
2.28876686096191 -94.4583969116211
2.26389622688293 -141.523712158203
2.33358311653137 -144.493850708008
2.32234930992126 -114.013397216797
2.40658211708069 -107.559555053711
2.39503812789917 -103.272308349609
2.37858319282532 -106.135383605957
2.44692206382751 -102.950843811035
2.40258026123047 -107.603652954102
2.34029293060303 -119.0673828125
2.30043363571167 -149.7978515625
2.42257809638977 -118.336921691895
2.2953782081604 -119.590179443359
2.23515319824219 -120.442848205566
2.43689155578613 -93.6885604858398
2.33368992805481 -98.8130416870117
2.34748125076294 -105.185127258301
2.42258763313293 -105.20719909668
2.45485806465149 -103.929138183594
2.41966605186462 -102.339294433594
2.44369029998779 -106.648368835449
2.44505167007446 -107.994132995605
2.41490745544434 -110.325355529785
2.35679793357849 -112.974731445312
2.35142755508423 -112.996704101562
2.23197054862976 -130.533493041992
2.26308560371399 -123.733222961426
2.39060568809509 -106.635200500488
2.30549478530884 -112.500122070312
2.47025752067566 -106.360305786133
2.35643553733826 -129.882583618164
2.48516702651978 -126.875831604004
2.43048453330994 -122.688423156738
2.61793231964111 -108.154235839844
2.65573859214783 -105.840805053711
2.58344507217407 -109.883987426758
2.70419597625732 -81.7657470703125
2.59187459945679 -92.7279205322266
2.43434524536133 -109.767532348633
2.50318360328674 -99.0572738647461
2.37449932098389 -121.715286254883
2.43076777458191 -116.388389587402
2.71461796760559 -81.6246566772461
2.41325259208679 -116.099105834961
2.49702835083008 -108.505096435547
2.53528451919556 -118.519180297852
2.49527359008789 -104.142753601074
2.43447494506836 -149.260040283203
2.58303809165955 -112.939880371094
2.41738533973694 -129.154983520508
2.54296779632568 -111.334426879883
2.61691188812256 -85.198127746582
2.54523158073425 -97.5296020507812
2.22397184371948 -112.302825927734
2.37875819206238 -99.7297744750977
2.33837127685547 -109.793785095215
2.48296427726746 -99.6508560180664
2.38318252563477 -103.315559387207
2.47009301185608 -121.512588500977
2.53909659385681 -135.462310791016
2.50048756599426 -121.211929321289
2.61236381530762 -101.049560546875
2.3838517665863 -134.442718505859
2.54169917106628 -137.85334777832
2.37954831123352 -141.9501953125
2.31254053115845 -117.87474822998
2.54473185539246 -152.111709594727
2.40226936340332 -162.601776123047
2.38750672340393 -138.608520507812
2.34726214408875 -145.057403564453
2.5025463104248 -126.785293579102
2.49129271507263 -143.603363037109
2.43427729606628 -162.508102416992
2.30509901046753 -159.740432739258
2.55847644805908 -138.928176879883
2.3287365436554 178.332427978516
2.34166622161865 -155.92414855957
2.43784260749817 -150.073913574219
2.48031210899353 -143.04508972168
2.41983866691589 -151.466033935547
2.54647469520569 -159.005416870117
2.38055467605591 -151.338623046875
2.29225850105286 -160.767852783203
2.29081654548645 -156.42366027832
2.33122444152832 -158.277084350586
2.45880246162415 -149.409057617188
2.36545157432556 -132.510101318359
2.34769201278687 -153.283935546875
2.40898394584656 -145.160919189453
2.30316472053528 -165.483123779297
2.29053568840027 -164.416595458984
2.36946511268616 -161.907913208008
2.24989438056946 -147.307067871094
2.50611615180969 -151.760330200195
2.42039895057678 -176.753997802734
2.47117805480957 -154.773818969727
2.53044438362122 -158.064315795898
2.36309432983398 -161.970092773438
2.30421137809753 -134.767456054688
2.50313353538513 -142.343276977539
2.53292894363403 -117.535057067871
2.53842711448669 -128.705596923828
2.35322713851929 -127.861892700195
2.39910078048706 -158.424301147461
2.41491532325745 -155.407653808594
2.50977540016174 -155.12548828125
2.53340196609497 -140.165924072266
2.57467770576477 -144.467224121094
2.27130579948425 -158.180770874023
2.25084567070007 -145.86589050293
2.39339995384216 -152.639404296875
2.23383855819702 -150.973526000977
2.29518890380859 -147.704742431641
2.41772222518921 -127.979644775391
2.41148066520691 -111.669364929199
2.52433013916016 -107.781661987305
2.22380471229553 -133.228912353516
2.33372330665588 -150.945953369141
2.2831437587738 -145.05876159668
2.45754623413086 -107.758743286133
2.34437227249146 -140.30810546875
2.45434069633484 -126.316390991211
2.41148042678833 -146.943374633789
2.37309384346008 -170.473785400391
2.35266637802124 -151.521499633789
2.18871426582336 -159.001770019531
2.35488271713257 -134.934173583984
2.38440990447998 -135.500991821289
2.38568711280823 -153.232391357422
2.27685451507568 -147.179626464844
2.33093762397766 -161.242538452148
2.49026298522949 -148.826446533203
2.26060724258423 -155.477416992188
2.35737323760986 -157.815963745117
2.33988928794861 -149.898818969727
2.30715084075928 -153.212356567383
2.28240704536438 -151.354537963867
2.2848494052887 -160.123382568359
2.51321864128113 -151.017730712891
2.40295219421387 -130.763793945312
2.35946846008301 -148.76188659668
2.26064944267273 -131.283615112305
2.27238273620605 -145.822967529297
2.38866829872131 -126.933906555176
2.31058597564697 -117.057540893555
2.43695735931396 -147.979507446289
2.25482797622681 -124.03931427002
2.22513103485107 -116.165344238281
2.11916303634644 -141.785125732422
2.21293258666992 -137.372406005859
2.2082531452179 -143.933029174805
2.24043011665344 -122.868270874023
2.36273503303528 -132.978302001953
2.454181432724 -111.811538696289
2.256751537323 -127.219299316406
2.38521599769592 -127.528800964355
2.24545001983643 -134.86247253418
[truncated: 2,142,335 more chars]
