# Supplementary material for: Conformational ensemble-dependent lipid recognition and segregation by prenylated intrinsically disordered regions in small GTPases
Source: Commun Biol. 2023 Nov 2;6:1111. doi: 10.1038/s42003-023-05487-6 (PMC10622456; doi:10.1038/s42003-023-05487-6)
Supplement: Supplementary file 7 — Supplementary Data 5 [file 42003_2023_5487_MOESM7_ESM.zip]

Archive with 14 entries (14 files):
- Fig7/Rap1A_cluster1_HB.txt
- Fig7/Rap1A_cluster1_insertion.txt
- Fig7/Rap1A_cluster2_HB.txt
- Fig7/Rap1A_cluster2_insertion.txt
- Fig7/Rap1A_cluster3_HB.txt
- Fig7/Rap1A_cluster3_insertion.txt
- Fig7/Rap1A_cluster4_HB.txt
- Fig7/Rap1A_cluster4_insertion.txt
- Fig7/Rap1A_Rg_Dihedral.txt
- Fig7/Rap1B_cluster1_HB.txt
- Fig7/Rap1B_cluster1_insertion.txt
- Fig7/Rap1B_cluster2_HB.txt
- Fig7/Rap1B_cluster2_insertion.txt
- Fig7/Rap1B_Rg_Dihedral.txt
