# Supplementary material for: Conformational ensemble-dependent lipid recognition and segregation by prenylated intrinsically disordered regions in small GTPases
Source: Commun Biol. 2023 Nov 2;6:1111. doi: 10.1038/s42003-023-05487-6 (PMC10622456; doi:10.1038/s42003-023-05487-6)
Supplement: Supplementary file 7 — Supplementary Data 5 [file 42003_2023_5487_MOESM7_ESM.zip › Fig7/Rap1A_cluster1_insertion.txt]

-4.84977638071233 -5.18877136057073 -10.5839377576655 -10.4521800214594 -2.6363955671137 -6.88955604379827 -3.62461959665472 -7.81432639902288 -11.3888045484369 -11.9406634504145 -5.88158332651312 -5.32731544321233 -9.04926406686956 -4.04416190927679 -0.92446624582464 4.44665039235895 1.29633033925837 5.54958046132868 10.2036484544927
-4.84977638071233 -5.18877136057073 -10.5839377576655 -10.4521800214594 -2.6363955671137 -6.88955604379827 -3.62461959665472 -7.81432639902288 -11.3888045484369 -11.9406634504145 -5.88158332651312 -5.32731544321233 -9.04926406686956 -4.04416190927679 -0.92446624582464 4.44665039235895 1.29633033925837 5.54958046132868 10.2036484544927
-2.28295986869118 -10.1214951775291 -6.51571743705056 -9.22596829154275 -2.57916920401833 -3.10059826590798 -4.6034650109031 -9.38444416739724 -7.40220539786599 -12.4338578484275 -10.3920830986717 -2.4255799553611 -3.69199650504372 -6.57577030875466 -6.34753315665505 -0.0280923149802454 -0.279721190712667 0.600958893515848 9.41990477822044
-2.22195570685647 -8.47981589057229 -4.20438330390236 -4.34038870551369 -9.89386503913186 -8.83140509345315 -5.11885397650979 -10.0743479035117 -8.19676916816018 -11.4994959137656 -9.70334761359475 -3.19809859015725 -3.86811011054299 -4.43093435981057 -3.44467299201272 2.46218163750389 -1.24193518378518 -0.884950091622091 9.59812886498191
0.476340363242411 -6.16252033927224 -1.28111927726052 -2.72038738944314 -7.84318058707497 -5.1521653435447 -6.18020718314431 -11.1734589836814 -9.04514591910622 -13.2553014061668 -11.2814435265281 -4.08559506156228 -2.95031635978005 -6.66825192191384 -4.79518406607888 0.470248291709208 -1.09836476065896 -1.5836896202781 10.9862013556741
-2.08101659254594 -9.87140851454301 -7.65440564589067 -9.5699406190352 -5.75333600477739 -12.1866398377852 -9.38805203871294 -14.2600365205245 -12.4167538209395 -15.460483603044 -13.3783093018965 -8.09628301100297 -4.03592687086626 -7.94534688429399 -9.43817525343461 -2.53361897902055 -4.71904187635942 -4.4057446046309 8.11492533250289
-1.57993392077359 -7.89112166491422 -6.88648299303922 -8.33048514452847 -5.30253676501187 -11.7954357060519 -8.71534232226285 -13.3430793675509 -10.3237045201388 -13.0922553929416 -11.800183096799 -7.00797919360074 -1.73354033556851 -6.73899916735562 -7.30561713305386 -0.878729620846833 -3.94595793810758 -3.44506720629605 6.68093129071323
-9.7772255897522 -12.6976014137268 -7.70196161270142 -9.26443300247193 -8.74307641983032 -4.67577753067017 -4.06578073501587 -9.45600137710571 -7.89555368423462 -12.2098675727844 -8.88576326370239 -3.85914430618286 -0.814945316314699 -4.89557847976685 -3.90878496170044 1.79604139328003 0.468715572357176 -0.411361789703371 11.5923704147339
-7.59936610135165 -12.8293713656339 -8.36943140896884 -8.56540385159579 -7.60247698697177 -4.2435921755704 -2.73138132962314 -8.13482561978427 -6.21128550442782 -10.449030789462 -7.25610819729892 -2.17131892117587 1.63089093295011 -2.35953417691318 -2.63406840237704 3.91930398074063 1.23825177279386 1.61580952731046 14.9544568928805
-14.1186200488697 -14.4740811694752 -8.25717748295177 -10.1738377917897 -8.12443364750255 -4.44874013553966 -4.03767026554454 -8.95860875736583 -7.32794011722912 -11.2707997668873 -9.04227079044689 -2.96063626896251 -0.607837807048451 -4.32839215885509 -4.47134603153576 1.84243189204823 0.667322028766979 1.56875978816639 13.9189232479442
-12.8606581687927 -12.2000441551208 -6.78117895126343 -8.51165914535522 -8.41863584518433 -4.09133672714233 -4.55031538009644 -9.7270712852478 -7.43978834152222 -11.3029971122742 -9.30489683151245 -3.46983480453491 -1.10824728012085 -5.14197492599487 -4.11947393417358 0.977304935455322 0.339190006256104 1.0378270149231 12.6449928283691
-13.9156038977883 -13.6158602454446 -6.62102725289085 -9.39097811959007 -7.24496104500511 -2.83438136360862 -3.38639666817405 -8.32142665169456 -5.232515595176 -10.2036783911965 -9.35650279305198 -1.74329211495139 -1.18692805550315 -4.92804934761741 -4.37299945137718 0.832343795082785 0.970823027870871 1.30764935233376 13.5039636872031
-17.1970499818975 -14.6193598573858 -8.5444487398321 -10.3796862428839 -4.89896190816706 -2.40796459371393 -2.97260845357722 -8.2779520815069 -5.92144764119929 -9.83942211324518 -8.25171459371393 -1.73934543783015 -2.98746479207819 -4.14978779012507 -2.44307888204401 2.33901798074896 1.47553455179388 1.09767734354192 12.4929677182978
-14.5925980567932 -11.3590374946594 -8.5743332862854 -9.07807741165161 -4.41697130203247 -1.17805871963501 -2.86361703872681 -7.87687883377075 -7.21161661148071 -11.3661938667297 -7.42754945755005 -2.09869203567505 -3.02209100723267 -4.99006090164185 -2.58259592056275 1.74170293807983 1.47370901107788 0.539728069305419 12.1571287155151
-16.8644341902299 -13.7404641584917 -9.07654470963912 -9.55224699540572 -4.70974821610884 -1.39625830216841 -2.68496603532271 -7.72708982987837 -5.44010633988814 -10.8583001570268 -8.55618185563521 -1.64775366349654 -2.78178686662154 -4.15173048539595 -2.82352346940474 2.48465066389604 2.0386438889937 1.14340882734819 13.3603301568465
-13.5653538357128 -10.5392861019481 -13.3683628689159 -10.4376110683788 -4.76248785365712 -2.37364431728016 -3.76963850368153 -8.59082456935536 -5.88693281520497 -11.5142120968212 -9.77430578578602 -2.32998701442372 -3.90002676356923 -5.5883507381786 -3.58692976344716 1.64618447910656 0.923421417583118 -0.177166427265515 12.5280046809803
-10.3293896154924 -5.528574033217 -11.642644925551 -8.74451260133223 -4.68276791139083 -1.70897488160567 -2.45889095826583 -7.51606182618575 -4.87581829591231 -10.3697262243791 -6.95542339845137 -1.18957523866133 -1.74009518189864 -3.49372868104415 -2.36320690675215 3.11110110716386 2.44570537046953 2.49945254759355 13.8253855271773
-14.5285310745239 -10.5618085861206 -15.8703203201294 -13.1373891830444 -9.52250957489014 -8.057297706604 -6.45605182647705 -11.1940793991089 -11.7375764846802 -12.1626329421997 -9.3836030960083 -7.15256404876709 -3.57911396026611 -5.03337383270264 -4.00458812713623 1.31747150421143 -2.00142765045166 -3.10662364959717 7.21830940246582
-15.9200914989818 -12.5559633861889 -16.6919306408275 -11.9794882427562 -7.49575411189686 -7.22262941707264 -6.24067102779042 -11.285636771809 -11.3483637462963 -13.1802157055248 -9.89433466304432 -6.67535387385975 -3.37338625301014 -5.06536089290272 -4.26878153194081 1.44219983707775 -2.03649126399647 -2.971069205891 7.6922494281422
-8.48396726955067 -8.90837713588368 -14.7390980373729 -9.68154379237782 -4.55544134486805 -3.73123785365712 -4.77889295924794 -9.84344145167958 -9.92971845973622 -13.5876087795604 -9.4233059536327 -4.68111463893544 -3.93170400966298 -6.0673603664745 -3.08843656886708 0.980039154399524 0.252776657451282 -2.17752310145985 7.77261499058116
-3.50723257064819 -2.7889536857605 -10.3944911003113 -10.0881537437439 -4.17032804489136 -1.80632772445679 -3.09933271408081 -8.44221296310425 -7.77892866134643 -9.14556112289429 -7.71392621994018 -2.3984278678894 -0.212488079071044 -2.90811147689819 -1.47606077194214 3.88988981246948 1.29899797439575 1.0961953163147 12.4968734741211
-1.25807450901378 -1.41446756016125 -6.52592538486828 -6.67916749607433 -2.95423196445812 -1.397166000713 -0.98898767124523 -6.17747567783703 -4.5459754336964 -7.73224710117687 -4.61060212742199 -0.890459762920035 2.46444441188465 0.647494567524301 0.5216457973827 6.75446249354969 3.01818395961415 3.86567427028309 16.6540205608715
-2.3710147857666 -2.88967437744141 -11.1942760467529 -8.37961692810059 -2.40358467102051 -0.625207138061523 -1.88594741821289 -6.94496841430664 -6.59852333068848 -8.90507431030273 -6.18818969726562 -1.44197006225586 1.73598937988281 -0.72365493774414 -1.21016235351562 5.49968795776367 2.49930648803711 2.98325519561768 14.8664415359497
-3.77755764180964 -3.17278888875788 -11.1667712038214 -9.11200359517878 -4.5546667879278 -1.44143322164362 -1.60046604329889 -6.67812755758112 -6.72236278707331 -8.21484401876276 -6.29109981710261 -1.07344654256647 2.13909885233099 -0.909803659265691 -1.07703617269343 5.33616992777044 2.47901508157904 3.22611018961126 16.1727542573755
-3.78254958066073 -1.99138708981601 -9.91752882870761 -8.7527796831998 -3.2675559130582 -0.427744587984954 -1.35789366635409 -6.19822760495273 -6.34739180478183 -5.88489027890292 -5.65545340451327 -0.748711308566008 2.46055344668302 -0.353338917818938 -0.826452931490813 5.70498112765225 3.33291272250089 3.46003655520352 15.4566708001223
-1.92679694782604 -1.27968696247448 -8.19841483723033 -8.17124465595592 -4.50561240803112 -1.69662383686412 -1.80497077595104 -7.04208472858776 -7.56446937214244 -8.99447539936412 -5.9845400203358 -1.3213262904774 1.5062818180431 -1.00483993183483 -0.524205242503772 5.14422794688832 2.92709633220326 2.96303268779408 15.6542465340007
-3.66658719669689 -2.61694654117931 -8.46734937321056 -9.54331143986095 -5.28401692997326 -2.52131208073009 -2.52491696964611 -7.39894612919201 -7.8201001514088 -8.49826558719982 -5.99060948978771 -1.80355199467052 1.41328493465077 -1.33353742252697 -1.44339498173107 4.88538614619862 2.19554201472889 2.63624826778065 15.0139671932567
-2.32151395624334 -2.22226888483221 -9.30907422846014 -9.15561467950994 -3.88188154047186 -1.03573591058904 -2.06233007257635 -7.37477285211736 -7.55866033380682 -9.93277341669256 -6.88503248041326 -2.48677236383611 -0.132396524602715 -2.28331739252264 -0.717420404607598 4.28808515722102 2.37983148748225 1.03526323491877 11.8059675043279
-3.08830321918834 -3.20176948200573 -6.93190253864635 -7.67511237751354 -3.13477195392955 -0.131622921336781 -0.0335031856190078 -5.0031420100819 -6.71949065815319 -8.71175063740123 -3.77369369160045 -1.45316184650768 0.7084115635265 -0.635985027660023 0.875748981129039 6.50575481761586 3.83467613567005 2.33881889690052 13.3779414783825
-1.81206258427013 -1.62679227482189 -8.78737767826427 -9.28144773136486 -3.82201131473888 -1.41836293827404 -1.50428517948497 -6.59831746708263 -6.70765241276134 -7.84823545109142 -5.49884542118419 -1.14190992008556 1.20518747676503 -0.930968605388294 -0.00191815983165355 5.37041345943104 2.98943582881581 2.80704180110585 14.1331802975048
-2.75118070082231 -2.97990422682329 -10.3597927613692 -8.71874623732133 -4.51032834486528 -1.59451299147172 -1.41574292616411 -6.70713811354204 -6.96687512831254 -8.97991948561235 -5.27680783705278 -1.79517941908403 -0.00329976515336483 -1.02681165175004 0.140794702009721 5.64700216813521 3.00595087571578 2.50163263841109 13.7488617376848
-1.31302658427845 -3.66460243571888 -10.5797254215587 -8.7489015232433 -3.43108383525502 -1.11417213786732 -1.42054382671009 -6.36088196147572 -7.04861847270619 -8.68854729045521 -5.83823219646107 -1.25892273296009 1.14468749653209 -0.828863299976696 0.535972439159046 5.84527763019909 3.28558238636364 2.96815475117076 14.4946373332631
-3.00818138989535 -2.70871430310336 -10.3284843531522 -8.82531624707309 -4.85768776806918 -0.923142251101407 -0.42586403760043 -5.32462006482211 -5.53204804333773 -7.06543236645785 -4.1143444147977 -0.144486245242032 1.73739165392789 0.424994650754062 1.5002853306857 7.20569247332486 3.92697161761197 4.14300173846158 15.6882364186374
-2.83934774398804 -2.93489255905151 -9.8753680229187 -9.02372541427612 -4.85955419540405 -1.58046522140503 -1.54015531539917 -6.47237577438354 -7.40915670394897 -9.59158124923706 -5.34008588790893 -1.77003087997436 0.981861209869386 -0.860336208343504 -0.024240398406981 5.85990724563599 2.95088109970093 3.48031339645386 14.9594868183136
-2.26402401490645 -3.41208385987715 -9.92240643067793 -8.57026600404219 -4.82282375855879 -1.7002308325334 -1.9454815344377 -6.71459316773848 -7.25132679505782 -9.17607426209883 -5.9912464575334 -1.84447407288985 0.391146425767378 -1.15575336976485 -0.136735196547075 5.39175486998124 2.67157054380937 3.10260081724687 14.6163141770796
-0.326919165524568 -1.44627913561734 -8.11124762621793 -7.26424368945035 -3.57247313586148 -1.1075549992648 -0.253148642453279 -5.33701094714078 -7.21921881762418 -8.0860877904025 -4.25205191698941 -1.24839362231168 1.03576508435336 0.259077462283049 1.18492928418246 7.20124283703891 4.20454350384799 3.31524983319369 14.6909255114469
-2.10500457070091 -3.45319869301536 -10.4080822684548 -9.13354995033958 -5.76541259072044 -2.68773963234641 -1.58436133644798 -6.50050284645774 -7.87268950722434 -9.93307616493919 -5.5493748404763 -2.07483222267845 0.569843985817649 -0.705760262229226 0.0725028298117891 5.9019133827903 2.57695839621804 2.42282364585183 13.6603839180686
-3.71633445566351 -4.20399772470648 -10.2424575025385 -10.1545325452631 -6.11254226511175 -2.94980537241155 -2.22259246652776 -7.02686034982855 -8.29844009226019 -8.7594481641596 -5.00953018015081 -2.54854499643499 0.661827928369696 -0.836033933812921 -0.26649391000921 6.38581073934382 2.1189640825445 2.20353782827204 13.7100881403143
-5.32872669046575 -5.83315173929388 -13.2125901395624 -10.2673272306269 -7.24943820779974 -3.77223293131048 -3.83928386514837 -8.6626729184931 -8.35454646890814 -9.88647548502142 -7.12827388590032 -3.03017131632025 -0.489468496496027 -2.27009097879583 -1.91233531778509 4.59089954549616 0.445595819299871 1.12956150228327 12.0259705370123
-4.52350645932284 -4.46437865170565 -11.7104590502652 -10.4075224963101 -6.41851263913241 -2.79866438778964 -2.27238112362948 -7.02821379574862 -7.40600806149569 -7.60284071835605 -5.89737540158358 -1.98006277951327 0.981576624783603 -1.52900343808261 -0.91906004819003 5.96353501406583 1.90652436343106 2.55986184206876 13.349970999631
-6.1032656582919 -5.73017300692472 -12.9036234768954 -10.780469790372 -7.81988514986905 -3.92279233065518 -4.16220273104581 -9.30440701571378 -7.7895506772128 -11.956645861539 -7.65956677523526 -3.23484601107511 -0.225480929287997 -3.81472958651456 -2.92075528231534 3.87641821774569 0.239795788851652 1.29756937893954 11.6455656138333
-5.86925601959229 -5.4610071182251 -12.9813776016235 -10.4419622421265 -6.32800960540771 -2.68257236480713 -3.0377721786499 -8.02233982086182 -6.94659328460693 -9.56849193572998 -6.64984798431396 -2.3151330947876 0.476973533630371 -2.03338718414307 -1.34884738922119 4.84553050994873 1.13620662689209 2.20012950897217 11.8399391174316
-4.83320375789296 -5.2552904735912 -11.7738070141185 -10.1400141369213 -6.01477762569081 -2.6132006298412 -3.09426065791737 -8.05280825008046 -8.45897241939198 -8.75887056697499 -7.83672853816639 -2.92666384090077 -0.849446738849988 -2.6468805919994 -1.63788362849843 3.91018060337413 1.35892346989025 0.909393822063098 11.8791265834462
-5.67064199447632 -4.98899183273316 -12.0962821006775 -10.144723033905 -6.45141897201538 -2.21244153976441 -2.77134809494019 -7.82167921066284 -7.20908651351929 -8.97936544418335 -6.46749982833862 -2.57655630111694 0.102921390533446 -1.97547254562378 -1.62791738510132 4.81810655593872 1.39772691726684 2.59212388992309 12.6174110412598
-7.65155605836348 -6.59931950135665 -13.5682335333391 -10.4275742010637 -6.51917843385176 -2.23795513673262 -3.43376926942305 -8.4721661047502 -7.35212330384688 -10.1582298712297 -8.02192501588301 -2.70297054810958 -0.571580930189654 -3.7901707129045 -2.8156662420793 2.84992213682695 0.605424837632611 1.66627879576249 11.6212634606795
-6.33488453951749 -5.92785824862393 -13.3176440152255 -11.176429644498 -7.61261166659268 -3.97333325472745 -3.76598347750577 -8.93762387362393 -7.78597439852628 -10.1501635464755 -7.70986546603116 -3.43264569369229 -0.706729784878817 -2.93703641024503 -1.894031420621 3.76195441159335 0.857404812899503 1.01008044156161 12.0771132555875
-5.97557477084073 -5.73598126498135 -12.8114989194003 -10.8282301816073 -8.64176968661221 -4.47146061983975 -3.60807255831632 -8.57903126803311 -8.0478213223544 -10.8079932126132 -7.73407582369718 -3.58021763888272 -0.36175755587491 -2.413172045621 -1.60487202731046 4.23804350766269 1.0296876040372 2.47324343594638 12.0809080210599
-6.48617146231911 -6.05514500357888 -12.9852597496726 -11.3795258782127 -7.67830441214821 -3.83249638297341 -4.6048753044822 -9.90117428519509 -9.24505398490212 -10.9401414177634 -8.84487889029763 -4.22394154288552 -1.08755657889626 -3.79629490592263 -3.14273808219216 2.78872420571067 -0.477817275307395 -0.0132367394187227 10.3697283484719
-6.65441153266213 -7.87712881781838 -14.3443834564903 -11.9838869354942 -8.11616156317971 -4.02419493415139 -4.44923041083596 -8.99416372992776 -7.46692297675393 -10.4483434937217 -7.3384744904258 -3.34467337348244 -1.22781775214455 -3.03424284674904 -2.43158362128518 3.59099080345847 0.0131585814736113 1.25631119988181 11.5281942107461
-5.37456780346957 -5.30987625989047 -12.8162925806913 -10.9137294855985 -8.07014733227816 -3.94401627453891 -3.64148217114535 -8.28144341382113 -7.11749154004184 -9.51592904004184 -6.64281731518832 -2.59811287793246 1.80585974779996 -1.6829250422391 -1.19625740918246 4.6273137959567 0.69900054064664 1.91431540575894 11.4080664548007
-5.71929889158769 -4.57204585508867 -11.5910926385359 -9.93564753965898 -8.19823604063554 -3.20934062437578 -1.89111476378007 -6.47598605589433 -5.68090777830644 -7.47903399900957 -4.90213923887773 -1.07741694883867 3.02048058076338 0.510557599501176 0.502993054823442 7.09090084596114 2.27712864442305 4.029328771071 14.4248704390092
-5.35784682360562 -5.20866164294156 -12.6775527867404 -10.6311355504123 -8.34758147326383 -3.58378180590543 -2.66677245226773 -7.53277548876676 -7.1662937077609 -8.08542784777555 -5.64884146777066 -2.11629637804898 3.02860394391147 -0.258203116330233 -0.515216437253084 5.88501873883334 1.49395981701938 3.23614064129916 12.3423832980069
-3.32814703854648 -4.83809004696933 -12.9861517992887 -11.2137690630826 -8.47553740414706 -5.25171004208651 -3.32461462887851 -7.86212263974276 -7.04344855221835 -8.24008475216952 -5.67837820920077 -2.46914969357577 1.26432694521817 -0.691645726290616 -0.798119649020109 5.8869046124545 0.964053049954501 2.06993950930509 11.0465005787936
-4.73768748370084 -5.7036394032565 -13.4253820332614 -12.1721147450534 -8.66307009783658 -4.48542918291959 -3.98976077166471 -8.96109332171353 -8.82917727557096 -9.79390658465299 -7.24535693255338 -3.03010882464322 -0.798699751767245 -3.02063883868131 -1.63159693804654 3.66108761700717 0.345978364077482 1.48978100689975 10.4647976008329
-4.41457381681963 -5.97104087309404 -13.5716306252913 -11.8967420144515 -8.61769118742509 -4.56891074614092 -4.81368461088701 -9.69139495329424 -8.31202331022783 -11.425989298387 -7.65401664213701 -4.19001784758134 -0.420597223802048 -3.48445525602861 -2.27197471098467 4.06216511292891 -0.316116480393845 0.234723897413772 11.6473120169206
-4.44761973294345 -5.65594416531649 -13.4087575045499 -12.1860802737149 -8.29829913052646 -4.37192660245028 -5.34167223843661 -10.0929329958829 -10.8984749880704 -12.2124512759122 -9.86096888455478 -4.70384531888095 -1.06780939969149 -5.53512507351962 -4.90438776883212 2.06265324679288 -0.738042172518643 0.361574831875888 9.31324833956632
-4.96069843118841 -6.21229678934271 -14.187247579748 -11.7334187681025 -8.71943408792669 -4.61004001444036 -4.77934581583196 -9.81551105325872 -8.65107852762396 -9.837186163122 -9.29682285135442 -3.86320239847356 -1.28805667703802 -4.30074626749212 -3.16028148477728 2.67016380483454 -0.214469259435479 0.457441980188545 8.33720272237604
-6.40762707103383 -7.13409420360219 -14.9189071308483 -13.6404418598522 -7.78266903270375 -4.89134022105824 -5.93603512157094 -10.9876479755748 -10.6594886432995 -13.3040008198131 -10.2106647144664 -5.26279445994984 -2.77800556529652 -5.42362972606312 -3.57802578319203 1.45496753345836 -1.48429867137562 -1.76652332652699 6.89616492878307
-7.10615104328502 -7.93280547748913 -15.595803676952 -13.5941328395497 -7.09284156452526 -5.58418029438366 -6.24948447834362 -11.0199274409901 -11.6929125178944 -12.3606504787098 -9.47784370075573 -6.08858245502819 -2.14225715290416 -5.29045051227916 -4.50768798481334 1.53609520305287 -2.18223518024791 -1.43662589680065 8.32523399699818
-4.07547020478682 -6.36045479340987 -13.3356287436052 -13.2423746542497 -6.70879196687178 -5.38958000703292 -7.17338203950362 -12.4117014364763 -11.7384054617448 -14.445804830031 -10.4384996847673 -6.9916994528337 -5.0134050802751 -6.97370171113448 -4.68806290193038 -0.113939519362017 -1.80963348908858 -2.91785263581709 6.4605071587996
-5.20439366427335 -7.44103650179776 -14.4346449765292 -12.6281226071444 -6.78619031039151 -4.69303731051358 -6.56689671603116 -11.7354815396396 -10.7315924557773 -13.5721991452304 -10.9851420315829 -6.18540982333096 -5.49623898592862 -6.90959195223721 -5.17599896517667 -0.317442217740144 -2.13794163790616 -2.51252583590421 5.35393973263827
-6.07090280706232 -10.561814290827 -14.8477258508856 -14.4517259424383 -6.85677049810236 -6.19976518804377 -8.40056513006037 -13.5192270105535 -12.5769719904119 -16.0419893091375 -12.959046346491 -7.69252679998224 -7.18978212529963 -9.0616941278631 -7.46445558721369 -2.13398073369806 -3.77334879094904 -4.62339876348322 3.14319707697088
-5.96927081888372 -9.22702228372747 -15.4160386258906 -13.5964280301874 -6.98252689188177 -5.40441333597357 -6.90394412820989 -11.925760381872 -11.6983948880976 -13.9750786954706 -10.9031163389033 -6.53020488565618 -4.03580295389349 -7.5540791684931 -6.37878238504583 -0.847837560827081 -2.1312218839472 -2.66450130289251 4.70383918935602
-5.53114602349021 -8.50042245171287 -14.5984735228799 -12.6738157012246 -7.24002930901267 -4.11051461479881 -5.76304528496482 -11.1693181731484 -10.6881894805215 -13.5505265929482 -10.8519849517129 -5.78002831719138 -4.00567719719627 -7.1186055876992 -5.76118752739646 -0.385313961722634 -1.34596154473045 -1.84781930229881 5.32008745887063
-4.17419064261697 -6.84462368705056 -12.7575227043845 -10.9629918358543 -6.30098927237771 -3.10448658683083 -4.86411488272927 -9.82240879752419 -9.15943157889626 -12.4449483177879 -10.509410979531 -4.38463986136697 -2.81291210868142 -5.93672573783181 -4.52138340689919 0.976203797080299 -0.469057204506615 -0.94987499930642 5.74811160347678
-2.25911208066073 -4.3287074175748 -11.6700427142057 -10.0826651659879 -4.1320521441373 -1.6082312670621 -3.17080374631015 -8.27229185971347 -8.04851027402011 -12.2521903124723 -8.97026320370761 -3.26090498837558 -2.64605971249667 -4.139486989108 -2.54520102414218 2.74878625002774 1.3258564862338 -0.636013707247649 6.03887299624356
-6.58704195022583 -5.13452920913696 -12.629983997345 -11.1799469947815 -7.00349245071411 -2.59821710586548 -4.16267976760864 -9.27813158035278 -8.42616472244263 -12.3380795478821 -9.46292123794556 -2.99334154129028 -2.37800798416138 -5.35674676895142 -4.20182428359985 0.979959392547606 0.291265392303465 -0.197830295562746 8.12357320785522
-8.50670144341209 -9.63856217644431 -16.1823205687783 -11.1009683348916 -7.91806123039939 -3.76944253227927 -5.49784371636131 -10.5049123503945 -8.20304772637107 -11.517729733207 -10.1865510680459 -4.3101339080117 -3.28340241692283 -5.89646432183006 -6.22181985161521 0.302594210884788 -1.10928818962791 0.0245580933310769 7.00388434150002
-8.22547773881392 -7.90725760026412 -15.084250016646 -10.417158647017 -7.28255705399947 -3.00678495927291 -4.53585676713423 -9.60733847184615 -7.38597158952193 -10.4358315901323 -9.757418199019 -3.51862959428267 -2.5192418531938 -5.8950086073442 -5.12621168656783 0.0137533708052189 -0.41505865617232 0.242396788163617 8.3545088334517
-10.5940727754073 -11.4202370210127 -16.6651997132735 -10.5901207490401 -5.92013974623246 -3.58478398756547 -6.43011899427934 -10.5917019410567 -7.42513318495317 -12.3737492127852 -11.181585745378 -3.86627240614457 -3.20671315626664 -6.90669293837114 -7.21533055738969 -1.41649289564653 -1.99927373365922 -0.244272665543988 7.33789782090621
-8.97161265286532 -9.69752665433017 -15.9386460390958 -10.9502617922696 -7.02768488797275 -2.86802454861728 -5.56877108487216 -10.0637547579679 -6.68914957913486 -12.1537625399503 -10.7714802828702 -3.40719958218661 -1.83250590237704 -6.42062540921298 -6.50710841092197 -1.09380122098056 -1.08638926419345 0.0160105618563549 8.00116376009854
-7.98346191753041 -10.0713105808605 -16.1470819126476 -11.7041822086681 -7.09778267253529 -3.61657005656849 -5.49382645000111 -10.2106214176525 -7.42092567790638 -11.9858594547619 -10.5121312748302 -3.65043693889271 -1.55962997783314 -6.10388618816029 -5.28381019939076 -0.10002189983021 -0.556097568165171 0.377200542796743 8.36202472339977
-8.8815501126376 -9.284265795621 -15.5553858670321 -11.6133978756991 -7.16706685152921 -3.5919115933505 -5.35194996920499 -10.5150092038241 -8.60876683321866 -12.1688254269687 -10.8059142026034 -4.21166829195889 -1.75952557650479 -5.75232915011319 -5.4635985287753 0.062400540438567 -1.36896351900968 -0.45318821993741 8.52611704739657
-9.33843354311856 -9.032876292142 -15.0837891491977 -11.6140168103305 -7.62314728823575 -4.06025818911466 -6.28230980959805 -11.0652382763949 -8.54913453188809 -13.2071621808139 -11.9895451459018 -4.78955964175137 -2.86899689761075 -7.18809823122891 -6.70699433413419 -1.27662781802091 -2.05251435366544 -1.1357930096713 7.71116419705478
-7.90464548631148 -9.31294207139449 -15.3372741179033 -10.9330916838212 -7.11605600877242 -3.9542537169023 -6.18808893723921 -10.4223056273027 -7.4342227415605 -11.1418509916826 -10.3671889738603 -3.81361536546187 -1.25079493089156 -5.54205851121382 -5.25918726487593 0.038670019669965 -0.993026299910113 0.275738195939496 8.59874959425493
-9.14151043458418 -10.1852001623674 -15.8975758032365 -12.513592191176 -7.75880665345625 -3.33541531129317 -6.01427311463789 -10.7429203466936 -7.59837193055586 -12.3842644171281 -11.5565018133684 -4.09213299317793 -2.70521969361739 -6.85190624757247 -6.39325184388594 -1.02651257081465 -1.15414471192793 0.0348620934919879 7.09434848265214
-9.33083775260232 -11.4460568688133 -17.3042664787986 -13.2178426048972 -8.31354191519997 -4.45006611563943 -6.91058972098611 -11.4920583031394 -8.17729809500954 -12.1025796196677 -11.4449086449363 -4.12945416190407 -3.04817059256814 -6.71356823661111 -6.79763272025368 -1.09390690543435 -2.39395573355935 -0.645599868080833 7.01107833168723
-9.81303142200817 -8.60976146351208 -15.9375183452259 -13.7833549846302 -10.3034508098256 -5.70265124927868 -6.84201930652965 -11.9619514812123 -10.7324840892445 -14.3765022624623 -12.5948402751576 -6.14254306446422 -4.61092303882946 -6.96881602894176 -6.28309939991344 -0.507249103892935 -2.63110278736461 -2.76394771229137 4.75513721812855
-9.49343175888061 -8.66766233444214 -16.5455481529236 -13.8406722068787 -9.92926664352417 -5.05748243331909 -6.95840139389038 -11.9533621788025 -10.3423048973083 -14.2547995567322 -12.5136401176453 -5.81860036849976 -4.16726751327515 -6.92693967819214 -6.90250654220581 -0.573410701751708 -2.00866765975952 -1.93331022262573 5.61213426589966
-9.05392182957042 -9.60391534458507 -16.3388968814503 -13.9872695315968 -9.92491830479015 -5.19609941135753 -6.26879800449718 -11.2711173404347 -9.80702127109874 -12.0566531528126 -11.210890900005 -5.45015634189953 -3.11066926609386 -5.90916551243175 -5.71958459507335 0.451731551777232 -1.38425363193859 -1.51532662998546 6.39936624873768
-9.48321573951027 -8.64214937903664 -15.2125076554038 -12.6628803513267 -9.23907511451027 -4.87555544593117 -5.98010103919289 -11.0412277481773 -8.03407137610695 -12.8286232254722 -12.1222156784751 -4.60812037207863 -3.61432116248391 -6.90040819861672 -7.07477610327981 -1.20309870459817 -1.84436266639016 -1.31050722815774 5.64419705651023
-6.42065479972146 -9.130566146157 -15.622883345864 -12.1973576805808 -8.51566555716775 -4.51797154166482 -4.60921910025857 -9.91519596793435 -8.21687367179177 -11.4910092613914 -9.68261387564919 -3.79208042838357 -2.33630993582986 -5.06484463431618 -4.7179742119529 1.12389323494651 -0.475979354164817 0.149232361533425 7.14009043953635
-7.72158792669123 -8.28418710882013 -14.6147783106024 -12.391126424616 -8.38262346441095 -4.90513780767267 -6.08443811590021 -11.0127942865545 -10.4311158960516 -13.3432329004461 -11.010511190241 -5.57160738164728 -2.93442133123224 -6.26137140447443 -5.21909120733088 -0.00219133550470474 -1.45135858709162 -1.28851297551935 6.71723481958563
-8.46664958433671 -10.6175189538436 -16.9031081719832 -13.8331199212508 -8.76019053892656 -4.894424013658 -6.87264972166582 -11.9383845849471 -10.1673598809676 -13.5079570336775 -12.7676024957137 -5.18582110838457 -3.55129390196367 -6.92365031675859 -6.77525668577714 -1.01609378294511 -2.41099124388261 -1.39010386900468 5.66444630189375
-8.17753966071389 -10.5283621094444 -16.6030119202354 -13.7149122498252 -9.02458365180276 -4.63360579230569 -6.9062650940635 -11.8160036347129 -10.0035475037315 -13.428531482003 -11.3724096558311 -5.36209280707619 -3.10500509955666 -5.31956656195901 -5.91769392707131 0.123003170707008 -1.82800276496194 -1.23517592170022 6.14878194115379
-7.92917117205533 -11.1701684865085 -15.8193117055026 -13.347759810361 -9.33407839861783 -4.48747119036588 -5.76817187395963 -10.9404416951266 -8.99119814959439 -11.3306661519137 -10.4559999379245 -4.3042913350192 -2.54024943438443 -5.38527163592252 -5.74020251360806 0.367570313540373 -0.862339583310213 -0.772024718197908 6.56893959912387
-8.12219694310969 -10.9875591104681 -16.3549163644964 -14.5934951608831 -8.99760893041437 -5.07217291051691 -7.20099332982844 -12.1107490366155 -9.67965009862726 -12.5602214639837 -11.2962272470648 -5.16252782995051 -3.89872244054621 -6.69934156591242 -6.03081396276301 -0.648522168939763 -1.83703306371515 -1.59029844457453 5.7624456579035
-7.60844957178289 -11.1466518575495 -15.7380691701716 -13.8958679372614 -9.962297075445 -5.13992463892156 -6.81097184961492 -12.025903337652 -12.128858202154 -11.4241691762751 -12.3146873647516 -5.55331384485418 -3.56842386072332 -6.4272686178034 -6.08065759485418 -0.0987354451959774 -2.07038270776922 -1.47091256921941 5.92542684728449
-9.81670002503829 -10.7610931829973 -17.2948112921281 -14.1821136908098 -9.88266377015547 -5.59282497926192 -6.06882671876387 -11.2505264715715 -9.71560864015059 -13.5975380377336 -10.1884956793352 -5.28247837586837 -3.55300335450606 -5.91456417603926 -6.03903584046797 0.244195894761518 -1.94954876466231 -1.14181332154708 6.54454322294755
-8.21540699005127 -11.1041170120239 -16.1954465866089 -14.7253576278687 -9.35654888153076 -4.99238452911377 -6.17657909393311 -10.9734464645386 -9.35022220611572 -13.3928800582886 -10.3052564620972 -5.25608501434326 -2.26980838775635 -5.77238140106201 -5.32285747528076 0.330176734924315 -1.15062198638916 -1.24507579803467 6.3291410446167
-8.81453993537209 -10.5493650696494 -17.3292551300742 -12.1412706635215 -8.80296995856545 -4.98528387763283 -6.06545737006448 -11.1817083618858 -10.5898199341514 -12.9415731690147 -10.9927988312461 -5.43052199103616 -2.36756613471291 -6.13317015387795 -5.44495108344338 0.51012131951072 -1.78542807318948 -1.48160269477151 6.2382230498574
-8.01494568044489 -7.53669326955622 -14.0982586687261 -11.6787068193609 -8.68839424306696 -4.44175499135798 -5.7210766618902 -10.6585385149175 -10.4577366655523 -13.9379956072027 -10.1693589037115 -5.24846046621149 -3.11508529836481 -5.850726777857 -5.09343879873103 0.322788541967217 -1.38225334340876 -1.31678932363337 6.17115909403021
-7.30617205879905 -6.30192439339378 -12.8284861304543 -12.1708723761819 -7.24664180062034 -2.57927195809104 -4.13928286812522 -9.16505305550315 -8.1751124121926 -11.5517889716408 -9.12225215218284 -3.52714030525901 -0.76183383248069 -4.61124675057151 -4.07766215584495 1.15947468497536 0.284779860756615 1.21798641898415 8.28711064078591
-8.28562823208896 -8.55020037564364 -15.7891110506925 -13.3784264651212 -9.26651087674228 -5.53100100430575 -6.61974612149325 -11.4204033938321 -9.7862061587247 -12.395356091586 -10.3144902316007 -5.39127818020907 -2.27282610806552 -5.3866643038663 -5.42366686734286 0.737443056973543 -1.80547800931064 -1.21250430020419 6.63099297610196
-8.06848959489302 -10.2913918928667 -16.8258424238725 -13.2021756605669 -10.2291512922807 -5.00232367082076 -5.76517920060591 -10.7895226912065 -8.77575544877486 -12.242561860518 -9.58195356889205 -4.7889295057817 -2.46650557084517 -4.97168020768599 -4.813570542769 1.02642198042436 -1.20226912064986 -1.33910803361373 6.48933549360795
-7.44698648452759 -9.34955339431763 -14.7832310676575 -12.301736164093 -8.75624589920044 -4.79512338638306 -5.54480295181274 -10.59265832901 -9.63350419998169 -13.3839314460754 -9.72557573318482 -5.35032396316528 -1.98937158584595 -5.03687028884888 -4.39398889541626 1.51359434127808 -1.00293855667114 -1.57739191055298 7.20132799148559
-4.51817111102017 -10.5024850758639 -13.6576898488131 -13.1310537251559 -12.3850896748629 -6.51781062212857 -7.23711566058072 -12.3706682118503 -12.9518182667819 -15.0627839955417 -11.4021795186129 -7.21516398516568 -4.57987574664029 -7.09396151629361 -6.29266146746549 -0.405824461850251 -2.68200472918424 -3.42705706683072 4.66071339520541
-6.84890963814475 -7.19950320503929 -13.8163302161477 -11.6815874793313 -9.23141314766624 -4.72540309212425 -5.1899359442971 -10.1091788031838 -10.8775942542336 -12.3112356879494 -9.92095782540061 -5.10493304512718 -1.63823535225608 -4.86393763802268 -4.1357195594094 1.66621563651345 -0.831934235312723 -0.815000794150613 6.68078301169655
-7.58132475072687 -7.71245496923273 -12.4437705820257 -11.0171787088568 -8.3087665384466 -4.65433042699641 -5.26286428624934 -10.0890495126898 -10.4566394632513 -13.3552791422064 -9.75587003881281 -5.09793012792414 -2.35419576818293 -4.65867727453059 -4.49029844457453 1.77796060388738 -0.70901411229914 -1.21876829320734 6.69014245813543
-4.59961211464622 -8.8118447043679 -12.3923271872781 -11.2019222953103 -6.80180060646751 -2.63238799355247 -3.64332854531028 -8.96899497292258 -7.94550406716086 -10.6595200278542 -8.80916297219016 -3.09622847817161 -2.01914870522239 -4.68616187355735 -3.52306258461692 2.21235954978249 0.764929892800073 0.219926001808862 8.28437340476296
-3.33228849931197 -7.43545317216353 -13.4189965681596 -11.5769116835161 -6.28700422807173 -3.86657118363814 -4.74311995072798 -9.75824904008345 -8.37008451981978 -12.1451508955522 -9.96676611466841 -3.77046751542525 -1.29635023637251 -4.9744908766313 -5.73984503312544 1.20777726606889 -0.485061402754351 1.09187722639604 7.56063008741899
-3.49058456420898 -6.83235092163086 -13.4602310180664 -10.8835880279541 -6.44952697753906 -3.92389602661133 -4.54734344482422 -9.43085975646973 -6.99461097717285 -9.60828704833984 -9.12066383361816 -3.17104072570801 0.637913513183594 -3.56393737792969 -4.98934860229492 2.65234260559082 0.158196258544923 1.82504348754883 8.62107639312744
-3.9907713023099 -7.15107441815463 -14.1300001231107 -12.1531210032376 -7.36590290936557 -3.51680088910189 -4.63496495160189 -9.62168599042025 -11.1156225291165 -11.1958341685208 -9.31066418561068 -4.21623707684603 -0.536074647036465 -4.12385655316439 -4.12298298749057 2.27139567461881 -0.0813646403225974 1.42669581499967 8.15399931994352
-3.99312627098777 -7.17822873375632 -14.5404094435952 -12.0822089888833 -7.34383237145164 -4.14143025658347 -4.90748059532859 -10.0991500594399 -8.04181325218894 -10.3358463027261 -9.67733418724753 -3.99128377220847 -1.95573842308738 -5.10499417565086 -5.09875142357566 2.15879595496438 -0.455231068351051 -0.17211568138816 7.49234640815041
-2.41904106140137 -7.96257438659668 -13.749479675293 -11.6088413238525 -6.64089241027832 -3.72397651672363 -5.19909896850586 -10.2596096038818 -8.94157066345215 -11.0619472503662 -10.7859272003174 -4.19312133789062 -1.90789833068848 -5.0097240447998 -5.46426620483398 1.38569030761719 -0.641847991943358 0.250342941284181 7.41103229522705
-2.95445693622936 -5.59400237690319 -12.760948788036 -11.8492876399647 -7.17322600971569 -4.12180389057506 -4.47511542927135 -9.34611381183971 -8.79411948810924 -11.5768782008778 -8.10708106647838 -3.77254737507213 -0.970093380321156 -3.93949569355358 -2.95193351398815 2.67551742900502 0.210774768482555 0.49709450114857 8.30609928477894
-4.23591964028098 -5.74726645729758 -13.3544651725075 -10.9041229941628 -6.35282676003196 -3.56188552162864 -3.7189003684304 -9.04462592385032 -9.3335015036843 -10.6152245261452 -8.03093116066673 -3.94202010414817 -1.04614035866477 -2.65157668373801 -2.14615027687766 4.37437947013161 0.453274085304955 0.978336646340111 8.69539578177712
-6.37586011886597 -7.03350057601929 -12.6769865989685 -11.6674975395203 -6.45019521713257 -3.72115125656128 -4.33332052230835 -9.45576467514038 -9.38981237411499 -11.6922301292419 -8.92581548690796 -3.70919790267944 -1.0537299156189 -3.58095541000366 -3.08498373031616 2.93528089523316 -0.101346874237059 -0.0282458305358873 7.87429819107056
-4.49560068303888 -5.2942552393133 -12.1429242914373 -11.5428247278387 -6.5424241846258 -3.22599123174494 -5.40452097112482 -10.607146245783 -9.83727739507502 -13.2689657037908 -11.0817212885076 -4.88238046819513 -3.27318475896662 -6.47361849004572 -4.76028536016291 0.295231836492366 -0.414555532282048 -1.73089311773127 6.79449178522284
-5.88792978633534 -7.34778009761463 -14.2823904644359 -11.3958796154369 -6.7702578197826 -3.82151209224354 -4.21568285335194 -9.40283380855213 -9.04974161494862 -10.7484968792308 -8.64487062801014 -3.80459200252186 -1.24871240962635 -4.35710512508046 -4.23274599422108 2.42265714298595 0.354709755290639 0.979175697673451 7.89886964451183
-4.92185179970481 -6.86494033119895 -12.7569138266824 -11.6421276786111 -5.47689788124778 -3.2550389029763 -4.11087767861106 -9.04310576698997 -8.31324164650657 -11.58265654824 -8.14463965676048 -3.48429839394309 -1.75599639198997 -4.01436583779075 -3.59955565712669 2.75388558127663 0.496593787453392 0.388727500221947 7.9345362923362
-4.26161427931352 -6.09454770521684 -12.3923496766524 -10.8426117463545 -6.442120031877 -3.74157948927446 -3.5722183747725 -8.86259313063188 -8.55190892653032 -10.6238731904463 -8.19731374220414 -3.46772427992387 -1.46622701124711 -3.69080396132036 -3.1023811860518 3.11981062455611 0.51416925950484 0.924499078230426 8.21222166581587
-4.80336104306308 -6.2358981219205 -13.5794879046353 -11.0665885058316 -6.59413252743808 -4.14328871640292 -4.74652586850253 -9.50815115841952 -9.16238890561191 -10.2986060229215 -7.66364203366366 -3.7023173418912 -1.22284994992343 -3.42842780026523 -3.42801009091464 3.26980675784024 0.264151469143954 0.64622201052579 7.72326459017667
-5.32055241844871 -6.06838185570457 -12.9769798018716 -11.307860920646 -8.05701596520164 -4.39698369286277 -4.6109748580239 -9.75604970238426 -8.84664494774558 -10.3860107161782 -8.18348080895164 -3.98118741295555 -1.2477050521157 -4.04957730553367 -3.68207509300926 2.88312380530617 -0.205985615470194 0.296387126229025 7.90935843207619
-4.64254629828713 -5.57688582160256 -12.3301988861778 -11.3111883423545 -8.82039892890237 -4.54132521369241 -3.53353941657327 -8.44024145819924 -8.07091582038186 -8.5673433563926 -6.40858519294045 -2.6557165405967 1.17756783745505 -1.41382849433205 -1.92536795356057 5.47232091210105 1.12783944390037 2.63616692803123 9.77353322289207
-5.5506123976274 -6.60334295793013 -13.71963781877 -13.2740430311723 -8.65482420487837 -5.75048155351119 -5.0017671064897 -9.44998259110884 -7.82224173112349 -9.12906736894087 -7.33721823258833 -3.35460180802779 0.906727842851119 -2.41419500871138 -2.88262838883833 5.21790795759721 0.796645216508345 2.28692727522417 9.65515332655473
-3.41956053647128 -5.66628371152011 -12.7913867083463 -11.6497145739469 -7.17107687863437 -4.34481917294589 -4.16201887997714 -9.34831725033847 -9.32719145688144 -9.34840880307284 -7.6171122637662 -3.61186514767734 0.138436213406649 -2.63186751278964 -2.53154860409823 4.28995789614591 0.358767405423251 2.0661209973422 9.47431172457608
-4.45572534040971 -5.30940690474077 -12.1877485795455 -12.0034777207808 -8.05629029707475 -3.95801415876909 -3.52766671614214 -8.52639832930132 -8.48851075605913 -8.50422921614214 -6.55804124311967 -3.04124894575639 0.87917074723677 -2.03063264326616 -2.37478890852495 5.0470365004106 0.630627961592239 2.94948992295699 9.79332003159956
-1.96951433528553 -4.27489038814198 -11.691092933308 -10.4680227886547 -7.91632410396229 -4.6416487346996 -3.65130373347889 -8.61516901363026 -9.27911707271229 -8.88807436336171 -6.19086023677479 -3.95996614802968 -0.0494799267161987 -0.798188651691785 -1.72915979732167 4.90285733829845 0.908976112712512 1.78984883915294 9.10912374149669
-2.68291682330045 -5.41250628558072 -11.6515123280612 -11.8050729664889 -9.15900248614225 -5.90235919085416 -4.89576357928189 -10.1587831410495 -10.2512456807223 -11.2672235402194 -7.97864169207486 -5.56970995989713 -1.91098612872037 -3.4610597523776 -2.86979121294889 2.99528389844027 -0.38649005022916 0.635307129946622 7.49732666882602
-4.76177568435669 -6.65314836502075 -14.4304272651672 -12.1413647651672 -8.79859132766724 -6.24401636123657 -4.73505754470825 -10.0146576881409 -8.15573854446411 -9.13385744094849 -7.11090059280395 -4.27777261734009 0.787882137298585 -2.29728479385376 -3.34319086074829 3.7203953742981 -0.470575046539306 1.9535849571228 9.16825513839722
-7.91055697527799 -8.73946971026334 -16.0757848652926 -13.2839681538669 -8.82717532244596 -6.18527621355924 -5.48088282671842 -10.3929845723239 -8.79783839312467 -9.04587954607877 -8.5631162556735 -4.13366335955533 -0.402216139706699 -3.76454562273893 -4.77647418108853 2.04439717206088 -1.33028239336881 1.59063702496615 8.29396420392123
-8.11660877574574 -7.80878368724476 -15.62970272411 -14.1410171161998 -8.79325214732777 -6.25502125133168 -6.3917647968639 -11.2435123096813 -10.4445220600475 -10.3954764973034 -9.25738636363636 -5.31094662059437 -1.48763004649769 -4.10194698680531 -4.77458492625843 2.17540629993785 -1.92556492198597 0.649821125377308 7.10541518818248
-6.87788614793257 -6.47686609788374 -14.2681239561601 -12.7289718107744 -8.6140006498857 -5.35450396104292 -5.79409441514449 -11.1453765348955 -8.03492006822066 -11.4565013365312 -10.1033786253496 -4.9003489927812 -1.66755899949507 -3.47914156480269 -3.50834497971968 2.97717824415727 -1.34788546128706 -0.38579973741011 6.92406621412798
-5.31153672825207 -7.19393151890148 -15.0870093692433 -12.9506701816212 -9.45442765842785 -6.60992425571789 -5.79175943027843 -10.7058638919484 -10.0156211246144 -10.7343978274952 -9.35040277134289 -5.49838441501964 -1.64837831150402 -3.90962976108898 -3.88046258579601 2.37718969691883 -1.79188912998546 -0.00361055027354951 7.13728815425526
-5.53020078485662 -7.79224187677557 -15.204027002508 -13.1051729375666 -8.53993398492986 -5.95191938226873 -6.3138616735285 -11.1847742254084 -10.9966467077082 -11.9974363500422 -10.8800619298762 -6.27608663385564 -3.27463704889471 -5.34892064874822 -4.69009000604803 1.47034853154963 -2.15781194513494 -1.33389837091619 6.06503885442561
-6.1199389891191 -6.65392603440718 -13.0967074827714 -12.9358092741533 -8.32643808885054 -5.45955385728316 -5.38560022874312 -10.2351256804033 -9.33273615403609 -11.2787772612138 -8.85347094102339 -4.5963622526689 -1.89241709275679 -3.56689562364058 -3.65092958970503 3.18472657637163 -1.24652781053023 0.353611807389694 8.32534871534868
-5.72074665589766 -5.60801662965254 -12.642360349135 -11.6678368048234 -7.66002621217207 -4.97092785401778 -4.32149853272871 -9.27799000306563 -7.71079220338301 -9.99609150453047 -6.91143383546309 -3.67670597596602 0.0263885064558558 -2.26972164674239 -2.52429546876387 4.00342021421953 0.0983298821882777 2.19626460508867 8.98342166380449
-5.18181415904652 -5.77766796458851 -13.8277988087047 -12.4532279621471 -8.10696598399769 -4.6969203602184 -4.91357036937367 -9.8238734852184 -10.411973918568 -10.9993533741344 -8.3037318836559 -5.02302166331898 -1.8806247364391 -4.14035030711781 -3.04556270946156 3.02123263965953 -0.788705791126599 0.423391376842151 7.63009360920299
-3.92795190811157 -4.8121319770813 -11.9338589668274 -11.3718529701233 -7.06998834609985 -4.42488489151001 -3.67807970046997 -8.63576707839966 -7.28816804885864 -8.51174554824829 -5.84997758865357 -2.9101487159729 0.534177684783934 -0.787597751617433 -1.57764444351196 5.51638879776001 1.09562482833862 2.14569463729858 9.54484357833862
-4.7992787621238 -4.88766529776833 -12.0430779717185 -10.5988831780174 -7.2521825096824 -4.71466686942361 -4.08391812064431 -9.22077229239724 -8.37340023734353 -9.83270313956521 -7.1843991539695 -3.49906590201638 -0.695290114662864 -2.17898800589822 -2.62636044242165 4.64488742134788 0.240857575156472 1.51987406990745 9.07561919472434
-2.29178286465731 -4.63799143704501 -11.5451493349942 -12.0282654848966 -6.63065768155185 -4.30905009183017 -4.2012581911954 -9.03835726651278 -8.42053271206942 -10.3878216830167 -8.00667429837313 -3.57774592312899 -0.582310208407314 -2.72457552823153 -1.84763003262606 4.41577958193692 0.634591570767491 2.05986355868253 9.02015256014737
-5.7277233210477 -6.37436982068149 -12.4696743098172 -10.6374008265409 -5.37283631238071 -3.25048371228305 -3.95470162304965 -9.00937004956332 -8.27736016186801 -9.85285492810336 -8.1687576380643 -3.39567299756137 -0.829255303469573 -3.65538712414828 -4.21099015149203 2.76103858080777 0.101836005124177 2.05325965014371 8.99653224078092
-5.79021236246282 -6.10416194742376 -13.3231103116816 -11.0166718656367 -6.68877574747259 -3.81206676309759 -4.61598560159857 -9.66444751566107 -9.86490413492376 -12.2421376401728 -9.73201915567572 -4.89346095865423 -1.71664020364935 -5.16977092569525 -5.30632755106146 1.67781475240534 -0.541448324376887 0.377392083948308 8.1905949419195
-6.42684979005293 -9.51060146851973 -12.1871303991838 -11.1933655218645 -4.32243580384688 -2.93556446595625 -4.44527668519454 -9.36983913941817 -8.60841984315352 -11.3047890142961 -9.65017170472579 -3.26913494630293 -2.17229122682051 -4.85360760255293 -4.19792217774825 2.33739619688554 -0.200428433851762 0.194293551011519 8.22949080900712
-6.0742316939614 -7.20735127709129 -12.1227966048501 -10.6561866500161 -5.84004170677879 -2.08596570275047 -5.37690884850242 -9.7674689986489 -9.76730496666648 -13.2834945418618 -9.78810269615867 -5.0044074752114 -3.38924367211082 -5.71657330773094 -4.4528938033364 1.26837198951027 -0.480889866568827 -0.676759312369608 6.55128233649514
-5.81965642408891 -7.37104993300004 -10.582138113542 -10.6728420777754 -4.80742078260942 -1.67618756727739 -3.89328008131547 -8.75064855055376 -8.24779515699907 -12.5222530885176 -8.73318868116899 -3.74798398451372 -2.70448689894243 -5.21589856581254 -3.82326322035356 2.00599474473433 0.225994058088823 0.398395486311479 7.21435923142867
-5.22537250518799 -5.73607082366943 -11.7724020004272 -10.6461011886597 -5.61595935821533 -2.4505464553833 -3.63225193023682 -8.83558292388916 -8.66958255767822 -12.2526342391968 -8.94367427825928 -3.87558765411377 -2.3232328414917 -4.73061962127685 -3.45799465179443 2.00975971221924 0.799976158142091 0.0474641799926765 7.43594818115234
-5.19806984988126 -5.91524819460782 -11.9007141980258 -10.7326290997592 -5.98754815188321 -2.40788964358243 -4.12446145144376 -9.20775727358731 -9.05103806582364 -12.4995377453891 -9.01733521548184 -4.15236786929044 -3.02363518801602 -4.61023835268887 -3.52607468691739 2.15630026730624 0.642946919527922 0.536986073580657 7.08302184018222
-4.06007901105014 -3.97332325848666 -9.90243283185092 -9.15352955731479 -3.96126309308139 -0.860232743349943 -2.62037602337924 -7.60436383160678 -7.42542019757358 -10.8656114664945 -7.93976918133822 -2.33797398480502 -1.5241998759183 -4.1975339976224 -2.90795460614291 2.46263369646939 1.62222346392545 1.12934931841763 7.92834815112027
-3.67601493488658 -3.74580100666393 -10.11583999287 -8.96962073932994 -4.08502486835826 -0.389685665477405 -2.03908828388561 -6.94298270832408 -7.57525161396373 -10.5391378749501 -8.00416091572155 -2.21871474872936 -1.17113784443248 -3.648985897411 -2.63665298115123 3.29354950297963 2.24000450481068 1.74225326884877 8.84689136851918
-6.05602658011697 -4.98850262381814 -10.3464642784812 -9.97074330069802 -4.95759594657205 -1.67904103019021 -2.8840428612449 -8.15080464103005 -8.34845745780251 -11.3475190422752 -8.92904484488747 -3.14235890128396 -1.39879238822244 -3.54193890311501 -3.03983319022439 3.0772551276467 1.07666384957053 0.519626496054908 8.56367671272971
-4.02269523794001 -4.21519821340388 -11.1809632127935 -10.6675717180425 -5.42192047292536 -1.9035889452154 -3.35573547536677 -8.7444035356695 -7.57089775258845 -11.3981282060797 -7.7109619920904 -3.19438713247126 -2.13756530935114 -3.75927894765681 -2.45287674123591 3.12746841257269 1.31170493906194 0.0608084852045216 7.94990665262396
-4.66359730633823 -4.09737416180698 -10.6959249583158 -9.69042988690463 -5.0151178446683 -1.42105122479526 -2.55265637311069 -7.7140924540433 -7.49106808575717 -10.6479761210355 -7.15467091473666 -2.51006146344272 -1.3419172373685 -3.3487360087308 -2.65173931988803 3.44238070574674 1.80824450579556 1.45127467242154 8.82541636553677
-5.29354411038485 -4.01170092496005 -11.3063881960782 -9.9049447146329 -5.11177760037509 -0.100346860018643 -2.36818819912997 -7.41685992154208 -6.53804140957919 -11.0796216097745 -8.21557551297274 -2.18878489407626 -0.836793240633877 -3.44852572354403 -2.49884920987216 3.6831843289462 1.82267064181241 1.35661000338468 9.03018445101651
-3.75407963666049 -4.08227139386264 -10.7421663370999 -8.56939679059115 -4.70698529156772 -0.13581448468295 -1.48392277630893 -6.47417622479525 -7.11673527630893 -10.4136732188138 -6.78058415326205 -2.10468274029818 -0.126739319888028 -1.86708432110873 -1.12262898358432 4.95754832354459 2.58008021441373 1.96206683245572 9.6351730259982
-2.95447123267434 -2.44615900733254 -9.32654726722024 -9.49849856116555 -5.38228380896829 -0.17651713111184 -1.34619295813821 -6.48010409095071 -5.88513529517434 -9.40321505286477 -5.96987498023293 -0.883510234139184 0.526659367301246 -1.54082262732766 -0.758128764412621 5.21623837731101 3.11759602806785 2.89599072716453 10.1308788039468
-3.05170593261719 -3.12216148376465 -10.3667064666748 -8.62582740783692 -4.8716178894043 -0.60385093688965 -1.3285213470459 -6.50218734741211 -6.40254554748535 -9.73388442993164 -6.71945533752442 -1.77545127868652 0.180162811279295 -1.94696960449219 -1.05077896118164 5.03635349273681 2.81859436035156 2.61778297424316 9.95862236022949
-3.56528833562678 -4.08990839177912 -9.71627405340021 -9.13994768316095 -5.35852411443537 -0.717668325250798 -2.7695253198797 -7.67768076116388 -7.63914468938654 -11.298862249201 -7.11284425908869 -3.15561083013361 -1.09534433538263 -4.00169351751154 -2.64831712896174 3.01511594598944 1.70950338190252 1.04878446405584 8.16950818842108
-3.69399282282049 -4.47876378839666 -10.1144449407404 -10.0072805578058 -6.18676969354803 -1.94490644281561 -3.23739454096014 -8.41828557794744 -8.62699338739569 -10.4023363286799 -7.59198018854315 -2.87012883966619 -1.49810048883612 -4.31824132745916 -3.11328908746893 2.70595338994806 0.875936300104314 0.756694585626775 7.8712852304632
-4.04867929978804 -3.57452959580855 -9.84834093614058 -8.35526842637496 -4.89848131699996 -0.387853570417924 -2.10357660813765 -7.18513102097945 -5.80478663011031 -9.01713366074996 -7.3504809813066 -1.15610498948531 0.170925192399459 -2.93156618638472 -1.85341448350386 4.08527951674028 2.29705052809282 2.69715123610063 9.24275212721391
-5.14560865055431 -4.37105153690685 -11.0774190295826 -9.79173825870861 -5.17406057010998 -0.569194542277945 -2.9418084491383 -7.93830846439709 -6.96185849796642 -9.92354749332775 -7.82524274479259 -2.0323617328297 -0.245225654948843 -2.5584905017506 -2.7070672382008 4.30125357020985 1.46632410396229 2.13371111262928 9.06009508479725
-4.12382685054432 -3.68702112544667 -10.7474077831615 -9.5064924846996 -5.61985575069081 -0.926128257404674 -2.39401804317128 -7.33216654170643 -8.33951174129139 -11.0252798687328 -6.34676157344471 -2.87615381587635 -2.12592302669178 -3.72627817500721 -2.03611170161854 3.09721768986095 1.75082601200451 0.547704826701771 7.71680654178966
-4.70812757665461 -4.1382270639593 -11.0025077646429 -9.66067465001887 -4.58787496740168 -0.611404020136053 -2.54379614049738 -7.57401998693293 -7.34127386266535 -11.216088849848 -8.19817693883722 -1.95915373021906 -2.30476339513605 -4.72543676549738 -3.14024503881281 2.93900529688055 1.31855241602117 1.01564447229559 7.34220544641668
-4.33530078367754 -3.68951449827714 -9.64763675169511 -9.03009829954668 -4.35185656981035 -0.423048357530075 -3.01408229307695 -7.77517734007402 -7.54610095457597 -10.8132918878035 -7.43338237242265 -1.7619288964705 -1.84545932249589 -4.30628428892656 -2.49685321287675 3.64650215669112 1.64766659303145 1.14387478394942 8.32517876191573
-5.11521424380216 -4.72999657717618 -10.4223317059604 -9.5417069348422 -4.3308628949252 -1.00657738772306 -2.77452172366056 -7.95047463503751 -7.18350686160001 -9.80251397219571 -8.54127587405118 -2.51380051699552 -2.7378624829379 -4.28457535830411 -3.30867661562833 2.97663031491366 1.15993033322421 0.502326115694913 6.88154707821933
-7.38732150684703 -6.46606830250133 -13.1610145915638 -10.7445145000111 -6.11378101002086 -1.80692294727672 -4.23465160023082 -9.25415424000133 -7.77333835255016 -11.3476734508168 -9.87603381763805 -3.02343753467906 -2.94879726063121 -5.71419337879528 -5.00593761097301 2.32577892650258 -0.235250507701526 0.952556575428357 6.86024566997181
-6.44943995909257 -5.37754245237871 -11.3070640130477 -9.30772777037187 -5.05442996458574 -0.484582857652143 -3.58512874083085 -8.63261409239335 -6.51877398924394 -11.6695746942 -9.9180984063582 -2.35259814695878 -2.35728640989824 -5.70591922239824 -4.5090465112166 1.75958637757735 0.526908917860553 0.89275173707442 7.05599693818526
-7.39289759722623 -5.89962290850553 -12.120676985654 -10.6997632893649 -7.13868235674772 -1.7777719410983 -4.47298525896939 -9.35599421587857 -7.24795054522428 -12.3630971821872 -10.191456786069 -3.06265162554654 -3.36610316363248 -5.86845301714811 -4.9647893818942 0.823319443789394 -0.200736037167637 -0.0546350392428323 6.98537732037631
-6.32677573290738 -5.87831420031461 -12.5642978581515 -10.6397430333224 -5.41861266222867 -0.889495078000156 -3.6860992344943 -8.6697418126193 -6.84887999621305 -11.4357196721164 -10.1076042088595 -2.54312056628141 -2.8561260136691 -6.02719229784879 -4.66096419421109 0.997320946780118 0.294966515627774 1.06409531506625 7.40550499829379
-7.83295279416171 -5.79710226925937 -9.30474692257968 -8.97779303464023 -3.30045538815585 0.596763316067783 -3.15601569089023 -7.82603865536776 -5.98500090512362 -11.004587468234 -9.64325362118808 -1.78461676510898 -2.77823859128085 -5.92096548947421 -5.05745154294101 0.581350031766025 0.456935587796298 0.934259119900791 7.15110653963956
-7.01824375499379 -7.01565739024769 -12.3548946033825 -10.806526149403 -5.78195186961781 -1.94160076488148 -4.33598133433949 -9.24972912181508 -7.42814251292836 -11.9842280994762 -10.1557101856578 -2.87452694286 -3.15106388438832 -6.49984356273304 -5.63897129405629 0.52662852894176 -0.571260417591443 0.519472156871448 7.26154140125621
-7.10261471488259 -6.30011112906716 -12.5311654350974 -11.3797791741111 -5.06483776786111 -1.63828594901345 -4.04111798026345 -9.00280316092751 -6.60276730277322 -9.11960346915505 -10.1184323570945 -2.61369259574197 -2.54376728751443 -5.7648232720115 -5.03686840750954 0.335402176596901 0.0581213691017837 0.990963623740456 7.30154387734153
-5.23735305612738 -4.57876655405218 -11.1241690809076 -10.2512099439448 -4.42125007455999 -0.778979032689875 -2.93972656076605 -8.18057319467718 -6.25662109201605 -11.2015044385737 -9.18815490549261 -1.78640434091741 -2.25391647165472 -4.96232101267034 -3.78079101389105 1.31912544423884 1.17174461538141 1.34117248708552 7.95925548726862
-5.12973853891546 -5.33850356882269 -11.7328822309321 -9.91318961923773 -5.62430450266058 -1.90103217905218 -3.83549568002874 -9.07276603525335 -7.95740958994085 -12.6920039350336 -9.756792753393 -3.11569854562933 -2.77939101999456 -5.60915633981878 -4.54608032053167 1.23725441152399 0.258420259302312 0.865807802026922 7.70670726949518
-5.3444602099332 -5.77298994931308 -10.8157450762662 -10.1376139727506 -5.15796156796542 -1.6237399187955 -3.88478918942538 -9.04946967038241 -8.66545172604648 -10.2937419024381 -9.97859068783847 -3.34983702572909 -3.93253775509921 -6.21039458188144 -4.38523550900546 0.82461098757657 0.114005366238679 0.229295054349031 6.46768883791837
-5.50775466398759 -5.70406470732255 -11.9124082131819 -10.7527574105696 -4.66367087797685 -1.03779349760576 -3.88900886015459 -8.83925185637041 -8.12741790251298 -11.5297864480452 -10.1835912270979 -2.8656247659163 -3.52397666410966 -6.34144149260088 -4.13837562040849 1.53767075105147 0.185869832472367 0.356722493605179 6.99420609040694
-4.98996256048029 -4.51648615056818 -11.3897466486151 -9.52384088689631 -3.91771028692072 -0.797423345392399 -2.57293222600763 -7.64976404363459 -5.92213915044611 -10.0827379053289 -8.39954279119318 -1.51565645391291 -1.91652582341974 -4.7136888330633 -3.38958833867853 1.66693593805487 1.33048536127264 1.6507139379328 8.06708814447576
-5.99955662814054 -5.39339551058682 -11.9300166043368 -9.86095532503995 -3.74559506503018 -0.570878115567293 -2.52945241061124 -7.47869404879483 -5.90712842074307 -8.4153262051669 -7.70360859957608 -0.927607623013582 -1.5838004025546 -3.97336300936612 -3.31553181734952 2.4838208285245 2.0219067660245 2.30911532315341 8.64605322751132
-6.2874099037864 -5.00335610129617 -11.4624472878196 -9.66537201621316 -3.74531471946023 -0.354399802468041 -2.9249945900657 -7.75931084372781 -5.89781296469949 -9.99126923301003 -7.87392151572488 -1.33750450827859 -0.342513205788354 -3.33311379172585 -3.41842949607156 2.96957289955833 1.35566413185813 2.80221068642356 9.04499423287131
-7.09454195716164 -5.97671740271828 -12.6757263443687 -10.6528953812339 -3.9107536576011 -2.11668818213723 -3.73362581946633 -8.57772104956887 -6.54412882544777 -10.6726326248863 -8.69289248206399 -2.28800623633645 -1.31525461890481 -4.07047884681008 -4.14119761206887 2.43650777123191 0.387946675040507 1.55251080773094 7.96608025810935
-5.26344806497747 -5.21875316446478 -10.8469212705439 -10.0995495969599 -4.71004039591009 -1.45055133646185 -2.97971088236028 -7.8595421964472 -7.50058109110052 -10.5716775113886 -7.63696986978704 -2.1378625089472 -1.50450832193548 -3.5417988950556 -2.95117313211614 2.90906589681452 1.5489050691778 2.65815036947077 9.55543678457087
-6.33868276422674 -5.12157499139959 -11.910090082342 -10.1408544713801 -4.93413030450994 -1.33378850763494 -2.59267865961248 -7.86425458734686 -6.60980855768377 -9.48892843073065 -7.83426343744451 -2.05934774225408 -0.0845667058771298 -3.42325460260565 -3.17720090692693 3.12518823797053 1.42862642461603 3.38223016912287 9.3143838709051
-6.59417000683871 -6.45660630139438 -14.0034202662381 -10.6411689844998 -4.54702225598422 -2.34184113415805 -3.72783509167758 -8.79365578564731 -7.4433483210477 -11.4816440668973 -9.00158348950473 -2.81272927197543 -1.2839244929227 -4.87243882092563 -4.56854287060824 1.25971945849332 0.0659995946017169 1.4724288853732 7.89372691241178
-6.83403422615745 -6.76167514107444 -13.9532797553323 -11.9220240332864 -5.36613108895042 -2.72887255928733 -4.19057872078636 -9.21885325691917 -7.7665789344094 -10.9375174262307 -9.07951190254905 -3.28819873116233 -0.891157410361551 -4.63890292427757 -4.55781008980491 1.74357197501443 -0.0524389960549101 1.84675572135232 7.99453423239968
-7.47338181408969 -6.83400803479281 -13.8494766322049 -12.1887462702664 -5.99157792004672 -3.46184616955844 -4.89952927502719 -10.0227687922391 -8.25118904980746 -11.800082024661 -9.89965516003695 -3.73266487988559 -1.08113175305453 -4.98130875500766 -4.86751061352816 1.13852614489469 -0.193426903811368 1.26172751513394 7.98062438097867
-6.2439057003368 -5.80502287257801 -13.1494042049755 -11.4428669582714 -5.16833845485341 -3.38008085597645 -3.5893761288036 -8.47354666103016 -8.02754942287098 -11.2504555355419 -8.06281629909169 -3.13812033046376 -0.589942611347546 -3.53453794826161 -3.65712705958973 2.52305825840343 0.720320068706165 2.29511102329601 8.61289819370617
-7.9294901674444 -7.17394741231745 -13.9609385317022 -12.3782721346075 -5.46470745260065 -3.41529949361628 -4.2044039552862 -9.31577594930475 -7.45268734151667 -10.8788634126837 -9.46549900228327 -3.38196476156061 -0.886189538782293 -4.21893985921686 -4.4448710268194 1.91096774881536 0.259032171422785 2.11497203653509 8.68098537271673
-6.78368835449219 -7.84243087768555 -14.6882923126221 -12.2301738739014 -6.68142013549805 -4.03532676696777 -4.96280364990234 -9.8000171661377 -7.912060546875 -12.2704475402832 -9.50601272583008 -3.9596794128418 -2.1917236328125 -5.10766105651856 -4.7283561706543 1.5450984954834 -0.234757232666016 0.496310424804687 7.43812103271484
-6.55545334382491 -7.31571106477217 -14.0762224630876 -12.118514104323 -4.68300728364424 -3.12270836396651 -4.75638489289717 -9.67874817414717 -8.69860939546065 -11.7507563070817 -9.73798088593917 -3.72515205903487 -1.81126694245772 -5.5132570700212 -5.21878342194991 0.837733225388959 -0.569924397902057 0.641552881761029 7.07984824614091
-8.05911393599077 -7.48846383528276 -14.594445662065 -11.7060637040572 -5.09627099470659 -3.09078736738725 -4.56818910078569 -9.36273141340776 -6.45510430769487 -10.1868624253706 -8.65103288130327 -2.82075639204545 -0.554450468583539 -4.49436135725541 -4.60394425825639 1.78821425004439 -0.0966982408003361 1.53150991960005 8.3066649870439
-6.27484628503973 -6.10550805872137 -13.1259929830378 -11.535836427862 -5.27388498132879 -3.46889802759344 -3.38857957666571 -8.35385438745672 -6.46588823145086 -10.5463573629206 -8.07306787317449 -2.43495675867254 -0.0844089681451976 -3.79957887476141 -3.99994394128973 2.58493498021906 0.629126340692693 2.55411413366144 9.3123138254339
-5.55668333226984 -5.55792310888117 -12.6510360544378 -10.6564224069769 -5.94254568273371 -2.63627508336847 -4.19219282323664 -9.12622717077082 -7.32512167150324 -11.0787570779974 -8.81008413488215 -2.9752891367132 -0.990130216425115 -4.58054235631769 -4.55444791967219 1.51470300501043 -0.165320188348943 1.45868417566473 7.81836435144598
-5.07012199922042 -6.54501747651534 -12.2610647635026 -11.0858499960466 -4.2618238882585 -3.08913445039229 -3.44942307038741 -8.83047890229659 -8.84542297883467 -11.4173681692644 -7.87910866303877 -3.42269157929854 -2.12921165986495 -3.95781349702315 -3.36899399323897 2.72460341887041 0.946855310960249 1.28797316984697 8.64746547178789
-4.3445801561529 -6.36419532949274 -12.5502266710455 -11.1360459154302 -5.14772461110895 -3.03895805532282 -4.24559829885309 -9.55080269033258 -8.3158707445318 -11.2240395372564 -8.8272347276861 -4.00498245412653 -2.50958679372614 -4.75022743398493 -3.6462044542486 1.90136100595648 0.212354200536556 0.500890272313899 7.61389877145941
-5.49888386292891 -5.68233456178145 -11.9689938025041 -10.5688682989641 -3.47654690309004 -2.89070858521895 -3.98838009400801 -9.05338062806563 -6.57323803468184 -10.6637054876848 -8.52943768067793 -2.55454029603438 -0.596805234388871 -3.90775455995039 -3.39177288575606 2.98217044310136 0.557566027207809 1.56680903868242 8.93322024778886
-5.57813903635198 -5.32556793039495 -12.8347975904291 -11.1645304853266 -4.89943000620062 -3.08434173410589 -3.74080535715277 -8.56566497629339 -6.21643134897406 -10.5830561811274 -7.80345985239202 -2.51623412912542 -0.574465482885188 -3.55337783640081 -3.75813171213323 3.22348907644098 0.566869050806218 1.9709961717779 9.18669346029108
-6.20819712552157 -5.63485003384677 -12.6301961031827 -10.1862511721524 -4.73182345303622 -2.89715624722567 -4.13781405362216 -9.03969813260165 -6.39165354642001 -10.6741490450772 -9.0145077792081 -2.61849833401767 -0.941429623690517 -3.89720774563876 -3.83101702603427 2.76017140475187 0.435624590787022 1.72825764742765 9.17587422457608
-6.49660561301491 -6.29606888510964 -13.49170181968 -10.5311686775901 -6.35119316794655 -3.81425545432351 -4.58634827353738 -9.1941840431907 -6.05413315512917 -10.905815818093 -8.18241379477761 -2.65898392417214 -0.455809333107688 -4.20596955039284 -3.93397209861062 2.67346884987571 -0.0246836922385469 2.21370436928489 9.11401965401389
-4.22530127438632 -4.46022368344394 -10.6019568529996 -9.57534171017733 -5.98001242550936 -2.63432074460116 -3.30291129025546 -8.22904730710116 -7.03627921017733 -10.4738478747281 -7.45990515622226 -2.51253271969882 -0.27928496274081 -2.69627333554354 -2.38428641232577 4.30340813723478 1.26773690310392 2.43785142031583 9.48360680666837
-5.10554907538674 -4.48411390998147 -11.5602991364219 -10.4594766876914 -4.92962095954201 -2.85699484565041 -3.26549551703713 -8.42333815314553 -8.06221220710061 -10.9639551422813 -7.53400633551858 -3.11598036505959 -0.344396807930686 -3.32691023566506 -2.95749113776467 3.37768151543357 1.02510621330955 1.91728570244529 9.03076627037742
-5.11673609126698 -4.70144335139882 -11.9126841198314 -10.633747733723 -4.32289568294178 -2.5295035015453 -3.19655290950428 -8.24792162288319 -6.86253229488026 -10.3648325573314 -7.92836824763905 -2.47213426936757 -0.454687751423229 -3.19177500117909 -2.78161684383046 4.14449628483165 1.32549985538829 2.37068685184826 8.55651315342296
-4.26975617842241 -4.40899453596635 -11.1487272782759 -10.6298311753707 -4.56819138960405 -2.33320794539018 -3.184329847856 -8.38214288191362 -7.34602532820268 -11.0299109025435 -8.27598748640581 -2.80235276655717 -1.04025445417924 -4.19585023359819 -2.76864419416948 2.94452299638228 0.94687666459517 1.66152014298872 8.81597342057661
-4.09507067420266 -4.25926287390969 -11.3312023422935 -10.1923549912193 -3.99004824378274 -2.34160502173684 -2.82590754248879 -8.12271197058938 -7.12440569617532 -10.4554584763267 -8.61183436133645 -2.7315128586509 -1.62191469886086 -3.32602579810403 -2.71897585608743 3.29547326348045 1.36675755760886 1.21163289330222 8.31119553826072
-2.76458533026955 -3.10892088629983 -10.0001619599082 -10.5441683075645 -2.97817213752053 -2.01224882819436 -2.53491194464944 -7.8027551911094 -6.80148680426858 -10.8278616211631 -8.08259947516702 -1.92204458930276 -1.84148199775002 -3.32553465583108 -2.23034079291604 3.32982842705466 2.02397172234275 1.40398423454978 8.99141423485496
-4.04750415628607 -4.58953830545599 -8.33991214578802 -7.33726093118841 -3.15132114237005 -1.21184512918646 -2.95937892740423 -8.00484248941595 -6.91780254190618 -11.7866189176386 -8.37382480447943 -2.45986720865423 -2.00889179056341 -4.32621547525579 -3.29826900308782 2.62766102010553 1.21086910421198 1.71766308004206 8.43708446676081
-5.38357724276456 -4.42641247836026 -9.0778807553378 -8.4279726895419 -4.71015538302335 -3.23793591586026 -4.79355229464444 -9.98663701144132 -9.52630986300382 -12.4350050839511 -10.5383681210605 -4.58355893221768 -3.92498005953702 -5.33402241793546 -3.84836377230558 1.59224711331454 -0.241001025113192 -1.71176518526944 6.45103751095859
-4.07996918938377 -3.54996659538963 -10.6159246184609 -7.7019078948281 -4.48421075127342 -1.47129418633201 -2.7469518401406 -8.03229882500388 -6.12144448540428 -7.91681077263572 -7.7664888121865 -1.82779481194236 -2.02936150810935 -4.24586655876853 -2.5639798857949 2.88370917060158 1.51465056159279 1.26265928962014 9.17114088752053
-4.52583348534324 -4.48782002709128 -10.6253265120766 -9.0015624739907 -3.46634518883445 -2.32905614159324 -4.28980862877586 -9.21978604576804 -8.06255948326804 -10.7487148024819 -8.01576649925925 -3.12298238060691 -3.11115109703757 -4.68023526451804 -3.03151929161765 2.42378390052102 1.01125681617043 -0.53656995079734 7.08191454627297
-4.03877564343539 -5.59765358838168 -12.1154777613553 -9.72703858288852 -4.23631974133578 -3.28367348584262 -4.48044320019809 -9.4392654505643 -6.88449211987582 -11.7922794428739 -9.21345444592563 -3.30986328991977 -3.54280777844516 -5.52745362195102 -4.06713219555942 1.38017539111051 0.258856573971833 -0.887997826662932 7.06054095354947
-4.16523727070201 -5.38943275104869 -10.3398168910633 -8.18067344318737 -3.65641578327526 -1.95185073505748 -3.61980231891979 -8.75007423054088 -6.79385741840709 -11.6727732051503 -9.16106017719616 -2.68374427448619 -3.19450553547252 -5.00848563801159 -3.99435599933971 1.70047394145619 0.379026569019665 -0.0714548457752571 7.41984478343617
-3.54824451966719 -3.66498951478438 -10.029457135634 -7.66715435548262 -4.28194241090254 -2.99184612794356 -4.29301838441329 -9.41753582520919 -6.87491802735762 -11.3878040747209 -10.2918034033342 -3.33478550477462 -2.78565029664473 -5.27398304505782 -3.5253830389543 2.13581271605058 0.21741671995683 -0.637468381361529 8.17172427610917
-4.27028156627308 -5.04625202525746 -10.7068202625621 -9.18766094554554 -4.1852462421764 -3.28260685313832 -5.27296711314808 -10.5054633747448 -9.83333088267933 -13.8012607227672 -10.1875274311412 -4.86887813914906 -5.19826389659535 -5.7671725880016 -4.23028637279164 1.16836284290661 -0.816546214710581 -2.23908687938343 6.87965224872936
-4.99645090970126 -4.83602190884677 -10.7677712527188 -9.33134127530185 -5.20002795132724 -3.71446085843173 -4.81189394864169 -10.1817364779386 -9.13440943631259 -12.8938603487882 -10.1095280733975 -4.56073428067294 -4.07010126980868 -5.58086253079501 -4.38675356778231 1.36436032381925 -0.889719494906338 -1.7851376620206 7.65058182803067
-6.56807670593262 -5.35148963928223 -11.8835178375244 -9.02752456665039 -5.39619789123535 -3.7195068359375 -4.68695411682129 -10.1137424468994 -9.17584190368652 -12.9962497711182 -10.5923820495605 -4.50629386901856 -4.17882881164551 -6.42767486572266 -4.6689868927002 0.846411132812499 -0.630746459960939 -1.48778114318848 7.35208358764648
-7.13948944265192 -7.17537811452692 -13.0557358568365 -10.8816998308355 -5.95105674917048 -4.75106743032282 -5.78748634511774 -10.6583931749517 -8.84864929372614 -13.5454380815679 -10.9120934312994 -4.86378219777887 -4.18506363088434 -6.97962692434137 -5.59950950795954 -0.54441574270075 -1.3095963304693 -1.47863319570368 7.57559940164739
-6.97431977878917 -5.86645730625499 -12.733946167339 -10.093788467754 -4.92920144687999 -3.08359941135753 -5.20782884250988 -9.86160882603038 -7.40687402378429 -12.1011222232472 -10.6568148959767 -3.74000199924816 -3.63332971226085 -6.57189401279796 -5.44292482029308 0.339317000995983 -0.858545624126087 -0.961019836772572 6.41414228786122
-7.26375371759588 -6.7412241155451 -13.195482080633 -11.5345667058771 -5.42219144647772 -3.91431028192693 -5.94974309747869 -10.8922174627131 -9.30157834833318 -13.9827497655695 -11.6034162694758 -5.21742803400213 -4.79360181635076 -7.20951062982732 -6.56616002863104 -0.747455423528496 -1.83544904535467 -2.34260541742498 5.88303583318537
-5.91829338940707 -7.19157257947055 -13.1853603449735 -11.8761962977323 -5.2050556269559 -3.61169091137973 -5.63447991284457 -10.6243270960721 -9.26213112744418 -13.779138955203 -11.8698295679959 -4.54632416638461 -4.91035500439731 -7.42679634961215 -6.05585137280551 -0.738668831911955 -1.43177452954379 -2.15068283948031 6.24717673388394
-5.79906369989569 -7.28396131342108 -12.6585569555109 -10.2354688817805 -4.99755956476385 -3.76216222589666 -6.02579213922674 -10.9077768499201 -9.21806432550604 -13.7854929143732 -10.5031900579279 -5.0817327672785 -4.84845449274237 -7.55813886469061 -5.42565824335272 -0.515791910344905 -1.73482610529119 -1.66150762384588 5.58304022008722
-6.23452380787242 -6.08744624744762 -12.5987129558216 -10.0449390758168 -4.55986026417125 -3.10568622242321 -6.18388942371715 -10.7301540721547 -9.00808337818492 -14.1196155894886 -11.0943813670765 -4.79708865772594 -4.31888583790172 -7.56024745594371 -5.82111171375621 -0.536184345592151 -2.26365855823864 -1.47943690906871 5.75637241710316
-5.63011846542359 -5.48155317306519 -12.1030169487 -9.44525442123413 -5.26306066513062 -3.36634168624878 -5.31234273910523 -10.1139327049255 -7.53817853927612 -12.7488318443298 -10.8862372398376 -3.93679533004761 -2.36972913742066 -6.50792417526245 -5.4156008720398 1.10764589309692 -0.974301433563234 -0.376401042938234 6.91839113235473
-5.90519831397317 -5.30516360022805 -12.0799762985923 -9.69093249060891 -5.2103817246177 -3.80492899634621 -4.77551005103371 -10.0219204209068 -9.35276720740578 -12.5566742203452 -10.1722385666587 -4.3369743607261 -3.00732729651711 -5.84497759558938 -5.03918192603371 1.41651227257469 -1.40852663733742 0.246508381583475 6.81321885369041
-5.79647375453602 -5.45423055995594 -12.8725998531688 -11.8263313900341 -5.15595365871082 -3.56752516139637 -4.22034384120594 -9.54051519740711 -8.58870245326649 -12.2868664394725 -9.80414320338856 -4.0731537472118 -3.32423712123524 -5.52799726832997 -4.3119175564159 2.2416427005421 -0.208873046528208 -0.269955886494028 6.91606114994396
-3.67054127779874 -3.93677281466397 -11.343677035245 -10.4459185513583 -4.90635441866788 -2.64204548922452 -3.72094868746671 -8.59517430392179 -7.46150540438565 -9.18999623385343 -8.16827916232022 -3.03875302401456 -0.529090395840733 -3.42138814059171 -1.96580456820401 4.12988234433261 0.834198483553799 1.16417170437899 9.62976885708895
-2.60352556922219 -3.70299952246926 -10.668249537728 -9.69557230689309 -4.63848536231301 -2.58964007117531 -2.93378107764504 -7.88211100318215 -6.57447664954445 -9.78888933875344 -7.77100985266945 -2.31028597571633 0.730905125357889 -2.34387819983742 -1.60878794410012 4.21454770348289 1.50680501244285 2.14535290978172 9.94280011437156
-2.98565816879272 -6.04645109176636 -10.5025897026062 -8.99290800094604 -4.32767820358276 -2.01905202865601 -1.98011922836304 -7.05725622177124 -6.18626165390015 -8.98765897750854 -6.37186002731323 -1.39649534225464 1.66260957717896 -2.27091550827026 -1.00962018966675 4.47370386123657 2.11912965774536 3.9006142616272 10.9904708862305
-2.87774236852472 -6.53927572423762 -10.566222745722 -7.88923223668879 -4.42130048925226 -1.50418432409113 -1.44984586889094 -6.8817516153509 -5.2428241556341 -8.69727857763117 -6.31734045202082 -1.38602598363703 1.52005807703192 -1.5232253854925 -0.682443219965155 5.28352205103094 2.60449067896063 3.50097505396063 10.9884270841425
-3.47187342210249 -4.83174814744429 -11.0521289305253 -9.59649958177046 -5.14821924729781 -2.41338076158003 -2.40346064134078 -7.47246279283003 -7.29803576035933 -9.4113036589189 -5.7078010038896 -2.46240725083785 0.914910177751022 -1.96209253831343 -1.07765688462691 5.48514543013139 2.00322423414751 2.77656922773881 10.514763693376
-2.76933985623446 -5.45234805020419 -11.4017956820401 -9.24090701016513 -4.77488261136142 -2.18368845852939 -2.13263636502353 -7.13339930447665 -6.81956988247958 -8.03387766751376 -5.7978947726163 -1.48432665738192 1.86392277804288 -0.732825574007901 -0.465703305331143 5.44372815218839 2.15644330111417 3.70025414553556 11.568497839841
-4.06806918057529 -5.67120142850009 -12.1166646090421 -11.4159390536222 -5.84342356595126 -2.61930247220126 -3.96792765530673 -9.05455561551181 -7.05093546780673 -11.0057961550626 -7.19452258023349 -3.16823931607333 -0.0155808535489186 -2.79117556485263 -2.08769389065829 3.9946797284213 0.842912951382722 1.46546010104093 9.2488186749545
-2.58164717934348 -7.08099868080833 -11.0831711509011 -10.5437996604226 -5.32709243080833 -3.0958607413552 -2.96453406594016 -8.11828734657981 -9.49425627968528 -10.0584061362527 -6.81478812477805 -3.51707579872825 0.714876868508078 -2.6249306418679 -1.3960316397927 4.38821575858376 1.26566574790261 2.4037501595237 10.0903994820335
-4.13850107192993 -8.07937326431274 -12.3709839820862 -11.1010426521301 -5.80210771560669 -3.32815637588501 -3.91298379898071 -8.93284692764282 -9.15070810317993 -11.019640827179 -7.40438737869263 -3.09473505020141 0.0299197196960463 -3.28097620010376 -2.77379121780395 3.33749113082886 0.83156499862671 1.45936498641968 9.12591848373413
-4.0361287983981 -6.8742921742526 -11.2168100270358 -9.99457148638638 -4.9248235615817 -2.12899569598111 -3.32082156268033 -8.49227885332974 -8.58301142779263 -11.0104482564059 -7.99699763384732 -3.22641734209927 -1.32114008990201 -3.47684649554166 -1.87377337542447 3.38622017773715 1.12629910382358 0.619114121523772 8.67497082623569
-3.14714462973855 -7.57028038718484 -11.8357146523216 -10.2792800209739 -4.65473206259988 -2.48878319480202 -3.16296227195046 -8.07664139487527 -8.56063873984597 -10.1127608559348 -7.59907562949441 -2.74720413901589 -0.635700537941673 -2.4749472878196 -1.69444496848367 4.22305838844993 1.23306433937766 1.18585746071555 9.15687243721702
-3.95562606291337 -8.20066695646806 -12.858252100511 -11.3442445321517 -5.30493216948076 -3.67479949430986 -4.13743834929033 -9.04080825285478 -8.79550414518877 -12.0443120522933 -8.16653304533525 -3.6761212869124 -1.7259088082747 -4.62155394987627 -2.79448562101884 2.60056633515791 0.179814763502641 0.0367330984635785 7.86423248811202
-4.84248397133567 -7.90308234474876 -12.8707012870095 -11.836098168113 -5.41841742775657 -3.62549445412376 -5.77301261208274 -10.645294640281 -10.1701225974343 -12.8841252066872 -9.2432598807595 -4.65814063332298 -2.34508368752219 -5.50184104225852 -3.83099601052024 1.41248276450417 -0.737398598410866 -0.618730995871804 7.98834564902566
-4.27172433679754 -8.08893167322332 -11.4515358144587 -10.949809663946 -3.80565416162664 -2.20367204492742 -3.86077462976629 -9.01498758142645 -9.21201478784734 -11.0970398122614 -8.19150316065008 -3.63881074732 -1.8513523275202 -4.33200609033758 -2.74350511377508 2.6166938608343 0.607466108148749 0.0960620706731632 8.5272163217718
-5.01580189791593 -9.4121622952548 -12.4989733609286 -11.7515082272616 -5.77109288302335 -3.90431927767667 -4.5691103848544 -9.53082226839933 -10.6395068081942 -11.7659296902743 -9.00328587618741 -4.30638074007901 -2.26444386568937 -4.34762143221769 -3.0343203457919 2.64111948880282 -0.212604037198155 -0.581508150967686 7.56495524319735
-4.28020191192627 -6.98520374298096 -11.8970994949341 -10.732460975647 -4.86392688751221 -2.49808406829834 -4.09650707244873 -9.37658977508545 -8.50306987762451 -11.5333490371704 -8.9564905166626 -3.1584005355835 -1.59426021575928 -4.1811990737915 -3.13872814178467 2.1123685836792 0.221732139587402 0.40383243560791 8.49862003326416
-4.40780435908924 -7.98631845821034 -12.3978670727123 -11.1587599407543 -3.76691805232655 -2.75104128230702 -3.99187456477772 -9.04318415034901 -9.55612932551991 -11.6703184734691 -7.53434740413319 -3.89196573604237 -1.71596895564686 -3.86482797969471 -3.01513277400624 2.96249021183361 0.386091362346303 -0.226627219807018 8.4063083041798
-3.54542590921575 -7.51158191507513 -11.3898453885859 -10.272106664831 -3.47247173135931 -2.39227725809271 -2.77730037515814 -8.0673432523554 -7.73434497659857 -10.5673051053827 -6.96333743875677 -3.08158923929388 -1.23686076944525 -3.30384113138372 -1.72655727213079 3.56290100271051 1.20830105001276 0.720015985315495 8.87463043386286
-4.48719110488891 -5.93393602371216 -11.9449070930481 -10.5134171485901 -3.65504732131958 -2.49531450271606 -3.9679497718811 -8.91973962783813 -8.45902528762817 -11.1336010932922 -8.66020860671997 -3.76351823806763 -2.15273942947388 -4.16723337173462 -2.81544008255005 3.0889760017395 0.24327383041382 -0.355305576324461 7.09192762374878
-3.59034525264393 -7.30924402583729 -11.7027186046947 -10.2586516033519 -3.58120333064686 -2.06587206233631 -3.24354540218006 -8.39439760554921 -8.95578180659901 -9.92361246455799 -7.60215937007557 -3.32769190181385 -1.45774256099354 -3.79458605159413 -2.12946497310292 3.17770589481701 0.830904137004506 0.846771370280873 8.0803862918507
-3.77323573719372 -6.98734897266735 -11.762663303722 -11.042053638805 -3.76613277088512 -3.14179462086071 -3.13163989673961 -8.35318416248668 -8.6602672923695 -11.1000275004994 -7.37569087635387 -3.16935771595348 -0.978514133800161 -3.46352428089489 -1.96136706959118 3.38150268901478 0.870738567005503 0.974118770252574 8.47503906596791
-4.12786436947909 -7.60432578000155 -11.9368720141324 -10.3342070666226 -3.25119925412265 -2.66608191403476 -3.42205191525546 -8.82673979672519 -8.95158148678866 -10.5913195696744 -7.45880080136386 -3.17666197690097 -0.934207448092373 -3.02608252438632 -2.14289618405429 3.58290242281827 0.712681284817783 0.358095637234776 7.35581730929288
-3.72633766694502 -8.00655197663741 -12.1965086416765 -10.9971544699235 -4.87302040620284 -3.34086060090499 -4.18872284455733 -9.11611198945479 -10.0326750235124 -11.748367543654 -8.18199181123213 -4.31158661408858 -1.7283937887712 -3.77897667451338 -3.12372421784834 3.03248382048173 0.230169062180952 0.225028757615522 7.59653544859453
-5.75635785189542 -8.95620221224698 -12.9175402554599 -12.4631640347567 -5.38492650118741 -4.72739667025479 -5.13591069308194 -10.6183039578525 -11.2268988522616 -13.3691813382235 -10.4615866574374 -5.77302617159757 -5.08074254122647 -5.15032834139737 -3.9471003445712 1.80090456875888 -0.909453097256748 -1.76990765658292 5.15846949490634
-6.23724087801846 -9.56755551424893 -13.1738959225741 -11.4898157986728 -4.92815312472257 -3.60852917757901 -4.505070773038 -9.57766255465421 -10.6713057431308 -12.6648512753573 -9.63439091769132 -5.11370953646573 -3.27828892794522 -4.95945653048429 -4.03140553561124 2.05094424161044 -0.309237566861238 -1.34864720431241 6.17103186520663
-5.18185034665195 -8.28504172238437 -14.3846129504117 -12.0663279620084 -6.1932410326871 -4.41499510678378 -4.70498457821933 -9.73817244443027 -9.74721518429843 -12.2860373583707 -8.27470389279452 -4.88639250668612 -2.61892500790683 -3.97582999142734 -2.93400183590976 2.79785069552335 -0.425268086520109 -0.28041830929843 7.19859799471768
-4.52447781129317 -6.77302441163496 -13.4556148962541 -12.9291695074602 -6.22067913575606 -5.38038715882735 -5.40187153382735 -10.2000702337785 -10.0805767492814 -12.1205891089006 -8.89873203797774 -4.6936863379045 -2.86422047181563 -4.90035519166426 -3.49648747010664 2.20764079527422 -0.697190137342972 -0.769486279921097 6.5615273995833
-6.14239262667569 -7.96692608920011 -14.8296122464267 -12.9370398434726 -5.52908467379483 -4.56346081820401 -5.20296811190519 -10.2512202176181 -9.72544621554288 -12.4162554654208 -9.31969021883878 -4.75653981295499 -3.0723128232089 -4.44506405917081 -4.14896916476163 2.69456721219149 -0.51262234774503 -0.1175894650546 7.19934893521395
-7.47720789475875 -7.77498316331343 -15.6713511900468 -14.2692706541582 -5.68527483506636 -5.22045778794722 -5.49703478379683 -9.97582125230269 -10.0201518492265 -12.237393136458 -9.190741296248 -4.9142692045732 -1.89442514939742 -4.56607126756148 -4.53473734422164 1.83651090101762 -0.763725991682573 -0.21841501756148 6.82078481154008
-9.29671330018477 -9.15235180421309 -16.1573852972551 -14.4003052191301 -5.90837330384688 -5.44674343629317 -6.87016338868575 -11.7609257177873 -10.7820114569231 -13.2844070868059 -10.7311138586564 -5.74186176820235 -2.98702091737227 -6.64366955323653 -6.59857792420821 -0.292625852064653 -2.2214149908586 -1.21332401795821 5.2768292947249
-6.65755569284612 -7.46671020334417 -13.875542753393 -13.000901334936 -4.93672286813909 -4.06293975656683 -5.62197219675237 -10.3991366559809 -9.33020126169378 -12.7773543531244 -10.4660025770014 -4.48543845956976 -1.57461463754827 -4.87011062448675 -4.4672003919428 2.10949791127985 -0.679463499242608 -1.06700050180608 6.11869228536433
-8.44516923210838 -9.62828995964744 -15.8188703276894 -13.4126966216347 -5.54337098381736 -4.719247601249 -6.04038598320701 -11.1946809508584 -10.4316270568154 -13.1060617186806 -10.12446381829 -5.27256181023338 -2.48912598870017 -5.4975736357949 -4.91337373039939 0.901176669380881 -1.47763230583885 -1.18220307610252 6.3915397904136
-5.48012905987826 -7.48856335553256 -13.3700006571683 -12.3264787760648 -5.17059117230502 -3.9661863413724 -4.63618451031772 -9.62723332318393 -8.11314755353061 -11.3284814921292 -7.67599278363314 -4.14286023053256 -1.35166340741244 -3.42786961468783 -2.62883740338412 3.31608981219205 -0.166406449404629 0.103750410946933 8.52642745104703
-5.85917145122181 -6.95014435161244 -13.2538438450206 -11.7301507603038 -5.29376083720814 -4.52003151286732 -4.35061699260365 -9.18576866496693 -8.70101219524037 -10.1743016849865 -7.37591797221791 -3.84958130229603 -0.102331699024546 -2.81867081035267 -2.1179891239513 3.36199420582165 0.142100750316274 1.01087707172741 9.50367492328991
-5.74319731972434 -7.79248702309348 -13.8756378867409 -12.3597134330056 -5.71452796242454 -4.48471534035422 -4.70086180947044 -9.60800063393333 -7.51802336952903 -11.1413754203103 -7.94207846901633 -3.67230307839133 -0.233515618064185 -2.94222724220969 -2.66675460121848 3.22528660514138 -0.155362007834693 0.569075705788354 9.05383599021218
-5.86336708068848 -8.10795211791992 -13.6412773132324 -11.469066619873 -4.39489364624023 -3.47619247436523 -3.44613647460938 -8.44862937927246 -8.2032356262207 -10.1475734710693 -7.44508171081543 -3.31319427490234 -0.110204696655273 -2.52342987060547 -1.71928405761719 4.04278373718262 0.906084060668945 0.986274719238281 8.95643997192383
-6.04476851550016 -9.66618842211637 -13.9248096379367 -11.565697852048 -4.50710791674527 -3.37679976550016 -4.14525336352262 -9.36377066698941 -7.36283606615934 -11.6575176152316 -9.13083190050992 -3.34669226733121 -1.05630606738004 -3.74674910632047 -2.39659804430875 2.67546158703891 -0.0657531651583589 -0.155301276120273 8.27452832135287
-5.56151591214267 -7.6912613955411 -12.9498253909024 -11.6847020235929 -3.99270449551669 -3.55958567532626 -4.6246453371915 -9.51526270779696 -8.30137644681064 -12.2810155001554 -8.92704974087802 -3.68700419339267 -1.49933062466708 -4.37235842618075 -2.7704907503995 2.40210332003507 -0.219726666537198 -0.196159466830167 7.68784226504239
-7.19310582767833 -8.90706266056408 -14.4212361682545 -12.6365319598805 -5.14492238651622 -4.39571584354747 -5.38461507450451 -10.4560242999684 -9.87733472477306 -12.8001481403004 -8.68973363529552 -4.9841195453297 -2.98186887394298 -5.22968495975841 -3.90693486820568 1.93635546077381 -0.935102592815053 -1.72895635258068 6.86397539485585
-7.11258667165583 -8.76409309560603 -14.2916600053961 -12.7588421648199 -4.6623951738531 -4.30552642995661 -5.46198051626032 -10.8613640611822 -9.4836670702154 -13.3912884538824 -10.2042748277838 -5.30494278127497 -3.28952377492731 -5.130023652857 -3.4537770097906 1.92050010507757 -1.06268280202692 -1.92880981618708 6.61360484903509
-6.64370161403309 -8.1987209926952 -13.433652938496 -12.9737549435009 -4.49892813075672 -3.8109150539745 -5.10414320338856 -10.281984389912 -10.18293577541 -13.0439987789501 -9.59465414394032 -5.41092497218739 -3.12054067958485 -5.36269193996083 -3.52109152187001 1.40163606296886 -1.18035322536122 -2.17046743739735 6.06202882419933
-6.42682663310658 -7.59693733562123 -14.2056352268566 -12.212427295338 -4.68951813090931 -4.18698707927357 -4.57398620952259 -9.51342026103627 -8.90321747172963 -11.3967115055431 -8.36480156291615 -4.61854950297963 -2.63740364421498 -3.69996467937123 -2.56475845683705 2.93483050953258 -0.214351810108532 -0.84071365703236 7.53660663257946
-5.63807993802157 -6.59572535428134 -13.1677678194913 -12.0192044344815 -4.24265795621005 -3.47369318875399 -4.34460955533114 -9.72459727200595 -10.5545342532071 -12.2401669588956 -8.94025164517489 -4.49573069485751 -1.90085535916415 -4.00921183499423 -3.05706911954013 2.75972622958097 0.12846249667081 -0.326836880770596 7.75637120333585
-5.85668715563687 -8.90058478442105 -13.5454994114962 -12.060388174924 -4.41350516405972 -3.33512648669156 -4.30733832446012 -9.37159689989957 -10.2295375737277 -12.9431587132541 -8.96107443896207 -4.92377051440152 -3.15360030260953 -4.37046012011441 -3.10180815783414 2.68750611218539 -0.132924643429842 -0.867086020382967 7.76288453015414
-3.90883495157415 -8.42594196146185 -12.9973797971552 -12.2930722410029 -4.39343311136419 -3.6893086606806 -3.92045833414251 -8.88978626077825 -9.52514316385443 -11.4830727750605 -8.57765628641302 -4.4290433103388 -1.60431911295111 -2.55011417215521 -2.36741115396673 3.48373745137995 0.0661215608770185 0.106225473230534 8.74933288747614
-5.54477938738736 -8.57411822405728 -14.4936834248629 -11.803440657529 -5.87782153216275 -5.01725443926724 -4.56305369463834 -9.48425349322232 -8.75183352557096 -11.7326723012057 -8.94153269854459 -4.54154261675748 -1.95352229205045 -3.80198535052213 -3.03491076556119 2.90304413708774 -0.160147276791658 -0.305983153256502 8.10704747113315
-5.31230117624456 -9.206450956518 -13.641847150976 -12.9671435529535 -4.77284385507757 -3.76323844736273 -5.19704963510687 -10.2140288526362 -9.40574600046331 -13.1894965345209 -8.98789932077581 -4.6316218549555 -2.29791404550726 -4.26685287302191 -3.34206916635687 2.27800605947321 -0.313025968725032 -0.981139677221126 7.18122623616999
-7.43086446415294 -9.87934316288341 -14.1648846973072 -12.0019551623951 -4.11651052128185 -3.52845777164806 -4.65840161930431 -9.86919225345958 -9.87276853214611 -10.292301308025 -8.90900243412365 -4.28414548527111 -2.25156224857677 -4.75245107303966 -4.28154386173595 1.46051393855702 -0.225668083537709 0.0911883007396348 7.66729532588612
-6.61892717534846 -7.4832803552801 -13.1907102411444 -11.4744512384588 -3.89825266057795 -3.02056520635432 -5.01126688176936 -9.95438020879572 -8.41474168950861 -12.0557004755194 -9.31769197637385 -4.21938913518732 -1.57387369329279 -3.86299532110041 -3.47880953008478 2.48908979242498 -0.255409414117988 -0.592451268976387 7.40261823480779
-8.21959044716575 -8.19957282326438 -13.832200310447 -11.6085922934792 -4.04420592568137 -3.44721915505149 -5.26801993630149 -10.2990353324197 -8.67586257240989 -11.6266319968484 -10.2338040091775 -4.43476226113059 -2.31111457131126 -4.94235350868919 -4.29538848183372 1.12424538352273 -0.928006432273172 -0.286614678122781 7.43212292411111
-8.53560995622115 -8.88334059281783 -14.3462140516801 -12.4067628340288 -4.75556730790572 -3.9898831800981 -4.98982023759322 -10.2379949049516 -8.32937597794966 -11.8208520369096 -10.1726834730669 -4.20425772233443 -1.51670240922408 -4.97458433671431 -4.38876699967818 1.63576913313432 -0.742175813154741 -0.0687158064408742 7.35797620253129
-6.48383688493209 -7.29291510148482 -12.7649934248491 -11.2501676039262 -3.73370527787642 -2.85789274735884 -5.38369535966353 -10.2043359236284 -8.22953581376509 -11.9303414778276 -10.2065541700883 -4.34078192277388 -2.09878325028853 -5.07551931901412 -4.18217062516646 1.27348733381791 -0.690688844160601 -0.0108411268754445 7.22860455946489
-6.8659330628135 -10.4860407135703 -13.4545370362022 -11.9471479675987 -3.8226152680137 -3.08443701483987 -4.45498717047952 -9.15068304755471 -6.17880118109963 -10.4729925415733 -8.69789374091409 -2.91935789801858 -0.84012854316018 -3.96880781867288 -3.73579848029397 2.09088074944236 -0.206246020577172 1.28824937126853 8.45610654137351
-6.88661131425337 -11.7962163404985 -14.839551301436 -12.5075334028764 -4.99722990556197 -4.31522306962447 -4.70637449784712 -10.0375894026323 -8.61267408891158 -11.1294454054399 -9.36629042191939 -3.7581075148149 -1.711715074019 -4.38960966630415 -3.54603323502974 1.91361680464311 0.425116209550339 0.154463438554245 7.60242143110796
-6.72701411680742 -10.3645110650496 -12.6907134576277 -13.072101168199 -4.39693789915605 -3.66631656126543 -3.73896174864336 -8.74823337034746 -7.53568797545 -10.60235934691 -7.13944011168046 -3.33089976744218 -1.6256366296248 -3.08417087034746 -2.19582324461503 4.03641838593916 0.568811841444536 0.468105740980668 8.62546104951338
-5.21501502990723 -9.24380264282227 -11.5671039581299 -11.7897945404053 -3.68048439025879 -3.20409164428711 -3.95486602783203 -8.99279556274414 -8.14037475585938 -11.7701583862305 -8.79444847106934 -3.3425708770752 -2.21071014404297 -3.96933708190918 -2.64224014282227 2.57812347412109 0.405798339843749 0.70792999267578 8.70646800994873
-5.37517153133046 -10.284696448933 -11.8386267315258 -10.6202009807933 -3.75931726802479 -2.81195627559315 -3.62586962093006 -8.8330019604076 -8.52658640254628 -11.2333086620678 -8.57014070857655 -3.67670236934315 -1.86515985835682 -3.42824732173573 -2.57951532710682 2.88634027134288 0.955871712077748 0.354560982097279 8.36220372806896
-5.33546703512019 -8.70474308187312 -12.4269301241094 -10.0771223848516 -3.90188854390925 -2.64956730062312 -2.97535961324519 -8.32067745382136 -6.81031864339655 -10.0655257051641 -8.04008548909968 -2.88338154012507 -1.59806698018854 -3.62335651571101 -2.16359012777155 3.24540740793401 1.24584514444524 0.212285345250908 7.85966617410833
-5.39154807871038 -8.35930435007269 -13.0763358289545 -11.1863249952143 -3.61871520822698 -3.16727058237249 -4.35686866586859 -9.64347831552679 -8.75460616892034 -11.3801955396479 -8.78727714365179 -4.29348747080023 -2.32221023386175 -3.97921745126898 -2.59452621286566 2.39611061269587 0.267828065698797 -0.584119718725031 7.46932037526911
-5.61720452742143 -9.86171899275346 -11.3030203385787 -11.1453836961226 -2.86328301863237 -2.91579614119096 -4.48056779341264 -9.65166840986772 -8.38328156904741 -11.3447626634078 -9.50808129744096 -3.9781702561812 -2.83823190168901 -5.23572526411577 -3.4259012742476 1.2584020094438 -0.131391386552291 -0.467283110185104 7.46718039079146
-5.91913842287931 -9.9356522473422 -12.9761242779818 -11.5481552991 -4.53526352969083 -3.22375535097989 -4.06335686770353 -9.2475418957797 -8.47919320193204 -11.5248093518344 -7.76663827029142 -3.96529435244474 -1.96247529116544 -3.7812333020297 -2.60476731387052 2.65401888760653 0.397979268160732 -0.139742365750401 7.62683821591464
-5.34107586253773 -9.94314762462269 -12.1283702503551 -10.5871657978405 -4.73461338390004 -3.86524769176136 -5.43206592906605 -10.4299735676159 -9.96835895885121 -12.0468005787243 -10.0985316883434 -4.8441199909557 -3.112564052235 -4.93159672130238 -3.5975322376598 1.65764430652965 -0.52763172496449 -1.47380634654652 6.98738006245006
-6.50682678222656 -10.5188354492187 -14.0210613250732 -10.0764698028564 -5.64921798706055 -4.43434944152832 -4.91415061950683 -10.0978969573975 -9.08321418762207 -11.6284908294678 -7.92260208129883 -4.59868850708008 -2.26075401306152 -3.70987930297851 -3.59914817810058 2.58539924621582 -0.288111114501952 -0.537844085693358 7.79737339019776
-6.55963520570235 -9.50185589356856 -12.7311401800676 -9.97084431214766 -5.30950741334395 -3.7158184485002 -3.9427528814836 -9.00987820191817 -8.39931301637129 -10.2185783819719 -8.48123173280196 -3.57562641663985 -1.55013470216231 -3.1536789373918 -2.68527988954024 3.32728095488115 0.620965914292768 0.138956026597455 8.30745406584306
-5.92776219628074 -10.1722614028237 -12.5063850142739 -10.0917751052163 -5.70630757591941 -3.59350507042625 -4.63964383385398 -9.71142117760398 -8.52468411705711 -12.5846053817055 -9.45149724266746 -4.21550099632957 -2.23842160485007 -4.39390485069968 -3.57698933861472 2.08070070960305 -0.35806767723777 -0.6354247786782 7.0696647904136
-6.10208668275313 -9.63630833192305 -14.1102310614152 -9.832675595717 -4.87008823914961 -3.29758801026778 -4.6297661261125 -9.55226482911543 -9.51555599732832 -12.80862011476 -8.75197186036543 -4.3796726660295 -2.5085617498918 -3.72023357911543 -3.32330097718672 2.99496398405595 -0.320331235365433 -1.23149075074629 7.92977176146074
-7.05804087031971 -10.7799151073803 -13.6945059429515 -12.28323580135 -5.25971819270741 -3.78502489436756 -5.31577516902577 -10.3892958294262 -9.9561522137035 -13.8732741009105 -10.5919420849193 -5.16980768550526 -3.01166941035877 -5.19220568050038 -4.2548468242992 1.48515103947033 -0.598331702839243 -1.70931650508534 6.70153115879406
-5.37494965466586 -8.42777748974887 -13.3788768855008 -11.7459404078397 -4.36761971386996 -2.57094307812778 -3.70919724377719 -8.94888611706821 -8.39418145093051 -11.7399227229032 -7.30454560193149 -3.68466874035922 -2.45654412182895 -3.67606087597934 -2.50694008740512 3.07771090594205 0.979935446652497 0.332417288693513 8.39036826220426
-4.42012896971269 -7.5636550469832 -12.6744643731551 -8.86069789366289 -4.05593982176347 -0.532456545396286 -1.60629191832109 -6.88686099485918 -6.7685996575789 -9.63833537535234 -5.12716021971269 -1.44120517210527 0.0190952734513701 -0.876736788316208 -0.582743792100388 5.87636074586348 2.68059238954024 1.85581097169356 9.3572605566545
-4.66481709913774 -6.98798108534379 -11.3501923127608 -9.95204282240434 -4.00194096998735 -1.55348515944047 -2.43690038160844 -7.65076184706254 -7.26070523695512 -10.5130875153975 -7.10444760756059 -2.59264493422075 -0.970645193620161 -2.36305737928911 -1.58103299574418 4.23532080216841 1.56990694566207 0.491680856184527 9.50212358994917
-5.73195688941262 -7.71805613257668 -12.9262184403159 -10.935209681771 -4.50818865515969 -2.55362742163918 -2.78669016577981 -7.8262752793052 -6.93444102027199 -8.95352595069192 -7.4229320786216 -1.77071421363137 0.574378559806132 -2.15905993201516 -2.22832529761574 4.09221226952293 1.57078511498191 2.87973172447898 10.4643140532754
-6.60539408597079 -9.02160998257724 -13.3050648775968 -10.8193032351407 -4.06496783169833 -2.42624827298251 -3.76771708401767 -9.01943179043857 -8.72045489224521 -10.6094834414395 -8.47410365017978 -2.93411990079013 -1.28059550198642 -3.8458439913663 -3.45518656643954 2.94649342623624 0.76625851717862 0.833156863125886 9.45321396914395
-7.14034480181607 -8.75381487933072 -13.4163057240573 -11.3313695820895 -5.74769229021939 -3.465431395444 -3.74782961932096 -9.04589099017057 -7.36967486468228 -10.5317575368014 -7.56155032244596 -3.10514086810025 -0.802364531430332 -2.80481738177213 -3.01387232867154 3.44190674695102 0.707689103213223 1.51687985333529 9.70469933423129
-6.50428783243353 -7.75295459573919 -13.1660462552851 -11.4745618039911 -5.50942622965032 -3.49105274027044 -4.31191264932806 -9.2248612577265 -8.93116199320013 -9.92094432657415 -7.92794048135931 -3.41222011392767 -0.640775793248956 -3.68732272928411 -3.58351718729192 2.85613144094294 0.449218637293036 1.26971042806452 9.7313793962652
-6.32563247680664 -9.84950294494629 -13.2231754302979 -12.0905117034912 -5.66697731018066 -3.60219230651855 -4.21789779663086 -9.27371444702148 -9.66373481750488 -11.3880561828613 -8.25479736328125 -3.86534156799316 -1.28426399230957 -3.21770515441894 -3.25405540466308 2.98719367980957 -0.103922271728514 0.589778518676759 9.40205345153809
-5.38368129730225 -8.50755405426025 -13.5657892227173 -11.4268636703491 -5.50064373016357 -3.2046480178833 -3.51136302947998 -8.30173206329346 -8.96612453460693 -10.758261680603 -7.11267375946045 -2.71956729888916 0.422726631164551 -2.11453151702881 -2.32767581939697 4.52819061279297 1.04067325592041 2.36258602142334 10.4289274215698
-6.05998673872514 -9.21971192793413 -12.8839003129439 -11.320885328813 -4.64751496748491 -3.12756982283159 -3.57443871931596 -8.7532450242476 -8.15830674604936 -10.0651995225386 -7.64874902205034 -2.65823998884721 0.16198668046431 -2.73406663374467 -2.70067468123003 3.40096411271529 0.81728109879927 1.76895842118697 10.2927087263627
-5.34135141372681 -8.53826990127563 -13.6018208503723 -11.1055630683899 -4.62332239151001 -2.89154138565063 -3.70565500259399 -8.69896211624145 -7.55175104141235 -9.835387134552 -7.61242952346802 -2.37774171829223 0.290808773040773 -1.86083307266235 -1.67542543411255 4.72876558303833 1.26746473312378 2.00179967880249 10.6200772285461
-4.3783279765736 -8.46446574818004 -12.3792835582386 -10.9488960612904 -4.25634921680797 -2.24483646046032 -2.86568034778942 -7.75651706348766 -8.34674991260875 -10.6486564983021 -7.34434665333141 -2.42348064075817 -0.342000614513051 -2.52324260364879 -2.18386615406383 4.0532134662975 1.38500820506703 0.959286082874645 10.0831626545299
-3.47685084776445 -5.77616916136308 -9.98664699034257 -9.38903079466386 -3.48416171507402 -1.946132998033 -3.05487475828691 -8.19763217405839 -7.17537341551347 -10.1162208123641 -7.56666789488359 -2.52017436461015 -0.687895159287887 -2.54025111631914 -1.78341708616777 4.04626431031661 1.36540188355879 1.08460964723067 9.51466717286543
-2.9724983215332 -5.85767402648926 -10.4781784057617 -9.35353507995605 -3.52779235839844 -2.15865936279297 -2.84513702392578 -7.86365165710449 -7.59754219055176 -10.1818984985352 -6.90869941711426 -2.48236312866211 -0.471157455444335 -2.65353622436523 -1.62306251525879 4.23988971710205 1.91056594848633 0.869107818603517 9.26538429260254
-3.11025364615701 -5.41515667655251 -10.8952344200828 -9.31518299796365 -4.48085339286111 -2.24735958792947 -2.84746868827126 -7.8955376885154 -8.40401966788552 -10.4934685967185 -5.9184869072654 -3.17725308158181 -1.15443356253884 -2.32912190177224 -1.4304555199363 4.51954428932883 1.79379718086936 0.965622589804909 8.84656779549339
-2.67661055651578 -4.68976744738492 -10.0510993870822 -8.98361929980191 -4.40188559618863 -2.53018912402066 -2.32103880968961 -7.36855658617887 -7.98855742541226 -9.2124420079318 -6.3684249791232 -2.52277907458219 0.828741463747892 -1.3929611119357 -1.0679107579318 4.98834076794711 2.2542671290311 2.27750245007602 9.98721447857944
-2.4455418066545 -5.23098606629805 -11.1798939184709 -9.90480083985762 -4.54179424806075 -3.02713055177168 -2.70915646119551 -7.71439594788985 -7.54245228333907 -8.61451000733809 -6.44281620545821 -2.03651089234786 1.16867595152421 -0.830921597914262 -0.965431638197465 5.6148191018538 2.02509456114336 1.54847293333574 9.87720542387529
-3.49478893280029 -5.71662883758545 -10.1937196731567 -9.82050113677979 -5.45921688079834 -3.52522449493408 -3.23833637237549 -7.97713832855225 -8.80200748443604 -9.87894992828369 -6.82201175689697 -2.95622615814209 -0.24524097442627 -1.71350650787354 -1.67912464141846 4.59101028442383 0.895998191833495 1.18626613616943 10.1423522949219
-5.21456906578758 -7.20160481713035 -12.6047630049966 -11.2651939131997 -6.27189061424949 -4.03992841027 -4.18643758080222 -9.30445859215476 -8.73051831505515 -10.8136596419595 -7.29495427391746 -3.54433247826316 -0.922723744132302 -3.06233403465965 -2.79578397057273 4.30163290717385 0.482532527230003 0.699544932625511 9.11624720313332
-4.85973118868741 -8.84142064181241 -13.8359122189608 -11.2899050625888 -4.6014933499423 -3.13703488436612 -3.73810528841886 -8.83099125948819 -9.82721280184659 -11.299716463956 -7.89755581942472 -3.99233006564054 -1.1936335476962 -3.54879902926358 -2.28714894381437 4.28048277768222 0.540909298983486 0.50254107388583 9.13925124081698
-4.02498701268976 -8.25398328954523 -12.9516361063177 -11.4228294199163 -5.47955778295344 -4.06031110936945 -3.90138128454035 -9.21010664159601 -9.91613844091242 -10.3872764414007 -7.00818327123469 -3.99375799352472 -1.25573042089289 -2.69311216527765 -1.93211248571222 4.19282361810858 0.741563051397151 0.0751564199274242 8.62969228571112
-2.93742739937522 -6.78847872994163 -11.0558394171975 -10.3701456763528 -5.20901477120139 -3.16332995674827 -3.02575671456077 -8.06652629158713 -8.08717524788596 -10.3234003760598 -7.47860705635764 -2.46601283333518 -1.17735659859397 -2.54198062203147 -0.9727801062844 4.43528282859109 2.06340992667458 0.433551909706811 8.82854092337869
-4.23594523343173 -9.42345667752353 -12.0483975497159 -11.6884675112638 -4.73277522000399 -3.14673472317782 -4.43420458706942 -9.63594675931063 -8.56067706021395 -10.3718266573819 -9.3655533877286 -3.12521220120517 -2.09070635708895 -3.70964480313388 -2.42151499661532 3.25068425265226 0.398541918667881 -0.0770859805020407 7.73113392916593
-6.295154727589 -9.04264084209095 -13.0709706913341 -12.0364076267589 -5.10850731242787 -3.288074649464 -4.49866882671009 -9.64074531901966 -9.30360809672963 -11.7277280460704 -9.5682374607433 -3.69304863322865 -2.911121524464 -5.0128003727306 -3.54048172343861 2.01374038349498 -0.129873431812634 -0.617614902149548 7.7068098415028
-5.32121367888017 -8.85297484831376 -12.8987054391341 -11.1499871774153 -4.0121278329329 -2.66404433683915 -5.13616652922197 -9.6703538461165 -9.33308120207353 -12.6629170937972 -10.8611230416731 -4.10330291227861 -3.46627898649736 -6.31211944059892 -4.02354331450029 0.578223271803424 -0.459338144822553 -1.6394757790999 6.48266701264815
-6.84901677044955 -9.4233137217435 -14.5692659464749 -11.7631174174222 -5.34045468243686 -3.56537876996127 -4.65814267071811 -9.68255101117221 -8.58433400067416 -13.1338468638333 -10.3562646952542 -3.83758793744174 -2.93036328229037 -5.59110890301791 -3.65010701092807 0.790122404965487 -0.0495401469143957 -0.813553437319669 7.21276988116178
-6.39372264688665 -9.24897968118841 -12.5159474546259 -11.4327202970331 -4.14968311136419 -2.78664600198919 -5.11907970255071 -9.96059238260442 -8.60199939554388 -12.0554982358759 -10.8534966642206 -3.390022390539 -2.50313770120794 -5.66829501932317 -4.44569408243353 0.720632440393622 0.0177744692022159 -0.369072073156183 7.10722625905817
-5.99201315099543 -8.99618452245539 -13.7602264230902 -12.081937009638 -4.18129652196711 -3.19988935643977 -4.99977415258234 -10.0077010935003 -8.98710172826594 -12.0781127756292 -10.0628749674017 -3.4020511453802 -2.21182745153254 -5.62158697301691 -4.27627103978937 0.778612917119805 -0.150733167474922 -0.252028638666328 7.5475567037409
-5.80716590014371 -8.34536055651578 -11.8979003819552 -10.0172908696261 -3.0033615025607 -1.38791350451383 -3.79707602587613 -8.98942832079801 -8.21006659594449 -10.7782981785861 -9.6628959569064 -2.98895911303433 -1.20473555651578 -4.40347746935758 -3.14283827868375 2.16722412976352 0.912207802859221 0.464606484499846 8.51039429577914
-5.33904695510864 -8.22118806838989 -12.0012040138245 -10.3992238044739 -3.47619485855103 -2.11833047866821 -3.55257654190063 -8.5787091255188 -8.97356843948364 -11.0271306037903 -8.3062539100647 -3.53261423110962 -1.7520489692688 -3.66257524490356 -2.62333917617798 2.79919195175171 1.20254278182983 0.182450771331787 8.39475584030151
-3.98378130305897 -8.51522394527089 -12.416751350056 -10.3322367321361 -3.56023928035389 -1.89252802241932 -3.76681467403065 -8.76654001582753 -8.84018274654042 -11.7061781536449 -9.21370455134999 -3.1034235607494 -1.78284021724354 -3.7169546734203 -2.30929705012928 2.713354622234 1.60063222538341 -0.260013068806042 8.10454896580089
-3.9157394842668 -6.95993656678633 -12.0551228003068 -10.3902401403947 -4.27966732545332 -2.00921482606368 -2.55475086732344 -7.69059605164961 -6.79162258668379 -9.68372959657149 -7.32605785890059 -1.70173687501387 -0.420771069960161 -2.28161663575606 -1.16087955995039 4.28450065092607 2.30941539244218 1.55097156004472 9.50156836943193
-3.38088255795565 -7.72620421322909 -11.7051547137174 -10.1456511584195 -3.44931631955233 -1.74370795163241 -2.85039549740878 -7.80352240475741 -7.63075476559726 -10.8535349932584 -7.25587492856112 -2.48378401669589 -1.51019507321444 -2.79461317929355 -1.40083723935214 3.80819672671231 1.88947457400235 0.444364252957431 8.55472630587491
-2.08620068810203 -6.42391965172508 -10.7843875624917 -9.92999837181785 -2.74163434288718 -1.14539525292136 -3.42715451500633 -8.39970776818015 -7.68591115257957 -11.2081641890786 -7.34502408287742 -1.93380925438621 -1.63926121971824 -3.47103879235008 -1.05030247948386 3.66822245337746 2.05426409461282 0.133144404671409 8.81278898932717
-4.00181067206643 -8.34516012885354 -11.4769274018028 -10.1103616974571 -2.95393049933694 -1.54509031989358 -4.56178915717385 -9.03745520331643 -8.92824804999612 -10.1708265564658 -7.49078047492288 -3.04693472602151 -1.67058813788674 -3.18674719550393 -1.4345251343467 3.53397309563377 1.80768716118552 -0.178734423897485 8.83005654595115
-4.58213411677967 -8.82529817927967 -12.6253355633129 -10.8203676830639 -3.76518808711659 -2.23446451533924 -3.69635759700428 -8.80632006038319 -8.98735224116932 -10.6884516369213 -6.29845415462147 -3.68348490108143 -0.735353339802135 -2.78277574885975 -1.99514948238026 3.79070581089367 1.54654706608165 0.80156911503185 8.62507833134044
-3.30991853367199 -7.48731721531261 -11.3315955508839 -10.0910331119191 -3.32954324375499 -1.88865960728038 -3.82697023044933 -8.79891313206066 -8.81048692356456 -11.9610282291066 -9.24469102512706 -3.90565408359874 -2.44128144871105 -4.18883432041515 -2.30582536350597 2.60807405818592 1.16437803615223 -0.774878631938588 7.46535288203846
-4.14812569184737 -10.7217607931657 -13.358763738112 -11.3535356955095 -4.5782976584001 -2.74382690949874 -3.94696526093917 -9.02648644013838 -9.62890152497725 -12.293355031447 -8.68690208955245 -4.01251701875167 -1.41545776887374 -2.5574179129167 -2.01531128449874 3.84291739897294 1.01095099882646 0.349921183152631 8.62588782743974
-3.48619401238181 -10.0800412871621 -12.9213041045449 -11.3659299590371 -4.98452126763084 -3.24314248345115 -3.59163987419822 -8.92478883049705 -9.32577454827048 -10.4327253081582 -7.84189927361228 -4.11331116936423 -1.20868813774802 -3.42879807732322 -1.98229157707908 3.61227572181008 1.10809195258401 0.0652796051718987 8.99102652289651
-3.62176303863525 -9.6630838394165 -14.0793302536011 -11.0854146957397 -5.23774890899658 -3.28075771331787 -3.65555934906006 -8.99777202606201 -9.33028202056885 -12.1112936019897 -7.2085111618042 -4.39504222869873 -2.0030782699585 -3.61066989898682 -2.06216220855713 3.23790283203125 0.724256706237792 -0.859271812438966 8.17512149810791
-2.69298315915194 -5.71915198239413 -11.727292546359 -9.8237586108121 -4.79990912350741 -2.5326266375455 -3.20461607846347 -8.35271407040683 -8.7104601946744 -11.2607989397916 -8.00965834530917 -3.67905379208651 -0.84956313046542 -3.09161520871249 -1.66772604855624 3.67999981966886 1.05707787600431 0.310438624295323 9.1470723065463
-3.04303575862538 -5.67131067622791 -12.8825609814037 -10.6251795421947 -4.46415926326405 -2.38996340144764 -2.96480394710194 -8.11465479243885 -8.24528719295155 -10.1517870556224 -6.06150652278553 -3.13414980281483 -0.352049125324594 -2.07757021297108 -0.636728538166391 4.22697518955578 1.97235273014416 1.20725988041271 9.75739453922619
-2.75308896845037 -7.51310636346991 -11.6556043798273 -9.77360441034491 -3.17844869440252 -1.2086744481867 -2.42721273248846 -7.65141202753241 -7.96091558283026 -10.4352922612971 -6.90373899286444 -2.60093404596502 -0.654990213567562 -2.43730069940741 -1.02682592218573 4.12251184636896 1.9608583276922 1.42662332708185 9.76525972539728
-1.99906204397028 -6.29627082998102 -11.3705715959722 -9.69945381337946 -3.72728393728083 -1.4042610948736 -2.1235050981695 -7.08976600820368 -7.33514450246637 -10.0669312303716 -6.34123275930231 -2.06497238332575 -0.255274278467351 -1.83949897939508 -0.647417527979069 4.71604492014105 2.18121864145452 2.18759490793402 10.0024314100092
-2.91450809998946 -6.30463528199629 -11.5282299475236 -9.72734951539473 -3.3819992498918 -1.90462421937422 -2.03834270997481 -7.32576298280196 -6.78975605531172 -9.17990040345626 -6.42998241944747 -1.50427937074141 0.293980364366011 -1.64498638673262 -0.810223813490435 4.56954646544023 2.69089770750566 2.64920306639238 11.1355388207869
-3.92303076657382 -8.02416983517734 -12.9175032702359 -11.0290812579068 -4.06930151852695 -2.59759703549472 -2.76180830868808 -8.02495375546542 -8.79557219418612 -10.9267653551969 -6.4854659167203 -2.65202132138339 -0.465555104342375 -2.08853140744296 -1.29125586423007 4.1296988400546 1.48329743472013 1.18267830935391 8.69137677279386
-3.77650545293634 -6.88099001104181 -11.2315473383123 -10.1754140680486 -2.66464899236506 -1.43821237737482 -3.39611910039728 -8.30526445562189 -7.8679628198797 -12.0700273340399 -7.86617754155939 -2.9132566278631 -1.84664247686213 -3.12249277288263 -1.81111047918146 3.25941278284246 1.24025823419744 -0.347109777277165 7.24088193720037
-3.35772601907903 -7.66764346903021 -11.642996709997 -10.0942467862909 -3.04814426248724 -2.04301158731634 -2.91915218179876 -7.9829739744013 -8.00027744119818 -9.77332774942571 -6.622000616247 -2.56999103372747 -0.47279445474798 -2.61940662210638 -0.953452032262629 4.23331459218806 2.22420795614069 1.11846454793757 9.20641716176813
-2.61160787235607 -6.31813367496837 -11.2405064929615 -9.86720403324474 -3.74739583622326 -2.20305570255626 -3.05995496403087 -8.12805303226818 -7.90008672367443 -10.2583897937428 -7.24996122013439 -2.38486989628185 -1.56507428776134 -3.02966054569591 -0.946132027019154 3.71884695399891 1.69713846553456 0.808796561848034 8.39255014766346
-4.05804371400313 -8.06491589112715 -12.0851032690568 -10.6761295752092 -4.70645069642501 -2.74322628541426 -3.5083420233293 -8.48732494874434 -8.06122517152266 -10.8978722052141 -7.29975246949629 -2.5990517096086 -1.26378368897872 -2.82515835328536 -1.92440914674239 3.86460376219316 1.16513133482499 0.601614718003706 7.94700789885087
-3.63812602650036 -6.65599406849254 -10.3559318889271 -9.38174213062633 -2.66074908863414 -1.30045474659313 -2.58529819141735 -7.64208186756481 -8.34058726917614 -10.1748119701039 -7.66967548023571 -2.21882976185192 -1.31857265125621 -2.89127696644176 -1.66472591053356 3.9877027164806 1.79667888988148 1.0120471607555 8.03610741008412
-4.75676115209406 -7.83056600744074 -11.5398288553411 -10.1287513559515 -3.63647802526301 -1.4717002695257 -2.82348974401301 -7.70516355687922 -7.76912458593195 -11.1563812082464 -6.50954588109797 -2.88105352575129 -1.13203390294855 -3.36303671056574 -2.64412267858332 3.12891904657537 1.54236451929266 0.933050554448908 8.47910062616522
-2.86713066101074 -6.99694480895996 -11.6283458709717 -10.2772144317627 -4.91692962646484 -2.5132869720459 -3.29655685424805 -8.38643493652344 -9.2267707824707 -11.2869228363037 -6.70210304260254 -3.39693489074707 -1.46346893310547 -3.02959480285644 -1.90881576538086 3.66706714630127 1.10825119018555 -0.215847396850585 7.80303440093994
-4.55657050392844 -7.84892508766868 -11.7380242087624 -10.8389172293923 -4.99170157692649 -3.28449675820091 -3.25091025612571 -8.28616759560325 -9.04101798317649 -9.82459685585716 -7.26309821388938 -3.38702056191184 -1.4794544913552 -2.62283179543235 -1.91434142372825 4.26233723380349 1.39303353049538 0.711541678688743 8.17006638266824
-3.04837688099254 -7.2494591106068 -11.9241054881703 -10.0073784221302 -4.5974701274525 -2.38344463001598 -2.72354968677868 -7.88718875538219 -8.34436114918102 -10.4219883311879 -7.1162632335316 -3.08215030323375 -1.18569263111461 -3.07156642567028 -2.13787730823864 3.89468113292347 1.78473011363636 0.845793880115856 8.08536735881459
-3.98950086073442 -7.40571103529497 -11.6698978944258 -10.6436565919356 -4.98530469374223 -2.51755032972856 -3.22960744337602 -8.24491963820024 -7.73869023756547 -9.3681038423018 -7.40684018568559 -2.3317268891768 -0.411021093888717 -1.90047154860063 -1.45374761061235 4.40110125108199 1.3610164122148 1.52008928819136 9.27862371964888
-2.27870605642145 -6.74408386403864 -12.2295517748052 -10.0767140215093 -3.77800415212458 -1.43476913625544 -2.5673527544195 -7.7835507219488 -7.01213119680231 -9.43779991323298 -8.04532478505915 -1.93276069814508 -0.806675416773015 -2.47159431630915 -1.20042274648493 3.8559117490595 1.95881988351995 1.23189689462835 9.03939201181585
-0.789602080258454 -5.51157359209927 -11.7376478108493 -9.51316050616177 -3.87765482989224 -2.0540903004733 -2.66253642168912 -7.85051135149869 -8.11461810198697 -10.7129819783297 -7.80005816546353 -3.42188052264127 -1.62528399554166 -3.16061572161588 -1.59958438006314 3.51888962658969 1.68547840985385 -0.0436494740572826 7.69573136242953
-0.289669860493053 -4.91663824428212 -11.7329796444286 -9.39036642421376 -3.48367582667958 -2.03599821437489 -2.74846731532704 -7.87573896754872 -7.76676641811024 -10.6055592190136 -7.20244680751454 -3.10451208461415 -2.375929702412 -3.93451582301747 -1.9209564815868 2.89296258579601 1.30929864536632 -0.329813827167857 7.03343404423107
-1.87416287335483 -7.26033421429721 -12.180360993472 -9.94001217755405 -3.76399060162631 -1.87512417706576 -3.27440472516147 -8.55300541791049 -9.15948887738315 -11.8082315531644 -8.1509878245267 -4.37451191815463 -1.26776333722201 -3.95285435589877 -2.04174252423373 2.86085681048306 1.16480425921353 0.0285470875826732 7.84652594653043
-5.41970112540505 -5.65525486686013 -12.8813119194724 -9.22609188773415 -3.27495434500954 -1.28682949759743 -1.66931393363259 -7.00889446952126 -6.27111866690896 -9.89324047782204 -6.5288815758445 -1.74753430106423 -0.351488616249778 -2.10644200064919 -1.23675396659157 4.48208949349143 2.34564349434593 1.89461848519065 9.54549166939475
-3.71651035655628 -5.81143909801136 -12.5396075855602 -8.86027103770863 -3.3887057911266 -1.33447033275257 -2.6381888996471 -7.88743931163441 -7.8111911426891 -10.9087443958629 -7.31852489818226 -2.81877094615589 -1.31230503429066 -3.17580562938343 -2.07193142284046 3.32464355121959 1.93056529651989 0.530718265880239 8.54575484882702
-4.73085545626554 -5.71177434054288 -13.4424586209384 -10.2744460019198 -5.49945401278409 -2.64351414767179 -2.85673474398526 -7.68316983309659 -9.3082461270419 -10.5944952878085 -7.22832821932706 -4.23578213778409 -1.69347714510831 -3.22348927584562 -1.85005902377042 4.0263953295621 1.43821955594149 0.892029294100674 8.29300738247958
-5.64991827011108 -6.32196111679077 -13.3521964073181 -10.6443144798279 -4.59675855636597 -2.08913297653198 -3.53234930038452 -8.6303240776062 -10.1049296379089 -11.7250525474548 -7.23288221359253 -4.13908643722534 -2.32476301193237 -3.60924978256226 -2.77626867294311 2.82530527114868 0.686700153350831 -0.63729543685913 7.18001012802124
-3.85872735110196 -5.48181237307462 -12.2869385632602 -9.13887299624356 -2.93708504763516 -1.05542458620938 -2.22961129275235 -7.32982338992032 -7.36719216433438 -10.0945042523471 -6.85988892641934 -2.23531235781583 -1.16547288027677 -1.71244515505704 -1.116518870267 4.72120581540194 2.26697455319491 0.895897969332609 7.93227110776034
-6.25011790015481 -6.71065676429055 -13.9821563980796 -10.4435097000816 -3.18341791846536 -1.55394327857278 -2.56181109168313 -7.70881235816262 -8.39525377967141 -10.9385334274986 -6.36663019873879 -2.97351992347024 -0.91821634986184 -3.02166712500832 -1.75650370337747 3.70625054619529 1.42925679466941 -0.25563204505227 8.11079728386619
-5.94000399329446 -6.54040873267434 -13.1683288834312 -8.43283808448098 -2.5125862381675 -0.111442210457543 -2.66100657202981 -7.65627634742043 -7.5168644211509 -10.7635837815025 -7.95995867469094 -2.70424044348977 -0.865562083504418 -3.01074564673684 -1.94794428565286 4.23126923821189 1.80108296654441 0.263420460440894 7.99327981255271
-5.48371738087047 -5.75469058643688 -12.6736053813588 -8.81618732105602 -2.46085780750622 -0.299116550792348 -1.60711902271618 -6.73653072010387 -7.24981731068004 -9.7228950847279 -6.78409045826305 -1.88475841175426 -1.0696739543568 -2.15998881946911 -0.427618442882192 4.66521889079701 2.54371982921253 1.0246806751598 9.17411285747181
-3.55693349838257 -3.90402326583862 -10.5753909111023 -7.70889959335327 -1.18642148971558 0.711962604522704 -0.950125789642335 -5.6714430809021 -6.57573232650757 -8.33531484603882 -4.72946081161499 -1.42872724533081 0.0965641975402818 -0.458594417572023 0.860182666778563 6.04199304580688 2.92153253555298 1.1334885597229 9.09972658157348
-4.72661552429199 -5.8768669128418 -12.4277606964111 -10.4458137512207 -2.99652442932129 -2.14016494750977 -2.86319313049317 -7.7207504272461 -8.98897895812988 -11.0703750610352 -7.01391563415527 -4.32713851928711 -1.73424301147461 -2.99829254150391 -1.74498519897461 3.62975444793701 1.20068206787109 0.411857986450194 8.83467807769775
-5.7015023058111 -6.94331405813044 -13.872780305689 -11.3550419634039 -4.02966163808649 -2.86748359853571 -4.44086311513727 -9.6152157610113 -8.98337219411676 -12.3659462755377 -8.61224029714411 -4.48109863454645 -1.74241874868219 -4.60660217458551 -2.85802314931696 2.19567252939398 0.0612406904047198 -0.253206712549382 8.29203750436956
-6.30513336008245 -6.53502799814398 -13.5965953046625 -12.2858367139643 -4.26757575815374 -3.36874343698675 -5.20891715830023 -10.3979354078119 -10.0597682172602 -12.5746607953852 -10.2129111463373 -5.12924148386175 -2.61189414804632 -5.2347827131098 -3.54013397043402 1.77895591909235 -0.29583312814886 -0.153710859472103 7.21319244558161
-4.08844166668979 -5.03313618573275 -13.0672967997464 -10.8932207194242 -4.26328259381381 -2.88003712567416 -4.07673626813022 -8.91099720868197 -10.3542402354154 -13.0956476298246 -9.13070469769564 -3.98317318829623 -2.92933636578647 -3.63426571759311 -2.60831051739779 3.20219153490934 0.652466002377597 -0.361259278384122 8.68476790514859
-3.04527316526933 -5.40365443663164 -11.2069724603133 -9.5933726830916 -2.32787547545 -0.856230120225387 -2.05167994932695 -7.1291392846541 -7.46045718626543 -10.9298766656355 -7.17081103758379 -2.60963473753496 -0.974758486314254 -3.27144465879961 -1.27300486998125 3.58206905885176 2.02462734742598 1.01691593690352 9.56939281983809
-3.04741908853704 -5.71295596903021 -11.8898816282099 -8.16037990396673 -2.7848668271845 -0.20878650491888 -0.746658819372005 -5.71026660745794 -6.34869052713568 -9.29272701090033 -4.75136615579779 -1.37953616922552 0.473680002039128 -1.9007287198847 0.359872323816472 4.69091365987604 3.82843635732477 3.05509803945368 10.1220917528326
-2.43241299715909 -7.1643294247714 -12.9370993527499 -9.987781420621 -4.53194607821378 -2.39561642733487 -2.2132681759921 -7.31266392794522 -7.09956921664151 -9.73177899447354 -4.57891072359952 -2.05913151827725 0.974084958163175 -1.34064854708585 -0.290666476162997 5.61555109891025 2.41487131985751 1.78548823269931 12.0971652117642
-1.56268576708707 -6.80179671374234 -11.6694629582492 -9.08104781237515 -3.61667327013883 -1.5204627904025 -0.942759314450349 -6.19071272936734 -6.51871947375211 -8.14648131457242 -5.22516707507047 -1.08904151049527 1.36703034314242 -0.414364615353669 0.764418801394378 6.90782471570102 3.66793938550082 2.2821437922391 11.9315101710233
-2.30631865588101 -7.27207793322476 -11.6959251317111 -8.8423923405734 -2.68138541308316 -0.924095526608554 -1.87817038622769 -6.81951178637418 -8.14425314989957 -10.8975109013644 -6.30395163622769 -2.41200293627652 0.0455909815701574 -2.00988616076383 -0.414167776974764 6.11191521557895 2.22192345532504 1.29443131360141 11.0890847292813
-2.57272543473677 -6.15577711625533 -12.1572820143266 -9.55995764298872 -3.24854483170943 -1.33221067948775 -2.17484297318892 -7.31768240495161 -6.94483389420943 -9.32393469376997 -7.06563963456587 -1.25488676591353 0.467933516068893 -2.43514074845747 -1.14400114579634 4.19224915937944 2.69078050093217 1.81193337873979 9.67686353163286
-2.88699070323597 -6.516759074818 -11.80037800182 -9.27138058055531 -2.30909839976918 -0.41454235423695 -2.17106357921254 -7.28213230479847 -6.87844959605824 -10.2669650684703 -7.48232189525257 -1.40178409923207 -0.711941875110973 -2.25210682262074 -1.14897075999867 4.33453162800182 2.33487971912731 1.58559878956188 9.67521651874889
-2.38547920747237 -6.23576378388838 -10.9566061453386 -8.83922028108077 -2.08406281037764 -0.91329216523604 -2.06649040742354 -7.14083313508467 -7.13529610200362 -11.1020853476091 -7.33727097077803 -1.85180306001143 -2.0960638479753 -3.09374260468917 -1.01964401765303 3.85839629606767 1.85818076567216 0.291757349534468 7.5167930169539
-3.66243701414628 -7.89024119810625 -12.8464179559187 -11.3073478265242 -3.90538745359941 -2.2854209466414 -3.42876201109453 -8.743056826158 -9.22203784422441 -12.6230884118514 -8.89128833250566 -2.98727565245195 -3.68132167295976 -5.30894618467851 -2.93816523985429 1.16952175660567 0.751528211073442 -0.339889101548629 7.39806408448653
-3.83298769864169 -7.91749087246982 -12.8962906924161 -11.2561863985929 -3.96300211819736 -2.77927103909579 -4.24212542447177 -9.36697855862704 -9.742976101962 -12.9257306185636 -10.2790898409757 -4.38271227749911 -4.12138834866611 -6.41404047879306 -3.55020800503818 0.409895983609285 -0.145956906405363 -1.271691235629 6.34156998721036
-3.29067344665527 -7.35817070007324 -12.867013168335 -11.4819766998291 -5.0902702331543 -3.07801933288574 -3.32640571594238 -8.86669082641601 -8.65094490051269 -12.3395206451416 -7.58942337036133 -3.30179710388184 -3.10595054626465 -3.83505744934082 -1.65035362243652 3.22618179321289 0.960001754760743 -0.614503097534179 6.70936088562012
-2.88785190582275 -6.40814037322998 -12.6488859176636 -10.5705492019653 -5.02960605621338 -2.88186855316162 -3.1264554977417 -8.59339733123779 -9.75734729766846 -10.2150365829468 -7.18862361907959 -4.15015239715576 -2.63787670135498 -3.98621578216553 -1.68171520233154 2.52989177703857 1.27773265838623 -0.857679557800292 6.58666877746582
-5.36279122612693 -7.67360512993552 -11.5278188445351 -11.2709504821084 -4.46717088005759 -2.81950394890525 -4.27702157280662 -9.17933671257713 -10.3730775573037 -11.9152623870156 -9.66878335259177 -4.07403390190818 -4.77846734307029 -6.00391976616599 -3.59698312065818 1.27448828437112 -0.16163270256736 -1.81740014336326 5.06095488288186
-5.13459613106468 -7.25077655098655 -10.5655405738137 -10.5848925330422 -3.20758082649925 -1.82145716927268 -3.19570758125999 -8.3871844031594 -8.35782458565452 -12.6720469214699 -8.27010180733421 -2.93172099373557 -3.24532725594261 -5.15303447029807 -2.97967173836448 1.81818554618142 0.815351226113059 -0.650091431357644 6.39848587729714
-5.70609854784879 -7.84169196215543 -11.9571247014132 -10.8477287205783 -3.94625472155484 -2.71433638659391 -4.59541510668668 -10.0070381077853 -10.0739154728976 -14.5178050908175 -10.5714225682345 -4.85194205370816 -5.44441222277555 -6.98428916064176 -4.33485030260953 -0.23835944262418 -0.365219107541172 -2.90031432238492 4.78625870617953
-6.03185934586958 -9.2443379835649 -11.8106927351518 -9.44566816850142 -3.04417891068892 -1.53307051225142 -1.99112410111861 -7.16893858476119 -7.36293882890181 -11.1601991133256 -7.33942694230513 -1.6852273420854 -1.59660238786177 -3.31636137528853 -1.55445951981978 3.11386971907182 2.02122025923295 0.0649939103560015 7.81634908155961
-5.69040815179998 -9.54592649286444 -11.7807268316096 -11.3106340581721 -4.04500142877752 -2.75959531610662 -4.49790326898748 -9.4099325353449 -10.0538267309015 -13.234467905218 -9.87976972406561 -3.87686673944647 -3.21113721674139 -5.39083425348455 -3.20596257990057 1.16156061345881 0.787754613702948 -1.38362447565252 6.2755971735174
-5.14907829978249 -9.50753205039284 -10.7358187935569 -10.48613541343 -4.13210289695046 -2.51911537863991 -4.04727928855202 -9.16726296164773 -9.89284126975319 -13.3875502846458 -10.0619963906028 -4.18681709983132 -4.16953842856667 -5.95950119712136 -3.1044768593528 0.891742775656962 -0.256563117287374 -1.76163475730202 5.25836665413597
-7.07565285942771 -10.0764196135781 -12.9355943419717 -10.8901479460976 -4.66745354912498 -3.05480744621971 -4.56633736870506 -9.70100381157615 -10.9337213256142 -13.4793851592324 -9.3681962706826 -4.64970948479392 -4.14713456413963 -6.23213555596092 -3.52655579827049 0.872814395210959 0.231689669869162 -1.95525529167869 5.00046656348488
-6.30006010749123 -9.72120459296487 -10.7284944794395 -10.5976236603477 -3.95391638495705 -2.61115820624612 -4.01200278022073 -9.2281759522178 -10.6839788696983 -11.6770971558311 -10.3784197113731 -4.4620397827842 -4.43777640082619 -6.39208395697854 -4.00118429877541 0.777017758109352 0.493715450980446 -1.80192549445412 4.80412213585593
-6.24318132400513 -10.298139667511 -13.9617043495178 -11.5754509925842 -5.41935739517212 -2.93057832717896 -4.15621767044068 -9.25531015396118 -11.5576210975647 -14.4682160377502 -9.07351503372193 -4.98587617874146 -5.70121011734009 -7.07649431228638 -3.58887872695923 -0.106292819976808 -0.413581943511964 -3.09268388748169 3.61929979324341
-7.0268232865767 -10.31217027144 -11.0368769212203 -10.6788466020064 -5.24696565107866 -3.27941346602006 -4.52200723127885 -9.69862199263139 -10.0242731614546 -12.4852697892623 -8.76356721357866 -3.69160485701127 -2.98129296736284 -4.86185861067338 -3.43226647810502 1.92915129228072 -0.242388014359907 -0.250391249223188 6.38732409043746
-6.15387855876576 -11.0396112095226 -10.1399587284435 -9.15814339030873 -3.58268104900013 -2.1942628513683 -3.83561836589466 -8.90458237041127 -8.47564255107533 -11.4099324833263 -8.96603714336048 -3.12693725932728 -1.652137149464 -4.78516517985951 -3.41710792888295 1.48775924335827 0.289002071727406 0.372929226268422 8.30462707172741
-6.69336037202315 -11.6819353537126 -10.7915716604753 -8.82046989961104 -3.85462860627608 -2.62429718537764 -4.78464226289229 -9.73810677094893 -8.58367065949874 -12.253373189406 -9.33780197663741 -2.78762344880538 -1.67031960053878 -5.44605545564131 -4.20933823152022 0.876574472947553 -0.732569737867877 0.520903543992475 8.47189135984941
-5.97794283086603 -10.0046247308904 -10.0679677789862 -9.20922983342951 -2.98654878789728 -1.80604875737971 -3.74525964910334 -8.74076212102717 -7.69601000005549 -11.1935342615301 -8.51005876714533 -2.19312227422541 -1.08186090642756 -4.38782442266291 -2.58388269597834 2.45969068353826 0.802641504461114 0.78113424127752 8.5252739126032
-6.37414376518943 -10.3972551085732 -11.1790315367959 -9.18688790581443 -3.69129006645896 -2.14789407036521 -4.04645554802634 -9.05208794853904 -9.10396020195701 -13.0169126250527 -8.2526761748574 -3.23329942009666 -2.61588876030662 -5.41526429436423 -3.40295808098533 0.867523028633812 0.135568454048851 -0.26124207756736 5.92031271674416
-6.57676651694558 -11.5355906746604 -10.8779711983421 -9.70407631613991 -5.12577965476296 -3.56112816550515 -4.88943817832253 -10.041903998635 -9.45857765891335 -12.4724631569602 -10.0551066658714 -4.21397736289284 -2.50280144431374 -5.95476486899636 -5.16517784812234 1.27144286415794 -1.01005127646706 -0.343247916481712 6.30771395943382
-5.74475292725997 -10.006149335341 -9.66250805421309 -7.21385006471114 -3.08057407899337 -1.69524578614669 -3.63715748353438 -8.51299862428145 -7.54829792542891 -10.6490898565813 -9.56230930848555 -2.5465012030168 -1.28226856751876 -4.66066746278243 -3.28607754273848 1.87906451658769 0.318952517075971 1.07830424742265 6.84294124083085
-4.4159613349221 -6.81268794319847 -11.108141968467 -7.50155360481956 -3.24713618538597 -2.00407130501487 -3.4652605750344 -8.63210208199241 -9.21934230110862 -13.1311674811623 -9.6744833686135 -3.70816523812034 -3.47509486458518 -5.60050494454124 -3.17754466316917 1.09880535819314 0.27421658255837 -1.22237498543479 4.38872235038064
-3.81640736839988 -6.9986945845864 -11.7876979567788 -7.82769315026023 -2.71804539940574 -1.4161922194741 -3.85269658348777 -8.7591983535073 -8.83725850365379 -12.7353374221108 -9.63284795067527 -3.68656461022117 -2.61255376122214 -5.68995969078757 -3.30505101464011 0.0780494950034409 0.356627299568871 0.33350832679055 3.93389876105569
-3.07801915082064 -5.088328370181 -10.0004987803372 -7.85970784100619 -1.8562727061185 -0.780348786440761 -1.89897633465853 -7.22023106488314 -7.31325245770541 -11.4759836283597 -8.58069897564975 -2.36937809857455 -2.12926197918978 -4.36158276471225 -1.71338940533725 2.21654223528775 1.81695269671354 0.108450880917637 3.8876295003024
-5.44618622172963 -6.95045105327259 -11.9046155582775 -9.12229553569447 -2.51443878520619 -0.68116775859486 -2.26979652751576 -7.55425659526478 -7.89483276713978 -10.1642762791027 -8.01618973125111 -1.84418693889271 -0.161615527759899 -3.51674858440052 -1.97865311015736 2.92588409077037 1.76927169453014 1.49023040424694 6.1131761897694
-4.63209467801181 -5.73663645657626 -10.8679650393399 -9.25480776700106 -1.64348917874423 0.0787665280428804 -1.97090845975009 -7.00565653714267 -6.95310908230868 -10.9596188631925 -8.36309748562899 -1.52534228238192 -0.786610898104581 -4.36146479519931 -2.46234446438876 1.52844685641202 1.7299372586337 0.990097704800693 6.99724644747647
-4.47246761322021 -6.64728946685791 -11.7714731216431 -8.61648006439209 -2.39385433197021 -0.511915397644042 -2.07208652496338 -7.35503025054932 -6.87132091522217 -10.4125940322876 -7.27022953033447 -1.41796321868896 -1.28065891265869 -3.76354808807373 -1.26238460540771 3.22720699310303 1.93808345794678 1.10281734466553 4.40915184020996
-4.94820129221136 -6.04333411997015 -10.4811927015131 -9.40654670541937 -2.24962150400335 -0.808465116674249 -2.2349120313471 -7.71002876108343 -7.47453796213323 -11.6731921369379 -8.2090274030512 -2.2740908796137 -2.17727767770941 -4.97997581308538 -2.94739639108831 1.31452835256403 1.53359115773981 1.06750190908259 3.89328468496149
-5.83023987683383 -6.27760086926547 -9.51637421521274 -8.23668824109164 -1.84196625622836 0.30864180651578 -0.845197304812345 -6.18955574902621 -5.1269794550809 -9.58942185315219 -6.25490723523227 -0.0506168452176183 0.520355597409335 -2.71639977368442 -1.63411293896762 3.65850676623258 3.00816763964566 2.92154444781217 5.66456545916471
-3.95792401053689 -6.43519795157693 -10.8822785637595 -8.63430989005349 -1.22813809134744 0.926273224570533 -0.293497206948022 -5.42303097464822 -4.82107174613259 -7.94783032157205 -4.99298680045388 0.15983950875022 1.61060511849143 -1.49214947440408 -0.456573607704858 4.72126567146995 3.71955096504905 4.02689540169456 8.9145992972634
-5.86324952732433 -7.19359086643566 -11.7908942569386 -8.5149695743214 -3.88983415256847 -2.16454957615246 -2.30391191135753 -7.35485147129406 -6.79993699680675 -9.74089120518078 -7.53908609043468 -1.78244660984386 0.501450790058481 -3.53859208713878 -2.93692659031261 2.80177809108387 1.83253790248524 1.76987005580555 8.04487635005604
-4.99136739210649 -6.84589772657915 -10.9197750611739 -9.09607701735063 -3.06503110365434 -1.28568845228715 -2.53189664320512 -7.68803601698442 -6.03552632765336 -9.82159810499711 -8.04483418898149 -1.54795079664751 -1.08340459303422 -3.94735913710161 -3.43667035536333 2.27876276536421 1.65601534409956 1.63053698106246 7.6031379179521
-4.20736145539717 -5.72976517243819 -11.4078524069353 -9.83425545258956 -3.38708328767256 -2.40621208711104 -3.13253235383467 -8.32180618806319 -8.9544622854753 -10.4489023642106 -7.41573166413741 -3.40493034882979 -1.75329422517256 -4.2225286917253 -2.89512276215987 2.44394469694658 0.732175592942671 0.226253275437788 6.90832591490312
-5.62025156021118 -6.60163774490356 -10.8230523109436 -9.11265840530395 -3.1985634803772 -1.51512994766235 -1.64451303482056 -6.85962762832641 -6.9386471748352 -9.7671612739563 -6.35459413528442 -1.75966539382934 0.201365566253664 -2.80667963027954 -2.39642419815063 3.68126306533814 2.0469313621521 1.88465986251831 8.69218454360962
-2.40607517415827 -5.51934307271784 -7.78826206380671 -7.92821567708796 -2.82851856405085 -0.903340036218818 -1.09577816182917 -6.77465885335749 -7.54082935506647 -10.1748453920538 -6.41906421834772 -1.39732998067683 0.238955801183526 -2.88164394552058 -1.71934574300593 3.57925922220403 2.5853779966181 1.83702403848821 8.7100470716303
-3.77701507048173 -5.87533317045732 -11.9262307687239 -10.0073655648665 -3.74436507658525 -2.30727897123857 -2.49644980864091 -7.63225303129716 -7.60418830351396 -9.86007247404619 -7.42047057585283 -2.37894950346513 -0.0996392770247034 -3.02112708525224 -1.78841338591142 3.48186173005537 1.39519562287764 1.30528702302412 8.62693371339278
-2.12035697590221 -4.96883529316295 -10.4577097285878 -9.00738662372936 -3.24491637836803 -2.15855544697155 -2.34404510151256 -7.41217559467663 -7.95102637897838 -10.378180919994 -7.32117026935924 -2.22102302204479 -0.199998318065298 -2.87362235676159 -0.995223461497915 3.97097259868275 1.670496524464 1.31093078960072 8.10386520732533
-4.57342021248557 -7.12805430672385 -11.7437693335793 -9.96782367012717 -3.55919139168479 -1.88542811653831 -2.96433131478049 -7.95174281380393 -8.46940104744651 -10.9387499549172 -8.45082728646018 -3.03014056465842 -0.99095980904319 -3.97439639351585 -2.72112338326194 2.72163517691872 1.03162510611794 0.400651290199974 8.47561295249245
-3.91494407653808 -5.62209739685058 -10.8544067382812 -10.530464553833 -3.6180118560791 -2.15576782226562 -3.49174537658691 -8.56188430786133 -9.31265869140625 -10.2662662506104 -8.88603820800781 -3.40868797302246 -1.07236328125 -4.50799026489258 -3.28386917114258 2.08200798034668 0.442435836791994 0.466016387939455 10.4613243103027
-5.33148327740756 -6.54305592450229 -11.7889627543363 -11.2824567881497 -5.20286122235385 -3.78144017132846 -4.04219189557162 -9.32199612530795 -9.55944767865268 -10.6878503886136 -9.26683178814975 -3.42293110760776 -0.570311936465178 -4.49864140423862 -3.98286572369662 1.9131608876315 -0.198350342837248 1.2840333851901 7.88611659136685
-5.06036299792203 -7.73957366076383 -11.8879939946261 -10.1148368748752 -5.31842917529019 -3.80519408312711 -4.11781043139371 -9.31400794115934 -8.98680037585172 -12.5632030400363 -9.88380927172574 -3.90486449328336 -2.65368575182828 -5.94563979235562 -3.57446593371305 0.344820794192227 -0.0569011601534761 -0.352162543210117 5.54007130536166
-5.93074692812833 -8.42733658877286 -12.7424611004916 -9.44109620180997 -4.85694398013028 -3.07740487185391 -4.28384865847501 -9.28667534914884 -10.3776616009799 -13.0285500439731 -9.8065823468295 -4.78026475039395 -3.48900117007169 -5.72704590884122 -3.24133004275235 0.986891850558195 -0.213635340603915 -0.634875193509188 5.61912165555087
-5.98924426165494 -8.2564828785983 -12.6425722035495 -11.3192117604342 -5.02775363055142 -2.89073542681607 -3.80784396258267 -9.26003626910123 -8.46542529192838 -11.0070875081149 -9.2606447133151 -3.78640727129849 -2.10967997637662 -4.78242091265592 -3.03792933550748 2.30820103558627 0.110891541567717 0.704088410464202 7.16090031537143
-6.16794122349132 -8.47282899509777 -11.8858596194874 -10.3792220462452 -4.37752259861339 -2.62324250828136 -3.94238198887218 -9.18111909519542 -10.0516654361378 -12.3861247409474 -9.20629037510265 -3.79105867039074 -3.12671197544445 -5.16697610508312 -3.03963769565929 1.89797483791004 -0.171244751323353 -0.687100540507924 7.1219652782787
-4.48147512782704 -6.93849684108387 -11.8469193111766 -7.6119892727245 -4.3616116176952 -2.68665243495594 -3.22960020412098 -8.3838112484325 -8.52181364406239 -11.5019753109325 -8.70731665004383 -2.77113462794911 -0.902652038227426 -4.02560736049305 -2.49883772243153 2.06411622654308 1.00621293674816 1.80601380955089 8.37125371586193
-6.51479623100974 -8.1365213134072 -12.3550843932412 -8.60791299126365 -2.65112397454002 -1.44405648491599 -2.44670007012107 -7.92216775200584 -7.94015023491599 -11.2476358153603 -8.96018502495506 -2.26546571037986 -1.71273705742576 -5.31899735710838 -3.09585282585838 1.57364180304787 1.20968916632912 0.306517627022483 6.60431101538918
-8.63605657057329 -12.0969673676924 -13.6481644196944 -9.25607266859575 -3.34145894484087 -2.18516698317094 -3.88745847181841 -8.97531476454301 -7.16348042921587 -12.8695503755049 -10.2309948487715 -3.35726323561235 -2.88576474623247 -7.10326543287798 -4.81586232618852 0.583908410505813 -0.363252310319382 -0.832019476457077 6.51024374528365
-8.1208273974332 -9.60985251339999 -12.5074774828824 -9.56083174618808 -4.2771708575162 -3.30167265805331 -4.07836409482089 -9.1900183764371 -8.85146208676425 -11.6002776232633 -9.86570616635409 -4.01841803464023 -3.29094000729648 -6.17531653317538 -3.71771880063144 0.249139109524812 0.0548546704378978 -0.867758473483001 5.52109746066007
-8.9332968711853 -12.3969180107117 -14.1402327537537 -11.07726354599 -4.56495351791382 -3.28297681808472 -5.49687833786011 -10.7188250541687 -9.70423192977905 -13.802002620697 -11.3882948875427 -4.10354490280151 -3.49657697677612 -6.81384916305542 -5.16873807907104 0.589373874664307 -1.49053068161011 -0.986607265472411 5.56110506057739
-10.0439797921614 -14.506031183763 -13.4175530953841 -9.92067351774736 -4.43294539885088 -3.40880980925127 -4.76764312223955 -10.0281373544173 -10.4041902108626 -14.168384699388 -10.4201032205061 -4.79484572844072 -4.50676169828935 -7.07020202116533 -3.96067252592607 -0.0856095834211885 -1.17481055693193 -1.50635543303056 4.33943543000655
-10.9654530871998 -13.5574540485035 -13.1117619861256 -10.7590760577809 -5.1521787036549 -3.23379605900158 -6.72851079594005 -11.4905957568776 -9.81849759708751 -15.080998360027 -12.8770398486744 -5.33259671818126 -5.19725316654552 -9.23335164677013 -7.06129926334728 -0.936428963054311 -2.90965169559826 -2.85630506168712 5.21846586574208
-6.56642261851918 -6.96282497752797 -11.9220725666393 -9.21970096934925 -4.46526447642933 -2.7224589954723 -4.66921726573597 -9.56117550243031 -6.93276707042347 -12.1595412861217 -10.5729877125133 -3.2333175312389 -2.13656727183949 -6.58482662547718 -5.850649989735 -0.616822398792614 -0.616543925892223 0.27428706776012 6.3164289821278
-4.92936957099221 -7.20907461859963 -12.1150099060752 -7.09317839362405 -5.17077124335549 -2.97848952033303 -3.86361181952737 -8.99105704047463 -8.80184233405373 -12.3529955170371 -10.3300634644248 -3.76410734870217 -2.81396925666116 -6.67800772406838 -4.61553824164651 -0.0279337189414299 0.327739117362281 -0.306574466011742 5.90081441185691
-5.44880987514149 -10.2206719051708 -13.6849434505809 -10.9050285946239 -5.24484754909168 -3.0975735317577 -4.4075157772411 -9.60251165736805 -8.37388349879872 -12.7317021023143 -10.2194283138622 -3.82595945705067 -2.91825987208973 -5.70174528468739 -4.07383848537098 0.754069076884878 0.304293381084097 -0.738038314472544 5.94692014347423
-7.29109747626565 -11.0440138123252 -14.4280718109824 -12.1305712006309 -5.20307524420998 -4.17613966681741 -5.45598585822366 -10.6158827088096 -9.90184767462991 -13.4446047089317 -10.5964639923789 -4.77900679328225 -3.77267058112405 -6.79148848273537 -5.45059950568459 -0.150447680733421 -0.853523089668968 -1.65433676459573 5.64440934441306
-6.72155153101141 -4.86139833276922 -12.2198215658014 -11.0055004293268 -4.83962022607977 -2.79768525903875 -4.78058778589422 -9.88774835413152 -9.02861940210516 -12.2572113210505 -10.585795992071 -3.76491128748113 -2.31255113428289 -6.03194772546941 -4.1208835775202 0.419094449823554 0.626125699823554 -0.29191362207586 6.8071531122381
-8.47103698903864 -6.45925148183649 -13.1537152116949 -11.2574730699713 -4.81630523855036 -3.36639412099665 -4.74573524648493 -9.96626861745661 -9.73075493032282 -12.1882496660406 -10.9237232988531 -3.43652542287653 -2.1513558214361 -6.6735955064947 -5.65015037710016 -0.0857888048345394 -0.450212556665594 -0.146030504053289 6.16126148050482
-7.72229136553678 -5.84189738360318 -12.4657834920016 -10.1578020009128 -4.00351084795865 -1.90679492083463 -3.08245410052213 -7.98826731768521 -6.32662715044889 -8.92067660418424 -8.7428411397067 -1.61582507220182 -0.00194110003384651 -5.34761942950162 -4.55549754229459 -0.0222047719088465 1.3592096415433 2.47436772259799 7.13708172711459
-7.94407072067261 -5.82422437667847 -12.7958659172058 -10.7932127952576 -4.58176603317261 -2.70228757858276 -3.96158399581909 -8.97566022872925 -7.72069540023804 -11.648939037323 -10.266370677948 -2.99766149520874 -1.16016759872436 -6.31377782821655 -5.3515528678894 0.283897495269777 0.38104066848755 0.815849399566652 8.83992300033569
-6.29018140272661 -5.45380902723833 -12.0611717744307 -10.4122898621993 -4.76014447645708 -2.34292340712114 -3.26285672621293 -8.49801564650102 -7.12728810743852 -9.3905518098311 -9.10837483839555 -2.46776700453325 0.0680167631669484 -4.52254796461625 -3.68588948683305 2.978733773665 0.430065865950152 1.44321322007613 10.8846194700761
-6.28130919716575 -6.78375060341575 -11.256597588279 -8.29441649697044 -3.63829619667747 -1.63054473183372 -2.85463721535423 -8.08297545693138 -6.49876410744407 -10.6671829917214 -8.87688643715599 -1.92525298378684 -1.17283255837181 -4.28157241127708 -2.81534392616966 2.1545485756614 1.82499878623269 1.18154518821023 11.6606134674766
-8.43602580157193 -7.35775775042447 -12.4626600178805 -10.1546861561862 -4.21966952410611 -2.33632678118619 -3.5594312581149 -8.42700404253873 -5.77127474871549 -10.9200651082126 -9.20695895281705 -2.06515711871061 -0.107746306332675 -4.40899485674771 -4.31361407366666 1.95942097577182 1.69266491803256 1.28897457989779 11.3231328097257
-7.67866703380238 -5.39049145091664 -12.34474178661 -10.3013610493053 -5.18456455577504 -3.34226986278187 -3.75481411327015 -8.88185306895863 -8.96267505992543 -11.3468227039684 -8.7490272175182 -3.63200374950062 -1.0885104786266 -3.82703205455433 -3.11990162242543 3.05114272724498 0.437377964366565 0.625511204112659 10.6717148173939
-6.06979866894809 -5.77905960949985 -12.5923359003934 -10.1906025019559 -4.70238800915805 -2.99706765088168 -3.77114029797641 -8.85733338269321 -8.52314301404086 -11.7970287409696 -8.81896515759555 -3.39316101941196 -0.960814675417815 -3.79329224499789 -2.78297348889438 2.80992774096402 0.556299963864411 0.19357375231656 9.44580058184537
-6.14615994366732 -5.63778286847201 -12.521161851016 -9.99978238019076 -3.81680279645053 -1.90682011517611 -3.36557751568881 -8.26030331524936 -6.77719479474154 -10.8293893900785 -8.38850766095248 -2.33171063336459 -0.522395905581387 -3.03598385724154 -2.39128476056186 3.81063574877652 1.25601023760709 1.53981608477506 10.9012538823214
-6.22972973910245 -5.49067982760343 -12.2579852017489 -10.961463061246 -4.44238576022061 -3.24221524325284 -3.96914013949307 -8.76632412997159 -9.29441365328702 -10.5718127163974 -7.44542988863858 -3.76097401705655 -1.028264132413 -3.22488698092374 -2.23520001498136 3.75747767361728 0.416970166293058 0.0087060061368085 10.0669249621305
-5.57474947842685 -4.63807726773349 -12.6576047030362 -9.98850870999423 -4.4461197939786 -2.54698992642489 -2.75565768155185 -7.62132693204013 -5.22518587979403 -7.34894228848544 -7.00960589322177 -1.42572070035067 1.42072629061612 -1.48183680447665 -2.73724223050204 5.08352231112394 1.38350628939542 2.88456772890958 13.7184858235446
-6.32923812866211 -5.21045417785644 -12.2233459472656 -9.87827987670898 -4.8699104309082 -2.24079437255859 -2.23176116943359 -7.08712692260742 -5.95429534912109 -6.8881217956543 -5.71999664306641 -1.26478309631348 2.14221649169922 -1.23264999389648 -0.80397720336914 5.51828269958496 1.78941040039063 3.83299999237061 14.4851029396057
-6.48820376829667 -6.47305751280351 -12.3865745110945 -9.38936496214433 -3.77514720396562 -1.50279498533769 -2.05557704405351 -6.76645350889726 -5.75878024534746 -8.47368121580644 -5.58593059019609 -1.0860240502791 2.03440212769942 -1.16713405088945 0.124343152479693 5.31835579438643 1.9576828436418 2.70289349122481 12.6496069387956
-5.74927183498036 -5.54089208949696 -12.4236664425243 -10.7693962704052 -3.91553160060536 -2.13571783412587 -2.01392599452626 -7.01557585109364 -5.2017655025829 -8.27792784083973 -5.58609053004872 -0.528002227436414 2.62486222874034 -0.682758773456921 0.714162384379993 6.28174165378917 2.11172631870616 2.67451051365245 13.2812600482594
-4.38592863082886 -4.5370192527771 -11.8562598228455 -10.7189745903015 -5.85404920578003 -4.00466680526733 -3.0868124961853 -8.21187353134155 -8.25608587265015 -8.89637899398804 -6.07673025131226 -2.86689138412476 0.505358219146729 -1.88820600509644 -1.00720167160034 4.68145608901978 1.24868822097778 1.54862070083618 11.3606424331665
-5.99651064439253 -5.05800737901167 -11.5273391203447 -11.1932422117753 -6.68130220933394 -3.50571741624312 -2.91493906541304 -7.83885492845015 -7.40522875352339 -9.50913538499312 -6.50557436509566 -2.39407839341597 0.700199942155319 -2.27639689012007 -1.26562037034468 4.42642770247026 1.20508275465532 2.21256146864458 12.4554775758223
-6.13657810904763 -5.42783787467263 -12.9858708641746 -10.7944798729636 -6.99635555960915 -3.05084088065407 -2.77001812674782 -7.72917988517068 -7.29131748893044 -8.07976582267068 -6.23403218009255 -2.46803906180642 0.452731583335183 -2.05033352591775 -1.1963963768699 4.86794898293235 1.42458483956077 1.50367114327171 12.2083954551003
-4.25868758288297 -4.20122107592496 -10.6827846440402 -9.53744658556851 -6.79387244311246 -3.20351561633023 -2.54011687365445 -7.53930243578824 -8.04010352221402 -10.3935581120578 -6.30372962084683 -3.11386641589078 -1.86584815112027 -2.20860060778531 -0.607867804440584 4.58948365124789 1.9559272852811 0.551403435793791 10.0522970286283
-2.61966594349254 -3.93084224354137 -10.9693840373646 -8.65878566395153 -5.32981189380993 -2.80096515308727 -2.57305415760387 -7.64878352772106 -8.67278560291637 -10.2681549419056 -5.55312808643688 -2.40869601856578 -3.00211795460094 -2.66564639698375 -0.0978973735462532 3.99171844829213 2.0090743671764 -0.171480976451527 10.1822187076915
-5.3953611720692 -5.71540855060924 -12.4633524287831 -10.1695310939442 -6.12575362812389 -3.81397651325573 -3.96328567158092 -9.13269256245006 -8.09351180683483 -12.7169821132313 -7.89474319111217 -3.21978019367565 -3.76664565693249 -4.64339278828014 -2.68982146870006 2.1162240635265 0.24873901713978 -1.26562522541393 9.71554352153431
-5.54365261251276 -3.94077594930475 -11.7398253267462 -10.7896147554571 -6.38021572286432 -4.16347225362604 -3.73770435506647 -8.57934101278132 -9.73316677266901 -10.9862910097296 -6.91395672017878 -3.89499004537409 -3.25782688314264 -3.59946926290339 -1.78731258565729 3.30334941690618 0.341593664342707 -0.0551424806768246 10.0801972562617
-7.09566648656672 -6.12394293004816 -13.0341869180853 -10.2658572977239 -6.34358938390558 -3.79269369298762 -4.73210104162043 -10.0150161569769 -10.4948898142034 -12.9296050851995 -9.52328451330012 -4.11649473363703 -3.68186338598078 -4.86992986852472 -2.9830699747259 1.84322587793524 -0.351079541986639 -1.4044566934759 8.75237123315985
-6.38557248549028 -5.73622136549516 -12.7828045411543 -11.7282429261641 -6.90933614210649 -4.19048505262895 -5.5715218110518 -10.7844849152998 -11.9782677216963 -14.076227240129 -9.21681027845903 -5.1879997773604 -5.80732160048051 -6.14529996351762 -3.56374364332719 0.691400475935502 -0.84727673964067 -3.20751195387407 4.84001631303267
-6.22141082937067 -5.39568527395075 -12.5271683519537 -11.6071549242193 -7.01115616018122 -4.31058510000056 -5.4918328111822 -10.5311775987799 -10.7704506700689 -14.1454716509039 -10.9864998644049 -5.72389038259333 -4.793207246607 -6.09336097890681 -3.97987564260309 0.565029066259211 -1.401361543482 -2.36130722219294 7.26524154489691
-5.600908834284 -5.31661089116877 -12.3812833612615 -11.5224881952459 -7.82242258245295 -4.78070123845881 -4.4484544580633 -9.36685617620295 -11.0586953943426 -12.7098451440985 -8.34681566411799 -5.71222551519221 -3.74388559514826 -4.79334505254572 -2.81841333562678 1.49411145990545 -0.422621328180487 -2.41304453069514 7.45363179987127
-6.72580145055597 -6.33237264806574 -12.6835117166693 -13.3597640817816 -9.44112966710871 -7.01918600255793 -6.29259107763117 -11.5433788126165 -11.5815219705755 -13.9146575754339 -11.0333461588079 -6.65139578038996 -4.83674429113215 -5.94699476415461 -4.78684805089777 1.768453615362 -2.10078809911554 -3.77605627233332 6.61239339655096
-6.57366503802213 -6.51472224322232 -13.6090978535739 -11.200322523984 -7.26953829852017 -4.89346064654264 -4.53916682330045 -9.80144633379849 -9.60464800921353 -10.616286650571 -8.72871722308072 -4.18465365496549 -2.51965083208951 -4.298243895444 -3.24797000018033 2.96820507916537 -0.23371447649869 -0.789704695614901 8.24158535870639
-5.9687840201638 -5.25807540199973 -12.1515156485818 -10.3323761679909 -6.36675803444602 -4.04206435463645 -4.795676872947 -9.8112904288552 -9.24956099770286 -12.6899048545144 -9.85600440285423 -3.8197190024636 -2.6072060324929 -4.76782576821067 -3.23931662819602 2.69421036460183 0.578161551735619 -0.930883095481178 8.10736973502419
-4.71683027094061 -5.12718297784979 -11.7344961339777 -10.5039568120783 -7.36371137445623 -4.16333867853338 -3.94705869501287 -9.25355626886541 -9.17341710870916 -10.7166299993342 -8.43615056818182 -3.85377790277655 -2.44462873285467 -3.75518705194647 -2.62065793817694 2.69951055700129 0.142586690729313 -1.05377675836737 6.98581789190119
-4.5608490597118 -4.07678495753895 -10.7030857693065 -9.32279287685047 -7.16382871974598 -3.42982756007801 -3.02708898891102 -8.16865621913563 -8.07690702785145 -10.2216747890819 -6.81337629665028 -2.96592794765126 -1.05848776210438 -2.78749548305165 -1.55282675136219 4.17305768619884 1.15441239963878 0.846106659282338 8.61354840885509
-4.75873355865479 -3.305784034729 -10.6363981246948 -9.35080127716065 -5.92403011322022 -2.78710536956787 -3.20903949737549 -8.60860996246338 -8.78615169525147 -9.1355188369751 -7.81295757293701 -3.16534595489502 -2.06819896697998 -3.92327289581299 -2.2040117263794 2.74576778411865 1.26528949737549 0.659858894348144 7.54313869476318
-3.84132804870605 -2.98206367492676 -10.0182956695557 -9.7343276977539 -7.48831596374512 -3.73209609985351 -3.16469802856445 -8.62428894042969 -8.73833503723144 -9.44145050048828 -6.7575496673584 -3.48728981018066 -2.34229125976562 -3.32692375183105 -1.23959770202637 3.51544914245606 1.04532203674317 0.165378189086915 5.8449951171875
-5.70944917852228 -5.16975725347346 -12.3329824274237 -11.6874822443182 -9.18812502080744 -6.6339639490301 -5.28791559392756 -10.3608583276922 -9.88046968633478 -10.4255479639227 -8.95847261602228 -4.81829965764826 -2.10001886541193 -4.25480974370783 -3.44773996526545 2.54849492853338 -0.648364431207831 -0.443505651300605 9.38782083337957
-4.14423720619895 -3.61226241371848 -11.1305824973366 -11.1049591758034 -7.6683575370095 -4.41594664833762 -3.07648818276145 -8.03912131569602 -8.38848082802512 -8.99478118202903 -6.5687424399636 -3.13917510292747 0.220877005837181 -1.84552352211692 -1.19135253212669 4.67513115622781 1.35152085044167 2.40617783286355 11.1532271645286
-6.55032311352817 -5.17391549023715 -12.5651794520291 -12.2678829279813 -9.05834351452914 -6.20359002026645 -4.22116814526645 -9.23838768872348 -9.78494034680453 -11.0022159663114 -7.79998360547152 -4.85299263867465 -1.55486260327426 -3.46606789502231 -3.11492691907016 3.3492864522067 -0.151877984133634 0.503843680295077 9.76025237170133
-5.06097367026589 -3.56466057517312 -11.0839038155296 -9.64873268821023 -7.21686508872292 -4.7716384194114 -2.69729569175027 -7.66646340110085 -7.95455696799538 -8.81700661399148 -5.94803955771706 -3.48997643210671 0.086889717795632 -0.897891547463157 -1.27587273337624 5.71494910500266 1.14945075295188 1.97103545448997 10.6541967131875
-4.87798749750311 -3.11422597711736 -10.4466272527521 -9.98613035028631 -6.51652776544744 -4.78333532159979 -3.48470365350897 -8.35443555658514 -10.2424646550959 -10.6307626897638 -7.16629278009588 -4.04959737604315 -0.881449335271661 -2.80924474542791 -2.11238729303533 4.34002626592463 0.729075795953925 0.59966409856623 10.0666374033148
-5.95204902995716 -5.15190101970326 -12.2114923130382 -11.1618764530529 -7.82732559550892 -5.66937424052845 -4.2397420536388 -9.31345154155384 -9.21893669475208 -11.2825734745372 -6.81923462260853 -4.19930054057728 -0.750150455128061 -2.45623947490345 -2.38933922160755 4.19513915668835 0.0301401485096342 1.12613128315319 9.87178252827038
-5.6366965380582 -5.01490088376132 -12.1817366686734 -11.1481158343228 -7.58851309689609 -5.41783400448886 -3.67088576230136 -8.63590117367831 -9.30081625851718 -8.67630644711581 -6.71437712582675 -3.55004187497226 -0.348232945528899 -2.16033430966464 -2.34158392819491 4.23590592471036 0.478946009549226 0.978274622830476 10.7970097455111
-6.43365770686756 -5.53428369868885 -12.3368101726879 -11.9843664776195 -7.27327066768299 -5.25905329097401 -4.96522623408924 -10.0581503521312 -9.32222467769276 -11.7620955120433 -8.13463884700428 -4.9137392650951 -1.86890894282948 -3.46939951289784 -3.05244547237049 3.10356515537609 -0.322711051594126 -0.487853110920298 9.32746404301037
-4.90894157236272 -4.34680015390569 -11.4937670881098 -11.4738639051264 -7.4816477948969 -5.42155296152288 -3.94213325327093 -8.95982391184026 -9.35095435922796 -9.02012092416937 -6.36753112619573 -4.22834617441351 -1.34060699289495 -2.5010855848139 -1.6866152936762 4.8837496584112 -0.016514127904717 0.683795625513252 9.63983600789851
-5.38636968786066 -4.60462568456476 -11.6413345163519 -12.3788585489446 -7.44017217809504 -5.56796262914484 -5.62399480993097 -10.8204860513861 -11.7454109018499 -11.912641507929 -7.68379209691828 -5.91743276769465 -4.36105917150324 -4.76442335302179 -3.19454382116144 2.2912693197077 -1.5009670084173 -2.33068655187433 6.22129346674139
-6.42692349173806 -5.96394512870095 -12.9138581536033 -13.0007092735984 -8.53201649405739 -6.7799069664695 -6.18221447684548 -11.2553021691062 -11.5185620568015 -13.802755095742 -8.93795559623025 -5.951566436074 -4.62361500479958 -5.58762905814431 -4.28902027823708 1.41353060982444 -2.05216572501443 -2.42363331534646 7.02353408119895
-7.0046591758728 -5.53182744979858 -11.8544058799744 -12.6886057853699 -7.97302579879761 -5.55547475814819 -5.28708028793335 -10.4637751579285 -10.9533591270447 -11.7099280357361 -8.69971609115601 -5.27662801742554 -3.22300863265991 -4.96944189071655 -3.90262174606323 1.72053956985474 -1.3557391166687 -0.9365553855896 9.83154344558716
-6.42744788256558 -5.56541785326871 -13.2065616520968 -11.5633712681857 -7.42864188280972 -5.55375441637906 -5.07240637865933 -10.2915473851291 -10.1949172886935 -10.9762378605929 -7.64381941882047 -4.47082480517301 -2.57389029589566 -4.00435790148648 -2.26556357470426 2.88469735058871 -0.225867834958162 -0.41260680285367 10.7725390520963
-6.0805830522017 -4.9808458848433 -11.5925573869185 -11.8355574174361 -8.20810075239702 -5.7361120744185 -4.24993081526323 -9.09419961409135 -7.82453675703569 -9.35579629377885 -6.36354966597123 -3.47247834639116 -0.64314218000932 -2.6792444749312 -1.97904153303666 3.88536600633101 -0.0851263566450626 1.1956677870317 11.5668139891191
-6.22443075180054 -7.13650960922241 -14.0476386070251 -12.8427130699158 -9.13695211410522 -7.11731405258179 -5.65675039291382 -10.4585844993591 -7.18853445053101 -10.7054106712341 -7.81155843734741 -3.75106115341186 -1.0464503288269 -4.16004819869995 -3.40700407028198 2.42342500686646 -1.32376737594604 0.603173542022706 12.0405161857605
-5.31355771151456 -8.10612019625577 -14.7262469204989 -13.8607302579013 -8.23445424166593 -6.76177128878507 -5.627385226163 -10.7113581570712 -7.77925976839932 -11.5503474148837 -8.43152531710538 -4.40899380770596 -1.63870724764737 -4.34786709872159 -4.06465825167569 2.09558764371005 -1.26288899508389 0.411974820223723 11.4682201472196
-5.7131216656078 -7.49370218623768 -14.2703859936107 -13.4651262890209 -7.58021761287342 -6.13807321895252 -5.22524858821522 -10.1678640972484 -8.03210474361073 -10.238371146809 -7.75522066463123 -3.61197115291248 -0.776846183430063 -4.14216257442127 -3.50849748958241 2.06141255985607 -0.868818534504282 1.00473569523205 10.9427373279225
-4.9003757130016 -8.18667065013539 -13.4754317890514 -13.008262981068 -5.65636860240589 -3.89748989452015 -4.44439541209828 -9.6775859485973 -7.49557720531117 -12.2846015583385 -8.36485515941273 -3.45792232860218 -2.11369930614125 -5.43944774974476 -3.08947597850453 1.27744258533825 0.198588978160512 0.160392414439809 10.8229624141346
-8.30004546425559 -10.0686001517556 -15.326410744407 -13.5345177390359 -6.64478347084739 -5.58070609352805 -5.89360091469505 -11.104502175071 -9.70591399452903 -11.2379669883034 -11.844965431907 -4.78517005226829 -4.02605292580344 -7.39051482460716 -4.31855056069114 -0.541592095114968 -1.54542777321555 -1.99576995156028 7.76127293326638
-8.89420243176547 -8.87749405774203 -14.6305687037381 -10.1704990473661 -5.09146805676547 -3.15158959302035 -4.0568306055936 -8.62854882153598 -5.32363053235141 -8.78284569653598 -8.82490082654086 -1.84871788891879 0.167301932248201 -4.0297023859891 -2.50728913220492 2.39305190173062 0.306566992673005 2.30798606005582 14.3528082760898
-9.46554495204579 -8.35301710475575 -14.8591416012157 -11.4812176357616 -5.47715879787098 -4.15245748866688 -5.3801491390575 -10.4108498226513 -7.70465589870106 -11.4215824734081 -10.4000065456737 -3.71867109645497 -3.73729444850575 -6.95293547023426 -3.88239790309559 -0.176045669208872 -0.937617553364145 -0.840953124653208 11.4770881999623
-7.81994968761097 -8.01029163707386 -14.9457736622203 -11.5510631214489 -5.07994610179554 -4.00434643138539 -4.7205920826305 -9.88177257884632 -6.81355434764515 -10.8304668079723 -10.4715858112682 -3.22679478038441 -2.22198635448109 -5.5982947956432 -3.09539181102406 1.18927043568004 -0.0283675800670267 -0.172458232532847 12.9537276614796
-7.50732200795954 -7.22143715078181 -13.9931160753424 -11.1132180040533 -5.79112976247614 -3.81765525991267 -4.69006698781794 -9.71265190297907 -6.59612053090876 -11.0085236375982 -9.65537994558161 -2.85313766652888 -1.29643791372126 -4.89527290517634 -2.66127746755427 1.93090469186956 0.0709536725824513 0.873905485326592 13.5089681798762
-7.67637377652255 -7.11444979580966 -12.703429516879 -11.5899632540616 -5.83991175564853 -3.93142443570224 -4.71355181607333 -9.57157450589267 -6.79911738308993 -11.1878846255216 -9.60714083584872 -2.60638171109286 -1.94726878079501 -4.90104037198153 -2.91414576443759 1.68553036776456 0.153641405972568 0.258730593594638 11.8728224667636
-6.68493202382868 -7.11437729055231 -13.8662579363043 -14.1283085649664 -6.96029594594782 -5.09307029897516 -5.56248787099665 -10.3743851488287 -7.2394173448736 -10.4745896166021 -10.5630276506597 -3.56238296682184 -2.5433838670904 -5.41135528737848 -2.9724610155279 1.68198654001409 -0.983104020898992 0.084036558324641 11.9770905668085
-7.7977276802063 -8.94767007827759 -15.5193196296692 -13.8796292304993 -7.40612421035767 -5.51392946243286 -6.7755223274231 -11.7309876441956 -8.28831300735474 -13.8328763008118 -12.3703938484192 -5.28909311294556 -4.7994194984436 -7.25749788284302 -4.67510995864868 -0.552364444732667 -1.90530214309693 -2.1909333229065 9.95353403091431
-7.58944857337258 -9.04497492530129 -15.8242088577964 -13.2600151322105 -7.39809191443704 -5.60263216712258 -6.36718142249368 -11.2630497238853 -7.95118296363137 -13.5594497940757 -11.455974223397 -4.64641916968606 -3.94863665320657 -7.32139933326028 -4.40234530188821 -0.229436518929223 -2.08055460669778 -1.5238281510093 10.5145105101845
-7.30738723928278 -8.7747429674322 -15.9093426531011 -13.309759980982 -6.51347816640681 -4.96179474050349 -5.99757087880915 -10.9973267381841 -7.99550903493708 -12.594952470606 -11.0475872820074 -4.25815666372126 -3.68611229116267 -6.81237495595759 -4.3835018938238 -0.288746721094306 -1.22201049978083 -1.04050148183649 12.0508967572992
-6.85665929967707 -7.84288252050226 -15.2647098367864 -14.5842861002142 -7.75036466771906 -5.23009336644953 -5.54463422948664 -10.5191024606878 -9.37729871923273 -12.0396713083441 -10.2377723520452 -3.92106283361262 -3.14278639013117 -5.91862905675715 -2.97223699743098 0.898160570318048 -0.74577940160578 -1.10179746801203 12.1270509893244
-7.88293510783802 -7.75455910075794 -15.0125470768322 -12.9137006412853 -7.29216057170521 -4.84997421611439 -5.64501053203236 -10.0112367283214 -5.91532570232044 -10.8339391361583 -10.8435750614513 -2.8479695927013 -1.20774322856556 -5.04777580608021 -3.18010765422474 1.55991691242565 -0.801746905933726 0.878323971141469 13.5835894931446
-7.99359317259355 -8.34761233763261 -15.3016395135359 -12.0742339654402 -6.26259036497636 -3.75988192991777 -5.10123439268632 -9.88730426268144 -7.60302157835527 -11.4240436120467 -10.363702730699 -3.03822894529863 -1.63740153746171 -5.17801852659746 -2.97197528318925 1.5579987005754 -0.399503664536908 0.939043088392779 12.0461574034257
-8.19390973177823 -10.8576937588778 -15.8933421048251 -12.1472655209628 -6.11436375704679 -3.9197321805087 -4.72262295809659 -9.40312680331143 -7.13295086947354 -10.6460829648105 -9.39500340548429 -2.64948948946866 -1.03981503573331 -3.66526326266202 -2.42537030306729 2.27158060940829 0.325985821810637 1.61053172024814 14.0505532351407
-8.99732845479792 -9.19642704183405 -15.6831995790655 -12.4802214449102 -5.58922451192683 -3.61879604512995 -4.84299915487116 -9.41971271688288 -6.487276727503 -10.4939371889288 -8.49787777120417 -2.46773784810847 -0.832283670252021 -3.4803072755987 -2.59957760030573 2.72125369852239 0.351079290563408 1.32136661356146 12.0171240026301
-6.78936689550227 -8.75622289830988 -13.9336921518499 -11.8477870767767 -6.04206197912043 -4.15965192968195 -4.81741636449641 -10.044942075556 -9.41116254979914 -11.1664420908148 -9.66780775243586 -3.34548872167414 -2.77961271459406 -5.18234747106379 -2.01991766149348 1.59042245691473 0.526606386358086 -0.182955915277656 11.3646734411066
-7.82942341024225 -7.84011982137507 -14.6221365755255 -12.6664423769171 -6.01941059285944 -4.05185268575495 -5.91467617208307 -10.9714674776251 -9.6836333101446 -12.7892889803106 -9.92217968160456 -4.54612110311335 -2.1323695009405 -5.30714939290827 -3.20569370443171 1.46540691202337 -1.0475134676153 -0.45007465535944 10.8917541677302
-7.32385434237393 -7.04353512850675 -13.1115149411288 -12.2847956570712 -6.0424975308505 -3.67511166659268 -4.61625470248136 -9.59809674349698 -8.38124455538663 -11.6675223263827 -8.29620160189542 -3.42486371127042 -1.3196906003085 -4.77104367342862 -2.31453312960538 2.05825434598056 0.119157895174894 0.881239041415128 10.0022765246305
-5.8967081416737 -7.17566360126842 -13.9793382991444 -12.5309950221669 -6.88231338154186 -4.61772597919811 -4.58379996906627 -9.7631346095692 -8.4953409541737 -11.5314260829579 -8.13133491169323 -3.50888885151256 -1.11349547993053 -4.24141372333873 -2.74774993549694 2.83886467326771 0.712478030811656 1.21216331828724 11.8467553745617
-6.25679343830456 -6.91034072529186 -13.5116361964833 -11.2915491450917 -7.22308868061413 -4.78129905353893 -4.05527442585338 -8.81706184040416 -7.79911750446666 -10.4736303676258 -7.07043212543834 -2.52197402607311 0.139593661915171 -3.50864928852428 -2.04518836628307 3.37200981486927 0.405310214649546 2.04809433330189 13.1113858829845
-7.08177520578558 -6.41445686166937 -13.3882861310785 -11.6282992536371 -7.63305236643011 -4.71823074167425 -4.35459663217718 -9.34278251474554 -8.94019843881781 -11.1935858899897 -7.90205718820745 -3.39914466684515 -1.1666732007807 -4.10657836740667 -2.41349174326117 2.70576141530817 0.130001527612858 1.85289619619196 13.0881571596319
-6.12825896523216 -6.00316741249778 -12.8746006705544 -11.776313088157 -7.84889724037864 -4.81327750466087 -4.27989127419212 -9.39825560829856 -8.66969992897727 -10.6959984519265 -7.12432982704856 -3.74899794838645 -1.38512732765891 -3.80091597817161 -1.89657904885032 3.50077221610329 -0.235795281150125 0.313187339089133 10.91845963218
-6.20452260971069 -6.82504796981812 -14.0013308525085 -11.7163348197937 -8.67381811141968 -5.0421404838562 -4.20719861984253 -9.05305814743042 -9.84299421310425 -10.6196494102478 -6.90772008895874 -3.84341382980347 -1.39067411422729 -3.14529180526733 -2.58406591415405 3.37296152114868 0.152988910675049 0.262773990631104 11.2466735839844
-5.49294800324873 -6.28164047761397 -13.4073557333513 -11.4522394613786 -8.60971397920088 -4.89840263886885 -4.38977188630538 -9.1188120321794 -7.42895264192061 -10.4398836569353 -7.52760452790694 -3.16675133271651 -0.321162648634477 -3.40671104951338 -2.28466171784834 3.5338511987166 -0.0714716391129926 1.77217536406084 12.6191216035323
-7.07549277218905 -8.02641287716952 -14.7665003863248 -13.1481665697965 -8.45190611752597 -5.09854880246249 -4.52281180295077 -9.28678885373202 -7.33456984433261 -8.9794901934537 -7.00209227475253 -2.5231970873746 0.69705971804532 -3.00663176449862 -2.91933623227206 3.66725167361173 0.380197611722078 2.65215691653165 13.559550372037
-7.14107481349598 -9.48606459010731 -14.4563233028759 -11.4422184597362 -7.76534239162098 -4.58644262660633 -3.94149748195301 -8.67169157374989 -6.04394689906727 -9.31390348781239 -6.78758589137684 -1.95085874904286 0.343733154643665 -2.90479818690907 -2.4611908565868 3.18423684727062 0.187536560405384 2.34841951023449 12.1403244365345
-8.42430983456698 -9.83310233029452 -14.7698718157682 -12.6980830279264 -9.1438685503873 -6.42329893979159 -5.31160841855136 -10.3359423724088 -8.62952910336581 -11.9847460833463 -8.55697737607089 -4.09688864621249 -1.66282950314609 -4.61224280270663 -3.86057005795566 1.89379777041349 -1.33514891537753 -0.477170094576749 10.8872836979953
-6.94188104976307 -9.54377161372792 -14.6298025738109 -12.8709849010814 -8.16868196834217 -5.94209658015858 -4.39785372127186 -9.47485529292713 -9.45066820491444 -10.5790957104076 -7.10798059810292 -4.01697718013417 0.19096006046642 -2.66236101497303 -1.85884271968495 3.71248448978771 -0.400462974201549 0.273428093303334 11.4055262912403
-7.16275859312578 -8.21783519224687 -12.7567145867781 -11.2204463525252 -7.25884318785234 -5.19970202879472 -3.13413882689042 -8.32308078245683 -6.53783870176835 -7.94451976255937 -6.22404551939531 -1.91108775572343 0.913295026258989 0.08776783509688 -0.298647646470503 6.00569271607833 0.681782956556841 1.99498295350508 13.4431002096696
-10.0700763268904 -8.24834666685625 -14.3441070123152 -11.6327193780379 -6.60659633116289 -4.37769351439043 -4.24666820005937 -9.02844272093339 -7.57908091978593 -9.10631595091386 -5.90905032591386 -2.36032710508867 1.18858875794844 -0.849691729112106 -0.569918016953903 6.20828403993086 1.31256832642989 1.03218235536055 13.501168866591
-10.408806922219 -9.09949982383035 -15.8170596382835 -12.9910727761009 -7.46925842978738 -4.55539047934792 -3.31603157737039 -8.02325165488503 -8.9232798836448 -9.69711029746316 -5.15427124717019 -3.14803040244363 0.303225395896217 -1.51765930869363 -0.971699836037377 5.02065074227073 0.698016045310279 0.721073982932349 13.1258915641091
-13.5901522983204 -7.59520105015148 -14.66218141209 -12.101613556255 -6.35392907749523 -4.28410676609386 -2.81104234348644 -7.56212571750988 -6.38170579563488 -8.19728044163097 -4.4633956302296 -1.98892930637706 0.345295394550671 -0.143392120708118 0.244286025654187 6.52590700496327 1.33920332301747 1.35320898402821 13.0909695278515
-3.31162375536832 -7.70421904650602 -13.6077606114474 -9.43773573962125 -6.05910986987027 -3.81370276537809 -3.80503005114469 -8.62843436327848 -7.13136786547574 -8.72843093005094 -7.02214545336637 -2.7817794713107 -1.76904219714078 -1.33396452990445 -0.937936011227695 5.45901184949008 0.993180092898282 -0.0358344945040621 11.6412947741422
-5.55813067176125 -9.80329935767434 -14.0085987351157 -10.3974785111167 -6.62599604346535 -3.89923327185891 -3.32648127295754 -8.05481760718606 -8.70373575904152 -8.69254915931008 -5.69422190406106 -2.83433954932473 0.707177708365702 -1.53527109839699 -1.53339426734231 5.20157296440818 2.23927457115867 1.59504086754539 10.4380861022256
-6.57554016113281 -8.49551734924317 -14.3027454376221 -9.81044731140137 -9.40273818969727 -3.98501739501953 -2.79672012329102 -7.46787986755371 -8.35508689880371 -8.99533233642578 -5.78384170532227 -2.38041076660156 1.29431953430176 -1.74666557312012 -2.19295654296875 4.53740825653076 1.85817565917969 2.49943771362305 10.4675630569458
-5.7506478656422 -9.77669461857189 -14.7380669940602 -13.5418923724781 -8.25880750309337 -4.00619825016368 -3.13355382572521 -7.99691709171642 -8.55700811039318 -8.88428434025158 -7.8956559528004 -3.39051183353771 0.238308585773815 -3.15775426517833 -3.8043759692799 3.22316042293202 1.17496553767811 1.04676500667225 10.6388498913158
-4.40682136362249 -8.52255164926702 -12.6706191236323 -11.953911894018 -5.95172225778753 -3.12588226144964 -3.10386955087835 -8.00706970041448 -6.43089401071722 -7.51913177316839 -7.28625785654241 -1.42145072763616 0.805659181421454 -2.07273017709905 -2.55942642038519 4.27768123800104 2.10910118276423 1.71640289480036 11.9364007776434
-5.05929203900424 -8.38558026227084 -12.7853567210111 -11.4232561198148 -6.02641316327182 -3.35708256634799 -3.1608984080228 -8.05501385602084 -7.01017399701205 -8.30913945111362 -7.40971966656772 -1.52851124676791 0.499564925107087 -2.01913090619174 -2.88294239911166 4.16842822161588 2.0508993062106 1.59057597247037 10.3900554570285
-4.46309994784269 -7.32061146822843 -12.5690417203036 -11.1402277859775 -5.88815831271085 -3.07214497652921 -3.41419934359464 -8.01310490694913 -6.93416546908292 -8.3071589383212 -6.45597600069913 -1.75689839449796 1.46031428250399 -1.02152394381437 -2.07029103365812 5.36860419186679 2.21445704373446 2.78812838467685 11.1257371989163
-3.06544048135931 -7.40174037759954 -11.7193730527704 -11.2096207792109 -4.33834583109075 -2.04852420633489 -0.946687048131768 -6.27718288248235 -6.58658344095403 -9.64756137674505 -6.06574756448919 -1.39033634012396 0.414467508142646 -0.623528783971611 -1.17125827615911 5.89228695089167 3.5364481752569 1.84233158284968 10.0435454195196
-1.68438513495705 -5.74631102301858 -10.6973341248252 -9.62472899176858 -3.79598410346291 -1.14562971808694 -0.646352603218773 -6.07819159247659 -5.48043806769631 -7.90239889838479 -5.66121084906838 -0.404201342842796 1.95134179375388 0.208437130667946 0.271179363944313 7.05001561424949 4.49769131920554 2.71186272881248 12.4807407119057
-3.22877330780029 -7.09884662628174 -11.1585390090942 -11.372999382019 -5.18018741607666 -2.33187503814697 -1.57967395782471 -6.16354007720947 -4.33891315460205 -6.39163227081299 -3.97109241485596 0.0884359359741218 3.97102527618408 0.393840599060059 -0.554676246643066 6.74681072235107 2.6324670791626 3.88938121795654 14.2072909355164
-5.20409104607322 -7.38356110832908 -12.854456875541 -11.2399224974892 -4.80625245354392 -2.29262826225974 -2.598935101249 -7.18665025017478 -3.77516839287498 -4.64383790276267 -6.28198716423728 -0.0556211211464621 1.18178465583108 -0.298171017386696 -1.36571786186912 6.29023840644143 3.18323233344338 3.17795374610207 11.1102009079673
-4.41521114002575 -7.47921031605114 -12.5185303081166 -11.2777485240589 -6.1752762187611 -3.28217738758434 -3.12527698170055 -7.79623263965954 -5.37059062610973 -6.93745463978161 -6.59613078724254 -1.13022464405407 1.19854694713246 -0.464247166026723 -1.32614558826793 6.42687469829212 2.22711330760609 2.49518162120472 11.2886109958995
-4.61315416856246 -7.78880381150679 -12.6167132811113 -12.3382403807207 -6.74276232285933 -3.53517603440718 -2.89908861680464 -7.74782442613082 -6.75500750108199 -7.91421007676558 -5.70029329820113 -2.07606958909468 1.19948125319047 -1.31627344651656 -1.27939867539839 5.29650903181596 1.97128034071489 2.00186658339067 10.3214380784468
-4.47596980875189 -6.94587375467474 -12.1982960874384 -11.0405125791376 -5.58244563883001 -2.23536922281439 -3.06635333841497 -8.0253682309931 -6.71901561563665 -9.61799098795111 -6.78251697366888 -2.37225581949408 0.0711474245244794 -2.75901271646673 -2.41098453348333 4.22277401143854 0.85481212789362 1.41921947652643 9.41946075612848
-4.45395457527854 -7.43550097725608 -12.7535628058694 -10.9692782141946 -5.28349864266135 -2.2270640113137 -2.81312167427756 -7.94106852791526 -8.26065623543479 -9.61170947334983 -8.10476863167503 -1.98824488899924 -0.0200442054054939 -2.3220061042092 -1.74433314583518 4.60867989280007 1.3515607140281 1.81398213126443 9.56287300803445
-3.61832507740368 -6.76099284778942 -12.1194542277943 -11.5563591350209 -5.22305949818004 -2.25363048206676 -2.80801280628551 -7.86664279590953 -7.52915462147106 -9.90648349415172 -8.89590533863414 -2.21209605823864 -0.689686619151722 -2.54451831470836 -1.40152438770641 4.30721584666859 1.17173687327992 0.805997050892223 9.41344276775013
-5.66558311635798 -8.48758934194391 -13.2578205888922 -11.7741875475103 -6.06757782155817 -3.23903320485895 -3.19076202565973 -8.47408912832087 -8.65851829702204 -11.7782273119146 -8.5734562700445 -3.62609146291559 -0.976622087305241 -3.29422424489801 -2.41187523061579 3.29987193887884 0.591247099096126 0.758582609350032 8.50453235452825
-6.97132901278409 -8.92240552035245 -14.0277064236728 -12.0003912839023 -6.12129048434171 -4.05517796603116 -4.26076153841885 -9.50750760165128 -9.27836827364835 -12.2662318142978 -8.96599225130948 -4.31313923922452 -2.45535496798428 -3.20260266390714 -2.69737080660733 3.53753825100986 -0.261698046597566 -0.676504412564363 7.7752873507413
-8.73676820234819 -7.37023301558061 -14.1148485703902 -12.3844370408492 -6.14593263105913 -3.5195478959517 -3.86315865950151 -8.84042115644975 -9.40935655073686 -10.2089361710982 -7.85698457197709 -4.10599847273393 -0.971995787187055 -2.5586332841353 -2.27009149031205 3.96460966630416 0.163767381147906 0.523840470747515 8.12210135026412
-5.73410204974088 -6.21672038165006 -12.7480619343844 -11.3992574605075 -5.28363017168912 -2.69534281817349 -2.14606074419888 -7.28185824480924 -8.11606387225064 -8.78923968401822 -5.95909098711881 -2.03323916521939 -0.132156172665681 -1.49135569659146 -0.695749083432283 5.09230347546664 1.96765156659213 1.90334721478549 10.295803269473
-2.51864532123912 -5.05873016010631 -10.229624782909 -11.4526625026356 -4.71119788776744 -2.37873748432506 -2.20119956623424 -7.53817466389049 -6.70657256733287 -10.482596432079 -5.68625739704479 -2.2942324031483 0.0386438022960327 -1.59290984760631 -0.304074322093616 5.33465000499379 2.11366363872181 0.59868713725697 10.0297145496715
-1.96720812537453 -2.96052096106789 -9.65666697242043 -11.0915004990318 -5.27156565406106 -2.35513613440774 -1.48829386451028 -6.16064951636574 -8.52073023535988 -11.2612316391685 -5.05316279151223 -2.78460238196633 -1.07538531043313 -2.0764763138511 0.343804142691873 4.79305245659568 2.26555516503074 0.022707722403787 9.91120126030662
0.0699458555741757 -3.11591382460161 -9.49693723158403 -10.4006065888838 -4.81218381361528 -1.30579038099809 -0.92537160353227 -5.79638524488969 -7.58770223097368 -9.45266194777055 -5.18594785170121 -1.73937650160356 0.501506371931598 -0.434128241105512 1.33340029283004 6.1426024870439 3.78062395616011 1.26096300645308 10.5632892088457
-1.01357838890769 -3.79495236656883 -9.45408437035301 -10.8961276747964 -4.89825818321922 -2.02326771996238 -1.83654401085593 -7.09018323204734 -6.38662335655906 -9.67610356590965 -6.23079106590965 -1.25655743859031 -0.500640843131325 -1.37188908837058 0.47909929969094 5.38411429145119 3.35542586066506 0.940774943611839 8.95759394385598
0.458052973313766 -1.5237509207292 -8.01878990693526 -10.143168111281 -5.3501841024919 -2.230061192946 -0.998596806959672 -6.12965454621748 -5.57146896882491 -8.42510284944014 -4.6620680288835 -0.443110127882523 1.51719222502275 -0.103722234205765 0.981105188889938 6.74509368376298 4.28719077543779 2.80212626890703 10.352286676927
-0.409275254336272 -1.82584401043979 -8.57716961773959 -10.3795168009671 -4.73086949261752 -1.41198941144076 -1.22390767010776 -6.11592503460971 -6.73526020917026 -9.3126260844144 -5.45590611371127 -2.03900357159701 0.48180560198697 -1.60409184369174 -0.0655481425198658 5.25760630694302 3.01849917498502 1.27680377093228 9.58888415423306
-1.22811387668957 -2.28681253086437 -8.84209512363781 -10.4080989230763 -4.10701821934093 -1.64646028171886 -1.76267884861339 -6.75229333530773 -8.92065881382335 -9.74401925693859 -5.85094903599132 -3.17390321384777 -1.9245154727589 -2.81739877354015 -0.313929306377066 3.95914389003407 1.87299848903309 0.717740310322153 8.58606935847889
-0.0208530426025391 -2.23005294799805 -8.8033275604248 -10.4955883026123 -4.8203239440918 -1.35340881347656 -1.2752857208252 -6.27028656005859 -6.88897323608398 -8.90792274475098 -6.17378616333008 -2.13209915161133 -0.174530029296875 -1.75607109069824 0.216217041015625 5.05939769744873 2.86314296722412 0.872859954833984 9.40719985961914
-1.55698052319613 -2.62661019238559 -8.98181191357699 -10.4170383540067 -5.00316658886996 -1.2870868769559 -1.57922593030063 -6.69296112927524 -7.58849373730746 -9.72686806592074 -6.31793633374301 -1.99774590405551 -0.813408288088713 -1.78725090893832 -0.23479309949008 4.64044055071744 3.15065917101773 0.992324438962068 8.93786295977506
0.81044196215543 -0.298845299807461 -7.53695107373324 -8.50892258557406 -3.74448204907504 0.089931479367344 -0.675127038088711 -5.53664017590609 -5.71571350964633 -7.77128792676059 -4.13365364941684 -0.666549691286953 1.2203578862277 -0.836484917727383 1.19013022509488 5.80737494555387 4.3461255940524 2.38763426867398 10.4042949589816
0.435429408333519 -1.28643910668113 -8.75135342858054 -8.51332013390281 -4.30931966088035 -0.0630408980629653 -0.553923771598122 -5.63577000878074 -5.75975529930808 -7.31338040611961 -5.12206380150535 -0.278046772696754 1.53691942908547 -0.543055699088356 0.910109355232933 5.72032721259377 4.3731201431968 3.11458285071633 11.3757117531516
-0.348726576024834 -1.6296027356928 -8.91737205331976 -8.80266792123968 -5.25292617624456 -0.83834106271917 -0.753124540502373 -5.81867248361761 -5.44058067148382 -7.63410026376897 -4.60459167307073 -0.150734251195733 0.700469667261299 -0.535866087133233 1.67645233327692 6.47154300863093 3.97949665242976 2.32710235769099 10.8645932024175
-0.570283742384476 -2.25879463715987 -9.33888420625166 -9.2563551382585 -5.56228050752119 -1.79776176972823 -0.829934926466507 -5.95455917878584 -5.65829834504561 -6.4992750601335 -4.67842278047041 -0.567140431837601 1.00744071440263 -0.488609166578811 0.983371882005173 5.9448806329207 4.30214419798418 2.61225905851884 11.3248912377791
1.78205616690896 -0.585205719687721 -6.91689364693381 -8.30426661751487 -4.01074473641135 0.0378335259177476 0.290122344277123 -4.61697070381858 -6.78770510933616 -7.47795550606467 -3.77210871956565 -0.550884888388893 0.827893569252709 -0.370529816367409 1.41897137381814 6.61122448661111 4.3065074227073 2.40260441519997 10.7977436325767
-1.62606664137407 -1.70389409498735 -8.89448590712114 -9.43225713209672 -4.9362492127852 -1.65658994154496 -1.34287305311723 -6.65969510511918 -7.07179875807329 -9.36552854017778 -6.13775296644731 -1.57358594374223 -0.780506567521527 -2.10732694105668 -0.141186193986371 4.82404379411177 2.70013861222701 0.823586984114215 8.86629538102584
-1.01226842186668 -2.21903073570945 -10.0565303542397 -10.7033599593423 -4.5381721236489 -1.97805630943992 -1.92640912316062 -6.65158498070457 -7.85394894860007 -9.69518887779929 -7.19072186730125 -2.45927083275535 -1.32666623375632 -2.24159657738425 -0.733541844107886 4.68692934729836 2.41022074439309 0.395108821175317 8.47415793158791
-0.127075724168257 -1.38511710600419 -8.58548789457841 -8.73292975859209 -5.19360976652666 -1.39474540190263 -0.702618174119429 -5.83706527189775 -6.92453628019853 -9.74852805571123 -5.88238196806474 -1.44174247221513 0.231799550489946 -1.97537284330888 -0.544323496385054 4.77336544557051 3.29987568421797 2.1202597097917 8.81481785340743
-0.555935122750022 -1.71470854499123 -7.84673331000588 -9.85707876899026 -5.2541296265342 -2.90040610053322 -1.81765578009865 -7.05041716315529 -7.46045897223733 -10.0492594025352 -7.00465033271096 -1.55157110907815 -0.469606616280295 -2.15870688178322 -0.501610018990256 4.98332574150779 1.95270707390525 2.23565652153709 9.35021474144676
-0.218912306698886 -2.34259432879361 -8.01841754046353 -9.58029193011197 -5.58183497515592 -2.74985903826627 -2.19532221880826 -7.37782496539029 -7.77629107561978 -10.9048234852878 -7.64545840350064 -2.7065431508151 -2.10602969256314 -3.41082781878385 -1.31386393633756 4.87770443829623 1.7149599162015 0.456891831484707 8.98365193280307
-1.67013607025147 -2.78985843658447 -8.86865291595459 -10.3779951095581 -5.18620738983154 -2.51416645050049 -2.94708309173584 -8.28840122222901 -8.55620250701904 -11.0509477615356 -7.67637882232666 -2.50277194976807 -1.73048648834229 -4.45517024993897 -2.47023067474365 3.28235664367676 1.16151752471924 0.303723716735838 8.81680145263672
0.0949464537880651 -2.94753973700783 -9.39511244513772 -10.946271350167 -5.25628416754983 -1.96768706061623 -2.11601011969826 -6.65863554694436 -7.5062593720176 -9.08957236029885 -6.37455313422463 -1.19373266913674 -0.277335574410177 -2.83147566535256 -1.13900892951272 4.05317933342674 2.21493012688377 1.88453347466209 8.55283601067283
-0.149558552828701 -1.95283080014315 -8.43489600094882 -9.27733946713534 -4.39500571164218 -1.08421278866854 -0.456649312106045 -5.1725134936246 -5.41168166073886 -8.87426520260897 -5.6367583361539 0.00116585818204129 0.694580546292393 -0.68969870480624 0.222469798001377 5.96468972292814 3.67914246645841 3.5453705700961 10.3253044995395
-0.597992792996493 -3.69111336794766 -10.1863259228793 -11.6283539685336 -6.8256195935336 -3.05685891238126 -2.23400773135099 -7.50771226015958 -7.08381165591153 -10.4263256939975 -7.55553521243009 -1.55341233340177 -0.334599390896884 -2.05709351626309 -1.32563485232266 4.48810492428866 1.97666655453769 1.52023039731112 8.41738234433261
0.482068755409934 -2.82070948860862 -8.98320605538108 -10.9129946448586 -5.47028758309104 -1.98271014473655 -2.12708689949729 -7.40731646797874 -6.24094798348167 -9.35257174751975 -6.70140864632346 -0.881162903525613 0.718953826210715 -1.59187915108421 -0.291883728720926 5.45860836722634 2.96025536277077 2.45239994742654 9.59220669486306
-0.284725284576417 -2.64560136795044 -9.38626871109009 -10.9393197059631 -6.2056694984436 -2.27773103713989 -2.00187883377075 -6.98464975357056 -7.12079248428345 -9.36478242874146 -6.88552484512329 -1.70631036758423 -0.0436211585998549 -2.36547479629517 -1.16166887283325 4.66568555831909 2.27829351425171 1.91095914840698 8.40848627090454
0.714597398584541 -2.08759338205511 -8.87603790109808 -9.17806846445257 -5.27187187021429 -1.6386473829096 -1.26784736459905 -6.43357879465276 -5.95562011545355 -9.11973602121526 -5.19254905527288 -1.17079574411565 0.37662475759333 -1.93433982675726 -0.390190427953545 5.11998718435114 2.82908504659479 2.68869178945368 9.58846443349665
-0.174540181593461 -2.92014565034346 -8.86580147309737 -9.66455330415205 -6.42578758759932 -2.54771294160323 -1.42665161652998 -6.04041924043135 -7.77067818208174 -9.29602493806319 -4.22836746736006 -2.32954086823897 0.967248301072555 -0.794506688551468 0.232137064500289 5.78742061094804 3.13081107573076 2.49401221708818 9.69941745237871
0.814379154552114 -3.77094608653675 -9.12737423289906 -11.0848003040661 -6.86331135142933 -3.00815159190785 -2.40219265330921 -7.40526348460804 -8.94787746776234 -10.3361487995494 -5.70977932323109 -2.66149288524281 -0.924085200916636 -2.54560047496449 -0.251008571277964 4.19312327991832 1.75833171497692 1.0819916118275 8.26545280109752
-0.594471974806353 -3.1276312307878 -8.93529228730635 -10.3850317434831 -6.5127401785417 -2.97346596284346 -2.63238434358077 -7.61422638459639 -6.36883453889327 -10.3827143148942 -7.46839623017745 -1.59797577424483 0.0446595712141544 -2.38104729218917 -0.802834554152057 4.24625583128496 1.82907767729326 2.38729949430986 8.72886558012529
0.647037029266357 -1.80278253555298 -7.76995706558228 -10.3108887672424 -6.10143899917603 -2.63568162918091 -1.50310754776001 -6.13086748123169 -7.54646158218384 -9.78364992141724 -6.88167428970337 -0.883854389190674 1.00061559677124 -2.37980318069458 -1.33372354507446 3.90267610549927 2.7810492515564 3.36579561233521 9.29181241989136
0.81327314376831 -1.85334520339966 -8.25950174331665 -10.0976307868958 -5.52104120254517 -2.23723917007446 -1.54957704544067 -7.02454881668091 -7.5702374458313 -8.93422250747681 -6.68139581680298 -2.13067941665649 0.141854000091552 -1.83391122817993 -0.187341022491456 4.91795701980591 2.0012900352478 2.87171621322632 9.65183324813843
-1.14484927437522 -3.41720721504905 -11.0308298804543 -10.9361357428811 -6.87413356087425 -3.28256175301292 -2.90039393685081 -8.05828044197776 -7.60368487618186 -10.6593832709573 -7.74364611885764 -2.63300845406272 -0.456754181601784 -2.8104738929055 -1.76817462227561 4.00072338797829 1.02501538016579 2.309521224282 9.78116181113503
0.0270654071461074 -2.63155161250721 -9.48488794673573 -10.627147544514 -6.8795279156078 -2.89532839168202 -2.74051462520253 -8.15027033198963 -8.90197550166737 -9.92587458003651 -6.81670748103749 -1.28825365413319 -0.733135093342174 -3.14381395686756 -1.21946321834217 3.66130365024913 1.55979360233654 2.00090612064708 9.62357915531505
0.964744602550159 -1.61824795116078 -8.61972614635121 -9.70338627208363 -5.90273472179066 -2.48542782176625 -1.87653156627308 -6.99737163890492 -7.32732197154652 -9.96386333812367 -5.77956577647816 -1.02011677135121 -0.797212566028943 -1.41414448131215 -0.177036250721326 5.01590732227672 2.40051082264293 2.51551154743541 8.801010166515
-0.116786471280186 -1.43452023592862 -8.35397671786222 -8.86227177706632 -4.96551083651456 -1.10004948702726 -1.62539242831144 -6.7322134884921 -7.30604695406827 -9.40730618563565 -5.74752568331632 -0.257546893033116 -0.201327792080967 -2.34162282076749 -0.421946993741123 4.75211001309481 2.74357748898593 2.60509062680331 10.2016472903165
-0.612134031815962 -2.67943673567338 -9.22420983748002 -10.6328383012251 -5.55590157942338 -1.56803613142534 -1.88078599409624 -7.10702615217729 -6.04038720564409 -9.6659403367476 -5.52509599165483 -0.319939665360884 0.136816926435991 -2.24694734053178 -0.945508055253462 4.78749842210249 2.31111235185103 2.70979876084761 11.2502154783769
0.103982067108156 -2.18083658218384 -9.24642076492309 -9.74735155105591 -5.32349100112915 -1.42527666091919 -0.542544269561766 -5.7179669380188 -4.4442910194397 -8.6080979347229 -5.36349573135376 1.07648191452027 2.36984739303589 -0.683106327056883 -0.00366487503051616 5.98447618484497 3.7866192817688 4.35389909744263 11.407897567749
0.544029417904941 -2.60114651593295 -8.55163365277377 -10.2216871348294 -6.12310200604525 -2.83183461102572 -1.81707554730502 -6.95771199139682 -5.09972363385287 -8.8200681773099 -6.20042782696811 0.248346510800449 0.969553175839511 -2.17535763653842 -1.20920353802768 4.61165923205289 2.42562407580289 3.16112345782193 11.1357762250033
0.421099298650567 -2.08625353032892 -9.00306833440607 -10.4865392511541 -5.58553636724299 -2.00690591985529 -1.29150140935725 -6.46900690252131 -5.93198145086115 -9.82239854986017 -6.08764589483088 -0.0516218012029483 0.735767954046075 -2.08609712774103 -0.257810003107245 4.79076444452459 2.93077050989324 2.98239862268621 12.5447717840021
-0.699060734835538 -3.6795390215787 -10.1431620684537 -10.3332980242642 -5.71797591122714 -2.42011862668124 -2.22050887021151 -7.13480978879062 -5.45240813168612 -9.40034895810214 -5.88655501278964 -0.0158961382779204 0.675513926419345 -2.01733237179843 -1.47788077267733 4.67521542635831 2.37919205752286 2.51452511874112 12.5329706105319
-1.21779643839056 -2.37977802103216 -8.89602481668646 -10.5979901487177 -5.9465295011347 -2.0920430356806 -1.41983234232122 -6.37622081583196 -5.89727794473821 -6.15449344461614 -5.7602502042597 0.70601642782038 2.44820869619196 0.0842608278447941 -0.182560079747979 6.04792297536677 3.25380981618708 4.51628673726862 14.0906046693975
-0.424303930455988 -2.70756618326361 -9.71787158792669 -10.1451291257685 -5.33411304300482 -1.90549747293646 -1.53984920328314 -6.736502569372 -5.5590237790888 -8.03141490762884 -4.35245792215521 0.391718942468817 2.59062011892145 0.0755606477910824 0.5773287599737 6.67753322774714 3.41548450643366 4.27548797780817 12.9023204630071
-1.87612596858632 -3.19584909785878 -10.3246580730785 -10.1525389324535 -6.63048998225819 -2.8206240307201 -1.93963114131581 -6.91399828303944 -5.8505484234203 -8.69762102473866 -5.17724481929432 0.0293496478687629 1.73376592289318 -1.07701746333729 -0.897114432941784 4.63779290806163 2.68610700260509 3.51316198002208 11.496180378307
-2.42352799502286 -4.44328049746427 -11.3600895794955 -10.4406216534701 -6.27622155276212 -2.38899544802579 -2.14769677248868 -7.40087823000821 -7.54216698733243 -9.83272675600919 -6.86270646181973 -0.328311243924226 1.09093733700839 -2.79631356326016 -1.69373635378751 3.50650854977695 2.4869629946622 2.69466563138095 11.006535729495
-1.25336465835571 -2.76886377334595 -10.1668015480042 -9.99557123184204 -5.46404275894165 -1.49214754104614 -0.982997989654542 -5.70288286209107 -4.90491304397583 -7.44735155105591 -6.0634690284729 1.04582395553589 2.40706338882446 -0.555645084381105 -0.126091098785402 6.03657236099243 3.72827806472778 4.24852170944214 13.365172290802
-0.0150121602145106 -2.95281733599576 -9.37599314776334 -10.253981963071 -5.67985476580533 -1.6946004780856 -0.950665846737948 -5.87310732928189 -4.60965479937467 -8.02136363116178 -4.34205378619107 0.837206467715177 3.15510617169467 -0.292718306454745 0.111061677065763 6.18501912030307 3.19506035718051 4.54981671246615 13.6465092745694
-1.11658324328336 -4.00999297228726 -10.9974349888888 -11.1394370946017 -7.03094328967008 -2.93696822253141 -2.16675986376676 -7.22731055346402 -6.36609114733609 -9.79947890368375 -6.95410574999723 -0.572428122433749 1.10658608349887 -1.6692909154025 -1.02246321764859 4.89872513684359 2.55374012860385 3.09675179394809 12.1901932803067
-0.633997709100896 -2.67482450658625 -10.0089595621282 -11.9764087503607 -5.62970617467707 -3.34696653539484 -2.73138502294367 -7.42382124120539 -8.58188512975519 -9.68609121496027 -5.63815191442316 -2.3905780618841 0.568225114995784 -1.62348631078547 -0.599739820306951 5.4265024358576 1.5974704915827 1.64017412012274 10.0506279165095
-1.27348603335294 -2.91834534731778 -9.43079461184415 -10.6771534833041 -4.89114464846524 -2.51848305788907 -2.68532075014981 -8.01210679140958 -7.38329209414395 -10.2962407025424 -7.46240319338712 -1.57187165347013 -0.36259163943204 -2.74441231814298 -1.54305924502286 4.09850130948153 1.68262587460605 1.30797301205722 10.2654601183805
-0.160584302382034 -2.86189732118086 -9.53769573731856 -10.0814999060197 -4.06566319032149 -1.67612537904219 -2.13710102601485 -7.26185688538985 -7.04855999513106 -9.25520214600996 -5.85256657166914 -1.09556469483809 0.0632010980085909 -1.98269924684004 -0.899395795301956 4.50334277586504 2.38958087400957 2.30902972654863 11.6521731896834
-0.811248146403919 -3.87738164554943 -9.84137090336193 -12.1858991016041 -5.32660230289806 -3.08922132145275 -3.00943311344493 -8.22837766300548 -6.90696462284435 -10.2813332904469 -7.99422582279552 -1.13250859867443 -1.24170621525158 -3.12741216312755 -2.03206189762462 3.50287786830555 1.18736711848866 1.0796743999828 10.8573099743236
-0.884001307054 -4.25166755156084 -11.1526780648665 -11.4150815530257 -5.86424498991533 -3.1436276956038 -3.23322921232744 -8.55626349882646 -8.48270469145341 -12.1841626687483 -7.90558486418291 -2.75539641813798 -1.77248626188798 -4.42025237516923 -1.81143050627275 2.41645378632979 0.988360829786821 0.284617848829789 9.33382076783614
-1.33089187795466 -3.82792785817927 -10.2513764208013 -11.560813218897 -5.75206306630915 -3.81517341787165 -3.53953865224665 -8.83207634145563 -8.24761131460016 -10.0031254594976 -8.23163536245173 -2.4933407610113 -1.44283035451716 -3.89057281667536 -2.17913749868219 3.1275956327265 0.999022215062922 0.831541746312922 9.81855937784368
-1.28066512021152 -4.58832236203281 -10.9186141100797 -11.7235304919156 -5.33446761044589 -3.4596888628873 -4.01324721249667 -9.33741255673495 -9.96424551877109 -12.2303588000211 -9.01599188717929 -4.36816855343906 -3.07240744504062 -4.05775137814609 -2.42841025265781 2.94162968722257 0.211461344632234 -0.219940861788665 9.02864865389737
-2.03991918563843 -4.68483381271362 -11.5740836143494 -12.8279383659363 -6.85348539352417 -4.79557828903198 -3.85777311325073 -9.23039274215698 -9.92555074691773 -12.4024603843689 -8.80341939926148 -4.33834867477417 -2.65029554367066 -3.85687475204468 -2.10684804916382 2.7179705619812 0.326387119293212 -0.0957930564880378 9.13010568618774
-1.33048707788641 -4.1175087148493 -10.6882579976862 -11.5376384908503 -5.89707452600652 -3.48649102991277 -3.07712632959539 -8.15819055383855 -7.72379381006414 -8.32766420190984 -6.55461198633367 -2.31195718591863 -0.885260408574883 -2.50144845789129 -1.78113633936102 3.7606012170965 1.03060262853449 1.39561193639582 10.2766906564886
-1.15978464646773 -3.90942987962202 -10.2189048246904 -12.4773276762529 -6.19281420274214 -3.43384203477339 -4.96801790757613 -10.0750411467119 -8.78694757981734 -12.6435740904375 -9.32746347947554 -4.09310755296187 -3.15394434495406 -5.58449396653609 -4.00488886399702 2.22468533949419 -0.574022622541946 -0.439657540754837 9.14022412733598
-0.656664163416082 -4.05684116536921 -10.7007563417608 -11.1318552797491 -5.01828792745417 -2.63546398336237 -3.4889929598028 -8.44772937948053 -6.70681598836725 -10.9348509615118 -8.51427486593073 -2.50674274617975 -2.35319736654108 -4.57920482808893 -3.36938312703913 2.77589675729925 0.25884410684759 0.763379781896418 8.93998596018011
-0.998632084239613 -3.50395167957653 -10.1888481486927 -9.88428844105114 -4.98413623463024 -2.38989223133434 -3.68432010303844 -8.75571979175914 -7.9313007701527 -11.7562633861195 -9.33982051502575 -3.06534351002086 -2.09339107166637 -4.75721896778454 -3.61477435718883 2.25282322276722 0.419809688221324 1.43567882884632 9.18300567973744
-0.307516765594482 -3.88467473983765 -9.76293439865112 -9.90556592941284 -4.52470655441284 -1.85959310531616 -3.15215749740601 -8.35634298324585 -8.23924894332886 -11.0936247825623 -8.88748044967651 -2.72791357040405 -1.84070272445679 -4.10240621566772 -2.73111600875854 3.53345994949341 1.55437021255493 1.89366846084595 9.48287515640259
-1.57527383457531 -3.25778993259777 -10.3503402103077 -9.52023347507824 -3.79953035007824 -0.94807275425304 -1.05692132603038 -6.28276666294445 -6.96253045688976 -8.80777009617199 -7.38176187168468 -1.25019677769054 0.275487578998913 -2.04577478062023 -1.05857690464367 4.53292337764393 3.00238577235829 3.48941389430653 11.5474602352489
-1.44815933054144 -3.76388465707952 -10.4223662549799 -10.0838538343256 -4.40291702097112 -1.8485537702387 -2.44035827463323 -7.58846580331976 -5.55110656564886 -9.62977897470648 -8.76707565134222 -1.7265063459223 -0.407321088964288 -3.7135611707514 -2.74369155710394 2.71579826528376 1.40654838735407 2.52534282857722 11.1365279024298
-1.34136987165971 -4.83470368818803 -11.206514601274 -11.0634653611617 -4.39386201338334 -2.34610581831499 -2.74278665022416 -8.15748811201616 -7.85461640791459 -10.125028852983 -8.27418733076616 -2.63185334639116 -1.54148698286577 -3.93268037275834 -2.48815751509233 2.78419661088423 1.33220457597212 1.80784773393111 10.9781320051713
-3.25746549259533 -5.4068375934254 -12.380643974651 -12.5960294116627 -5.89171422611583 -3.17658246647228 -3.66890157352794 -8.78546346317638 -9.71922315250744 -11.3218537677418 -8.79206288944591 -4.39059079777111 -1.97939885746349 -4.26204503666271 -2.96832860599865 2.74859129298817 0.0636786114085801 -0.0299264300953261 10.0556410442699
-3.22009082274003 -5.36844249205156 -12.3066253228621 -12.2104148431258 -5.77753825621171 -2.78471942381425 -2.47417254881425 -7.42225833372636 -7.11220546202226 -11.1430644555525 -8.63368220762773 -3.1557464166121 -1.24806399778886 -3.1249846978621 -1.8056773705916 3.65975288911299 1.60369114442305 0.961717648939654 10.2229423956438
-2.08923573927446 -5.28721471266313 -11.7640232606368 -12.344801382585 -5.18191762404008 -2.86329503492875 -3.1474308534102 -8.43119092421098 -7.98950047926469 -11.2513432069258 -7.6341137452559 -3.47345967726274 -0.912088827653363 -2.8719124360518 -2.26232762770219 3.79340796037154 0.896245522932574 1.81159739060836 10.8054581121965
-3.76350969834761 -5.41719622178511 -12.1015166716142 -13.1130999998613 -5.83326715989546 -3.72616190476851 -4.07129663987593 -9.08378405137496 -9.00036425157027 -11.7585277037187 -8.61851114793257 -4.06386370225386 -0.914636559919877 -4.15405649705367 -3.08784288926558 2.5988827271895 -0.0810126738114789 0.664663366837935 9.92439847425981
-1.58891711668535 -4.83142314390703 -10.8268188043074 -11.994659761949 -4.48036227659746 -2.88490901426836 -1.90308604673906 -6.70479045347734 -5.9818004174666 -8.76736484007402 -5.40662227110429 -1.12800441221757 2.20935978455977 0.0420109228654333 -0.95492587523027 6.42780746980147 1.82917561097578 2.5115028814836 14.489623446898
-2.35412477146496 -4.65325807224621 -10.9133441318165 -11.7989089358937 -4.28737901340832 -1.55227349888195 -2.24967645298351 -7.1584250796925 -4.63663552891125 -7.1874434817921 -5.87589143406261 -0.543530212749136 2.10128713954579 -0.914835678447378 -2.31321595798839 5.32917429317127 2.47806955684315 3.38207174647938 14.2533078323711
-2.59190380790017 -4.16970455863259 -10.8910771630027 -11.4036809227683 -4.79301464774392 -2.88797009207986 -3.03925144889138 -8.22896969535134 -6.15154659964822 -9.77643215873025 -7.63911640860818 -1.48029911734841 0.630843994834205 -2.39082348563455 -2.43807041861794 4.67627513191917 1.54296862862327 1.9034384467385 13.7199400641701
-3.45492889230902 -5.30628158395941 -11.2049231702631 -12.3295283490961 -4.65754081552679 -3.05127097910101 -2.34260703867132 -7.38097907846624 -7.29182578867132 -8.9867415601557 -7.21282913034613 -1.22733833139593 1.98780487233942 -2.11023856943304 -2.40186645334417 4.42753170186823 1.90909050161188 2.54163311178034 13.046442491358
-2.19724173979326 -4.89393897490068 -10.8725232644515 -12.082247690721 -4.51437850431962 -2.76826758818193 -1.96171470121904 -7.00058646635576 -6.73517127470537 -9.42096038298173 -6.50193496183915 -1.47018714384599 2.02375893159346 -1.1574086709456 -1.56641097502275 5.30599407716231 2.00301270051436 3.05475906892256 13.2197595076127
-2.80134276476773 -6.20801428881558 -11.8267066868869 -12.0589301976291 -5.00352171984586 -3.09583357897672 -2.56279639330777 -7.66407279101285 -6.75211600390347 -9.01770857897672 -6.63390235033902 -1.48716811266812 1.61323853406039 -1.81100539294156 -1.77208785143765 5.4520017710599 1.59016152295199 2.57016487988559 13.8643161860379
-3.69921452782371 -6.42487103722312 -12.3534026839516 -12.1077457167886 -5.39928967735984 -2.74629552147605 -2.76207310936668 -7.82340962670066 -6.9115291335366 -9.68580205223777 -6.98903043053367 -1.75530965111473 -0.129705021598124 -2.29546696922996 -2.61861760399558 5.3389477036216 1.3781608841636 2.07703440406106 13.6891764900901
-2.42594128522006 -6.25739270123568 -11.8515031901273 -12.7577837077054 -5.75476437481967 -3.38274365338412 -2.50029736432162 -7.20832234295932 -6.46240406903354 -8.60606938275424 -5.95656376751986 -1.51650601300326 1.56106776324186 -1.52583676251498 -1.88723736676303 5.61040705767545 1.63985842791471 2.4705001744357 13.0796391400424
-1.02397988926281 -2.20180009495128 -9.22887300144543 -9.88219522129406 -5.41436074863781 -2.34407876621593 -1.22410653721203 -5.9440524448048 -4.52606843601574 -6.90303491245617 -5.02666734348644 0.32053495753895 2.73918463100086 0.521392120014536 0.589041961323129 6.83380152095448 3.82768656123768 4.47803236354481 14.5107264648784
-2.63611685145985 -5.68265234340321 -11.9485443722118 -12.5585755001415 -6.36917196620594 -4.40444647182118 -2.98008619655262 -7.79671942103993 -6.05617224086415 -9.10744749416004 -6.27978979457508 -0.853110183369029 1.45882905613292 -1.29673658717762 -2.40439497340809 4.54671586643566 1.25753701816906 2.90230859409679 13.91545976292
-1.89639622948387 -5.02791936180808 -10.9808231093667 -12.2037559249184 -5.54183156273582 -3.48064954064109 -2.5561996199868 -7.62482411644676 -6.56310040734031 -8.5948844649575 -7.65450055382469 -1.55882413170555 0.491487910530783 -2.74219472191551 -2.59046132347801 3.08531038977883 1.81488268592141 2.74556105353615 12.1586980126121
-4.542349208485 -6.64534984935414 -13.3313964496959 -12.3228171955455 -5.69952808726918 -3.82270275462757 -3.18378292430531 -7.74508892406117 -5.07079349864613 -7.65287052501332 -6.17960964549671 -0.354751933704723 3.28507388721813 -0.732073176990856 -2.09921490062367 4.48370803486217 1.33805812488903 3.84813846241344 13.534651409496
-3.33411356319081 -5.5484919201244 -12.2554182659496 -11.2852034221996 -4.70656534541737 -1.75889154780995 -1.24813219417225 -6.11057802547108 -2.60747667659413 -6.179130042683 -5.3031363140453 1.26354268680919 3.83173230778087 0.22114232670177 -0.215556586872449 6.49877122532238 3.07554582249034 4.95617250095714 15.1483342994343
-0.805656554482201 -4.44487774588845 -10.7590771935203 -12.559839370034 -6.18083965995095 -3.36067021109841 -2.69235623099587 -7.78574574210427 -7.01622593619607 -7.16589939811013 -6.8203107140281 -1.58234608390115 0.0328863837502205 -1.83279240348122 -0.489854933998803 5.23444926521995 1.37118708870628 1.92917048714378 13.4069884993813
-2.60719588019631 -5.79110434272073 -13.2027712128379 -10.4397630951621 -5.68144705512307 -2.49208739020608 -1.81035902716897 -6.73167135932229 -4.74566557624123 -7.19341566779397 -6.0325231812217 0.411866162040017 2.23490617058494 -1.17318823554299 -0.871785189888694 5.64734647057273 2.5501651503823 3.43359467766502 14.4432549216531
-2.61821116534146 -5.70187319842252 -12.9908422383395 -12.1072915944186 -5.52521838274869 -3.11814059344205 -2.46438349810514 -7.49413050738248 -5.54764880267057 -8.14186801043424 -6.76844538775357 -0.690490141781893 1.68523465069858 -1.30283488360318 -1.46280802813443 5.36572323712436 1.95833836468783 3.29074059399692 13.8430906382474
-4.46090134707364 -6.98716363039884 -14.2373734387484 -10.6920872601596 -6.7150612744418 -4.20221909609708 -3.35206231203946 -8.28497132388028 -6.97847184267911 -6.00132378664884 -7.1556244763461 -2.00180062380704 1.01586333188144 -1.71455391970548 -2.16316231814298 4.51959696683017 1.28573981198398 2.53016844662753 12.6164907542142
-6.11649301702326 -7.11383035833185 -14.3250615900213 -11.1523874109442 -5.71721628362482 -3.85504701787775 -3.10761812383478 -8.30722215825861 -6.69105890447443 -10.548503667658 -7.14900949651545 -1.13841989690607 0.66850683038885 -3.06746271306818 -3.24944666082209 3.05889818018133 1.33250638788397 2.3765642339533 11.3989422017878
-5.32869121378118 -11.2101628476923 -14.437324255163 -10.6176755124872 -5.77803584879095 -2.99403163736517 -2.94184467142279 -7.87448856180364 -6.87196513956243 -8.46085521524603 -6.92555972879583 -0.844657629186457 1.83141353780573 -1.39630863016302 -2.56449100320989 4.4663574999029 1.3749907320196 3.31210354024714 12.1444733446295
-4.76562451449308 -9.2509951504794 -13.3411745938388 -10.1060576352206 -4.71639966097745 -2.19909047213468 -2.32531689730558 -7.14092587557706 -5.2275633725253 -7.16771649447355 -6.67724179354581 -0.0492529782381936 2.12609721097079 -1.38799809542569 -2.33309315768155 4.77374125393954 2.22196436795321 3.60320044430819 12.2935881701383
-6.68285952481357 -6.80929575833407 -13.7586804476651 -11.0644379702481 -6.53898249539462 -3.80678378018466 -3.07284174832431 -7.77986536892978 -5.44406710537997 -6.95176707181064 -6.5082951632413 -0.19102106961337 2.63512410250577 -1.40349970730868 -2.40054140957919 4.47665394869718 1.16568364230069 3.84385956850919 13.6848539265719
-4.56899307424372 -6.11216209585016 -13.3490605180914 -10.4934620683843 -4.48500869924372 -2.20128868276423 -2.4664063280279 -7.40775917226618 -5.12978027517145 -8.82153556997126 -6.76975296193903 -0.00812385732477239 2.18648483102972 -1.65504120046442 -1.90555618459528 4.26053764169867 2.20934249704534 3.42965747659857 13.6565761739557
-5.27233292839744 -8.19843270561912 -14.3159673430703 -10.6373861052773 -5.25638177178123 -3.08097245476463 -2.64770676872947 -7.28424432060935 -4.59662225029685 -9.08541085503318 -6.72203233025291 0.291097857735373 1.75798247077248 -1.81604554436424 -2.1278398253701 4.54567930915139 2.13722822882912 4.0034668228843 14.4518806717613
-5.32771238847212 -6.16530737443404 -13.2527726606889 -9.91187414689497 -4.37096151872115 -2.49675306840376 -2.8855489210649 -7.93266043229536 -5.44304594560103 -9.82693419022993 -7.62601408524947 -0.686812730268997 -0.0524209456010283 -3.08655867143111 -2.7550385908647 3.72864976362749 1.34769311384721 2.60769143538042 12.1579858346419
-4.92727029106834 -5.6733735778115 -12.0123933532021 -10.1063054778359 -4.53627908013084 -1.76855408928611 -2.08507478020408 -6.82732713005759 -4.39789521477439 -7.28894364617087 -6.69739663384177 1.21058523871682 2.27452147223733 -1.12629067681052 -2.19829499504783 4.57097399451516 2.5332800171592 4.49126398780129 12.6584583542564
-5.27496436725963 -9.70590118061412 -13.672740017284 -9.08045867573131 -4.77209571491588 -2.32593635212291 -2.82990745197643 -7.1981687892567 -3.59196571003307 -7.62063315998424 -6.5236082423817 0.93694397319447 2.22090813029896 -1.3010969508778 -1.8931322444569 4.22092625011097 2.4727353702892 4.81203171123158 13.0006742130626
-5.31617172414606 -4.61703689748591 -11.957176286524 -9.47134979421442 -3.81770332509821 -2.52714355642145 -1.71798904592341 -6.70962722951716 -3.69776161367243 -8.27492340261286 -6.02767570669001 0.664203565770929 3.0194262677973 -0.242014009302313 -0.934070665186102 6.0738524610346 2.38131896799261 4.61498538797552 14.1826423818415
-1.68949402028864 -3.87721527273005 -10.8230465715582 -7.77408493215388 -3.70258987600153 -2.01271904165095 -0.9123047655279 -5.78376281911677 -3.71081436330622 -6.80342758352106 -4.54502952749079 0.651776426488702 2.33725272958929 -0.184721834009345 0.21188079660589 6.30947124307806 3.91753684824163 4.31437885111028 14.8191133672541
-2.60675470178778 -4.27040712183172 -11.0733131582087 -9.44822542017156 -4.39044801538641 -1.89340822046453 -0.902721803838556 -5.77047769373113 -3.16917650049383 -6.72089807336981 -4.7638897115534 1.44234426671808 3.65508516485041 0.697702009027655 0.470040876215155 7.05024011785334 3.60381372625178 4.78282411748713 15.252976733988
-1.78841145255349 -3.21699269034646 -10.5303223870017 -9.16609890677712 -4.01237805106423 -1.7660439751365 -1.67434246756814 -6.41853077628396 -3.70848019339822 -6.59839184500954 -5.0012563011863 0.646225617148659 3.12070052407005 0.32151286385276 -0.123458220741966 6.42397658608176 3.49760596535423 4.13582484505393 13.4497939803384
-1.73294484398582 -4.61775433800437 -11.4301875808022 -8.4488280989907 -3.45453488610007 -1.88688695214011 -1.15728032372214 -6.04429662010886 -4.57950246117332 -7.01054036400535 -5.13713872215964 0.710971476814965 3.03982985236428 0.494809748909692 -0.216724751212379 6.50671065070413 3.30707133033059 4.25750696875832 13.3340121529319
-3.39528671611439 -4.72328773845326 -11.8191453586925 -8.89589516032826 -4.90868202556263 -2.03847900737416 -1.15153328288685 -6.18983093608509 -4.84901443828236 -8.26401344646107 -6.17166344035756 0.76101859699596 2.75788673054088 -1.07116524089466 -1.10978714336049 5.10963138233532 3.41027339588512 4.08573230396618 13.1206730235707
-2.73677968111905 -3.5784220608798 -9.83736752596769 -8.73635052767667 -4.23580502596769 -1.27754925814542 -0.910747042569248 -5.85415982333097 -4.53099011507901 -7.13739346590909 -5.81322430697355 0.292875775423916 3.72700835141269 -0.677087298306553 -0.521197787198155 5.93302966031161 3.25788260373202 3.86054564389315 15.3513527003202
-3.11876003958962 -4.38561337210915 -11.3741883537986 -10.1237000725486 -5.12013142325661 -2.32521908499978 -1.85271351554177 -7.20399372794411 -6.93596928336403 -8.48957722403786 -4.84142964103005 -1.29474728324196 1.6603403785012 -0.91191189505837 -0.492079665444113 5.54277999184349 2.17524058602073 1.9689512946389 12.7212897040627
-3.24893250031905 -5.10368217988448 -11.9005133108659 -7.97476067109541 -5.43633141084151 -2.3788477377458 -2.06268181367354 -6.9803110556169 -6.40574898286299 -7.44478096528487 -5.8362509207292 -0.728022237257523 1.43690619902177 -1.21947540803389 -0.790842671827836 5.0422252221541 1.72330413298173 2.68809256987138 12.9808839364485
-3.05870171460239 -4.82506104382602 -11.4110252467069 -9.14493866833774 -4.85420342358676 -1.81141587170688 -1.55419846448032 -6.79109688672153 -5.32250710400668 -9.11796303662387 -6.54057427319614 -0.153929909792815 1.97896269884976 -0.692753991213714 -0.930243691531096 5.13521746722135 2.69848136034879 2.75871638384732 15.6880033406344
-2.37893856221979 -4.0387114351446 -10.1548193758184 -8.84161937887018 -3.52922237569636 -0.576534158533271 -0.622564203088935 -5.72108829671686 -3.54023922139948 -6.9938010042364 -5.27888668233698 1.3672944242304 1.78175937479192 -0.0755480592901066 0.102974050695245 6.20680629556829 4.6975756818598 3.83622943704778 15.297276132757
-1.6651687188582 -4.15621371702714 -10.5231456323103 -8.99167819456621 -3.51037593321367 -1.10801120237871 -1.32199855284257 -6.54610248045488 -5.33773036436601 -8.53725810484453 -5.74939341978593 -0.289802507920697 1.18723682923751 -0.0910243554548771 0.420026822523639 6.10619072480635 3.15486912293868 2.61694340272383 14.3846507505937
-2.59539780183272 -4.98146233125166 -11.5347059683366 -9.03615364594893 -3.79196533723311 -1.78097710175948 -0.926839681105179 -6.05384430451826 -3.96031937165694 -7.39179977937178 -6.08352455659346 0.962700037522751 2.16201796965166 -0.0572832541032255 -0.328698964552444 5.74340262846513 3.8463870568709 4.10755458311601 16.3414877934889
-1.01390332308683 -2.85805577364835 -9.5047060879794 -7.53695363131436 -1.9563662442294 0.137784298983487 0.435218152132901 -4.71604985323819 -2.51410359469327 -5.1628043088046 -5.1253115567294 2.59141665371981 3.52386980923739 0.723986920443448 0.789090451327237 6.89106017026034 5.26424723538485 5.66546374234286 16.3549721804532
-3.12333582964811 -3.8257570180026 -10.4090757283297 -8.50143145647916 -2.67765521136197 -0.709311476620762 -0.927308073910801 -6.05032061663541 -4.82518481341275 -7.28619288531217 -5.84972285357389 0.895909318056972 1.78530789288607 -0.334782591733067 0.235856064883144 5.96117688092318 3.97128010663119 4.06462479504672 15.5908141222867
-2.29086008071899 -4.27703561782837 -10.9687298774719 -8.68878450393677 -2.96477785110473 -0.305889987945555 -0.830307865142821 -6.09471979141235 -3.53894319534302 -7.47781457901001 -6.11780061721802 1.30036840438843 1.35710439682007 -1.23964967727661 -0.396588230133055 5.04038915634155 3.88476667404175 4.09106645584107 15.7094126701355
-3.84661639820446 -4.56643642078746 -11.8728081096302 -9.64066470753063 -3.58526004444469 -1.67187465320934 -1.82273067127575 -7.18475879322399 -5.18593562733043 -9.15443767200817 -7.22989238392223 -0.00823367725719137 1.26945148814808 -1.82131923328746 -1.09805263172496 4.58842312205921 2.51680981029164 2.77202831615101 14.3076776157726
-3.69571179476651 -5.35047978487882 -12.449968996915 -11.0180937680331 -4.98654240694913 -2.97135609713468 -2.85864132967862 -7.92411488619718 -7.54586476412686 -9.48462361422452 -6.94336957064542 -1.87308758822354 -0.169872942837802 -2.69749325838956 -1.57840794649991 4.17766791256991 1.40819674405185 1.97837954434481 15.3280640211972
-3.51098757657138 -8.27938013943759 -13.8400471774015 -11.014781293002 -4.43864947232333 -2.14698725613681 -2.85348444851962 -8.12269717129794 -5.65307360562411 -10.8135808077725 -8.5938981142911 -1.54156618985263 0.703209582242099 -3.68227129849521 -2.64704447659579 2.63639325228604 0.943865481289951 1.78889531222257 13.7564975651828
-3.23524504574862 -8.16564207944003 -13.8301051226529 -10.7256205645475 -3.72514944943515 -1.66861182126132 -2.40159254941073 -7.93256026181308 -8.05362540158358 -10.9170649615201 -7.91437559994784 -2.0581019488248 -1.16280585202304 -4.29204016598788 -1.63957434567538 2.69740647402677 1.64211434451017 0.607675257596103 12.3595220479098
-3.4181488904086 -8.85725678530606 -14.5434807690707 -11.8062561902133 -5.97501839724454 -3.05115403262052 -3.77727784243497 -8.80728615847501 -7.67221345034513 -10.745180979642 -8.84042634097013 -2.72867478457364 -0.804781809720126 -3.97006882754239 -2.18673028078946 2.94270811947909 0.569089039889249 0.271447285738859 12.5769420710477
-2.19287530725653 -6.46405450647528 -13.3011078054255 -10.8956932241266 -4.49503557031805 -2.6463417226618 -3.02423707788641 -8.18355409448797 -7.57982293909246 -10.3312782460993 -7.59057275598699 -1.91875116174871 -0.400295656377619 -2.33514062708074 -0.803574007207697 4.32742841893976 1.13509710485285 1.30717619115656 13.4929214304144
-2.46561172658747 -6.12124374563044 -12.9070313280279 -10.7050030534918 -4.68743827993219 -2.18605926687067 -2.39047935659235 -7.51542785817927 -6.28484657460993 -9.33499077016657 -7.05069282705134 -1.0392334764654 -1.23991897756403 -2.96046760732477 -1.33327034169977 3.3562218839472 2.04187461679632 2.24604293649847 14.2775609189814
-3.17338694659146 -5.05272044268521 -13.1565355214206 -10.8308919819919 -4.73451556292447 -2.65881861773404 -2.89319552508267 -7.9461873921481 -7.16070880022916 -9.60164774981412 -7.00772990313443 -1.84056605425748 -1.10160197344693 -2.47761286822232 -0.723819151791659 4.15524540814486 1.3925462809476 2.08851109418002 14.1462646571073
-2.77378970926458 -6.64447719400579 -13.3389847928827 -10.789370840246 -4.81426173990423 -2.21516925638372 -2.02503902261907 -6.72177059000188 -5.56393558328802 -8.65289623087103 -4.93270809000188 -0.632647817785088 0.855852777307685 -1.51667148416692 -0.190181081945244 5.69273822957819 2.42385357076472 3.57676666433161 14.2340885942633
-3.87818152687766 -7.33481986305931 -14.0796433188699 -10.2487030722878 -4.21827895424583 -1.89894492409446 -2.32837111733177 -7.00446898720481 -5.53853995583274 -8.98064238808372 -6.93659598610618 -0.437439034201883 1.70898239829323 -1.47459418556907 -1.27543265602806 4.88448040702126 1.86260025717995 3.98359959342263 13.7499589226463
-3.75277361436324 -5.84594187303023 -12.8686717466875 -10.7260993437334 -4.20403322740034 -1.88137850327925 -2.41264185471968 -7.57956919236616 -5.93888506455855 -9.05440363450484 -6.94825205369429 -0.370581002668899 0.458526281876999 -1.56139215989546 -1.13298258347945 5.11434808210893 2.15587583021684 3.63613763289018 14.8712121530013
-3.33549226414074 -4.88892282139171 -12.1093798984181 -9.41665757786144 -4.29008401523937 -1.54373086582531 -2.27002061497081 -7.41562760959972 -3.73213304172863 -6.9595137942921 -5.65332330356945 0.0106514583934434 1.76241575587879 -1.38839448582042 -1.28097070347179 4.73142229426991 2.13019453395497 3.8455752025951 15.6996470581401
-4.39472963159735 -7.32952501123602 -13.7897472554987 -11.5101566488093 -5.42357827966864 -3.20969392603094 -4.01922227686102 -8.82336046045477 -6.51207544153387 -9.59684755151922 -7.52628518884832 -2.24297334497625 -0.629362123662776 -3.25438310449774 -2.27671815698797 4.00673387700861 0.0544662302190595 1.32524679357355 13.134474736994
-4.22425168644298 -6.66260236393322 -13.7045373309742 -12.0265244830738 -5.66199010502208 -3.18987172733654 -3.64827054630626 -8.60720533024181 -7.08066838871349 -9.9128045428883 -8.15249532352794 -2.40037053715099 -1.02598851810802 -3.85060399662365 -2.5311955798756 3.15816313136708 0.648047507892954 0.814768851887095 13.7666178356517
-4.72288752469149 -6.7691464510831 -14.2531857577237 -11.4475312319669 -5.23838091763583 -2.91461230191317 -3.74053049954501 -8.3649544802579 -5.41625643643466 -8.66030360135165 -8.36005640896884 -1.54082346829501 0.585074892911045 -2.00942088040438 -2.14019442471591 4.02698277560147 0.137141695889561 1.80724858370694 14.7833933743564
-2.59425658312711 -5.93830794421109 -13.3615734013644 -10.3287937077609 -4.8535625371066 -2.30772132006559 -2.11111754504117 -7.01787680712613 -5.5881702336398 -7.04584426012906 -5.22047728625211 -0.663195792111484 1.72384720715609 -1.30421561327848 -1.12758940783414 4.38090115460482 2.06416588696566 3.08161145123568 14.6166484919461
-3.0047026460821 -6.55962093526667 -13.3037215059454 -10.3055392091924 -4.97790439779108 -2.25173290426081 -1.81140621358698 -6.68439205343073 -4.91290767843073 -7.41187961751764 -5.29653652364557 -0.110241967981512 3.04137889688665 -0.478736001794989 -0.637768823450262 5.59383766000921 2.36442081278021 4.30652705972845 16.1078693086451
-3.75548993023959 -7.34660015973178 -14.4012819376859 -11.4272562113675 -6.09416447552768 -3.54426632794467 -3.57525502118197 -8.51106129559604 -8.0622125712308 -9.31115780743686 -7.13328610333529 -2.56348095807162 0.694442168149081 -2.87870274457065 -1.83814297589389 4.00383509722623 0.720918074521151 1.61483897295865 12.9199446591464
-4.1332463351163 -7.15049639615146 -14.5253285494718 -10.2539719668302 -5.42988673123446 -2.90764323147861 -2.88291636380282 -7.85465136441318 -5.54283228787509 -9.51673403653232 -6.97770014676181 -1.42155924710361 1.86470898714932 -2.51984110745517 -1.91066065701571 3.83626851168546 1.31651028719815 3.16564187136563 14.2632881077853
-3.53884233127941 -7.01204789768566 -14.0514117587696 -12.2281772006642 -5.93890489231456 -2.87880433689464 -3.04086412083019 -7.33779252659191 -5.0253154147755 -7.04187501560558 -6.19143785129894 -0.564488540996205 3.17835508693348 -1.0020114291798 -1.22382272373546 4.97096144069325 1.69761740077626 4.05126558650624 15.8936203609813
-3.16293412121859 -7.1535175410184 -14.1649044123563 -11.6979568568143 -6.10268097790805 -3.57394867810336 -3.61465531262484 -8.66810303601352 -7.21740799817172 -9.60425644787875 -7.53050499829379 -2.14306717785922 1.843924704465 -2.29703980359164 -1.76763420971957 4.21123522845182 0.926648322018711 2.66482848254117 14.3476340207187
-3.16600620963357 -6.33437741019509 -13.6344929955222 -10.4574586174705 -6.67360127188943 -3.37374699332497 -2.75975430228494 -7.30323994376443 -6.07318508841775 -6.03885281302712 -5.05962002494119 -0.92188656546853 4.45505988381126 0.346786377646705 0.188253281333228 6.82460200569846 1.90002810738303 3.21719348213889 14.0313433387063
-1.23564512079412 -4.084585016424 -11.9926183873957 -8.1787241155451 -3.38630086725408 -0.401275461370293 -0.706661050969903 -5.34509832208807 -2.73596555536443 -4.09902173822576 -3.38350850885564 1.42666834050959 5.13523309881037 1.60631769353693 1.4687482660467 8.06318205053156 3.79543607885187 5.37127988988703 16.6673113649542
-2.02803741801869 -5.45868240703236 -12.5779794346203 -9.15779625285755 -4.30516182292591 -1.47287117351185 -1.13578735698353 -6.2645810734142 -4.06546913493763 -6.41621719707142 -4.65763985026966 0.409668575633656 4.63081802021373 0.790459286082875 0.990004192699086 7.67372573505748 3.26809466968883 4.98056281696666 15.686974178661
-1.75065023248846 -8.12791044061834 -12.5253694707697 -9.30312711542303 -5.44167310541326 -2.44183332269842 -2.02353650873357 -6.49899656122381 -4.23384267633611 -7.44917661493475 -4.08473951166326 0.0704881494695506 3.65187280828303 -0.396468942815606 0.0136129205877147 6.28423422033137 2.72990053350275 5.44565599614924 15.2847990339453
-3.20320842916315 -7.69723270589655 -12.8243460481817 -9.74581287557428 -4.87024067098444 -2.04180095846003 -1.61645839864557 -6.75066517049616 -4.97893856221979 -8.69401882345026 -5.56908558065241 -0.570065957849675 2.8396182233637 -0.911340219324284 -0.539184076135808 5.70959331339056 2.49667407816107 4.232405203039 13.3122596914118
-3.73544818704778 -7.46900302713567 -13.2247803861445 -10.0716775113886 -4.47857219522649 -2.12098056619817 -2.06148082559759 -7.37654048746282 -5.82066470926458 -8.62658244913274 -5.02590495889837 -1.04846317117864 2.53792827779597 -1.79592449014837 -0.709325140172783 5.3962704485113 2.86840789968317 3.81389301473444 13.8137904947454
-2.13537037589333 -6.10094273307107 -12.5938988945701 -10.4710122368552 -4.81040394522927 -2.46830380179665 -2.71376812674783 -7.97281849601052 -6.94377720572732 -9.55392849662087 -5.18934452750466 -2.36702168204568 1.19013583443381 -2.05268872000955 -0.587314727089623 4.64562976143577 2.04740321419456 2.96771323464133 13.1179345824502
-3.1517241564664 -9.47353583249179 -13.3833201495084 -10.9213545885953 -5.66043883236972 -3.11936789425937 -3.03593665036288 -8.20886259945956 -6.45930701169101 -10.2734892931851 -7.44331007870761 -2.32187491330233 0.128299418362705 -3.2648890581998 -2.02542715939608 3.42151326266202 1.55632180300626 1.72237176028165 12.6045290860263
-2.96749728809704 -7.90609782825817 -13.1394943584095 -9.99908679615368 -4.58905643116344 -2.1746773112904 -2.01494067798961 -7.27645343433727 -5.9055008281361 -9.52277988087047 -6.78188747059215 -1.38901179920543 1.49785381663929 -2.09524577747692 -1.23322719227184 4.63427502025257 2.30016666759144 2.88912350047718 12.7584539066661
-3.08190502686934 -7.72052349610762 -13.2187439398332 -11.2257973150773 -5.73220409913496 -3.23728146119551 -2.86619343324141 -8.22379078431563 -7.21919407411055 -9.39698185487227 -7.58379711671309 -2.47320522828536 0.997845034165817 -2.70225681825118 -1.80115093751387 4.03223262266679 1.66855464415117 2.15172992186113 13.372260908647
-2.28223747773604 -8.52101845307784 -13.1108641104265 -12.0480665640398 -5.59655708833174 -3.55632156892256 -3.84785980744795 -8.97754044099288 -7.72796005769209 -10.7043737844987 -8.18602890534834 -3.19274277253584 0.72729735807939 -2.66957802339034 -2.04038948579268 4.11353736357255 0.959402613206343 1.20793204741044 11.6248822732405
-2.73413726633245 -7.04068443124945 -12.5966803724116 -10.80579253977 -4.91855499094183 -2.34774276560003 -2.79872390573675 -7.81723663156683 -5.94606658762152 -8.51739188974554 -7.53830215280706 -1.47810241525823 1.80663994008844 -1.85526916330511 -1.55326339548284 4.82018497640436 1.74347809011286 2.92438057119196 13.2390744989569
-3.35438294844194 -9.13045258955522 -13.7815737290816 -11.9692797227339 -5.6308931870894 -3.52921815352006 -4.08030076460405 -9.07202287153764 -8.88666291670366 -12.1308073564009 -8.67650361494584 -3.99252076582475 -0.0965246720747501 -3.28960557417436 -2.66864152388139 3.43281511826949 0.301334901289508 0.771549745039508 11.9310265020891
-2.85988710576838 -7.97784135991877 -13.0999421899969 -10.5199117487127 -5.37442300969904 -2.5430288141424 -2.81887338811701 -7.70958231145685 -6.8023118799383 -9.09383676702326 -6.92462824041193 -0.726801854913884 1.19138242548162 -2.54254244024103 -1.75137422735041 4.3054990941828 1.64387418573553 3.05045034235174 13.0971894437617
-3.13989812677557 -7.87517911737615 -13.1940801793879 -9.90960485284979 -4.86038572138006 -2.43234426325018 -3.77299863641912 -8.53841764276678 -7.18414670770818 -8.90129453485662 -8.23635656183416 -2.11478406732732 -0.0625150853937306 -3.53144056146795 -2.68241864984686 3.57756632024592 1.02255266362971 1.50266473943537 12.0728027170355
-2.858640870181 -7.48384686383334 -13.3368646708402 -10.0762521830472 -5.0374509898099 -2.35380192669955 -3.12924214276401 -7.95045300397006 -5.80267926129428 -10.1191484537992 -8.00441571148959 -1.59037419232455 0.256227293881501 -3.01872654828158 -2.20444508465854 3.85948828783902 1.82204989519986 1.63865260210904 12.4766014012423
-2.8437049518932 -6.32980610240589 -13.695221675526 -11.0031459461559 -4.64798427928578 -2.75856472362171 -2.93334461558949 -8.57753063548695 -7.83388401378285 -10.2232024799694 -8.46445919383656 -2.5588920246471 0.643916355479849 -2.4528300892223 -1.87484432567249 4.63452075611461 1.80379603992809 0.724604832042349 12.8582832683216
-3.021796243841 -7.63480474298651 -13.5117559606379 -10.5836382085627 -4.50891591852362 -2.32345678156073 -2.15019132440741 -7.62399961298162 -6.46166707819159 -9.51583196466619 -6.94901372736151 -1.67588521784002 0.599162084406071 -2.77905752008612 -1.83296300714666 4.18837736303156 1.77284715825861 1.99633310491388 14.5269856279547
-2.8193547075445 -7.13579338247126 -12.733503038233 -9.99801605398005 -4.02115219289606 -1.66526001149958 -2.09351509267634 -7.28771560842341 -6.61012237722224 -9.29326408559626 -5.38064735585993 -1.45188491994685 0.884153669530694 -2.21941536123103 -1.20177429372614 4.46509105508978 2.21643859689886 2.9065802747553 15.1429055387324
-3.10236242467707 -9.20662000829523 -13.1267841165716 -10.2415664499456 -4.20101812536066 -2.19838407689875 -2.45215490514582 -7.44157484227961 -6.2708328073675 -9.22018697912043 -5.86851385289972 -1.3218353098089 1.27933427637274 -1.96392706090754 -0.821480542963201 5.3969146901911 2.18637964075262 3.43838807886297 15.5393287832087
-2.40033842433582 -7.74080015529286 -13.0794251095165 -10.3424065243114 -5.62033773769032 -2.62261701930653 -2.26300932277332 -7.63452078212391 -5.97818685878407 -9.05695654262196 -6.45578695644032 -1.58472753871571 1.24489854465832 -2.16309477199207 -1.85616804469715 4.9164178241383 2.02842401157726 3.1219727862965 11.8065192569386
-2.96499934629961 -8.23750415281816 -13.7029964013533 -9.98974338011308 -4.96262088255449 -2.66470065550371 -2.5178901238875 -7.89865603880449 -6.21602931456133 -9.00118747190996 -7.12263789610429 -1.68192210630937 0.714878888563675 -2.2475043817 -1.15758243040605 4.75331959290938 2.54966625733809 2.12387356324629 11.3262928442522
-2.01674880981445 -5.77281227111816 -11.9103797912598 -10.3339866638184 -4.52599372863769 -1.53423919677734 -2.2682746887207 -7.83849182128906 -6.53515853881836 -9.52556457519531 -7.88271179199219 -1.30834617614746 0.624204254150392 -2.72427787780762 -1.57903709411621 4.76054248809815 2.21490249633789 2.90611228942871 15.4861374855042
-2.920193975622 -6.00239879434759 -12.552253072912 -10.7378800565546 -3.87357265299017 -1.85390216653997 -3.04221851175481 -8.52150279825384 -6.83187801187688 -11.4238484556025 -9.35658008402044 -2.39339954202825 -1.53593189066106 -4.26826412027532 -2.48343593424017 2.62287204915827 1.384493524378 0.288258249109443 11.7802879160101
-3.06359110745517 -8.55792437466708 -14.1230069247159 -11.6106530276212 -5.50636111172763 -3.29339419278232 -3.38138399991122 -8.8428727236661 -7.95756541165439 -10.9201680270108 -7.69454012784091 -3.0748292055997 0.394941225918856 -3.02279101285067 -1.86314974698153 4.17320908633145 1.16088475314054 1.2287653836337 12.7178529652682
-1.75677568262273 -4.63717157190496 -11.7286480123346 -9.90206987207586 -4.01184541528875 -1.67247087305242 -1.63597566431219 -7.02191621607 -5.10983926599676 -9.47763902490789 -6.33400422876531 -0.995625322515313 1.6081001108343 -1.45986825769598 -0.27664262598211 5.48689382726496 3.00632208043879 3.07154863530939 12.8844425028021
-2.21420992937955 -6.97774066058072 -12.4374784382907 -9.51940287676724 -3.50374926653775 -1.22677554217252 -2.29256381121549 -7.57680453387174 -6.257228270444 -8.55304278460416 -6.39702738848599 -1.1389535817233 0.68619404706088 -2.09833277789029 -1.11608828631314 4.6008096781644 3.07963238629428 2.24178753766147 13.057297333804
-2.82228524468162 -6.18020303032615 -12.6767068602822 -9.43348366997459 -3.10363442681053 -1.02149636528709 -2.23782784722068 -7.66103226921775 -6.2696309783242 -10.7733560302041 -7.91010148308494 -1.84810120842674 -0.036343167044901 -3.03480393669822 -1.44158417961814 4.03128283240578 2.22706930854104 1.32503454901955 13.2074283859946
-3.00680659034035 -6.58178065039895 -12.8152286789634 -9.97394869544289 -3.44053004004738 -1.12805483557961 -1.89705393531106 -7.12733576514504 -6.57798311927102 -9.51337740638039 -6.27143213965676 -1.72549746253274 0.285002491690896 -2.43023226477883 -1.13809511878274 4.40439297936179 2.28514172814109 1.99272801659324 13.9364798285744
-2.49583937038075 -5.01344038356434 -11.6593659054149 -8.78191496242176 -2.47743536342274 -0.129159225117075 -0.820485366474497 -5.58589674342762 -2.15198255885731 -6.24765707362782 -6.59501768458973 1.38951753269543 2.62060330997814 -0.805787337910044 0.167793976176871 6.15034173618664 4.00549100529064 3.50530027042736 14.4906222690236
-2.95541179830378 -5.90416515523737 -12.4598597353155 -9.57769191915339 -3.45384395772761 -0.950298196619208 -1.50385273153132 -6.55596531087702 -3.46220768148249 -7.73665035421198 -7.06603992635554 0.262233846837823 1.19857227152044 -1.73833454305475 -0.288642770593817 5.31826698129827 2.72417461221868 2.4561730558222 14.4378639394587
-2.4803862138228 -7.80309052900834 -12.5241941972212 -9.15288110212846 -2.98658700422807 -0.762681440873578 -1.73772378401323 -6.40771050886674 -2.72440858320756 -7.53238625959916 -4.54714532331987 0.484926743940875 0.953869386152789 -1.5565580888228 -0.240241484208539 5.13335470719771 2.97531847520308 2.29887823625045 14.6465480761095
-2.51946859359741 -6.75718908309937 -13.1621382713318 -9.66976003646851 -4.17039518356323 -1.38585691452026 -1.81756811141968 -6.76149778366089 -4.46211080551148 -7.03165845870972 -5.39077787399292 0.226438236236572 0.811258029937743 -2.29863386154175 -0.905384349822999 4.67859716415405 2.8590838432312 2.94909067153931 14.217735004425
-2.96177255457098 -7.66262208765203 -13.4984489614313 -9.59581147974188 -3.59227144067938 -1.21242677515203 -2.04997979944402 -7.25866662805731 -5.31779062097723 -9.64464151209051 -5.3099647695368 -1.16732560938055 0.771875745599921 -2.38179170435125 -1.3059307271784 4.39207018071955 2.55939520055598 2.52690923864191 14.4011997049505
-2.97314676804976 -7.35235628648238 -13.6015284971757 -10.4817927794023 -4.08154902024702 -2.01496729417281 -2.8570311979814 -7.4004996733232 -5.51863131089644 -9.73213038011031 -6.32469973130659 -0.274265618757767 1.14364209608598 -2.38690027757124 -1.62444147630171 4.21408238844438 1.94510236219926 3.13003697828813 14.4250647111373
-3.07001426003196 -7.20461776039817 -13.5704586722634 -10.7711193778298 -5.12462546608665 -2.45374991677024 -2.76369216225364 -7.72090842507102 -6.50108649513938 -9.18353392861106 -7.42726256630637 -0.98657157204368 0.615170218727805 -2.57301833412864 -2.00724150917747 3.80826161124489 1.46472618796609 1.87465164878152 12.2484271309593
-3.99662375016646 -8.62569212480025 -13.2526395277544 -10.275964494185 -4.96069311662154 -2.44529127641158 -3.09750914140181 -8.07426237626509 -5.71027731461959 -9.98978781266646 -7.13249945207076 -1.18253874345259 0.755258802934126 -3.11513495011763 -2.29589056535201 3.38480496840043 1.63565659956499 2.33938622908159 12.4047954125838
-3.15654691349376 -8.25202497135509 -14.1891892779957 -12.0117829669606 -5.07835897098888 -2.90348371158947 -3.38252957950939 -8.39740117679943 -7.09561475406993 -10.7073224414479 -6.95873387943615 -2.46232732426036 -0.716431938518177 -3.98371442448009 -2.38274129520763 3.04718748439442 1.39209619868885 1.54955736507069 11.7762023578991
-3.94123371297663 -10.2129832094366 -14.3658152406866 -10.6684237306768 -4.44596775228327 -2.51036937887018 -4.16611774617975 -8.70482929403132 -6.28034504110163 -10.5155478304083 -8.55564983541315 -2.27968128377741 0.126751821691339 -3.91367252523249 -3.10412700826472 2.57990161722357 1.00064365213568 1.771902959997 11.5249098951166
-3.85886819145896 -8.75541169426658 -14.2996869780801 -10.4452596404336 -4.57763345024803 -3.05219895622947 -3.67818124077537 -8.59087426445701 -6.23477418205955 -10.3928685881875 -7.7015042998574 -1.99877412102439 0.011599948189474 -3.26340348503807 -3.07645089409568 2.95006888129494 0.464585711739279 1.59825842597268 11.3305944702842
-4.18276177319613 -7.50485573681918 -14.1640125361356 -10.1404281702909 -5.84023819836703 -3.34382782849399 -4.05695115002719 -8.85825882824984 -5.33570061596957 -10.1837268916043 -7.75292550000277 -2.12439690503207 0.0374969395724207 -3.51816521557895 -2.35670243176547 3.41447676745328 0.185816183957186 0.998049155148593 12.7028407010165
-4.14954459450461 -9.56569564125754 -14.3185871817849 -9.73182570717551 -5.12543952248313 -3.09345710060813 -3.65082061073997 -8.57389914772727 -5.50989615700461 -9.97868048928001 -7.59751212380149 -1.88683783791282 0.0734111092307366 -3.4293869712136 -2.68755614540794 3.47590553977273 1.1028281471946 1.587819220803 12.9631644509055
-4.29383489435369 -9.73641988580877 -14.3796140844172 -10.4311372930353 -4.8373911077326 -3.62062093561346 -3.88206693475897 -8.82656118219549 -5.73654195612127 -9.5696909124201 -7.50892278497869 -1.44503423517401 1.53564050847834 -2.39995595758612 -2.32364866083319 3.62137106115168 0.159965307062322 2.33166864568537 12.0696742838079
-2.86093098900535 -8.39107091210105 -13.1106448867104 -9.75836903832176 -3.93126256249168 -2.19934232018211 -2.9669604995034 -7.63739926598289 -4.12300259850242 -8.4886890151284 -7.68146283409812 -0.288663456656717 1.8977855942466 -1.70812566063621 -1.55554539940574 4.0840124390342 1.60870592810891 3.17740290381692 12.9343594811179
-4.37886219024658 -9.38871746063232 -13.422540473938 -10.3993986129761 -3.71783046722412 -2.63613681793213 -3.76425342559815 -8.62665538787842 -5.74887447357178 -10.473243522644 -8.29128818511963 -1.54902248382568 -0.0129240036010749 -3.43881587982178 -2.71512393951416 2.92813320159912 0.6628267288208 1.61513919830322 11.3284289360046
-4.79740013642745 -11.0011469320817 -15.1665426687761 -10.2745233969255 -4.0463625387712 -2.64924110932784 -4.3479868368669 -9.2329966024919 -7.87583984895186 -11.5577360586687 -8.45986809297041 -2.92878975434737 -0.746956487135453 -4.04861702485518 -3.76212753816084 2.32664809660478 0.18219695524736 0.456548075242477 10.1195310159163
-5.12656236128374 -8.50942254499956 -14.9172213120894 -12.1061003251509 -3.54642510847612 -3.34542298750444 -4.69244218306108 -9.57774758772416 -8.35168481306596 -11.350464109941 -9.62168717817827 -2.8351728959517 -0.197952513261274 -4.62417245344682 -3.95551133589311 1.85401701493697 -0.156383757157759 0.0940892653031788 9.71590590043501
-2.70702413212169 -5.95728734623302 -13.3214192737233 -11.3623929370533 -4.64240506779064 -3.07637838016857 -4.64896634708751 -9.41934255253185 -7.1272721637379 -11.3333745349537 -8.38138250004161 -2.56162885319103 -0.721104179729114 -3.35386899601329 -2.32502416263927 3.10896726955067 0.182692969929089 0.637624229084363 10.4711670528759
-5.70897014791315 -6.74766452962702 -14.2144423311407 -13.1948996370489 -5.7626200502569 -3.94147213155573 -4.89220340902155 -9.9582930391485 -8.78183277303522 -12.3407622163946 -10.2363444154913 -4.01717479879206 -1.76651867086237 -5.2649565523321 -3.80505855733698 1.5413178617304 -0.334143716638739 -1.33296306783503 9.6701831037348
-5.03453933542425 -10.255124204809 -15.9308367902582 -14.3675166303461 -6.39367782419378 -5.11496269052679 -6.25541602914983 -11.3510047132319 -9.80516349619085 -11.7969599897211 -11.1749068433588 -4.36577331369573 -3.03565322702581 -6.29713737314398 -4.79216682260687 0.850073701685126 -1.95630370920355 -1.28322517221624 8.40981186086481
-3.92764890844172 -8.20742643529719 -14.4741138284857 -12.3608325784857 -5.98854673559016 -4.18290174657648 -5.54913557226008 -10.5795139139349 -8.15967405492609 -12.9780982797796 -9.94055021459406 -3.87190282995051 -1.63718641454523 -4.97897947484797 -3.90632856542414 1.55001413171941 -1.05247152501887 -0.58423269445246 9.58076822107488
-2.98184402639216 -8.11246307546442 -13.9011917894537 -10.7838612383062 -5.16651352102106 -3.22873314077204 -4.25014694387263 -8.80413635427302 -6.70092590505427 -10.2819996660406 -7.40345009023493 -2.07768448049372 0.17319671457464 -3.11788185293024 -2.36589821035212 3.55784408395941 0.209529798681086 1.173345487768 10.908790510351
-2.88407208702781 -7.86502530358054 -13.8023727156899 -10.914936802604 -4.27774121544578 -2.77254178307273 -4.03128506920554 -8.88387181542137 -6.88169743797996 -9.7536075331948 -7.72539021752097 -1.9295108535073 0.216763713143088 -3.07224728844383 -1.97386052391746 3.57862017371438 0.864024379036643 1.25691721656106 11.4134537956931
-3.35338638479059 -9.18461845571344 -14.6627201860601 -12.4091954057867 -5.03558204824274 -3.39464615041559 -4.10355232412165 -9.05072830373591 -6.92822120839899 -9.71479080373591 -7.51173637563532 -2.06091163808649 0.196984785253353 -2.67688987905329 -1.95529030019587 4.03263809030706 1.20297195261175 0.895255582982845 11.2152276212519
-4.13473017432473 -9.93788798072121 -14.9973095200279 -11.6147926590659 -5.71514399268411 -3.72734530188821 -4.33058626868508 -9.29198343970559 -8.81200106360696 -10.9345482132652 -8.69792444922707 -2.95426829077981 -1.22002489783547 -3.55807001807473 -2.74621851660989 3.11224763176658 0.154475376822731 0.178658650138161 10.859349415519
-4.55665124546398 -8.0980635989796 -14.5609008182179 -12.0005465854298 -5.66003144871105 -3.69559587131847 -5.03103173862804 -9.86086000095714 -7.86440004001964 -10.6118880618702 -8.85837281833996 -2.79748452793468 -0.0866328586231582 -3.47046579014171 -2.98838151584972 2.85275350917469 -0.475480209697377 0.268282760273326 10.9374331127514
-3.69475919550115 -9.34633428400213 -14.9571989232844 -12.4150102788752 -6.37052900140936 -4.6761606389826 -5.97051793878729 -10.8668420965021 -8.04174024408514 -12.2069605047053 -8.65227109735662 -3.81228811090643 -0.863143747503106 -3.73616201227361 -2.890249078924 3.14659994298762 -0.606494730169121 -0.613584345037285 10.4735318964178
-3.02682958949696 -7.92880140651356 -14.1982716213573 -11.1499622951854 -5.56132208217274 -3.85872160304676 -5.23308645595204 -10.2236851345409 -8.86097608913075 -11.366968978535 -10.1935585628856 -3.73304640163075 -1.47695623744618 -3.66505323756825 -3.17015348781239 3.05895532261242 0.0650779117237441 -0.568495620380748 11.1474481929432
-4.65543619502674 -9.42922846187245 -15.2063376079906 -13.2139517437328 -7.28923288692128 -5.14738527644764 -5.18189493526112 -10.1064745556224 -8.12276712764393 -10.965649284016 -9.34980837215077 -3.47271410335194 -0.407814658771862 -3.77771440852772 -3.21921411861073 2.56190808903087 -0.654333747516979 -0.0246454845775261 10.6611398090016
-4.56519271677191 -8.46357299631292 -15.06233550852 -12.7178301984614 -6.53725387399847 -4.48260070627386 -5.59282829111273 -10.3501811200922 -8.38446571176702 -10.0488963300532 -9.87103225534613 -3.4137149030512 -1.14909316843206 -4.32137252634222 -3.86955215280706 2.31164787465876 -1.32753516977484 -0.675757902318782 11.5764174287969
-3.98072447343306 -9.80278029008345 -15.228849549727 -12.3414842085405 -6.41224875016646 -4.47554220719771 -5.51348318620161 -10.2480756239458 -8.06382002397017 -11.4065572218461 -9.30442633195357 -3.24648680253462 -0.69596113725142 -4.17640699906783 -3.48992170854048 2.40533051924272 -0.802683015303177 0.000831465287642885 11.1753753228621
-3.86033020886508 -7.76300774487582 -14.4262653437528 -12.0424095240506 -6.01962624463168 -3.76823006543246 -4.8392654505643 -10.0352417078885 -7.82191048535434 -10.1525932398709 -9.56395874890414 -2.78180466565219 -0.519050225344571 -3.70080719861117 -3.23631249341098 2.9284986409274 -0.233258828249845 0.442518607052889 9.75130023089322
-3.10576093847101 -5.89087522680109 -12.6649879282171 -10.3454555338079 -4.62227476293391 -1.98510397130793 -3.68013227636164 -8.06517637426203 -5.01567114049738 -10.1192039316351 -7.15472067052668 -0.999885923212226 1.02383577173406 -2.20769346410578 -1.89123762304133 4.16204416101629 1.04412614648992 1.81174623315984 11.5154691869562
-3.8299711227417 -7.68850498199463 -13.1319025039673 -10.4107473373413 -4.31155376434326 -2.67495136260986 -3.72750072479248 -8.53693370819092 -5.5483434677124 -8.78001194000244 -8.50698261260986 -1.25412731170654 0.522382926940917 -2.84227161407471 -2.97908763885498 3.49797649383545 0.599468421936034 2.43679637908935 11.6513030052185
-2.40223997289484 -7.8969070261175 -13.4838878458196 -10.8920833414251 -5.43547170812434 -3.25123136693781 -2.97205084020441 -8.13075941259211 -5.64179533178156 -8.55482786351984 -7.37152403051203 -1.40522306615656 1.70372659509832 -1.86136358434504 -1.72353094274348 4.68045789545232 1.58136064356023 2.00179750269109 11.6514628583735
-3.24593645442616 -8.06636148799549 -13.4161825786937 -11.6260233532299 -4.68736940730702 -2.87510019649159 -3.57083994258534 -8.45783335078846 -5.80187136043202 -8.94482141841542 -7.20171266902577 -1.55751901973377 0.892741142619741 -1.99880319942127 -1.67947870601307 4.42953294407238 0.972342430461538 1.57050031315197 10.7378510821949
-4.34123051383279 -8.20945751883767 -13.9979058525779 -11.3219701073386 -4.80837643363259 -3.05681050040505 -3.76188671805642 -8.73761189200662 -6.90429127433083 -8.52780163504861 -8.63723576285622 -1.94435703971169 -0.11492741324685 -3.07004559256814 -3.05079281546853 3.54020011208274 1.1767481543801 1.05322253487327 12.8448837973855
-4.46621971997348 -8.13977318677035 -13.816044625369 -11.2327697840604 -4.7144420710477 -3.04026299389926 -4.35272103222934 -8.99498444470492 -6.25611763867465 -8.74850541028109 -7.3424938288602 -1.59241562756625 0.721209708127109 -2.62554055127231 -2.88691788586703 3.54563349810514 1.22719496813687 1.09231871691617 12.2773882779208
-4.16197788932107 -7.34747517325662 -14.0711652062156 -11.1404134056785 -5.59782040335915 -3.63513386466287 -4.43098652579568 -9.32268917777322 -7.45796406485818 -8.71510708548806 -7.95314419486306 -2.53918087699197 0.102695343711158 -3.18032086112283 -2.91331303336404 3.58548819802024 0.368499634482642 0.571246979453345 13.0060986258767
-4.38428851040927 -7.85481615933505 -14.1161419955167 -11.5696427431974 -5.7688233462247 -3.97253008755771 -4.48799677762118 -9.44638224515048 -7.88426562222568 -11.2103554812345 -8.82442446621982 -3.05492754849521 0.160244265469636 -3.89484187039462 -3.0912282076749 2.88631562319669 0.634100237759675 0.2273924740878 11.1079876813022
-3.65642298785123 -6.70766390887174 -13.4680246266452 -11.7254594716159 -5.28707827654752 -3.28661288348111 -5.08892954913053 -9.91209162798795 -8.56400431719693 -11.2634538563815 -10.0337308796969 -2.93134249773892 -0.690228835019198 -3.58182086077603 -3.24361552325162 3.06379471692172 0.523823365298185 -0.0694879445162684 11.6391798106107
-4.21659606586803 -6.87042754780163 -14.0990938533436 -10.8911070216786 -5.46331733356823 -3.58891051899303 -4.23222297321666 -9.21907943378795 -7.48010772358288 -10.9179090846669 -8.89059585224499 -2.61074393879284 -0.025351940501821 -3.6083063472401 -3.47606605182995 3.07643181193959 0.645268024097788 0.598982394825327 11.9889693867077
-4.69592834819447 -7.58286262858998 -14.051368487965 -11.851884616505 -5.08053184856068 -3.62254310954701 -4.61291290629994 -9.46197487224232 -7.97544647563587 -8.83948303569447 -7.56282211650501 -2.65598083842884 0.430248485911978 -3.6828630100597 -3.3667237888683 2.73225616108288 0.491369472850455 0.493110882152212 11.6623494495045
-4.10464504415339 -8.75223377401178 -13.841125757044 -11.4534056490118 -5.43141773397272 -3.42375782186335 -3.65628460103815 -8.81119945699518 -7.75196865255182 -9.52691295797175 -7.14246013814753 -2.35707882100886 1.23608562296087 -2.73569324666803 -2.41756275350397 3.49986812418157 0.710733144933528 1.36112376993353 12.3841645414179
-5.27382210818204 -8.72288827029141 -14.6530049237338 -12.1610749157992 -5.94086960879239 -3.85735444155606 -5.43441895571622 -10.0421708020297 -7.03595093813809 -9.00208977785977 -7.67639092532071 -2.93353585329923 0.244793614474212 -3.57204751101407 -3.83164910403165 2.49673911007968 -0.0428154858675853 0.622221669283782 11.8957626429471
-4.56995892958208 -7.44379926161333 -14.5907414002852 -11.5413105531172 -5.02808881239458 -3.19972348646684 -4.82310796217485 -9.7928726716475 -8.32881856398149 -10.9854118867354 -9.19097638563676 -2.81615758375688 -0.584716085954145 -4.18612409071489 -3.90939450697465 2.2624022917314 -0.170764212174848 0.246821160749956 11.363140817122
-4.45564480694858 -7.65701695355502 -15.1316816416654 -12.2762243357572 -6.32523365887729 -4.61501332196323 -5.86848278912631 -10.9340211954984 -8.89290829571811 -11.8284303751859 -10.3606550303372 -4.0006029215726 -1.93244000348178 -4.88367291363803 -4.33935566815463 1.39745883074674 -0.615196427431975 -1.18571682843295 9.31549433794888
-4.84889837611805 -8.67865988124501 -14.378029311787 -12.0249333034862 -6.48365446437489 -4.52364393581044 -4.32729193080555 -9.39485021937977 -7.13445326198231 -10.0377087246288 -8.82605406154286 -2.73123022426259 0.132577453960071 -3.1447415005077 -3.53614660609852 3.55593541752208 0.138488327373157 0.933608566630969 11.3872948039662
-4.08383551510898 -8.86077490719882 -14.4826945391568 -12.7955836382779 -7.02578917416659 -4.99409666928378 -4.52749434384433 -9.86226263913241 -8.28897658261386 -9.92007246884433 -9.17742529782382 -3.06402960690585 -0.860458287325773 -3.66733733090487 -4.14507857235995 2.8802338513461 -0.290414723483 0.415350047024813 10.6734124096957
-4.40425540750677 -8.48965694254095 -14.8321843320673 -11.7839665586298 -5.37465144937689 -4.25467349832708 -5.12054874246771 -10.3355298215693 -8.65199138467962 -11.8002934629267 -10.7248540098017 -3.76057292764837 -1.53234149759466 -5.09387065714056 -4.9234395200556 1.5898890321905 -0.651171224767513 -0.85729839151556 9.59546039754694
-4.81268887086348 -8.58026508851485 -14.4975033239885 -12.074493451552 -5.58148388429122 -4.22146801515059 -5.40007786317305 -10.6370602087541 -7.77029232545333 -11.3133621649309 -10.2833080725236 -3.59290890260176 -1.99736027284102 -5.56459621949629 -4.93154720826583 1.16514010862871 -0.229894681410357 -1.28483013673262 9.44078345732255
-4.05772164084695 -7.89651253440163 -14.5456633827903 -12.2574591896751 -5.21692993857644 -3.33581497885964 -4.68470909812234 -10.0100283882835 -9.14139321067116 -11.771510627053 -9.75447800376199 -3.53192665793679 -2.36405327536843 -4.88946678855202 -4.91192200400613 1.71402785561301 -0.366309668801048 -0.773311164162376 9.19169089577415
-3.73801475871693 -7.94291550029408 -14.7164788853038 -12.9862523685802 -6.15959984172474 -4.34105736125599 -5.33052307475697 -10.2627568851818 -7.99741035808216 -11.8575406681408 -9.15394836772572 -3.79691559184681 -0.75671249736439 -4.12957817424427 -4.0281453739513 2.55653327595104 -0.377024234424937 -0.821575702320445 10.6469158519398
-3.05151761661876 -7.64571965824474 -13.9052144397389 -11.3263131488453 -6.01192678104747 -4.29157651554454 -5.18331731449474 -10.0712777484547 -7.63418401371349 -9.83353437076915 -9.7336427081715 -3.09054578434337 -1.10272992740978 -3.98601926456798 -4.64309323917736 2.61783777583729 -0.159977089275014 0.096902717243541 10.7674063335765
-4.35665963779796 -8.83815263401378 -15.2282874454152 -12.8014533389698 -6.49517701755871 -4.72985910068859 -5.88231919895519 -10.8815505374562 -9.12771104465832 -11.4383227695118 -10.6516940463673 -4.12223504673351 -2.23365853916515 -5.38208650242199 -4.01934693943371 1.96733213771473 -0.24284623752941 -1.15896867405285 9.72318769801747
-3.94143982800571 -8.9239894953641 -14.8114597407254 -12.2304317561063 -6.12753029736606 -4.2321178522977 -4.60700722607699 -9.39990921887485 -7.58451958569614 -9.46756096753207 -9.3475906458768 -2.56429787549106 -0.836274346438323 -3.87008591565219 -3.87970848950473 2.67190245715054 -0.371607979861174 0.957176962765779 11.125619688901
-3.91867823167281 -8.26680178208785 -14.6590671019121 -11.9065226988359 -6.46654505296187 -4.31875986619429 -5.65940660996871 -10.3126544432207 -9.26050180955367 -11.4706096128984 -11.070745416121 -3.96727747483687 -2.16879267259078 -5.85763735337691 -5.28531450791792 0.764234594865279 -1.11743349595503 -1.19670671983199 9.39817052321001
-3.90627064271407 -7.48809589906172 -15.0350014166398 -11.9085918860002 -5.73164524598555 -3.66490711732344 -5.1157566504045 -9.96667255921797 -7.7706467108293 -12.2616535620256 -10.8417068914934 -3.38578762574629 -1.01588215394453 -5.03351940675215 -4.21049084229903 1.69633899168535 -0.0822235540910192 -0.598756452040238 10.3731978936629
-4.87389626069502 -9.14953102632002 -15.2571360067888 -12.9654642538591 -6.29196419282393 -5.00909294648604 -6.50375618501143 -11.4960257010026 -9.48842682404952 -13.2269121603532 -11.5346495108171 -4.3842245535417 -3.01688828034834 -6.32962669892745 -5.57033218903975 0.603375772996383 -2.218830724196 -0.487974782423539 11.6024788423018
-3.993376046961 -8.0872481172735 -14.4019873445684 -12.5308325594122 -6.27263668233698 -4.37431743795221 -5.78379657918757 -10.6178229158575 -8.07683780843561 -11.8513243501837 -11.4982321565801 -3.51060131246393 -2.16862514669245 -5.53571537191218 -4.70098713094538 0.442249029332942 -1.23160389119928 -0.59790638143366 11.5020048314875
-3.79797306927768 -8.15533581647006 -14.7800592509183 -12.0566419688138 -6.47401753338901 -4.35748234662143 -5.48125019940463 -10.5424951640042 -8.69659367474643 -11.2266172495755 -9.95838681134311 -3.3026365366849 -1.00447026166049 -5.04023304852572 -4.35006657513705 1.75449046221646 -0.728852662173185 0.0196596058932208 9.6603065404025
-4.60995259718462 -8.57447972731157 -14.3398243470625 -12.3532539887862 -5.48327794508501 -4.07020154432817 -6.20048299269243 -11.0173412843184 -8.52070584730669 -11.2108189149336 -10.8388268037276 -3.71517720655962 -2.17110219435259 -5.83191266493364 -5.98540845350786 -0.0178162141279756 -1.15045514540239 -0.441650061173874 9.63144049210982
-4.52866097363559 -8.78466339978305 -14.9807998743924 -13.0600769129666 -5.90320511731235 -4.03584023388949 -6.22131272229282 -10.753735741702 -7.56188317212192 -12.5891792384061 -11.2818672266873 -3.48315163525668 -2.27993126782504 -6.78750344189731 -5.98701592358676 -0.946608742800628 -1.3082954493436 -0.67118569287387 8.95889834490689
-3.65606850710782 -7.65532273379239 -13.7569538983432 -11.5412136944858 -5.53400391665372 -3.56625336733731 -5.11954278078946 -9.90549820986661 -6.955093089017 -11.0949475201693 -9.93208855715665 -2.68507737246427 -1.75789803591642 -5.87921113100919 -4.91905945864591 0.110487279024991 -0.238053980740634 0.121259984103116 9.47845488461581
-3.77387761202726 -7.44810818758878 -14.1144957455722 -11.5379748257724 -4.45809315768155 -2.72228955355558 -4.91572712984952 -9.44486760226163 -6.22211789217862 -9.8884749325839 -9.47592305270108 -1.75067090121183 -2.37744282809171 -5.45893048373136 -4.95572613802823 0.450378903475674 -0.00444363680752957 1.28181696805087 9.8294787493619
-4.36496745889837 -7.8962422544306 -13.4836388761347 -11.2661610776728 -4.60649501627142 -2.8713399106806 -5.4305325681513 -10.0848656827753 -6.55946170633489 -12.5011178190058 -10.8918420011347 -2.93098460977728 -2.73159801309759 -6.60389720743353 -5.71861659830267 -0.394781225377862 -0.547994726354425 -0.614290350133722 9.04344738179987
-5.11181230545044 -8.65915460586548 -14.6360680580139 -13.2492539405823 -5.49555368423462 -4.24078340530395 -6.13450403213501 -11.1469742774963 -8.01601762771606 -12.762267780304 -11.3415753364563 -3.68562860488892 -1.56463785171509 -6.13499803543091 -5.4575306892395 0.319294261932374 -0.938741397857665 -0.960899066925048 8.783971118927
-5.2371695171703 -8.57542253841053 -15.2469866405834 -11.7988569866527 -5.72328783382069 -4.07832743037831 -5.68633676875721 -10.4891359936107 -7.77850366939198 -12.3256704937328 -11.7944586407055 -3.42188860286366 -1.91658426631581 -6.66595674861561 -5.85165621150623 -0.581135047565805 -0.673105491291391 -0.773824943195688 8.2688872684132
-3.94623271768743 -7.39325610941107 -13.829089086706 -11.2198933774775 -5.32054035013372 -2.89505283182318 -4.69049159830267 -9.05009738748724 -5.0641507322138 -9.48760310953314 -9.42171947305853 -1.41075794046575 -0.0251969510858707 -4.21349994486028 -3.80112544840032 1.70621975118464 0.381585199182684 1.44065960103815 11.1867609804327
-4.99753844521262 -8.13077437660911 -15.056561348655 -12.3822029807351 -5.92720877907493 -4.30799186012961 -5.25294005654075 -10.0992115714333 -7.02022635719993 -9.69808470986106 -8.83561789772727 -2.87469756386497 -0.380280373313209 -4.21491706154563 -4.01557624123313 1.79800522544167 -0.91800772927024 0.465150000832299 10.7103577873924
-3.29822497801347 -7.60447268919511 -14.3498015923934 -11.7691894097762 -5.39755206541582 -3.35689311461015 -3.99829822020097 -8.75484614805742 -5.43754153685136 -7.24088054136796 -7.54496722654863 -1.64556842283769 0.783573575453325 -2.74847751097246 -2.82902484373613 3.50086063905196 0.175005383925004 1.60403866334395 11.7983841375871
-3.39381543072787 -7.70452633771029 -14.311025055972 -12.5126909342679 -5.66461125287143 -3.45938244732944 -4.54383030804721 -9.20744648846713 -5.81197110089389 -7.4563345042142 -8.86477795514194 -2.18462696942416 0.0506311329928302 -3.65192166241733 -3.20891705426303 2.98194178667935 -0.0187315073880292 1.54607256976041 12.1210671338168
-4.22209189154885 -9.30805037238381 -15.1192095062949 -11.2433378479697 -4.37331793525002 -2.70079443671487 -4.28536055304787 -9.38879988410256 -6.90923521735451 -9.58052847602151 -9.05096457221291 -2.30715010382912 -0.443569400093772 -3.21501372077248 -2.8792459748008 3.26788499138572 0.409217617728494 0.769332668998025 12.0156529166482
-4.86887924887917 -8.84922211386941 -15.6538924477317 -12.5581378243186 -5.7571868202903 -4.08070938803933 -5.62728684165261 -10.4723510048606 -7.14237206198952 -10.9114398262717 -10.2085017464378 -3.03546517112038 -0.86424629905007 -4.45221894004128 -4.38364784934304 2.00719077370384 -0.658506324074484 -0.0690783760764369 9.74952513954856
-5.31926866011186 -9.98038430647416 -15.8813700242476 -13.623778776689 -7.22375245527788 -4.96946092085405 -7.39734597639604 -11.8329958482222 -8.35419793562455 -12.1321177049117 -10.7009958787398 -4.47774644331498 -1.65239663557573 -5.63091035322709 -5.15780206160112 1.05143026872115 -1.90294213728471 -1.49438424543901 9.15773157639937
-4.42667914303866 -7.85484076413241 -14.33292723569 -12.1189112749967 -5.60121489438144 -3.69777441891757 -5.0599761095914 -10.2299017992887 -8.04214430722323 -11.6841597643766 -10.026458272067 -3.45061064633456 -1.55608321103183 -4.07625342282382 -3.64213133725253 2.69470833865079 -0.23643828305331 -0.0931334582242087 10.7338499936191
-3.92251515821977 -8.28389668898149 -14.2455513520674 -12.2108242555098 -5.64765096144243 -4.19246983961625 -5.99853826002641 -10.9047005219893 -8.95661092237993 -12.9777767701582 -10.0113956971602 -4.27705693678422 -3.16347432570024 -5.48071408705278 -4.44657445387407 1.43527483506636 -0.744220022721723 -0.768136267228559 10.2007586912675
-3.66720585389571 -7.8740215735002 -14.14536671205 -12.0597496466203 -5.22063641114669 -3.80283360047774 -5.46884159608321 -10.3746815161272 -9.30064014955001 -12.7329655127092 -10.3917904333635 -4.06657414002852 -2.31389431519942 -5.36177448792891 -3.9529953436418 1.42894168333574 -0.19701199098067 -1.38816074891524 10.0874042077498
-3.27616953416304 -7.42640184922652 -13.9115817503496 -11.8156554655595 -4.47314905686812 -3.23448252244429 -5.37172960801558 -10.5089576201005 -8.63689493699507 -13.5632007078691 -11.0466239409013 -4.01493715806441 -2.90390276475386 -6.0678393797441 -4.20205759568648 0.715771917863325 -0.569319482283159 -1.41355394883589 10.2426540894942
-4.68398388082331 -8.82646473104304 -14.9553957765753 -12.3235884493048 -5.32044323140925 -4.12756069356745 -5.32526119405573 -10.7351599519903 -9.045235711878 -13.1863756960089 -11.2792826479132 -4.15126140767878 -3.39417370015925 -6.03674419576472 -5.03103550130671 1.68160335367376 -1.01031978780573 -1.74809749776667 9.84876910989935
-4.53818693161011 -8.4870509147644 -14.0676344871521 -12.0282057762146 -5.47476568222046 -3.47040548324585 -4.83942022323608 -10.1997698783874 -9.60159292221069 -10.9052962303162 -10.6568678855896 -3.59274282455444 -1.65089597702026 -5.28701200485229 -4.65573682785034 1.36021242141724 -0.138212108612059 -0.833955669403075 10.2469464302063
-4.11921665885232 -7.16663334586404 -13.8161179802634 -11.0739037773826 -4.64100430228493 -3.2441460869529 -4.95290158011696 -9.97851155020974 -8.23019383170388 -11.5779359123924 -9.7764947197654 -3.22409985282204 -1.83749745108864 -4.76196644522927 -3.87769291617654 2.091158173301 -0.305415847084738 -0.556682326576926 10.817681572654
-4.8109227180481 -10.6028862953186 -15.8707715034485 -12.7958184242249 -5.99104127883911 -4.46927080154419 -6.13788995742798 -10.6161309242249 -8.52176485061646 -11.0564099311829 -9.70149240493775 -3.93686304092407 -1.50177583694458 -4.81576547622681 -4.59411821365357 2.23516073226929 -1.74216470718384 -0.557050800323488 9.97161569595337
-4.56001762910323 -10.1267633871599 -15.1510248617692 -12.9634504751726 -6.27908424897628 -4.63125900788741 -6.17300705476241 -11.1596804098649 -9.43974976106124 -12.0365057425065 -10.6686220602556 -4.38742928071456 -2.76419357819991 -5.64315895600753 -4.7542238668962 1.16758246855302 -1.60579018159346 -1.50211052461104 9.95725532011552
-6.10307553898204 -10.363127266277 -15.3901677478443 -13.6716657031666 -6.65556195865978 -5.39063123356212 -6.71108297001232 -11.6848397601734 -10.8780885089527 -14.6847234119068 -12.5085397113453 -5.66407445560802 -5.03353170048107 -7.28157857548107 -5.34127477299083 -0.254110847819934 -2.4874081958424 -2.84929517399181 8.54791494716298
-5.12333578629927 -8.98062414689498 -12.8896016554399 -11.8683652357622 -4.20771879716353 -3.28979963822798 -5.28466887040572 -10.2244710402055 -9.31791586442427 -13.44593519731 -11.5027455763383 -3.73985952897505 -4.47563070817427 -6.66618628068404 -5.02337736649947 0.819571547074752 -1.24568838639693 -1.36532110734419 10.4076004548506
-4.8794472694397 -8.96225099563599 -13.5306771278381 -11.8066800117493 -5.25156145095825 -3.74009065628052 -5.40645723342896 -10.4490921974182 -10.1302865028381 -12.2558911323547 -9.91919260025024 -4.16600732803345 -2.29354982376099 -4.71032648086548 -3.6704628944397 2.46240491867065 -0.514670658111573 -0.775674152374268 9.89028043746948
-4.10963892503218 -7.6584098295732 -13.3325087980791 -10.7060153440996 -4.04742693467574 -2.45235895677046 -4.93515085740523 -9.70894503159957 -7.51873468919234 -11.4213588194414 -9.84687876267867 -2.66538881822066 -1.86767458482222 -4.71944880052046 -3.38506197495894 1.74575543837114 -0.2773005919023 0.671061758561567 12.3224647088484
-5.56566064141013 -8.25198571465232 -13.5610181548379 -12.2942067839883 -4.25846497795798 -3.1343957640908 -5.22931115410545 -10.1036607482217 -8.06716744683006 -11.5565377928994 -9.58489243767478 -3.30765168450095 -1.56811921379783 -5.16103951714256 -4.32547585747459 2.30901701667092 -1.04269234917381 0.184709384224632 10.7030733368614
-5.72704616893422 -9.04610554088246 -13.5949145923961 -12.0611831318248 -3.67233959544789 -3.23553387035023 -5.19136539806019 -10.3784534107555 -9.39591328014027 -13.6494075428356 -10.4168101917614 -4.20815006602894 -1.94377437938343 -5.90709987987172 -4.47052494395863 1.4290359843861 -1.03187672008168 -1.58534160960804 8.94821914326061
-4.64909013401378 -9.03454812656749 -13.4392817844044 -11.9554789889943 -4.61345513950695 -3.28297456394542 -5.28199990879406 -10.4627078403126 -9.6807769168507 -13.1454623569142 -8.84301980625499 -4.34181817661632 -1.66852792393077 -4.40316995273937 -3.87505181919445 2.40584532130848 -0.73769792209972 -1.81177171360363 9.02009168971669
-4.562909525091 -8.92104284113104 -13.9786314184015 -11.9289182836359 -5.11133138483221 -3.85101835077459 -4.69002668207342 -9.96488897150213 -9.35333768671209 -12.2227052861994 -9.81734029596502 -4.00949994867498 -1.14881650751287 -4.83682195490057 -3.52280561273748 2.20660074407404 -0.566672723943537 -1.16978399103338 8.73651273900812
-4.77315326170488 -7.87599559263749 -13.1944217248396 -11.124969439073 -3.80739398436113 -2.25813289122148 -3.87730212645097 -9.16573901609941 -7.31739230589433 -9.61131091551347 -8.64734836058183 -2.63606257872148 0.308063550428912 -3.7449855370955 -3.63269610838456 3.08040051026778 1.25638012452559 0.679435773329303 11.96305994554
-3.7026464548978 -7.60343762311069 -12.7187425700101 -10.4669229594144 -3.85401554974643 -2.36379261883823 -3.43684216412631 -8.47080250653354 -6.59675045880405 -10.7143270579251 -8.82296391400424 -1.87971135052768 0.601011076840486 -3.35289975079623 -3.05912609967319 3.47251776781949 1.47860507098111 1.58371142474088 13.2412288579074
-3.91432122317227 -7.83948639956387 -13.080914774808 -11.1073277386752 -3.95191697207364 -2.96117905703458 -4.51338128176602 -9.63713387576016 -8.44347123232755 -11.6743767651645 -10.2899277600375 -3.24407128420743 -1.26318101015958 -5.26420907107266 -2.9563324841586 2.36225005063144 -0.0316250714388744 -0.807374277981843 10.1212641802701
-4.11778231534091 -7.48208399685947 -12.972346982089 -11.4669110384854 -5.17719050320712 -3.52945300015536 -4.762214383212 -9.70512934598056 -7.72284861477939 -11.582189282504 -10.6385533419522 -3.04672022732822 -1.13160677823154 -4.75501604947177 -3.95197077664462 1.91098813143643 -0.18920679959384 -0.181230267611419 10.7415473851291
-3.10954840400002 -6.9042948029258 -11.9695013306358 -11.1693380615928 -5.6504114411094 -3.7165621063926 -4.53033621527932 -9.56425650336526 -7.46395094611428 -12.2848661682822 -9.44965155341409 -3.17888052680276 -1.39335997321389 -4.78808195807717 -3.44210226752541 2.12855736992576 0.17083565972068 -0.189304187081078 11.2536226966164
-2.62006059126421 -7.87492623762651 -12.1697355790572 -9.89946237043901 -3.93908753828569 -1.35404458479448 -2.3287016435103 -7.22257676558061 -3.78077378706499 -7.63791528181596 -5.67740502790971 -0.00437608198686235 2.56273779435591 -1.12892976240678 -1.41842523054643 4.8591702894731 2.73506197495894 3.54025015397505 12.3060158209367
-2.29313833063299 -7.78935796564275 -11.8876474553888 -9.98234540765936 -3.13348562067205 -1.49843770807439 -3.21534330194647 -8.22682744806463 -6.35008222406561 -10.3525064641779 -8.11893255060369 -1.35598165338689 0.311107808893379 -2.18763143366033 -1.98029500787908 4.01993482763117 1.21681993657893 2.49749105626887 11.7267715280706
-2.62054935802113 -6.41088215221058 -12.81400791515 -9.96365085948597 -3.12183109630238 -1.3033858906139 -2.59335056651722 -7.15510288585316 -4.33857265819203 -8.55424991954457 -6.91380802501332 -0.0820418964732781 2.3311184276234 -1.57530132640492 -1.57268253673207 4.73663505207409 1.67412646900524 3.90989383350719 11.2650512088429
-2.89583344893022 -7.36119409040971 -13.0077776475386 -9.16224618391557 -3.72388596968217 -0.889579252763227 -2.01752229170366 -6.48252816633745 -2.77116532759233 -7.20110650496049 -5.20881410078569 0.78888563676314 2.66660551591353 -0.787923292680219 -1.23456330732866 5.29972796006636 2.08023695512252 4.57740072770552 11.835269017653
-2.52287141626531 -5.49107209985906 -11.8509277517145 -9.75368539636785 -4.1374305898493 -1.48173181360418 -2.55679742639715 -7.27286187952215 -3.82668153589422 -6.96670953577215 -6.65310899561102 0.227897245233709 3.14845522100275 -1.02141801660711 -0.989771288091486 5.21809442693537 1.70132215673273 4.26471193486994 11.6098953073675
-2.56604330756447 -6.05545752265236 -12.4122289917686 -10.496657779 -4.9209322235801 -2.29601233222268 -2.56768744208596 -7.34986059882424 -5.15731184699318 -7.12932532050393 -6.75361769416115 -0.320567538521505 3.10540540001609 -1.54964010932229 -1.12104361274026 5.05613095543601 1.41615922234275 3.7969804503701 12.3796897628091
-2.96057743592696 -5.55848736329512 -12.610760159926 -10.7962574438615 -5.17111248536543 -2.12453503175215 -2.50004810853438 -7.08226437135176 -5.39361996217207 -5.78758091493086 -5.3217625097795 -0.115484662489457 3.67729525999589 -0.000822492079301185 -0.497778363661332 6.46505217985673 1.67273669676347 4.20954757170244 11.6681452317671
-3.68347124619918 -5.98966364427046 -13.0819526152177 -10.430703683333 -4.2810416655107 -1.82916788621382 -2.62812380357222 -7.37504915757613 -5.5463061766191 -8.47897867722945 -6.54722551866011 -0.365096612410113 2.94845338301225 -1.57626299424605 -1.53483728929 4.61066003279252 1.25563092665239 3.56407113508745 11.7004947228865
-4.05972248424183 -7.25042301524769 -13.6284671436657 -10.8982883106578 -4.91450077403675 -2.69571644176136 -3.76802975047718 -8.3872237812389 -5.39280277598988 -7.83083111156117 -7.16918712962757 -0.895213664661753 2.94026607166637 -2.40191799510609 -2.24907451976429 3.69647639881481 0.585321842540395 2.97153228412975 10.0891622890126
-3.40158646323464 -6.25331299521706 -12.9380149147727 -10.6329974434592 -4.67218201377175 -2.36759751059792 -2.69733803488991 -7.65494148947976 -5.18532364585183 -8.52585022666237 -6.19801895835183 -0.545522620461202 2.98288543007591 -1.0376109383323 -1.72459213950417 4.7492247321389 1.15795523903587 3.5814076163552 9.97174460671165
-3.74102196259932 -4.92304977937178 -13.1637934164567 -11.6632574514909 -5.28751358552412 -3.16868195100264 -3.64435181184248 -8.43582901521162 -5.61062607331709 -8.80496964021162 -8.9056528524919 -1.62932953401045 0.524551538987595 -3.54913124604658 -3.05262741609053 2.9685508294539 0.511686472459274 2.42844977812334 11.2521020455794
-4.42068095640703 -5.1374358697371 -12.9735545678572 -10.9861602349715 -5.66067309813066 -3.12823291258378 -3.40966220335527 -8.18158336119218 -4.57069583372636 -6.98429103331132 -8.53734775023027 -1.4531211419539 2.3836536840959 -1.81654735044999 -2.21068187193437 3.61901573701338 0.798046155409381 2.62147717042403 10.6179886297746
-3.22834552418102 -3.81985820423473 -11.6737552989613 -11.2184673656117 -4.26446879993786 -1.85844768177379 -2.90704692493786 -7.31735767017711 -3.52596248279918 -6.06106341968883 -7.06127895008434 0.0347159992564805 3.63822876323353 -1.27340282093395 -1.62333835255016 4.65943085063588 1.21201740611683 4.43765198100697 13.0006445537914
-3.28140120072798 -5.8169770674272 -12.1152062849565 -10.1122098402544 -4.44576887650923 -1.78226713700728 -2.72294668717818 -6.8091588453813 -2.51230482621627 -4.9417386488481 -7.22836164994673 0.686397032304242 4.31141992048784 -1.19563536210494 -2.08358244462447 4.44871278242631 1.34140344099565 4.70018907026811 12.6679667993025
-3.50658478303389 -4.96862091584639 -10.9873339132829 -9.67239632173018 -2.76458229585127 -0.593449254469437 -2.03600563569502 -6.60257782502608 -3.31876434846358 -6.96038498444991 -6.47216095490889 1.12350211576982 4.4185622735457 -0.918213506178422 -2.00407471223311 4.24348864988847 2.12293754057451 4.67358336882158 14.2270945115523
-3.49849654110995 -5.47518492611972 -11.3897528735074 -8.87969923886386 -3.79038382443515 -1.25920821103183 -2.42400313290683 -7.06995535763827 -5.17040396603671 -6.81217146786776 -6.12039709958163 0.295050135525791 2.78683804598722 -1.94756651791659 -2.50446844967929 3.66480778780851 1.28749131289396 3.53929089632901 10.2569394024936
-2.3104679367759 -5.02885935523293 -11.5961925766685 -9.14428065039895 -4.90661547400735 -2.19673273780129 -2.9878246567466 -7.65042422034524 -5.23465845801613 -6.97686503150246 -7.4990780136802 -0.412507273934104 3.76230122826316 -1.04505083777688 -1.85541460730813 4.71041466973045 0.926401875235818 3.92906644127586 11.3132221915505
-2.06633609424938 -3.98255199085582 -10.8856930125843 -9.00856441151012 -3.60524982105602 -1.09193462025036 -2.43506663929332 -7.28842013965954 -5.10908931385387 -7.67802280079235 -6.36536258350719 0.583055080067027 3.96751266826283 -1.43274348865856 -1.39139598499645 4.54488140452992 2.50705486644398 4.27991157878529 11.2274804722179
-3.32300786972046 -5.08833723068237 -12.202633190155 -9.22514181137085 -3.47214155197144 -1.22077398300171 -2.41917638778687 -7.09302549362183 -5.01901655197144 -6.3910964012146 -6.46516256332398 0.354133319854736 2.83558626174927 -1.22629384994507 -2.30302267074585 4.5334059715271 2.22002382278442 4.46382875442505 11.1783811569214
-2.84268167669123 -5.07230928594416 -12.2642228906805 -9.85887888128107 -3.75116899663752 -1.60077074224299 -2.52844026738947 -7.32169321233576 -5.29817941839045 -8.02867105657404 -7.18820169622248 0.103901117498225 3.00516626184637 -1.65008333379572 -2.20783785039728 4.30663797205145 1.65575239008123 4.53836461847479 10.9630543882197
-3.32210157567804 -5.50927541906183 -12.1572685068304 -9.30957983190363 -3.71138189489191 -1.09139822179621 -2.29479406530207 -7.30022428685968 -5.05510328466242 -7.29931638891047 -6.99810789281672 0.296764391118831 3.61143972223455 -0.788431150263005 -2.08071706945246 5.01111699884588 1.40440751856024 4.50730039423162 10.7540178472346
-4.14953197132457 -6.25554240833629 -13.2501274455677 -9.77206386219371 -4.2605186809193 -1.82503665577282 -2.51006091724743 -7.03986323963512 -4.21334041248668 -7.56675494800914 -6.82084048878063 0.319794047962535 3.44424187053334 -1.37476695667614 -2.33397258411754 4.49377094615589 1.34791408885609 4.08832489360463 9.94675766338002
-2.10955396999012 -4.6411511074413 -11.9611393581737 -8.9761063228954 -2.97057882655751 -0.560136474262585 -1.62610403407704 -6.49436155666005 -5.25150457728993 -7.53832212794911 -5.82307402003895 0.84614404331554 3.81183847080577 -0.690168059955944 -1.26876036037098 5.10328229557384 2.50397332798351 3.86682351719249 10.3258097995411
-2.97944666255604 -5.69181085933338 -12.6328337322582 -10.1902659069408 -4.2411921154369 -1.79600931514393 -2.72132898677479 -7.56381632197987 -5.56691194881092 -8.3101561199535 -6.7939379345287 -0.518705619465219 2.78681539188732 -1.41832567561756 -2.22963167537342 4.71176313053478 1.40207074772228 3.84209226261486 9.63642667423595
-3.603421904824 -7.05357907035134 -13.0377824089744 -10.5260693810203 -4.31564305045388 -1.91321537711404 -3.06800053336404 -7.61846707083962 -6.18976567008279 -8.68122647025368 -7.23033879019997 -0.696725585243918 2.13017298958518 -1.99145100333474 -2.20103237845681 4.34796263954856 1.21940448067405 2.73192908547141 9.68351390145042
-3.99589161439376 -7.48993496461348 -13.370105786757 -10.3458805517717 -4.07695965333419 -1.84984974427657 -3.41036037965254 -8.11006359620528 -5.18955425782637 -9.38205914063887 -7.1791973547502 -0.727155728773639 1.47141261534257 -2.55102543397383 -3.19895176454024 3.84958739714189 1.19442363218828 3.12940593199296 11.8027901215987
-3.992041015625 -7.54290428161621 -12.9100898742676 -10.8213047027588 -4.31673278808594 -2.37123146057129 -2.81158485412598 -7.67418327331543 -5.99600639343262 -9.76481666564941 -6.31645431518555 -0.519167327880858 2.31028518676758 -2.27152862548828 -3.06699600219726 3.75860080718994 0.979276275634767 3.20698127746582 12.5105758666992
-3.45852499008179 -8.07134656906128 -13.3096144676209 -10.7975352287292 -5.19680242538452 -2.62242918014526 -3.85467176437378 -8.7134955406189 -7.19022970199585 -8.79493551254273 -8.17273168563843 -1.29373579025269 1.66674203872681 -3.42577199935913 -3.60880498886108 2.72996778488159 0.723809909820556 2.41158266067505 10.2915026664734
-3.9103383844549 -7.51932810003107 -13.4565191095526 -11.2396249597723 -4.82898996526545 -2.95042894536799 -3.92322633916681 -8.55005930120295 -5.39795778447931 -9.74660776311701 -8.03985117132013 -0.991480809992009 0.980359094793148 -2.01898859197443 -2.63222597295588 4.06109811609442 0.641695993596858 2.88676740472967 8.37753011530096
-3.37775611877441 -6.99957275390625 -13.0292739868164 -10.9047584533691 -4.85095977783203 -2.6812915802002 -3.97456169128418 -8.60061264038086 -5.23095703125 -9.69445419311523 -7.73255920410156 -1.15499687194824 1.91298484802246 -1.32941818237305 -2.35073280334473 4.52985286712646 0.442619323730469 2.6461877822876 9.69258785247803
-3.3907956123352 -7.80219354629516 -13.4889248847961 -11.1787480354309 -5.58045091629028 -3.39421167373657 -3.54689874649048 -8.28037538528442 -6.5164116859436 -8.76652231216431 -7.64874925613403 -2.020445728302 1.12680349349976 -1.3716420173645 -2.83100786209106 4.82475862503052 0.61801633834839 3.30500230789185 8.8987494468689
-2.94330046393654 -6.18123076178811 -13.4642774842002 -9.90321181037209 -4.38037321784279 -2.14436171271584 -2.83503172614358 -7.31559775092385 -5.04771254279397 -7.76850340583108 -6.16367933966897 -1.11613676764748 2.81898190758445 -0.37898657538674 -2.01178381659768 5.38424088738181 1.07806184075096 3.95086934349754 9.77987649224021
-4.34136588356712 -7.35115248940208 -14.0994263388894 -11.2363663413308 -4.98138816139915 -3.05044181130149 -4.37713057778099 -9.2102089621804 -7.43258292458274 -10.5323029258034 -8.80547911904075 -3.15193946144798 0.532522132179952 -3.60445601723411 -4.53503424904563 2.62192623832009 -0.18227584145286 2.06828301169655 9.93188946463845
-3.54757385253906 -6.87041931152344 -13.3100803375244 -10.6201179504395 -4.87489585876465 -2.92920570373535 -4.10500793457031 -8.67485885620117 -7.0648868560791 -9.80217247009277 -7.67781715393066 -2.45176773071289 0.468281936645507 -2.44658355712891 -3.09843139648438 3.91383285522461 0.446658325195312 2.29024524688721 10.1109601974487
-2.80551893060857 -6.3650034124201 -12.9595144445246 -10.7068918401545 -4.50967580621893 -2.3022421056574 -3.60822278803045 -8.2458456212824 -6.35808927362615 -9.13628370111639 -7.73934728449041 -2.2265756780451 0.994606191461738 -1.65916425531561 -2.44117338007147 5.19138258153742 0.849315816705879 2.52624242955988 10.1752898042852
-2.55964762947776 -5.4219370581887 -12.5124769904397 -9.81473262093284 -4.19764430306175 -1.99584872505882 -2.39686877510765 -7.43725688240745 -5.97427661202171 -8.53870112679222 -4.82338244698265 -0.89970690987327 3.13531677939675 -1.00319964668968 -2.59694201729515 4.84682553031228 2.07605450370095 3.73770230033181 8.61483853080056
-3.59637212753296 -6.80453824996948 -13.9682154655457 -12.0975546836853 -5.43402433395386 -3.6155161857605 -4.67132329940796 -9.72575330734253 -8.37059926986694 -10.3701872825623 -6.69942235946655 -3.6491847038269 -0.206807613372803 -3.17707014083862 -4.01389837265015 3.22499799728394 -0.192582607269287 0.834478855133057 7.65090894699097
-4.02114672227339 -7.40756983323531 -13.9066085295244 -11.1263980345293 -4.43946260972456 -3.05727381272749 -4.54594606919722 -9.74612040086226 -8.09024424119429 -10.6897143797441 -6.97330851121382 -2.90867228074507 -1.14740366502242 -3.22555155320601 -3.70002550645308 3.44244485334917 -0.124166436628862 0.271968893571334 7.8904972596602
-4.8565827109597 -6.81513411782005 -13.8489838340066 -11.0230599143288 -4.13729293129661 -2.39963538429954 -4.17742926857688 -9.0817738272927 -6.34120948097923 -10.9911499717019 -6.98142249367454 -1.7546540000222 0.121267249367452 -2.86670119545677 -4.01412017128684 3.32732575156472 0.142560889504171 1.46699326255105 9.95926945426247
-4.9706693389199 -8.06052644036033 -14.6223378875039 -12.0930639006875 -4.67232186577537 -3.02701813957908 -4.93978936455467 -9.63830811760642 -7.22658021233299 -10.0090490081094 -7.55303628227928 -2.49934251091697 0.532628466866232 -3.53155572197654 -4.57716233513572 2.79127447821877 -0.388670513846659 0.99347632148049 9.73577540137551
-3.85493421554565 -7.13434553146362 -14.2594542503357 -11.7340655326843 -5.89656400680542 -3.96397733688354 -4.35973691940308 -9.52798223495483 -7.46269369125366 -10.5685744285583 -6.87017011642456 -2.38944578170776 1.47179651260376 -3.0464186668396 -4.36788320541382 3.07167768478394 -0.281991481781006 1.58985376358032 11.0628876686096
-5.17487427104603 -7.2937688480724 -14.0674905430187 -11.7415933262218 -4.69506737102162 -3.05845543254506 -4.47243973125111 -9.42166611064564 -7.39247604716908 -11.274598086964 -7.95879837382924 -2.49319740642201 -0.199686969410291 -3.90806480754506 -4.54068848003041 2.21290877949108 -0.343047107349744 0.744610821117053 9.83918956409801
-4.93139817497947 -7.57792451164939 -14.5781171538613 -11.8274553038857 -4.99295022270896 -2.96758057854392 -5.20298173210838 -10.2564332701943 -7.73028542778709 -12.1236474730752 -8.86003281853416 -2.92931535027244 -1.98859765312888 -4.53729226372459 -5.08383157036521 2.24910376288674 -0.816522381522439 1.28270361640237 9.16628000952981
-5.75345101789995 -7.10829225019975 -14.3710886521773 -11.4148909135298 -4.60624947981401 -2.73415818647905 -4.56065049604936 -9.50757661299272 -6.951370863481 -11.6587492509322 -9.40006509260698 -2.62686601118608 -1.00099435286089 -4.63856378035112 -4.83224549727007 1.96542486710982 -0.606291441483933 0.219514222578567 9.13931974931197
-3.77442509911277 -6.50839955589988 -13.0777850844643 -10.4301372267983 -3.68817860863426 -2.0434985854409 -4.30116231224754 -9.15848500511863 -6.65890652916648 -9.56845433495262 -8.16050679466941 -1.97315366051414 -0.450767109610819 -3.30247456810691 -3.68237454674461 3.13579409339211 0.308666636727072 1.24719469764016 9.63183157660744
-3.19584200598977 -6.61279986121438 -12.6685516617515 -10.6095192215659 -3.21513865210793 -1.74131319739602 -3.85196802832863 -8.68996165015481 -6.71805689551613 -10.872380473397 -8.55787966468117 -2.13254664160988 -1.02168963172219 -4.13834498145363 -4.07071993567727 2.88208272240379 0.824459812857889 0.141529820182107 8.27916695854881
-3.273335907676 -6.67428729317405 -12.4616293647073 -10.5539526679299 -3.42381617806175 -2.0178656317971 -4.51397845528343 -9.49988314888694 -8.03332469246604 -10.8951639868996 -9.15190264961936 -2.78417346260764 -1.63879153511741 -4.38086077950218 -4.26258418343284 2.84009220816872 -0.00990626595237032 0.28550389029763 8.81724217154763
-1.78551783995195 -5.29923739866777 -12.2470790429549 -9.74331202940508 -4.39486422972246 -2.05949511961504 -3.01564517454668 -7.80921092466875 -6.00820842222734 -9.65347972349687 -8.11307445005937 -0.963641314073044 0.0661362127824248 -2.55238070921465 -2.62470546202226 4.95026478333907 1.59220203919844 1.94993481202559 9.33881363435225
-3.27645457874645 -7.06696094166149 -13.5572315562855 -10.8098389018666 -4.5485931743275 -3.14598048817028 -4.30367816578258 -9.36482967029918 -6.50638164173473 -9.54175914417614 -9.24449885975231 -2.26697696339 -0.596086155284535 -3.06334842335094 -4.2534328807484 3.92602383006703 0.262920726429332 0.673393596302379 9.57678638805043
-5.64141246622259 -8.56281444376165 -14.8644692594355 -12.2312657529658 -4.78251811807806 -3.49271556680853 -5.86473438089544 -10.5346676999872 -8.27876636331732 -11.5721699888056 -9.97701618021185 -3.39630863016302 -0.649852483922785 -4.82270404642279 -5.43522426431829 2.67918136770075 -1.66731616800482 -0.0355279142206371 9.19212749654596
-6.05575134970925 -8.74646332480691 -14.7931132576682 -12.0337519905784 -5.53307297446511 -3.57394173362038 -5.22193100669167 -9.98961212851784 -7.34865715720437 -10.8316169045188 -9.78135254599831 -2.67211106040261 -0.478293921730735 -5.28125717856667 -5.97701790549538 0.932768318869851 -0.479184653542259 1.1440224387429 10.3834538199685
-5.98624287518588 -8.37719403180209 -13.7835184183988 -11.3890997019681 -4.42627583417026 -2.48329029950229 -4.80848179730502 -9.40026532086459 -6.26856099042026 -11.2968298045072 -9.70807896527377 -2.40372143658725 -1.30909596356479 -4.59822522076693 -4.33757840069858 2.17000903216275 0.118632689389315 0.346331969174472 9.44109763232144
-5.60956683592363 -8.59067073301836 -13.4932681603865 -11.6802703423934 -4.92017856077715 -2.73545756773515 -4.18762126402422 -9.00825801329179 -6.07866015867754 -11.1057063622908 -8.97365870909258 -1.9968825860457 0.646284909681839 -3.27577891783281 -4.06614413694902 2.89638790650801 -0.224249987168747 1.33933720155196 9.52745518250899
-4.52147352912209 -7.52714979865334 -13.2539182923057 -11.3226629517295 -4.6147238037803 -2.64731276252053 -3.52758467414163 -8.56086600043557 -6.26819288947366 -9.36283552863381 -8.81830084540627 -1.79395163275979 0.31490075371482 -3.63949454047463 -4.03180372931741 3.11739766381003 0.478711483695289 1.50892579338767 9.75315320275046
-3.28776714151556 -6.4190766507929 -12.7146393949335 -9.9631383115595 -4.05748531168157 -1.99165508096868 -3.31835147684271 -8.09381076639349 -7.09758540933782 -8.75703784769232 -8.36004230325872 -1.01659747903997 1.28461673909968 -3.04210826700384 -3.43526241129095 3.24949768239802 1.40480831319636 2.39167717153376 9.3983528917486
-4.27203316255049 -9.37606567902998 -13.4152082876726 -11.4015154318376 -6.0319094137712 -3.56993813081221 -4.37462753816084 -9.63688606782393 -8.27005905671553 -11.4759993032976 -9.17459625764327 -3.01074547334151 -0.715524144606157 -4.6157431082292 -5.2452768759294 1.74734740690752 -0.445184178785844 0.583881907029586 8.2577920480208
-6.25197142687711 -8.68722457018766 -14.578486624631 -12.5996810826388 -6.36434477892789 -4.77877158251676 -6.39770239916715 -11.27239150134 -8.78490752306852 -13.0349075230685 -11.1960746678439 -4.22408408251676 -2.17359656420621 -5.58302802172574 -6.53965109911832 0.430376824465664 -1.60480803576383 -0.923358145627109 8.76907902630893
-4.6341588713906 -7.19382645867088 -13.4905545928262 -12.0857732512734 -4.67747666619041 -3.51459100029685 -5.68985917351463 -10.5298650481484 -7.68926980278709 -12.2783601500771 -11.0100305297158 -3.38594987175681 -1.49581124565818 -5.39913155815818 -5.45800759575584 0.372942187569357 -0.1056058623574 0.48124716498635 8.97249243476174
-5.53536128997803 -7.63589000701904 -14.140513420105 -11.9139223098755 -5.29185390472412 -3.78518962860107 -5.35459041595459 -10.3700742721558 -7.21667194366455 -11.8630323410034 -10.4013071060181 -3.21609401702881 -1.69509220123291 -5.63301181793213 -6.32239627838135 0.292675971984863 -0.717556953430176 0.14637279510498 9.14852523803711
-4.50398425188931 -6.67119578448209 -12.6986349019137 -10.2618272694674 -3.6898267659274 -1.81976489153775 -3.94177798357877 -8.23103884783658 -4.2681901845065 -7.95590762225064 -7.53770045367154 -0.70202044573697 0.820760926333342 -2.8999212178317 -3.64449099627408 3.08633156689731 1.16884251507846 2.83821888836948 11.9156891909513
-5.72063535343517 -7.19528859745373 -13.264103828777 -10.5800771106373 -3.04027646671642 -1.60776799808849 -3.77196973453869 -8.41264432560314 -4.90053266178478 -9.2219800342213 -7.99311154972423 -1.01625913273205 1.26428705562245 -2.50054639469494 -3.85272687565197 2.5189638744701 0.393136085163462 3.68840986598622 12.2722907673229
-5.97426385879517 -8.48359842300415 -13.9410321235657 -11.8050171852112 -4.55401391983032 -3.34785051345825 -5.38984270095825 -10.2454621315002 -7.72479219436645 -10.7926556587219 -10.7308079719543 -3.44599313735962 -0.712930393218993 -4.57333726882934 -5.36339159011841 0.937393474578858 -1.35631151199341 0.703897762298585 10.8191011428833
-4.65231079621748 -7.54497856660323 -13.3804888205095 -10.7457651571794 -3.30226463838057 -2.11419243379073 -4.2528280691667 -9.17978806062178 -6.69497055573897 -9.99032921357588 -9.48080582185225 -2.1975302176042 -1.12119049592452 -4.36590523286299 -4.90295929475264 1.51353888945146 0.0796208901838824 1.39101653532548 11.5018902345137
-4.73842118870128 -9.24555276523937 -13.8777110446583 -11.3105151523243 -3.68545220981945 -1.8896090854298 -3.75299714695324 -8.89010499607433 -5.93780587803234 -11.7999713290821 -9.52099870334972 -1.91354249607433 -0.575846420634878 -5.07451890598644 -4.41924928318371 1.37314916957508 0.548869384418833 2.04204107631336 12.2992313038219
-4.6061149337075 -7.94594342491844 -13.0049033858559 -9.97534138939598 -2.87945134422996 -0.830588886954569 -3.59019810936668 -8.07677609703758 -5.18571812889793 -7.24422986290672 -8.4282527663491 -0.599099705436014 0.416115214607931 -3.56331975243308 -3.87494237206199 1.66401331641457 0.908731868050314 3.04873793341897 14.4550608895042
-3.60385893041437 -6.29898069555109 -12.162942869013 -9.86376951391047 -2.78878400976008 -1.25896452123468 -3.66463659459894 -8.07993314916437 -6.93995092565363 -7.14111707860773 -7.70907209569758 -1.07169531041925 0.231330888921566 -3.75247381383722 -4.00515936071222 1.94689561670477 0.468612688237972 3.28523732965643 14.4469199353998
-4.06668011058461 -6.08193699229847 -12.0265418659557 -9.89889828075062 -3.21773258556019 -1.04797283519398 -2.7516566883434 -7.56004635203968 -5.0173751484264 -9.01562992442738 -6.95661655772816 -0.755295909534802 0.776907764781605 -2.80031505931507 -3.27587429393422 3.24342807422985 1.44584926258434 3.54424079548229 14.3599251140248
-4.05930924849077 -8.73880029158159 -12.311250929399 -10.1992914720015 -2.96208024458452 -1.27495027021928 -2.82812524275346 -7.79773736433549 -5.73668122725053 -9.68461442427202 -8.12373757795854 -1.32727456526323 0.170625443892046 -2.6105635209517 -3.24708390669389 3.29026007218794 1.05048536820845 3.25955557389693 14.5547950224443
-4.71314399025657 -6.93818251869895 -13.0234715201638 -10.504100487449 -3.27358596108176 -1.68426673195579 -3.67274253151633 -8.45217482826926 -6.22476737282493 -9.47506301186301 -7.8723255851052 -1.84687583229758 -0.0770146109841079 -3.74002616188743 -4.15212981484153 2.13551552512429 0.209833457253197 2.34393913962624 13.3235104820945
-4.78834098469127 -7.48407310139049 -13.4726690639149 -10.4754690517079 -2.95904296528209 -1.28947967182506 -3.19817870746959 -8.19590133320202 -6.63351195942272 -9.90767806660045 -8.5296873439442 -1.84071487079967 0.309229434620249 -3.62124198566784 -4.24218314777721 2.26240784038197 1.22209793437611 2.31008583415638 13.1754122387279
-5.47383286736228 -8.35480477593162 -14.0197770812295 -11.0345304229043 -5.34407975456931 -3.16303803704002 -5.07369019768455 -9.5437047698281 -6.59081055901267 -9.79382302544334 -9.80868508599021 -2.87026955864646 -0.74631860039451 -4.61467149040916 -4.89317872307517 2.09388754584572 -0.367875836112283 1.39567396857522 11.6384589455344
-5.8517146023837 -8.38179349032315 -13.4924673947421 -10.3925146969882 -3.48385953036222 -2.27465771761808 -4.74349736300382 -9.43678044405851 -7.90428303805265 -10.8228030118075 -10.2214445981112 -3.11785458651456 -0.0408301266756936 -5.40949009982022 -5.65831708041105 0.300383099642666 -0.312541476162998 1.76992274197665 12.2507553187284
-4.79751242724332 -6.33674086657437 -12.3356460484591 -9.1356052311984 -2.89266432848844 -0.750984564694491 -2.46977461901578 -7.13298262682828 -3.78131140795621 -6.55380286303433 -7.17999686327848 -0.492563620480624 3.82242737683383 -1.27370490160855 -2.56871451464566 4.63378106030551 1.24196206006137 3.97270642193881 13.8885875788602
-4.66420241269198 -7.51397963437167 -13.3155200091275 -9.72034712704745 -3.92058058652011 -1.79937239560214 -3.12533446225253 -7.24353285702792 -3.80065794858066 -6.57064124020663 -7.67350455197421 -0.183176716891204 3.35749653902921 -1.93395682248202 -2.97198935422031 3.91900471774014 1.44689110842618 3.76855115023526 13.2616126927462
-3.94271515065973 -7.27750061208551 -12.5427937334234 -10.3029751604254 -3.4511246507818 -1.41203354055231 -4.65149543935602 -8.35498665029352 -4.98612831289118 -9.56579063588923 -9.16815803701227 -1.8190502947027 1.70096160715277 -3.45121811086481 -4.36465500051325 3.571929472143 0.045196073705501 2.51683189218695 13.0179248029535
-2.89857674511996 -5.77800751599398 -11.7548770991239 -10.4977016535672 -3.73980523022738 -1.51149369153109 -2.65502930554477 -7.35890198620883 -4.9583587733182 -9.08655930432406 -7.27668190869418 -1.01828766736117 3.40640639391813 -1.80401039990512 -2.80823136242953 4.25419043627652 1.0404205235568 3.24482535448941 13.0556349667636
-4.09470838199962 -6.65750783573498 -12.407393394817 -9.76340573917736 -3.26784413944591 -1.41464513431896 -3.3224667895924 -7.55968183170665 -3.79347127567638 -6.72578900944103 -7.81787198673595 -0.431176124919546 2.17247110713612 -2.39113324772228 -3.90857213627208 4.32447534907948 0.919907630573618 3.28129679072987 13.8423734318126
-4.97555020072243 -6.28456166007302 -12.4914517662742 -10.0362019798972 -2.75279667594216 -1.33059551932595 -3.03112080313943 -7.99019291617654 -6.19521000602029 -9.24379208304665 -6.99422123648904 -1.84716274955056 1.62033602974632 -2.81132557608865 -3.45610287406228 4.12855193398216 0.84481951973655 3.72335860512473 12.6961736418984
-3.2938872424039 -7.0652438250455 -12.2666998949918 -9.5354529467496 -3.40732870968905 -1.38276778134433 -2.66800413998691 -7.68998633298007 -5.1043120470914 -9.20847998532382 -7.76381598385898 -0.666907414523038 1.36729516116056 -2.93713293942538 -3.0977202502164 3.03337468233975 1.2709378155795 3.86363019076261 13.0835036191073
-2.89863409562544 -5.91560377641158 -11.7217427687211 -9.6622277693315 -2.23269476457076 -0.822971482710404 -2.94932951493697 -7.78046621842818 -4.87285055680708 -8.36334433122115 -8.11499990983443 -1.25307478471236 0.763715605302291 -3.88943686051802 -3.51509871049361 1.45582948164506 1.06453309492631 2.77911935286089 11.8418296380477
-3.03041965311224 -6.01332027261907 -11.8856423551386 -9.59603816812688 -2.92596179788763 -0.915122335607354 -2.76410991495306 -7.63672382181341 -5.87358791177923 -7.64794093912298 -8.06542712991888 -0.877345388585869 -0.125418966466729 -4.12362605875188 -3.37508327310735 2.44234722310847 1.1392428224737 2.81121128255671 11.2950341051275
-4.76574394919655 -6.11634514548562 -12.4803473732688 -9.53335831382058 -2.94356034018777 -0.877369620583274 -2.59753296592019 -7.50945160605691 -4.90241120078347 -7.86672470786355 -8.79457352378152 -0.227917411110617 1.05946471474387 -3.69921944358132 -3.41170952536843 1.86107375405052 1.11852004311302 3.25324370644309 14.8177721717141
-4.42372976649891 -6.51593481410633 -12.6560257564891 -9.92883001674305 -3.42855917323719 -2.06834303249012 -3.30556570399891 -8.171095718037 -5.52475248683583 -10.8084190975536 -8.13665281642567 -0.878037322651256 0.475606094707143 -3.89353453029286 -3.75802313197743 2.06145776401867 0.340636383403432 2.46905053745617 13.9197541583668
-4.81583261489868 -6.45440530776978 -12.4779458045959 -9.61683893203735 -3.02025079727173 -1.06754350662231 -3.25199747085571 -7.41043329238892 -3.96870088577271 -9.49262475967407 -7.84904718399048 0.0788893699645996 0.885463237762451 -3.41350793838501 -3.89252138137817 2.08238554000854 0.696927547454834 3.32854509353638 14.050498008728
-4.15371793400158 -6.54861920963634 -12.1254376758229 -9.48029416691173 -2.42677014957775 -0.536267219890249 -3.20017903934826 -7.60315793644298 -4.05044263492931 -8.9118279803883 -8.87728971134533 0.273581565510142 1.37142855037342 -2.81447881351818 -3.70974630009044 2.18243128169667 0.978985847126353 4.02747255672108 14.3229618679393
-3.96090654893355 -7.05067019029097 -13.5849338011308 -12.5045371489091 -4.64827684922652 -2.60729364915328 -3.98083071275191 -8.72579912705855 -5.35168222947554 -9.82661776109175 -9.03667788072066 -1.15807108445601 -0.219726129011676 -4.11943964524703 -4.25362162156539 1.72248502211137 -0.179070992903277 1.39864964918657 12.3698157830672
-3.05415913841941 -6.75639340660789 -12.9143352248452 -10.8179034926675 -5.09534642479636 -3.13010785362937 -3.91259953758933 -8.83493611595847 -5.42776295922019 -9.04433820030906 -8.01785084984519 -1.36234280846336 1.17991640784524 -2.39091679833152 -3.31047818443992 3.54731753089211 0.239030864021995 2.68859770514748 12.4997177384116
-4.72841465689919 -7.72198498465798 -13.9654523155906 -11.8822404167869 -5.32164967276833 -3.43777096488259 -4.91325772025369 -9.74015248038552 -7.32216656424783 -10.8819562218406 -9.82370960929177 -2.35714543082497 -0.626117827675561 -4.45829785086892 -5.0187970421531 1.57671534798362 -0.480018737099389 1.75456988594749 12.1068247535012
-3.77992497357455 -6.69985257062045 -13.1396013346585 -10.7107816782865 -4.00435505780307 -2.14957295331088 -3.99207936200229 -8.75208531293002 -6.41091786297885 -9.27710400494662 -8.51144467267123 -1.77917920025912 0.376012221249667 -3.88970051678744 -4.18134365948764 1.96723498431119 0.268374815854159 2.0764421376315 11.6722334775058
-3.49421821074052 -5.90620551542802 -11.8033441110091 -10.2318814797835 -3.38972220854326 -1.52266631559892 -3.21656356291338 -8.03394637541338 -5.51666198210283 -9.17486510710283 -7.50350509123369 -0.465754847093063 1.01728882356123 -3.35035071806474 -3.00674567656084 2.66068710847334 1.1950155691667 2.86308064027266 12.3248497442766
-3.95027655688199 -6.75698203173551 -13.3906394871798 -9.62056655016812 -3.44450110522184 -1.73548621264371 -2.9253570469943 -7.72237319079312 -4.32427901354703 -7.4014255436984 -6.83425826159391 -0.101634207638828 1.75743180188266 -1.66384047594937 -2.52987212267789 4.43239193829623 1.04958802136508 4.22241860303012 12.2148593035611
-3.31732394478538 -5.59372355721214 -12.6990607001565 -8.99605777046897 -2.68976046822288 -0.660406372763894 -2.46964099190452 -7.35036113045432 -4.86187007210471 -7.86945178292014 -7.10224559090354 -0.00917269966819134 1.37985966422341 -1.74493624947288 -2.4920656897805 4.84059975363991 2.48879120566628 3.77379963614724 14.8239350102165
-3.60145240263505 -6.05120139555498 -12.6919065041976 -9.98966842131181 -2.93964629606767 -1.0241323037581 -2.7006631417708 -7.61593871550127 -4.59664588408037 -7.19258742765947 -7.60719542936845 0.072169728712602 1.52188057465987 -1.92829184965654 -2.82135634855791 3.75494236512618 1.45443100495772 3.20250458283858 13.0858196692033
-3.06190177744085 -6.09224006479437 -13.0424849683588 -9.97467872446234 -3.29775878732855 -1.66932365244085 -2.78633567636663 -7.12829658334906 -7.26722022836859 -8.1508528882807 -5.51131698435003 -0.183401792699641 2.89955547506159 -0.837029188329524 -1.80978080576116 5.26955345327204 1.6180737322027 4.3075907533819 11.8620188539678
-3.34657852866433 -6.51650612571023 -13.1002654335716 -9.80578606345437 -3.01709549643776 -1.16774933554909 -3.09531014182351 -7.48922531821511 -5.07120506980202 -8.68770973899148 -7.4217604897239 -0.334262778542257 1.50472075722434 -1.81197350241921 -2.69573204734109 4.45673186562278 1.83311850807884 3.59657485268333 11.2788186766885
-2.23868281624534 -5.81910807869651 -12.7363138892434 -9.90396601937034 -3.49894244454124 -1.57220370552757 -2.76248271248557 -7.59150607369163 -5.87695224068382 -7.66703326485374 -6.56358630440452 -0.295416901328348 2.25764172293923 -1.73794848702171 -1.73214442513206 5.00272553183816 1.82839291312478 4.13705914237282 10.96070282676
-1.49993568767201 -6.30066925395619 -12.8291955601085 -10.5074182163585 -4.45118767131459 -2.40946251262318 -2.54190307963978 -7.37309318889271 -5.6234937321056 -7.79892402995716 -6.76941543925892 -0.637093127857554 1.94959968220104 -0.86839348186146 -1.00981384624134 5.48656886707653 1.5631574977528 3.35106605182995 10.6449412692677
-1.23487182963978 -5.35971733440052 -11.8309468876232 -9.33845993388783 -3.66396805156361 -1.52952476848256 -2.25501533855092 -7.46977325786244 -5.86685463298451 -8.60233589519154 -6.4965333591808 -0.822112048755994 1.47921279560436 -1.98007103313099 -1.20052048076283 5.01983646046031 2.04858497272838 3.24549010883678 11.4598851550709
-3.51859431700273 -7.18944697813554 -13.8710055871443 -10.6308970971541 -3.73107486204668 -2.45375400023027 -4.43445926146074 -8.995404772325 -6.31792598204179 -10.4884601159529 -9.34709887938066 -1.77861552671953 0.589401669935746 -3.93537669615312 -4.03719096617265 2.33251614137129 0.427965589003129 1.16502995057539 9.18586010499434
-3.42650768106634 -6.88450595682318 -13.418546407873 -10.6838261777704 -5.10628673380072 -2.80056545084173 -4.03340503519232 -8.5343339139765 -5.83794376199896 -8.5401818448847 -8.60977145975286 -1.15976306741888 0.943556100671941 -2.79573032205755 -3.19681140726263 4.15576103383844 0.807686120813543 3.38620594198053 9.51400402242487
-3.22731135975231 -6.94110034595836 -13.7144615520131 -10.4333488811146 -3.63589023243297 -2.20417331348766 -3.8118297923695 -8.636903034557 -6.10957645069469 -9.60248302112926 -8.83693240772594 -1.80116771351208 1.08128811229359 -2.74360202442516 -3.41432689319958 2.9814527164806 0.671898616443979 1.89365459788929 9.57230163921009
-3.89477734999223 -7.98126988844438 -14.0261078401045 -11.1009026093916 -4.42479711012407 -3.00132756666704 -5.22785191969438 -10.1371593995528 -8.21035771803422 -11.8333492799239 -9.84031110243364 -3.61141400770708 -1.2919922395186 -4.47687344984575 -4.27158742384477 2.12494272752242 -0.332321219010787 -0.035697989030318 8.19738668961958
-3.34348082108931 -7.65083670182662 -14.6001813368364 -11.1335694746538 -5.00192236466841 -3.18156599564986 -4.93313002152876 -9.42403006120162 -7.43361258073287 -8.93561911149459 -9.06280111833052 -2.02638983293013 -0.459769959883257 -3.41089605851607 -3.96001791520552 2.85598016218706 0.315145735307173 1.39020944075151 9.08235669569536
-5.72992577986284 -9.50748887495561 -14.0127760453658 -11.2162004991011 -3.62005105452104 -2.39271226362749 -4.00768151716753 -8.61734452681108 -6.79062333540483 -10.0615259690718 -7.19013085798784 -1.58622231916948 0.750663133101028 -2.8900972886519 -3.59600511030717 3.19832548661665 0.10766539140181 2.41480192704634 10.6954663710161
-4.38263223821466 -8.85110948736017 -12.9951162164861 -9.76974199468439 -3.15550134832209 -1.23648546392267 -2.90659425908869 -7.7389516657049 -5.67515657598322 -8.914971334284 -6.79759882146662 -0.398537618463688 1.64304258173162 -1.95483682805841 -2.47388361150568 4.15771486108953 1.31935216730291 2.89261342828924 10.8764577085322
-3.80225289951671 -7.31361116062511 -12.3389827121388 -10.539618622173 -3.11017335544933 -1.54826844822277 -2.64995111118663 -7.65835679661144 -4.77125085483898 -8.79610932957042 -6.36130059849132 -0.398135315288197 1.25551115382801 -2.4359713901173 -2.21057618748058 3.91342913020741 1.65034185756337 2.10756193507801 10.5248840938915
-4.46773424148559 -8.7818154335022 -13.1183918952942 -10.3653096199036 -3.93365755081177 -1.77005662918091 -3.16044511795044 -7.69802751541138 -4.20658960342407 -8.75969591140747 -7.49342622756958 -0.261858844757079 1.96602926254273 -2.02925958633423 -2.97607507705688 3.73890790939331 1.09552869796753 3.74956045150757 10.8462816238403
-4.15632586045699 -6.95490412278609 -12.8347945646806 -10.4371638731523 -3.69261507554488 -1.65136675401168 -3.24558786912398 -7.71881823106246 -3.67662767930464 -8.72886232896285 -7.9083438353105 -0.586499734358355 1.8075699372725 -1.91522936387496 -3.034593148665 3.8344311280684 1.18904920057817 3.86633439497514 11.5948199792342
-3.25560682470148 -5.27101057226008 -12.2021953409368 -8.83907621557062 -3.30292814428156 -0.415164167230781 -1.83791654760187 -6.40169065648859 -1.5939170664007 -6.08380048925227 -6.32480352575129 1.18726426904852 3.91949731653387 -0.494755918329414 -1.90841215307062 5.175556009466 2.69016153162176 5.31655103510076 13.1338036710566
-4.2152474229986 -6.58037498647516 -11.9020340746099 -9.71241501027887 -1.37139633352106 -0.23232963735407 -1.4490006273443 -5.92076233083552 -2.40456321889704 -5.49875000173395 -5.04797104055231 1.46977874582464 3.99118110483343 -0.0818322008306325 -1.38815239126032 6.14292499368841 2.76432105844671 5.58086177652532 14.5766274625605
-4.82291061227972 -6.23903686350042 -12.8835204297846 -9.2050593549555 -2.51206809824163 -0.890100782567803 -2.59200698679144 -7.26149589365179 -4.05065376108343 -8.68058997934515 -6.51157028024847 0.14865844899958 2.35344284231013 -1.75195724313909 -2.82153732126409 4.34173267537897 1.45776146108454 3.59857814962214 12.2669526880438
-5.77733919837258 -6.69207308509133 -13.8270199082114 -9.65685198523781 -2.68877337195656 -1.42782709815285 -2.49196360327981 -7.47417376258156 -4.20623896338723 -8.44293902137063 -7.22826502539895 0.0137412764809355 3.19555833122947 -0.664639689705588 -2.30808184363625 5.34586980126121 1.53344037316062 3.45261933586814 11.5616629340432
-3.75777733542703 -6.87269699790261 -13.3436366341331 -10.8012763283469 -2.42342293479226 -0.977429511330346 -1.98546707846902 -6.85903084494851 -3.57419884421609 -7.84703552939675 -6.17590058066628 0.21909415505149 3.43588244698264 -0.0631381294944084 -1.30188858725808 5.95159613869407 2.2228440024636 3.97328841469504 12.5933574416421
-4.23962813290683 -8.58268385800448 -13.253382023898 -9.11355620297519 -2.11085539731112 -0.736481007662686 -2.34031325253573 -6.89280920895663 -3.1930888262662 -7.48296576413241 -5.41629820736972 0.50412339297208 3.22761601534757 0.0483796032992281 -1.58754187497226 5.70860737887296 1.76024598208341 3.91574353304776 12.4185506733981
-5.36162892254916 -8.3249925700101 -13.8464006510648 -10.1129812327298 -1.83747616681186 -0.891543778506193 -2.51266423138705 -6.38985958966342 -4.25872746380893 -7.40718403729526 -5.22971287640658 1.08560618487271 4.07691630450162 0.030714598569002 -1.55195179852572 5.88650664416226 2.20246943560513 4.48083743182096 14.1045189770785
-7.60905865755948 -9.8780444058505 -14.8325732144442 -10.6947939786044 -3.80851010409268 -2.30704907503995 -2.55468777743253 -7.15797070589932 -3.98920277682218 -7.84490040865811 -5.89249066439542 0.0574299899014576 3.66135855588046 -0.537069598111238 -2.76385525790128 4.43251295956698 1.0859791842374 4.33368559750644 13.9452211466703
-5.6230711850253 -9.40369175997647 -15.1990199002353 -11.8040041836825 -5.76391553011808 -4.21378277865323 -4.38157986727628 -9.28311871615323 -7.08704518404874 -9.34739827242765 -6.94366978732022 -2.31764744845304 1.14126063260165 -2.05428265658292 -3.52913807955655 3.67634631070224 -0.126359454068272 2.66008330258456 12.4438548174771
-4.89795541763306 -11.3048233985901 -15.5299172401428 -12.9870800971985 -5.73595666885376 -5.24905443191528 -4.73929643630981 -9.64201211929321 -7.15997743606567 -9.31349611282349 -7.77794122695923 -3.09903192520142 0.807815074920654 -1.52283716201782 -3.35183954238892 3.95130777359009 -0.414494037628174 0.891305446624756 10.9486927986145
-5.32795243696733 -10.9409018083052 -14.4039793534712 -12.1653280778365 -4.92898087935014 -3.97568421797319 -4.87729936079545 -9.52592759565874 -7.24000840620561 -9.64467912153764 -8.94601159529252 -2.64273171858354 0.309912629560991 -2.74244981245561 -4.45971017317338 3.49281115098433 -0.547869734330611 1.16042990251021 11.3235296682878
-5.30822238922119 -9.00916347503662 -15.3104215621948 -12.3600831985474 -5.10612354278565 -4.07484302520752 -4.49901638031006 -9.46707973480225 -6.87158260345459 -9.95213947296143 -9.04531726837158 -2.76504001617432 0.533778572082518 -2.25110492706299 -3.75390682220459 3.43000068664551 0.57526340484619 1.26253261566162 9.66313018798828
-4.7719500541687 -8.27201871871948 -15.2733729362488 -12.5336344718933 -6.2890513420105 -4.94934682846069 -3.96158246994019 -8.69392423629761 -6.28695135116577 -9.74872045516968 -7.91173582077026 -1.83991842269898 2.20084543228149 -1.33845357894898 -2.97278242111206 4.47576303482056 0.349883747100829 2.29473657608032 12.2859270095825
-5.60601059306752 -9.63615242351185 -15.334949649464 -13.0383988987316 -6.33818832744252 -4.90889946330677 -5.7906266819347 -10.4937230717052 -9.18364349712025 -9.2757398258556 -8.65316406596791 -3.89962593425404 0.065402828563343 -3.65009895671498 -4.59008613933216 2.77161487232555 -0.454267657886852 0.645118557323109 11.4752224315297
-6.96852136091752 -9.39123940901323 -15.1721956773238 -13.2719996018843 -6.60590196089311 -4.94731164412065 -5.95922685102983 -10.8568403764205 -9.66754174665971 -12.5854170365767 -10.0550196214156 -5.57879853682084 -1.51894975142045 -4.13465142683549 -5.49118638472124 2.09028791947798 -1.62101960615678 -0.821325544877485 11.1808111624284
-6.15369303443215 -8.6757210037925 -15.8822773239829 -14.5333164475181 -7.7646110794761 -6.32333834388039 -6.99148256995461 -11.9311531326988 -12.0114315293052 -12.6359089157798 -9.99448855139993 -6.9490535996177 -3.37226183631203 -4.52477724768899 -5.03834421851418 1.52500073693015 -2.13031847693703 -2.69737322547219 8.4018518187783
-6.02115647576072 -7.36833970329978 -14.8156587340615 -13.5378038146279 -7.049667523124 -5.24425713799216 -6.28562752983787 -11.4102937438271 -11.3485738494179 -11.5259172179482 -9.72901170037009 -5.89533631584861 -2.89475648186423 -4.96452157280662 -4.60661332390525 1.75206358649514 -1.32297341606834 -1.99795167229392 9.54116804816506
-5.31226862127131 -7.88048494512385 -14.7230752771551 -12.5905011957342 -5.866485006159 -4.95623911077326 -4.92613924199885 -9.94738329107111 -9.7255052393133 -11.0938638513738 -9.1928018396551 -4.36439836675471 -1.54452074224299 -3.36610353643244 -3.7827733820135 2.85790502374822 -0.676564580743964 -0.792439824884589 11.4661403829401
-6.6783523906361 -8.95140842090953 -15.6237926829945 -13.3412056316029 -7.00141719471324 -4.77303508411754 -5.08193019520153 -10.0769386638295 -9.00970462452281 -11.0708370555531 -9.59090045582164 -3.78512767444957 -1.56008723865856 -3.80529788624156 -4.55284503589977 2.27732464183461 -1.10548785816539 -0.0576343883167603 10.9035606037487
-6.31113335002552 -8.92654320109974 -15.6140565525402 -13.727852786671 -7.24628158916127 -5.48674866069447 -6.27198501933705 -11.0017976414074 -7.51281067241322 -11.5936193119396 -10.8080968510021 -3.70399566997181 -2.62472816814076 -4.76677223552357 -5.58842750896107 1.50521186481823 -1.33610817302357 -0.753380740772595 11.8207383502613
-7.69553740241311 -10.1460798523643 -16.4495409271934 -14.1950319550254 -7.77678473212502 -6.56190283515237 -7.58366186835549 -12.1036184571006 -9.18161566474221 -12.3890646240928 -11.5434511444785 -4.6967809937217 -2.71955473639748 -5.69560606696389 -5.71915037848733 0.78670708916404 -2.85009176947854 -1.48723585822366 9.70419518730857
-5.50939637097445 -8.15852623852816 -14.8564289179715 -12.9592159357938 -6.75166397961703 -5.07249337109652 -5.70648842724887 -10.5563190546903 -7.90255051526156 -11.0734928217801 -8.62686425122348 -3.63095742138949 -1.36343460949984 -3.50595551404086 -3.40639382275668 3.02958029833707 -1.19710045727816 -0.293795403567227 11.5774328145114
-4.87476403496482 -7.79961449883201 -14.3053117491982 -11.7774244048379 -5.3925615050576 -4.01327950737693 -4.67264611504295 -9.8892484404824 -7.37865502617576 -10.4282384612344 -8.46503121636131 -3.13205964348533 -0.893044064261698 -3.66255433342674 -4.26755959770896 2.8595718643882 -0.219885418631815 0.807511737129904 11.2675794861533
-4.96809910860929 -8.06183003512296 -13.8036646756259 -11.5507063778964 -5.30901097384366 -3.71076344576749 -4.7628416928378 -9.54116582003507 -6.55857609835538 -10.4384322079745 -8.99328564730558 -2.74581860628995 -0.689710131558506 -3.71595143404874 -4.19907902804288 2.99009180935946 -0.218604555996983 0.610809811678799 10.5064368334683
-5.18153583353216 -7.89245998209173 -13.9747639829462 -12.8698044950312 -6.72316371744329 -4.62164127176458 -5.59993755167181 -10.7627507383173 -8.23414241617376 -11.3150006467646 -9.51143657510931 -4.05706607645208 -1.24349986856634 -4.17365276163275 -5.28136073892767 1.98224247152155 -1.24825870340521 -0.644044988805597 10.2508601015264
-4.06901061318137 -8.09678351662376 -13.7476204612038 -11.6677483298562 -5.72082984230735 -3.73994338295676 -4.48136031410911 -9.4047344901345 -9.38793265602805 -9.85776793740012 -8.71208083412864 -3.67775046608665 0.104346396706323 -2.84393393776633 -4.26891219399192 2.98935234763406 0.37814820029519 0.613530280373315 11.1453772804954
-5.95918437784368 -6.55385753458197 -13.935147970373 -12.228568761999 -5.96028682535345 -3.84195682352239 -4.72875949686224 -9.53862354105169 -6.60760471170599 -9.28741618936712 -9.31095096414739 -2.50595447366888 0.0257819002324879 -3.44556972330267 -5.05913898294622 2.43449428731745 -0.529851644689387 1.45887592489069 14.6222307985479
-5.51806261756203 -7.90641978003762 -13.8814239762046 -12.4711570999839 -6.17374804236672 -4.68294146277688 -5.23650744178078 -9.77445605017922 -7.83715059973977 -11.6566734574058 -8.34181025244973 -3.73552897193215 -1.15635683753274 -3.97833445288918 -5.25320246436379 1.99774739525535 -1.03547671057961 0.066461537101052 12.0291852690957
-5.17826896147294 -7.85120444731279 -14.3681054635481 -11.757967524095 -7.12068610624834 -5.13711219267412 -4.73375945524736 -9.52255874113603 -7.59036117033525 -8.83547835783525 -8.67704253630205 -3.42993026213212 0.301385350660844 -3.60347419218584 -5.14122443632646 2.27935928864913 -0.371288828416304 1.0361704306169 13.5699009375139
-5.75301108793779 -8.35987410978838 -14.2449105782942 -12.9725659890608 -7.24130187468095 -5.09361205534502 -4.87524733976884 -9.98752341703935 -8.69238601164384 -11.7883237405257 -9.20836768583818 -4.36889014677568 -0.150069574876266 -3.9927114053206 -5.23451934294267 1.8439699606462 -0.646375040574508 0.475311894850297 12.4701453642412
-5.89246955351396 -8.84738936857744 -14.8060685677962 -12.1541844888167 -6.83256736235185 -4.75795379118486 -4.99824729399248 -10.1144162698226 -9.22735801176592 -11.8152505441145 -8.17314353422685 -4.62564101652666 -0.431369928880173 -3.59077086882158 -5.54521003202959 2.10493263764815 -0.982324747605759 0.304385991529983 12.7031382040544
-6.22765884399414 -10.3095909118652 -15.4485717773438 -14.3382545471191 -7.08805809020996 -5.72493133544922 -7.16078720092774 -12.0591789245605 -11.1168743133545 -13.5119338989258 -11.8990379333496 -5.95701560974121 -2.94629058837891 -6.1966682434082 -6.52135810852051 0.140674972534178 -2.67715797424317 -2.53373489379883 8.41385021209717
-6.15804337588224 -8.75423096743497 -14.9555230053988 -12.2808117779818 -6.94557427493009 -5.20124291506681 -6.31915139285001 -11.4015755566684 -10.2207798871127 -10.759222498807 -11.1951947125522 -4.99933671084317 -1.77467965212735 -5.31300782290372 -6.03035401430997 0.57885886105624 -1.41812371340665 -0.643297663601963 10.0535254565152
-6.25337163751776 -8.66277448480779 -14.9696706945246 -13.023301523382 -7.27703038995916 -5.71520940607244 -6.37260572260076 -11.1615251714533 -10.285451334173 -11.3944219762629 -11.1111997777765 -5.05293790643865 -1.62425367181951 -5.51662580316717 -6.05662099664861 0.712063390558416 -1.28420774286444 -1.08183996027166 9.81150205785578
-6.57986434589733 -9.49790176044811 -15.9133680690419 -13.6426695216786 -7.68537887226451 -6.64441665302623 -7.64260467182506 -12.7607954372059 -11.8442743648182 -13.2111986507069 -12.8452070582997 -6.68978294025768 -3.85086997639049 -7.36280044208873 -7.84348472248424 -1.14591392170299 -3.42654784809459 -2.50071891437877 9.6614238392223
-6.76890890815041 -8.65144293525002 -15.2256693146446 -14.1247171662071 -7.67109244086526 -6.10140364386818 -7.29589407660744 -12.0620550415733 -9.36717169501565 -13.6500772736289 -11.9796861908653 -5.27228872992776 -3.41870062567971 -7.12518255927346 -7.61870329596779 -0.664746691963888 -2.95549338080666 -2.09361593940041 9.65805012963035
-5.33136693781072 -7.5452150518244 -14.4845918828791 -13.5134958440607 -6.88855878656561 -5.21711866205389 -5.77389280145819 -10.8440488988703 -9.87360708063299 -11.5798505956476 -10.5534662420099 -4.86297170465643 -1.2834848577326 -5.30260412042791 -6.06921521967108 1.00647218877619 -1.59986440485174 -1.282636087591 10.341236669367
-4.99531095678156 -7.84734457189387 -14.2553397958929 -12.2526447122747 -7.65091055089777 -5.4477054422552 -6.10790556127375 -11.1553222482855 -8.94684141332453 -10.8133804147894 -10.776969129389 -4.65564459020441 -1.40160291845148 -4.72736089879816 -5.78555792028254 1.43113786523992 -1.59793584997004 -0.696183378046211 10.7688182050532
-4.98545351028442 -8.31348505020141 -13.4661110877991 -11.6310185432434 -6.0101975440979 -4.17872896194458 -4.04857530593872 -9.14146509170532 -7.00450792312622 -9.24436464309692 -9.76187791824341 -2.84432115554809 0.282609081268312 -3.17453279495239 -4.14250841140747 2.93272981643677 0.342871761322023 1.07147130966187 11.1693316459656
-5.45852724422108 -8.99131838191639 -14.5228678356517 -12.2568174969066 -7.81966272700917 -5.71026483882557 -5.46546617854725 -10.1880365978588 -8.73872248042714 -11.9541079174389 -9.88601557124745 -4.3196703564037 -1.12419000972401 -3.51488367427479 -4.37845674861561 3.04006894718517 -1.27263323176991 -0.164837516437878 9.80771382938732
-5.56769501946189 -8.10171448967673 -14.6592248656533 -14.069247601249 -7.68614518425681 -5.5173734404824 -5.27257096550681 -10.2725557067177 -8.31796967766502 -11.4876092650674 -9.32430779717185 -4.19876038811423 -0.407052395560523 -3.3622049071572 -4.32853829643943 2.77566969611428 -1.26701676628806 -0.240933773734351 10.751101138375
-4.67281468998302 -6.46877225529064 -13.0442841876637 -13.0038522113453 -6.67940648685802 -4.81459745060314 -4.62959035526622 -9.61159070621837 -7.38597615848888 -10.2941315997731 -9.51080831180919 -3.47008451115001 0.608023322712292 -2.2767651904713 -3.99200757633556 3.44638410915028 -0.0569260944019661 0.634966529499401 9.28965536464344
-4.79309115843339 -6.80581317381425 -12.5651076837019 -11.7424796624617 -5.23784861998125 -3.60005221800371 -4.76728663878007 -9.71463809446855 -7.68072543577714 -11.6934817834334 -9.60743556456132 -3.52714763121172 -0.760616640611129 -4.62954745726152 -5.00781665281816 1.90263332887129 -0.699106554551559 0.259561200575394 11.1432749228044
-4.87012238935991 -6.56781716780229 -12.5713762803511 -11.7736486955123 -5.41459794477983 -3.92527146772905 -5.20563836531205 -10.2906755967574 -7.59741158918901 -11.7422194047408 -9.57140679792924 -3.27862687544389 -0.55845208601518 -4.33961434797807 -3.33370919661088 2.24922995133834 -0.804856733842328 -0.428563551469281 10.1705108122392
-5.26530400189487 -7.33756771954623 -13.8461546030912 -13.744073304263 -6.72522679242221 -5.29823819073764 -5.74047604474154 -10.8512071696195 -10.0224985209378 -10.5182031718167 -9.39452114972201 -4.16514721783725 -0.994027527895842 -4.56484166058627 -4.20495167645541 2.0794263753024 -1.36165562543002 -0.309316071597014 11.2903471860019
-3.38993097652088 -8.07070566524159 -13.0515005718578 -11.8669874798168 -5.31415964473377 -4.18655039180409 -4.86414934505116 -9.76689173091541 -10.146480811726 -11.9445898662914 -8.54595400203358 -4.41721941341053 -1.21978403438221 -3.4493219982494 -2.88009287227284 2.76467679630627 -0.476475013386118 -0.783342612873422 10.3877580035817
-4.19520092877475 -6.97116566571322 -12.6627779093656 -11.8536939707669 -6.55552006634799 -5.10302067669955 -4.83477879437533 -9.80610943707553 -10.5004224863919 -11.4431448069486 -8.42521763714877 -4.72761822613803 -1.19202519330111 -3.58129788312045 -2.90367604168978 2.82631110278043 -0.814250001040371 -0.900399216738613 9.76662539568814
-3.6067043391141 -8.18975792798129 -13.1355949488553 -12.5707222071561 -7.38126908215609 -5.55776177319613 -5.35061417492953 -10.582109078494 -9.32315026196567 -11.6621833887967 -8.40137444409457 -4.17937813672152 -1.89928780469027 -3.39702950390902 -3.37663041028109 2.71017779436978 -0.851249322024259 -0.627055749026212 9.42561854449185
-4.82928281263872 -9.26536565260454 -14.5986805482344 -13.1579342408614 -7.53676991896196 -6.02843289808794 -5.906866125627 -10.9072208924727 -10.6417618318038 -12.7892284913497 -9.04647069410844 -5.27605634169145 -1.63439755873247 -4.09582906202836 -3.86850934462114 2.15866465135054 -1.88076215223833 -1.48654752211137 8.81480402512984
-4.13461210944436 -9.15934660651467 -14.0520563385703 -13.0992765686729 -7.68466093756936 -5.64245512702248 -5.21804907538674 -10.1751261017539 -8.25220587470315 -11.1085100434043 -8.67276861884377 -3.86707213141701 -0.936314608834007 -3.26540854193948 -3.01248266913674 3.10307881615379 -0.991786029122093 -0.713416125557639 9.49390313408592
-3.03580476587469 -8.71610261743719 -14.1156139547175 -13.376794832403 -7.78826333826239 -5.13889505212957 -4.06096650903875 -8.44042016809637 -9.65510560815985 -8.44557954614813 -6.8000583822077 -3.65454675501043 0.590204221552067 -1.4978122884577 -1.63982965295965 4.31782625371759 -0.274452226812191 0.504350644891911 10.2917814081365
-3.22564470117742 -7.28288232629949 -13.8074165517634 -12.4138122731989 -6.93314706628973 -4.91409837549383 -3.62040674036199 -8.29853593652899 -7.60126649683172 -9.1701828176325 -6.43085634058172 -3.42890130823309 0.667528516596015 -1.00553476160223 -0.762405031377618 5.39164198095148 0.627218610590155 1.00272787267512 10.8329981630499
-2.73324603167447 -7.291603270444 -13.2669736775485 -11.8251783284274 -6.96224612322721 -4.62446612444791 -3.53530329790982 -8.4143011006442 -6.39932078448209 -6.86317462054166 -6.11526888934049 -2.95700663653287 2.59433823498813 -0.50556964007291 -0.629100981625644 5.33494263562289 0.950412568179043 1.69463330182162 11.3145988551053
-2.80134051062844 -7.3782715103843 -12.9786018631675 -12.9185947678306 -7.74036829688332 -4.89665644385598 -3.33336680152199 -7.84948961951516 -6.28708689429543 -9.13124506690285 -6.79995577552102 -2.2071232102134 1.45371014855125 -0.804974009773947 -1.18640940406106 4.85230881951072 0.658793995597147 2.30929143212058 12.8698368766091
-3.42997710488059 -8.42032401344993 -14.0937496878884 -12.5321327903054 -7.19722335121848 -4.59678618691184 -3.41657035134055 -7.86896674416282 -7.99705283425071 -9.54019133827903 -6.81129233620383 -2.73770873329856 1.27477104880593 -0.82965438149192 -1.19257704994895 5.10570557334206 0.683830573342064 1.48735459067605 15.1238311073997
-3.41578275507147 -9.61931402033025 -13.6164148504084 -11.5549562627619 -5.01978475397283 -2.97933179681951 -2.1689584905451 -6.72918111627752 -6.40698224847967 -7.84723836725408 -4.15846235101873 -1.1814039403742 2.994929487055 0.58864229375666 0.124303991144355 6.50770395452326 1.89088648015803 2.95012872869318 16.1742443388159
-4.12981357574463 -9.40936031341553 -14.0939611434937 -12.4476388931274 -6.06604518890381 -4.11807193756103 -4.19175281524658 -9.0099157333374 -7.11230030059814 -9.21943035125732 -7.90793933868408 -2.28446140289306 0.772280311584474 -1.56947841644287 -2.22073307037353 4.25374660491944 0.264185523986818 1.83206043243408 14.6644793510437
-4.24008945985274 -8.88962940736251 -15.2015018896623 -12.8831692175432 -7.40942959351973 -5.07170681519942 -4.55373768372969 -9.25933651490645 -7.65485767884688 -8.78743176026778 -7.27270512147383 -3.43596844239669 0.746908144517377 -1.90547565980391 -2.25765423341231 3.9462737603621 -0.247959180311724 1.49191470579667 13.8290915055708
-5.13520770506425 -8.01553111509843 -14.4311309380965 -12.9296260400252 -7.28216128782793 -4.94279818968339 -4.28029017881914 -8.79119449095293 -7.24012332396074 -9.79006724791093 -6.73885112242265 -2.95690875486894 0.74867863221602 -1.64097743467851 -1.90455012754961 4.4129204229875 -0.0419154687361285 1.53271717591719 13.7329296545549
-3.33254545385187 -7.01129453832453 -13.0155135935003 -10.6206332987005 -7.64101331884211 -4.91271322423762 -3.22483747655695 -7.72914999181574 -5.37935560399836 -8.71244924718684 -5.71505850011652 -1.43319624120539 2.28779012506658 -0.379578763788398 -1.20854299718684 5.20009595697576 1.4186504537409 2.12860948389227 13.4273155385798
-2.8832029169256 -5.38719881231135 -10.5509561365301 -10.3155301874334 -6.48292101079767 -3.8289102380926 -2.67614496404475 -7.51128137761896 -5.31415117437189 -8.09129846746271 -5.81685770208185 -1.52284181768244 3.43878614252264 0.360607736760919 -0.670260793512519 5.81894075220281 1.21106015985662 2.52269326990301 14.4339317018336
-3.86327446157282 -6.20483291799372 -12.2577198808843 -10.3743923967535 -6.64624107534235 -4.3103760545904 -3.62339866811579 -8.47414291555231 -6.58667267019099 -9.22473800832575 -6.99441993886774 -3.12783516103571 2.3327485257929 -0.963135606592353 -1.95708358938044 4.6114875013178 0.456521146947686 1.74966346567327 12.2469569379633
-2.7290092121471 -4.13093716014515 -11.0689368854869 -9.75709873546253 -5.37538105357777 -3.23980671275746 -2.66038471568714 -7.39114910472523 -4.55773311961781 -7.74059826244007 -5.66093784679066 -1.54418522227894 2.3000263560902 0.697113453258169 -0.588319362293589 6.11637347828258 1.47608989368786 2.9487137187611 13.2920660365712
-2.94961814880371 -5.44357566833496 -11.7278564453125 -9.68096237182617 -6.23273735046387 -3.98280601501465 -2.21400909423828 -6.81738739013672 -5.48165588378906 -7.15409164428711 -5.08020858764649 -1.90249137878418 3.07457275390625 0.599173736572265 -0.314284133911134 5.85511226654053 1.85199470520019 2.79052658081055 13.9123780250549
-4.49883528622714 -8.45788069638339 -13.5223433581266 -11.0289027300748 -7.13134833249179 -4.8572547045621 -3.91616888913241 -8.87291785153476 -7.372885426608 -9.35368414792148 -5.93582983883945 -3.12435789975253 1.55074242678555 -1.24982138547031 -1.83462019833652 4.61513070193204 0.432933131131257 1.39600876894864 12.5128147992221
-4.8614763953469 -8.06168696663596 -13.6807913520119 -10.9538416602395 -7.46569773934104 -5.63576648018577 -4.40884921334007 -9.49208400032737 -7.92472216866233 -8.36399981758811 -6.7670054175637 -2.81493899605491 1.51248028495095 -1.69028422615745 -2.7251181342385 3.85706474997781 -0.236886475302956 1.03374531485818 11.9682402870872
-3.62108454270796 -5.03410753770308 -12.112030358748 -11.3601249174638 -7.39567789597945 -5.21363291306929 -3.84931788011031 -8.65553507371382 -7.76620325608687 -7.99420961900191 -7.15252337022261 -2.6535399870439 1.41891446547075 -1.35628923936324 -1.42939409776167 4.47601762251421 0.708625464005905 1.64442983107134 12.277175097032
-3.50445106679743 -4.5792725389654 -11.0876820390875 -10.682114869898 -5.63397339040583 -3.67516258413141 -2.93034485036677 -7.91991165334528 -6.66844871694391 -9.22853592092341 -7.01097229177302 -2.1950943773443 0.628649442846125 -1.96388939077204 -1.16859558278864 4.32912132089788 1.05596038644964 1.70596763437445 12.0833713704889
-3.23211760954423 -6.08422179655595 -12.1659650369124 -10.4061994119124 -5.14563460783525 -3.0542478127913 -2.20128341154619 -7.29758162931962 -5.75747580961747 -8.76668067411943 -4.8817567391829 -0.872000650926068 2.13911346955733 -0.74755759672685 -0.340590433640912 5.57180885835128 1.80579475923018 2.79606823487715 14.3388266996904
-3.53744590065696 -6.15574538490989 -12.1872490622781 -11.0845535971902 -5.63765609047629 -3.47851836464622 -2.82644736550071 -7.96182524941184 -5.86806571266868 -7.58390700600364 -7.21352088234641 -1.25884520790794 1.35664856650613 -0.752652046897193 -0.591402886130592 5.08398163535378 1.36094963767312 2.69956314780496 13.8676601670005
-3.84465333765203 -6.34621545618231 -12.1652443105524 -10.0173465902155 -5.64921304529364 -2.89326021021063 -2.27705499475653 -6.8805343801325 -5.76047441309149 -8.20512124841864 -6.49475213831121 -0.472354143316096 3.06076601201838 -0.611228197271174 -1.10367509668524 5.29446104223078 1.80460050756281 3.16147592717951 14.1176874941046
-4.00160218152133 -8.44367218884555 -12.8587055292996 -11.2018909541043 -6.94098282727328 -4.66471672925082 -3.11552239331332 -7.92016411694613 -5.76382447156039 -7.69390488537875 -6.76840973767367 -1.49594117077914 2.46199797717008 0.202619543942539 -1.2808857050809 5.25759982195768 0.87587164965543 2.67893218127164 13.890723696622
-3.59148238788952 -6.30725310932506 -12.5831320155751 -10.8651831020008 -7.04369186054577 -4.43219588886608 -2.794054256786 -7.20784972797741 -5.96095870624889 -7.15255569111217 -5.48868201862682 -1.76800368915905 3.23258854259144 0.95726944316517 -0.234022365916861 6.09355045665394 1.43802620280873 2.44534279216419 13.6338646541942
-4.58020564859564 -5.90875217264349 -13.386413305456 -12.5526234800165 -7.03409358804876 -4.80470439737493 -3.01529285257513 -7.20203182047064 -6.87559100931341 -6.6080414945429 -5.29126712625677 -0.950034826452082 4.29295280629938 1.21392086202448 -0.292384832555598 6.21746471578425 1.10635784322565 2.50035789663141 13.0787232225591
-3.66867264834317 -4.21738823977384 -11.7395306500522 -9.62789162722501 -5.32542809573087 -3.00656136599454 -2.00092705813321 -6.68645295229825 -5.68198403445157 -6.75476082888516 -5.60458573428067 -0.466968623074617 4.7302865115079 1.69913855465976 0.212209614840422 6.58453074368564 2.07578650387851 2.82497301968661 13.4677499857816
-3.24667048020796 -4.78914522691207 -11.0939547972246 -11.1214568571611 -6.48588442368941 -3.77533220811324 -2.49452662034468 -7.19607615037398 -5.44904970689253 -5.71411585374312 -6.00160097642378 -0.8412654356523 4.27307725386186 0.82993817762895 -0.19147181077437 6.55515790419145 2.10933232740922 2.83634496168657 13.3847091241316
-3.17053882425482 -4.77904216592962 -11.1142529661005 -10.5065755063837 -5.77144519632513 -3.23487941568548 -2.19744960611517 -6.9392613584345 -6.39232723062689 -6.87855998819525 -5.71784488504583 -0.49331561868841 4.3001824205572 0.620738107507879 0.398095208948309 6.4962158983404 2.01030262166804 3.08009727651423 13.9506321733648
-3.42466277209195 -5.73469657030973 -12.4676734837619 -11.1308166417209 -5.86773223009977 -3.53687399950894 -2.11445921984586 -6.85173529711637 -4.95131606188687 -6.61335105029019 -5.37006301012906 -0.758681479367343 4.96104126843539 1.21866303357211 0.575102624026211 6.74303036603061 1.75495987805453 2.560296830264 13.5950534907254
-3.02250683524392 -5.90644657828591 -12.1723729393699 -9.87274563529275 -5.38080227591775 -2.37018597342751 -1.85243809439919 -6.40410816886208 -3.93588650443337 -6.27154934623025 -4.67819035269997 0.105695603110572 5.59475123665549 1.72708880684592 0.570859787680885 6.84742724678733 2.67664992592551 3.9917591788552 15.2790089823983
-2.36798965280706 -5.48360740488226 -11.2084532911127 -10.3769274885004 -5.71723472421819 -3.50106727426702 -2.55653869455511 -7.29055129831487 -6.3738394910639 -7.89641486948187 -5.77383148019964 -1.17622291391546 4.45721901113337 0.610096818750556 -0.540347212011163 6.16500080282038 1.42747009450739 2.53788269216364 14.2393463915045
-2.23231541893699 -5.21691357872703 -11.6459144332192 -10.8117431380532 -5.57518040917136 -3.08100545189597 -2.04556691429832 -6.92500531456687 -5.6466983535073 -7.11349904320457 -4.07953679344871 -0.853477833487769 4.08048689582131 0.92549288489602 0.375772120735864 6.48629343726418 1.89092982032082 3.38379633643411 12.9445530197837
-2.28550861532038 -6.09998844320124 -11.4652418916876 -10.5870623415167 -5.06750438863581 -2.7661585634405 -1.76707981283014 -6.40300701314753 -4.38549755269831 -6.5869364565069 -3.38972232991999 -0.102380258386784 5.21178485696966 0.637316244298763 0.263683813268489 6.64574577158148 2.3062577421015 3.96659614389593 14.267561453039
-2.63982406963002 -5.67067352641713 -10.5722142826427 -9.8011533390392 -7.23265091289174 -2.10908333171498 -2.13334862102162 -6.79810348857533 -4.73290077556263 -5.82809845317494 -4.28424087871205 0.137290798534046 5.03122504841198 0.743779980052601 -0.332668460499157 5.90214618336071 2.24770911823619 3.95570357929576 14.7175773013722
-2.562614328211 -5.80938518697565 -11.0904902284796 -9.91853893453425 -7.0387171571905 -2.31376636678522 -2.00128162557429 -6.82447422200983 -4.60510242635554 -6.31715000325983 -5.05636394674128 0.0253640348261044 4.87740337198431 1.14200794046575 0.111311071569268 6.49511062448675 2.26612865274603 4.38502895181829 14.6202346021479
-2.66880922317505 -4.22547082901001 -11.1502354621887 -9.58247880935669 -4.7067063331604 -2.39090662002564 -2.2688401222229 -6.92580156326294 -5.4443657875061 -7.53223924636841 -5.67994432449341 -0.447314548492432 4.62028188705444 0.387617778778075 -0.504325199127198 5.68626184463501 1.5978705406189 3.65989847183227 14.4625322341919
-2.52039285139604 -4.27674050764604 -11.5011801286177 -9.87109322981401 -4.84189553694291 -1.95158524946733 -2.13475366072221 -7.00336022810502 -4.38086076216264 -7.66014810041948 -4.8740629716353 0.114592118696734 3.67162470384078 -0.0191282792524845 -0.833442167802289 5.29126505418257 2.06469206376509 4.59644751115279 15.0453117327257
-3.2437332760204 -4.48808561671864 -12.2224491726268 -10.8984039913524 -5.94782720912587 -3.38522039760243 -2.73531614650379 -7.18017088283192 -4.64761625636708 -8.07536589015614 -5.55026136745106 -0.206292022358287 4.93996728550304 -0.317934859882701 -1.911574233662 4.59291471134533 1.026902328838 3.84472287784923 13.9588929523121
-2.69598447626287 -5.50689184015447 -12.3278566533869 -9.0761362249201 -5.41055356805975 -2.79900037592108 -2.25659620111639 -7.07776128595525 -4.64057981317693 -8.14493810480291 -6.2156454259699 -0.364660852605645 3.29412115270441 -0.611174219304864 -0.99232923334295 5.04019964391535 1.79812944585627 3.23030317479914 13.1328185861761
-6.53625655607744 -5.75814414457841 -12.7711370034651 -11.4363038583235 -5.44844413237138 -3.14459395842119 -3.5755898995833 -7.91289115385576 -5.80388999418779 -8.50890517668291 -7.30586982206865 -1.37052131132646 3.42025589509444 -0.872087244553999 -1.7799069924788 4.35651516480879 0.685686345533892 2.07012581391768 13.2659213499589
-6.17123375805942 -5.47104035290805 -12.6586471644315 -11.2993827906522 -5.27580605420199 -3.07522354992953 -2.62577210339633 -7.34767304333774 -4.86384545239535 -5.8355861750516 -5.24127541455356 -0.275790795412931 4.47352828112516 0.0695060643282801 -0.364604577151212 5.87179221239957 1.85373915759 3.05003775683316 14.6248253735629
-5.59966732371937 -6.64576412547718 -13.2317226063121 -10.1909034382213 -4.5477836262096 -2.18388058055531 -2.68103672374378 -7.86403538097035 -6.11343456615101 -8.07016826976429 -5.19780994762074 -0.609471095692026 4.14473079334606 -0.709479106556284 -1.51372982371937 4.68124412189831 1.59411739002575 3.44439529072155 14.6910791267048
-3.96549387845126 -4.65648814114657 -11.7034222689542 -9.0521542635831 -3.11021204861728 -0.633119305697356 -1.13733454617587 -5.8764893618497 -3.48571749600497 -6.75558062466708 -3.51111002835361 0.919281283291902 5.46777752962979 0.984714785489167 0.0808833035555736 6.29410008517178 3.14775399294766 5.35987691012296 16.412640133771
-5.30296260660345 -5.04729396646673 -12.0840066129511 -8.54181606119329 -3.09271938150579 -0.501366918737236 -1.09406406229192 -5.76686221903021 -3.52838451212103 -5.36871654337103 -5.14386874979192 0.972363168543037 5.4785401170904 0.970760995691474 0.0476748293096385 6.29581707174128 3.03187816793269 6.01494568044489 17.0751934593374
-4.67901645140214 -6.03519092039629 -12.8407500787215 -9.08727870420976 -3.71861873106523 -1.08192859129472 -1.55024562315507 -6.28079638914629 -3.67480502562089 -7.40716014341875 -5.32790027098222 0.779393811659379 4.66412033601241 0.16220058961348 -0.981651644273239 5.24872269196944 2.45623364015059 5.21509518189864 15.9346298174425
-2.91907144893299 -4.31738497127186 -11.4315092693676 -8.36919428218495 -2.8752138744701 -0.790594352375376 -0.732771171223032 -5.63973261226307 -2.44182993281971 -6.10008074153553 -3.62782312739979 1.24587606083263 5.19163201938976 0.874280678142203 0.58649800907482 6.57988999973644 3.5527121890675 5.50230764042248 16.417726503719
-2.09672268087214 -3.52786548787897 -10.2682486360723 -7.45935352498835 -3.75087841207331 -0.592793542688543 0.548890035802668 -4.23994739705866 -2.3567477052862 -4.28040416890925 -2.74986942464655 2.05499927347357 6.23133651560003 2.42259685342962 1.68337528055364 7.75560085123236 4.39757911508734 6.15147582834417 16.8544313127344
-2.87484375346791 -3.36704079021107 -9.64129654277455 -8.09529510844838 -2.85008827556263 -0.338073886524548 -0.44330040324818 -5.43412033427845 -4.15735260356556 -4.42974869121205 -3.40268532146107 1.34780868183483 6.06377013813366 1.83454497944225 1.16662772785534 7.36865409504284 3.81773360859264 5.70360644947399 17.5697570670735
-5.6771073254672 -5.18445633974942 -11.989410868558 -8.73472260561856 -3.0746960553256 -0.624536982449619 -1.13097809878263 -5.85142563906583 -3.79802369204435 -7.01425026980314 -5.18769120303067 1.20293379696933 5.19549799832431 0.86705351742831 -0.403864375027744 6.00298643979159 3.05035639676181 5.25310946377841 18.2082865026864
-2.73494742133401 -3.56126234748147 -10.833803393624 -8.14287016608498 -2.78031561591408 -0.599931933663107 -0.7155611298301 -5.638662555001 -3.0823709748008 -4.99239180304787 -2.95073530890725 1.55565430901267 5.8072831847451 1.57184388420799 0.533971569754861 7.01252343437888 3.73190285942771 5.97819020531394 18.231185994365
-3.7398194919933 -4.60235306132924 -11.9891214023937 -8.24908157695424 -3.45504852641713 -1.11929222453724 -1.69020744670521 -6.45865532268177 -3.62436004985463 -6.09423920024525 -4.93710991252552 0.984824215282092 4.81846145283092 0.424773250926624 -0.451353992115369 6.13794234882701 3.30450538288463 5.26083568226207 18.0128618229519
-5.70330570394342 -2.82748935872858 -9.6452746217901 -7.23604534322565 -2.06026218587702 0.907345312291927 1.33304263895208 -3.00321529561823 0.90672351663763 -1.50964306051081 -1.77154491597956 4.07279636209661 8.44108440225775 3.94355155771429 1.98486949747259 8.60967113321478 5.44142391031439 8.64053203409368 20.2751152688807
-3.95899199572477 -3.75079154101285 -8.96175192919645 -5.89545630541715 -1.86051749316129 1.15398598584262 1.59833527478305 -2.44160269823941 1.28562546643344 0.131101616946133 -0.622423163327305 5.11703492077914 9.67852784070102 4.94363881024447 2.9590330210599 9.58590985211459 6.03074360760775 9.90230942639437 20.5789305058393
-2.65887730771845 -4.23408406431025 -9.61978810483759 -6.31038373166865 -2.54449933225458 0.911240642721001 0.951958721334282 -3.11304944211787 1.05300432985479 -1.82814686948603 -2.03086560422724 4.54266840761358 8.56298357790167 3.74747664278204 1.31732661073858 7.92683893984014 4.92211252992803 9.07205683534795 19.5225542241877
-3.89100347865712 -4.88514601100575 -9.53381048549305 -7.67272459376942 -3.22399031032215 -0.253573287617076 -0.372551787983287 -4.50035940517079 -0.1580284725536 -2.76013456691395 -3.61496435512196 2.84944356571544 7.48165715824474 2.60720361362804 0.404648910869252 6.8275557864796 3.91807473789562 7.42889798771251 18.153087626804
-3.15716116645119 -5.0118631623008 -11.6229662201621 -7.65845244147561 -2.41822378852151 0.408064434745096 -0.281878878853536 -4.4466718933799 -0.296691348335958 -2.49857084967873 -3.40080015876076 3.06313378594139 7.19345814964988 2.01738602898338 0.753487179496073 7.19276673577049 3.83350426933982 7.4359374739907 18.6220652633093
-4.49352535767989 -4.79049953980879 -11.3171318487688 -7.55071720643477 -2.13344654603438 0.370366243882614 -0.194794507460159 -4.94417271180586 -1.47559246583418 -4.10611996217207 -2.5165508703752 2.64209666685625 6.65526881651445 1.93426814512773 0.130175737901169 6.46955314116045 4.04102626280351 6.64470591978593 16.6152094884352
-3.74990282925692 -5.51846705350009 -12.3175622073087 -7.99687395962802 -3.00186167630282 -0.3485051241788 -0.702360257235441 -5.20476733121005 -1.41963969143954 -3.65235148343173 -2.50014887723056 2.38404835787686 7.17440022555265 2.41963185397061 0.431173220547763 6.81300725069913 3.73470200625333 6.97413052645597 16.5435313138095
-3.00644637021151 -3.81223441037265 -11.0003199664029 -8.62989760312167 -2.81078101071444 -0.448829182711513 -0.733449467745693 -5.08465338620272 -2.17674590024081 -4.63813734921542 -3.06520415219394 2.11218308535489 5.95226716128263 1.47215317812833 0.335073939236729 6.16563939181241 3.81086396304044 6.36639451113614 16.4484391125766
-2.85790767669678 -4.65198650360107 -11.9144300460815 -9.22506847381592 -3.19697322845459 -1.11384716033935 -0.941773796081542 -5.65513744354248 -3.9916223526001 -5.98542156219482 -4.3985876083374 1.47009716033936 4.6990800857544 0.147247886657716 -0.561711692810057 5.67361125946045 3.18103179931641 5.88017711639404 14.5398326873779
-3.94327256462791 -5.95763489983299 -12.5830430724404 -8.06630990288474 -3.4719762542031 -1.1304464080117 -1.35257241509177 -6.45639321587302 -4.02047250054099 -5.71033189079978 -6.79503724358299 0.955071475289085 3.47967913367532 -0.99280068657615 -1.23400590203025 4.99193670966408 2.62530043341897 4.83372023322366 14.2247314713218
-3.6058800350536 -6.41438223231922 -13.3005936275829 -8.94710470546375 -4.4485428463329 -1.69708372462879 -2.22728659022938 -6.98607756007801 -4.08040357936512 -6.69612051356922 -6.0441124569286 0.854092346538199 3.90651391636242 -0.661649001728403 -1.60516859401356 4.51285909305919 2.64594148289074 4.90198873173107 13.7421057094227
-2.10436373623935 -3.99938708218661 -11.3978036013517 -9.0696061221036 -2.69741183194247 -0.592204388705166 -1.42566996487704 -5.9150879946622 -3.04306727322665 -5.20545321377841 -5.57212572964755 1.40257329073819 4.6285139950839 0.0972411069003023 -0.791133221712979 5.65356606570157 3.46964615908536 5.41398877230558 14.6624948414889
-2.9484542759982 -4.46087493029508 -11.875524893674 -9.38424147692594 -3.45622290697965 -1.67869986620816 -2.06477011767301 -6.68795432177457 -3.76335181322965 -5.67775763598355 -6.60214842883023 0.815122231570157 3.40220986279574 -0.399917975339022 -0.729683295163241 5.60454140576449 2.74072895917026 4.56247483166781 14.3405104723844
-3.82441792921587 -6.69946561293169 -12.5215805573897 -9.51948056654497 -4.16479955153032 -1.1488884492354 -1.24988255934282 -6.20920834974809 -4.51294599012895 -5.93610082106157 -5.1936882539229 0.493893762068314 3.21029104752974 -0.0344475312666468 -0.351174215836959 5.6189977125688 2.58571543260054 4.27597822709517 13.5472647146745
-3.47035210349343 -5.61030190207741 -12.4000396034934 -9.51960175254128 -3.4320201180198 -1.4308928749778 -2.12297432639382 -7.08045380332253 -4.34610741355202 -8.52070420005105 -5.97636025168679 0.159048149802469 2.73064620278099 -0.802278449318624 -1.43795387961648 4.61928469917991 2.10663993141868 4.66889388344505 15.6102708079598
-3.91299857226285 -4.3907264622775 -10.9910015019504 -9.34868659106168 -3.12397994128141 -0.782167807492343 -2.0588115605441 -6.84974516955289 -4.31057395068082 -5.24360694018277 -5.26007498827848 0.673123940554532 3.32737027081576 -0.590219870480624 -0.917015448483554 4.89929257306186 2.80447064313022 4.84463177594272 16.1468371001157
-3.83897066116333 -4.59578943252563 -11.5469193458557 -9.49491167068481 -3.59641122817993 -1.66832590103149 -2.2463231086731 -7.06463479995728 -5.18412446975708 -6.50108003616333 -6.31988382339478 0.301177501678467 2.33295583724976 -1.1213231086731 -1.20069551467896 4.63621282577515 2.26361989974976 3.78472852706909 15.0509822368622
-3.79808052236384 -5.04986389333552 -11.4635067766363 -9.94156273061579 -3.38881500417536 -0.913160402124578 -2.21664245778864 -6.98369415456598 -4.54132850820368 -8.15339477712458 -6.36794288808649 0.354204099828547 2.87210456674749 -0.855461198633368 -0.976869661157782 4.79692069833929 2.52805129831487 4.32682697122747 16.9152828866785
-2.02392822612416 -4.16932541240345 -11.1526704441417 -8.20849663127552 -2.09764534343373 0.152617870677602 -1.13737160075794 -5.62750297893177 -2.41502052653919 -7.59326797832142 -4.99075371135365 1.84890884052624 3.86689799915661 0.345847545970571 0.465283810008657 6.27413695942272 3.99371665607799 5.42167705189098 17.1770125020634
-3.87608696330677 -4.9441049229015 -12.1617181431163 -8.60155464519154 -2.62909866679798 -0.462989581714975 -1.13972450603138 -5.8040845524181 -6.00751663554798 -7.79311348308216 -5.70075775493275 0.642168270457876 2.72072623859752 -0.281234515797006 -0.41073967326771 5.33030055652965 3.60290740620006 5.0808613170277 16.7179403175007
-2.53615794615312 -4.32632289366289 -11.3845752282576 -8.99981723265214 -2.79150233702226 -0.637398104234176 -1.50093875364824 -6.41450534300371 -4.36075435118242 -6.87581477598711 -5.28211055235429 0.670571942762894 3.97382893128828 -0.219887117906051 -0.175543169541793 5.3665939764543 3.57675995393233 4.52613701386885 16.4444054560228
-4.76898691003973 -4.34983751123602 -11.478442400152 -8.31925317590887 -1.59882089441473 0.457802564447576 -1.250285356695 -5.85767671411688 -2.63505288904364 -7.19743844812567 -4.26938554590399 1.10178831273859 4.16255644018 0.00546148473566177 0.00839117223566177 5.80763128454035 3.63206461126154 5.13241556340998 16.512435466593
-5.65537118911743 -5.24693155288696 -12.3443932533264 -9.55306482315063 -2.44448137283325 -0.346909046173096 -2.15044450759888 -6.6830735206604 -3.57386636734009 -6.67209482192993 -5.49386262893677 0.749906063079834 3.31754064559937 -0.180975437164307 -0.524317264556885 5.23679685592651 3.05067300796509 4.28704500198364 15.8756139278412
-6.08748650117354 -5.60216354890303 -12.2042677359148 -9.57161926789717 -2.95124077363448 -0.576212163404985 -1.65693878694014 -6.68470215363936 -4.9606649832292 -6.6071493582292 -5.07952713532881 -0.0113642172379933 3.49128795103593 -0.328058476881548 -0.731315846876665 5.32287192778154 2.8326413674788 3.95816111998124 15.4916782422499
-4.87183358452537 -6.1882531859658 -11.552951596 -8.84541871330955 -2.05734231255271 -0.343686840750955 -1.50633027336814 -6.40769936821678 -3.57636430046775 -6.91679742119529 -5.31335236809471 0.156919696114279 3.50946448066018 -0.2077787139199 -0.501870892264627 5.185049273751 3.50019667365334 4.46490118720315 15.2953514836051
-5.94297523498535 -6.27794570922851 -12.5711223602295 -8.77307624816894 -1.93010063171387 -0.753110122680663 -2.7249080657959 -7.42145271301269 -3.76808280944824 -8.91884346008301 -6.32655830383301 -0.750615310668945 2.60503559112549 -0.816252899169921 -0.902760696411132 5.05248050689697 2.28006820678711 3.15398674011231 15.7006309509277
-5.04324998855591 -5.76110734939575 -11.5383919715881 -8.53957262039184 -1.06747140884399 0.353873348236085 -1.0839337348938 -6.02909364700317 -4.32397737503052 -7.19924058914184 -4.70029153823852 -0.0685128211975083 2.80054197311402 -0.364476108551024 -0.123738193511961 5.58259973526001 3.516100025177 3.55798635482788 15.3447695732117
-5.36347351941195 -6.13204346570102 -12.1175781336698 -8.85246430310336 -1.81821404370395 0.105675116452304 -1.52206765088168 -6.42039643200961 -4.61308823498813 -6.57981263074008 -4.96618805798617 -0.0843463984402746 2.82522620287808 -0.753287896243009 -0.534354790774259 5.28885974017057 3.26070632067594 3.74136294451627 15.9425684365359
-5.95892139781605 -6.87553974498402 -11.8126258503307 -9.46406551707875 -2.27299114574086 -0.551393474232068 -2.08591839183461 -6.93140789378773 -4.27580448497426 -6.59409901012074 -5.28289791453969 -0.528192485462537 2.67635635029186 -0.970521892200818 -1.21485515941273 4.90527251850475 2.83617595325817 3.02682403217662 15.3448045600544
-4.4983152736317 -4.74557441364635 -10.7929281581532 -8.55515617023815 -2.12885612141002 0.220448077808726 -1.18675941120495 -6.06703704487194 -2.99083846699108 -7.22906821857799 -4.39960235248913 0.379648746143687 3.39907127727162 0.325855792652476 0.15545517314564 6.06029564250599 3.72412926067005 3.84837204326283 15.6205781113018
-4.05042362213135 -4.74295902252197 -11.3871335983276 -8.06550121307373 -2.67901515960693 -0.385849952697754 -1.76480579376221 -6.35893535614014 -4.13593196868896 -5.58206462860107 -4.06006145477295 0.327483177185059 3.56098556518555 0.523924827575684 0.339812278747559 6.56023120880127 3.63099575042725 4.15221309661865 15.5724415779114
-4.75881865241311 -5.17938139655373 -11.1468305847862 -8.8440637848594 -2.05356886603616 -0.177947070381858 -1.86658766486428 -6.61881926276467 -3.23920729377053 -5.66975882270119 -4.15284826972268 0.177628491141579 3.84221074364402 0.649596188285134 0.269911740042946 6.51947686455467 3.58801076195457 4.30105492851951 15.4629852511666
-4.75201937935569 -6.23354861519553 -11.7319502570412 -9.42686793587425 -2.92804858467796 -0.68153712532737 -1.27479121468284 -5.91191813729026 -3.65533015511253 -5.61102435372093 -3.75814769051292 0.150881316445091 3.97614338614724 0.890476729653098 -0.0769438483498313 6.47396900870583 3.50224926688454 4.77559330680154 14.7610948345878
-3.85675516995517 -5.12485590848056 -10.5933102694425 -9.61381045254794 -3.29894152554599 -0.76199618252841 -1.24367228421298 -5.9285344210538 -3.96149722012607 -6.79975405606357 -3.84666338833896 -0.211810025301848 3.25426682558927 0.316577044400301 0.353650179776277 6.30087765780362 3.70220002261075 4.07510480013761 15.312813130292
-3.27887812527743 -5.34206286343661 -10.6934289065274 -7.12242785367099 -2.24250689419833 -0.193102749911223 -0.0151127901944257 -4.99370661648837 -3.21790591153232 -4.14238444241611 -2.61453333767978 1.09242161837491 4.45333394137296 1.39444455233487 1.20778569308194 7.40541752901944 4.77085122195157 5.79824837771329 17.2279151352969
-3.07270434119485 -4.42854883887551 -11.8189602158286 -7.86460879065774 -2.84789278723977 0.461856816031716 -0.0983524582602762 -4.98626902320168 -3.00192072608254 -3.90289881446145 -2.13215830542824 1.43848607323386 4.62530896446922 1.82582661888816 1.74975201866843 7.50294778130271 4.66444966576316 5.28060529015281 16.7103545405648
-3.63309447548606 -4.67423217079856 -10.3384987571023 -7.44917075417258 -2.43773238442161 0.071962668678978 -0.180598900534889 -4.86465422890403 -2.01385466835715 -5.54417578957298 -2.55213324806907 2.23904259421609 5.09021885611794 2.34505493857644 1.31334717490456 7.44643242575906 4.34790737845681 6.33168537833474 17.9699901483276
-2.43385483134876 -4.74715019572865 -10.2963483463634 -6.93815590251576 -3.37161423076283 -0.812856448780405 -0.39432121623646 -5.24132515300404 -3.11148811687123 -5.35469223369251 -2.80424858440052 1.54352592121471 3.93919395099987 1.49810050617565 1.5960676540028 7.51260017048229 4.25755141865124 5.35275195728649 16.2470719684254
-3.28312861702659 -6.35528361580588 -11.1464403846047 -9.35678279183128 -3.40815722725608 -0.872257111289283 -0.347669480063697 -5.45038401863792 -3.12384021065452 -6.09237658760764 -2.9948748328469 1.40981686332009 4.06044209220193 1.15671169974587 0.848472716591576 6.95584881522439 4.09519493796609 5.01601422049783 16.9048844597556
-1.77465079047463 -3.573477008126 -9.59248945929787 -8.02947638251565 -2.71394751288674 -0.247814395210959 -0.360424258492209 -5.27468130805276 -3.68791983344338 -6.01428053595803 -2.7054121277549 1.41905190727928 4.01976372978904 1.6604039885781 1.5774076201699 7.51052262566306 4.35802533409812 5.76768376610496 17.6533870913766
-0.192756878245962 -4.07231734882702 -9.88972495685924 -8.00870345722545 -3.23923705707897 -0.932899700511587 -1.38057540546764 -6.32785438190807 -4.25213454853405 -5.8669245113026 -3.51278899799694 0.746919406544077 3.71076561320912 1.00654198039662 0.812719119678842 6.96236683238636 4.20976711619984 4.55950523723255 16.4227390419353
-1.31479970758611 -4.2917970830744 -10.6041788274592 -8.75991193597967 -4.02459661310369 -1.57947866266424 -1.31784765070135 -6.16184369867498 -3.16965238397772 -5.88059751337225 -2.66794721429998 1.23382814580744 3.72554071599787 1.34714372808283 1.06288202459162 7.17274530584162 3.47449072057551 4.99884660894221 18.2063811605627
-1.37119208249179 -3.44947729977694 -9.75181876095859 -7.92784605893222 -3.08509932431308 -0.719460591402921 -0.918866261568937 -5.775326832858 -3.26379118832675 -6.31322775754062 -3.02185355099765 1.16579331484708 4.30841149416837 1.10988892641934 0.924523249539462 7.23208130923184 4.18004407015714 5.29670895663175 18.4178939613429
-2.2625578620217 -3.79620730660178 -9.98985659859397 -9.03285395882346 -3.06443202278831 -0.635448334433814 -0.625810501792213 -5.06767070076682 -3.92328822396018 -5.51614177010276 -2.77572810433128 1.11212933280251 4.08714020468972 1.75105488517068 1.16765797354958 7.32592499472878 4.19331562735818 5.20140373923562 15.7590419075706
-1.51305398074063 -5.3281041058627 -10.8163948926059 -9.87966546145352 -3.41300210085782 -1.5474930676547 -1.1314659985629 -5.98516472903165 -3.57725342837247 -6.77009781924161 -3.32452401247891 0.951318654147062 4.02587786587802 0.902711781588469 0.712697896090422 6.70296374234286 3.91649714383212 4.75895110043612 14.671274098483
-2.72353253798051 -5.33570943312212 -11.1574638886885 -9.96576390699907 -3.70597920851274 -1.25252995924516 -2.05427060560747 -6.75475964979692 -3.8195484681563 -6.20798001722856 -5.17495809034868 0.885800500349564 3.64687647386031 -0.216820578141647 -0.00621495680375617 5.97476782365279 2.9758092360063 4.90729441209273 15.0012318090959
-2.96587371826172 -6.52268600463867 -11.3343086242676 -9.97110939025879 -3.61519813537598 -1.75328826904297 -2.06171417236328 -6.72651290893555 -4.57643890380859 -7.3201961517334 -4.52639961242676 0.0929527282714844 2.66071224212646 -0.201339721679688 -0.594152450561523 5.61690616607666 2.84598159790039 3.77275562286377 14.6481051445007
-3.21388450102373 -5.97732749418779 -10.834156183763 -10.0457078500228 -4.0722695870833 -2.56302848295732 -2.32819381193681 -7.17755904631181 -5.95565429167314 -8.10942092375322 -4.19208159880205 -0.752233652635056 2.27756104035811 -0.225517420335251 -0.475526957078415 5.94444069428877 2.03434357209639 3.55020794434981 14.0398639158769
-3.18393639651212 -5.80991677370938 -10.4854100140658 -10.9239113720981 -3.8711445721713 -2.11851433840665 -1.83846978274259 -6.64066056338223 -6.90386895266446 -7.84588936892423 -4.23601845827969 -0.540589610013093 2.9981820193204 -0.182425776394929 -0.422608652981843 5.58221884640781 2.70505209836093 3.47821494015781 14.2392985430631
-2.00298911007968 -3.9218543139371 -9.53876715573398 -8.70770293149081 -3.36836844357577 -1.59259634884921 -2.34510641964999 -6.56788855465976 -6.38515692624179 -6.09307890805331 -3.54135161313144 0.0582234295931734 3.3272444638339 0.359489146145908 0.708379450711337 6.44633931246671 3.86103791323575 4.0435883435336 15.1964170369235
-2.66212700063532 -4.30681083852594 -11.1466164415533 -8.40996788198298 -3.17521904165094 -0.561386567896061 -1.12481163198298 -5.56567810231989 -5.23353050405329 -6.92874763662165 -3.28548858815973 0.575837629491634 3.63635589426214 0.542531507665462 0.808805006200618 6.44038154428656 3.83014919107611 4.51451446359808 15.9452529126948
-1.28244748549028 -3.41442456678911 -9.526397375627 -7.95844235853716 -2.51228871779009 -0.0935417695478975 -1.1770378632979 -5.96768346266313 -5.30835309462114 -6.50335660414262 -2.84507146315141 1.18960222764449 4.20929274125533 1.31995806260542 1.41305193467574 7.27006372971968 4.05395063920454 4.77573999925093 16.8043824152513
-1.93306980133057 -2.85873851776123 -9.25122127532959 -8.50703868865967 -1.87124881744385 0.243026161193846 -0.892016029357912 -5.51520023345947 -4.22810611724854 -7.49895725250244 -3.18753299713135 1.85047855377197 4.05918064117431 0.669015312194823 1.30622806549072 6.97115936279297 4.76280536651611 5.47533168792724 16.3448602199554
-1.16089677810669 -2.79691934585571 -9.14664506912231 -7.97798204421997 -3.38054323196411 -1.06361627578735 -0.604082584381104 -5.30679178237915 -5.27201700210571 -7.39875650405884 -2.81416368484497 0.365933895111084 3.41303300857544 0.822844982147217 1.63119649887085 7.17554521560669 3.8221869468689 4.28299188613892 17.1018561124802
-0.314288052645598 -1.08834353360263 -8.80249873074618 -6.16393748196689 -1.48819628628818 1.37197789278897 1.69366749850186 -2.90550318631259 -3.47964945706454 -3.1865853396329 -0.201006802645598 3.73884018984708 7.20265492525968 4.64021786776456 4.00343426791104 10.3092480572787 5.97090062228116 7.58167752352628 16.3123789700595
-0.656218589435923 -2.37353807796131 -9.00137812007557 -7.14850145686756 -1.98700243343006 0.182152687419546 0.998255668986928 -4.12397867549549 -4.74321657527577 -6.04357057918202 -1.53036028255116 1.8283032764088 4.6217717517506 2.6791505206715 3.07947057377208 8.66198342930187 5.23708718906749 6.01517766605724 13.9179052699696
-0.580350615761496 -2.17333576895974 -8.82104847647927 -7.33231899955056 -2.216459014199 -0.0981156609275118 0.0812247016213163 -4.8026177666404 -5.59719441153786 -6.70949909903786 -1.68770191886208 0.976211807944559 4.29214217446067 2.89929988167503 2.59034755013206 8.63985183022239 4.51444937966087 4.97763087532737 14.190194866874
-1.10488034161654 -2.22156048688021 -9.03076268109408 -7.63593388470736 -1.65614796551791 0.222151747616856 0.941010466488926 -3.9348802653226 -4.32631970318881 -6.62289715680209 -1.93095494183627 1.8384523305026 5.01042460528287 2.75821589556607 2.89608191576871 8.27392481890592 5.24080466357145 5.44510363665494 14.5349469098178
-1.13470884669911 -1.7874416958202 -8.90795561183583 -7.24558683742177 -2.68097349513661 -0.220194305073132 0.429145370830188 -4.52391668666493 -4.57950826991688 -5.37856718410145 -1.72539183009755 1.09650186191906 4.72947648655284 2.11491540562023 2.95931008945812 8.53173974644054 5.04906228672374 5.31778768192638 13.6266250957142
-1.43742007342252 -3.30046862688932 -9.98497599688443 -7.81660479632291 -3.182378950986 -0.774135771664707 0.358266648379239 -4.74263972369107 -5.49374026385221 -5.74862498370084 -1.82801074114713 0.477182206240567 4.43575173291293 2.51678639325229 2.20566922101107 8.49804955395785 4.5735090342435 4.62766247662631 15.4093406763944
-1.99243405082009 -4.04601910331032 -9.96427586295388 -8.86236241080544 -2.92565968253396 -0.753525283119895 -0.521030928871848 -5.5622353813865 -6.15761807181618 -7.13879063346169 -2.99589207389138 -0.51333477713845 3.33023116371848 1.13276812813499 1.31117007515647 7.44289634011009 3.99655673287132 3.99138018868186 13.518877957084
-1.63067225542935 -2.64776972857388 -9.64641360369595 -7.47347239581021 -2.71478823748502 -0.141063490780915 0.276876648989592 -4.97453860369595 -5.09272173968228 -5.04424265948209 -1.95081690874967 0.872072419253264 4.0849706736478 2.28497525128451 2.28341885480014 8.28733750256625 4.68296070965854 4.82632084759799 13.3074652758512
-0.817466683821245 -3.35108751817183 -9.49048227830367 -7.30931276841597 -1.96082300706343 -0.0662364439530805 0.523059896989302 -4.47022432847456 -5.43938440843062 -4.93732256455855 -2.46390718980269 0.692150167985396 4.19027047590776 2.16577344374223 2.28281217054887 8.17178254560991 5.04537778334184 5.49562173323198 14.1624374909834
-1.68421011838046 -3.65058356198398 -9.15832739743319 -8.29954749020663 -2.63929587277499 -0.560921010104092 -0.461889561739834 -5.55691557797519 -5.64080267819491 -7.05217390927401 -3.8283656206998 0.414954844388095 3.1281420621005 0.208434763821689 0.773156824978916 6.41157502261075 4.1327692898837 4.13809460726651 13.3034631642428
-2.5165038802407 -5.25962407372215 -9.64600522301414 -9.24346120140769 -2.79738957665183 -1.41067273400047 -2.3666015364907 -7.60695988915183 -7.5195728041909 -9.40891415856101 -5.14138943932273 -1.44706494591453 1.6353630326011 -1.23445660851219 -0.945970127799296 4.7933801911094 2.18531458594582 2.16287272193215 13.2695726654746
-1.86454694054343 -4.10919682762839 -10.0504905440591 -8.80607716820457 -2.63320462486961 -0.892808125235817 -1.38335149071433 -6.44392125389793 -4.48759000084617 -6.96382252953269 -3.82062833092429 0.440090968392113 3.96028788306496 0.556574656746605 0.23166735389016 6.18676836707375 3.93900282599709 4.73120291449807 15.7141211769798
-0.496070445667613 -3.46139866222035 -9.25616604198109 -6.98207050670277 -1.87332302440296 -0.0257945667613626 0.0869144786487936 -5.26415974010121 -4.23799473155628 -6.34529644359242 -3.28583294261585 1.26981776844372 3.90014308582653 0.846640049327505 1.22405856739391 6.92524856220592 5.01292174946178 4.72101825367321 15.950458465923
-1.49371556368741 -3.52315548983487 -9.0386774930087 -7.60257939425382 -2.55142621127042 -0.413437167080964 -1.18815449801358 -6.21866826144132 -4.66186551180753 -7.43567113009366 -4.02851704684171 1.02722521695224 3.7433049288663 0.559760769930755 0.694856366244231 6.64463873776523 3.89955588254062 4.46299620541659 15.6652171221646
-1.0023737560619 -3.15091997493397 -9.35751634944569 -8.00621134151112 -2.81524378169667 0.0204190601002097 -0.471240104328501 -5.37846285213124 -5.19601923335682 -7.64703089107167 -4.15657335628163 0.656830726970327 3.79840654026378 0.91382497440685 0.971817909587514 6.60142129551281 4.39701646458019 4.41314500461925 16.1472277034413
-1.44221296310425 -4.08359899520874 -9.36234273910522 -7.88174428939819 -3.15371694564819 -0.591579341888426 -0.806054973602294 -5.83795156478882 -6.02012052536011 -7.53198041915893 -3.49130430221557 0.0847130775451674 3.26354036331177 0.932998752593996 0.800449466705324 6.72814664840698 3.88477048873902 4.07119855880737 14.9462729454041
-0.585480620644308 -3.2782639763572 -8.35531513907693 -8.53117840506814 -3.07645504691384 -1.25911610343239 -0.770724227211691 -5.78523533561013 -5.06567852713845 -7.02372639395974 -2.79786198355935 0.304329941489481 3.4525595404885 1.42738826058128 2.10312373421409 7.75067336342552 4.11264617226341 3.94954402230003 14.8880875804208
-1.47451871525158 -2.63743680607189 -9.18009275089611 -7.92506497990001 -3.28246587406505 -0.524592338908803 0.368849815021861 -4.52823728214611 -4.44911283146251 -5.30380910526623 -2.32550901066173 1.27610689509999 4.79019075740467 2.46214777339588 2.40066629756581 8.45933824885975 4.6333380352367 5.26485163081776 16.8885477196087
-1.84316740902987 -3.38540945920077 -10.2839919176969 -9.62756644162265 -3.90332137021151 -1.07474432858554 -0.110283955660734 -4.55167113217441 -4.93257628354159 -5.98549948605624 -1.96587096127597 0.792920008572665 3.87851227847013 1.85431565371427 1.98265351382169 8.11912335482511 4.16113366213712 4.6955679806796 15.76141037074
-1.871048597856 -4.61912217573686 -9.7484957261519 -9.08792367414995 -2.58292832808061 -1.02464547590776 -0.661202101273972 -5.90509477095171 -5.22209611372514 -6.11554017500444 -3.51443925337358 0.397231431440872 3.42229780717329 0.394133897261185 0.891034455732864 6.64469084306197 3.56548914475874 4.26952776475386 15.6183136419816
-2.18213764537465 -4.12900654185902 -9.69865909923207 -9.27967945445668 -2.86354366649281 -1.09197346080433 -0.838450587879528 -6.09375683177601 -5.77277103770863 -6.85178867686879 -4.2700721393932 -0.0399619709361687 2.47233661304821 0.0613525737415657 0.566090427745472 6.27156242023815 3.28877338062633 3.51970275532116 15.1421268809925
-1.90015506744385 -4.51375865936279 -9.2925329208374 -9.49783229827881 -3.59613513946533 -1.76978778839111 -1.433518409729 -6.49948596954346 -5.96821880340576 -8.03272151947021 -3.93648815155029 -0.348906517028809 2.63927173614502 0.214592933654785 0.258986473083496 6.41726016998291 3.10424995422363 3.26180362701416 15.3968052864075
-2.079469871521 -3.62143535614014 -10.1461069107056 -8.50445957183838 -2.81470508575439 -0.512598228454589 -0.125824165344238 -4.9839822769165 -5.50371761322021 -5.41507358551025 -2.84192867279053 1.05972652435303 4.51843338012695 1.59956912994385 0.964895057678223 6.9683464050293 4.06684093475342 4.84952621459961 17.3686675310135
-2.82948237332431 -4.57918291958896 -9.98194247159091 -9.93979578885165 -3.83096629056064 -2.06854945096103 -1.08592158230868 -6.09155016812411 -5.45564776333896 -6.48075419339267 -3.68025332364169 0.331213656338779 3.77540368166837 1.4754092129794 0.597328844937412 6.93039483157071 2.97357338992032 4.46423024264249 17.6471833619204
-1.19625877033581 -3.51806281696667 -9.42405151020397 -6.59153007160534 -2.44781516682018 -0.0417635310779936 0.026376498829233 -4.96789764057506 -4.44252036701549 -7.14651511799206 -2.48587058674206 1.25997520793568 4.26801468242298 1.4162614475597 1.40570427287708 7.4530742298473 4.23879314769398 5.3234470020641 17.6127596031536
-2.02679973082109 -4.35515933470293 -10.0005374474959 -7.75041537718339 -3.3346210046248 -1.09617381529375 -1.21433406309648 -6.21332698301836 -5.38477855162187 -6.60109858946367 -3.55135684446855 0.316656537489457 3.8749269918962 0.529005475477739 0.722101636366411 6.6669659094377 2.96865219636397 4.17561287446456 14.841108270125
-2.14511324275623 -4.26136232722889 -10.6584074627269 -8.22404314387928 -3.39336801875721 -2.00634409297596 -1.71342874873768 -6.98387552608143 -5.46944261897694 -8.80992723811756 -4.45073534358631 -0.561771644245493 2.67120622288097 0.608093010295523 -0.143337501179087 5.76283906589855 2.39442418705334 3.54877351414074 14.3671882022511
-3.59405149980025 -7.39752401872115 -10.6461602644487 -8.41676535172896 -3.63069166703658 -2.04402937455611 -1.73071684403853 -6.78779425187544 -5.95973982377486 -8.48452963395552 -4.66996016068892 -0.439413209394974 2.56693826155229 -0.364458222822709 -0.254402299360795 5.78479276136919 2.54133592085405 3.6598747773604 13.2743466897444
-3.20811273401434 -5.34015657251532 -11.5272503072565 -9.90323449915106 -3.67008020227606 -1.96759988611395 -1.78516771143133 -7.03880121057684 -6.77216722315008 -8.96462442224676 -4.79813386743719 -0.46330835169012 2.12296674901789 -0.659179704839534 -0.932594316655941 5.18514536077326 2.16535185033625 3.28586958104914 13.5300402467901
-3.57016898935492 -4.6643538648432 -11.7392707044428 -10.2473292524164 -3.26464797800238 -1.87942649667913 -1.56873466318304 -6.24901534860784 -6.09276916330511 -7.88933898752386 -4.20083190744574 -0.0270610029047198 3.6092114275152 0.0847554033452802 -0.815259473974056 5.62360141927546 2.74557350332087 3.97944114858454 14.129516584223
-3.26282416256991 -4.23579703244296 -11.6799422350797 -9.43865309628573 -3.66934500607577 -1.48469077023593 -1.65680609616366 -6.84049139889804 -6.25966559323398 -6.44811354550448 -4.79070578488437 -0.0449191180142492 3.14195241061124 0.168116465481845 0.0470494183627039 5.90835179415616 2.82186211672696 4.13171090212735 14.2286895665255
-2.13758061148904 -3.64922116019509 -10.4854352257468 -8.95307133414529 -2.70965359427712 -0.936017730019309 -1.02888844229958 -5.97487232901833 -5.30705425956032 -6.08802769400857 -3.67610142447732 0.723058960654519 3.35921599648216 0.807533524253152 1.02913882515647 7.08236338875511 3.63093783638694 4.539306900718 14.1985018470071
-2.59190309697932 -3.52543008977717 -10.7958177393133 -8.26782549077814 -2.52811372930353 -0.490025884454901 -1.03660143071955 -5.86281908208674 -6.63035333806818 -6.0142186945135 -4.72126329595392 0.432539575750177 3.62646924799139 0.610266321355645 0.301962488347833 6.75590860193426 3.49664937799627 4.17895948236639 14.2003847295588
-2.6923584764654 -4.25914619619196 -11.4475636308843 -9.28251312429255 -3.79271743947809 -1.5224137132818 -1.6917481249029 -6.51417015249079 -6.69957016164606 -7.77314041311091 -5.03157661611383 0.12336112802679 2.8387112790888 0.630622404271907 0.0390753919428057 6.18310596292669 2.94867088144476 3.65919925516302 13.9971676046198
-2.43775505586104 -4.50333733125166 -10.9255194143815 -8.73744339509444 -3.58655304475264 -1.63941139741377 -1.93855232758956 -6.7281698660417 -6.53229660554366 -8.1249098257585 -5.57257027192549 -0.762767262892289 2.43587165312334 0.23354964689775 0.0394864602522418 6.00464206175371 2.44659285978837 3.2935586495833 12.8213315530257
-2.28557061282071 -3.59468125430021 -10.4889702710238 -8.25798653689298 -2.31527184573087 -0.0417275342074319 -0.396397105130283 -5.1485257062045 -5.25969552126798 -6.83425759402189 -4.40531205264005 1.28640700253573 4.52507735165683 1.37004614743319 1.57113409909335 7.28552580746737 3.884235867587 5.04540205868808 13.7710819331082
-1.5614030751315 -2.39144305315885 -8.99963168230924 -7.11148051348599 -1.17205790606412 1.02458210858432 0.429914673891936 -4.44582347002896 -5.08968905535611 -6.71746424761685 -4.06739405718717 1.45136853131381 3.78242321881381 1.9311563578519 1.8215257731351 7.97976895245639 4.74487801465121 4.94724865826694 15.7231869307431
-2.1379975232211 -3.03983582583341 -9.42493714419278 -7.33834923830899 -2.15341652956876 0.309247120943937 -0.466824427517977 -5.41723336306485 -4.37102784243497 -8.15291108218106 -4.11234177676114 0.926026448336515 3.29415903958407 0.739781483736905 1.54681311520663 7.07066450985995 4.04058276089755 4.58714877041903 14.9132867899808
-1.93168271671642 -3.15224279056896 -10.3283120502125 -8.05388463627208 -2.14923871647228 -0.0237008441578261 0.533952582966197 -4.50676358829845 -3.67712606083263 -6.33548940311779 -2.95435727726329 1.64057337154042 4.40916620601307 1.1394041668285 1.59061800349842 7.33900724757801 4.57911955226551 5.29063879359852 15.3149303089489
-1.83268714384599 -2.78116584257646 -9.79738212065263 -7.41740394072099 -1.47559905485673 -0.0788533730940379 0.354723210768267 -4.79824805693193 -4.44443107084794 -7.07880187468095 -3.60995078520341 1.07432007356124 3.79671501679854 0.658521886305376 1.37291168733077 6.91822647614913 4.67415070100264 4.98974155946211 15.1000931219621
-1.8103401964361 -2.78222206289118 -10.292409211939 -8.47113159353083 -2.86403206044977 -0.374287874048406 -0.215047151392156 -5.13965538198298 -4.51713684255427 -6.10991409475153 -3.7688305681402 1.01837989633734 4.06269618814642 1.71819183176214 1.73361465280706 7.60012885873968 4.01903125589544 4.86398860758001 15.5255901510065
-1.40523277629505 -2.81964622844349 -9.16593490947377 -7.83315407146107 -2.33703743327748 -0.642709125172008 -0.228133548389781 -5.16761337627064 -5.16943489421498 -6.50015579570423 -4.21181999553334 0.670521389354359 3.51142276417125 0.951946865428578 1.56605971943248 7.29748977314342 4.27558387409557 4.37810481678356 13.5661751140248
-1.04437698884444 -2.67199577851729 -8.92444099946455 -8.26512589021162 -2.95815529389815 -0.904671330885453 -0.40199722810225 -5.57122101350264 -5.88310493989424 -7.08403267426924 -3.75048698945479 0.285720209641891 2.97389731840654 1.3343804879622 1.75983748869463 7.62098250822588 4.12271247343584 4.05594859556718 12.2706779046492
-0.434540115703236 -2.82652505527843 -8.88932069431652 -7.32384141575206 -2.33997758518566 -0.134910904277454 0.190885223041882 -4.76006349216808 -5.26764901768077 -6.85482247959484 -3.28728326450695 0.566350616108288 3.43273989070546 1.21392980922352 2.10673490871083 7.56166902888905 4.60781542171132 4.14516130794178 14.0181385647167
-1.7226733901284 -3.31043813011863 -10.273534748771 -9.64125058434226 -3.11419484398582 -1.35342404625633 -1.24378964684226 -6.61367032311179 -6.76366421959617 -7.51190564415672 -5.06058499596336 -0.859970066764138 1.80227854468606 -0.450166676261208 0.821043040535667 5.83974745490334 3.1367244980552 3.32805826880715 13.3512215874412
-1.53148951963945 -2.74625125364824 -9.45633426146074 -8.10455241636797 -1.99821582274004 -0.293948320908981 0.0635231451554716 -5.00070872740312 -5.8059703393416 -7.37082591490312 -4.12874713377519 -0.00205913023515336 2.81108269257979 0.804858060316604 1.51059612794356 7.17030415101485 4.18981918855147 3.74607834382491 13.5783809141679
-0.799585030295631 -1.8707558371804 -8.42985121987083 -7.49175040505149 -2.38869826576926 0.100971534035423 0.532522513649681 -4.54153411171653 -3.93972937844016 -6.56673400185325 -3.21376960060813 1.52713043906472 4.08688957907937 1.49105103232644 2.10697777488015 7.89298279502175 5.23253948905251 5.49843914725564 15.2084241650321
-1.95923843383789 -3.87442054748535 -10.053284072876 -8.49135437011719 -3.03194274902344 -1.21748962402344 -0.466293716430663 -5.03176155090332 -4.56332817077637 -7.00193634033203 -3.32646217346191 0.670907592773439 3.91214141845703 2.00654373168945 1.90155944824219 7.94970474243164 3.55354080200195 4.57164440155029 14.3609658241272
-2.65209090492942 -4.68634688637473 -10.5125416495583 -9.29847609780051 -2.86590659401633 -1.55957305214622 -1.41618430397727 -6.72038161537864 -7.02254378578879 -8.54922950051047 -4.43077933571555 -0.826334831931373 2.62361443259499 0.488879325173119 0.479966285011987 6.42909825064919 3.1326829216697 3.39952385642312 14.0862261078574
-2.07459933541038 -3.6283579566262 -11.1872263648293 -9.88556773445823 -2.80200679085472 -1.16820628426292 -0.585553238608622 -5.12976748726585 -7.06365687630393 -8.31239039681175 -3.59115512154319 0.0756730339743861 2.3433217308738 0.768050124428488 1.25123875357888 7.09500591971657 3.56350033499978 3.54917805411599 13.2091998360374
-1.95660266009244 -4.01624354449185 -11.6227155598727 -8.72002276507291 -3.28425082293424 -1.00280436602506 -1.1275392445651 -6.34125384417447 -5.4447885426608 -7.20958956805142 -2.71127184954556 0.0963815775784589 2.97617855938998 1.85695973309604 1.92183819684115 7.76997605237094 3.47015801343051 3.8113321391019 13.1801027384671
-1.11854755228216 -3.07721721475775 -10.2910348111933 -9.15997707193548 -3.26623927896673 -0.601066702062433 -0.840705984288995 -5.78692828958685 -5.93000232523138 -7.91894542520696 -5.16034328287298 -0.494487875158136 2.25059688741511 0.220184213464911 1.1377047365362 6.77545631582087 3.78434742147272 3.19146049672907 12.22815359289
-2.64522186626088 -3.8211728702892 -11.3817712437023 -9.39338127483021 -3.52173057902943 -1.37582985271107 -1.55988518108021 -6.22254768718373 -5.56947342265736 -6.71409241069447 -5.25824943889271 -0.442640460621227 2.77824290882457 0.47611983906139 0.0209272731434211 6.31963142048229 2.95404037128795 3.25359614979137 12.861086212505
-3.18870921568437 -4.66618915037675 -11.8990916772322 -9.32246394590898 -3.36952395872636 -1.62569423155351 -1.31848521666093 -6.21055026487871 -5.29939074949785 -7.88823695616288 -5.01680369810624 -0.127574877305463 2.33510975404219 -0.126117662949994 -0.257829622788861 6.24000935121016 3.03037647767501 3.35138325257735 13.1723232702775
-3.75737814469771 -5.08741240067916 -12.1904645399614 -9.49450926347212 -3.28844885392623 -1.20084814591841 -1.77368216081099 -6.74562506242232 -5.74562506242232 -9.12910894914107 -6.45548872514205 -1.05590490861373 1.45103402571245 -1.01945547624068 -1.31603483720259 5.25459523634477 2.33219476179643 2.24077744917436 11.8403591676192
-4.48438015851108 -5.41346302899447 -13.3572267619046 -10.3306802836331 -3.24573079022494 -1.76182881268588 -2.6588377085599 -7.52266255292026 -7.13931027325717 -8.8878416148099 -6.37406674298373 -1.06871548565951 2.07196101275357 -0.744639786806975 -1.09624615582553 5.19859751788053 2.83057078448209 2.87905749407681 12.1193462285128
-4.6104057225314 -5.79626540270718 -11.3813274296847 -9.13325385180386 -1.75124625292691 -0.61369208422574 -2.18595007983121 -6.99281195727261 -4.72888068285855 -8.22324828234586 -6.16388014880093 0.000807961550627567 2.65307541760532 -1.0653789433566 -1.08666876879605 4.70693512829867 3.09470387372104 3.48666687878696 12.3536693659696
-3.97074133266102 -4.71086317409168 -11.7720432888378 -8.87260824550282 -2.36041647304188 -0.660427154194224 -1.16561132777821 -6.17313963283192 -5.11898428310047 -7.73695761073719 -5.12547689784657 0.0342635501514792 3.0895919192921 0.0158194888721823 0.125595032085073 5.88622563969005 3.60838788639415 3.82116120945324 12.3641356814991
-4.99028765071522 -5.77682100642811 -13.0320223461498 -10.3084772716869 -2.84810434688221 -1.41877924312245 -1.96479975093495 -6.55598245967518 -5.67664514888417 -7.0531061779369 -5.80569063533436 -0.192687858234752 3.65891946445812 0.639444481242787 -0.360071052204479 5.99294103275646 2.83225453983654 4.01064313541759 12.6991459239613
-3.16674003601074 -4.4493595123291 -11.6734920501709 -9.21933898925781 -3.32155570983887 -1.57245025634766 -1.44355926513672 -6.48727951049805 -7.13432655334473 -7.85075912475586 -4.81769332885742 -0.697543716430665 2.69660415649414 0.0630496978759751 0.220980072021483 6.14509811401367 3.12485256195068 3.11317768096924 13.3885239601135
-3.69525625922463 -5.28564169623635 -12.5046587250449 -10.9152441284873 -3.99483206488869 -2.21732428290627 -2.11575415351174 -7.00323012091897 -6.43498137213967 -8.29890730597756 -5.54502966620705 -0.596449877999046 2.55225274346092 -0.407858874581077 -0.481267001412132 5.57853600762107 2.20664117119529 3.66286752007224 13.5952896811745
-4.23903717561202 -5.02232994599776 -12.9823347525163 -11.339773793654 -3.93870987458662 -2.59701218171553 -2.73410858674483 -7.51942123933272 -7.63821281953291 -8.21639694734053 -6.47771706147627 -1.34861626191573 1.82201705412431 -1.32777275605635 -1.26465286775069 4.64693961576982 1.82212958769365 2.90672336058183 13.9280851884322
-2.1320669260892 -3.49769802960483 -11.2245485392484 -9.87225933941928 -3.29778309735385 -1.41641827496615 -0.994434556094085 -5.62859745892612 -4.63341732892123 -6.76450940045444 -4.09481831463901 0.59592799273404 4.79493979540738 1.73136309710416 1.41647318926724 7.4824407490817 3.43375853625211 5.04346732226285 15.4066727551547
-2.81518148075451 -4.02665876041759 -11.1429726947438 -9.4043099750172 -2.57892011295666 -1.02552388798107 -1.38872312198986 -6.25141881595959 -4.90426610599865 -6.14224599491466 -4.31357549320568 0.524044288288462 3.99678255427967 0.505045188557016 0.186865104328501 5.96988417018543 3.18754793513905 4.68127561916004 14.686948073994
-3.37329752661965 -4.36489565589211 -11.8634784958579 -9.33141787268899 -3.41074450232766 -1.1890438339927 -1.15386469580911 -6.19144137122414 -5.01050837256692 -7.61445696570657 -5.1000488541343 0.0822269179604262 3.10510651848533 0.121096775748512 -0.254422023079613 5.77772252342918 2.89660088799216 3.75125710747459 12.7669550635598
-2.31415410475297 -4.02216000990434 -10.6533836884932 -8.36104627089067 -2.64542241529985 -0.450460867448285 -0.431789831681684 -5.04048963026567 -4.03163190321489 -5.24667783216996 -2.94796987013383 0.822776360945269 4.75134615464644 2.11140970750289 1.17121653123336 7.67687086625533 4.4844518141313 5.22639803452925 14.5311336950822
-2.98804261467674 -4.36713006279685 -11.4126241423867 -8.67110230705955 -3.58196427605369 -1.27894761345603 -1.15709092400291 -6.13859917900779 -6.34317567131736 -6.34079911492088 -3.93539979241111 0.0852796814658419 3.51670572974465 0.8055269501426 0.329126574776389 6.48905871131203 3.08406183936379 4.46764395453713 14.232704856179
-1.52461171583696 -3.24839711622758 -10.0184414430098 -7.58865094618364 -2.55272794203325 -0.510079626603559 -0.0346138520674266 -4.40429044203325 -4.10703587965532 -6.24779057936235 -1.61916852430864 1.08988642259078 5.08500742478804 2.40269922776656 2.20651697679 8.27416300340132 4.39536261125044 5.51562284989791 15.5769381479783
-2.07579843347723 -3.14603273218328 -10.0904354268854 -7.96739045923406 -2.204191606695 -0.0991996938532047 -0.0231613332575016 -5.45917360132391 -4.71024743860418 -6.61442415064031 -2.60376207178289 0.962691861932928 4.38127477819269 1.24641950780695 1.28065069372004 7.89392431432551 4.31201131994074 4.98638971502131 13.8165202921087
-2.92452454133467 -4.1248495535417 -10.6045553640886 -8.97391914887862 -1.45475792451338 0.184827570481733 -0.751720662550493 -5.52034401460127 -4.64645790620284 -6.67820763154463 -3.0501482443376 0.522128824754194 4.27491450743242 1.14913535551591 0.594135050340132 7.02071452574296 3.4470851464705 5.25493026213212 14.2713701768355
-2.12003860473633 -3.99513397216797 -10.6278968811035 -7.8911376953125 -1.67681465148926 -0.258157348632814 -0.317815399169923 -5.49772415161133 -5.12509117126465 -6.41314468383789 -2.86657104492188 0.715784454345702 4.51746120452881 1.90115013122558 1.29448356628418 7.24525871276855 4.10613670349121 4.80170669555664 13.4065593719482
-4.35640351555564 -4.91205231926658 -11.8506776549599 -8.45023553154685 -2.54984490654685 -0.374206707694313 -1.18034951470115 -6.23310868523338 -4.95308129570701 -6.11094491265037 -3.56264893791892 0.586408450386742 4.57047541358254 1.08538229682229 -0.14147774956443 6.85617621161721 3.38016398169778 5.1817081711509 14.1861117623069
-2.69279545003718 -3.44456737691706 -10.2026736086065 -7.5812651460821 -0.877587014978584 1.15263683145696 0.28570491617376 -4.60453861409968 -3.60540645772761 -6.22695797139948 -2.40777462179011 1.49727565591985 5.32802707498724 1.81669933145696 1.30530101602728 7.70506603067571 4.79636031931097 5.59570056741888 15.4238782579249
-3.25106400576505 -3.72712487307462 -11.1484257611361 -7.79022950259122 -1.58283013430509 0.300175007906827 -0.862577143582431 -5.52018326846036 -5.29513329592618 -5.23322648135099 -3.56004304018888 0.817579564181241 4.00450068387118 0.431259450045498 0.340219792452725 6.66687899502841 3.95181685360995 4.7127421465787 14.3649185267362
-2.73607064160434 -3.04482651623812 -10.1513042536649 -5.92730523022738 -1.07243538769809 0.603418341549961 -0.0619297114285544 -4.98721695813266 -4.74789811047641 -5.30433655652133 -2.23785973462191 1.09567069140348 4.67018889513883 2.0748214634982 1.61493872729215 8.18396567431363 4.20409678545865 5.03450869646939 14.7354342850772
-2.95361152995716 -3.91024032939564 -10.2084542881359 -6.58975426067006 -2.04427734721791 0.0393656123768196 -0.0800534855235711 -4.92014709819447 -3.78928581584584 -5.32223335612904 -2.3666822086681 1.26138862263073 5.13377460132946 1.75569900165905 1.14437278400768 7.73489555012096 4.34472545276989 5.76133617054332 15.2565906871449
-2.19698528809981 -3.74501804871993 -10.230421109633 -7.1561432318254 -1.95809177918868 -0.444629712538287 -0.79018597169356 -5.1877308325334 -3.13641552491622 -4.55230526490645 -1.88397221131758 1.49919696287675 5.95670218901201 2.90434260801835 1.65910335020585 7.84943480925126 3.74558253721757 6.05919642881913 15.678194956346
-3.58298721313476 -5.67145767211914 -12.5270771026611 -9.93181648254394 -3.72819557189941 -1.57951774597168 -1.63601150512695 -6.11221733093262 -4.42740859985351 -5.87432708740234 -2.65582885742187 0.401893234252931 4.54246768951416 1.50307426452637 0.25871047973633 6.78799114227295 2.69439277648926 5.01885662078858 14.8683250904083
-3.48803840117021 -5.42279372648759 -12.6988919778304 -10.6557973428206 -2.57466254667802 -1.3738320870833 -1.7943700356917 -6.81047378019853 -6.9178823037581 -6.95788512663408 -4.39375243620439 -0.137917856736617 3.30444778962569 0.0490347342057653 -0.792294840379196 5.37233604951338 2.11110558076338 4.24495663209395 13.0620995955034
-5.32672051516446 -6.82129601565274 -11.6446125897494 -8.14571885195645 -1.3805439862338 0.503969868746672 -1.36613778201016 -6.30345658389005 -3.74007729617032 -6.78318528262052 -3.98548440066251 0.423588475314055 3.59931631955234 0.478491505709563 -0.311227122220124 5.80189391049472 2.68779631527988 4.37972517880527 13.326938828555
-5.23489592292092 -5.78305075385354 -11.2227747223594 -8.17330954291604 -1.655264117501 0.156627438285135 -0.799137332222678 -5.61297056891701 -3.90500471808694 -6.26959440924904 -3.14498923041604 0.864833615042947 5.17188813469627 1.41281678459861 -0.171661593697287 6.25095917961814 3.61463143608787 5.66617944023826 14.1465928771279
-5.33705553574995 -7.31674036546187 -12.1271060423418 -8.76635775132613 -3.13614878220991 -1.18989023728804 -1.34313997788863 -6.20879778428511 -4.67235979600386 -7.7146914915605 -3.8573974089189 0.108941702409226 3.38019051985307 0.563190130753952 -0.372145028547806 6.08768430189653 2.99402203993364 4.4811502976851 13.4512549920516
-6.23463354977694 -7.70815764340487 -12.4573718157682 -9.07258711728183 -4.33835898312655 -1.36844550046054 -1.56664954098788 -6.28823958310214 -6.24383078488437 -5.94197569760409 -4.2030497637662 0.235228434475985 3.57957638827237 0.228781596097079 -0.247704609957609 6.01188458529386 2.88992108431729 4.28605832186612 13.035621062192
-4.17438049316406 -5.38597412109375 -11.9622833251953 -7.83704299926758 -3.57866592407226 -0.0816032409667962 -1.09280319213867 -6.12751312255859 -4.17000312805176 -6.83913345336914 -3.67384071350098 1.03303604125977 4.21433906555176 0.803103256225587 -0.00714416503906179 6.48505668640137 3.51385860443115 5.06367092132568 14.4258506774902
-4.53340921401978 -5.36415300369263 -11.9352723121643 -9.66382989883423 -3.52332696914673 -0.99624071121216 -1.278457736969 -6.0633469581604 -6.25284967422485 -6.75826082229614 -3.51140222549439 -0.353178119659425 3.66777791976929 1.05351629257202 -0.0430832862854018 6.38052835464477 3.39705457687378 4.39347543716431 14.6675445079803
-4.43507249138572 -5.04901368401267 -11.0780339934609 -9.48265321037986 -2.73532159111717 -0.511978695609354 -0.80986840508201 -5.52106339714744 -3.49512727043846 -7.14694649956443 -3.25490433953025 0.782802035591818 3.92418902137063 0.91594832160256 0.312980105660177 6.82301275946877 3.5506290695884 4.43330519416115 17.4409779808738
-5.9278583613309 -6.12697602185336 -11.3526897517118 -8.78982163342562 -2.51345063122836 -0.217607506838711 -0.97733879956332 -5.53398323926059 -3.05781174573031 -6.75667572888461 -4.00568200024691 1.43152999010953 4.20446108904752 0.278989783200352 -0.549486168948086 6.04345892992887 3.00574587908658 5.0521163853732 18.3543735059825
-6.14024192636663 -7.25152618234808 -11.6303084546869 -8.96081001108343 -3.08880073373968 -0.680994337255303 -1.19439727609808 -6.2624209577387 -3.78786498850042 -7.69702560251409 -4.42759734934026 0.386106187647041 3.55160492116755 -0.481249159032647 -0.354954069310967 5.53010814840144 3.31780117208308 4.1509205644781 16.9697119539434
-7.60225908106024 -7.29741136377508 -13.1437076741999 -9.97965471094305 -3.36832277124578 -1.22927896326238 -3.07835809534246 -7.61481324976141 -4.83660165613348 -8.90105478113348 -5.61106530969793 -0.513515871221369 1.94005926305597 -1.30909578149969 -1.76860277002508 4.43025549108332 1.54921682531183 3.11762483770197 15.5271564310247
-5.76479180942882 -5.96033128391613 -10.9268954623829 -8.78256257664074 -2.22129663120617 -0.315956436504017 -1.64001687656749 -6.56557305942882 -4.18994363437999 -7.76674874912609 -4.68569978367199 0.377360976826061 2.76847425807606 -0.515846573222767 -0.564773880351673 5.58531252254139 2.62549558986317 3.78991381038319 16.9372027288784
-6.26158222718672 -7.01768383546309 -11.7685478643938 -9.25195393128828 -3.36961254640059 -0.846987576918167 -2.28262218995528 -6.69365009828047 -3.42686733766035 -7.54409679933028 -4.86237988038496 0.499722628159958 3.09109988646074 -0.483645291761917 -0.956066937880081 5.28284182982011 2.80157390074297 4.43632617430254 16.8772603555159
-5.53820318742232 -5.37985128922896 -11.6824254469438 -8.86505026383833 -3.05677313371138 -0.480055757002397 -1.28471083207564 -5.91470236344771 -3.01193518205123 -6.9409932570024 -3.66399664445357 1.23403268293901 4.02156262831254 0.695551924272017 0.450299315019087 6.62791924910112 3.28268533186479 5.30231194929643 18.1162072642283
-5.20947311574762 -5.53747795278376 -11.293377382105 -8.41765449697321 -2.03700111562555 0.484258192235774 -0.548063737695866 -5.2661881273443 -2.45315979177301 -5.91180275136774 -4.07341621572321 2.14008476083929 4.58906890695745 0.118543165380306 -0.346296769922429 5.72696067636663 3.9456391507929 5.76611663644964 18.6131512547081
-6.85077652497725 -6.46873650117354 -11.8157976584001 -8.51077065034346 -2.06230530305342 -0.211994023756546 -1.53901276154951 -6.31661209626631 -3.84864792390303 -6.36780151887373 -5.07421097321944 1.01289000944658 3.05716052488847 -1.25959763093428 -1.87492165132002 4.34010138945146 2.93764605955644 4.3774453683333 17.6827996654944
-6.04074117487127 -6.76431295221502 -11.2597143346613 -8.99383374994451 -2.57781621759588 -0.397651880437678 -2.10493680780584 -6.90364286249334 -4.57386419122869 -7.58869191950018 -5.45314046686346 0.307067663019353 2.80388143712824 -1.16963216608221 -1.44706556146795 4.79908636266535 2.91796186620539 3.89328363591974 17.4013879602606
-5.93511832844127 -6.33411849628795 -12.9483648646962 -8.63682616840709 -2.3744570125233 -0.336825023997914 -1.60720313679088 -6.20697082172741 -3.58282722126354 -6.83360351215709 -4.80727447162975 0.986663211475719 4.03177391399037 -0.396431576121937 -1.56282104145397 5.1312459598888 3.02806793559681 5.03803192485463 18.5381727259267
-6.36559732610529 -6.20096452886408 -11.5052018945867 -8.551592428034 -2.5816274469549 -0.0739198511297054 -1.04102190191096 -5.87120683843439 -2.85136850530451 -7.17661722356623 -4.61372430974787 1.4938062841242 4.24186364954168 -0.403626043146307 -1.23438699895685 5.59528772180731 3.59520284479315 5.30613271539861 18.8224698567932
-5.13541515523737 -5.2698164766485 -12.0917979067022 -9.28723056966608 -2.52501018697565 0.040188711339777 -0.428061563318426 -5.25311382467097 -1.80869777852839 -5.32410724813288 -3.0758696382696 2.28058902567083 5.50429527109319 1.51820651834661 0.0939320737665348 6.87420646494085 4.22908965891058 6.41878787820989 18.3162933701819
-4.06182442578402 -6.91071663769809 -11.4645191279325 -8.54991875561801 -2.95797310742465 -0.556832894411954 -0.436019524660978 -5.4713283625516 -3.06647072705356 -6.34485588940707 -2.64718209179965 1.54728163805875 5.16188849535855 1.77984656420621 1.06241644946012 7.68790091601285 3.99343146410855 5.82175578204068 18.7285300793973
-5.1056169163097 -8.5958455692638 -12.2448457371105 -10.194259036671 -3.9555982242931 -1.76893555034291 -3.29885612834584 -7.17209183086048 -4.3613542209972 -6.79802452434193 -4.53539215434681 0.309630047191273 3.87772048603405 -0.130374301563609 -0.986106265674938 5.56424964557995 2.3256517757069 4.41852534901012 16.8760699142109
-6.57921917655251 -9.47080929496072 -13.1240990898826 -10.6373074791648 -4.40643246390603 -1.95074780204079 -3.74192745902322 -8.37597782828591 -6.60451443412087 -9.21950848319314 -6.88790829398415 -0.998729064247826 2.4627215125344 -2.13665135123513 -2.67530567862771 3.39970271370628 1.02408854744651 3.24418895027854 14.579603359916
-5.46987929777666 -8.01325240568681 -13.1129209084944 -11.7765656991438 -4.15164962248369 -1.91774001555009 -2.94511046843095 -7.64175048307939 -5.3519097848372 -8.19697967009111 -6.14651694731279 -0.866850046678024 2.46391090913252 -1.38778891996904 -1.54522338347002 4.56761631532149 1.57567009492354 2.89712318940596 14.3610847906633
-5.20428218841553 -6.03002490997314 -12.0702394485474 -10.355132484436 -4.23924961090088 -2.08982219696045 -2.93417110443115 -7.72191181182861 -5.04282894134521 -8.16730823516846 -5.15722789764404 -0.606334114074706 2.9208589553833 -0.886771583557127 -1.18814029693603 4.75913105010986 2.16274127960205 3.36809406280518 14.8733809947968
-5.16280349384655 -6.84601386677135 -12.0487326015126 -10.1987188686024 -3.73356612812389 -1.63205321918834 -2.75096496235241 -7.41101249348034 -4.28154166828502 -7.59851821552623 -5.38529380451549 -0.162511669505726 3.40050426829945 -1.02618583332409 -1.77840980182994 4.34112564433705 2.26975075114857 3.99147430766713 16.0690056454052
-5.12809213291515 -6.01106103550304 -12.4294436801564 -9.47638353000988 -3.45690759312023 -1.12144120823253 -2.32105859409679 -6.91886552463878 -4.09137948643077 -6.301853500713 -4.50059350620617 8.55099071159771e-05 3.58522859920155 -0.308813415874134 -0.986076675761829 5.12653414119374 2.44731489528309 4.27768675197255 13.9537784229625
-4.91206979751587 -5.59826326370239 -11.2867913246155 -8.55589914321899 -3.250084400177 -0.885063648223877 -2.0481858253479 -6.65665674209595 -3.73063135147095 -6.49543046951294 -4.6198525428772 0.718215465545654 3.67837572097778 -0.426462650299072 -1.06140947341919 4.67860269546509 2.29620504379272 4.63785219192505 14.9818267822266
-3.82135067853061 -5.80278645428744 -11.6901784983548 -8.46911679181186 -2.74303112897006 -0.361532792178068 -1.24480305584994 -5.78817425641147 -2.11725865277377 -6.16638050946322 -3.10792218121615 1.75337351885709 5.26547278490933 1.02582491961392 -0.112444504824552 6.45865096178922 3.47107733813199 6.05237139788541 16.3966188582507
-4.10339125719937 -6.22567710009488 -12.159186926755 -10.5354247960177 -4.3351112279025 -1.92221411791715 -1.80168494311246 -6.53418120470914 -3.64973982897672 -5.29549368945035 -5.17665442553433 0.0779518214139081 4.43954220685092 0.40239563855258 -0.399097052487459 6.08397522839633 2.6925462809476 4.59741249951449 15.0865146246823
-4.91386970173229 -7.46261390339244 -12.4108408321034 -9.64934905659069 -3.74930366169323 -1.66964133869518 -2.99822982441295 -7.81122764240612 -4.38333495746959 -8.82189735065807 -5.35490020405162 -0.812732540477406 2.95910278667103 -1.00134643207897 -1.36359771381725 5.80412021983754 2.17013946879994 3.58503929484974 14.1990200649608
-5.22110186490146 -6.9361344424161 -14.406864270297 -11.6203194704923 -4.82740221890536 -2.79438601407138 -3.64077196988192 -8.28329287442294 -5.52504549893466 -8.52615748318759 -6.04158030423251 -1.67886172207919 2.53539074984464 -0.214983090487394 -1.93826113614169 4.95213402834806 0.787425890835848 2.47257889834317 13.6689862164584
-6.33415027098222 -7.70649714903398 -13.1602687402205 -10.3070163293318 -3.98484225706621 -1.7955340905623 -3.11957354979081 -7.86903949217363 -4.95258517698808 -8.72044749693437 -6.98478503660722 -0.95133014158769 2.61336903138594 -0.336324648423627 -1.5205096764998 5.57463650269942 1.62082294984297 2.72331909699874 14.0868492559953
-6.00453935102983 -7.73764787153764 -13.9279135270552 -12.2101992173628 -4.07176766829057 -2.71615205244585 -4.77607522444292 -8.85289559797807 -5.58674416975542 -8.96548257307573 -6.80198655561967 -1.77271256880327 1.43122305436568 -1.83516488508745 -2.27506814436479 4.83774961991744 0.747923036055131 1.68135275407271 13.0287648634477
-6.37229629863392 -8.73221107829701 -13.7601480137218 -11.072714770924 -4.52053543437611 -2.4531812321056 -5.17344757426869 -9.20549675334584 -5.735779727589 -9.79313942302357 -6.6875848423351 -1.77431007732045 1.78120139728893 -2.61017700542103 -2.79168411601674 4.10121730457653 0.6832819331776 1.91230872761119 13.402732406963
-5.96430891210383 -8.47970693761652 -14.2089912241155 -11.8646003549749 -4.57145803624934 -2.65777319127863 -4.2128307169134 -8.74464529210871 -6.37771528417414 -9.15415876561945 -6.86844556981867 -1.72256963903254 2.33283216303045 -1.80358808690852 -2.26805799657648 4.73006994074041 0.804877107793633 2.74252397363836 13.6031416112726
-4.51547298431397 -5.30163249969483 -12.1111207962036 -8.9084306716919 -2.47308788299561 -0.539141273498537 -1.6531816482544 -6.2555757522583 -3.28527698516846 -5.20536289215088 -4.66781101226807 1.15793361663818 4.82531490325928 1.3283857345581 0.00464191436767436 6.84499206542969 2.66626873016357 5.15066566467285 15.5352164745331
-5.61295186823065 -5.2587476903742 -13.1975179845637 -9.65844404047186 -2.91368352716619 -0.745049112493341 -1.94101774042303 -6.42484342401678 -3.80437528436834 -5.85088788812811 -4.58488714044744 1.00327432805842 4.7337011163885 1.03798044378107 -0.638985269719903 5.84695566350764 2.40845049077814 5.06233251745051 15.9893945520574
-4.97637967196378 -6.51211766329678 -12.8028090390292 -10.5053961667148 -3.60973004427823 -1.29141263094815 -1.99711064425382 -6.045740404996 -2.43977002230557 -5.21616963473233 -3.79442242709073 0.841561993685637 4.61374636563388 1.28474970730868 -0.352661410245027 6.49826212796298 2.47706576260654 5.0265080538663 15.980854472247
-3.32334575653076 -4.15978870391846 -11.4131380081177 -9.14160213470459 -2.31920680999756 -0.111231422424318 -0.996674156188966 -5.80506000518799 -3.309303855896 -5.83070049285889 -3.99621639251709 0.488297843933104 4.94205322265625 1.72932949066162 0.913718605041502 7.39479484558105 3.66161861419678 4.75283184051514 15.8127702713013
-4.7233490337025 -5.06182140003551 -12.8490948070179 -10.813803135265 -2.73002093922008 -0.850338398326528 -1.9825329173695 -6.43912356983532 -3.96079486500133 -6.60775798450817 -5.39975017200817 0.30005794871937 4.58604866374623 0.875117839466441 -0.413067280162466 6.18118149150501 2.33343845714222 5.1121526371349 16.579170645367
-3.82505099556663 -5.09448306343772 -11.9931914069436 -9.4668604590676 -2.21572367928245 -0.384943649985573 -1.11991374275901 -5.96476428292014 -3.28638522408225 -6.44949023506858 -4.22181193611839 0.640492751381615 4.73204262473367 1.07079823233865 -0.121573136069557 5.93619759299538 3.03825600363992 4.59585793235085 15.6283386490562
-5.64490236802535 -6.09711374803023 -13.5083190397783 -11.1287757353349 -2.86371721787886 -1.32133402390913 -2.3540698484941 -7.11784853501753 -5.30820383592085 -6.65350451035933 -5.64136042161421 -0.509881158308549 4.76765237288042 0.440415243668991 -1.16541018052535 5.18490205244585 1.80259213881059 4.53828511671587 15.6716512246565
-3.14072985215621 -4.20552248521285 -10.6241588072343 -8.81546396775679 -1.59728045030074 0.237930349870162 -0.333028741316362 -4.63116640611128 -3.85232729478316 -4.39834017320113 -2.79778093858199 1.01157193617387 6.66747861341997 2.41172795729204 0.582147650285201 7.07420449690385 3.80094056562944 6.21878629164262 17.3112685008483
-3.31330391276967 -4.96592041362416 -11.6889638553966 -8.99083610881459 -1.96264931071888 -0.0848588596690796 -0.675869907032361 -5.24517151225697 -2.88276192058217 -6.25257011760365 -3.68321701396595 0.799057995189319 5.86515811573375 1.66971686970104 0.310935055125842 6.9430532802235 3.48898032795299 5.93787768970836 16.3266506541859
-2.7759105682373 -5.99071807861328 -11.4228336334229 -9.55396385192871 -2.60187644958496 -0.769152832031249 -0.869990539550781 -5.05517883300781 -4.74421234130859 -4.76384658813476 -3.01211471557617 0.658964920043946 6.4901159286499 2.32935981750488 0.850010681152344 7.35978775024414 3.1489465713501 6.00013809204102 16.4885669231415
-2.61733069853349 -4.49312797026201 -10.9035455270247 -8.88981833891435 -2.51448073820634 -0.179838327928024 -0.700945047898728 -5.31597152189775 -4.91168799833818 -5.61905684904619 -3.10033812956377 0.728725285963577 6.1604488806291 2.43552956147627 1.05903992219405 7.51149925752119 3.42524132295088 5.99669632478194 16.6268633322282
-3.09913291931152 -4.68062057495117 -11.3812049865723 -10.0189517974854 -1.82543029785156 -0.988809967041014 -2.27455558776855 -6.96402206420898 -6.15561332702637 -5.66161956787109 -5.42763366699219 -0.668714904785155 4.9756217956543 0.34799156188965 -0.399956130981444 5.70355758666992 2.77976951599121 4.67126331329346 15.8109823226929
-3.94602147015658 -4.36257687481967 -11.7546114054593 -10.1361002055081 -2.85872403058139 -1.10825291546908 -1.4827188578519 -5.24007931622592 -5.65221539410678 -5.38193074139682 -3.05801525982944 0.061588850888338 6.47320612994107 1.91756495562467 0.081089583310213 6.74428805437955 2.85435828295621 5.76557120409879 16.6323390873996
-3.79263672395186 -5.07374176545576 -12.385606618361 -10.3371790365739 -3.35747513337569 -1.67048058076338 -1.72048744721846 -6.48078140778975 -5.84939178986983 -6.35817894502119 -4.45705971284346 -0.381404729322952 5.85223117308183 1.13976493315263 -0.325017781691116 6.06277194456621 2.54777732328935 5.10537925200029 15.7200380845503
-3.65442313280973 -5.72813071337613 -11.7338489445773 -10.0774501713839 -2.75479544726285 -1.54667319384488 -1.73254622546109 -6.35613860217008 -5.8829025181857 -5.39851416674527 -4.13813437548551 -0.202768698605624 6.08384858044711 1.54434548291293 -0.377191916379061 6.13196907910434 2.7000995722684 5.45916710766879 16.2723461237821
-4.92281264391812 -6.10855025378141 -11.540873709592 -10.2595474156466 -2.90718001452359 -1.12285346117887 -1.5796367558566 -6.22232359972867 -4.97219580737027 -5.10230750170621 -3.7515174779025 0.0327880946072661 6.51791649731723 2.00062256726352 0.162403878298672 6.75290852459994 2.65925293835727 5.81772213849154 16.7322753039273
-5.1992280439897 -5.92272352738814 -12.4720246748491 -10.2005917982622 -3.10795568986373 -1.22938131852584 -1.84782003922896 -6.0890157179399 -4.10460257096724 -5.34400534196334 -3.36998915238814 -0.103049989180132 6.30780816511674 1.2171537919478 -0.236058946089312 6.10696340040727 2.45718598799272 5.53619218306108 16.0953037782149
-5.20953982093117 -8.60693972327492 -12.1835560105064 -10.7052406571128 -2.78329699256203 -1.57649462439797 -2.1365780136802 -6.68973772742531 -5.24615519263527 -5.3212589524009 -5.18198435523293 -0.528776576302267 5.22883279106834 -0.0520538590171107 -1.38947527625344 4.7396074034951 2.27402837059715 5.10848576805808 15.8094714381478
-4.56108288331465 -7.42588810487227 -12.0586834387346 -10.1596489386125 -2.76358036561446 -1.10449986024337 -1.44438747926192 -5.90493969483809 -5.23550991578536 -5.09464268250899 -4.69075588746504 -0.0228443579240292 5.44309516386552 0.848701433701947 -0.801460309462115 5.60664649443193 2.7639178796248 5.44909759001298 16.625069455667
-5.13478299054233 -6.39822407635776 -13.4660741892728 -9.50577946576205 -3.39445897015658 -1.4207803812894 -2.26344891461459 -6.9940054026517 -5.73191281231967 -7.24578305157748 -5.60223980816928 -0.779314240542327 5.00768546191129 0.00476054278286853 -1.05808468731967 5.19766882983121 1.9455697926608 4.69287566271695 15.6541979703036
-5.14587763873013 -7.90255526629361 -13.4336221608249 -10.5879457387057 -2.76170710650357 -1.50128535357388 -2.95676402178677 -7.03787211504849 -5.88895205584439 -6.69384745684537 -4.27206973162564 -0.503871718319978 5.75973244580356 0.361847123232756 -0.90900401202115 5.37060662182895 2.30558415326205 5.40599938305942 16.0338332262906
-4.66349374597723 -7.21845590418035 -12.2102523977106 -9.95621263330633 -2.57020913904363 -0.898345583135431 -1.99569665735418 -6.35030519312078 -5.17466127222234 -5.93344652002508 -4.81101381128484 -0.299222582036798 5.47027528936213 0.213604337518866 -0.600379579717462 5.4794811075384 2.23688162023371 5.23866022283381 16.0965539282018
-5.66014237837358 -7.65345712141557 -13.3337873979048 -10.7628531022505 -3.43796678022905 -1.80832810835405 -2.52966256575151 -6.9177412553267 -5.1245283647017 -5.87834878401323 -5.31507249311967 -0.553754286332563 4.73541502519087 -0.416642622514203 -1.56407685713334 4.70313124223189 1.85382704301314 5.02854876084761 15.4071252779527
-5.07792578610507 -6.37894163998691 -12.8703852740201 -11.008309468356 -2.83825789364901 -1.58242903622714 -2.97382841977206 -6.86744604977694 -5.10994444760409 -8.27786742123691 -4.80145369443026 -1.00801764401523 4.44988431063565 0.495741740140048 -0.663781270113859 5.44961346712979 2.12034501162442 3.99874009219083 14.9782334717837
-3.16046576066451 -5.3157735304399 -12.0786958174272 -10.0276380018754 -3.87645582719283 -2.45673994584517 -3.32171301408248 -7.24417738481002 -6.90120367570357 -7.35355429215865 -4.90129522843795 -1.38664106889205 4.24696011976762 -0.364931626753375 -1.61438040299849 4.69219918684526 1.15784402327104 4.24479909376664 14.6500680013136
-3.10180037238381 -4.7444185517051 -11.5461076996543 -10.2529539368369 -3.1976541779258 -1.29220144965432 -1.74995749213479 -6.48525374152443 -6.8597807190635 -7.37259619452736 -5.24784987189553 -0.546739032051779 4.50386006615379 -0.666074206612326 -1.39107077338479 4.40913064263084 2.9930721022866 4.79177911064842 15.9455402591012
-5.37021278034557 -5.75434898029674 -12.8553774226796 -11.069574581493 -3.86034034382213 -2.48273109089245 -2.55572913776745 -6.90164207111706 -6.76997588764538 -7.25117896686901 -4.94796203266491 -0.9583666194569 4.72994400371205 0.0615766178477877 -1.65426849018444 4.62158562053333 1.36019874919544 4.43096329082142 14.576493991505
-5.06510060050271 -8.5501260063865 -12.6029309532859 -10.83534710624 -4.75661175467751 -3.16001980521462 -3.24839871146462 -7.87647145011208 -7.41399853446267 -7.53299420096657 -6.02098553397439 -1.65188305594704 3.86147219917991 -0.511385848305441 -2.0965070030906 4.53365046761253 1.27724177620628 3.56038958809593 13.610116074302
-4.87652658115734 -6.05411981235851 -12.4130046237599 -10.6989981998097 -3.86710237156261 -2.14063142429699 -2.54169343601574 -7.32515214573253 -6.46330331455578 -7.49752305637707 -5.28492807041515 -1.27985833774914 4.24314428676258 -0.0620295871387846 -1.28290628086437 5.23822332728993 1.84617925990711 4.36916757930409 14.0296976696361
-5.6215912472118 -5.7594143520702 -11.440313018452 -9.36255613673817 -2.88945356715809 -1.38559500087391 -2.31059042323719 -6.96761480678212 -5.04297605861317 -7.29664389003407 -5.58495489467274 -0.814517654072155 4.09964402805675 -0.261871017109264 -0.907554305683483 5.23607095371593 2.8359168399464 4.01645692478527 13.634008251537
-5.10618209838867 -4.80470085144043 -11.3185119628906 -10.1175689697266 -3.01850318908691 -1.44091415405273 -1.42172241210938 -6.28379249572754 -5.00826835632324 -5.45435905456543 -4.03086090087891 -0.0305538177490234 5.16273212432861 0.327413558959961 -0.599554061889648 5.52843475341797 2.11641120910645 5.17482662200928 15.3586800098419
-10.0071053331549 -4.99282119924372 -11.3249840562994 -9.43785522634333 -2.34090469533747 -0.571133119409733 -1.65988395864313 -6.57918594533747 -6.5452523058111 -7.45257232839411 -5.47286651784723 -0.640121919458561 4.37115527933294 0.0783953840082354 -0.837522966211491 5.25097610300238 3.14890720194036 4.42540599649603 14.4897051030939
[truncated: 3,614,144 more chars]
