# Supplementary material for: Conformational ensemble-dependent lipid recognition and segregation by prenylated intrinsically disordered regions in small GTPases
Source: Commun Biol. 2023 Nov 2;6:1111. doi: 10.1038/s42003-023-05487-6 (PMC10622456; doi:10.1038/s42003-023-05487-6)
Supplement: Supplementary file 7 — Supplementary Data 5 [file 42003_2023_5487_MOESM7_ESM.zip › Fig7/Rap1A_cluster2_insertion.txt]

-4.84977638071233 -5.18877136057073 -10.5839377576655 -10.4521800214594 -2.6363955671137 -6.88955604379827 -3.62461959665472 -7.81432639902288 -11.3888045484369 -11.9406634504145 -5.88158332651312 -5.32731544321233 -9.04926406686956 -4.04416190927679 -0.92446624582464 4.44665039235895 1.29633033925837 5.54958046132868 10.2036484544927
-5.84965144070712 -6.730724438754 -8.03147898587314 -11.231248959628 -4.09338198575107 -10.6743718233975 -7.73184786709872 -12.5144482699308 -9.51496706875888 -12.3724251833829 -12.7657071200284 -5.56811343106357 -8.29492007168857 -6.49060831936923 -3.30379687222567 -0.0736676302823156 2.27430523959073 0.353177920254794 10.8214415463534
-3.66257660605691 -9.08907883384011 -7.11937897422097 -9.60702126242898 -3.48852913596413 -7.39834206321023 -4.8851393959739 -9.67898743369362 -7.34918205954812 -10.9612025521018 -9.63059036948464 -1.99684708335183 -5.24247353293679 -5.33577912070534 -4.89131348349831 1.22832305214622 1.02068717262962 -0.198015143654562 10.7554007270119
-4.24502216685902 -11.1413024555553 -8.14298092235218 -10.3030494343151 -4.45409427989613 -7.91462360728871 -5.8269885670055 -9.89835392345082 -5.841026652943 -8.15022884715687 -10.0923942219127 -2.01560818065296 -4.05384479869496 -5.68871914256703 -4.45092998851429 0.589461933482777 1.0464187968861 0.036527286876332 11.0167476047169
-4.22623338699341 -9.21447458267212 -6.42359819412231 -9.70666399002075 -3.31839456558227 -7.30648889541626 -5.52688302993774 -9.66466798782348 -5.87091150283813 -7.96440782546997 -9.94509401321411 -2.07068529129028 -4.37445726394653 -5.82654466629028 -4.40782251358032 0.712655162811281 1.51737318038941 0.50478277206421 12.8917103767395
-2.87244526256215 -9.46104732860218 -5.92314449657093 -8.10993687022816 -2.27661625255238 -5.33387104381215 -3.90603939403187 -8.67901150096547 -5.99158016551625 -8.09265629161488 -8.96437374461781 -1.1442290912975 -3.96595302928578 -4.76037899364125 -2.9371749531139 1.90742190967907 2.40346606861461 0.671601139415394 12.2723549235951
-4.01514527580955 -7.80503175041892 -6.55970284722068 -9.23868081352927 -3.17680260918357 -6.8383264281533 -4.96872041008689 -9.15740868828513 -5.84702965996482 -9.22498986504295 -9.68036553642967 -1.33082101128318 -4.01083276055076 -4.79020592949607 -3.65036675713279 1.63399412848733 1.6040792725303 0.584492709419944 11.3767838738181
-2.47641364877874 -9.61341850107366 -7.13337127512152 -9.23464385812933 -3.27403442209417 -6.50217811411077 -5.09998885935003 -9.70072357004339 -6.46218864267523 -9.38920966928655 -10.2213095838373 -1.5300292188471 -4.98971549814398 -5.40139190500433 -3.79900543039495 0.825342256372625 1.93297584707087 -0.274999540502375 11.7037368601019
-1.96903626702048 -8.36840264580466 -5.77950684807517 -7.77028100273826 -2.13088814995506 -5.75359360954978 -3.65057770989158 -8.23530022881248 -5.51944749138572 -8.45731179497459 -9.38887040398338 -0.832081005790016 -3.61706368706443 -4.7280236937783 -2.13814942620017 1.119033648751 2.71654684760354 0.653705432198265 12.1067088387229
-4.45317935943604 -10.8460474014282 -6.57761287689209 -8.82940196990967 -2.87199687957764 -6.7175874710083 -3.50264453887939 -8.12595844268799 -4.38873958587646 -7.56711483001709 -7.94318866729736 -0.344470024108887 -3.08743953704834 -3.97263050079346 -1.81412792205811 2.21175670623779 3.6449556350708 1.18238544464111 12.1943135261536
-4.36356207240712 -9.41881414760243 -6.61976095546376 -7.81463285792958 -2.75842329372059 -4.75381704677235 -2.89368101466786 -7.494972671162 -4.46650549281727 -7.54661795009266 -8.53498312343251 -0.158663238178601 -3.20945974696766 -3.7206921230663 -1.94707342494618 2.64980081211437 3.46355298649181 1.10773423801769 12.3479218829762
-4.38937681371516 -9.68442838842219 -6.12902372533625 -7.57115095311945 -2.38384168798273 -4.28481214696711 -3.41868513280695 -7.94684713537043 -4.75974195653742 -8.2269679849798 -9.019831830805 -0.762671644037422 -3.77550428563898 -4.93545644933527 -2.75288313085383 2.01579934900457 2.92565995996648 0.733813112432305 12.7582934552973
-3.53187456130981 -6.8064736366272 -6.34464540481567 -8.22764673233032 -2.57463731765747 -4.35458459854126 -3.45509424209595 -7.86638917922973 -3.90371408462524 -8.40731325149536 -8.66661539077759 -0.923056507110594 -4.02094354629516 -5.28842248916626 -4.0534161567688 1.10872182846069 1.38527784347534 0.125125026702882 10.4197464942932
-3.50419505726207 -7.72954257618297 -6.77225574146618 -8.71281512867321 -2.75440105091442 -5.01782306324352 -4.186947666515 -8.72380145679821 -4.91859134327282 -7.97341617237438 -10.1514976848256 -1.8620079387318 -4.06511958729137 -5.70148166309703 -4.60532077442516 0.464690364490856 1.66161648143422 -0.570584141124378 9.43466774333607
-3.32207130952315 -6.47646355195479 -5.86211227937178 -8.14674591584639 -2.19170403047042 -3.97293114228682 -3.62487053437667 -8.16569351716475 -4.99752068086104 -8.30815147920088 -10.012304540114 -1.45235466523604 -4.66997742219405 -5.70782875581221 -4.60306572480635 0.124866251512007 1.92088103727861 -0.314134831862017 8.59456706480546
-4.92394099669023 -11.3697780175643 -8.05209956602617 -9.03155932859941 -3.88736949400468 -5.46320567564531 -4.1868842645125 -8.66298900084062 -4.33556971983476 -8.00190959410234 -9.56183467344804 -1.58479533628984 -4.60661158995195 -5.98523173765703 -4.11529574827714 0.187749524550004 1.98584141297774 -0.546362261338668 8.28420414491133
-4.11895586360584 -7.65950228084217 -7.20703722346913 -9.25232721675526 -3.11147905696522 -5.75030542720448 -4.37448526729237 -8.74996591914784 -4.11940599788319 -7.73712374080311 -9.40766550410877 -1.29986215938221 -3.95680071223866 -5.3303034435619 -3.88331438411366 0.786226021159781 2.36141942631115 -0.268162025104868 8.24223207126964
-4.63140164288608 -8.38639126690951 -5.40989933880893 -7.71493016156283 -1.44923077496615 -4.38213406476108 -4.13833485516635 -8.12554036053744 -4.18360005292026 -7.72206173810092 -10.2448469248685 -1.31968556317416 -3.79898701581088 -6.30509625348178 -4.50709782513705 -0.284563645449552 1.76817835894498 -0.537453278628263 8.96565665331754
-2.41905232342807 -6.29623433026401 -4.63701840313998 -7.47330113324252 -1.20759602459994 -3.41536541852084 -3.64728184613315 -7.27821942242709 -2.85211583050815 -5.54321309002963 -8.52755566510287 0.0993307026949779 -1.94575520428744 -4.30118008526889 -3.0061075297269 1.96161631670865 3.47232417193326 2.02277926531705 10.8627336415378
-1.97859309803356 -6.03415988575329 -3.82713817249645 -6.84884761463512 -0.586720692027701 -3.6891376842152 -3.67287181507458 -7.61230586658825 -3.07195972095836 -8.99831126819958 -9.51201747547497 -0.822184788097037 -4.0019924510609 -4.21534274708141 -2.5691540111195 1.78913761485707 3.70469356883656 0.893931163441049 9.69835640300404
-1.22348794937134 -5.42801675796509 -4.98541841506958 -7.5105019569397 -1.15921411514282 -4.5491753578186 -4.2241307258606 -8.73858842849732 -6.54524812698364 -8.60890398025513 -10.4021683692932 -1.99753007888794 -4.83976564407349 -6.17657289505005 -4.79836091995239 -0.132755374908449 1.12361898422241 -0.6699200630188 7.8826169013977
0.337317232652143 -4.06868671937422 -3.96557735963301 -6.88227390809493 -0.526484723524614 -4.2204945044084 -3.3900501684709 -7.95236897035079 -4.76114773316817 -8.84532475038008 -9.94131779237227 -1.23435139222579 -5.45494961305098 -6.22347569032149 -3.61566280885176 -0.751528974012896 2.42131495909257 -1.51696323914961 8.2259051843123
0.247406031868675 -5.34803578636863 -3.57365987084129 -6.54651067040183 -0.143484089591286 -3.62194630882957 -3.75302693627097 -7.66070554039695 -3.63141057274558 -8.03310200951316 -10.1865520217202 -0.769100163199685 -4.40611073754051 -6.47078130028465 -4.11974332115867 -0.60323712609031 1.91651346900246 -0.411127064444802 8.67159178473733
0.340782451629639 -4.87154169082642 -4.84251947402954 -7.33241243362427 -1.44714708328247 -3.41100091934204 -4.79383630752563 -8.26617212295532 -3.62017412185669 -8.20308275222778 -10.4741227149963 -1.45304651260376 -4.22384996414184 -6.79257364273071 -5.53680009841919 -1.07173891067505 0.311622905731202 0.0583117485046394 9.07886343002319
-1.23812376369129 -7.98275839198719 -6.20681654323231 -7.10230337489735 -2.06571661342274 -2.72167478908192 -3.97144972194325 -7.30266653407704 -2.40060316432606 -5.94517790187489 -9.2654389034618 0.0353576053272597 -3.29844175685536 -5.53869520534169 -4.91191946376454 -0.261404861103404 1.62963403354992 1.75128854404796 10.1183911670338
-0.871937743100254 -4.88032435503873 -4.05654048052701 -7.16643046465787 -0.495352736386387 -3.55677317706022 -2.92198847857389 -6.74349879351529 -2.20070742693814 -6.44472598162564 -8.4331731709567 0.225647935000332 -3.54482935992154 -4.40925120440397 -2.54129122820768 1.51250935467807 3.33604527386752 1.33430195721713 11.5140609827909
-2.86319403214888 -5.83007292314009 -5.23192457719283 -8.02211050553755 -1.77324728532271 -5.87043623490767 -4.27912001176314 -8.86557058854537 -5.49966864152388 -8.13941244645552 -10.0580602125688 -1.54494909806685 -4.52282766862349 -4.67055563493209 -4.1005750135942 2.66350121931596 1.60138268904252 -0.736815019087359 9.06219525770707
-2.12141904830933 -6.60626707077027 -5.2555495262146 -8.54629430770874 -1.74308309555054 -6.1198016166687 -4.6011191368103 -9.49745283126831 -6.6121111869812 -9.7941294670105 -10.776299571991 -2.25429830551148 -5.5431357383728 -6.96079931259155 -5.2521487236023 1.6241940498352 0.809159183502196 -1.64761457443237 8.54267873764038
-1.79528886621648 -6.43779641931707 -4.16975671594793 -7.01664239710027 -0.490126436406914 -3.79873163049871 -3.96929437463934 -8.84071618860418 -5.38505250757391 -8.66249734705145 -9.43902665918523 -1.35864908044988 -4.59947854822332 -5.48953134363348 -2.27730066126043 2.88024824315852 1.15799062902277 -0.922812288457695 9.07484167272395
-2.45318641662598 -4.27290573120117 -3.92189636230469 -8.08560791015625 -0.885126495361327 -4.90503540039062 -4.18624153137207 -8.24423637390137 -3.67629470825195 -9.06168785095215 -9.9185546875 -1.28636779785156 -4.77384986877441 -5.54053344726562 -2.64066734313965 2.99874362945557 1.57915267944336 -0.630361938476561 8.9674373626709
-2.58719220594926 -6.15768399672075 -5.88774648146196 -9.46463933424516 -2.89397969679399 -6.20339551405473 -4.79054418043657 -9.30547872023149 -4.68198171095415 -10.7164417787032 -10.6724316163497 -2.4928280396895 -5.2912785096602 -6.96277203993364 -4.25918355421587 1.94517359300093 1.49469217820601 -1.46784177259966 8.89451059861616
-3.58804069865834 -6.46469818462025 -6.89412437785755 -8.86910377849232 -2.87351547588002 -5.66700302470814 -4.93234382976185 -9.30659614909779 -4.82312904704701 -10.1803487430919 -10.2674840580333 -2.07885109294545 -5.59514557231556 -5.64949547160755 -3.56135307658802 2.530480038036 1.44903052936901 -1.20740448344838 8.81519664417614
-3.86459584669633 -7.76202054457231 -6.79653020338579 -9.5662483735518 -3.25621839003129 -5.10207219557329 -5.46182294325395 -9.24154324965043 -4.7370247407393 -8.68641705946489 -11.1735672517256 -2.38122983412309 -4.69642682508989 -6.15835233168168 -3.38948102430864 0.715257211164996 1.79660944505171 -1.14614720778032 9.31405596299605
-2.34550554969094 -6.03957827307961 -5.41754610755227 -8.68110163428567 -2.14540751197121 -5.58386118628762 -4.90584833838723 -8.9212158463218 -4.49298937537453 -8.48033030249856 -10.1678455612876 -1.6854866287925 -4.67221338965676 -6.2269962570884 -4.0690487168052 0.311257527091286 1.60593526146629 -0.932949855110863 10.2158776976845
-2.85971736907959 -5.64701747894287 -5.60706996917725 -8.79282283782959 -2.25161457061768 -5.1488561630249 -6.28171443939209 -10.321795463562 -5.86111736297607 -10.5213575363159 -11.7887163162231 -3.07314777374268 -7.00387287139893 -7.48701000213623 -5.03427410125732 -0.935765266418457 0.079075813293457 -2.25369167327881 8.5289363861084
-1.68031063079834 -5.35226001739502 -5.08487453460693 -8.32996120452881 -1.32751789093017 -5.11213054656982 -7.15531673431396 -10.3728803634644 -6.30889453887939 -11.2955564498901 -12.4849084854126 -3.8552526473999 -7.78717937469482 -9.54576244354248 -6.64973201751709 -3.26977672576904 -1.69428768157959 -2.84210910797119 7.69806919097901
-2.15923473184759 -6.1440465146845 -4.94462367838079 -9.18663379495794 -1.67817279642279 -6.14371082132513 -5.48876544778997 -10.2628152067011 -7.08368465250189 -10.0723817045038 -10.8756234342402 -3.71064349954779 -6.42181560342962 -7.59250804727728 -4.84563991373236 -1.04504367654974 -0.124259679967707 -1.93173763101751 7.74648502523249
-2.2925873929804 -6.83489047830755 -7.00264179056341 -10.0729886228388 -3.02686893289739 -5.95664226358587 -6.21368228738958 -10.5829240018671 -6.44355975931341 -11.4614792997187 -11.5411854917353 -3.79118930643255 -7.38163768594915 -8.69938670938665 -5.72573482340032 -2.19301807230169 -1.32936870401556 -2.5423546964472 7.33768356496638
0.255582575364546 -4.77506660981612 -4.49297737641768 -8.1344931082292 -1.10660576386885 -3.34234261079268 -5.2861101584001 -9.04015373750167 -4.74579262299971 -12.0795919851823 -11.5863344625993 -2.68707871003584 -7.26714920564131 -8.68256783051924 -6.72114014192061 -2.02258896394209 -1.18378662629561 -2.39861893220381 8.08415961699052
-2.05753048116511 -6.79055317098444 -6.2706766908819 -9.69209201986139 -2.95287426168268 -5.60976703817194 -6.81872852498835 -10.2037802522833 -5.75820263082331 -10.9076166933233 -12.5085364168341 -3.79316433126276 -7.09642322713679 -9.0982085054571 -7.2167273348028 -1.96407612020319 -1.63835628682917 -3.04405887777155 7.45808688944036
-2.60083351135254 -9.00264511108399 -7.21592292785645 -8.85101470947266 -2.9785457611084 -3.84698257446289 -5.34227142333985 -8.76368675231934 -3.69881782531738 -8.57850608825684 -11.1497779846191 -2.23176727294922 -5.95186958312988 -8.78000602722168 -7.03313598632813 -2.90354309082031 -0.206100082397462 -1.49927482604981 8.86336936950683
-0.94446993741122 -6.13846636685458 -5.32749987515536 -7.90314341458407 -1.65709353360263 -4.40682841214267 -4.94408465298739 -8.57060480984774 -4.63018084439364 -10.502134808627 -10.4111409274015 -2.01169825467196 -6.59664774808017 -8.60770274075595 -7.40727091702548 -2.53625727566806 -1.033649930087 -1.65276766690341 8.62591981020841
-1.95611005262895 -9.2021370454268 -5.57271962599321 -8.2676945252852 -1.62042241529985 -6.03119855360551 -4.99201398329301 -8.67327313856645 -3.89617925123735 -8.54440503553911 -10.6771259828047 -2.30021291212602 -5.78376012281938 -8.14303975538774 -5.43541150526567 -1.32455068068071 -0.102077536149459 -1.35453992323442 9.36215967698531
-0.91344622698697 -8.15959147540006 -5.69856623736295 -7.65123156634244 -1.50594500628385 -3.86383608904752 -4.97885111895474 -8.91130618182095 -5.68186930743131 -10.9848268422213 -12.0436056050387 -2.86445979205045 -7.76802424517545 -9.45987872210416 -7.11823824969205 -3.03259066668424 -1.44745425311002 -1.42621401873502 8.10691567334262
-0.109876849434592 -5.76098082282326 -4.24926588752053 -6.72928259589455 -0.458755709908225 -2.18563482978127 -4.56674406745217 -7.80291769721291 -4.10296461798928 -9.03847716071389 -11.1604826233604 -1.63048575141213 -5.79632590033791 -8.29494879462502 -5.91962454535744 -0.896728732369162 0.130714199759744 -1.33782599189065 9.0247256972573
1.16007316762751 -5.76853095834905 -4.45204650705511 -7.36245452707464 -1.05789100473577 -4.38307487314398 -6.27389251535589 -10.6249629194086 -8.15014945810491 -13.1191493207758 -12.8957682782953 -4.02715598886663 -8.95302497690374 -9.79121124094183 -5.92601119821722 -2.76817809885198 -1.89098083322698 -3.73360168283636 8.74649894887751
-0.167192589152943 -6.92242444645275 -5.11019910465587 -8.15594876896251 -1.90010274540294 -4.67894757877697 -6.83732617985119 -10.717428337444 -8.46753324161876 -12.6220342029225 -13.6766511310231 -4.25062764774669 -8.51952375065197 -10.4751530994068 -9.67580426823009 -3.43153203617443 -2.48039449344982 -3.02845967899669 8.89590536464344
-0.440574628656559 -7.72427938634699 -7.9234638040716 -8.45486257726496 -3.74375532323664 -4.27754591161554 -5.8458213632757 -9.55031393224543 -5.73811338598078 -9.55803106481379 -12.41946218664 -3.21940229589289 -7.2411022012884 -8.83115003759211 -8.83700178319758 -2.61134908849543 -2.54870985204523 -1.30447385961359 9.94149114435369
-1.0603028904308 -5.77906814921986 -5.76617637981068 -8.93204132426869 -1.83209816325795 -4.66106621135365 -5.9855901371349 -10.0859700809826 -7.41017547954213 -11.3914662968029 -12.3425504337658 -3.43973556865345 -7.64311996806752 -9.4151441227306 -8.33407226909291 -2.10010925639759 -3.65251747478138 -1.9496900211681 9.45627673755993
-0.962687873840331 -6.43539562225342 -5.15917148590088 -7.03494777679443 -0.896079444885252 -3.26596202850342 -4.96547451019287 -8.65344944000244 -4.87155666351318 -8.93561305999756 -11.3050874710083 -2.2208703994751 -5.08539905548096 -7.39840641021728 -7.23709239959717 -1.89963665008545 -1.02987232208252 0.0338293075561538 11.3727069854736
0.14192041050304 -5.78371588100087 -5.84385649074208 -6.33079687465321 -1.00175634730946 -3.32009092677723 -4.79597631801258 -8.1655651699413 -4.23467031825673 -8.29943434108387 -11.6775070797313 -2.03094259608876 -6.07018438686024 -9.07613912929188 -8.26441732753407 -3.02708975185048 -1.74435392726551 -1.4817101131786 10.1358874667775
-0.611994830044832 -5.45811757174405 -5.15281590548429 -7.32275303927335 -1.28646000948819 -3.31237897005948 -4.9449950131503 -8.34269055453214 -4.79828175631436 -8.735388842496 -12.0669737729159 -2.16369923678311 -5.44932087984952 -9.41674145785245 -9.44181737032804 -3.16502293673429 -2.57867726412686 -1.37593754855069 9.77079573544589
-1.20482064160434 -6.44338608655062 -7.38638115796176 -7.73808289441195 -3.03896523388949 -3.7756137934598 -6.17084694775668 -8.81398201855746 -4.47513581189242 -9.65229226025668 -11.8204288569364 -2.60156823071566 -6.41894532116977 -9.70742607983676 -8.56502152356234 -3.72586251172152 -1.79088974866 -2.27699471386996 10.8004360112277
-1.4407375942577 -8.94068037379872 -7.12391172755848 -8.10657202113758 -3.03482710231434 -3.66675840724598 -5.46761404384266 -8.49385153163563 -3.55278097499501 -7.42659841884266 -11.3468712459911 -1.92380796779286 -5.09169660915028 -8.77539335597645 -8.3329437862743 -3.15769850124012 -2.06012617457997 -0.391964782368053 11.3605319369923
-1.30846319198609 -8.70337018966675 -7.3672324180603 -8.71628675460816 -3.82612142562866 -3.94166860580444 -5.6692572593689 -8.6273699760437 -3.36323080062866 -7.9409743309021 -11.4464770317078 -2.13022146224976 -3.75693998336792 -7.86803350448609 -7.95175275802612 -1.2960940361023 -1.45220098495484 -0.338498210906984 10.3770340919495
0.066078168695622 -6.16311075037176 -5.63540078943426 -7.12713243311102 -2.01655008142645 -3.21341516321356 -4.09726716821844 -7.81999589746649 -3.75708581751043 -8.87827684229071 -10.3290252858942 -1.5522613698786 -4.9495945150202 -7.76390458887274 -6.60155107324774 -1.1705246145075 0.296789151971989 -0.465375917608089 9.63718317205256
-1.09774604277177 -8.62205329374834 -7.06936660246416 -8.52073493437334 -3.10901465849443 -4.15346541838213 -5.66607680754228 -8.72362723784013 -3.80800261930986 -7.67016234831377 -11.3216077371077 -1.97886672453447 -4.88455024199052 -8.31267753080888 -6.88347640471025 -1.87320533232256 -0.370178370042282 0.0214804129167021 10.2292955832048
0.296199720556086 -7.6789666002447 -6.36547668630427 -6.66564567739313 -1.83944900686091 -2.65213974172419 -3.60036476308649 -7.31518943960016 -3.37058647329157 -6.06164177114313 -9.52617843801325 -0.337995607202703 -2.86794861013239 -5.77719505483454 -5.29743965322321 1.19376937692816 1.19800559824163 1.27207557504827 12.2866958791559
-1.63508954481645 -8.1328369660811 -5.1090332551436 -6.38961949781938 -1.04501119093462 -2.57991567091509 -4.35398068861528 -7.56168332533403 -2.97634091810747 -8.02338948683305 -10.6539837403731 -1.09967580275102 -5.56454244093462 -7.73851552443071 -5.44230809645219 -1.03942265944048 0.914673181013626 -0.722488073869187 11.7089136557146
-1.97613152590665 -9.664663401517 -7.17181786623868 -7.81359299746427 -2.63287743655118 -3.73051652041348 -4.95281228152188 -8.44276436892423 -3.78252610293302 -7.78116425600919 -11.4668503674594 -2.3029633435336 -5.40993508425626 -8.48371132937345 -4.58190735903653 -2.42732247439298 -0.425703135403719 -1.39258393374356 10.8141059008512
-1.50066459829157 -8.38223922902888 -5.64149177724665 -7.85365379506892 -1.89108551198786 -4.04449737722224 -4.76360023671931 -8.32264221364802 -4.71347320730036 -9.60120666677302 -11.624873048609 -2.21097458059138 -6.99512947255915 -9.75427139455622 -5.63854110891169 -3.98748672658747 -0.88981712514704 -2.39395225698298 9.62198840921575
-1.56665276614103 -7.20083092776212 -4.46063088503751 -7.26931618777189 -1.23829506960782 -4.20083474245939 -4.99348877993497 -8.93581437197599 -3.92769097414884 -8.51644181338224 -11.7924580487338 -2.4381928357211 -5.19677399722013 -9.1865010174838 -6.0637097272006 -2.82252167788419 -0.98509263125333 -1.36248253909024 10.1614232149991
-0.279124433344062 -5.20769994909113 -5.1577884500677 -7.29690855199641 -1.4675800150091 -4.42196386510676 -6.37054937536066 -9.57784193212336 -6.53597181493586 -11.7572070902044 -12.8978454416448 -4.40315931493586 -9.62096517736262 -11.4965755289251 -8.33856695348566 -5.08846586400812 -2.37240522558039 -5.07224767858332 7.12309057062322
0.47080341685902 -5.42569430958141 -4.02311786304821 -7.43416484485973 -0.764250599254261 -3.96053393970836 -6.3556660045277 -9.69996150623668 -6.49318202625621 -11.5540264476429 -13.0137508739125 -3.97808154713024 -9.29579051624645 -11.1617039073597 -7.96291812549938 -4.46362384449352 -1.76297839771618 -4.81341060291637 6.67197719920765
-0.209939037669788 -3.53845122944225 -5.21066573749889 -7.85641196857799 -1.45200065266002 -4.53016761432994 -6.3234243739735 -9.97734550129283 -7.0306883205067 -11.4615164149891 -12.6395292628895 -3.75383666645397 -8.15712836872448 -9.45483115803112 -5.75694373737682 -2.58009818683971 0.0205487858165405 -4.07789138447155 7.40483948100697
-1.47213459881869 -4.29617596539584 -6.65171337994662 -9.47018147381869 -2.95570088299838 -5.25394345196811 -7.28123951825228 -11.3241968241605 -8.41283703717318 -13.2035551157865 -14.2325296488675 -4.99166012677279 -10.2454671946439 -11.4636716929349 -6.42028904828158 -5.54529858502475 -1.69170094403353 -5.84596730145541 6.37013434496793
0.081672616438432 -4.85419278578325 -4.96737294630571 -7.71665387587114 -1.68558698133989 -4.75646596388383 -5.74320035414262 -9.53534131483598 -6.83377652601762 -11.9221783204512 -12.5645466371016 -3.60522275404497 -8.9022045655684 -9.54905133680864 -5.73305707411333 -1.90549855665727 -0.949337057633834 -4.27175336317583 6.71439261002974
0.190249590440231 -4.20376095338301 -4.6181133703752 -7.70961079163985 -1.24041256471114 -5.3104847387834 -6.06152233643965 -9.59578213258223 -7.1627911047502 -12.6769016699357 -11.9674232916398 -3.4491566137834 -8.44848141236739 -9.79687199159102 -6.34462246461348 -2.36189732118086 -0.961949201063675 -3.91020283265547 8.30523410276933
0.231431588259611 -2.78112258044156 -3.76874198046598 -8.10320891467008 -0.828741446408358 -5.49733199206266 -5.44165839281949 -10.2361949833957 -8.50919760790738 -13.4097370061007 -12.6275333317843 -4.21568144884976 -9.82819975939664 -9.44072951403531 -5.64994277087125 -1.35853613940152 -0.686579123410311 -4.92351187792691 6.95291100415317
-0.101621281016957 -3.99776424061168 -4.72298396717418 -8.04915202747692 -1.44519771229137 -5.627572666515 -6.06295932422985 -10.028379093517 -6.27952541004528 -11.1705261577259 -12.1742264140736 -3.57136119495739 -7.47065318714489 -9.37859119068493 -5.34728969227184 -0.94797099720348 -0.372668873180043 -3.50456012379039 8.29965244640004
1.61377030285922 -3.94183272448453 -3.14692420092496 -6.16149252978238 0.345160302248868 -1.86845892992887 -4.30406874743375 -7.73616332140836 -5.02953452196988 -10.5249034794894 -10.4959442051974 -2.16122740832242 -7.85831374255094 -8.97263831225309 -5.88147276965055 -2.40110701647672 0.342531975832852 -3.24825591174039 9.36272507580844
1.31033056432551 -3.49649888818914 -2.96380693262273 -5.40221864526922 0.722356015985664 -2.50521547144109 -3.25583154504949 -7.50280839746648 -3.93919450586492 -9.72463304346258 -9.84805185144598 -1.18055803125555 -6.13644677942449 -7.99400216882879 -4.83914071863348 -1.39273340051824 1.25968664342707 -1.29354936426336 11.0215880220587
0.861428174105558 -4.74954518404874 -4.20107754794034 -5.5208006772128 -0.444754687222567 -1.88113888827237 -4.06192311373624 -6.91376599398526 -3.61606892672452 -8.51898869601163 -10.4965430173007 -0.890467730435457 -5.4913702878085 -7.82699116793546 -5.18749913302335 -1.83384427157315 1.37737933072177 -1.13525303927335 10.4951542941007
0.202755139090797 -3.76848776557229 -3.53339941718362 -6.84293539740823 -0.285640551827171 -4.96251661994241 -4.31550009467385 -8.4251974365928 -3.88381178595803 -8.74391539313577 -10.8871038696983 -2.02763159491799 -4.95066626288674 -7.48680098273537 -6.15967352607034 0.0795861937782973 -0.0309408447959214 -1.02904494025491 11.336315796592
0.419517343694512 -3.3271524255926 -2.31783312017268 -6.59840410405939 0.505992716008965 -4.40065401250666 -4.92073267156428 -8.70145624334162 -5.66821878606623 -10.2391740625555 -10.7674009149725 -2.46857660466975 -6.43709390813654 -8.35585992986506 -5.59418695623225 -1.18997209722346 0.485097711736504 -1.77896516973322 10.994476144964
0.541870602694424 -2.65490101900968 -3.25422047701749 -6.72944401827726 -0.0108084591952249 -3.49470280733976 -4.68815373507413 -8.48821972933683 -4.5382494839755 -9.91080426302823 -11.0387492093173 -1.75375126925382 -4.61870717135343 -7.73048161593351 -6.35940312472257 -0.799998751553623 -0.516278735074131 -1.08542584505948 11.9262232867154
-0.984965072978628 -5.37968705784191 -5.0301005710255 -7.70591806064953 -0.90556596409191 -3.30691026340832 -5.35280679355968 -8.58464120518078 -4.19876359592785 -11.7150847781788 -11.5138137210499 -2.66869424473156 -6.56225465427746 -8.97518800388683 -8.10845445286144 -1.59514306675304 -1.63610719333996 -2.03923295627941 10.7134359012951
-0.586521122672341 -4.21227834007957 -2.56784817955711 -6.91160580895164 0.783962275765159 -3.59467885277488 -4.35236546776511 -8.27657506249168 -5.28973576805808 -12.2359180190346 -10.4739474990151 -1.99040791771629 -6.23235127709129 -7.84694478295066 -4.24649617455222 -0.964580509879372 1.37454607703469 -2.12456128380515 11.106408145211
0.404315879128195 -4.00531966469505 -3.30285079262474 -6.33424575112083 0.220073630593038 -3.31294448158958 -4.23770720741966 -8.40247924111106 -5.46249778053977 -10.8953247763894 -10.7438564994118 -2.29202849648216 -7.52483374855735 -8.59815032265403 -4.88403327248313 -2.19347197792747 0.227250983498312 -2.86680991432884 10.2774485848167
-0.114134389703924 -4.08340891057795 -3.42604501897639 -6.26154382879084 -0.280521947687323 -3.39288957769221 -5.22880991155451 -9.39457948858088 -6.58671243840998 -11.1663766687567 -11.6199975794012 -3.2522874658758 -8.05765016729181 -8.97180612737482 -6.33462770635431 -2.19830949956721 -0.314388830011541 -3.96326883489435 9.02542630975897
-1.46148075623946 -6.95536770387129 -4.07486500306563 -7.02170910401778 -0.881040234999222 -3.64085545106368 -5.13775028748946 -9.64840855164961 -7.35613789124922 -12.618995328383 -11.8811031775041 -3.45441212220625 -7.67632641358809 -9.6034046606584 -6.85803188844161 -3.11708416505293 -0.732272763685746 -3.30812038941817 9.30066523985429
-0.667506599426268 -3.81892719268799 -2.91219272613525 -6.56098690032959 -0.0472520828247056 -3.37450351715088 -3.84233989715576 -8.6012243270874 -5.71136608123779 -11.3454698562622 -10.1112340927124 -2.07461109161377 -6.45166530609131 -7.60739841461181 -4.62717189788818 -0.782550239562987 1.55135974884033 -2.58006801605224 10.6717558860779
-1.69384888735684 -7.73511818972501 -4.64623383608731 -6.67413262453946 -0.917790690335359 -3.09099129763516 -3.79900483218106 -8.35224083987149 -5.40126160708341 -11.6934330853549 -9.80747346011075 -1.68719987002286 -6.3875954541293 -6.38086823550137 -3.63814667788419 0.252119740572844 2.55548449429599 -2.43841675845059 10.7815749255094
-0.624705618078057 -2.97181636636907 -2.37539035623724 -5.80268031900579 0.937328988855537 -2.48794681375677 -3.31696445291692 -8.43947917764837 -6.15303355997259 -12.5044530088251 -9.34733135049993 -2.30625469034368 -6.78202564066106 -8.05557758157903 -4.343045538122 -1.1664269620722 0.984186822717842 -2.88631183450872 9.00591724569147
-0.573065211556173 -3.50708048560402 -2.30592577674172 -5.9677433274009 0.908135960318827 -3.07458918311379 -3.17001192786477 -7.83177035071633 -5.73284571387551 -10.1487983963706 -9.36763231971047 -1.97796862342141 -6.41113131263039 -7.17813341834328 -4.04362337806008 0.552239964225077 1.71582753441551 -1.99298708655617 9.86918408653953
-1.03057082783092 -4.95133384357799 -3.17801459919323 -5.920909725536 0.233026660572399 -2.48881896625866 -2.79564460407604 -7.63308890949596 -4.7274168361317 -10.4898355830799 -8.79205688129772 -0.838085018504749 -5.4118879665028 -6.15267547260631 -3.19744666706432 0.612812198292126 3.01166454661976 -1.51363357197155 11.191057361256
-1.64142823652788 -5.46654534773393 -4.42199540571733 -6.22350526289506 -0.678026442094282 -2.60997224287553 -2.83692193464799 -7.35408807234331 -4.24524522261186 -10.4100649400191 -9.25457787947221 -1.38047051863237 -5.70111489729448 -7.81050134138627 -5.65740418867631 -0.478061918778852 1.01010870500044 -1.77817368940874 10.3360516981645
-3.3207479910417 -7.18408073945479 -4.53914703889327 -7.16583313508467 -0.647118230299515 -4.68710579438643 -3.84859909577803 -8.15055145783858 -4.26438393159346 -8.14018311067061 -10.4639421896501 -1.40317024751143 -5.34742226167159 -7.23474945588545 -4.01319756074385 0.149388651414352 2.2266152902083 -0.988619466261429 10.5855458779769
-1.30247094414451 -7.41290070793846 -3.51968171379783 -6.03012826225974 0.503885485909201 -2.73586823723533 -3.38011338494041 -7.4708516814492 -4.26255395195701 -8.37555863640525 -10.1155069091103 -1.13303353569724 -4.48389222405174 -6.32547738335349 -3.58369996330955 1.60637114264748 2.91000292517922 -1.06825997612693 11.2172624848106
-1.30704865022139 -3.19604286714033 -2.81160530610518 -6.76142677827315 0.434215693040329 -4.34369453950362 -4.76243004365401 -8.89239677949385 -5.02083572907881 -9.24466118379073 -11.1052587942644 -2.26785645051436 -6.49738487763838 -7.80089172883467 -3.90721115632491 0.394338755174118 1.38953414396806 -2.59967407746748 10.1944181008772
-0.92848258451982 -3.40902190641923 -2.33336692289873 -6.34695868925615 0.970570989088579 -3.9385667367415 -4.70861106352373 -8.83014350370927 -5.5623460336165 -9.96379523710771 -11.1230969949202 -2.39757018522783 -6.76723914579912 -7.90886741117998 -4.56428008513017 -1.16506438688798 1.21114487214522 -2.74323897795244 10.6130542234941
-0.5398043459112 -2.65927303487604 -2.70537555867975 -6.11254871541804 0.981725805455987 -3.48313511068171 -4.15927875692194 -8.55115497762507 -5.02244556600397 -8.98422229940241 -11.0376414125616 -2.06868923360651 -6.15380275899714 -7.39790332967585 -5.27740657979792 -1.24498356038874 1.00356113260442 -1.87503803426569 10.5913487607783
-3.64117141203447 -5.5237531228499 -4.57803054289384 -7.80453963713212 -1.3113565011458 -4.69277854399247 -5.13975234465165 -9.52572150663896 -4.89227004484697 -7.75356574492021 -10.7010850472884 -2.05133338408037 -4.09907432035966 -6.23267455534501 -3.40203376249833 0.32783417268233 2.51463226838545 -0.754702524705365 10.1564817862077
-3.09724520769986 -6.36912821856412 -5.38524912920865 -7.3972902211276 -1.1222543629733 -4.36739825335416 -3.99977587786588 -8.43994235125455 -5.58936976519498 -9.30758570757779 -10.1798200520602 -2.03068446246061 -5.65859889117154 -6.51451968279752 -2.99002932635221 -0.0892209920016214 2.25815678509799 -2.00599574175748 10.1274280634793
-2.02665764201771 -4.92014557231556 -4.33542877544056 -5.64747673381459 -0.437349856983531 -0.443398059498179 -2.51323562968861 -6.13544899333607 -2.59130531657826 -6.40882164348255 -8.43902450908314 0.686580120433462 -3.00208717692982 -5.11096626628529 -2.3354249607433 1.2473673213612 3.84700912128795 1.11934798847545 13.382334171642
-2.8449031049555 -7.54683410471136 -4.82346069162542 -6.55952560251409 -0.97944557016546 -1.68242942636663 -2.77616416757757 -6.71803008859808 -2.40233909433538 -5.86820518320257 -8.02876006906683 0.58135879689997 -2.78947936838323 -4.28480254953558 -1.37899886911566 1.62600982839411 4.84537304097956 1.12426078969782 13.8576129739935
-3.18845894553445 -6.6778769753196 -5.48490860678933 -5.99146607138894 -1.46636727072976 -1.55049851157449 -1.86370041587136 -6.32588532187722 -2.82354119040749 -5.54415085532449 -7.02770188071511 0.721830818869851 -2.16695740439675 -3.74780800559304 -0.56311562278054 2.22223136208274 4.9045262076638 1.04476401589134 13.068887684562
-2.80289858904752 -6.55639285174283 -4.79902094927701 -6.15621966448697 -0.886074248227207 -1.63381022540006 -1.59860629168424 -5.77859515276822 -1.86788004961881 -5.59904688921842 -7.38993281451139 1.20334797772494 -2.53960246172818 -3.52515429583463 -0.397278014096347 2.42123108777133 5.44365578564731 1.62027722272006 14.8868103590879
-1.27756585207852 -5.97156228152188 -5.16586007204923 -6.05034340945157 -0.541708842190829 -1.47404374209317 -2.82855118838224 -6.86749352541837 -2.87616433230313 -8.05899705019864 -8.48831452456388 -0.0945633801546961 -4.37608803835782 -5.06057633486661 -0.998022929104891 1.07374297055331 4.18574057492343 0.0227995959195226 13.373679265109
-3.38154942772605 -7.73053128502586 -6.52217633507469 -6.41209943077781 -1.99530751488426 -1.46905858299949 -1.50870663902976 -5.51085812828758 -1.22371442101219 -5.13744694969871 -7.96924168846824 1.25503199317238 -2.38675267479637 -4.33266980431297 -0.598352024771952 2.27330439307473 4.54040568091652 1.95388453223488 14.3987571499564
-3.52851178429344 -8.32053067467429 -6.86582829735496 -7.97746159813621 -2.42904164574363 -3.80358960411765 -2.86785008690574 -7.1625488021157 -2.60753133080222 -8.13263394615867 -8.50854184410789 0.0343544266440645 -2.83922078392722 -4.2975585677407 -0.482830784537576 1.69134829261086 4.82170794226906 0.465705134651877 14.3014383099296
-5.31818223433061 -10.9881117387251 -5.95427537397905 -7.05245042280717 -2.12737107710405 -2.86195397810502 -2.67631173567338 -6.70058274702592 -3.01272607283159 -7.44619775251909 -9.31088281111284 0.0534245924516163 -3.10973954634233 -5.09866929487749 -1.57850289778276 1.39118551774459 3.76019739671187 0.478732819990679 14.8365032629533
-4.99980143633756 -10.0170476826754 -6.97213534441861 -7.63178805437955 -2.69893054095181 -3.89664820757779 -3.07558993426236 -6.9559572133151 -1.88708285418424 -6.70534304705533 -8.80256251421842 0.174740037051116 -2.89557627764615 -5.29730967608365 -2.23428134051236 0.400207718935881 3.40804215344516 0.953046998110686 14.3437525835904
-4.42387833161787 -9.05048050446944 -4.64376129670577 -6.60046448274092 -0.922545094923539 -2.50903000398116 -2.39818825288252 -6.81982292695479 -2.89771904511885 -7.45915092988448 -8.20244087739424 0.208188395066696 -3.46056046052412 -4.64865364594893 -2.09156097932295 1.57248435453935 4.03969417051836 0.925204615159469 15.0882125897841
-3.9873816576871 -8.7597319689664 -4.53638335141269 -4.82588072690097 -0.113064488497649 -1.29913588437167 -0.326285084811126 -4.474936207858 -0.489857396212493 -5.4859110918912 -7.20939894589511 2.04995850649747 -2.40098067196933 -4.00623961361972 -1.36224623593417 2.0893891247836 4.45164612856778 2.2587473782626 15.2664926442233
-3.3179592999545 -9.19087456789884 -5.5428070935336 -7.00751542178067 -1.60841607180509 -2.74474381533536 -2.53624199953946 -6.77673005190763 -2.68640946474942 -6.6093583020297 -7.96968125430021 0.230268010226162 -3.27354096499356 -4.50570725527677 -1.59720849123868 1.43627119931308 3.88590861233798 1.00124693783847 12.9581866351041
-3.93522748947144 -9.35760793685913 -5.30606374740601 -7.46118650436402 -1.73813352584839 -3.76914892196655 -3.51513395309448 -7.78529272079468 -3.61556158065796 -8.66833600997925 -10.2851019859314 -0.735533809661867 -5.67134580612183 -7.21456441879273 -4.86365041732788 -1.74190816879273 1.71290292739868 -1.20850477218628 11.4680937767029
-4.0509482643821 -8.0545169136741 -6.08398735739968 -7.77445328452371 -2.17514908530496 -2.23097717978738 -4.84191239096902 -8.30618012168191 -3.8620120308616 -9.36312782981179 -10.082017066262 -1.64183724143289 -5.84320938803933 -7.70393479087136 -5.55321610190652 -2.67311203696511 1.11673438332297 -1.36008942343972 11.8990157820962
-3.63663827722723 -6.77734147852117 -5.95098840540106 -6.75982057398016 -1.46032296961004 -2.702043169195 -3.80632936304266 -7.5719276601618 -3.18365442102606 -7.56061899011785 -10.187488191778 -0.99204789941961 -4.58581125086004 -7.71467744653875 -5.16527711694891 -1.99080812280828 0.713795072382148 -0.719129198247735 12.0704077547247
-3.57658042040738 -6.45806922045621 -5.02008284655484 -6.12174643603238 -1.12686957446012 -1.49196852770719 -3.3813384923068 -6.42687262621793 -1.83993758288297 -7.75881423083219 -9.51935614672574 -0.370659247311679 -3.64368094530973 -7.42447699633512 -5.34216345873746 -2.14417304125699 0.460923775759611 -0.157883063229647 11.637951001254
-3.90095328417691 -8.42730330553922 -5.95697592821988 -7.43601225939664 -2.06019209948453 -2.80074118700895 -4.66082762804898 -7.96308898058805 -4.17008589831266 -9.12293624010953 -10.8402614506808 -1.64111327258023 -5.52601431933316 -7.71538733569059 -5.54518508044156 -2.01575469103727 0.955348977175625 -1.39765738573941 10.1174278345975
-2.33862811001864 -6.04449587735263 -6.20394831570712 -7.21960955533114 -2.43077975186435 -3.8479493227872 -4.91403513821689 -8.97318011197177 -4.91631060513583 -10.922725018588 -11.664439496127 -2.31090670498935 -7.21379214200106 -8.73855906399814 -6.76209002408114 -2.95765238675204 -0.00229769620028364 -1.95372515591708 10.7111803921786
-1.60003828568892 -6.00858473344283 -5.53513884110884 -7.77089094682173 -1.88223242326216 -3.53612875504927 -4.68960928483443 -8.74105619950728 -4.55998014970259 -9.15330290360884 -11.6278340773149 -2.54624151750044 -6.39303183122115 -9.2297627882524 -6.67276548905806 -3.45436834855513 -0.632907624678179 -1.97972273393111 10.202406649156
-3.19139755422419 -8.29555786306208 -6.30821884328669 -8.88611114675349 -2.24900901967829 -4.98126686269587 -5.01603782827204 -8.95702446157282 -5.39879501516169 -9.57283485585993 -11.2725991075689 -2.60851944143122 -5.69661033803767 -8.53912819082087 -5.74309242421931 -2.43054664785212 0.0537367994135067 -2.10263145620173 9.85701953714544
-2.84520130157471 -6.75872592926025 -5.44452648162842 -7.85265331268311 -1.92082958221436 -4.18423442840576 -4.86284999847412 -8.66362552642822 -4.00630550384522 -7.86972980499268 -11.0090845108032 -1.77875881195068 -5.01029758453369 -7.94164066314697 -4.87168102264404 -2.06445865631104 0.971399497985839 -1.23006610870361 11.0199691772461
-2.99142176888206 -6.87108714363792 -5.57375628731468 -7.24690921089866 -1.52168185494163 -3.36204440376975 -4.46755511543968 -8.73456103584983 -5.78509814522483 -10.2088747718117 -11.1819887854836 -2.44107539437034 -7.11621577522972 -9.06625849983909 -4.57286555550315 -2.39230258248069 0.808840682289816 -3.0262022712014 8.15930741050026
-1.55774300315163 -6.04360192038796 -4.06918328025124 -6.99353020407937 -0.159879615090109 -3.33025925376198 -3.9774016640403 -8.33885948874734 -4.83437721946023 -10.016330649636 -11.1387976906516 -2.07707970359109 -7.33408158042214 -8.7051848671653 -4.52275269248269 -3.76136963584206 0.723493645407938 -3.20046990134499 8.63661868355491
-2.2220682924444 -5.01681850606745 -5.89242885762995 -6.53298328573053 -1.23766468221491 -3.56225155050104 -4.37183330709284 -8.72709224874323 -4.80708835775202 -9.34106586629694 -11.1512389009649 -2.1278242891485 -6.25616596395319 -7.61679027730768 -3.87665508443659 -1.60726116353815 1.40428973978216 -2.15672825033014 8.51078178232367
-2.46065095554698 -6.11363557468761 -3.8692794192921 -7.64504388462413 -0.511197601665149 -4.33416322361339 -4.73764375339855 -8.92026666294445 -5.15902856479991 -10.6859469760548 -11.4997992862355 -3.08111146580089 -7.96699861179698 -9.3210845340382 -5.69037011753429 -3.07875016819347 -0.33282617222179 -3.37811807285656 8.71608969081532
-2.33916958895596 -5.73903569308194 -6.40196522799405 -7.02362736788663 -1.89477452364835 -4.57538518038663 -6.39133557406339 -9.9628172787753 -5.32483967867764 -9.77066334811124 -12.4194270047274 -3.21370419588956 -6.73952588168057 -8.9122801694003 -5.4121752652255 -2.71311101046475 0.187191876498137 -2.78868016329679 8.51451483639804
-3.14027164632624 -6.50163982564753 -4.79303692037409 -7.22581051046198 -0.857110482996159 -4.11153171712702 -4.07331226522272 -7.80992839986628 -4.33589313680475 -10.4733977144415 -10.771371347254 -1.5591215913946 -6.8938269441778 -8.71052883321589 -5.67147777730768 -2.52660892659967 0.661551016027278 -2.18796489888971 9.99095298593695
-1.72936182022095 -4.89655809402466 -3.6815484046936 -6.2218430519104 0.332262706756591 -3.61929063796997 -3.53951387405396 -7.46321229934692 -4.20971231460571 -9.98606042861939 -10.4706395149231 -1.31628541946411 -6.22702341079712 -7.93414239883423 -4.16206483840942 -2.71520929336548 1.71498937606811 -2.17817811965942 9.55039091110229
-2.19846807826649 -6.60075270045887 -4.83857237208973 -5.73715292323719 -0.123988021503795 -1.78185545314442 -2.32145010341297 -6.15894972194325 -2.78543363917958 -7.38155828822743 -9.60466848720204 0.293421875346791 -4.02479826320301 -6.81579481471669 -4.05795370448719 -1.35037695277821 2.29177201877941 0.138270508159291 11.2455059398304
-1.60423884825273 -8.62645755247636 -5.61793361143632 -6.33806834654375 -1.14259944395586 -1.08549533323808 -2.56041560606523 -5.65090022520586 -1.02549395994707 -6.90473590330644 -8.67700229124589 0.338988919691605 -3.3749831719832 -6.06760631041093 -2.59228549437089 -0.846065859361129 2.43224777741866 0.691609998182816 11.7767135099931
0.458570636402477 -8.2052114833485 -4.87927039753307 -5.67304595600475 -0.622690044749866 -1.16913589130748 -4.05673583637584 -7.07564910541881 -2.53239997516979 -8.08743651996959 -10.2908419002186 -0.727372967113148 -4.62148841511119 -7.36044486652721 -4.71440299641002 -2.39129241596569 1.34414306987416 -0.44407638203014 10.6266633640636
0.310282230377197 -7.98500967025757 -5.24309873580933 -6.24994039535522 -1.12976026535034 -1.62646245956421 -3.03331708908081 -7.39058446884155 -4.12448263168335 -8.83130598068237 -9.80198049545288 -0.978652477264404 -5.6804404258728 -7.62421560287476 -3.57028722763062 -2.32286024093628 1.5871262550354 -0.969628810882568 10.0820422172546
-0.878231326016511 -9.26529149142178 -5.32070187655362 -6.8005125912753 -1.2165396603671 -1.96572522250089 -2.03482274142178 -7.24493626681241 -5.37793950167569 -9.7215502652255 -8.31272343722257 -0.619459429654206 -6.47895459261807 -7.04527119723233 -3.72916058627042 -0.58336285677823 2.10391398343173 -1.10439709750089 10.0480038729581
-2.38518525903875 -8.61149026697332 -6.21525956934149 -6.82432939356024 -2.21195604150946 -2.78071405237371 -3.30124666040594 -8.07878114526922 -5.69086076563055 -9.71135904138739 -9.71863366907293 -1.39436532800848 -6.49444581812078 -7.10681917017157 -3.90525438135321 -1.26975633447821 1.69857977086847 -0.892951982671566 9.62582014257258
-2.14488507184115 -7.42093754681674 -5.4619627085599 -7.48006153973666 -2.22876835736361 -2.52246571454135 -3.26072789105502 -7.99199963482943 -4.62938786419955 -8.65321446332064 -9.22652150067416 -0.727248200503261 -4.86081219586459 -6.54465008648959 -4.64017010602084 1.53938197222623 1.86146258440885 0.124798766049473 11.9415888699618
-0.560615123401988 -9.08320957530628 -5.84028393138539 -5.07723575938832 -1.77169376720082 -0.19087940562855 -1.01624447215687 -6.0389457355846 -3.4684119831432 -9.12154919017445 -7.10553127635609 0.690720020640981 -4.61236530650746 -6.72058254588734 -3.63558727611195 -1.83767658580433 2.15787356983532 0.82882159839977 11.3693360675465
-0.0243673758073299 -8.87410454316573 -5.53148560090499 -5.73972229524092 -1.37790970368819 -0.191514058546588 -3.61981110139327 -7.46563629670577 -4.62456039948897 -9.9305925802751 -7.93265060944991 -0.621386571363971 -6.19838623567061 -7.1328630880876 -3.7186785177751 -1.94008163972335 1.95818038420244 -0.834965749220416 9.81637664274736
-2.60685000853105 -9.75210795836015 -7.22896419004961 -8.72061000303789 -3.18790469603105 -4.04371295408769 -4.41945109800859 -8.92910991148515 -6.11190638975664 -10.7322600884871 -10.9195350213484 -2.29623446898027 -6.87203250364824 -7.77948604063554 -3.43355403379961 -1.9819053216414 1.31074871583418 -2.51695857481523 8.87507786317305
-2.01678432984786 -6.08857502503828 -4.53303875489668 -6.14957203431563 -0.577073712782425 -0.999742169813675 -2.39277996583418 -7.04317249818282 -4.86623730225996 -9.79468693299727 -8.41768993897871 -1.12627949281172 -6.95404781861739 -7.8587929205461 -3.8421684698625 -3.20639767213301 1.35538516478105 -1.65105404420332 9.89697776274248
-2.6682598807595 -8.81539847634055 -5.38794448158958 -6.61685874245384 -1.14736296913841 -0.563983223655008 -1.84808852455833 -6.3583290793679 -3.71762778542259 -9.49169471047141 -9.4210789420388 -0.741034767844461 -4.58593680641868 -7.72731139443137 -4.65403487465598 -3.04116370461204 0.914957740090109 -1.28236510536887 10.1017958901145
-5.65978899002075 -12.0001896858215 -7.08312120437622 -8.49351396560669 -2.37741746902466 -4.15803422927856 -3.81517686843872 -7.16348543167114 -2.55527009963989 -8.10795106887817 -8.72730340957641 -0.295733356475829 -5.45709886550903 -6.76106920242309 -4.62783708572388 -0.893134021759032 1.27139577865601 0.0130511283874526 11.5875106811523
-3.98829590190541 -10.7697824131359 -6.0627931248058 -6.65418182719838 -1.73279510844838 -2.77779327739369 -4.75323044170033 -7.3896974216808 -2.63006912578236 -7.40021072734486 -9.79341446269642 -0.782063830982555 -4.57323585857045 -6.85887276042591 -4.09232651103627 -0.549783099781383 2.08659042011608 0.00466025959361716 11.8174792636525
-1.97040309906006 -6.97871913909912 -2.90672054290771 -4.00110569000244 1.44214305877686 0.56230983734131 -1.94477405548096 -5.00293102264404 -1.23798122406006 -8.64173069000244 -8.23952808380127 1.07294902801514 -3.46504535675049 -6.1571210861206 -3.14047946929931 -0.736865425109862 2.9685245513916 1.18486461639404 13.0125666618347
-1.26991629167037 -6.99970793290572 -3.85753225846724 -5.18346380753951 0.493540052934126 -0.715749497847124 -2.4327657179399 -5.82270597978072 -1.89094709916548 -9.12776732011275 -8.73222708268599 0.141462568803266 -3.59213041825728 -6.46637129350142 -4.48183607621626 -1.19873213334517 1.95151544050737 -0.197410340742632 12.2368519349532
-1.78297971378673 -5.75524877201427 -2.42857526432384 -3.84796689640392 1.57859255183827 0.674829734455454 -0.941110359538687 -4.92187665592541 -1.39794324528087 -6.66572354923595 -7.99158834110607 1.3562986980785 -3.09738134037365 -5.67254994999279 -3.24489377628673 -0.599305855144156 3.2582237850536 1.43667246211659 13.2702410351146
-4.01041734001853 -6.50583016655662 -2.26958024285056 -4.90200364372947 1.28734457709573 -1.28966843865134 -1.56087434075095 -6.21142518303611 -2.8936055876992 -7.76588189385154 -7.85143601677634 0.393953921578149 -3.5555814482949 -4.64007508537986 -2.11797654412009 0.946180941841821 3.91302359320901 0.626915576241235 12.5706406853416
-2.14840297698975 -4.92924861907959 -2.07470111846924 -4.89110927581787 1.67043132781982 -2.46188335418701 -1.72946910858154 -5.78401546478272 -2.32297687530518 -8.2752836227417 -7.07546977996826 1.3100378036499 -3.43291454315186 -4.48358135223389 -1.64775829315186 2.14956684112549 4.42208976745605 0.832454872131347 11.3710348129272
-0.364448720758613 -5.41215532476252 -3.29778879339045 -4.9787465875799 0.961871927434746 -1.84641092473811 -1.90359514409846 -5.79205339605158 -1.46890466863459 -7.30315797979182 -7.69727152044123 1.10568410700018 -1.56105631048029 -4.1403791254217 -1.60644548589533 1.64219075983221 4.10750848596746 2.42680150812322 12.771418874914
0.20478977723555 -4.23710284666582 -2.34132037596269 -4.71472011045976 1.37447514100508 -1.82942996458574 -2.52605281309648 -6.54122767881914 -3.33182368711992 -10.1575721307234 -9.40934024290605 -0.0159743829206995 -4.68765864805742 -7.00779376463457 -3.88595614866777 -1.27739367918535 2.41458668275313 -0.242126802964645 13.0776435331865
0.363354760950262 -1.75669185465032 -1.88293544595892 -5.11579601114446 1.64474399740046 -0.286446493322199 -2.02787486856634 -6.13303844278509 -3.83303729837591 -9.23732463663275 -8.33123676126653 0.261195260828192 -4.72181979959661 -5.39987460916693 -2.05487148111517 -0.437918584997004 3.44945915395563 -0.600792806798761 12.6943407838995
-0.322461865165018 -3.5239293792031 -1.5501802184365 -5.81685998223045 1.56361601569436 -2.17979790947654 -2.22252633354881 -7.42345406792381 -6.28781296990135 -12.3435113646767 -8.37931611321189 -2.25456979058006 -8.08187463066795 -7.867929241874 -2.56945779106834 -2.93613984368064 2.04057524420998 -3.14036729119041 8.94399378516457
-0.767575472051448 -4.06701394861395 -2.02415391748602 -5.89225122278387 1.03617742711847 -1.95306512659246 -2.11683770960028 -6.77316018884832 -3.55810472315008 -9.90105172937567 -8.95450708215887 -0.457198351079768 -5.99585077112371 -6.63685914819891 -2.68275567835028 -1.03711816614324 2.60202768499201 -1.49602243250067 11.84104421789
0.406676136363636 -3.07827297557484 -1.711489833485 -4.73090664256703 1.68544086109508 -0.0897933613170281 -2.39914623607289 -6.41992107738148 -3.89480892528187 -10.6714393268932 -9.60616031993519 -0.935013927112927 -6.22868839610707 -7.7079555164684 -3.98504177440297 -2.57049671519886 1.99377330433239 -1.85254780162465 10.6530636180531
-0.632898504083808 -4.29849832708186 -1.16151445562189 -4.81479852849787 1.84680158441717 -0.586790258234199 -2.39543169195002 -7.1614858453924 -5.35164850408381 -11.8756543939764 -10.4733812158758 -1.61167925054377 -6.99338167363947 -8.821420842951 -5.3776723688299 -4.3920995538885 0.74657613580877 -3.03543489629572 9.65194207971746
-0.676282405853271 -3.57325124740601 -1.01766538619995 -5.16224813461304 2.00332117080688 -1.23606252670288 -3.4455828666687 -7.41596746444702 -5.71338987350464 -11.9441599845886 -9.4851279258728 -1.69232892990112 -7.84113836288452 -8.63349676132202 -4.10808897018433 -3.21679639816284 1.04262208938599 -3.38840436935425 9.55742406845093
-1.4092376015403 -4.53702995993874 -2.5764796517112 -6.29736016013405 0.712453148581766 -0.994148947975852 -2.73781464316628 -7.24112389304421 -5.74017212607644 -11.9635722420432 -9.62445137717507 -1.54156372763894 -7.67595551230691 -7.83184120871804 -4.22353241660378 -2.44266197898171 1.38450934670188 -3.24462578513405 9.51500632546165
-1.39064385674217 -4.37717034599998 -2.8120439269326 -5.90234544060447 0.855219104073264 -2.00534989617088 -2.21360947869041 -7.49032189629295 -5.11734750054099 -11.3920972564004 -9.54132058403709 -1.40681817314842 -6.21481683037498 -7.34678056023338 -3.63294770500877 -2.92971207878806 2.4713041565635 -2.1440465667031 10.2475988648155
-1.96948358362371 -4.10648271387274 -2.07328149622137 -5.58156511133367 1.08786466771906 -2.74243089502508 -2.55738946741278 -7.23039552515203 -4.59316560571844 -10.4647648031061 -8.59636232202703 -0.673728197271174 -5.02295800989324 -6.47773477380926 -2.62207528894598 -1.44819566553289 2.67979982549494 -1.09400483911688 11.7956936662847
-2.02902111573653 -6.5180042700334 -2.02853855653242 -4.72786221070723 1.7382213159041 -0.488720746473831 -1.48108562989668 -5.97538456483321 -4.5536430792375 -9.93406376405196 -7.72027287049727 -0.522555203871292 -7.77567562623457 -6.94880566163496 -2.74368366761641 -2.61118969483809 2.17905154661699 -2.2083176092668 10.4880496545271
-1.94061580137773 -5.7253982110457 -3.08507266478105 -5.52864757017656 0.506787152723831 -0.26833262877031 -2.65439143614336 -6.80582156614824 -5.09417453245683 -10.1392966790633 -8.47998156981035 -1.3140212579207 -7.57140841917558 -8.48368373350664 -5.18045154051347 -2.92177310423418 0.927916379408401 -2.41212954954668 9.90565380616621
-2.09536618319425 -6.12692517367276 -4.28608578768644 -6.06959218111905 -0.280399981412021 -1.86449498263272 -3.20653409090909 -7.12475461092862 -3.22909039584073 -9.08862370577726 -10.0960757168857 -0.646784487637607 -6.0030028256503 -7.28278607455167 -3.70390004244718 -1.73524540987882 2.00344592007724 -1.37688702670011 11.0704525080594
-2.15001793774692 -6.6550743189725 -5.14548989209262 -6.9669811335477 -0.961085518923674 -3.32393761548129 -4.25176735791293 -8.5057994929227 -5.41302414807407 -9.80995484265414 -10.9277889338407 -2.32076378735629 -7.05988999280063 -7.29642411145297 -3.40790863904086 -1.30862351330844 1.81148223009976 -2.48375817212192 10.0439060124484
-3.32325015501543 -9.12274585203691 -4.64371905760332 -6.07002864317461 -0.382303576035934 -1.89088092283769 -3.13513980345293 -7.57962642149492 -4.31034312681718 -8.15199885801836 -10.005028109117 -0.777675966783004 -5.25604854063554 -6.22451625303789 -3.38380275206132 -0.0931037469343714 2.83133854432539 -0.900600771470504 11.2012473539873
-3.31261064356024 -8.19539262598211 -5.91243554895575 -7.53371049707586 -2.03460504358465 -3.23013307398016 -4.40396882837469 -8.44957353418524 -4.68461610620672 -9.0942421132868 -10.4432850057429 -1.35353853052313 -5.35017968958075 -6.4375152761286 -2.70339586084539 -0.348232286626644 2.53168962652033 -1.68351938074285 9.61922453100031
-2.6224797075445 -7.3544247453863 -5.83944824392145 -7.1102555101568 -1.20382431203669 -2.59809425527399 -3.48592880422419 -7.85807922536677 -4.20970657522028 -9.13500717336481 -9.30318382436579 -0.851010591333562 -5.05260780507868 -6.00084427053278 -3.10195854360407 0.209219663793391 2.43568679636175 -0.421454698389226 11.5684716398066
-3.94214339689775 -8.62287803129716 -6.15678306059404 -7.61863418058915 -1.75288863615556 -2.66487021879716 -3.6583680673079 -8.09079642729326 -5.96225448088212 -10.016329721971 -9.68171973661943 -1.43278403715654 -6.32112594084306 -6.3290509744124 -2.18057151274247 -0.129445032639936 2.85498337312178 -1.95770545439287 10.2322721914812
-3.48455399599942 -8.05082863894376 -6.3421723279086 -7.27348298159513 -1.70950860110196 -3.01521081057462 -4.9470536145297 -8.98498124209317 -6.20051545229825 -11.2760388287631 -11.0444561871615 -2.64705247012052 -7.48824853030118 -7.7602745923129 -3.99553841677579 -1.42822808352384 1.10489302548495 -3.07199067202481 9.88088732632724
-2.93080317757346 -9.47762477181174 -7.01769435188987 -8.27024256966331 -2.3907660224221 -3.18452441475608 -5.59066569588401 -9.25454699776389 -5.45028865120628 -9.51691996834495 -11.6823500373147 -2.75841510079124 -6.10038935921409 -7.17812144539573 -4.91991603157737 -0.771877167441627 1.13928425528787 -2.41666018746116 10.1328812859275
-2.81421182805841 -10.3420400446111 -6.23242471868341 -8.03390596563166 -2.04122827703302 -3.77225778753107 -5.30994699651545 -8.94681833440607 -5.23742197210138 -10.9260377710516 -11.201312047785 -2.31470201665705 -4.66793535405939 -7.38133142644709 -5.17713640386408 -0.905161840265446 0.932181375676937 -2.03570268804377 9.2499342138117
-2.77253832383589 -10.4921370939775 -7.47639765305953 -9.03731836839156 -3.35136522813277 -4.62946619553999 -5.34130014939742 -9.89742579026656 -6.6865607695146 -11.1272613005205 -11.7394896940752 -3.501874108748 -6.69735636277632 -8.05549158616499 -6.05074419541792 -1.89380564256148 -0.405112405256791 -3.44891657395796 9.14066205458208
-2.64703592820601 -8.71416315598921 -6.27601656480269 -7.27976831956343 -2.29518541856245 -4.02424082322554 -4.55994257493452 -8.39580378098921 -4.36396822495894 -10.3653377012773 -10.8372310118242 -1.79688486619429 -3.97138056321577 -6.85519632859663 -4.72843584580855 -0.508440347151321 1.6278263612227 -1.17164835496382 10.923870234056
-3.96612303473733 -8.56891577460549 -5.75622122504494 -7.99970953681252 -1.8734354279258 -2.6933931610801 -3.95320265509865 -7.88879149176858 -4.25631277777932 -10.0615152619102 -10.3659509918906 -1.08428900458596 -5.51269667365334 -7.10089819648049 -4.74973051764748 -0.423798968575216 1.68456322930076 -1.11506407477639 10.8149843909524
-1.49087334546176 -6.95646096142855 -3.98847390088168 -4.69593811902133 0.283948889645664 -1.55108452710238 -3.82682610425082 -7.29053307446566 -4.04483033093539 -10.2604847041043 -10.5286064234647 -1.25037575635043 -7.26307869824496 -7.99312401684848 -5.23342705639926 -2.8386135188016 1.61837004748258 -2.37100029858676 10.0424146565524
-4.34521785215898 -10.2668811364607 -4.57819095091386 -6.50558581785722 -1.07647624449297 -2.121621279283 -5.13757243589922 -8.27014460997148 -4.37372699217363 -8.84360423521562 -11.2553779168562 -2.03687015013261 -7.22890582518144 -7.75387301878496 -4.37279239134355 -1.72878566221758 1.51373371644453 -2.64852443174883 10.2419184164567
-3.31478418870406 -10.3149215178056 -4.00049509568648 -6.57519259019331 -0.368209023909134 -3.03401674790816 -4.04530634446578 -8.15200342698531 -5.11325373216109 -10.0121680693193 -10.7145282225175 -1.56128611131148 -6.87551226182417 -7.83984865708785 -4.76485361619429 -1.06158747239546 1.37304006056352 -1.65130724473433 11.2442043824629
-4.38999555761164 -8.87010954076593 -3.51404379064386 -3.11215398961847 0.834369676763362 -0.212949735468083 -2.27625082189386 -5.69342230016535 -2.19487379247492 -7.38453863317316 -7.62734411413019 -0.0738715952092939 -5.63737104589289 -7.46432874852961 -4.53846357518976 -1.15144346410578 1.9319057637995 -0.483358365839177 12.8713865453547
-3.99775914278897 -10.8816435727206 -4.99475888338956 -5.00924901095303 -1.04508618441495 -1.15785245028409 -3.37801961031827 -6.49577550021085 -2.50404385653409 -8.34509877291593 -9.36907986727628 -0.518020907315339 -4.04064778414639 -6.73768261996182 -4.29521588412198 0.111255368319426 1.87405558499423 0.138210019198333 12.5564324465665
-5.86000314192339 -11.1149508042769 -5.44558778242632 -5.98817315535112 -1.37383714155717 -1.51430573896928 -2.82173600630327 -6.58976808027788 -2.86771645979448 -9.62809243635698 -9.74373879866167 -0.0969263596968233 -3.83605637983842 -6.90310922102495 -4.61208024458452 -0.37165704206987 2.08619436784224 -0.18743958906694 12.1063612417741
-4.80680346055464 -10.2142970518632 -5.07642054124312 -5.67045473618941 -1.12751841111617 -1.51503252549605 -3.15103983445601 -7.67818140550093 -3.99069284959273 -10.1034285978837 -10.015146966414 -0.741493936018511 -4.48535036607222 -6.53185534043746 -3.03567194505171 -0.522726769880816 3.1861946626143 -0.772547479109331 11.7389981790022
-3.83582741997459 -10.2504125335 -5.72866685173728 -6.38118417046287 -1.42284066460349 -2.64380318901756 -2.99812562248924 -6.69996125481346 -3.33298356316307 -9.66985757134178 -9.11503464958885 -0.222549984671854 -3.76161629936912 -5.20242936394432 -2.02499253533103 1.19201224066994 3.30953543402932 -0.0863881804726354 11.8447727463462
-4.32832506353205 -12.6825025385076 -6.14144876653498 -6.77758577520197 -1.92164591008967 -2.25477579290217 -2.904424459284 -7.13958337957209 -3.37818315679377 -9.84679010564631 -9.11201456243342 -0.478841573541814 -4.10298708135431 -4.88815668279474 -2.6331899469549 3.03955957239324 3.5218336278742 0.774963586980647 11.9756405050104
-4.6791917107322 -10.7241917870261 -5.22057736136697 -4.35319721915505 -0.0487118981101311 -1.03915226676247 -2.27371037223122 -6.43009770133279 -3.29931080558083 -8.4879246971824 -8.72072804190896 -0.0855771324851311 -4.03352940299294 -5.67118466117165 -3.00724995353005 1.01707637093284 3.22023093483665 0.254169342734595 11.1802204825661
-3.55788770155473 -9.99649396376176 -5.98582234816118 -4.2141243501143 -1.36713948683305 -0.567050604386765 -2.93614163832231 -6.87769284681841 -3.57102551893755 -9.26298680738969 -8.54515424208208 -0.585931448502976 -5.14085355238481 -6.3159538789229 -3.68510785536333 -0.500602392716843 3.35564741654829 -0.345840124650437 11.8189357237382
-6.10721932324496 -10.8861919489774 -7.05372391614047 -6.80250130566684 -1.90007553967563 -2.25920830639926 -3.56632004651156 -7.59699974927035 -2.85457955273715 -7.17196045788852 -10.1006904688748 -0.482162102785978 -4.37797509106723 -6.55109368237582 -4.47990380200473 -0.503978356448087 2.17132796374234 -0.243623360720548 13.2407668980685
-5.42072336890481 -11.0253700516441 -6.40050738074563 -5.19851534583352 -1.41769831397317 -1.2326473496177 -3.00206034400246 -6.79010241248391 -2.91639940955422 -8.96159403540871 -9.47705691077492 -0.160742213509298 -4.91457407691262 -6.91191714026711 -5.71043436743996 -1.03496592261574 1.30827862999656 0.221694538810038 13.901442120292
-6.25629470131614 -10.92194220803 -6.6546425559304 -8.53479239723899 -2.40836760781028 -1.76689765236594 -3.80764815590598 -7.48485991738059 -3.36857459328391 -9.3159966208718 -10.3890385367654 -0.979397270896218 -5.40507743141868 -7.60405585549094 -5.27928778908469 -1.67084548256614 0.879275824806907 -0.920740578391335 13.0686674378135
-6.38168045390736 -10.599190677296 -7.14408966411244 -6.05065437663685 -2.2945184360851 -1.94015594829213 -2.49232574809681 -6.86079307902943 -3.31400200236927 -8.99099441875111 -9.15882393230092 -0.134156192432751 -5.31512924541127 -6.7999944340099 -4.67824646342885 -0.833786929737439 2.37489608417858 -0.346377338062634 13.0875988353382
-6.15688096826727 -10.1618801290339 -6.64219438379461 -5.90746270960027 -2.50883638208563 -1.68916856592352 -2.95287477319891 -6.71104776209051 -1.64447938745672 -7.25178491419012 -8.37289201563055 0.59717214757746 -2.48065530603582 -4.01090967004949 -1.91873704736883 2.60981596166437 3.90119493657892 1.66863477880305 14.3442310159857
-5.9729867848483 -11.4898019703952 -7.78754672137174 -7.03283747759732 -3.35440501299771 -2.11459025469693 -2.8873048695651 -6.64939173785123 -2.27518519488248 -7.90843447771939 -8.61652049151334 0.255576523867521 -3.72955187884244 -5.25347956744107 -2.6536336812106 1.71296444806186 3.54895630749789 0.669776352969084 13.0540155497464
-3.74080597270619 -9.05934273112904 -6.5006650577892 -5.94757591594349 -2.26623092998158 -0.865449298511852 -3.17762314189564 -6.36476456035267 -0.663459170948375 -5.87471519817005 -9.36082016338002 0.537340771068227 -3.04170357097279 -5.74195038188588 -4.36527954448353 0.498615871776234 1.52465499531139 1.28051818500866 14.9892977584492
-3.77482540824197 -9.21458943106911 -7.25741512992165 -6.68092854239724 -2.26478131034158 -1.8663686058738 -3.50273449637673 -7.05257923819802 -1.3779710076072 -6.31223423697732 -8.80282910086892 0.28049723885276 -2.79125721671365 -4.81126911856911 -2.62206776358865 1.23643557808616 2.46940200112083 1.51814524910667 13.8551646926186
-5.87070172049782 -12.4112080834129 -8.10003178336403 -8.67458813407204 -3.66773121573708 -3.27767079093239 -5.7961854241111 -7.87243359305642 -2.67758839347146 -7.584183623574 -10.5975636742332 -1.55812733390114 -4.32312100150368 -6.89770596244118 -6.49689572074196 -1.37440388419411 -0.848709990761495 0.259226868369364 13.8140331008218
-3.02588629289107 -5.74433111710982 -4.68083548112349 -5.85027288957076 -0.352720017866655 -0.124971147017046 -3.04920744462447 -5.47187780900435 0.00312829451127428 -4.65234922929244 -8.77915548844771 0.812687162919477 -1.60788893266158 -5.85328268571334 -5.3510892347856 -0.997680421309038 1.58147263960405 1.9196684403853 13.2383649392561
-3.14518952803178 -7.11171746687456 -5.44237733320756 -4.11266923384233 -0.254348997636274 -0.598417524857954 -3.13303208784624 -6.15419793562456 -1.90797257856889 -6.789896254106 -8.43366837935014 -0.000257734818891464 -4.18264985518022 -7.12053513960405 -5.17760682539506 -1.05145669416948 1.19668936295943 0.463699098066851 10.7406241850419
-2.9730903972279 -6.79924701343883 -5.28267787586559 -6.39938853870739 -1.33357165943493 -0.723153339732779 -3.02845691334118 -5.69125484119762 -0.303847538341177 -4.27437709461559 -8.32439540516247 0.472643626819956 -1.40520404468883 -5.82661174427379 -3.97140239368786 1.03470493663441 1.45867992747914 2.00086666453968 11.6029679905285
-3.21172034523704 -7.06174552223899 -4.90543639443137 -5.39602744362571 -0.67483031532981 -0.0436676718971931 -2.6499565818093 -5.67876136086204 0.33887589194558 -4.27149855873801 -7.67711150429465 0.990313651344994 -0.626458046653052 -4.81701552651145 -2.59628951332786 0.964587332985619 2.75116265036843 2.71595680930398 12.3763586304405
-1.81047925949097 -5.52693662643433 -3.18035039901734 -4.08006391525269 1.03435220718384 0.307206058502196 -2.86896810531616 -5.32935247421265 -0.82338628768921 -6.51921758651734 -8.81015691757202 0.535860919952391 -2.82058439254761 -6.46583471298218 -6.10252103805542 0.11750497817993 0.514605426788329 1.45163049697876 10.1362036705017
-2.87091487537731 -5.9249214519154 -3.59238284717907 -4.68336337696422 0.728135646473277 -0.377243458140981 -2.39938396107067 -5.57057040821422 -0.468183933604848 -5.6059173930775 -7.76869815479625 1.29910236705433 -1.31441730152477 -4.33403438221325 -3.67960780750622 2.19510418285023 2.85122734416615 2.78869968761097 9.61311298717152
-2.84710358706388 -6.10277031985196 -4.13360642519864 -6.02172135439786 -0.34916733828458 -0.741886607083408 -4.48010872927579 -7.01872109499845 -2.60817574587735 -6.76641129580411 -10.4965367230502 -1.20853470889005 -3.96003197756681 -8.16259240237149 -6.37933587160978 -1.49735306826505 0.22157240780917 -0.289234629544346 7.57544375332919
-3.10732917785645 -6.85325317382813 -4.93145256042481 -5.16032104492188 -0.589543151855469 0.0482990264892571 -3.14192848205566 -5.53302841186524 -1.26988487243652 -6.14867668151856 -8.74809341430664 -0.25041847229004 -3.36672286987305 -7.39390068054199 -4.39813117980957 -2.09824066162109 0.140122604370116 0.529565048217773 7.49695129394531
-2.51082891984419 -7.07690901322798 -3.54827971024947 -4.61063475175337 0.801390699906783 0.320256285233931 -1.78145689530806 -5.38918966813521 -2.56879133744673 -7.17994970841841 -8.41471190019087 0.969983152909712 -3.92412085099654 -6.64553350968794 -3.99971289201216 -1.92694563432173 2.81021504835649 0.507842115922408 9.26990991072221
-2.70623013756492 -8.66927907250144 -3.99995229027488 -5.03952977440574 -0.120262119986794 -1.13310239098289 -3.90115544579246 -7.02520367882468 -3.37871548912742 -8.88788983605125 -9.49107930443504 -0.803562138297341 -5.08279797814109 -7.52419278404929 -3.4860839583657 -2.56308553002097 1.71997835852883 -0.719102833487771 7.96206763007424
-3.30775368430398 -10.0765582344749 -4.09413254477761 -4.83961022116921 0.136216042258521 0.0315579154274666 -2.75121987082742 -5.81593239524148 -2.25567543723367 -7.04202950217507 -9.15929138877175 0.0267666556618416 -4.59983742453835 -7.57221520163796 -5.64116204001687 -2.16342461325906 1.98067939064719 -0.127390982887963 8.52773177407004
-2.58967698704113 -9.05728448521007 -3.51558221470226 -5.67393792759288 0.252638686786998 -0.728598724712025 -2.75467790256847 -6.21074784885753 -2.33605874668468 -7.56325639377941 -8.51528657566417 0.291806090961803 -3.95370019565929 -6.73830903660167 -3.99007524143566 -0.774264465678822 1.86997114528309 0.656714309345592 9.97017179835926
-4.91895991238681 -8.504792508212 -3.71931582364169 -5.1018441286954 0.210583392056552 -1.44187861355868 -4.27747088345614 -7.47048121365634 -2.83829050931064 -7.96895533475009 -10.265799817172 -1.17229205044833 -4.46950274380771 -8.03564387234774 -5.42636805447665 -1.48825007351962 1.34639424410733 -1.10356646451083 7.37715119448575
-4.4308291608637 -9.56564628427679 -5.13706886118108 -5.33996307199651 -0.313798063451593 -0.498391264135186 -2.63873016184026 -6.24770652597601 -2.33799659555608 -8.83079444711858 -7.28927337473089 -0.0877085859125302 -3.88350021188909 -6.24707710092718 -3.11891662424261 0.617926484888251 2.35998428518122 -0.135701292211358 9.36843956167048
-3.97484775890004 -9.699966395985 -5.319595302235 -5.95645710338246 -0.838458980213513 -1.15370556224476 -2.03594204295765 -5.93922230113636 -1.08759113658558 -7.03709217418324 -6.37656399119984 1.2944298137318 0.145732914317737 -4.10276790965687 -1.98605152476918 2.70947841297496 3.70937732349742 3.01400092731823 12.2719636310231
-4.59320991689509 -10.3263222521002 -4.7784554308111 -5.48341911489313 -0.0936466997320018 -1.25084465200251 -2.92326706106013 -6.54243820363825 -1.45763176137751 -7.94783752614802 -7.74112671071833 0.266100233251397 -2.41844528371638 -4.92302673513239 -2.36448829824274 2.45215255563909 2.57226211374456 1.56586486643011 11.0262873822992
-5.75002518567172 -10.0145725336942 -5.31475869092074 -7.52031746777621 -1.38287011059848 -2.10319558056918 -3.47640267285434 -6.49909821423617 -0.725824746218596 -4.20070687207309 -8.10359040173617 0.441154089840975 -0.0490554896267987 -4.02692452344028 -2.24751511487094 2.95385130968961 2.99221381274137 2.43583830920133 10.5474649342624
-6.1800407409668 -10.6880401611328 -5.35785713195801 -6.40273513793945 -0.944973373413085 -2.86063804626465 -3.13161697387695 -7.24243202209473 -2.78417816162109 -9.15777816772461 -7.76467933654785 -0.358206176757811 -2.37857475280762 -6.0373291015625 -3.05294075012207 0.669263458251955 2.48989639282227 0.15006790161133 9.15836200714111
-3.9704159563238 -10.171612626856 -5.96877372915095 -7.62365043813532 -1.41096962148493 -3.82780349904841 -4.49120224172419 -7.793890840357 -3.16612899953669 -9.60490120107477 -9.23093116933649 -1.23851097280329 -2.39890945607966 -6.62410438710993 -4.60474098378962 1.34676086252386 0.241864317113702 -0.41415680105036 8.94149696176702
-3.93035909479315 -10.423155039007 -6.05142232721502 -7.1152288610285 -1.9310190374201 -2.94968816583807 -4.42708608453924 -8.44413015192205 -4.5797178441828 -10.120104044134 -10.1530706579035 -1.72374173944647 -3.88641568964178 -7.41053029840643 -4.41552564447576 -0.250967233831233 0.698140889948064 -1.0589315587824 7.58471372777765
-1.79137092937123 -10.1692300449718 -5.4467244755138 -6.44839722026478 -1.20901161540638 -2.57107979167591 -3.50020080913197 -7.69193703044544 -3.56214004863392 -9.3837648044933 -10.4569173466076 -1.03800445903431 -3.33685356486927 -7.23430496562611 -4.50951248515736 0.298150478709829 0.688950954784048 -0.213932574879038 8.19040244709362
-4.64580180428245 -11.1149180152199 -6.76200701973655 -7.19874980232932 -2.53174426338889 -2.65923907540061 -3.93308093331077 -7.43077304146507 -3.30459811470725 -9.55178859017112 -9.60897853157737 -0.430265686728738 -2.30077769539573 -5.73515918038108 -3.5724814154885 1.00719425894997 2.25934384085915 0.508517958901145 9.20916912772439
-5.39376403635199 -11.069467085058 -7.96647598093206 -6.75401260202581 -3.07920600717718 -2.22907783334906 -3.10894157236273 -6.13738014047796 -1.87886955087835 -8.68268157785589 -8.56758071726019 0.723005754297429 -1.42697288339788 -4.65525581186468 -2.14903594797308 2.29473541433161 3.32700012380426 1.46726463491266 9.28644512349909
-3.53494139584628 -10.1520793047818 -5.73027487668124 -7.14063139828769 -1.76471396359531 -3.10486670407382 -3.77102347287265 -8.16935606869784 -4.56665106686679 -10.827324589816 -10.6020590868863 -1.25444479855624 -3.62524290951816 -6.21601172360507 -4.3758322802457 0.321488657864656 0.938540736111726 -0.683588704195891 9.20314625826749
-5.283373893391 -8.79294115413319 -4.47581774104725 -7.21502977718006 -1.02815348018299 -3.38494974483143 -4.53320795405995 -8.39038568843495 -4.70000177730213 -11.7392855297435 -10.7519922863353 -1.73385340083729 -4.93404680598866 -6.72461801875721 -4.67685037959706 -0.371020377766001 0.141419350017202 -0.969895423542368 7.34356969486583
-4.51954408992421 -5.9707388531078 -3.63060327876698 -6.80858179439198 -0.369275535236707 -3.77328821529042 -4.29355570186268 -8.43592211116444 -5.07930513728749 -11.1219153057445 -10.9870104442943 -1.5294489513744 -5.22204157222401 -6.67900987971913 -3.89551874507557 -0.299315894733777 1.25227407108654 -1.07475038875233 7.52598336826671
-7.09512069875544 -5.91848495656794 -4.80995872670954 -7.06071022207087 -0.474664003198797 -4.08055618459528 -4.24904182607477 -8.81116035634821 -6.58782509023493 -12.0165551012213 -10.347491533106 -2.16884163076227 -6.11618927175348 -8.34408500844782 -4.0721981828863 -2.37916877919977 1.25066253488714 -2.62675979787653 6.7648026639765
-8.199399098483 -6.20503340634433 -4.29735670956698 -6.42130385312167 0.0448273572054774 -3.12939749631015 -3.78191672238437 -8.13773070248691 -4.96618185910312 -11.0421973315152 -9.81896696957675 -1.31332121762362 -5.31883154782382 -7.37143050107089 -3.60364256772128 -1.13378821286288 1.69152726260099 -1.39849387082187 8.01166142550382
-5.86631078720093 -3.15446538925171 -1.58168859481811 -4.41050596237183 1.94123201370239 -1.22980184555054 -3.47647542953491 -7.30987615585327 -5.09308309555054 -11.1133162498474 -9.82650060653686 -0.995552730560302 -5.99046773910522 -7.47839231491089 -4.72236318588257 -1.07343168258667 1.59534196853638 -1.26039381027222 7.16941385269165
-8.47883610291915 -5.65799717469649 -4.2612457708879 -6.26431469483809 0.569770769639447 -1.94129185243087 -3.45052723451094 -7.6938343481584 -4.86793713136153 -10.4466820196672 -10.1894169287248 -1.09606937928633 -5.08747105164962 -6.96604923768477 -4.71702580018477 -0.342836423353717 1.34564395384355 -0.898408933119342 7.86687179045244
-7.8298865665089 -5.79972756992687 -3.50474465977062 -5.97419465671886 0.432286132465709 -2.53978456150402 -3.87459100376476 -8.29678262363781 -4.62165750156749 -11.9324370731007 -10.9551631320607 -1.7561675418507 -6.74340737949718 -7.66511834751476 -4.84302819858898 -0.879199158061635 1.03382002223622 -0.964568268169057 7.77770792354237
-6.79277628985318 -5.0230657490817 -5.13890284624967 -5.43424433794889 -0.328119460019199 -1.58009928790006 -4.77349299517545 -8.39477748003873 -5.37692469683561 -10.7887613209811 -11.0386392506686 -2.14927310076627 -7.05281657305631 -8.34525698748502 -5.19801348772916 -0.550989333066074 0.359197434512051 -1.80999201861295 7.61811905774203
-5.96668600602584 -3.72729467912154 -3.88777517838912 -5.8841588453813 0.241264586015181 -2.39618086381392 -4.50829672379927 -7.86169218583541 -5.84720968766646 -10.4707753614946 -10.2538506941362 -2.08549665971236 -7.03913855119185 -7.86535620255904 -4.1622350172563 -1.37466406388716 1.44721627668901 -1.94529890580611 6.91543508009477
-4.17016186280684 -4.00790752931075 -3.48269238038496 -4.71804203553633 0.72072062925859 -1.01148380799727 -3.35894169373946 -6.8921238379045 -4.35554470582442 -9.67239536805586 -9.54264797730879 -0.813501019911332 -5.87942471070723 -7.42219700379805 -4.22904362245039 -0.545648236708207 1.09871707396074 -0.63482250733809 8.69891391233964
-4.97079192074862 -3.9948149767789 -2.73598013791171 -4.13490019711581 1.41780366030606 -1.20532141598788 -3.49214087399569 -7.60294066342441 -4.18192397030917 -9.34695540341464 -9.91910658749667 -1.13381491574374 -5.24171172055331 -7.76202879819003 -5.29571638974276 -1.44666396054355 0.79994286623868 -0.38375960263339 9.17610825625333
-7.077169045535 -5.28437958630649 -3.33981858166781 -5.44398651990024 0.564674750241366 -1.77676163586703 -3.70581017407504 -7.13419114026156 -2.91456948193637 -8.77362214001742 -10.1158634272489 -0.932134255495939 -5.14491616162387 -7.89990578564731 -3.79832802685824 -2.22273026379672 1.3620456608859 -0.815684899416837 9.0290206822482
-6.40258085944436 -9.7621790192344 -4.74439108588479 -5.00805533149026 -0.0286337158896721 -1.2754675171592 -3.8829122803428 -7.75687086798928 -4.37592184760354 -9.90079748847268 -10.2102495453574 -1.93957388617776 -7.44249785163186 -9.31250250556252 -4.45449507453225 -3.02175009467385 0.210643170096656 -2.29724943854592 7.34300553581931
-6.8202714139765 -8.18894855325872 -3.00189296549017 -5.02730647867376 0.783770639246161 -0.188988607580011 -3.43294040506536 -6.71163455789739 -3.1012543851679 -8.76594631021673 -9.13816539591009 -1.33815280740911 -5.24358646219427 -8.69161884134466 -5.32205859964544 -2.37274066751653 -0.362481039220636 -0.885212820226496 7.53529747182673
-7.2764272516424 -9.05625818425959 -4.3998231714422 -6.78537080938166 -0.809975606744938 -1.05051897222345 -4.13740251714533 -6.49009607488459 -1.96509454900568 -7.34130380803888 -10.3043832605535 -0.890896779840642 -4.64346025640314 -7.70287416631525 -4.51779268438166 -1.18346307927912 0.718617456609554 -0.064944249933415 8.87038614099676
-4.93737829381769 -7.39292944127863 -3.4522651498968 -3.61097562963312 0.927243822271173 0.895820253545587 -2.51623190099543 -4.64338529760187 0.493104570562188 -4.81610143834894 -8.30682790929621 0.88520204370672 -1.60170972997492 -6.10555303747004 -3.70007742101496 -0.586330777948554 1.7839466268366 1.89635240381414 8.86815225427801
-1.49151109348644 -5.2431418765675 -0.591992126811636 -3.05094789158214 3.18185831416737 -0.16659997593273 -1.56156991611828 -5.47670816074718 -1.35333894382824 -5.52702020298351 -7.65806268345226 1.092917693745 -2.22869561802257 -4.30140184055675 -1.50045846592296 2.88725592006336 3.64298845637928 1.63343931544911 9.49714018214832
-1.0956467628479 -4.70270051956177 -1.24210824966431 -3.61616792678833 1.95493612289429 -0.360190296173094 -1.94247713088989 -5.72041025161743 -1.66705026626587 -6.04142847061157 -8.58176889419556 0.987563228607179 -2.06155672073364 -5.14478197097778 -1.72765436172485 1.49231634140015 3.15477094650269 1.23588666915894 8.77668676376343
-3.76716652783481 -9.39765206250278 -3.25778809460727 -4.38880577954379 1.65999754992398 -0.929760369387541 -1.81062737378207 -6.05949059399692 -2.11437836560336 -6.8526558009061 -7.8642524805936 0.727490988644686 -3.13282051953403 -4.91876450451938 -1.43934861096469 1.67024382677945 3.6458965214816 1.22777899828824 9.10576304522428
-0.987450070814653 -4.73016018434004 -2.13457912965254 -3.64761776490645 2.06519084410234 -0.984983869032426 -2.0297646002336 -6.12879223390059 -2.14863438172774 -7.06395382447676 -8.43523449464278 1.03169780211015 -3.40464062257247 -5.00493282838301 -1.07915539308028 2.01484637693925 3.59953837828203 0.943618349595504 8.2597919030623
-2.92331301949241 -7.66019999764182 -3.02470958016135 -5.50530040047385 0.85682308890603 -1.94544589302756 -3.29189479134299 -6.69000041268088 -1.27395045540549 -4.45824420235374 -8.52800357125022 0.16569531180642 -1.64883601448753 -4.82773768685081 -1.90509211800315 2.07082951285622 2.47904598929665 1.23251164176247 8.91780674674294
-2.57218871550127 -5.76815543608232 -4.32378707365556 -5.36399398283525 0.309481282667679 -2.22460685209795 -3.22732673124834 -7.23311171965166 -2.16309295134111 -5.53862319426103 -8.70446525053545 0.332775731520218 -2.06776366667314 -4.71527800993486 -1.50412307219072 1.74041618867354 3.89122738404707 1.65395416779952 9.23444046540694
-3.69826601201838 -8.41046426946466 -2.35000894719904 -4.1572809045965 1.57470609491522 -1.12171838933771 -1.84375856572931 -5.34961984807795 -1.29128359014338 -5.52242372686213 -8.89225099736994 0.864026086980648 -2.52398203069513 -5.09929559881037 -1.18640993291681 0.934893625432796 3.33510782068426 1.52469732111151 10.4709663564509
-2.66552239331332 -7.46355515393344 -3.26043015393344 -3.68616372021762 0.237273398312656 -2.12148362073031 -3.03714638623324 -6.53471451672641 -2.69170456799594 -8.37444954785434 -8.73547058972445 0.266186896237461 -4.09558754834262 -5.66470604809848 -2.69835167798129 0.97994536486539 2.38705939379605 0.320019904049961 9.65682238665494
-2.31500280553644 -7.41565359288996 -4.4722675150091 -7.48675382787531 -0.732700712030585 -3.10188139135187 -4.93226278478449 -8.49746549779719 -3.26736677343195 -8.36005247289484 -11.0175384348089 -1.87587583715266 -4.6227687662298 -7.21888960058039 -6.6534141367132 0.256982439214532 -0.574657804315741 -0.506084806268866 9.58262311762029
-2.09621455452659 -6.63232257149436 -4.13033511421897 -5.25983836434104 0.652250029823996 -2.5669939734719 -3.03377177498557 -6.98982646248557 -2.55362536690452 -7.64512660286643 -8.95401408455589 -0.241293213584207 -4.01551463387229 -6.08257701180198 -4.16426303169944 1.55731365897439 1.40360806205056 0.837079741738059 10.1118771813133
-1.75293143012307 -6.49628622748635 -3.43116553046487 -5.81294996955178 0.585249111869118 -2.29415686347268 -3.68926222541116 -7.64117415168069 -2.76329786994241 -7.37847502448342 -9.7042444489219 -0.478780581734398 -3.27317030646584 -5.27704413153909 -2.94358427741311 1.65314309380271 2.51357095024802 0.414175198294899 10.5198537566445
-2.18920506564054 -7.11524952975186 -1.98085965243253 -3.76128186312589 2.37837801846591 -0.0818575772372157 -1.26222790804776 -4.63025654879483 -0.72797192660245 -6.26852215853604 -7.76272763338956 1.38006983670321 -1.52623738375577 -4.69088162508878 -1.98099125948819 2.82489977749911 3.25597678097812 2.16626749905673 10.3266917315396
-1.67831779826771 -6.04484344829212 -3.38547874797474 -5.78333450664173 0.704424129832876 -0.96474243510853 -2.3786580692638 -5.84590889323841 -2.2132527958263 -8.36178375590931 -8.67875458110462 0.205139385570181 -2.41863228191029 -5.90796257365833 -3.15262009013783 1.02877448688854 2.08997939716686 0.767864452708853 8.45731948505749
-0.280547480149703 -4.91059241728349 -1.41511855558916 -5.0951398415999 1.87707771821455 -1.37227569059892 -3.45809302763505 -6.67675528959795 -1.69687018827959 -9.53444991545244 -9.57133422331377 -0.332280497117477 -3.13107428984209 -6.72224936918779 -3.365641932054 0.275025029615922 1.7748495535417 0.342768331007523 7.72258533997969
-0.660822304812346 -5.25429001721469 -3.42116394909945 -3.96685830029574 1.76951369372281 -1.76039925488559 -2.02944222363559 -6.45980111035434 -3.32353440198031 -10.2346996394071 -9.30381432446567 -0.0425762263211347 -3.76094475659457 -6.03901520642367 -2.32686081799594 1.6501861485568 2.13728674975308 -0.226219567385588 7.59664210406217
0.179177396947686 -4.65932930166071 -4.04585731679743 -4.27350128347224 1.28584014719183 -1.53650367910212 -2.56894767934626 -6.96779525930231 -4.01812065297907 -11.1662014787847 -9.25492180044001 -0.33410537893122 -4.3877514665777 -6.48056114370173 -3.88284958059138 1.09260284250433 1.30959235971624 -0.263741380518134 7.25828182047064
-0.927340126037599 -6.12502536773682 -2.25605449676514 -5.258766746521 0.623906517028807 -2.82762393951416 -4.18328914642334 -7.78372440338135 -4.10107097625733 -11.0364519119263 -10.4746061325073 -1.4342809677124 -5.49015865325928 -7.74716243743897 -4.76043567657471 0.0176214218139634 1.04154720306396 -1.52809009552002 7.38414325714111
-1.3320594960993 -6.54735147302801 -1.99494706934149 -4.84543573206121 2.00001943761652 -2.47219812219793 -3.77653848474676 -7.74817239587957 -4.35009919946844 -12.0572296315973 -10.5493961507624 -1.62247239893133 -6.09420358484441 -8.59049379175359 -5.14158784692938 -2.60265313928777 0.258093244379218 -2.2563759023493 6.39420927221125
-0.292134935205635 -6.86228149587458 -2.76254432851618 -3.24040191823786 2.02935630624944 -1.32301872426813 -3.63124054128474 -7.41711395437067 -3.40398185903376 -11.1322476213629 -10.9757515733892 -1.16522567922419 -5.27836960012263 -8.07286041433161 -4.45989578420466 -1.34801262075251 1.05474120920355 -0.972377473657783 6.90313083475286
-3.92398311441595 -10.1219353849238 -4.3427338773554 -6.60275317972357 -0.353779333288021 -3.44903995340521 -5.55290653055365 -9.10515453165228 -4.75006725137884 -11.6800332242792 -11.769421117956 -2.71489192789251 -5.63270999735052 -8.04121829813177 -4.94561626260931 0.157641870325261 0.269568902795964 -2.12641002481634 7.89638279134577
-3.55577784451571 -8.85261660489169 -2.51156550320712 -6.6311352816495 1.21980923739347 -3.68970232876864 -3.60518771084872 -8.08203631314364 -5.0289738741788 -11.5975716677579 -9.5382340517911 -1.71800547513095 -5.19016772183505 -6.64120036038485 -3.2858040896329 1.86953801241788 1.34537381258878 -1.97009783658114 6.98168438998136
-5.49023124521429 -9.09180518930609 -2.50487968271429 -7.08549949472601 1.22216346914118 -2.99560233896429 -2.71062347238714 -7.19398567026312 -3.67436477487738 -10.6344363385981 -9.00691673105413 -0.716995924169368 -3.06027290170843 -5.80963393991644 -2.0365721875971 2.3742993181402 1.49635627919977 -0.351681440526789 9.58260753804987
-4.10870860706676 -8.05676387440075 -3.79363177906383 -6.47037051807751 0.83830143321644 -3.45091937672008 -4.71731113087047 -8.93003200184215 -4.96665691028942 -12.4861595500599 -11.2002384532582 -2.02685855518688 -4.6767036784779 -7.22902225147594 -2.99354480396618 0.389742625843393 1.20953632701527 -1.20738528858532 8.67878319133412
-3.96963711651889 -6.53523274334994 -1.42596836957065 -6.15706845196811 2.25157336321744 -2.89077015790073 -2.23448201092807 -6.58760853680698 -3.02298184308139 -8.6956655589017 -7.08936329754916 0.440746107968415 -2.34925671490756 -4.17986317547885 -0.0566904154690846 3.87283305254849 4.08355502215299 1.06647090044888 10.0590370091525
-2.77490818717263 -5.1003228447654 -1.17554486014626 -5.73373806693337 1.96911036751487 -2.14403736808083 -3.93910801627419 -7.7371693871238 -2.71921742179177 -9.33794796683572 -9.75634968497537 -0.975410582802514 -3.55255902030251 -5.9685212395408 -2.51803410269997 1.29754435799338 2.32416903755881 -0.233034255287865 9.52731311104514
-2.40698453729803 -6.96625921075994 -0.769760339910334 -5.35529157465155 2.38833883458918 -2.05496045892889 -2.05530759638006 -6.61030980890447 -2.73205396478826 -9.45840474909002 -7.82321760004217 -0.0357744390314281 -4.10840055292303 -4.51014158075506 -0.658691614324397 2.28868654424494 3.57878664190119 0.047212392633611 9.91664102727717
-3.55269050598145 -7.06017684936523 -1.06368446350098 -5.8884449005127 1.8455638885498 -2.38451194763184 -3.57339477539062 -7.4955005645752 -2.89121246337891 -8.55168151855469 -9.66488838195801 -0.557540893554688 -4.20059776306152 -5.53860855102539 -2.16239547729492 1.47385406494141 3.21536254882812 0.0109806060791016 8.57632255554199
-2.76639041900635 -7.71575984954834 -1.70803508758545 -5.77856884002686 1.56923999786377 -1.22711429595947 -2.03026638031006 -6.43488750457764 -4.03048000335694 -9.29273662567139 -7.78582248687744 0.0329164505004869 -5.39967975616455 -5.82586154937744 -2.09060535430908 1.22812023162842 2.71949710845947 0.0230897903442369 9.1095775604248
-2.45048627853394 -8.81492910385132 -3.22902021408081 -7.90597448348999 0.117047214508055 -2.48395071029663 -2.29880628585816 -6.81839475631714 -2.95237073898316 -7.27913770675659 -8.71723852157593 -0.0564661979675307 -3.27860364913941 -4.83944616317749 -1.34328947067261 2.75142087936401 2.96507539749145 0.320780658721922 10.4381503105164
-3.85320870659568 -7.1009427764199 -2.27453439018943 -6.29909531853416 1.2723425171592 -2.8243428923867 -1.93054024956443 -6.33135812065818 -2.2337552764199 -6.37258736870506 -7.81562440178611 0.51924116828225 -2.433212444999 -4.12862412712791 -0.532583401419899 3.39007742621682 3.66400320746682 1.2092436096885 10.3181131623008
-3.17629422274503 -9.07305707064542 -3.74680127230558 -7.09244908419522 -0.289798632535067 -3.56225384798917 -3.56184949007901 -8.10335721102628 -4.10481061068448 -8.98604191866788 -9.43849743929776 -0.952340975674716 -4.76645840731534 -5.71941556063565 -2.19460858431729 1.42045222195712 2.72494040402499 -0.70143498507413 9.70895491513339
-3.10179731195623 -8.14466687982733 -2.59020826166326 -5.15789434259588 1.25476816350763 -2.89606496637518 -3.75199338739569 -6.85209485834295 -1.71657392328436 -6.09881803339178 -7.18561193292791 0.241271764581853 -2.02253934686834 -2.28841611688787 0.128085882013494 5.17559030706232 3.56530264074152 1.67823770696467 11.7604487245733
-3.04548586065119 -8.32122171575373 -1.92619646245783 -4.52610910589045 1.9157129461115 -2.33228433782404 -1.35136354619807 -6.12623155767267 -2.90583170110529 -8.10028398687189 -7.76136911565607 0.469410532171075 -3.89001215154475 -3.77586305791682 -0.368825322931464 4.31282102411443 3.35439931696111 1.09184705560858 10.986916177923
-2.3034966728904 -5.89284069754861 -1.52955563285134 -3.74118168570779 2.72309462807395 -1.70773251273415 -1.13585217215798 -5.84731800772927 -2.96649677970193 -8.13298924186013 -6.99055226065896 0.778010056235573 -3.97057659842751 -3.02459271170876 0.967375443198463 4.47575061104514 4.47912471077659 0.811840698935768 10.3990952231667
-4.27457788640803 -8.39919641668146 -3.32116487676447 -5.88338640386408 1.00839635675604 -2.75572565252131 -3.48183038884943 -7.42502954656428 -2.96917513067072 -7.10930422002619 -9.20488336736506 -0.314737111871892 -3.73698023015803 -5.05745294744318 -1.51400163823908 1.9891359502619 2.85974237268621 -0.119113714044744 9.13836213892156
-3.20753185965798 -5.4576958916404 -0.972065856240011 -5.26065724112771 2.14016444466331 -4.03712742545388 -3.66944020011208 -7.74304096915505 -4.05512135245583 -8.5866078636863 -8.75147145011208 -1.14638416983864 -4.95967381217263 -4.99133389212868 -0.952334334633566 2.45215708992698 3.29751307747581 -0.570563246987081 8.7617865302346
-0.317222300442783 -4.87657136050138 -1.16166276064786 -6.13092393008145 1.44527274045077 -3.90146798220548 -4.12033051577481 -8.78025216189298 -5.06322640505704 -10.289788905057 -10.6805302533236 -2.31497162905606 -6.05761307803067 -7.74601716128263 -4.36320084658536 0.254675206271084 0.719808873263272 -1.60120171633634 8.28594904812899
-0.52534888007424 -5.57971403815529 -1.4762861511924 -5.37186262824319 1.34382989189842 -3.88367674567483 -3.83974859931252 -8.11012099005959 -3.76616118170998 -9.77971480109475 -10.5770723602988 -1.50921080329201 -5.86502287604592 -7.45702574469826 -4.62854788520119 -0.304992892525412 0.568944714286111 -1.0866377136924 8.45781876824119
0.510159960660069 -5.65369273099032 -0.475660809603603 -4.77187395962802 2.08831166354093 -3.86978770169345 -4.44418192776767 -8.79443407925692 -5.04107333096591 -10.9953007784757 -10.5232071963224 -2.35907412442294 -7.60705805691806 -8.68221331509677 -5.96635676297274 -2.32414294156161 -0.147030362215908 -2.41291476162997 6.31417988863858
0.0815588604320183 -5.53732236515392 -2.02659925114025 -5.8882268298756 1.37665811885487 -4.16314443241466 -4.06660970341076 -8.40608533512462 -4.80534871708263 -9.77417310367931 -9.76681836735118 -1.70813115726818 -5.83740934025158 -6.79754956852306 -2.32166608463634 0.773882545124401 2.24517313350331 -1.09712728153576 7.26249948848378
0.856551508470016 -5.07422508759932 -2.41673912568526 -6.70415749116377 0.49492774443193 -3.78442062898116 -4.3268629507585 -8.60708107514815 -4.96270050569014 -10.3104502157731 -10.2880236105485 -2.14789452119307 -6.56039681001143 -7.53123154206709 -4.96497025056319 1.01437888578935 -0.101689000563187 -1.32137360139327 8.02868781523271
1.60800943374634 -5.448499584198 -1.34625234603882 -4.49938764572143 1.81661615371704 -3.73576726913452 -3.6742018699646 -7.8609522819519 -3.4350432395935 -10.0626601219177 -10.0477408409119 -0.979801082611083 -3.79748334884643 -5.94069852828979 -3.0543288230896 1.54404077529907 1.66178712844849 -0.503517055511473 8.61401376724243
0.906786727905274 -6.32848854064941 -1.82361717224121 -6.00479431152344 1.30551605224609 -4.75560111999512 -4.22164649963379 -8.8314811706543 -6.09700698852539 -11.4459907531738 -9.98729820251465 -2.01196212768555 -4.51237602233887 -6.67587013244629 -2.94406623840332 0.888497161865235 1.13013916015625 -1.54573554992676 8.05189876556397
-0.753643079237506 -6.66391949220137 -2.1772385077043 -7.12485508485274 1.10341449217363 -5.78472904725508 -4.15018085999922 -9.14803509278731 -6.4625397162004 -11.4987469152971 -10.5425758795305 -3.10853390260176 -7.55850224061446 -7.27620701356368 -2.45191578431563 0.523775057359174 0.361175493760541 -2.823251767592 6.5705003304915
-1.33553891615434 -6.3320427461104 -2.80900578932329 -7.88865285353227 0.435094781355424 -5.69623380140825 -4.72302060560747 -9.53807836012407 -6.81629376844926 -12.0307293458418 -11.157526068254 -2.87061505751176 -7.66307645277544 -7.2595043702559 -3.64580159620805 -0.481388144059615 0.757938332991166 -2.97137837843461 6.54539961381392
-2.84004383954135 -7.39007740887729 -5.24674206647006 -9.87640362652865 -1.58506947430697 -6.70296078595248 -5.49695187481967 -10.2817209330472 -7.06491261395541 -11.9345949259671 -12.2147863474759 -3.85099583539096 -7.65154057416049 -8.5826356974515 -4.61739331158725 -1.77813893231479 -1.22141438397494 -3.08242779645053 6.49431056109342
-4.01656405709006 -10.4141279914162 -3.70857875130393 -8.61131732247092 -0.397480652549049 -5.57371394417503 -4.51571337959983 -9.49829547188499 -7.18964259407737 -11.8283030249856 -9.96668307564475 -3.10654132149436 -7.97798793099143 -7.60440509102561 -3.68937556526878 -1.58754031441428 -0.0205466010353774 -2.92722575447776 6.15587742545388
-1.47704424424605 -4.8685904936357 -3.30865778489546 -8.43623270554976 -0.676077981428666 -5.80395807786421 -4.08236040635542 -9.0608512358232 -5.19403948350386 -11.2200881437822 -9.64519991441206 -2.17183603806929 -4.39523806138472 -5.12225451035933 -1.60375513596968 2.50990949110551 1.42349133925005 -1.63566698594527 7.6437672181563
-1.78928363106467 -6.23026263497092 -1.14390170357444 -6.01855456612327 1.73671734549783 -3.61142527840354 -2.02514064095237 -7.18029773018577 -5.42213046334006 -10.5971297004006 -7.62127673409202 -0.58749186775901 -5.57141482613303 -4.50463282845237 -1.20964801094749 2.41803372123025 2.06855786063455 -1.21976458809592 7.28054535605691
-2.19748660867864 -5.43271037882025 -0.947961538488215 -5.22587749307806 2.65232780629938 -2.56494113748724 -0.489991872960871 -5.59646961038763 -2.66010639017279 -8.83135387247259 -6.76029559915716 0.877693445032293 -3.71408054178411 -2.71161815469915 0.87312725240534 4.88345745260065 4.39728477651423 0.402986795252019 8.2152531450445
-3.19918195551092 -7.81598798578436 -5.10510389154608 -6.209149759466 -0.789292734319513 -3.65228978937322 -2.32396833246404 -7.19297162836248 -4.64128820245916 -10.3272642309015 -7.61520711725408 -0.729791086370295 -4.50608388727361 -4.68555585687811 -1.80748311823065 3.05097444707697 2.30841501409357 -1.31358281915838 9.21509035283869
-2.62870701009577 -8.38310535604304 -4.88277347738093 -6.67061908895319 -0.684315759485418 -4.62177951986139 -3.27381046468561 -8.008463937586 -4.69229610616511 -10.3701353853399 -9.57230098897761 -0.955432016199286 -5.12246807271784 -4.92981250936335 -1.96381672078913 2.22123233621771 2.5486478025263 -1.03344066793268 9.21803180521185
-2.83159657391635 -7.03573819073764 -5.68404026898471 -7.5186636057767 -1.55042286786166 -4.97713681134311 -4.09194203290073 -8.71626492413608 -5.03346081647006 -11.3591577616605 -9.97233792218295 -1.69011517438022 -5.10226460370151 -5.5113279429349 -2.74002285870639 0.909440794858064 2.09392146197232 -2.19002362164584 8.68309763995084
-4.45499206889759 -10.6476647983898 -7.09617020000111 -9.67523743022572 -2.96450401652943 -6.67592598308216 -4.79985596049915 -9.35400368083607 -5.76820541728626 -10.6492917667736 -10.3623559604992 -2.1535718571056 -4.71796776164662 -5.28838898051869 -2.27552963603626 1.75979064594616 1.39033721577038 -2.23008133281361 9.38730739246715
-4.33792436773127 -10.2713006799871 -6.4235032861883 -8.86923349553889 -2.67906320745295 -6.01550234014338 -5.08479250127619 -9.74816072637385 -6.57964075261896 -11.6358922784979 -9.95441759282892 -2.8773664301092 -4.83408868963068 -5.64236200506037 -2.3504003351385 -0.0251191919500187 2.04840146845037 -2.24586809331721 8.38080846613104
-4.13855115717108 -10.3942503148859 -5.53963414972479 -8.22876302545721 -1.38889066522772 -5.72447149103338 -4.99779455011541 -9.36679403131658 -5.60315839594061 -11.2809538060969 -9.75759260004217 -1.99681035822088 -3.36017934625799 -4.88066236322576 -1.6676286870783 2.15293749028986 2.23995454961603 -1.99748174493963 8.99058397466486
-5.06277496164495 -11.2464392835444 -6.08208114450628 -9.29322654550726 -2.898296659643 -7.10870963876897 -5.35490066354925 -10.11233550852 -6.28962737863714 -10.6596873456782 -11.1404402906244 -3.10336715524847 -4.81310111826116 -5.9714282209223 -3.05895644968206 1.13839309865778 1.40574234182185 -2.46386558359319 8.07719867879694
-4.34901453364979 -9.58148790706288 -5.26577593196522 -9.71562410701405 -1.99246240962635 -8.53353525508534 -6.31283785213123 -10.721540702473 -6.82228685725819 -10.5641214977611 -10.7655756603588 -3.38807703364979 -4.7325251232494 -5.23048044551502 -3.00794626582752 1.46516584049572 2.49298261295666 -2.39468981135975 7.0366923679005
-4.2169602394104 -9.46715669631958 -5.53812532424927 -9.08824281692505 -2.55203371047974 -7.51599626541138 -8.38842515945435 -11.5803311347961 -6.2725022315979 -10.278039264679 -11.8300011634827 -3.92807703018189 -4.47163705825806 -5.21800928115845 -4.21657876968384 1.55408735275268 1.17515821456909 -2.77226762771607 7.13610429763794
-4.99036690105092 -10.8201856266369 -7.27565666545521 -10.3628072391857 -3.46461197246205 -8.13282295573842 -5.74236389506947 -10.6292085300792 -8.07322975505482 -13.2715654026378 -11.7541341434826 -4.03184028972279 -6.80883690227162 -8.40223785747181 -5.92553612102162 -2.07093902934681 -0.288107837330212 -4.25093742717396 5.20320705067028
-4.9398193879561 -9.52299504713579 -7.11628156141801 -9.20735364393754 -3.10542874769731 -7.67654233412309 -5.90293889479204 -10.8669930024581 -8.92041974501176 -14.0061436219649 -12.1661148591475 -4.2690430207686 -8.0323486848311 -7.88942723707719 -4.9656925721602 -2.10968404249711 0.624545999006791 -4.78943639235063 5.54545588059859
-4.63600919029929 -10.2992858626626 -6.66897961876609 -10.5033511855386 -3.60613820336082 -8.22740933678367 -6.78381535790183 -11.8168296553872 -8.97227093956687 -14.4904498793862 -12.9368247725747 -4.9994067885659 -8.44495579979636 -8.34084126732566 -6.07161137840965 -1.76791951439597 -0.352577183463357 -4.882945988395 6.45089342810891
-6.26887652657249 -11.821338150718 -9.03842875740745 -10.4860300757668 -4.75148150704124 -7.38159129402854 -7.45328280709007 -11.5003237464211 -6.852193329551 -11.7187552191994 -12.7290796973489 -4.30015132210471 -7.63957736275413 -8.67618129036643 -7.08628222725608 -1.37437960884788 -1.39278933785178 -3.40758273384788 7.31053116538308
-3.86228091500022 -9.414990494468 -8.11979968331077 -9.11450106880882 -3.24893100044944 -6.50299556038597 -5.9461127021096 -10.4095640876076 -5.79530055306175 -10.4748469092629 -10.9523287513039 -3.32277781746604 -6.70006282112815 -7.23961932442405 -5.2704478003762 0.0617036125876673 0.802817275307394 -2.94538218758323 8.86398594596169
-4.6292083566839 -10.6994636362249 -7.55855253393 -10.0188777750189 -3.88063886815851 -7.32146528417414 -7.03472784215754 -11.4821842020208 -7.30616262609308 -11.6302230661566 -12.4800079172308 -4.46673658544367 -8.13281133825129 -7.53036192113703 -4.48836019689386 -0.230213910883123 0.120063036138362 -3.75074461156672 6.69271299188787
-4.17045011520386 -11.3344363212585 -7.48305883407593 -11.816175365448 -4.49691762924194 -7.57909955978393 -7.54816236495972 -12.0587786674499 -7.81356801986694 -11.6479281425476 -12.8162802696228 -4.55355825424194 -6.68819417953491 -7.9445704460144 -5.86636343002319 -0.891960048675536 -0.247909450531004 -3.78678121566772 6.7416220664978
-4.11355457305908 -10.6369253158569 -6.97084484100342 -10.8030572891235 -3.94366512298584 -7.93808994293213 -7.16052303314209 -11.7528882980347 -8.30819568634033 -13.05738697052 -12.9885469436646 -4.83075389862061 -8.68842945098877 -8.86555728912354 -5.4850793838501 -2.31712970733643 -0.58013210296631 -4.74820766448975 5.32141532897949
-4.01718632091175 -8.70166889537465 -6.98888126720082 -9.46648708690297 -3.21694485057484 -7.20749966014515 -6.87904850352894 -11.9073745380748 -9.35031238902699 -13.1825782429088 -12.9993373524059 -5.34813419688832 -9.38841740001332 -8.04610744823109 -5.60548511851918 -1.30437198985707 -0.0479022632945671 -5.64511219371449 4.67791160236705
-6.45720572905107 -12.4469918771224 -7.41261191801591 -10.2494344277815 -3.93143172697587 -6.75783248381181 -6.32018752531572 -11.2078485055403 -7.70497794584794 -11.3538541360335 -11.7759732766585 -4.24669356779619 -7.33488936857744 -6.39697547392412 -4.1892575784163 0.550774617628619 0.77650360627608 -3.70843596891923 6.29133228822188
-6.75887996500188 -11.8947518522089 -9.4894307309931 -11.2418187314814 -5.1148961240595 -7.7661526853388 -8.46632129495794 -12.9087536985224 -9.07023937051946 -13.1212037259882 -13.8995469266718 -5.78987056558782 -9.29677326028997 -9.26036578958685 -6.34819347208196 -1.26759273355657 -1.43738109415228 -5.35311061685735 5.43266933614558
-5.64917874769731 -12.1054813905196 -7.66112256483598 -11.0647938294844 -4.36290860609575 -7.7104980988936 -7.07519650892778 -12.2471458955245 -8.68491101698442 -13.1211636109786 -12.4303448243575 -5.48102117018266 -9.28758359388872 -8.08720899061723 -4.28256535963579 -0.99461102919145 0.256937737898394 -4.95945096449418 5.80752539201216
-6.27942840402777 -11.6608199292963 -8.70939246957952 -11.4481372052973 -4.98020545786077 -8.163824003393 -7.46382896249944 -12.4824217969721 -9.37848846262152 -12.9000395948237 -12.6183661634272 -5.50630180185491 -8.46880904977972 -8.26168433969671 -4.97666160410101 0.121290284937078 -1.126226347143 -4.55823127573187 5.70585258657282
-4.58091254667802 -8.66592116789384 -7.73811240629716 -11.7282495065169 -4.45898337797685 -8.48670669035478 -8.53108497099443 -12.6055802865462 -8.11959548430009 -11.9291486306624 -13.1807813210921 -5.37445731596513 -7.75012107328935 -8.19958777861162 -5.60731215910478 -0.0242585702375919 -1.35599036650224 -4.16883559660478 6.25168137116866
-5.37703178579157 -12.2682194536382 -6.6917366808111 -10.5912823503668 -3.38791130239313 -7.49868629628962 -7.80698631460016 -12.3436646288091 -8.65518043691462 -11.9997315233404 -12.3356213396246 -5.57538841420954 -7.87360237294977 -7.65831993276423 -4.29015968496149 1.35566474741156 -0.565605623071843 -4.4836010759527 6.727615850622
-6.56544548381459 -11.7696443210949 -7.31091553081166 -10.3589234958995 -4.1268010746349 -7.36674362529408 -6.98025184978138 -11.6852288853038 -8.14712387431751 -13.2102361332286 -13.0631490360607 -4.75725227702748 -7.79989868510853 -8.13333374370228 -6.00619179118763 -0.710867465626109 -0.68305641521107 -4.24743896831166 6.4882006038319
-5.68694116419012 -9.6800460988825 -7.04277421777899 -12.1068077260798 -4.6620025808161 -8.69685556238348 -9.23588754480535 -13.7105655843561 -9.74518014734442 -14.0782413656061 -14.0689068013972 -6.9768161947077 -10.1721458608454 -9.99951364343817 -8.38558008020575 -2.37797357385809 -2.86059572046453 -6.31772233789617 4.30382536107843
-3.85738305178555 -9.32161645022305 -8.30869034853848 -10.9734528454867 -4.29811219302091 -6.68420533266934 -8.05653313723477 -12.4361622723666 -8.33793381777677 -13.1398747357455 -10.8617318066684 -5.82514123049649 -9.54283265200528 -10.0491669568149 -7.88667420473966 -2.40789536562833 -2.33910874453458 -5.10793427554044 6.05730791958896
-3.80048855001276 -8.57462986165827 -7.10668857747858 -11.9402323549444 -3.81949527913874 -7.34374149495905 -8.14160450155085 -12.7833205049688 -9.48043354207819 -13.3254748171026 -12.8769446199591 -6.10452182943171 -9.57360370809382 -10.3450880830938 -7.79262455159968 -2.99923237020319 -1.92183979207819 -5.51249035054987 5.21653358286077
-5.20200874155218 -11.1986136609858 -9.37826682871038 -12.0362410718744 -4.26899101083929 -6.26705505197699 -8.17863990610296 -12.5045237714594 -8.01624252145941 -12.9308428937739 -11.5418887311762 -5.75036002939398 -9.23911239450628 -10.105922239477 -7.93145324533636 -3.35119964426214 -1.72713805978949 -5.09081413095648 5.2721342867071
-4.60433207425204 -11.89692698392 -8.42167864712802 -13.05708323392 -5.14782343777743 -7.74822436246005 -9.32528696927157 -13.8132020083341 -9.36670123013583 -13.8163071719083 -15.1649781313809 -6.48486719998446 -9.94927607449618 -10.133873089877 -7.56451044949618 -1.63531695279208 -2.45252238186923 -6.04628001126376 4.86899079409513
-5.08209917762063 -12.1570160172202 -9.9969799301841 -12.0862705490806 -5.24192354895852 -7.17110941626809 -7.92344591834328 -12.4180385849693 -8.46797297217629 -12.44034502723 -13.0885250351646 -5.29573366858742 -8.76686403968117 -7.92750475623391 -5.90933535315774 -0.489806391976096 -0.927928187630393 -4.54788515784524 6.16162278435447
-6.91653295863759 -13.3031067501415 -10.1202873836864 -13.3376507412304 -5.98075720180165 -8.32063146937977 -9.32465788234364 -13.2709736477245 -9.09999700893055 -12.461525405537 -14.2240681301464 -6.13770529140126 -8.38769575465809 -8.84413763393055 -6.97514768947255 -1.17577406276356 -1.36683126796376 -5.03243490565907 6.07130483280529
-6.84328994750977 -12.8012691497803 -9.02462730407715 -12.4288497924805 -5.07060775756836 -6.92224845886231 -8.31306610107422 -12.2271553039551 -7.76569900512695 -13.5741840362549 -13.4145008087158 -5.01050910949707 -7.68559989929199 -8.30310592651367 -6.07063827514649 -0.824941253662111 -1.18474922180176 -3.98634872436524 7.81449451446533
-6.31601719422774 -11.9230270819231 -8.76063351197676 -11.5925045446916 -4.71138004823165 -5.27512936158614 -7.47907070680098 -11.1769981817766 -6.60289959474044 -13.3494739965959 -13.7086468176408 -4.47525028748946 -6.6238995031877 -9.61953358216719 -7.13518719239669 -2.85872654481368 -1.53481106324629 -3.40560726685958 7.63880820707841
-6.10474831841209 -11.9007840850137 -8.84918267510154 -11.7916093566201 -4.50037820122459 -5.44360978386619 -6.95305306694724 -11.1366620757363 -6.97604996941307 -13.9081330992959 -12.9904580809853 -4.29469353935935 -7.90861756584861 -8.5644193389199 -5.65030915520408 -1.60283715508201 -0.625486920096659 -3.64626557610252 7.61546938636086
-5.54018335342407 -10.0731041908264 -7.17781381607056 -10.2965119361877 -3.00561075210571 -4.93614892959595 -7.66666536331177 -11.3450501441956 -6.7536919593811 -11.03162317276 -12.7835572242737 -4.12381296157837 -6.6668999671936 -8.68989114761353 -5.42773942947388 -1.31067972183228 -0.348464298248292 -3.58032922744751 8.31016988754272
-4.85946927504106 -8.42713818983598 -6.66796956495805 -9.72583089308305 -2.72648511366411 -5.42272839979692 -7.48112569288774 -11.253138403459 -7.15547261671587 -11.9373978181319 -12.9659527345137 -4.57445416883989 -7.81934628920122 -9.85502324537797 -7.7511604829268 -2.79609189466997 -1.91348729567094 -4.0379265351729 7.54790701432661
-5.03692315708507 -9.19816850315441 -6.48530839573253 -9.55103944431652 -2.38312028538097 -5.18288682590832 -7.42347596775402 -11.5148551334034 -7.90256951938976 -13.7666461337696 -13.0499923099171 -4.82723306309093 -9.10457681309093 -10.0507266391407 -8.31475518833507 -3.11131929050793 -1.52152322422375 -5.0729529727589 6.83982683528553
-7.13821954727173 -11.4411503791809 -7.7461220741272 -10.9910561561584 -3.65489168167114 -5.73721475601196 -7.57518167495727 -11.4031331062317 -7.31871004104614 -14.6297375679016 -13.4490735054016 -4.86620111465454 -7.44798059463501 -10.234056186676 -8.10056848526001 -3.15497560501099 -1.79658479690552 -4.15640420913696 8.03350858688355
-9.0005801114169 -8.1137392911044 -6.96559743014249 -11.1728175076571 -3.52767781344327 -6.61935261813077 -8.24661664095792 -12.4535086545077 -8.02960042086514 -15.2115404996005 -14.4054110440341 -5.26396588412198 -7.99416188326749 -9.85242489901456 -8.16292409029874 -2.84609250155362 -2.09143666354093 -4.84139660921964 7.14293642911044
-4.98001577203924 -11.9521074468439 -6.41775419061834 -9.39528371637518 -2.74073316400701 -2.3397836858576 -5.53285695856268 -9.51220990961248 -5.18762685602362 -11.4608965093439 -11.6819257909601 -2.48590375726873 -4.62459661310369 -7.43861486261541 -5.54817296808416 -0.780293482000179 0.0743684595281415 -1.32581426447088 9.28011987859552
-5.64132211858576 -9.45908258611506 -7.28977487737482 -9.64482782537287 -2.7747182672674 -4.67033861333674 -5.01912973577326 -9.76891802007502 -6.16489885503595 -13.1289586847479 -11.8848466699774 -2.74447725469416 -6.7165021722967 -7.94269655401056 -6.29506204778498 -1.02756403142756 -0.0641164606267743 -2.14071176702326 9.84451200311834
-3.70543290918524 -11.1355762655085 -6.11717225855047 -9.88748552148992 -2.0435714895075 -3.30400468652899 -5.51850320642645 -9.58636476343328 -5.53804971521551 -12.1517162496393 -11.1411647970026 -2.22165490930731 -5.18995477502996 -6.82025529688055 -4.52830507105047 0.294143659418278 1.67777441198175 -1.64729310815985 10.5840501611883
-4.04178099198775 -11.5331159071489 -5.48576216264205 -8.24101118607955 -1.62965826554732 -3.40899138017134 -4.44762854142623 -8.64147238297896 -5.1935811476274 -11.6090894178911 -11.0183892683549 -1.79297117753462 -4.29899076981978 -6.90663008256392 -5.08464293046431 -0.0315614180131405 1.3204683824019 -0.975060029463336 10.4908051057295
-1.58722702373158 -8.49020019878041 -3.39514938701283 -7.21057525981556 -0.395540393482555 -3.77985588420521 -4.94545379985463 -8.82521644939076 -4.44311157573353 -11.2700673710216 -10.3868543278087 -1.59274307597767 -3.88031021464955 -5.74958816875111 -3.8370362888683 1.02127441059459 2.14040931354869 -0.425522006641735 13.0668013919484
-6.32878104990179 -11.7922381574457 -7.45945922678167 -7.63321487253362 -2.57068244760687 -4.01742736643011 -4.9700812513178 -9.00601188486273 -5.50017158334905 -11.3923052961176 -11.1282061750239 -1.9555548841303 -4.41372291391546 -6.55375854318792 -5.33078185861761 0.304351884668524 1.62784584218806 -1.24687949960882 11.6309510057623
-4.72842544208874 -10.6193117488514 -4.78941100727428 -6.6538500178944 -0.0536341060291647 -2.95802634846081 -3.90571349750866 -8.30352538715709 -4.93564170490612 -10.7936891902577 -10.4414572108876 -1.49055999409069 -4.70655769001354 -6.37827438007702 -3.76536315571178 0.183327258716929 2.26499420512806 -1.44965118061413 12.0349083553661
-1.36953986774791 -8.22762550007213 -4.18055595051159 -7.20657027851452 -0.359505306590687 -3.5823599208485 -4.75011314045299 -9.23925460468639 -6.00174964557995 -12.9179045070301 -11.7046076167714 -2.78559745441784 -5.98111594807018 -8.93795264850963 -6.75628341328014 -2.77925170551647 -0.338905941356312 -2.64778197895397 9.7478927265514
-4.62492311651057 -10.1038659876043 -5.39635599309748 -8.53611124212092 -2.1534723108465 -4.24414194280451 -6.16110361272639 -10.0144285028631 -6.0407956903631 -12.3381036585028 -12.1351198023016 -3.06591356450861 -5.25535715276545 -8.51960695440119 -6.48760927373713 -2.21494615728205 -0.0903600519353702 -2.40981805974787 10.4357629949396
-3.30254519202493 -8.85789644934914 -8.41095888831399 -8.42327463843606 -3.01796496131204 -4.52596819617532 -5.72331392981789 -10.0815826676109 -5.60791743018411 -11.9534832260825 -11.8131328842857 -2.78087008216164 -5.64462053992532 -8.07456553199075 -5.94929850318215 -1.18510592200539 0.259567616202613 -2.49395144202493 10.0222276427529
-4.23616479526867 -10.509356247295 -8.15779374729503 -9.9403731692921 -3.59716294895519 -5.31953881870617 -6.95436357151378 -11.4115168918263 -7.45537255894054 -13.5253455508839 -13.2080905307423 -4.13672326694835 -8.11302446018566 -8.93140863071789 -6.58979104648937 -1.93811486851085 -0.79147790562023 -3.5927512515675 9.8165094982494
-5.54824249094183 -12.3743628675287 -7.87723724191839 -7.73360435312444 -3.05058471506292 -4.57990257089788 -5.92793838327581 -9.96000663583929 -5.06265250986273 -11.0835627729242 -11.5556639844721 -2.35927383249456 -4.89414016550237 -7.26311866586859 -5.93117324655706 -0.594221037084406 1.24309356862848 -1.99319640939886 10.6846466844732
-6.88480202067982 -11.7051355015148 -8.04567352641713 -8.87073913921009 -3.18756691325795 -4.94292656291615 -5.20807854045521 -9.45682159770619 -4.9427320133556 -10.9770242344249 -11.2640020023693 -2.18815819133412 -4.93709007609974 -7.36839882243763 -4.94943443645131 -0.469843066822399 1.21774657856334 -1.54157654155384 11.0481861461293
-4.56106924577193 -8.42481207414107 -6.79523062272505 -8.55549597306685 -2.2976109938188 -4.73687529130416 -5.45055174394087 -9.71332335038619 -5.80405592484908 -12.2009160475297 -11.1627557234331 -2.55900358720259 -6.10076689286666 -7.89988493485884 -5.36607336564498 -1.02395033402876 1.10569596724077 -2.48971342606978 9.72917390303178
-5.74244945699519 -11.9657446687872 -5.64293163472956 -8.67386120015925 -2.33262317830866 -5.5520731752569 -6.58331363851374 -10.60215252096 -6.57795398885554 -11.7301852052862 -12.6809870546514 -3.78729503804987 -6.49545925313776 -8.47251384908503 -6.49452083761042 -1.26761120015925 0.333274191076104 -3.16540592366999 9.07084495371038
-5.59808725010265 -12.7479991305958 -8.08441537510265 -9.49506562839855 -3.23635476719249 -6.09074967991222 -7.05574792515148 -11.2423438418995 -6.89926141392101 -13.0293254245411 -12.6476706851612 -3.63609117161144 -7.04603761326183 -8.18217080723156 -5.66337770115246 -1.37462991367687 0.398187698017466 -3.17107003818859 9.8851690899242
-3.13829900568182 -11.193785684759 -6.90299321954901 -10.3969354802912 -2.9288892919367 -7.25383664911444 -7.63668157404119 -11.7355451757258 -6.80184461420233 -12.8977670842951 -12.8347311193293 -3.87873174493963 -6.26087285822088 -8.16759778803045 -5.71534253900701 -1.71165372675116 -0.316285150701351 -3.37007810419256 9.55543134862726
-4.69853046590632 -8.83047702962702 -7.15934589559382 -10.7256262605841 -3.76225307637995 -7.85241535360163 -8.57735660726374 -12.6137316530401 -8.65448215658014 -15.0613367860967 -14.4685137575323 -5.14715030843561 -8.24690845662897 -10.287788659876 -8.08686092550104 -3.96261814290827 -1.71686199361628 -4.55964115316218 8.4384505445307
-4.99145191366022 -8.25881832296198 -7.63964908773249 -10.2407690828497 -3.49193256551569 -7.11912029439753 -8.41001575643366 -12.4848238771612 -8.02289455587214 -14.1790873354132 -14.431727105921 -5.21484058553522 -8.36146991903132 -9.80596607381647 -7.21521442586726 -2.33925121480769 -1.3741175478155 -4.63616436178034 7.99606067484075
-3.94688309756192 -9.96353615847501 -6.87028016177091 -9.47498215762052 -2.87732781496915 -6.92726601687345 -6.93119515505704 -11.2453640851108 -6.30646409121427 -13.2575520428744 -12.9006890210238 -4.17890442934903 -7.48913659182462 -8.33074273196134 -6.51190842715177 -0.926533594998446 -0.42307747927579 -3.32431305972013 9.34134207638827
-5.09491669047963 -10.9851697574962 -7.68354164470326 -9.80942093242298 -3.93293320048939 -8.11896454204213 -7.02486549724232 -11.4928048740734 -7.56610809672963 -13.8941224705089 -13.4929307590831 -4.47625671733509 -7.23590599406849 -8.8248780857433 -7.15163933147084 -1.24582802165638 -1.33708130229603 -3.08577476848255 9.0947529185902
-5.37459180138328 -12.910066578605 -7.84536168358543 -10.4925346114419 -3.72277066490867 -8.31759259484031 -7.01458928368308 -10.8460406996987 -6.78499028465965 -13.2253360488198 -12.6097964980386 -3.4614371993325 -5.84732434532859 -7.70174596092918 -5.54182050011375 -0.574647877433083 -0.281566593863747 -2.03656575463035 8.50987341620705
-3.58273795734752 -10.9412298549305 -5.10229209553112 -8.13912109028209 -1.85808471332897 -5.84231666218151 -5.45156386982311 -9.74595550190319 -5.43807510029186 -12.2178621638905 -11.8622656215321 -2.84137824665416 -5.55148223530162 -7.49180320392955 -4.49822143207897 -0.337359463084827 1.13417145122181 -2.41019538532604 6.41647716869008
-4.8724362633445 -11.6912534020164 -6.20491383292458 -9.19472859122536 -2.68643162467263 -5.82770321585915 -5.87497303702614 -9.98416493155739 -5.94193432547829 -11.155050017617 -12.0380341789939 -3.24935124137185 -7.09592220999978 -8.41791317679665 -6.6130597374656 -1.73768398978493 0.0774367072365507 -2.95136616446755 6.22170378945091
-5.66879061785611 -8.57149676409635 -7.71388415423306 -9.21810893145474 -3.34224680987271 -6.91757754412564 -6.32411746111783 -10.4158361348239 -5.57233027544888 -9.76745394793424 -11.0986783894626 -2.85704402056607 -4.25505045977506 -5.34650401202115 -2.01758936968717 2.16894169720737 1.83226986798373 -2.07275370684537 8.61971398266879
-4.08252264369618 -7.80279470790516 -4.0128510128368 -8.58025480617176 -1.92467428554188 -6.90099455226551 -5.55543447841297 -9.22128797877918 -3.8275482784618 -9.46695448268543 -10.1959297787059 -1.70295072902332 -3.01304746974598 -5.2711460720409 -4.34538008082997 2.01393197666515 1.96669267307628 -0.205596221577036 8.86083387028087
-5.33576328104192 -10.1730435544794 -5.51754504984075 -7.26139957254583 -2.38930255716497 -5.30656177347356 -4.1012414151972 -7.93908435648138 -3.3340237790888 -8.66564304178411 -9.17369586771185 -0.575089758092705 -2.43029910867864 -4.52434474771673 -2.18340236490423 2.88952892476862 2.62542980367487 0.384806329553779 7.95377033407038
-6.74352977059104 -10.9144358374856 -6.81070468209007 -8.40188548348167 -2.47140834114768 -5.37246081612327 -5.63916728279807 -8.86975428841331 -4.48857638619163 -9.62353274605491 -10.7072386481545 -2.06864878914573 -3.74121615669944 -6.35110804817893 -4.44876620552757 1.06006863333962 0.872412230751731 -1.02874896309593 6.58367588736794
-8.91188892884688 -8.54435047669844 -5.69962963624434 -8.19519505067305 -1.7300461248918 -5.81377682252364 -5.15029606385664 -9.33370289369063 -4.81097683473067 -9.61450657411055 -10.5255344824357 -2.16621861024336 -3.79950794740157 -6.15068134828047 -4.71453556580977 1.17987552122636 0.896538881822067 -1.03014454408125 5.47823825315996
-6.37808976606889 -9.3128756089644 -4.42489228682085 -7.56511674360796 -0.821391920609909 -5.10459886030717 -4.46023736433549 -7.42561135725542 -3.54674325422807 -9.64828477339311 -9.89192567305131 -1.16584001020952 -3.51097474531694 -7.02886949018999 -5.47595200972124 -0.66293893293901 1.12125982804732 -0.674838881059127 6.36296572251753
-6.85485384681008 -8.12581370093606 -5.49291727759621 -7.63660547950051 -1.19435999610207 -5.36359904029153 -4.22687075354836 -8.01722643592141 -3.5288460037925 -9.58391878821633 -8.4842846176841 -1.02917216040871 -2.7301342270591 -5.27158472754738 -3.91878054358742 1.10962559960105 1.53850056908347 -0.0479843399741426 7.89642503044822
-5.3495549808849 -8.7024602543224 -5.21089836467396 -5.94987770427357 -0.618498767505994 -3.93844696391713 -2.95878692973744 -6.23337646831166 -1.16027542461049 -7.60110756267201 -8.31880852092396 0.745974575389514 -1.07128807414662 -4.08803078044545 -2.11580368388783 2.60515502582897 3.32906440388073 1.7907152522694 8.70835593830455
-7.07252560528842 -12.8218809214505 -5.80443249615756 -7.9110952464017 -1.70064984234897 -5.46574459942904 -4.21417103680697 -8.05132542523471 -3.79309712323276 -9.39686833294955 -9.95967541607943 -1.29098568829623 -3.9859129038724 -6.22682438763705 -3.59894429120151 -0.351221665469083 1.86536921587857 -0.759407624331388 6.58881987658414
-9.2768463048068 -9.43973387804898 -6.73237074938687 -8.96992529955777 -2.75791777697476 -5.67359961596402 -5.47809256640348 -9.13418997851285 -5.58994139758023 -11.6442550572482 -11.0046066197482 -2.55468024340543 -5.21676100817594 -7.78810156908902 -5.7688831242648 -1.90579260912808 -0.545137778195468 -2.00020445910367 5.9726301279935
-11.6445079283281 -10.6469054655595 -5.92181925340132 -7.14360384507613 -1.60363153977828 -4.87173609300093 -5.69088320298629 -9.00321726365523 -4.48496202989058 -10.7709765867753 -10.3931022123857 -2.16397814317183 -4.54236368699507 -7.20723108811812 -4.94601206345992 -1.13109545274214 -0.296159310774371 -1.48797754807906 6.32958264784379
-5.84780392213301 -8.48067745728926 -5.39266285462813 -7.83219990296797 -1.7039059118791 -5.23791966004805 -5.20952877564864 -8.9169472174211 -4.76057323975996 -10.9916256384416 -10.4335163549943 -1.72668537660078 -5.14362988038496 -7.86762318177657 -5.25529560609297 -1.95506176515059 -0.217379422621292 -1.85704502625899 5.34230723814531
-5.08343202417547 -10.9366195852106 -9.87243348901922 -6.23839647119695 -2.25840646570379 -1.29362375086004 -3.0425403768366 -6.70570260828191 -1.65452462976629 -8.21223337000066 -9.24019319360906 0.0574447458440623 -1.25238496607 -5.54666215723211 -4.74644548242742 0.0122978037053905 0.937810117548164 1.40063970739191 9.6753026788885
-7.05441722002896 -13.2053590687838 -10.3345533284274 -5.44299563494596 -2.98010500994596 -0.560284224423494 -1.78847941485318 -5.19254740801724 -0.390467253598299 -6.87856730547818 -6.93455561724576 1.67554417523471 0.224978837099943 -3.72649439898404 -3.08498820391568 2.22671833905307 2.81040707501498 2.68467274579135 11.4302867976102
-7.62964243455367 -13.2011432127519 -8.14717287583785 -8.25886721177535 -3.95772547288374 -3.92012209458785 -3.13705629868941 -7.21433443589644 -2.06234736009078 -8.34323305650191 -8.55624956651167 0.220548681779341 -1.50332064195113 -4.70289034409956 -3.8144530729814 1.68270497755571 1.09243398146196 1.24237828688188 8.95139794783159
-6.52320229790427 -10.7899316527627 -5.86970269463279 -7.31076562187888 -2.1986306884072 -3.36613213799216 -3.31514680168845 -7.1389669158242 -2.49840485832908 -8.56800782463767 -7.11330544731834 0.0778585694052971 -1.26751649162986 -4.7060769774697 -2.49376427910545 2.26943266608498 1.5166784546592 1.11273253180764 9.07402098395608
-7.33514933152632 -12.6092315153642 -6.44560198350386 -7.68786387010054 -2.94979433579879 -3.97573427720504 -3.18871454759078 -7.25288157029586 -2.49579577012496 -8.83027414842086 -7.45548967881636 -0.0893054441972225 -2.14118532700972 -4.72977976365523 -3.71464304490523 1.44664617018266 1.09020848707719 1.44668240980668 8.61797757582231
-8.36081781387329 -13.2219075202942 -6.34545984268188 -7.90061464309692 -2.96797647476196 -4.71179285049438 -2.6275013923645 -6.92927446365356 -2.67249383926391 -7.89782609939575 -8.28467264175415 0.150065517425539 -2.02071466445923 -5.00924768447876 -2.66833200454712 1.26502904891968 1.71240911483765 0.758988475799562 8.22755250930786
-5.30213944695213 -11.1665059783242 -4.90396516106345 -7.74286286614158 -1.58860413811423 -3.70613877556541 -3.04111306450584 -7.15514008782127 -2.84470383904197 -9.07588975212791 -8.73173920891502 -0.346306011893532 -2.83468644402244 -5.17469422600486 -3.70056550286033 1.51495535590432 0.682382418892601 0.25761778571389 7.27303011634133
-2.81906978433782 -9.29487888162786 -5.25507060831243 -6.45548717325384 -1.17912761514837 -2.050711553747 -2.3346757108515 -6.24184696024114 -2.24234859293157 -9.49689380472357 -8.77814380472357 0.296807367151434 -1.90062610452825 -4.89040462320501 -2.95392505472357 1.50436695272272 2.22630031759089 0.911255914514715 9.47466095144098
-3.48553337617354 -4.99341835542159 -3.34381546540694 -3.87835754914717 1.55266318754716 -0.680710454420609 0.107625345750289 -4.03280319734053 0.0205968423323206 -6.65250076814131 -6.29970230622725 2.44903693632646 -0.413984914259476 -2.59474243684248 -0.13439240022139 3.36650882200761 5.33170161680742 2.75872931913896 9.48185954527422
-2.78014249801636 -6.12130422592163 -3.14324445724487 -4.01906652450561 1.0360405921936 0.937390613555909 -0.738451671600341 -4.12513036727905 0.487811374664307 -6.15957899093628 -6.2905966758728 2.75742464065552 0.431964206695557 -2.80721921920776 -1.58070440292358 3.55737619400024 4.41378431320191 3.57649831771851 8.89545373916626
-4.47008944424716 -9.788288601962 -5.99423457058993 -5.84454394253817 -1.4641804781827 -1.37916041287509 -1.78685427579013 -5.04934168728915 -0.152290829745205 -5.8920540896329 -7.58957148465243 1.76680325594815 0.319943896206944 -3.74056673916903 -1.47532702359286 2.49788045016202 3.19860600558194 2.57171582308683 12.4636306675998
-5.41242566542192 -9.98046269850298 -6.49632039503618 -6.6463753266768 -1.61043706373735 -2.34598126844926 -1.56586232618852 -6.09729161696001 -2.01267400221391 -8.37300839857622 -7.78760114149614 0.931129785017532 -1.15929379896684 -3.9791676087813 -2.31051984266801 1.95801195664839 2.84644541306929 1.76960405869917 10.9192985014482
-6.06771885265004 -10.0777553211559 -7.74646412242543 -5.29598080028187 -1.42527614940296 -3.02102314342152 -1.95840870250355 -5.54950367320668 -1.3806003223766 -7.6110519062389 -7.73526035655629 1.36709941517223 -0.954929698597301 -4.48733364452015 -2.2237285267223 2.40593112598766 3.23334182392467 2.14277995716442 11.5435139049183
-5.86430663195523 -9.08763999071988 -4.85678595629605 -6.78226584521207 -2.11631125536832 -3.82308882800016 -1.27325553027066 -5.58909529772672 -0.874419394406406 -7.61669653979215 -7.93836134997281 1.57694703015414 -0.183932486447421 -3.43992919054898 -2.12468260851773 2.42024880322543 3.12946301373568 2.68734436902133 11.7986000147733
-6.75226136120883 -8.36160584363071 -4.78360672864047 -7.58383294018832 -2.09935112866489 -5.81371231946078 -4.28811951550571 -7.27605935010043 -2.03520508679477 -8.42553444775668 -9.6399490443143 -0.598399361697112 -1.79822464856235 -5.64878579053012 -3.96451111706821 0.498959341916169 0.739819327267732 0.444754401120271 11.1935747059909
-7.68058873089877 -7.96170330914584 -3.58984280499545 -6.05524350079623 0.0155324849215432 -2.31006527813998 -0.977950104800136 -5.04202176007357 0.179938307675449 -6.50736332806674 -7.5958795634183 1.48391245928678 -0.192675599184902 -3.98461628827182 -2.14780522259799 2.02825831499967 3.02034472552213 2.63155936327848 12.627097121152
-6.87461713444103 -9.67853025089611 -5.73499158512462 -6.31033757816661 -1.47569516788829 -3.73116735111583 -2.54518369327892 -6.72928479801525 -1.78687909733165 -8.62429669987072 -8.20088437687267 0.455560172687878 -1.90126660953868 -4.97267964969982 -3.08754781376232 1.12532755244862 1.30247446406971 1.37389513362538 13.7429070125927
-5.55272716175426 -8.78560298572887 -4.29392093311657 -6.17922061573375 -0.344561039317739 -3.10106700550426 -1.50841945301403 -6.18644946705211 -1.8670544017445 -8.85876697193493 -8.47993320118297 1.14904362071644 -1.06560367237438 -5.27440684925426 -3.17939418445934 1.04460293162953 1.85013538707386 1.67831379283558 13.7435198437084
-6.05592775344849 -9.52825975418091 -5.63755083084106 -6.23160600662231 -1.37521600723267 -2.68443727493286 -1.60794878005981 -5.33090829849243 -0.544411182403564 -7.15104722976685 -7.84228372573853 1.66360998153687 -0.553963184356689 -3.8150486946106 -1.46362733840942 3.89328527450562 2.25239324569702 2.55799436569214 14.1935567855835
-8.28981130773371 -9.11626928502863 -6.04024618322199 -7.37256353551691 -1.48631208593195 -3.87232130224055 -2.9799033945257 -6.23849027807062 -1.0270454233343 -6.79981535131281 -8.57374494726008 0.884440248662774 -0.66837804967707 -4.10295217687434 -2.4135143106634 2.1022442037409 1.43138200586492 2.52061731165105 13.1789239103144
-5.17746174552224 -8.83819782950662 -5.83391583182595 -7.46799290396951 -1.60582936026833 -4.03711140372537 -3.3797646782615 -7.36706555106423 -3.00635540702126 -8.53384983756326 -8.62708103873513 -0.391611220619897 -1.67288792350076 -5.05195248343728 -3.52751171805642 0.956828949668189 0.4760760047219 1.18207156441428 12.9225939490578
-6.02419302680276 -10.245144107125 -7.05404684760354 -8.84644148566506 -2.50029967047951 -5.85406897284768 -4.27695486762307 -7.61370299079201 -2.62980864264748 -7.91060087897561 -8.90090391852639 -0.791824557564475 -1.91685888983987 -4.59276221015237 -3.50432226874612 1.72821976921775 0.380573055960916 0.923347256400369 13.9843223311684
-5.80127120451494 -8.91497970060869 -5.95413566069169 -8.7884633584456 -2.3486325784163 -5.15741897062822 -4.10965705351396 -7.71222663359208 -2.88553023771806 -8.32230735258623 -9.91920829252763 -0.803773645921186 -1.47496200041337 -4.86737037138505 -3.21493506865068 1.57454514069991 -0.180242304368452 0.958996053175493 11.254555459456
-6.1208611054854 -7.92819600538774 -5.14121442274614 -7.87094502882524 -1.9431095643477 -4.5501537843184 -3.67157178358598 -7.54071622328325 -3.17785268263383 -9.57217412428422 -9.40682225660844 -0.873754553361373 -2.12007527784868 -5.35866933302446 -3.02237134413286 1.10236734910445 -0.307617239518599 -0.111295752091841 10.3709525541826
-6.87739335840399 -9.33458101099188 -5.98664438074285 -7.43924676721746 -2.25216638391668 -4.00472032373602 -3.85485231226141 -7.84456025903875 -2.54593622034246 -8.81010400598699 -8.96463929956609 -0.742219560796563 -1.33526002710516 -5.12958871668035 -3.7942062551325 1.49221647435969 -0.0312400991266415 0.874988920038398 11.6916812723333
-5.55675794428045 -7.53742315118963 -3.46826268976385 -5.58898259943182 -0.0506410772150225 -3.19335080927069 -0.896578806096858 -5.64164830988104 -2.16969777887518 -8.88805867975409 -7.35264684503729 0.979531270807438 0.02359293157404 -3.81829549616034 -2.20578100031073 2.30285547429865 1.48273561651056 2.15759370977228 12.1515102213079
-5.53853994716297 -8.00412374843251 -4.89049726832997 -6.98615270961415 -1.40687567103993 -3.9573822628368 -1.90459066737782 -6.6057091366161 -2.39547544826161 -8.99463468898426 -7.65006452907215 0.418199478496206 -0.283466399799693 -3.47114378322254 -2.09345251430165 2.94754594456066 1.16131967197765 1.98896974216808 12.2959312785756
-4.98957190947099 -6.52814803556963 -4.24090705351396 -6.52013335661455 -0.61669288115068 -3.6127065225081 -1.8202374978499 -6.61705909208818 -1.9432843728499 -8.89302001432939 -8.10630355314775 0.525866170362992 0.0172621206803747 -3.76859412626787 -2.13584456877275 2.09665741486983 2.4461370901628 1.73951210542159 11.2689057783647
-5.59102399999445 -10.2497783487493 -8.55206258947199 -8.52767332250422 -2.56109197789972 -5.14631040746515 -3.38349874669855 -7.59516866857355 -1.82020910436457 -8.60038145238703 -7.92458494359797 0.0385746175592594 -0.314975339716131 -3.73496015722101 -2.05725248510187 2.73527948206121 2.03372995203192 1.73171846216375 12.1765689069575
-5.80396158044988 -8.35611421411688 -4.9644210988825 -7.82496530359441 -1.65835267847234 -3.6263912374323 -3.59047395532781 -7.99376947229559 -2.69007951563055 -9.11933214014227 -8.9640377218073 -0.925656145269219 -2.88817865198309 -4.60736162012273 -2.60113031213934 2.20311849767512 0.16751020604914 0.479218656366523 13.7407523935491
-6.8840069770813 -8.74172639846802 -5.33548021316528 -7.3828911781311 -2.01100969314575 -4.12299966812134 -3.26601076126099 -7.61222314834595 -2.61911821365356 -9.39636659622192 -8.97645807266235 -0.53884744644165 -3.3461594581604 -4.46952486038208 -2.56606149673462 3.33279752731323 0.937476634979248 0.822255611419678 13.8021931648254
-6.06234751614657 -7.57339869412509 -4.71860896023837 -7.9432488528165 -1.66342364224521 -4.50880633267489 -3.26441203030673 -7.80004130276767 -3.46206293973056 -10.1273041811856 -9.05874071988192 -1.27530680569735 -3.06331263455478 -5.26046763333407 -2.88138972195712 1.60797490206632 1.29350270357999 0.172769442471591 12.7818945798007
-7.06014273383401 -8.21964667060158 -5.55827734687112 -7.45974753119729 -1.1167948029258 -4.35575697638772 -2.84753248908303 -7.46513579108498 -2.5063211701133 -9.18994925238869 -9.25797674872658 -0.484493472359397 -1.28503630378029 -4.38829252936623 -1.88884756781838 3.38614918968894 2.12367608330467 1.07454850456931 13.5048682906411
-5.9786227573048 -7.56188424717296 -5.6656287540089 -8.02582772861827 -1.52952798496593 -5.77570947300304 -3.0074313510548 -8.20485719333995 -3.88144525181163 -10.2949012149464 -8.9784835208546 -1.31817849766124 -2.80302461277355 -5.23355134617199 -3.09214051853527 1.47725454677235 0.868415511738171 -0.244531952251087 11.6903072964061
-7.14751506285234 -7.82736659483476 -4.91318202452226 -8.88052630857988 -1.83631205992265 -5.6121184869246 -3.22349238829179 -8.3280894799666 -4.38096118406816 -10.1824023766951 -8.04489970640703 -0.974844698472456 -2.21069789366289 -4.12909579710527 -1.23312259153886 3.78271603150801 2.41010975404219 0.481555219130083 12.9966866926713
-5.47502759586681 -6.48271802555431 -3.2914681781422 -7.01692441593517 -0.384073768962512 -4.41962674747814 -2.8424935687672 -7.85073140751232 -4.90774205814708 -10.8732858050953 -8.14393285404552 -0.267599617351184 -3.13838246952404 -5.6688981403004 -2.58158544193615 1.90308710445057 1.72727342952382 0.467929328571667 11.6408972393383
-6.34604440168901 -11.0598009629683 -5.65183053450151 -6.39776406721635 -1.79569039778276 -3.58164582685991 -1.25259385542436 -5.49465356306596 -0.933875898881393 -6.95428834394975 -6.25528703169389 1.66404928727583 0.0264588789506384 -2.52429948286577 -0.206746916337448 4.36902823014693 3.83334364457564 3.25176443620161 11.797076363997
-5.95474289113825 -8.86528824025934 -6.20593498403376 -7.42222450429743 -2.26554916555231 -5.8506722276861 -3.13995788747614 -7.0199894731695 -1.35211990529841 -8.28056953603571 -8.33840034658258 0.0602221662347979 -1.33422516042536 -3.9042725389654 -1.07835815603083 3.43919708078558 3.13129569833929 2.21345855539495 12.8563032323664
-5.10851458636197 -7.70422915545377 -3.91604975787076 -6.89040927019986 -0.756509581479158 -3.81828478899869 -2.31957224932584 -6.27559641924771 -1.21642474261197 -7.1019189747897 -7.41045931902799 1.00228329571811 -0.686698714169587 -2.80855158892545 -0.346397200497712 4.62875100049106 3.21511956128207 2.80054493817416 13.666417798129
-2.56123379794034 -6.79213360873135 -2.99884442416104 -5.06496838656339 0.561776837435637 -2.07810238924893 -0.880777636441316 -5.09697560397061 -0.827802935513581 -4.40882138338956 -5.99286488619718 2.66764040860263 -0.212980547818269 -2.23420933810147 1.17095538052646 4.60255404385654 3.60344382199374 3.13149329098788 14.0010425654325
-2.54678509452126 -5.90033123709939 -1.85347912528298 -4.52818463065407 1.56577517769554 -1.08085034110329 -0.477737166664816 -4.3237530968406 0.565490982749246 -3.69868061759255 -5.73851368644021 3.09875323555686 0.27361705086448 -2.01483891227029 0.322883866050027 4.39598014137962 3.7501051642678 3.68062999031761 15.7659940936349
-2.81288954994895 -7.00358435890891 -4.1375527121804 -5.7748818137429 -0.171801064231179 -2.09145209572532 -1.32336280129173 -4.52787253639915 0.907277610085227 -3.09654090187766 -6.2370285727761 2.30568840720437 1.06966164328835 -1.8542160727761 -0.206423256613991 4.20603230216286 4.12204888083718 3.69855644919656 14.9503262303092
-4.32959023388949 -8.01234284314242 -2.90497055920688 -4.50358048352328 0.696775046261873 -0.935297402468596 -1.16995278271762 -5.11982956799594 -0.078735741701994 -5.47304001721469 -7.01956597241488 1.90437277880582 -1.27754250439731 -3.04643288525668 -0.92206231030551 3.27606448260221 3.7164417180148 2.84332236376676 13.9855347546664
-3.7626104961742 -7.08876329768788 -3.18827158321034 -5.27672869075428 0.41884320865978 -2.10823923457752 -1.3118105541576 -5.13155275691639 0.148510872233999 -4.98026377071034 -6.81345850337635 1.89170735966076 -0.897351325641978 -2.95244890559803 -0.890376151691783 3.00698369633068 3.95150560032238 3.10871213566173 14.7153064597737
-3.23098476583307 -6.91941555196589 -4.01826389486139 -5.78527362996882 -0.0371161287481137 -1.91438205892389 -0.777419168298895 -4.79015834981745 0.381941717321222 -3.38559444600886 -6.25365360433405 2.62865821664984 0.559142034704035 -1.7524939363653 0.697640340978449 4.10898963754827 5.41447536295111 3.77532855814153 14.9629103357142
-3.95937431508845 -7.78750694448298 -4.09011734182184 -5.94540870839899 -0.362006074732001 -2.85460174733942 -0.522854692285712 -4.22191703969782 1.54884063547308 -2.16843498403376 -5.40244758779352 3.05854045694525 1.18867217844183 -1.3648022478277 0.435603254491632 4.72725307291204 5.21124088113958 4.89535819833929 17.0308031970804
-4.13952986110341 -7.64380995143544 -4.63436476100575 -6.38310781825673 -0.684585250507702 -2.72132459987294 -1.67802206386219 -5.38525930751454 -0.650523818622936 -4.71944204677235 -6.87090460170399 1.77504190098156 -1.07524839748036 -3.05854383815419 -0.755239165912975 2.94686921726574 4.84770425449718 2.5543006290089 15.2482047904621
-4.94862167185003 -8.85097114389593 -5.63188163583929 -6.90811149423773 -1.6387995893305 -3.30460540598089 -0.897384565526789 -4.57992736643011 1.31528289968317 -3.29312888925726 -5.85893813913519 2.94159420186823 1.03713234121149 -1.32061759775335 0.231470186060125 4.5715914552862 5.30082901174372 4.55012806112116 16.1611867731268
-3.16038494110107 -6.8722246170044 -3.6051347732544 -5.77160053253174 0.171882820129394 -2.06725292205811 -0.311286735534669 -4.48238925933838 0.555715751647949 -3.10022144317627 -6.24887828826904 2.70769805908203 0.687158775329589 -1.99003582000732 0.749372673034667 3.97674579620361 5.42008323669434 3.90752906799316 16.1264366626739
-4.55850713036277 -8.81296078942039 -4.87969128868797 -6.19277493736961 -0.585330174186012 -2.25336377403953 -1.15788190148093 -4.64814107201316 0.671297862313011 -3.76247136376121 -6.33193890831687 2.12795527198098 -0.808663532950661 -3.83997075340964 -0.787749455191872 1.98484308936379 4.05687029578469 3.03366263129494 15.7423377773979
-5.96914500323209 -10.309555235776 -5.32560366717252 -5.76001948443326 -1.05669612017545 -2.11595362749967 -0.90545863238248 -4.12333125201139 1.28609829815951 -3.12203234759244 -6.02503222552213 2.99388771924106 0.271611985293301 -2.23490161028775 -0.442907515439121 4.00039082440463 4.76640492352572 4.28456192883578 15.755652960864
-5.31650011756203 -10.225737025521 -5.66183703162453 -6.4622387192466 -1.53210108496926 -2.59904139258645 -1.39712374427102 -5.01924746253274 0.743291447379374 -3.78949587561867 -6.80168001868508 1.94509084007957 -0.43011896827004 -3.40745966651223 -1.98878519751809 2.58479745171287 3.0715165831826 3.25849873802879 15.5557003714822
-4.95639058893377 -8.2739088231867 -3.80684873407537 -5.41577359979803 -0.327337473089045 -1.89887067621405 -0.607694833928889 -3.36760160272772 1.91118219549006 -3.1896688634699 -5.85157033746893 2.99410894567316 0.0457532709295094 -2.52839490717108 0.153888494318181 3.74744871312922 4.76294782811945 4.65974786931818 16.1247606580908
-6.07814943140203 -6.7467266256159 -3.55136453455145 -5.19454728906805 -0.13506662195379 -2.15066682642156 -0.980033510381524 -4.82303964441473 0.648815519159491 -3.2982517415827 -6.87928544824774 2.35405004674738 0.17573774511164 -2.94412385767156 -0.89521180933172 2.66256082708185 4.17777670080012 3.3686937158758 14.951614744013
-7.95110992951827 -8.0311727957292 -4.0320616201921 -6.28396896882491 -0.6647348837419 -2.94333748383956 -2.08593277497725 -5.39660362763838 0.208567575974897 -4.47228912873702 -6.93662361665206 1.84365172819658 -0.61657814546065 -3.18435387177901 -0.864659352736041 3.6928729577498 3.87357039885087 3.41579146818681 14.4667048020796
-7.00924627997658 -9.76400702216408 -5.2662576935508 -6.98981611945412 -1.5993818543174 -2.68173735358498 -2.46190970160744 -5.39485876776955 0.236589977957987 -4.85765593268654 -7.59579985358498 1.73400552056053 -1.02332823493264 -4.14941733100197 -1.73277800299904 1.58692605278709 3.30221421501853 2.77624947808006 14.2800794341347
-6.32025977048007 -8.7535178271207 -3.00314780148593 -4.06874915036288 1.01663140383634 -0.833912571993743 -0.205181798067962 -4.43756552609531 0.349480906399812 -4.78795309933749 -5.06274481686679 2.77583531466397 -1.56338568600741 -3.23889227780429 -1.29013701352206 2.14731911745938 5.22147683230313 3.81321267214688 16.5406426581469
-6.99580787311901 -8.36783813129772 -3.27264426838268 -4.32538627277721 0.861268771778452 -0.908905254710806 0.193975223194467 -3.45669387470592 2.02365852702748 -3.47975753437389 -5.5657942165028 3.3880050312389 0.41088272441517 -2.11431335102428 -0.345051037181509 3.8478553425182 4.98439575542103 4.54702259410511 16.1824097763408
-5.00190926465121 -8.34376908215609 -2.70136071118441 -3.96367455395785 0.819358817013828 -1.24673081311312 0.177183142575352 -3.74114609631625 0.543098441037266 -3.6734752741727 -5.43102265271273 3.09153079119596 0.25538825121793 -1.99147416028109 -0.148326882449062 3.70170306292447 4.24160384264859 4.24875640002164 17.2594374331561
-5.3750731381503 -9.53158635226163 -5.94386357394132 -6.20016163912686 -1.47462720003995 -2.52052945223722 -2.05533856478604 -5.49613255587491 0.0217888918789946 -5.40117138949308 -7.75340336886319 1.22173815640536 -1.70129078951749 -4.40721386996183 -2.41925114718351 0.929580029574307 2.95455389889804 2.77303248318759 15.3436787691983
-3.68881275870583 -7.66075375296853 -5.22410252311013 -5.7973199150779 -0.708626296303489 -2.01071980216286 -0.900059249184348 -4.93194630362771 0.329677078940652 -5.18907597281716 -7.35243084647439 2.1042628028176 -1.0967698357322 -3.71152928092263 -1.67896702506325 2.1609091498635 3.77997538826682 3.71714541695335 16.4828858115456
-2.12515277862549 -7.64444179534912 -4.32666034698486 -5.44491786956787 -0.0281526565551751 -1.88456745147705 -1.25630397796631 -5.2906457901001 -1.19636936187744 -6.50189609527588 -6.8597146987915 1.27715473175049 -2.45623607635498 -4.20623607635498 -1.99776477813721 2.48810367584229 4.03039817810059 2.4038064956665 15.5237808704376
-4.41844883832065 -9.39797535809604 -5.6780084696683 -6.21455708417026 -1.59802571209994 -2.08942166241733 -1.35114613446322 -5.73940030011264 -0.810645493594084 -5.74180737408725 -7.08505192669955 1.1333700093356 -1.24416294964877 -3.35634938153354 -2.36354390057651 2.58810099688443 3.12520369616422 2.67063578692349 13.7497511777011
-6.01641548330134 -11.2817524736578 -6.45557678396052 -7.76997459585017 -2.62301910573786 -4.48557365590876 -3.46401680166071 -7.84986198598688 -3.38564956838434 -9.50684631521052 -9.03512466604059 -0.32073867971247 -3.92006767446345 -4.86079490835017 -2.85653770620173 1.66702186411077 3.86987602060491 0.801459425145929 12.8820429975336
-3.45427328456532 -9.06670004237782 -4.28248983729969 -6.36912351955067 -0.676046432148325 -2.18169027675282 -2.15216070521961 -6.35867124904286 -1.913576186787 -7.56486708034168 -8.35231787074696 0.672222076762807 -3.43416410792958 -5.96720701564442 -2.71492391933094 -1.00840574611317 2.82850164066662 0.717136322368276 12.0155963290821
-2.41969031420621 -8.47999114123258 -5.90499800768766 -7.90905303088102 -2.31865996447477 -3.91700858202848 -3.59800261584195 -7.37354582873258 -1.84085768786344 -6.65139502612027 -9.33442420092496 -0.321063223752109 -3.38143271532926 -6.0807353886691 -3.74966353503141 -0.270135107907382 1.57809716137973 0.539538201418789 11.9820812312039
-3.43991951508956 -7.97282127900557 -5.11825851960616 -7.3811712698503 -1.25526337190108 -2.55100922151045 -2.02305511994795 -6.25548271699385 -1.24702362580733 -6.12870316071944 -8.51600555940108 0.431841806931928 -2.27470116181807 -5.13476471467452 -3.19880775971846 0.382948832078412 2.24325652555986 1.59580321745439 13.0169939561324
-2.17811582738703 -8.96325491124933 -5.23442838842218 -6.46288297826593 -0.921766263788395 -2.51345441991633 -2.14351080114191 -6.20874021703547 -0.433378202264958 -5.53827474767511 -8.39286420995539 0.958356874639339 -2.1259612863714 -4.82938001806086 -3.14484022313898 1.79400064294989 1.64394952600653 2.27718355005438 14.0202207738703
-3.96096489646218 -9.99075958945534 -5.60810539939187 -7.3568751595237 -0.983189322731711 -3.15134690024636 -2.42532227256081 -6.38354180075905 -1.12277672507546 -5.52504036643288 -8.88512871482155 0.414090416648172 -2.15885040976784 -5.18542931296609 -3.46072457053445 1.72048308632591 1.5203049399636 1.7850754477761 14.4679284312508
-5.53314752578735 -9.22398538589477 -5.19677896499634 -7.19635171890259 -1.14315004348755 -4.097545337677 -2.35071153640747 -6.62792367935181 -1.96234102249145 -7.92554063796997 -7.52251596450806 0.780151653289796 -1.76406259536743 -4.40803117752075 -2.63946695327759 2.20038442611694 2.50533418655396 2.19534330368042 14.7556505680084
-2.75871095657349 -8.32071313858032 -4.18744287490845 -7.22430620193482 -0.0683270454406752 -3.31987962722778 -1.86104211807251 -5.71795854568482 -0.892503833770753 -6.22216806411743 -7.52398500442505 1.07938375473022 -0.444496250152589 -4.35766038894653 -3.1322003364563 2.649520778656 2.65559568405151 2.72230806350708 16.0298537254333
-3.55370429645885 -9.336241756786 -4.90632537495006 -5.75516799579967 -0.173432384837756 -1.88171867023815 -1.24732688557018 -5.8563948024403 -0.823580776561389 -7.05381873737682 -8.54877952228893 0.726736987720837 -1.64198211323131 -5.18098167072643 -4.37848762165416 0.751137698780408 1.20664879192006 1.59117409099232 13.9633869778026
-3.28404932022095 -8.89145975112915 -3.54816751480103 -5.48457460403442 -0.205855655670167 -2.63693933486939 -2.80518655776978 -6.01013879776001 -0.548745441436768 -5.72803812026978 -8.28551797866821 0.74830503463745 -1.0983136177063 -4.21044855117798 -3.29035882949829 1.96547002792358 1.98817892074585 2.39091558456421 15.1912667274475
-1.86342315673828 -6.91776924133301 -3.42142562866211 -6.0836856842041 0.51443977355957 -2.80432968139649 -2.51904754638672 -5.8445556640625 -0.950386810302735 -7.78396110534668 -8.4283016204834 1.0094310760498 -2.38291625976563 -4.48637466430664 -2.98301963806152 1.84727020263672 1.72064323425293 2.40964813232422 14.1802632331848
-1.6241026358171 -6.95516876740889 -2.79236511750655 -5.47534660859542 0.928835825486615 -1.84896187348799 -2.60326675935225 -5.21213440461592 -0.266057057814166 -6.39254478974776 -8.35487465424971 1.24326415495439 -1.50558952851729 -4.17247871919112 -3.84045700593428 1.85394950346513 1.28343863920732 2.45995994047685 14.1918172402815
-2.47714743180708 -6.96435675187544 -3.3894380049272 -4.94151815934615 0.946179060502487 -1.42280325456099 -2.47699484391646 -5.84386000199751 -0.472735734419388 -6.53130468888716 -8.31149420304732 0.696663527055222 -1.26785215897993 -4.03200277848677 -3.36361059709029 2.79021039442583 0.850004820390183 2.03097978071733 13.4581839127974
-4.60739642923528 -9.21600086038763 -4.56592685526067 -6.71408588236028 -1.11130840128118 -3.21047336404974 -4.14851886575872 -6.82235271280462 -1.49598628824407 -5.70008022134954 -9.53065616434271 -0.47575504129583 -2.35580760782415 -5.2564919645136 -5.04044658487493 2.43430011922663 -0.173140829259697 1.07622020894831 12.3248817270452
-1.34861442392523 -4.22317573373968 -2.2405516797846 -6.15093108957464 0.728991777246648 -2.012652128393 -3.40359947031195 -6.24465438669378 -0.696026533300227 -6.25723907297308 -9.15308448618109 0.20753601247614 -1.77464172189886 -5.8067309552973 -5.13097259348089 0.791163713281804 -0.113583295995539 1.4503491228277 12.8468811815435
-1.67559059316462 -6.7598992174322 -4.69683654958552 -5.93269165212458 0.17502776926214 -2.53767975026911 -3.04851539785212 -6.49033172780817 -1.13526924306696 -5.72258957082575 -9.26193245107477 0.319417875463312 -2.71762474233454 -5.53134163076227 -4.27419861013239 1.84091369455511 0.463825147802179 1.07890884226019 12.9214348012751
-3.38320020328868 -8.67632917057384 -4.9082894672047 -5.81363729130138 -0.0202412952076294 -2.51540998112072 -4.13607457767833 -6.37463811527599 -1.1641431201588 -5.9013371814381 -8.95727399479259 0.0656427990306518 -2.31852582584728 -5.57876065861095 -4.21400312076915 1.16998049129139 0.669246162067761 0.746802772175183 13.3784317623485
-3.32324705990878 -7.2332011309537 -5.77430449399081 -6.67342482480136 -1.21397696408359 -2.59914885434237 -4.55086813839999 -7.2054911700162 -1.8406458941373 -6.81796751889316 -10.1677085009488 -0.851828679171476 -3.03127013119784 -6.37490378293124 -5.48022757443515 0.564707652005282 -0.895022496310148 0.383814707669345 11.2027481946078
-2.53715877532959 -9.08695774078369 -7.32308940887451 -5.81329135894775 -0.0800188064575202 -1.58320217132568 -3.65781764984131 -6.65672092437744 -1.02939586639404 -5.43145160675049 -9.28575496673584 -0.365135002136231 -2.20490818023682 -5.9013765335083 -6.81332950592041 0.897108268737792 -1.24312381744385 0.984781455993652 13.8061563491821
-2.59919711893255 -8.32362529581243 -5.11518642252142 -5.82050487344915 -0.615066259557551 -1.40189716165716 -2.91869899576361 -5.42886707132513 0.56470325643366 -3.63291522806341 -8.29872485941107 0.644710809534246 -0.702537267858332 -5.02633640115911 -4.57185718362982 1.94203594381159 0.322431833093816 2.30081203634089 12.8913791483099
-4.20993881225586 -10.0745475769043 -6.61243133544922 -9.02628211975098 -2.69647483825684 -5.43877487182617 -4.92434387207031 -7.65165023803711 -1.30215148925781 -7.32671623229981 -9.54990272521973 -0.775749969482423 -1.23906021118164 -4.89774589538574 -3.8971794128418 2.96256275177002 0.221036148071288 1.77093620300293 10.9787284851074
-3.29655368978327 -8.89902218038386 -2.89519794637507 -5.95164402181452 0.465315740758722 -2.70886715108698 -1.82033260518854 -5.44641407186335 0.304860037023371 -6.39077099019831 -7.8893404787237 1.29678813760931 -0.727532464807684 -4.83299740011042 -3.52898700887507 2.2578877622431 1.97983066385443 3.22055427377874 12.9856657201594
-3.47123498049649 -9.99020546999845 -3.26182717410001 -5.75682801333341 0.465267476168545 -2.98409051028165 -1.97308320132169 -6.21753663149747 -2.09699791994962 -8.76642197695645 -8.56201905337247 0.497618016329678 -2.6224629315463 -5.46893853274259 -4.21061677065763 1.72670966061679 0.729078587618741 1.09857779416171 11.2439683047208
-3.58786250027743 -10.4981236544522 -4.6929574099454 -5.40309954556552 0.379209032925694 -2.99042368802157 -1.9080510226163 -5.49377489956942 -1.04396868619052 -7.6122746554288 -7.37753725918856 0.86760281649503 -1.77625513943759 -4.82035876187411 -3.2176270571622 3.02948712435636 0.744239321621983 1.70396756258878 13.2203388127414
-3.69039443622936 -11.3091478694569 -4.91009048115123 -7.07037070881237 -1.00498298298229 -2.80224708210338 -3.77212813984264 -6.43544868122448 -0.815386806834827 -7.03725341450084 -9.14237311970104 0.221814120899548 -0.966757809032092 -5.13821509968151 -4.86778930317272 1.26817413676869 0.341807330738416 2.06299492229115 14.4033956180919
-5.83936631462791 -10.5821832396767 -5.43879067681052 -7.34241997978904 -1.67976319573142 -5.57336365959861 -4.03389870903709 -6.66774308464744 -1.20138489983298 -7.73238694451072 -8.82666909477927 0.0163427612998284 -1.62243973992087 -5.40832459709861 -4.62732445976951 1.80612242438577 0.0197893402793206 1.30829107978127 13.0917273781516
-3.62196883288297 -7.79595717516812 -2.84625777331265 -5.85874709216031 0.539303216067228 -3.09616622057828 -2.05406722155484 -5.20873602953824 0.0592197504910565 -5.66977652636441 -7.78548201647672 1.87125054272738 -0.069549170407381 -3.48678740588101 -3.42309912768277 2.65917244824496 1.48663750561801 3.49454060467807 16.3453649607572
-4.24703606692227 -11.0991707715121 -4.59383973208341 -6.87428483096036 -1.14100655642423 -2.8763504895297 -2.96718987551602 -6.16124352541837 -0.0657425793734454 -5.80028542605313 -8.6650181683627 0.639089497652922 -0.710430231961336 -4.29208001223477 -4.16436394778165 2.47348967465487 0.038877400484953 2.42206564816562 14.998363646594
-3.40547008514404 -10.6848165512085 -3.81933422088623 -5.85945720672607 0.297658729553223 -3.85649318695068 -2.84125156402588 -5.88587970733643 -0.818630409240722 -6.8696252822876 -8.77568645477295 0.652322578430176 0.114244270324708 -4.21452922821045 -4.3616621017456 1.62290744781494 0.947290229797364 2.30441074371338 16.0292969226837
-2.38229859092019 -8.43520462729714 -2.69009506919167 -5.37190735556863 0.639893410422584 -2.38705551841042 -2.35532677390359 -5.62394440390847 0.0891541220925056 -6.13821900107644 -8.02389252402566 1.27448737404563 -0.296162726662377 -4.87710488059304 -3.72424423911355 2.65291201851585 0.590636131980201 2.84474265358665 15.3786510207436
-3.96550623286854 -9.48145166743885 -5.27657190669667 -8.72596994746815 -2.00258127559315 -5.9114672314037 -6.99712816585194 -8.71441522945057 -3.38162866939198 -8.03524462093007 -10.1487719189037 -1.93509355891835 -1.27904955257069 -6.00549951900135 -5.46679560054432 1.10496839176525 -1.58350626338612 0.546401344646107 13.4288853038441
-4.51741194291548 -11.1072556929155 -6.49590467973189 -7.45594954057173 -2.29389929337935 -5.00985502763228 -4.22079252763228 -7.9344518141313 -2.48513769669966 -5.98516439958052 -9.56012701554732 -0.713613267378374 -0.518819566206499 -4.54257177873091 -4.23753523393111 2.48196626143022 -1.00743460221724 1.81336427168413 13.8304364724593
-3.59478129473599 -9.64462412920865 -5.42576541033658 -7.98593844500455 -1.38338603106412 -5.31855525103482 -4.1513875874606 -6.95485056963834 -1.23797358599576 -5.10789431658658 -9.04824580279264 -0.141238585385409 -0.163041487607089 -3.54589976397428 -2.64174212542447 4.43878994855014 0.554304703799161 2.69581375989047 15.2498298731717
-5.36110580617731 -10.5352371996099 -5.98217285329645 -6.48405349904841 -1.36338127309626 -3.94421470815485 -2.45594299489802 -5.80159652883356 -1.0467156236822 -7.23491562063044 -7.85847557241267 0.773705595189874 -0.00860298330133702 -4.55187118703669 -4.19099319631403 2.53088485544378 -0.477284318750556 3.2313080961054 15.2169212037867
-4.65544365969571 -10.0875534924594 -5.00003480044278 -6.18673180666837 -0.696896067532627 -2.80355691042814 -3.18160294619474 -5.50936936465177 0.646689900484951 -5.33176087466153 -8.12207078066739 0.956176289645107 0.593413838473232 -4.66485451785001 -4.91911362734708 2.2046179858121 -0.620886317166416 3.68771220120517 15.3327479449185
-2.52352753552524 -8.92325631054965 -4.05259362134067 -5.42313996228305 0.558946219357576 -3.19983139905063 -4.5931343165311 -6.79061928662387 -0.631092461672697 -6.57545700940219 -9.2273773280057 -0.407299431887541 -0.186922463503752 -5.53494301709262 -4.92818489941684 1.38038405505094 -0.89647522839633 1.71917685595426 12.5096569928256
-1.96855140165849 -8.23741698698564 -3.83845496611162 -6.93618751005693 -0.0609281106428661 -3.99798369841142 -4.29166388945146 -6.91875434355302 -1.65840697722001 -6.60826659636064 -9.41219878630205 0.0063135580583058 -1.04119086699052 -5.5827691598372 -4.81228995756669 0.954801793531939 -0.386836771531538 2.08390450044112 13.1751201109453
-4.42821037986062 -9.89021218039773 -5.62936508872292 -6.78474915244363 -1.42037499167703 -4.40356934287331 -3.16216767051003 -6.39157974936746 -0.798762442848901 -5.10173332907937 -8.91788780905984 0.407585976340552 -0.286278846047143 -4.86143791892312 -4.41101372458718 1.56622397682883 -0.511338355324487 2.2183274009011 12.8156918265603
-3.66610105687922 -9.33516653234308 -5.62703474218195 -6.67946012670344 -0.995908338373358 -4.8816123789007 -2.92682226354426 -5.92819555455988 -0.608907300775702 -6.07371481115168 -8.39736898595637 0.333872240239923 -0.598609525507147 -4.38130911046808 -3.85203321630305 2.69024411981756 0.151287477666681 2.5320839101618 13.4895981962031
-3.77354750199751 -10.0040124373002 -5.471236558394 -7.70118460221724 -1.23742804093794 -5.08491644425825 -3.29102644486861 -6.80515036149458 -1.70564779801802 -7.52600798173384 -9.41784414811568 -0.147818894819778 -1.65490088029341 -6.108687730269 -4.98118528886275 1.45225778059526 -0.592740388350052 2.07355561689897 13.0744773431258
-2.97966629375111 -9.312830508839 -4.22059494365345 -6.89673286784779 -0.21868759502064 -3.74777084697376 -3.91004806865345 -7.15453773845326 -1.65478569377552 -8.66064125407826 -9.5640626560558 -0.763222278248179 -1.6154256473888 -5.39971023906361 -3.69967514384876 2.28848022114147 -0.379252017628062 1.28437560688366 12.9619750369679
-2.61885996731845 -10.3762433138761 -5.50610705288974 -7.44293375882236 -0.50001116665927 -5.80451365384189 -3.27203722867099 -7.12579508694736 -1.55712099942294 -9.17504092129794 -9.35627528103915 -0.308597287264739 -1.94272395047275 -5.8631665316495 -4.57949419888583 1.55744961825284 -0.646547040072356 1.08702496615323 13.1285956296054
-3.15969607613303 -10.885791275718 -5.36768481514671 -7.04174182198264 -1.27222773812034 -7.53096530220725 -3.94506213448264 -7.71741816780784 -2.0931830146096 -8.99935672066428 -10.158345673301 -1.12404200813987 -2.24736544869163 -5.94452235481956 -5.3015398719094 0.959543730995872 -1.27880999825218 1.0440182945945 11.6283240578391
-1.32876996994019 -9.76809720993042 -3.41121129989624 -6.16272382736206 0.503320407867431 -5.02256231307983 -5.35196142196655 -7.13907461166382 -1.51623182296753 -8.84997205734253 -9.35709409713745 -0.361284542083741 -2.193714427948 -6.09175329208374 -5.29218511581421 0.751060199737548 -1.20779256820679 0.918346118927001 12.0060293197632
-1.39806195172397 -7.06041546734897 -3.3991567698392 -5.54475804242221 0.235860625180329 -4.46424885663119 -2.57520886334506 -6.58901425274936 -1.46307583722201 -8.95779438885776 -8.92851658734408 0.122037688168611 -0.856849869814788 -4.88214322003451 -4.39889164837924 2.20749262896451 -0.426531037417327 1.67629794207486 13.5145686062899
-1.9799222946167 -7.59454441070557 -3.8647985458374 -6.08509349822998 0.514754295349121 -4.04973697662354 -3.67001819610596 -6.94997501373291 -2.1335973739624 -8.97891330718994 -10.0941457748413 -0.412793159484863 -1.68746089935303 -6.2229471206665 -5.91552639007568 1.42641162872314 -1.00244045257568 0.92905330657959 12.2700142860413
-1.28581190109253 -6.06926488876343 -2.56314420700073 -6.38261365890503 0.865860462188721 -3.94310331344604 -3.3061842918396 -6.13145589828491 -0.768311977386475 -8.42523145675659 -7.84977674484253 0.597782611846924 -0.734120845794678 -3.94548368453979 -3.90372800827026 2.18403100967407 -0.357066631317139 2.96386861801147 14.0215702056885
-1.77564835981889 -8.04365563826127 -2.03709054426713 -4.29698014692827 2.01524138017134 -1.68687653975053 -2.02332902388139 -4.94282556013627 0.415632005171343 -6.31563783125444 -7.55830407576127 1.36436056657271 -0.204103712602095 -4.075296644731 -3.70898843245073 2.85721849961714 0.14330458207564 3.58495306535201 14.4153573469682
-0.32414158040827 -8.60592563802546 -3.0275240724737 -4.21524532491511 1.33304874246771 -1.67097576314753 -0.863261300867254 -4.60733326131647 0.0953606778925113 -7.17977054769343 -7.25382717305964 2.09690181558782 0.610251348668879 -3.93346889669245 -3.25537975484675 2.08914272134954 1.63939563577825 3.83620063608343 14.6477319413965
-4.12408885088834 -8.72171267596158 -5.04649409380826 -5.25120028582486 -0.41113146868619 -1.96456011858853 -1.95820292559537 -4.48522624102506 1.54086628827182 -6.04322489825162 -7.07355174151334 1.96527806195346 0.708161744204435 -3.56328257647428 -2.93602618304166 1.98729077252475 1.09111920270053 3.95043602856723 14.9510375586423
-3.50726275010543 -9.25034479661421 -4.23523096604781 -6.66446070237593 -0.77018503709273 -2.83875040574507 -1.89986757798629 -5.31846766038375 0.166573004289106 -7.18433336778121 -7.77837137742476 1.44953580336137 -0.608230157331988 -4.18174318833785 -3.32307772202925 2.06642766432329 0.777704672379926 3.07255025343461 13.5784148736434
-1.80828610333529 -6.48706379803744 -2.38266125592319 -5.53917256268588 0.821667281064119 -0.778857621279631 -1.74392453106967 -4.52061215313998 0.99306162920865 -6.51999417218295 -7.47140065106479 1.82905062762174 0.807879057797518 -3.80955449017612 -3.97920933636752 2.6415773305026 0.571940031918611 3.66468676653775 15.2848342331973
-3.55275630950928 -9.42373752593994 -5.27792835235596 -7.03405094146729 -1.48222637176514 -2.31775188446045 -3.18063259124756 -5.97788524627686 0.291069984436035 -6.06154346466064 -7.28255558013916 1.12507724761963 -0.103421211242676 -2.87818622589111 -2.06930637359619 4.46772480010986 0.853497505187988 3.64884853363037 14.7829773426056
-3.15461300069635 -9.70953701192682 -6.59728573018854 -7.03366039449518 -1.552657586878 -2.84992168599909 -2.72391842061823 -4.91056965047663 1.57458736246283 -4.77305744344538 -6.54055355245417 1.92854167764837 1.54523326700384 -2.38894222432917 -2.47755382711237 4.21632053201849 2.5167594129389 4.75989772623236 15.7565994436091
-3.89711897589943 -8.46619932868264 -7.35563414313576 -8.06205504157326 -1.87133734442971 -3.72057097174904 -2.89098112799904 -5.55380194403908 0.792172024466776 -5.83459227301858 -6.32286207892678 1.05002267143943 1.78626687309959 -1.05034392096779 -2.01970427253029 5.23858601830223 1.94720895073631 4.39631802818992 15.061901400306
-4.22817955884067 -9.05427323254672 -5.53976403149692 -8.42651902112094 -1.89585839184848 -3.79149590405551 -3.65369950207797 -6.61759339245883 -0.561776742068204 -7.35140190991488 -7.94803963574496 0.613247290524569 0.464073553952304 -2.54098854931918 -2.3736721125516 4.82356108752164 2.53107394305142 3.23637332049283 14.5733877572146
-4.85949178175493 -9.65210576490922 -4.69406552748246 -7.08757253126664 -1.14530988173051 -2.76116986708207 -2.04163403944536 -5.35504765944047 1.06202272935347 -5.53674931959672 -6.70991559462114 2.04843668504195 2.06772760911421 -0.563324408097699 -0.337740377946332 6.28776030106978 3.85978560014205 4.69786219163375 15.3377459482713
-4.76278593756936 -9.44500258185647 -4.94226553656838 -7.47568800666116 -1.16985609748147 -3.20756247260354 -2.89849951483987 -6.26805403449319 -0.660780932686546 -7.69059088446877 -7.74696066596291 0.756136868216775 -0.398802783272483 -2.6473913452842 -1.80413725592873 4.0993652083657 3.09790322563865 2.9003381469033 13.6155252196572
-4.80929388566451 -10.3296739058061 -7.42859472794966 -7.87042440934615 -1.66303457780318 -3.26313414140181 -3.32663168473677 -6.87344183488326 -1.91821112199263 -6.8002721266313 -7.84805120988326 0.514081816239791 -0.894064088301224 -3.23128141923384 -1.65919317765669 4.52835164503618 3.11633477644487 2.13723741011186 13.0033401055769
-4.52754401293668 -10.2628059300509 -7.53325080004605 -8.66419028368863 -2.49407576647672 -3.63930510607633 -3.3414516362277 -7.05366705981168 -1.51811980334195 -6.09056090441617 -6.25310706225309 0.141183861819179 -0.0651245030489846 -2.58316802111539 -1.43196486559781 4.03791905316439 3.05352593335238 2.2438812342557 12.6773777094754
-2.79887903386896 -9.97943628484553 -5.53482187444514 -6.40240991765803 -0.720815069025214 -1.38592851812189 -2.9959958856756 -5.88218630010432 -0.286591893976386 -4.89207399541682 -7.53198373967951 0.892065637761895 -0.51656854802912 -3.75282037908381 -3.61448801214045 2.84386312311346 3.01446115320379 2.92814027612859 13.0500971013849
-1.62469731244174 -9.15777264508334 -5.36865864667026 -7.17543660077182 -0.623152360049161 -1.5499998179349 -3.63663540753451 -6.91569577130404 -2.18650875958529 -5.66012822064486 -8.18734799298373 0.1130746754733 -2.30040036114779 -4.56908474835483 -3.30716381939975 2.10159243670377 2.82130660143766 1.13742961016568 11.8621839436618
-2.59618724476207 -9.26940311085094 -4.8561111796986 -7.74261249195446 -1.10465587269176 -3.35174525867809 -4.74109805714 -8.92355693470348 -3.87544597278942 -8.00847018848766 -10.2138973582875 -1.5569053996693 -3.6759239543568 -5.29543269764293 -3.58147395740856 2.18167721141468 1.61325870860707 -0.298732410777699 11.2780278812755
0.246513193303887 -7.58271043950861 -4.76023882085627 -7.20916193181818 -0.664398366754707 -3.0997125452215 -3.62941377813166 -7.45380991155451 -2.32487505132502 -7.30025308782404 -9.48648088628596 -0.523355657404121 -3.30034654790705 -4.89883058721369 -1.69802683049982 1.89709836786443 1.62520391290838 0.95475370233709 11.7911894971674
-0.555582974173806 -6.28067681572654 -4.46080109856345 -7.52887437126853 -0.957638714530251 -3.97405526421287 -4.51603410027244 -8.49004647515037 -4.24089905998924 -8.97281548760154 -9.9285306670449 -1.87633225701072 -4.73427865288474 -5.32985970757224 -3.67332169792869 0.873354937813499 1.88474943854592 -0.433241818167946 12.1823683045127
-2.02303541356867 -8.48843610936945 -5.18893850499934 -8.72314108068293 -1.89349401647394 -4.28976286107844 -4.91722334081476 -8.73179090673273 -3.20060575658625 -7.86214483434504 -10.7578834360296 -1.63792074376887 -3.42775381261652 -5.90928304845637 -4.62957037145441 0.965888612920587 1.01015817468816 -0.150955564325507 11.6416736776179
-1.78807366111062 -8.25784027793191 -5.41532433249734 -8.41235649802468 -2.13733208396218 -3.58043587424539 -5.0426646492698 -9.25858223655007 -4.10562432029031 -8.05568421103738 -10.9203807137229 -1.93971932151101 -4.3881293556907 -6.41934693076394 -3.5991946480491 0.834326622702857 1.42946898720481 -0.659602286598901 12.5424135901711
-1.87624791752208 -8.11179021488536 -4.97718480717052 -7.52128842960704 -1.11508039127697 -2.5132871020924 -5.09731534611095 -8.63674787174572 -3.52702382694591 -7.80847982059825 -10.8914513934742 -1.8975587237965 -4.37390950809825 -6.23884252201427 -4.73335889469493 1.37385126460682 0.541707481037488 -0.450563942302356 12.6575326572765
-2.82487473054366 -9.05439934297041 -5.91149696870283 -8.31545433564619 -2.52708801789717 -4.22416481538252 -4.97025093598799 -8.77444061799483 -3.57372269196944 -7.94771179719405 -10.5340345816179 -1.96083626313643 -4.07201561494307 -5.86202225251631 -3.62283119721846 0.790477900071579 1.26017585234209 -0.457332463697952 13.2262627168135
-1.80396379124035 -8.46020234714855 -5.76432717930187 -9.3818942416798 -2.47055543552746 -4.80386270176281 -6.44826043735851 -9.99770082126964 -5.00090898167003 -9.03814614902843 -11.9942675937306 -3.05332101475109 -5.19847978245128 -7.7036544192921 -6.52680123936046 -0.656691681254994 -0.54657472263683 -1.88831437717785 10.5638006817211
-1.5286191593517 -8.1364072452892 -5.9392293583263 -8.96443306316029 -2.55529915202748 -5.10233436931263 -6.260779727589 -10.4600423466076 -5.39404426921498 -9.72888313640248 -12.6224187504161 -3.89308868754994 -6.05900513042103 -8.39125763286244 -6.44239937175404 -1.19503342021595 -0.560012210499156 -2.31176315654408 10.4497801173817
-2.4551533612338 -9.13533295718106 -6.42499245730313 -8.05638398257169 -2.45155037966641 -3.76090516177091 -6.38596810427579 -9.60743798342618 -4.23641671267423 -8.45677842226895 -12.2906807812777 -3.07108964053067 -5.75378693667325 -8.5302151593295 -6.85288132754239 -2.59725083437833 -0.550665751370516 -1.46090973940763 11.0859242525968
-3.15601577758789 -8.96069374084473 -6.05346145629883 -9.65629615783691 -2.94777717590332 -5.1269172668457 -6.63624992370605 -10.4892009735107 -5.69356956481933 -9.98219337463379 -11.944189453125 -3.79907264709473 -6.65188827514648 -8.92038955688476 -6.77484741210937 -2.41072120666504 -0.370403671264647 -1.7111343383789 10.5056510925293
-1.88813993280584 -9.85165235346014 -6.10143110101873 -9.11631986444647 -2.60405942743475 -5.4387037450617 -6.98076268976385 -11.0049535924738 -6.85707303827459 -11.9879076177424 -13.091612070257 -4.5010988408869 -8.36867734735662 -10.2402975255793 -7.89477369135076 -4.49402639215643 -1.92513868158514 -3.37014600580389 9.6726014917547
-2.98531695279208 -9.97176714810458 -6.90232249173251 -9.93788691433993 -3.36483355435458 -5.45839472683993 -6.31699915799228 -10.9540173617276 -6.66382761868564 -13.2247502413663 -11.5281807986173 -4.39653178128329 -9.39641161831943 -10.6358105746183 -7.67121477994052 -5.63931055935947 -1.44789095791904 -3.59088297757236 9.72351197329434
-2.67136822613803 -9.6211668101224 -6.52512226971713 -9.87267933758822 -3.14848767193881 -6.6655012217435 -7.11529217633334 -11.4842725840482 -8.24897061261264 -14.4372125712308 -12.7736917582425 -5.3653188792142 -11.1244016734037 -12.1275354472074 -9.51684437665072 -7.16868267926303 -3.08303891095248 -5.53998814496127 7.17432631579312
-1.16793155670166 -6.75589275360107 -5.10017871856689 -8.22500896453857 -1.83948230743408 -4.44464015960693 -6.09091281890869 -9.53600215911865 -5.85654163360596 -11.9022760391235 -12.4968175888062 -3.85759258270264 -8.13054943084717 -10.5595388412476 -9.20974636077881 -4.96745586395264 -2.07141017913818 -3.4629430770874 9.35981845855713
-2.16771384152499 -8.70239325436679 -7.09502859982577 -8.9400126543912 -2.6684290972623 -3.48394652279941 -7.33370467099277 -9.93581648739902 -5.28770514401523 -10.9817339983853 -13.6467024889859 -4.11570998105136 -8.22777815732089 -10.9611746874723 -9.12742682370273 -6.45273466977206 -2.76689978512851 -3.73334570798007 8.56947926607999
-1.16794135353782 -8.79724623940208 -6.54200293801048 -6.7199013449929 -1.75507094643333 -2.22223593971946 -5.67952468178489 -9.09972121498802 -6.0353195884011 -11.9577515342019 -11.8965924002907 -3.83103301308372 -9.45150687477805 -11.7412445761941 -10.2600510337136 -7.06525923989036 -2.52374770424583 -3.94197776100852 9.19278691031716
-1.92600791237571 -7.49668471596458 -5.8851429679177 -7.40954367897727 -1.07481734535911 -3.81847541115501 -4.25398032448508 -8.86938254616477 -5.70921675942161 -12.1922528006814 -10.1465126731179 -2.2630955436013 -6.56032912514426 -7.64286582253196 -3.98735778115012 -1.670432732322 1.34194405295632 -1.8016468741677 9.4091046593406
-2.78014051263983 -8.272919290716 -6.16565763300115 -7.45683156793768 -1.88262998407537 -3.88776265924627 -3.55173932855779 -8.52401410883123 -5.72900068109686 -11.9142938787287 -9.39667379205877 -1.86773168390447 -5.24910222833807 -6.79129278009588 -3.436342828924 -1.01338445490057 1.12252748662775 -1.88048421686346 9.1470197504217
-3.63741722106933 -9.23888435363769 -7.36528434753418 -6.83370819091797 -2.36837997436523 -2.88748397827148 -4.08701362609863 -8.47533073425293 -5.6783260345459 -11.8842967987061 -10.9712852478027 -2.41547431945801 -7.79799880981445 -8.95490493774414 -5.09719696044922 -4.48652877807617 0.196561431884767 -2.85158958435058 9.52843818664551
-2.4629115971652 -4.46070479479703 -6.46009635058316 -7.00649642077359 -1.8797817143527 -2.24825667467984 -3.78994940844449 -8.07231711474332 -5.79076193896207 -10.7299957188693 -10.9577293309298 -1.76848601427945 -6.81116484728727 -7.58445738879117 -3.58844374743375 -0.368253699215977 0.963092812624843 -2.52574538317594 9.91628075512973
-2.34495204578747 -6.68149226795543 -5.44081348072399 -6.95090144764293 -1.41344302784313 -4.36182635914196 -3.75246280323375 -8.25283092151989 -5.37510722767223 -11.0795521129261 -9.01200526844372 -0.959982334483755 -5.15128940235485 -6.58518642078747 -2.37366527210582 -0.402018009532583 1.71908336986195 -1.19006580005993 11.2376680981029
-3.10231254751032 -10.1234631364996 -5.87145851308649 -7.33252380544489 -2.00845001394098 -4.47027633840387 -4.48439834768122 -8.2056641405279 -4.27031753713434 -11.2269863908941 -10.7049412553961 -1.87196014577692 -6.32077453786676 -7.45677803212946 -5.15718315297907 -0.923689348047429 1.3620906049555 -1.66325042898005 8.88964416330511
-5.1393557028337 -11.5058546499773 -6.53635124726729 -7.97068123383956 -2.63349442048506 -5.72149948640303 -4.14307121797042 -8.07415680451827 -3.09894661469893 -9.37209991975264 -10.099637074904 -1.12412361665206 -3.06531624360518 -5.64921860261397 -3.92686371369795 2.45114322142167 -0.300606770948932 -0.0040960745377987 12.2768892808394
-4.70167010914196 -10.9994282115589 -6.86887210499157 -9.0518459666859 -3.36481517444957 -4.82904094349254 -4.8512958873402 -9.02077525745739 -4.39442103992809 -9.44660419117321 -10.5108532298695 -2.01794856678356 -4.5745624889027 -5.79711574207653 -4.94413226734508 1.79450184215199 -0.122686802257192 -0.152201115001333 11.7521391521801
-4.32832075465809 -10.5194141994823 -6.81659818996082 -8.14597631801258 -2.90373541225086 -5.81022383082997 -4.31243826259266 -8.23875166286122 -3.25276495326649 -8.9496300350536 -9.90009237636219 -1.29758573878895 -3.93410803187977 -5.18328787196766 -2.24813200343739 2.62423585544933 1.37039636265148 -0.200824035297739 12.0214326251637
-3.47385772358287 -8.89658340107311 -5.57035049091686 -7.0472467769276 -1.65842231403698 -3.74788459431041 -3.8630369533192 -7.25012954365123 -2.02127441059459 -6.07543738972057 -8.68620666157116 -0.118743740428577 -1.77230437885631 -3.9106386531483 -2.59591659199108 3.16513553966175 2.22645965922963 1.27716842998158 12.7248450886119
-2.90448519966819 -9.89816996834495 -5.58934924385764 -8.33423564217307 -1.91466662667014 -1.98843333504417 -3.23546550057151 -6.66378543160178 -1.41785571358421 -5.9598879554055 -9.57929560921409 -0.158330414511941 -2.61877391121604 -6.82781741402366 -5.60059687874534 0.363699462197044 0.674591567299583 0.992903258583762 12.2139220497825
-5.36820965680209 -11.0855844584378 -7.99061947735873 -9.27838116559115 -3.48668461712924 -1.55777913006869 -4.22318440350619 -7.10044461163607 -1.35138493451205 -6.17359333905307 -9.01967411908236 -0.650609788027676 -2.95544796856967 -5.8728025523099 -3.50743084820834 1.95780390826139 2.70249384966764 0.696811858090488 13.078335944089
-0.614272126284511 -8.22011090191928 -3.85980511578646 -6.3168325510892 0.00251483050259793 -3.68554592999545 -6.13698864850131 -8.70008183392611 -3.9055776682767 -9.57079983624545 -12.242495545474 -2.90663243207064 -5.6830377665433 -9.06968594464389 -7.96146679791537 -2.00817204388705 -0.648787507143886 -1.96692753705111 10.8928389462558
1.34819593429565 -6.85185441970825 -4.16314134597778 -6.30523500442505 -0.369081592559816 -3.50692567825318 -5.22649965286255 -8.56416902542114 -3.10514268875122 -8.95586977005005 -10.9798565864563 -1.89842615127564 -5.39376649856568 -7.7430344581604 -6.75539407730103 -1.5760308265686 0.415836238861083 -1.3878270149231 11.1766461372375
0.751535458998248 -7.33718867735429 -3.00004191832109 -7.97698207335038 0.204809232191607 -5.99597735838456 -4.54878230528398 -8.90336604551835 -4.86211390928788 -9.39529796080156 -10.5802650018172 -1.45162578062578 -4.20121379332109 -6.0264739556746 -5.41482921080156 1.37515644593672 -0.346189455552533 0.237970395521685 11.3405790762468
-1.23264835531061 -9.26392887288874 -5.93831012899225 -6.89685009176081 -1.92397640401667 -4.71247051412409 -4.19937847310846 -8.00908230001276 -3.6476168459112 -10.4291739290411 -9.11830471212214 -1.41132686788385 -3.91561840230768 -5.41336582357233 -3.22069690877741 3.77688171213324 2.07199527567083 -0.211619836633854 10.4169144803827
-1.16884900873358 -9.24749471491034 -4.91806127374823 -5.98228742426092 -0.821417825872249 -2.4478159124201 -2.99932767694647 -7.48456861322576 -3.64643384760076 -8.75886442011053 -8.70439817255194 0.0122232263738447 -2.41422559564764 -4.52888967340643 -2.85537053888494 3.47590730840509 2.71986387426203 1.71439455205744 10.9807314699346
-0.492993822964756 -7.9043269070712 -7.00795697298917 -5.17728566256437 -0.949969759854405 -2.54828976717862 -1.81677388277921 -6.13477276888761 -2.1367487820712 -8.58074902621183 -7.89655827608976 0.488525876131924 -2.46787022677335 -4.3524413022128 -1.03700780001554 3.29331923398104 3.93549872311679 0.981899746981533 12.1732430544767
1.86065305363048 -4.09634004939686 -4.75586305965077 -5.43593965877186 -0.090423453937877 -2.14135538447987 -2.01916872371327 -6.04920946468006 -1.34766374934803 -7.87027346004139 -7.70807634700428 1.16660703312267 -0.989675391804088 -3.12754045833241 0.0134068835865371 5.14256585728038 3.80233777653087 1.68605626713146 13.2651645053517
1.67951041134921 -4.78363389101895 -5.4821984204379 -5.78952759829435 -0.0912300976839937 -2.58414239016446 -3.06937760439786 -7.3540360364047 -2.5382115277377 -8.54059380618009 -8.59139794436368 -0.270587626370517 -1.13581818667325 -3.78067368594083 -2.33061570254239 3.27445536526767 2.87563162716952 0.680059727755459 12.2477405634793
3.14686486504295 -3.25170042731545 -4.77550413825295 -5.41482069709084 0.268368694999001 -3.12738516547463 -3.70738890387795 -7.6947546265342 -3.11319639899514 -9.42908385016701 -9.65024473883889 -0.718243624947288 -2.16139319159768 -4.68641379096291 -2.04892256476662 3.83384892723777 3.40530869744041 -0.0814180634238504 13.8076171614907
0.627110507271507 -5.14534470818259 -2.87218568108299 -5.23747536919334 1.21577933051369 -4.35184571526267 -2.35867402336814 -6.79601571343162 -2.81446740410545 -8.51749131462791 -7.80173394463279 0.114243533394554 -0.945361111380837 -2.62000748894431 -1.29604813835838 4.67456724860451 4.09319498755715 1.44647886969826 13.8552685044029
1.82455110549927 -3.2206130027771 -2.61166715621948 -5.87830686569214 0.8608078956604 -5.41046667098999 -2.98339986801147 -8.02665281295776 -4.20719861984253 -8.25441122055054 -9.14913129806519 -1.16144704818726 -2.40156316757202 -3.88179159164429 -0.894786357879639 3.17486143112183 3.87167978286743 -0.311717510223389 12.0685429573059
1.56770138307051 -4.21836085753007 -2.87792392210527 -6.45811076597734 0.530523343519732 -5.54742236570878 -4.16022487120195 -8.57282062010331 -4.43635745482011 -10.0265903039412 -7.00610347227617 -1.55518718199296 -3.17331691221757 -3.97052379087968 -0.0354995294050724 3.78336624665694 3.56990723176436 -0.904172853990033 11.3089538054033
3.23000741438432 -4.63287043137984 -1.26581835313277 -5.15195917649703 2.10547566847368 -4.5867660002275 -3.01341700120406 -7.91715693040328 -5.01265978379683 -10.704054589705 -8.54357218308882 -1.43654512925582 -3.25190043015914 -4.79331659837203 -2.06430124803023 1.96208882765336 3.39971089796586 -1.24778246446089 10.812336210771
1.17684277621182 -5.44164553555575 -4.67558947476474 -6.26550570401279 -0.0742024508389569 -4.98327914151279 -4.63994685086337 -8.03711977871982 -3.1649788943204 -9.52229967984286 -8.34957590970126 -0.557007702914152 -1.73668566617099 -4.33631411465732 -2.48609820279208 2.8152457150546 2.63164719668302 0.555527773770418 12.5548468503085
1.07410619909113 -5.57162477319891 -3.50176431482489 -6.02774240320379 1.12378309423273 -4.3050518209284 -4.48173524683172 -8.72405244653875 -5.37175370996649 -12.4650688344782 -10.7534237081354 -2.59890748804266 -4.7552585775202 -7.65775110071356 -4.33391954248602 -1.02288438623602 1.09140203649347 -2.43290902918035 10.0218925302679
0.375568277185614 -5.91213046854192 -3.12314616983587 -5.51944553201849 1.10384739095515 -1.76015865152532 -3.89803897684271 -7.56040584390814 -4.08535205667669 -10.1828271085566 -10.4660397702997 -1.4754601651972 -3.7242280179804 -6.90335666483099 -2.70621501749212 0.0187758272344425 2.21797931844538 -1.26407443826849 12.7449697321112
1.49924714348533 -3.89806120612404 -4.34739058234475 -4.09301130988381 1.41422707817771 -1.47138731696389 -1.7614912293174 -6.18624251105568 -2.58195822455666 -9.49898474433205 -8.86850683905861 0.0709653594277135 -2.88048498847268 -5.55393736579201 -1.98021834113381 1.35802323601463 3.17054421684959 0.485598156668924 14.3781853415749
2.08460891897028 -3.80276786630804 -4.12861549204046 -5.31604682748968 0.816454774683173 -3.51972114389593 -2.82032691782171 -6.96061622446233 -3.78930007761175 -10.216025465185 -9.55915176218206 -0.784880750829522 -3.02637779062444 -6.21773063486273 -3.26229774301702 0.0193222826177433 2.24285209829157 -0.640257948095147 12.8032802408392
1.32181595889005 -4.07506132992831 -5.88684225949374 -5.32773352536288 0.831400385769932 -2.33491660031405 -2.93760252865878 -7.50056219967929 -4.09272719296542 -9.07345915707675 -9.83812666806308 -0.762383946505459 -3.08032942685214 -5.90467596921054 -2.75721121701327 -0.0390963641079978 2.401821604642 -0.579047688570888 12.4096889409152
0.164203704487193 -7.26403993259777 -7.15468209873546 -6.53500741611828 -1.74148172031749 -4.22187799106945 -4.49835961948742 -8.37384408604015 -3.8574141849171 -9.54248613010753 -10.3836745608937 -1.50572007786144 -3.122556625713 -6.29921144138683 -2.99040406833996 -0.130166946757925 2.62353330958973 -0.96115106235851 12.4814253460277
1.5775147264654 -4.29489509409124 -6.72572128122503 -6.05498878305609 -0.983144682103937 -2.15036765878851 -3.38218681162054 -6.16152564829046 -1.63938133066351 -8.45847884958441 -9.07910339182073 -0.0220565015619449 -1.67048446481878 -5.40244476144964 -2.07212440317327 0.939024049585516 3.3680945223028 0.990268785303289 13.5882788484747
-0.173659584738992 -5.9795448996804 -6.8894455649636 -7.83128096840598 -2.25621726296165 -5.03222968361595 -5.5232289054177 -8.82821204445579 -3.92171218178489 -10.2967255332253 -10.6428997733376 -1.93070914528587 -3.04527404091575 -6.59962394020774 -3.6151764609597 -0.0441277243874296 1.88803742148659 -0.874276421286844 12.733792998574
0.415505053780297 -6.50669991753318 -6.03284394524314 -7.64245164177634 -1.59636819145896 -4.53227555535056 -5.17850434563377 -8.29119431755759 -3.06164872429587 -9.78480279228904 -10.2578595855019 -1.40723168633201 -2.95870911858298 -7.27855241081931 -3.57078683159568 -0.814587948539039 1.14002096869729 -0.454577801444312 12.4932094834068
-0.00741159265691493 -5.68400155847723 -7.5171009237116 -7.80516778772527 -2.6501575643366 -4.25411950891668 -5.70990907495672 -8.39317476099188 -3.17580568140203 -9.8651233846491 -11.1059986287897 -1.72197305505926 -3.14248620813543 -6.91308938806707 -3.85428582971746 -0.534940355474298 1.73378027135676 -0.601052873784845 12.9695781534368
1.90063493035056 -3.26239569403909 -5.96084959723733 -5.0988806030967 -0.809085681221703 -2.52667219855569 -3.67249090888284 -7.2405985138633 -3.1578577301719 -11.1993406555869 -9.58733160712502 -1.18260748603127 -4.47204001166604 -7.65656836249612 -4.58703596808694 -1.42379935004494 1.14235894463279 -1.06069929816506 11.0117584922097
2.74906259016557 -3.75459570451216 -5.67672438188033 -4.44623274369673 0.754254393144087 -2.10986036820845 -3.37756628556685 -7.26892370744185 -2.85827726884322 -9.89883894486861 -8.450142808394 -0.435051866011186 -2.83012289567427 -6.24140638871626 -3.01569838090376 0.0610380692915484 2.44820313887163 -0.0369958357377485 12.1833577676253
1.60810080441562 -5.12954148379239 -6.05184182253751 -6.69733056155118 0.497783574191008 -4.23337945071134 -5.30793580141934 -9.39646729555997 -4.78423127261075 -10.800182429227 -11.1084805401889 -2.45558747378263 -3.52787217226895 -6.3272725018588 -4.56768044558438 -0.0633126172152423 1.20211974057284 -1.29261406985196 11.7734159556302
-0.830913101543079 -8.08039239536632 -7.85020784031261 -9.04942468296398 -2.31322244297374 -5.83610490452159 -6.47171167026866 -10.5627112735401 -6.04308465610851 -13.0143504489552 -12.3500419009816 -3.58428147922863 -3.54246095310558 -7.19290116917003 -5.81038812290538 0.996050323139539 -0.0105777133594849 -2.057517563213 9.95661112178456
-2.10516937429255 -8.8885327165777 -8.18942459279841 -10.4391747301275 -4.45926674062556 -6.39419372731989 -8.38216980153864 -11.215778428858 -5.92389686757868 -12.5488835161383 -12.6559124773199 -4.50935943776911 -3.68966682607477 -8.05886276418513 -6.91791160756891 0.461976926976984 -0.439645845239813 -2.39140327627009 8.64518157785589
-4.21514831889759 -12.6357682834972 -10.4348424564708 -11.0763257633556 -5.13977943767201 -5.9114316593517 -8.6055005680431 -10.7956079136242 -5.8618425022472 -11.3532861362804 -13.3994344364513 -4.54026161540638 -5.21161400188099 -9.38327537883412 -9.35251366008412 -2.04542671550404 -2.84601913798939 -3.09794174541127 8.57499946247448
-1.94776683287187 -10.4653411431746 -7.70708613829179 -9.95814090208574 -3.69070773558183 -6.1703258080916 -7.37268596128984 -10.7768435998396 -6.315322451158 -12.7851481957869 -11.5472026391463 -3.92717509703203 -5.1964431329207 -8.89265399412675 -7.31219249205156 -2.38844066099687 -1.59929995970293 -2.98424296812578 9.62603611512618
-1.88043103651567 -9.6708439393477 -9.25582395033403 -10.0539425416426 -4.22084317640825 -7.61742101149126 -8.31837544874712 -12.1489246888594 -8.09927068190141 -11.9983452363448 -13.9000214143233 -5.13012967543169 -5.42706761793657 -9.28688703016801 -8.3504265351729 -1.71073613600297 -1.99811826185747 -3.76916394667192 9.63828959031538
-1.75979288274592 -9.75081499273127 -6.10184534246271 -7.1290021722967 -1.89894731695002 -4.64633424932306 -3.78521784002131 -8.8420205896551 -7.7541013544256 -10.9145208185369 -9.43461282903498 -1.97715814763849 -0.700783330743963 -5.55624635869806 -4.9392991846258 1.87220899408514 0.292035501653498 0.616725366765802 12.2729329282587
-1.49656604420055 -9.4929592479359 -5.04749606739391 -7.33932613026012 -1.3915245402943 -4.9022667277943 -3.71395991932262 -8.53794978748668 -6.23977588306774 -11.1307556499134 -9.91171764026989 -1.74652026783336 -0.370074497569693 -4.75968097339977 -4.72064136158336 3.07628895152699 -0.297833668101919 1.20568348277699 12.0284030567516
1.76222592267123 -5.74546259966764 -5.68731326189908 -7.65346926775846 -1.0640756520358 -3.53887385455045 -3.17727870074186 -8.04822939959439 -5.36705607500943 -8.7646371754733 -8.10441226092252 -0.752666655453769 0.896232422915372 -3.57662409869107 -4.02507418719205 3.82247811230746 1.26172238263217 2.48017483624545 10.9065206614408
2.50802426771684 -4.72844690843062 -3.37265581651167 -7.22600168748335 0.124147467179732 -3.38768000169234 -3.01983828111128 -8.21453661485152 -5.62674326463179 -9.10815615220503 -7.64809031053023 -0.974468179182573 -0.0630187468095258 -4.31648439927535 -3.59447474046187 2.24218373732133 1.13850408033891 1.7728214784102 10.1771936936812
1.48759095452048 -5.75337393500588 -5.23641569831155 -8.72059424140237 -1.38175184943459 -4.15021689154885 -3.40583594062112 -8.50248129584573 -6.27854521491311 -11.1528471253135 -10.2349718353965 -1.67543776252053 -0.634458377144554 -5.78544600226662 -4.36555273749612 1.50878350517966 0.444303677298805 0.856485531546852 10.1114131667397
-0.51903386549516 -8.64713330702348 -6.63562436537309 -7.86942334608598 -0.994682745500043 -5.64868779615922 -2.8730167909102 -6.82009358839555 -1.79933019117875 -5.24927564100786 -6.86352200941606 1.28921083970504 1.39801363511519 -3.85579724745317 -3.72684522108598 1.43028978867964 1.31715349717574 3.95048765702681 11.798415704207
0.875752249631013 -6.92941590222446 -4.81495972546664 -6.67466851147739 0.43795851794156 -0.752705773440276 -0.562749108401214 -4.65350647839633 -0.205672463503753 -6.47837944897739 -6.27390976819125 2.21720007983121 2.41062048998746 -3.28066178235141 -3.31073876294223 1.67795065966519 2.20524291125211 4.4269569310275 11.855910578641
0.717712133580989 -5.7116663759405 -5.24708584005182 -7.12361553365534 -0.370594293420965 -3.61926868612116 -2.19658687764948 -7.07559230977839 -3.47976139241999 -7.57426860982721 -8.72312191182917 0.288408010656184 0.994827001745051 -4.79273060018366 -5.39198139364069 0.278373449498957 0.153094976598567 3.00440570657904 10.2014214689081
0.637870753895154 -5.61581424366344 -4.70586398731578 -7.39498141895641 0.119607890735974 -4.94896892200817 -2.31417850147594 -7.15117076526989 -4.24768642078746 -8.53256229053844 -7.52463344227184 0.498678172718396 0.549514735828748 -4.17924693714489 -3.31692126880992 1.29939838756215 1.32536503184926 3.29359146464955 10.0695857654918
1.64788948405873 -3.66970885883678 -3.70366729389537 -7.03423560749401 0.691964496265758 -4.18894065510143 -2.05107749592174 -6.47456992756237 -3.13139022480358 -7.77378524433483 -7.5000673640858 0.561631549488414 1.2001165043224 -4.22632278095592 -2.95208610187877 2.45398651469838 1.60151993144642 3.28302704204213 10.891593803059
3.10897131833163 -4.39529065218839 -4.26001385775479 -5.26486615267667 0.599395474520598 -1.6450007351962 -4.33753041354093 -9.23983410921964 -9.48730115023526 -14.4923251065341 -10.965324679288 -4.31240300265225 -6.16119984713468 -9.29877308932218 -5.39198140231046 -2.67316464510831 -1.43850926485928 -3.34724644747647 8.34583636197177
2.08208280043169 -4.62331766648726 -4.30670351548628 -6.18516344590621 0.120533041520552 -1.29519457383589 -3.33096689744429 -8.39066309495406 -8.2301139311357 -12.9731044249101 -10.3520907835527 -2.28813166184859 -5.58244318528609 -7.67448801560835 -5.53790659470992 -0.667539544539018 -0.266305871443315 -1.84588427110152 8.85838323072954
1.77913162925027 -6.10529639504173 -4.9170391776345 -5.25489356301048 -0.0909569480202421 -1.34267356178977 -3.4973442771218 -7.9216892936013 -6.59789397499778 -9.5621693351052 -10.6228745200417 -1.73657729408958 -3.54697539589622 -6.4683144309304 -5.02659728310325 0.00750611045143756 -0.065120003440164 -0.532376549460672 10.2275664589622
2.00871024565263 -4.5463453726335 -4.94549049897627 -6.2649847464128 -0.334162373976273 -2.58279480500655 -4.19530548615889 -9.13058342500166 -6.95842423005537 -11.7807947592302 -12.567858357863 -3.55566277070479 -7.27822937531905 -10.3416506247087 -6.56153740449385 -5.63517059846358 -0.98078026338057 -2.88511528535323 9.29856524900957
0.66573045903986 -7.46845342462713 -4.25190259760076 -5.75983716791326 0.278498632257634 -1.30314924066717 -5.51084234064276 -8.61860181635076 -4.98511983698065 -10.4198446447199 -11.8430509740656 -2.96246816461737 -4.88104726617987 -9.23916341608221 -9.74755575006659 -3.63063718622381 -0.806225794011898 -1.51364614313299 11.4831580942327
-0.729403218356047 -7.52161856564609 -4.93069525631991 -4.93387862118808 0.381596842679109 -0.105717381564055 -0.685152730074797 -4.17774458798495 0.409299174222078 -4.00257941159335 -7.2345912066373 2.28459481326016 -0.652041157809172 -3.98912115964023 -3.7789027300748 2.12994317141446 2.37761048403653 3.50377492037686 12.6913350018588
1.02577584006569 -6.47477156899192 -3.40801245949485 -5.26001746437766 1.35270302512429 -0.605651924826883 -1.56279761574485 -3.35179526589134 1.02529518821023 -3.30493170998313 -7.2697792746804 2.23167031028054 -1.69396025917747 -5.13900573036888 -2.51780326149681 1.01470558860085 3.43984883048318 2.65038197257302 11.8163675568321
-0.0702653971585363 -6.71958790692416 -4.94864712628451 -8.53448735150424 -1.10939846905795 -7.0766111460599 -5.40300999554721 -9.77016125592318 -5.90815602215854 -10.7958055582913 -11.3675142374906 -3.27501355084506 -7.33645497235385 -8.18398915204135 -6.15672551068393 -1.24015103253451 -1.20869503888217 -2.9532266703519 5.84128417101773
0.489593375812877 -7.23491872440685 -5.55784047733654 -8.42261518131603 -1.24693502079357 -6.56710828434337 -5.1136247028004 -8.76282704960216 -5.03939260135997 -10.137386452068 -11.3387967456471 -2.46675122867931 -6.33523381840099 -7.87827695499767 -5.12002957950939 -0.771265159953725 -0.582162987102162 -1.75989926945079 7.46572576869618
-0.662969103726475 -7.27938984957608 -4.86815404024991 -6.00190495577726 -0.0533213528719827 -1.23889111605558 -2.60882329073819 -5.75361775484952 -1.42313527193937 -8.54272030917081 -8.24768590060147 0.990696438876064 -1.32202290621671 -4.70981167879972 -3.04979275790128 2.38750697049228 2.08463335904208 1.36147166165438 11.7785511103543
-0.563142039559104 -8.95721552588723 -4.91837427832863 -5.01391337134621 0.618994496085428 -1.48670885779641 -0.827443339607932 -4.76518938758156 -0.241801478646018 -5.27823183753274 -6.50637362220071 2.04580571434715 0.287712834098123 -1.87961313941262 0.737551472403787 4.85213734886863 5.68587949059226 3.63131787560203 14.4235227324746
-0.0308795235373758 -7.64727738120339 -5.35493805625222 -5.71731331565163 0.20442816994407 -1.45030548789284 -3.1286769173362 -5.7096152565696 -2.20063164450906 -10.0343585274436 -9.3314357063987 -0.590634848854759 -3.11858895041726 -7.39813759543679 -3.66655686118386 -0.519849326393821 0.669622872092507 0.214617226340554 10.0696301200173
-2.5404276674444 -10.4817251985723 -7.87281559163874 -9.14452694112604 -3.2466044252569 -4.37521122152155 -6.43430660421198 -9.12194202596491 -4.66461513692682 -8.9083475893194 -11.939298135584 -3.08186100179499 -5.67003582174128 -7.84367702657526 -5.48275707418268 -0.527387124841862 1.14318706339056 -1.6936373537237 8.53404285257513
-0.55572681427002 -8.69123439788818 -4.48570613861084 -6.47215442657471 -0.416244316101075 -1.3728235244751 -3.37771587371826 -6.38178234100342 -2.01188831329346 -6.91605739593506 -9.55469303131104 -0.104827690124512 -3.72980861663818 -5.65629940032959 -2.83711605072022 0.896969032287597 2.7217695236206 -0.13967685699463 11.1678583145142
-1.02663258639249 -9.40359524813565 -7.81432751742276 -6.72597149935635 -1.2661002072421 -2.2330019864169 -3.70332364169034 -6.767570773038 -2.42241887179288 -7.76464680758389 -9.15628842440518 -0.537912646206941 -3.85750607577237 -5.59604863253507 -2.97319821444425 0.911357602206145 2.97053118619052 -0.0242579373446361 10.5161873904142
-2.5012037190524 -9.8934156331149 -6.44064349261197 -6.65037554827603 -0.711633864316074 -1.51247233477506 -2.16707629290494 -5.65329379168424 -1.39480418291959 -5.96509188738736 -8.42532176104459 0.913039979067715 -2.31917018023404 -4.88603037920865 -2.09576243487271 1.09792691144076 4.28585129651156 1.18954258832064 11.3241470423612
-0.847507970983333 -8.137527959997 -5.85403491800482 -5.79433109110052 -0.469353216344661 -1.85546733682806 -2.44756748026068 -6.39971210306341 -2.68898059671575 -7.49015857523138 -7.83903362100775 0.0836996858770185 -4.19101383035833 -6.27421428507025 -1.93297817056829 -0.393703954870052 3.08580444509333 0.116244775598698 11.7881831949407
-2.97843193574385 -10.2762987570329 -7.22235703034834 -8.289289708571 -1.81562828584151 -3.57320618195967 -4.19668793244795 -7.35744499726729 -3.76060127778487 -8.40228867097334 -10.5145704702898 -1.26029228730635 -4.98757576508956 -6.70399307771163 -2.83126282258467 -0.495552297071978 2.3772199197249 -1.30816864533858 10.7744524522261
-2.42590250535445 -8.68022646470503 -7.32444872422652 -6.83637156053023 -1.63049807115035 -3.03637995286421 -4.00196947617964 -7.12401308579878 -3.5941649870439 -7.85668291612105 -9.4992114500566 -0.817177911238236 -4.23944773240523 -6.80372919602828 -2.5544921354814 -0.445086617903275 2.23912129835649 -0.775099893049759 12.4187973542647
-2.91733907352794 -10.2664983142506 -6.73887799869884 -8.32514547001232 -1.93556760441173 -3.01592420231212 -4.23864911686291 -7.53520177494396 -3.87745069156994 -8.89722036014904 -10.5315148700367 -1.10601590763439 -5.12112210880627 -7.51545690189709 -3.27426503788341 -1.76639531742443 1.02624155391346 -1.09317372928966 10.9366691242565
-3.77090566808527 -11.1262447183782 -9.27078741247004 -9.06736295873469 -3.48817747289484 -3.47511404210871 -5.33693807775324 -7.66151922399348 -3.49025457555598 -8.18594282323664 -10.8780929392034 -1.55875127965754 -4.96395605260676 -8.01954763585871 -4.09502332860773 -0.995686704462226 1.22464448755438 -1.35094183141535 11.7265685254877
-3.22028471339832 -11.4565689693798 -7.8893158565868 -8.33401609767567 -3.0102989803661 -2.27923895228993 -3.92414976466786 -6.59204222072254 -1.71096350062977 -6.6894867550243 -9.10249258388172 -0.218859923969614 -3.4769737850536 -6.25238348353993 -3.4590294491161 -0.348939193378794 2.69568704258312 0.447758423198355 11.9906933177601
-0.217164663835007 -7.34650960402055 -4.67087521986528 -6.7241398377852 0.295444817976517 -2.15652623610063 -2.57793012098833 -6.0688892884688 -2.01429906324907 -7.02864613966509 -7.37591519789262 1.09299120469527 -0.519042639298874 -2.87805715040727 0.00841173692182906 3.4434102491899 5.27491602464156 2.35276255174116 11.3532064871355
-2.2935471274636 -10.0413899161599 -6.91109320900657 -7.17650458595969 -1.33991668007591 -1.62430236122825 -1.60961577675559 -5.30871436379173 -0.429264519431374 -7.80174872658469 -6.82829901955344 1.59135391928933 -0.603542778708718 -3.27891776344993 -0.61745307228782 3.26235344626687 4.1766791603782 2.53999092795632 13.1032161972739
-0.616869579661977 -7.34830344807018 -3.4471117366444 -5.30242789875377 0.93755089152943 -0.533585201610219 -1.19604362141002 -4.15147079120983 -0.722965847362172 -7.89185966144909 -7.41694701801647 1.64876304973255 -1.49938834797252 -3.67087043415416 -0.0868173946033828 3.27191482890736 4.65281330455433 2.59128509868275 13.292545188557
-1.54896628639915 -7.99498641274192 -5.2570351340554 -7.04706465981223 -0.457302925803443 -2.05703818581321 -2.8597897269509 -6.00099456093528 -0.936655876853248 -7.93250739357688 -7.52756011269309 1.23914635398171 -1.43079268715598 -3.39374625466086 -0.675362465598365 4.31008637168191 4.32631123282693 2.88630688407205 13.4458948395469
-2.17086505022916 -7.76223849383268 -2.73842524615201 -5.99199771014127 0.466061600771816 -1.37524508562955 -1.42611025896939 -5.074757567319 -0.790059080990879 -7.76218890276822 -6.93689440813932 1.451214799014 -1.11735629168424 -3.60756205645475 -0.435734740170567 3.61470604809848 4.1495494929227 2.73057652386752 13.365946301547
-2.73178234967319 -8.71598568829623 -6.69305554303256 -7.44724217328158 -1.12658253583041 -2.42916241559115 -2.87663212689487 -6.23248234662143 -1.47302380475131 -8.82846394452182 -8.40652600201694 0.639305678280916 -2.05971852215854 -3.92804661664096 -1.62735691937533 3.67305144396695 3.33965262499722 2.55720576373013 11.6173439892856
-2.3806207483465 -8.92539957219904 -4.90315797979181 -6.34043291265314 0.182718485051936 -1.60209062749689 -0.976877004450017 -4.61679628545588 -0.441938192194158 -8.13299730474299 -6.81945017034357 1.90139028375799 -1.47520044500178 -3.78673341924494 -0.3806264703924 4.43711873834783 4.62895128076727 2.57203695123846 12.3511330777949
-2.26315201846036 -9.63677491274747 -5.73392762270841 -5.28359688845548 -0.0744694623080164 -0.977480784329501 -1.81483925906095 -4.93375481692227 -0.443209544095126 -7.88544358340177 -7.17098321047696 1.69795332821933 -1.58486069765958 -3.68628968325528 -0.852364436062899 3.25267039212314 4.57966624173251 3.09354029568759 13.283130272952
-3.62819495634599 -10.4336225076155 -5.76092734770342 -6.13521590666338 -0.960310129685837 -0.423231272263962 -0.227697519822556 -4.12995543913408 0.0298250631852568 -6.62385001616045 -6.09515395597978 2.66203865571455 -1.14730849699541 -2.40072265104814 -0.246803431077439 4.54936108155684 5.90168747468428 3.37129673524336 12.7457149939104
-2.37990095832131 -9.68176176764748 -4.98130514838479 -5.37838270880959 -0.227931048653343 -0.866148974678733 -1.5759744904258 -4.53982641913674 -0.833941485665061 -8.10015776374123 -6.79708578803323 1.26296708367088 -2.13937666632912 -3.55046370246194 -1.6940279267051 4.11714265129783 4.09757230065086 2.52575013420799 10.974546883323
-2.68825989636508 -10.2415073481473 -6.23266297253695 -6.74819832715121 -0.96664887341586 -1.98909645947543 -2.42368012341586 -5.88865548047152 -1.66631012829867 -8.51507073315707 -8.24571686657992 0.919413748654453 -2.61670761975375 -4.17247658642856 -2.03460770520297 3.66964358416471 3.5320178898898 1.88836592760953 11.0928818616
-2.33743991851806 -8.89868679046631 -5.41904010772705 -7.37903347015381 -0.745894813537596 -2.28170146942139 -2.50095691680908 -6.15174617767334 -2.123069190979 -9.57725658416748 -8.96692218780517 0.387699699401857 -3.69046535491943 -5.45759906768799 -2.7312463760376 1.90827617645264 3.11493072509766 0.713209724426271 10.5025869369507
-3.20590028762818 -9.65004358291626 -6.24331674575806 -6.95956811904907 -1.46241006851196 -2.10408220291138 -3.1019268989563 -6.33453378677368 -2.25597200393677 -8.54090127944946 -8.78071985244751 0.0510691642761216 -2.4221344947815 -5.08402070999146 -2.66543588638306 2.61659421920776 3.06413640975952 1.32089223861694 10.417288684845
-2.78657269044356 -10.0019772009416 -6.75074886842208 -6.70025562806563 -1.36000752015547 -2.59402203126387 -2.85396503968672 -6.73087238831954 -3.24021267457442 -9.38058018250899 -9.20192455811934 -0.0870296911759816 -2.10854076905684 -5.18950771851973 -2.47951817079024 2.63742709593339 2.44368625120683 1.10484004454179 9.46848845915361
-3.21259424036199 -10.1575405294245 -5.86452028101141 -6.66316911523992 -0.904807298833674 -2.24111482446844 -1.30513879602606 -5.67234536951239 -2.16926881616766 -8.76120874231512 -7.48729059045965 1.1854884927923 -3.09241983240301 -4.44039270227606 -0.658883302861994 2.25004842931574 4.1801755731756 1.02927854711359 9.95782926732844
-3.44595533717762 -10.6875572811473 -4.84708601344715 -6.28330618251454 -0.361286224018443 -1.52213102687489 -2.17404943812977 -5.11521536220204 -0.672296584736216 -7.87595373500477 -7.44065100062977 1.70012086521496 -2.51679998744618 -4.10295683253895 0.881704269755971 2.57297605167736 5.4823788989674 2.2982329715382 10.858378349651
-1.04285645051436 -8.55835175080733 -6.46500229402022 -4.90218567414717 -0.489654775099321 -0.539528127150103 -2.45744919343428 -5.07342171235518 -1.13811707063155 -8.84265350861983 -8.00991844697432 0.904098276658491 -2.40165161652999 -4.90407013459639 -1.37672066255049 2.31627631620927 3.68901324705644 1.04914260344072 8.28109622435136
-0.833495382829145 -7.44880223707719 -6.59055638746782 -5.58775830702348 -0.821355108781294 -0.00378919081254381 -1.32250714735551 -4.78565335707231 -0.160718206925825 -7.95370030836625 -7.80102277235551 1.52317118211226 -1.9190933747725 -5.05385327772661 -1.69617963270708 1.87690615220503 3.04083036942916 1.02348589463667 8.70725607438521
-1.15248784151944 -8.61717518893155 -6.36598881808194 -6.09897526827725 -1.15765484896573 -1.04905232516202 -2.58802136507901 -5.82526501742276 -1.88371380892667 -9.44001492587003 -9.00010594454679 0.160639676180754 -4.16891774264249 -5.54549511996182 -1.28455266085538 1.66476717862216 3.2772254076871 0.155535611239348 8.26061049374667
-1.08804162632335 -8.58428796421398 -4.60860093723644 -6.06177552830089 -0.238851868022572 -1.15190347324718 -1.65162690769542 -6.1856597293507 -3.88039239536632 -10.9026511539112 -8.04970582615245 -0.899633728374134 -4.69306024204601 -5.22939332615245 -1.19327958713878 1.00916258205067 2.89772287715565 -0.876240097392689 6.99114672053944
0.354269391840155 -7.82700502222234 -4.65171014612371 -6.02209245508367 0.112020856683905 -3.695207231695 -1.62562715357 -5.80260431116277 -1.85475694482977 -8.97957574670965 -8.19689142053777 0.632713682001288 -3.45405732935125 -4.31062280481512 -0.142932527715509 1.68129003698176 4.44342935735529 0.378933317011054 9.53174913579767
0.421240364421497 -6.73009439815175 -4.10451265681874 -4.60900827754628 1.29457906376232 -1.80888124812733 -1.02903124202382 -5.23363252986561 -1.2032713543285 -8.47326418269764 -7.15436121333729 1.48349240909923 -2.67234751094471 -4.32237001765858 0.177477394450793 1.2555966724049 4.26868871342052 1.570288215984 8.96744397770275
0.349413247541946 -7.66492619947954 -6.19390073256059 -6.10316625074907 -0.708659796281296 -3.3009392304854 -2.40430036024614 -6.63131490187212 -4.80452504591509 -9.8231503053145 -8.212188391252 -0.913413672013718 -6.56754460768266 -6.95545926527544 -1.90721478895708 0.387251229719681 2.17086634202437 -1.37889066175981 6.36625132127241
0.648431483182041 -7.73668318661776 -4.89029532345858 -5.2968543139371 0.351060572537509 -2.74043875607577 -1.26570731076327 -5.48199301632968 -3.47953444394198 -9.69869452389804 -6.61924963864413 0.016570750149814 -4.79410773190585 -6.89306097897616 -2.07913809689608 -0.675035771456631 2.53233117190274 -0.531227406588467 7.38626927462491
1.64050631089644 -6.79688687758012 -5.51683278517289 -5.31347318129106 -0.176355795426801 -2.6372932954268 -2.35417790846391 -6.54926343397661 -4.06019826368852 -10.8010315461592 -8.04615827040239 -0.95192189650102 -5.09009595350786 -7.17166943983598 -2.45684094862504 -1.12713857130571 1.31322626634078 -1.54398770765825 6.70645479722457
-0.401152021234687 -8.62619436437434 -6.23352277929133 -6.09444082433527 -0.711651212518866 -3.4894851511175 -2.54964483434504 -7.14356840307062 -3.97211683446711 -11.417211896723 -9.50936735326594 -1.49805105382746 -5.69497907811945 -9.40802992040461 -3.1921047037298 -4.09398496801203 0.200078600103204 -2.13738477880305 5.31230890100652
-2.01484748666937 -9.80863258188421 -6.64707824533636 -7.39482375925238 -1.25274345224554 -3.54152747934515 -4.26597472971136 -7.35999366586859 -5.28704139536077 -12.7062480146235 -10.6886012250727 -2.33253738229925 -6.90415832346136 -9.33880492990667 -4.61223861520941 -2.2813346082514 -0.163574903661555 -3.37140914743597 4.14541557485407
-0.475069115378641 -8.35560805580833 -7.22901732704856 -6.98735434792259 -1.95058257363059 -4.06440360329368 -4.20059783241966 -8.79244429848411 -6.19476706764915 -13.1385822989724 -11.3170223929665 -2.63149840615013 -6.0621262290261 -8.94180495522239 -5.46854407570579 -1.29177100441673 -0.279838631369852 -2.27940184853294 5.89279167868874
-1.64666285081343 -10.373643060164 -9.02558435960249 -6.73458017869429 -2.67616762681441 -3.78781237168745 -4.98199190659956 -8.05630220933394 -3.38009371324019 -10.573256631331 -10.6170054869218 -1.64191927476363 -5.30588068528609 -7.75594820542769 -5.64270891709761 -0.67730822129683 0.182278494401412 -0.985592980818314 7.01184735731645
-1.38182697296143 -9.36837062835694 -7.72992572784424 -8.75857219696045 -2.90680561065674 -4.34024295806885 -5.22975025177002 -8.50519809722901 -4.27573833465576 -11.7404790878296 -11.1634870529175 -2.16104373931885 -5.59399662017822 -8.87808666229248 -5.97977886199951 -1.57938060760498 -0.587990379333498 -1.96349773406983 5.5724910736084
-1.74184657877142 -9.66667033975775 -8.26067210977728 -7.55164577310736 -2.71118594949896 -4.25422145670111 -5.3963513547724 -8.01761676614935 -2.86770870035345 -10.3413834745234 -10.28730060404 -1.36150028055365 -4.24011661356146 -7.33716251199896 -4.34514285867865 -1.17223789041693 0.988158685510808 -0.482498663122005 7.07996223623102
-0.87139465158636 -7.07861663644964 -8.75082542246038 -7.51348449533636 -2.19770194833929 -4.90658523386175 -6.47220184152777 -9.92426826303656 -5.6336913282221 -12.62381698435 -11.9713034803217 -3.49364806955511 -7.86737777536566 -9.10035087412054 -5.53975250070745 -1.82061912363226 -0.50415946787054 -3.1005110914057 4.88207672292536
0.0393429149280884 -5.60177227367054 -8.93669124950062 -6.06051823009144 -1.53867527354847 -4.76729008067738 -4.97486111034047 -9.08195492137562 -5.92948337901722 -13.0443133961071 -10.7403964649547 -3.59312816966664 -8.08586689342152 -10.4104957233776 -7.2292575489391 -2.95209118236195 -1.76039883006703 -3.65772816051136 4.78070167194713
0.197979658300227 -4.69881942922419 -8.69823196584528 -5.49499443227594 0.183022230321711 -2.77730491811579 -3.46623352224177 -7.69220665151423 -4.01261833364313 -11.9240773027593 -9.90630653554743 -1.96072319204157 -8.04224899465387 -8.85915878469294 -4.97146919423884 -1.1577408617193 0.298199384862727 -2.64273384267634 5.99890300577337
-0.267606501145796 -5.83017707304521 -8.10676932768388 -5.84668899015947 -0.675204996629194 -3.84461951689287 -4.09113288359208 -8.37419295744462 -5.14268279509111 -12.501123194261 -10.3356874032454 -2.06059623198076 -6.80102134184404 -7.61600852446123 -4.73499846891923 0.1243784384294 1.09610771699385 -1.99796843962236 5.78791927857833
-2.20673968575218 -8.32840564034202 -7.91123606941917 -7.6506064154885 -2.25876261971214 -4.74700763008811 -5.25884845040061 -9.18935992500999 -4.88125636360862 -12.3165991523049 -11.8201010443948 -2.50077464363792 -5.97925784371116 -8.15711810372093 -6.44290377876975 -0.387945435263894 0.0731103203513399 -2.078951142051 7.39792320945046
-2.15972556200894 -7.79276122179898 -8.81189383593473 -7.2848972233859 -2.71579016772183 -5.20099677172574 -5.04558219042691 -9.11820258227262 -5.09297408190641 -12.5558074864474 -11.8631404790011 -2.65600051012906 -8.0047401341525 -8.83814276781949 -6.11223258105191 -2.06577338305387 -0.249699011715975 -2.49811209765348 5.42794381054965
-0.0335023966702543 -5.46878605755893 -7.51331311139193 -6.0378416148099 -0.504314240542325 -4.01479512127963 -5.17991238507357 -8.65320187481967 -5.14579945477572 -12.7392747965726 -11.1940229502591 -2.6457689371976 -6.49740582379428 -9.03958493146029 -7.52309590252963 -2.67331486615268 -0.433614548769864 -1.73546963605014 5.63123435107144
2.38579066016457 -2.69335667870261 -6.32833020470359 -3.86070935509422 1.20007784583352 -3.14212338707664 -2.7444335677407 -7.17604367516257 -4.04971234581687 -10.9004337050698 -9.68803899071433 -1.18926160118797 -4.89138142845847 -6.11444775841453 -3.89336888573386 -0.208022282340309 2.54423792578957 -1.09057156822898 6.73789103247903
-0.3772123336792 -4.45257167816162 -7.11538105010986 -5.33331851959229 -2.08354167938232 -3.57913761138916 -4.27781467437744 -8.18179302215576 -5.48147945404053 -12.4532182693481 -10.7725408554077 -1.94795970916748 -5.59616260528565 -8.15809421539307 -6.74622135162354 -1.49912433624268 0.37138385772705 -2.29155712127686 5.6424295425415
0.0125170794400304 -5.1806000622836 -8.18856133547696 -6.84446992007169 -2.60229577151212 -5.13477982607755 -4.73911751833829 -8.82560242739591 -5.41323746767911 -11.3534153851596 -9.93277634707364 -2.19450272646817 -4.77682007876309 -6.08150567141446 -3.66971291628751 1.09589873227206 2.0730620470914 -1.88304032412442 6.08233176144687
1.26833672956987 -2.66164450211959 -7.00028662248091 -5.04935125871138 -1.82106833024459 -4.312593980269 -4.10245184464888 -8.18772558732466 -3.64129881425337 -9.79558615251021 -10.3112264112993 -1.16794447465377 -4.8222432570024 -7.08249334855513 -4.77579741044478 -0.599587007002398 1.2286543412642 -1.59054617448287 6.19613213972612
-0.304045304385099 -5.47127400311557 -6.71476422223178 -4.25718556317416 -1.02968655499545 -2.88479863080111 -2.90487919720736 -6.91646252545443 -3.49439679059115 -8.61731015118686 -9.26161824139682 -0.180803879824552 -6.4549070444974 -6.27480374249545 -3.47203122052279 1.18799532977017 3.17865504351529 -0.491877183047208 8.33378066149625
-0.224028639359908 -5.24246697859331 -6.9547758622603 -4.1122465653853 -0.713805250688033 -2.54798417524858 -2.95062928633256 -6.63236909346147 -2.79544358686967 -7.65958886580034 -9.86611657576127 -0.394560865922408 -4.43659692244096 -6.73480134443803 -4.62021356062456 0.605273194746538 1.65386862321333 0.118267960981889 8.29189962907271
-1.30954896753484 -6.35492860620672 -7.32753526514227 -6.39085161035711 -1.67678224390203 -4.19438897913152 -4.53980409448797 -8.45478593652899 -4.54157411401922 -9.78916131799871 -10.3922592336481 -1.76587831323797 -6.14858018701727 -8.17110978906805 -7.04528962915594 -0.771220796758477 -0.0848537618463681 -1.26706849878484 7.50138700658625
-1.17851040580056 -5.34237072684548 -7.65525982596657 -6.58589718558571 -2.16246578910134 -3.3972222588279 -4.8283746025779 -7.96148464896462 -4.09690830924294 -8.58538792350075 -10.7162396691062 -1.66556141593239 -5.365478255532 -7.86319134452126 -5.58963177420876 0.355331680991434 0.564056656577371 -0.777393080971457 7.44444491646507
0.0844324892217472 -5.43702136820013 -6.44988834207708 -5.37818919962103 -0.56462680643255 -2.83432208841497 -2.66089832132513 -7.03998386209661 -3.59978496378118 -9.22730838602239 -8.1843224698847 -0.772586935216729 -6.29561626260931 -6.57966052835638 -3.6620942289179 0.600868112390692 1.10931194478815 -0.603181951696222 7.36440933400934
1.7916427265514 -3.22023433338512 -6.71728175770153 -4.72433894764293 -0.319519459117544 -3.96098941456188 -3.59590381275524 -8.44830173145641 -6.28048747669567 -11.2058605540882 -11.4355320323597 -2.73241466175426 -7.59053844105114 -8.69461482654918 -4.44986194263805 -2.01333850513805 -0.0613560069691061 -3.1052021373402 3.21648174632679
0.869760504635899 -5.0991344538602 -6.01571656140414 -4.55776215466586 -0.756673821535976 -3.65331269177523 -3.33158303174105 -8.23010826977816 -5.79920388135043 -9.70191956433383 -10.3596153345975 -2.1259670344266 -5.54867554577914 -7.69418908032504 -3.74117089184848 -0.888219842043789 0.7128944310275 -1.16422463330355 4.89356135455045
-0.834118496287953 -5.74582732807506 -8.07159865986217 -6.91541541706432 -2.63814223896373 -4.36610854755748 -5.72139609943737 -10.1479174007069 -7.01869071613659 -12.4047495235096 -11.6922479976307 -3.72153533588756 -8.61907638203014 -8.8738581050526 -4.78380645405162 -1.28029883991588 -0.12183631550182 -2.79278243671764 4.17353283275257
0.619827348535711 -5.99147979562933 -6.02204887216741 -4.27666847055609 -0.877633970434015 -1.74067870920355 -2.0116137677973 -6.07270995920355 -2.53123657053167 -7.6471003705805 -9.45588676279241 0.212253648584539 -4.59176818674261 -7.09360305612737 -4.0106085950678 -1.11382858102972 0.785785753076727 0.182960588281805 5.90901287252253
0.549901754205877 -6.01972600763494 -6.91972944086248 -2.87180730646307 -1.91652318781072 -2.8289797002619 -3.88473150079901 -7.76378461664373 -5.17131063287908 -10.8711301976984 -10.9526884252375 -2.47354909723455 -7.49773237054998 -9.69354078119451 -6.20963498895819 -3.89739248102362 -0.468595712835139 -2.77012655084783 5.20848348790949
-0.221508000113747 -5.09000775597312 -7.24333760521629 -3.51795575402 -2.43113515160301 -2.33618352196433 -3.05614850304343 -7.35604092858054 -4.63171574852683 -9.79876515648582 -10.3524589278481 -1.30825803063133 -6.58480450890281 -8.86348721764304 -4.11699483177879 -3.38616368553855 0.0998440048911355 -2.02148244164207 5.26401427008889
-1.9477122740312 -6.76526674790816 -9.23152384324507 -4.16136202378706 -3.51574930711226 -3.19409021897749 -4.26904711289839 -8.2458365873857 -5.56500467820601 -10.8509067015214 -11.4149993376298 -2.96134218736128 -8.10627016587691 -9.84363207383589 -6.389129968123 -3.80645212693648 -0.441574426130813 -3.17076525254683 4.1019064469771
2.42156568007036 -3.38783487840132 -4.06765780015425 -2.24923357530074 1.95873799757524 -1.4531062559648 -1.0169433073564 -5.49425348802046 -4.26868853135542 -10.1664451078935 -9.14501223130659 -1.21086153550581 -7.05036005540327 -8.97132334275679 -5.99498781724409 -3.91381296678023 0.552869467301804 -2.17021021409468 5.85148015455766
-0.578237160769376 -6.2687145319852 -6.32516632947055 -5.81837807568637 -0.371995553103361 -3.20424042615024 -0.716081246462736 -6.20418129834262 -5.10104905041781 -10.1902767268094 -7.55183373364535 -1.38705979260531 -7.86074219616977 -9.43943177136508 -7.25019608410922 -4.45596848401156 -0.341745003786954 -2.70336113843051 5.105448141965
-2.51086121472445 -6.41646080884066 -7.60430031689731 -6.2339733210477 -2.00814133557406 -3.81075364026156 -2.89079552563754 -8.37326889905063 -7.32101899060336 -12.9878395167264 -12.9733474818143 -4.97810440930453 -10.8531654444608 -13.6984146204862 -12.4133880701932 -10.2934482661161 -4.16067009839145 -5.71940308484164 4.79362124529752
-0.794786496595904 -6.75559811158614 -7.2608738379045 -6.95774845643477 -1.74456791444258 -4.57086758180098 -4.3627853827043 -9.23855595155196 -9.49596790833907 -15.3886146978898 -14.0467148260637 -6.69015316529708 -13.8125381903215 -15.2505646185441 -11.9591751532121 -11.0492821173234 -5.18580822511153 -8.64122967286544 3.10098643736406
-1.04552105990323 -7.29197720614346 -6.60343770113858 -6.84306744662198 -0.843830386075105 -4.07105282870206 -2.89650181857022 -7.89179448214444 -7.2620547207919 -12.7009222897616 -13.5290072354403 -4.90126828280362 -10.6542170437899 -13.2734988125888 -10.7847521695224 -8.49281148043546 -3.87076596346768 -6.05223111239346 5.28214331540195
-0.481231186606667 -6.28390452645042 -6.00593707344749 -6.34847781441428 -0.838212464072488 -4.57585284493186 -4.16598460457542 -8.92817446968772 -7.71404216072776 -12.9527716376565 -13.7087416388772 -5.29745051644065 -11.593669388511 -13.5606856086037 -10.1415838935158 -10.6447367408059 -4.4481348731301 -6.41619822762229 4.75955155112527
-0.904235519062389 -5.8810135494579 -6.13838735927235 -5.74123350490223 -0.597531951557507 -3.323878921162 -2.87019125331532 -7.77056280482899 -6.63345686305653 -11.9855744015087 -13.1790691982616 -4.98427740443837 -10.3740822445263 -13.6805569301952 -11.7647225033153 -10.134462035786 -3.63059774745594 -5.82212606776844 5.87395318638195
-0.819124013727361 -6.88083627874201 -5.83554628545588 -6.11124590093439 -0.547271520441228 -3.41579034978693 -2.98338678533381 -7.98440530950373 -6.27724817449396 -11.5052221124822 -13.3752610986883 -4.63537767583674 -9.47798898870295 -13.219236165827 -11.2914159601385 -7.71441057378595 -4.58333757573908 -5.3936937158758 5.45504876917059
-0.890253803946756 -7.13206555626609 -6.22140767357566 -6.38227154991844 -1.15454175255515 -4.64129903099754 -3.76990773461082 -8.71762349388816 -6.45576360008933 -11.7961395003579 -13.3639209487221 -5.22636868736961 -9.56840970299461 -13.5839603163979 -10.7743346907876 -9.36818387291648 -4.66912534020164 -6.0348518111489 3.88201449134133
-0.484658405997536 -6.159943745353 -6.32539479515769 -5.22895161888816 -0.411204502799293 -3.94269673607566 -2.45011250756004 -7.32576863548972 -5.06507222435691 -10.6174861647866 -10.7699825026772 -3.92076604149558 -8.61009137413718 -12.128880665519 -9.30916516564109 -7.81606976769187 -3.89525143883445 -4.40806882164695 6.71407587744973
-1.67499015114524 -7.29549834511497 -6.61021849892356 -6.18855712197044 -1.36175009987571 -3.41855094216087 -2.38536879799583 -7.70045325539329 -4.98144385597923 -11.536859963157 -12.2906288840554 -4.23114821694114 -8.10639998696067 -11.8419747092507 -11.1893009879372 -7.25677535317161 -2.37854811928489 -4.61643073342063 5.34363224723122
1.26598352952437 -6.11312680677934 -4.2413216157393 -5.10774617628618 0.825069375471635 -2.71105199293657 -1.40362172560258 -6.57617574171586 -4.13952451185747 -9.27499776320024 -11.4574299378829 -2.78525357679887 -7.13590817884965 -11.0403919740157 -8.92072682814165 -6.61806683973833 -1.90539365248247 -3.94021993116899 6.31544394059615
-0.18609862761064 -5.40636496977373 -3.20627646879716 -4.45196967558427 1.46472496552901 -1.7796254678206 0.557406850294633 -4.77029471830888 -2.69534545378252 -7.1766095681624 -9.49262290434404 -1.6885781808333 -5.51789336638017 -10.0921197457747 -8.33838134245439 -5.20895057158037 -1.88353591398759 -1.92423873381181 8.94776958985762
-2.82378540906039 -7.49471245678988 -7.12770996960727 -5.60977135571567 0.761055365475741 -3.37531052502719 -0.0952335444363683 -5.91372452649203 -3.02281533154574 -10.1497531977567 -10.0500942316922 -1.04514466199008 -5.23274193677035 -8.99680291089145 -5.76120148572055 -5.11078225049106 0.257330313595858 -1.65100823315707 10.2218421849337
-1.86937824596058 -7.36352077830922 -6.68618313182484 -3.15809360850941 1.26513560901989 -1.12662998546254 1.92100604664196 -3.1244365345348 -0.908051646839489 -8.20899311412465 -8.47908321727406 0.358113132823597 -3.07022396434437 -6.87361065257679 -3.70809093822132 -2.34810940135609 2.02751430164684 0.485390507091175 13.275326572765
-2.13717632293701 -7.30216388702393 -6.66527538299561 -4.36018543243408 1.24290676116943 -2.18905620574951 1.17193050384521 -4.10636119842529 -1.00034503936768 -6.75464992523193 -7.58574848175049 0.585231971740722 -2.76556949615479 -6.76097469329834 -5.04663829803467 -2.33513431549072 1.49283237457275 0.486837577819824 12.2714092254639
-2.43255719271573 -8.0208006772128 -5.12014302340421 -6.04587849703702 0.753582867709074 -3.1202994259921 0.989197644320402 -4.23642834750089 -1.47107037630948 -6.77049359408292 -8.45285328951749 0.196671399203215 -3.23823269930753 -6.7836180600253 -4.14845570650968 -2.05748852816495 2.48031512173739 0.267897519198332 12.6406983462247
-1.13089889179577 -7.07069343220104 -4.21307510029186 -4.34603446613659 0.978048862110484 -0.652121960033071 1.46098953593861 -3.71308272968639 -0.284203945506704 -8.12045806537975 -8.40010017048229 0.473797382007945 -2.51904052387584 -7.45779174457897 -5.14319366108288 -3.6279768336903 0.310553134571421 0.977835239063609 11.8870845447887
-0.809900301153011 -6.92197801416571 -3.67050363367254 -4.72161866968328 1.69376180822199 -1.10154153650457 1.68537519628351 -3.73175050562078 -1.82453157251532 -8.09188272302801 -8.36285211389715 0.286582929437809 -3.99943734949285 -7.79152108972723 -4.92056848352606 -3.33259965723211 0.61371801549738 -0.209482210332698 11.1148543184454
-0.0344081618569128 -6.17919308922508 -5.38838155052879 -4.74766690514305 0.632006099007345 -0.924731800772928 1.2990307114341 -3.83523900292137 -1.03451688072898 -7.70739514610984 -9.13578183434226 0.545038630745626 -3.85381848595359 -7.02687032006004 -4.6866698958657 -2.83043439171531 1.27249376990578 0.303665568611837 10.5417999527671
-0.992321751334451 -6.09091450951316 -6.17296674034812 -3.75509717247703 1.53170130469582 -0.888472340323709 3.02026102759621 -2.32235791466453 -0.023470661856912 -7.28716733238914 -7.29277112267234 1.3777401230552 -3.65937115929344 -6.40751721642234 -4.24887540123679 -2.49017216942527 2.16660425879738 1.39246294715188 11.5948850891807
-1.03499872901223 -6.19116289832375 -2.68315012671731 -4.18750078894875 2.01353566429832 -0.35318834998391 2.80446164391257 -2.57516749121926 0.0591537215492934 -7.51792986609719 -8.32809717871926 0.664311573722145 -3.06176264502786 -7.03116686560891 -6.72918398597024 -2.68183787085793 1.49472157738425 0.863598988272926 12.4641801574013
-2.37366352948276 -7.5032583323392 -4.44497166546908 -5.71128140362826 0.137891188534823 -1.58620510968295 0.937779799374667 -4.2038312998685 -1.13506947430697 -7.62080822857943 -9.15299664410678 0.0983098897066981 -3.51283131512729 -7.46406613263217 -5.95921765240756 -2.49730358990756 0.915765181454745 -0.0394769755276769 12.3311571034518
-4.12655372619629 -9.27168006896973 -5.30982704162598 -6.05190010070801 -0.365931701660156 -2.18764991760254 0.716955947875977 -4.34330673217773 -2.58440132141113 -7.92827529907226 -9.16489906311035 -0.804627609252929 -5.14634246826172 -8.55195541381836 -7.05918998718262 -4.17675323486328 -0.583485794067382 -0.584206771850585 10.9387414932251
-2.43456954956055 -7.54401893615723 -4.18919296264648 -4.64001197814941 0.727022933959962 -1.24469490051269 2.48145751953125 -2.72523994445801 -1.10365028381348 -7.65312881469726 -7.01008720397949 0.588002014160157 -4.07129592895508 -7.36780090332031 -5.13736457824707 -2.77754135131836 0.294657516479493 0.130013275146485 11.8788407325745
-2.38874564604326 -7.99714789824052 -5.15842185453935 -5.3225511117415 -0.23975310759111 -2.45581565336748 1.35899033112959 -3.55598769621416 -1.60864577726884 -7.40637145475908 -8.98582587675615 0.246164937452836 -4.27793441252275 -7.46577964262529 -6.79907165007158 -1.97807822660966 -1.22822127775713 0.293493886427445 10.6960178808732
-1.99061092029918 -6.69729694019664 -5.01329883228649 -5.77335818897594 0.113927043568005 -1.27267154346813 1.02715031016957 -4.27890857349743 -0.561045490611683 -6.20705875049938 -8.4865253795277 0.181031383167614 -3.37010081898082 -7.33977016102184 -6.56642421375621 -2.27885516773571 -0.887017094005238 1.18441311229359 10.1752339969982
-3.28307073766535 -8.33899419957941 -5.14175337011164 -5.91115682775324 -0.309540921991523 -2.06026571447199 0.438618486577813 -4.87492483312434 -0.706273252313789 -6.00689237768 -9.04000394994562 -0.181693250482734 -2.47629469091242 -6.76294630224055 -6.74718397313898 -0.604617292230781 0.879162614995781 0.969315355474297 12.3344519788569
-2.99869943965565 -8.07136179317127 -6.80872370113026 -6.18455530513416 -1.59599138606678 -1.86181856502186 0.895887123454703 -4.23464418758045 0.419429527629507 -4.00883509029041 -8.25343920100819 0.529723869670523 -1.55780245174061 -6.49169947017323 -5.40078379024159 -1.37829614986073 1.49057744633068 1.82257245670666 13.2137215007435
-3.75754847960039 -10.6921893639998 -6.89033618406816 -7.62075725035234 -1.85857882933183 -2.59443774656816 -0.498337893052536 -5.66076388792558 -1.60848727659746 -5.90904345945879 -10.1244880242781 -0.311459688706833 -2.66970363096758 -6.98947635130449 -4.99315371946855 -1.23777118162675 1.41260418458418 0.736895413832229 12.8595941977067
-3.05472629720515 -10.6219260042364 -7.19114559346979 -6.99955051595515 -1.18456905538386 -3.4063326662237 -0.036459619348701 -5.07987468892878 -3.55646579915827 -9.3254000490362 -8.67881839925593 -1.11615436727351 -7.15960186178034 -8.57988994771784 -5.41828602010554 -4.37458103353327 -0.260222131555732 -1.99832218343562 10.5487273389643
-5.5853330785578 -12.657228677923 -8.64361593073065 -8.96698781793768 -3.78379270380194 -4.0574781591242 -1.78036138361151 -7.02164098566229 -4.11283895319158 -10.0936147863215 -11.3877851659601 -2.54869291132147 -7.94385740106756 -9.42799779718572 -6.24169751947576 -3.72105619257147 -0.372385233098811 -2.05811521356756 9.44365194494074
-4.84752914255316 -7.34813186472113 -9.63707801645452 -7.91428634470159 -3.48492881601507 -3.74770042246038 -1.45565292185003 -6.38713332956488 -1.49112197702581 -7.10121414011175 -9.54990264719183 -0.754067152196711 -2.61328193491156 -6.69494888132269 -4.09815856760198 -0.450365751439875 1.57087829763239 0.354607850855047 13.5026190584356
-5.57887226451527 -10.5169997822155 -8.76403766978871 -5.94032245982777 -2.48525577891957 -2.82391125072132 -2.19976192821156 -6.19993740428578 -0.800029338489878 -5.81190830577503 -8.73933369029652 0.318951069224966 -2.04363209117543 -5.19368130077015 -4.82397228587757 1.92015308033336 2.37687915455211 1.94331210743297 14.8219794620167
-3.72764752127907 -10.2645470879295 -7.50994274832986 -5.63495419242165 -1.15068409659646 -2.1989972374656 -1.90619824149392 -6.09167645194314 -2.21724293448708 -6.71746227957986 -8.34970066764138 -0.254861571572043 -3.39805195548318 -5.33162853934548 -2.90759060599587 1.05114581368186 2.99484183571555 1.69819667122581 14.4020774581216
-3.64593989632347 -9.35875041268089 -7.07710368416526 -6.08716876290061 -1.48775775215843 -1.99670893929222 -1.78943927071311 -5.42891795418479 -0.500840256430887 -5.11007983467796 -7.57792002938011 0.435748030922628 -2.31502253792503 -5.68436534188011 -3.74655253670432 0.487969329140402 2.9803542397239 1.92588703849099 13.5810312531211
-1.10836811065674 -7.10599346160889 -6.02093715667725 -5.31103343963623 -0.329693031311034 -2.03033847808838 -1.61390705108643 -5.52329082489014 -1.12531299591064 -7.03341312408447 -7.23088474273682 0.704826164245606 -4.1425687789917 -5.94612522125244 -4.34973545074463 1.55835132598877 3.03748111724854 1.02911930084229 13.1527841567993
-4.85616994337602 -10.7537605805831 -8.28811192946 -8.16274190382524 -2.95457768873735 -4.09217191175981 -2.92231870131059 -7.11862683729692 -3.22521138624711 -10.7753784699873 -7.22822308973833 -0.762273077531294 -4.9579174561934 -6.92333150343461 -4.39441037611528 0.784701104597612 1.95877146287398 0.269856210188433 11.5408799604936
-5.61669955687089 -10.1629146142439 -8.10330996946855 -7.8233531518416 -2.69224772886797 -4.06473384336992 -2.62615809874101 -7.16750560240312 -2.9280780358748 -10.6982101006941 -8.45818362669511 -0.664280275865035 -4.29673800901933 -6.80870662169023 -4.47948489622636 0.926461835341019 1.72846378846602 0.138316770033402 10.4875189261003
-5.5457499590787 -12.3730509844693 -8.52041083249179 -6.69821768673983 -3.45129805478183 -3.06165724667636 -1.85231429013339 -6.35861426266757 -4.15035658749667 -10.0370009509 -6.44547873410312 -0.639774617281827 -5.33099013241855 -7.3318713274869 -4.83506041440097 0.0958935650912203 1.22803467837247 -0.472009953585538 10.0683781537143
-2.84076399369673 -10.3017606215044 -8.2949857191606 -5.36240477128462 -2.50499243302779 -3.67220205827193 -2.67322821183638 -6.70234198136763 -2.48715872331099 -9.45150084062056 -9.67956442399458 -1.06702894731001 -3.98686689897017 -6.87078184647994 -3.64254278703169 1.5132418199019 1.85591988997026 -0.0137471632523969 10.106383375688
-4.91052099574696 -11.9762959133495 -9.5778469692577 -8.14285704005848 -4.43091627467762 -5.49057051051747 -4.28132101405751 -8.35088392604481 -4.5383019100536 -11.2469563137401 -10.4458412777294 -2.22926374782216 -3.1833328853954 -7.24132391322743 -6.65221258510243 -0.20429655421864 -0.996077026020398 -0.847320998798718 9.13798383365978
-5.37117964137684 -11.5422764431347 -10.1331177364696 -6.65537649501454 -3.41582113612782 -3.98016744960438 -3.27596098292958 -7.15432173122059 -3.48398405421864 -10.052097381245 -8.30520445216786 -1.07615476955067 -3.15899092067372 -6.65805250514637 -4.35762220729481 1.35926431309093 2.22703164707531 0.122596680034292 10.7247514117848
-5.48790825930509 -12.0056675824252 -10.2404049786654 -8.18702591982755 -4.8474873456088 -4.45821656313809 -4.44672669497403 -8.25667656985196 -4.12494362917813 -10.7510346325961 -8.92129029360684 -1.35910500613126 -3.010561839017 -6.53900803652677 -4.80998314944181 1.56887350949374 0.946969136324796 -0.411568537625399 10.1852437106046
-3.13192260048606 -11.1194294669411 -10.6052921988747 -7.16394126198508 -4.61836135170676 -4.17742621681907 -2.41158568642356 -6.76599967262961 -2.91517913124778 -8.4755123832009 -9.13710105202415 -0.480261681296607 -4.91051566384055 -6.30581939003684 -2.724192497947 1.5683051369407 3.06531632163308 -0.282873985984107 10.6586152336814
-2.18828924352472 -8.60381086522883 -8.70229299718683 -4.99059065038508 -3.10680921727961 -2.87019117528742 -4.0532661264593 -6.59862669164484 -3.79559095556086 -11.3673511331732 -9.74494703466242 -1.35743864232844 -5.88798673803156 -8.88589246923273 -5.81745680028742 -1.65050466710871 0.864263933355158 -1.44272764379328 9.82749883478338
-5.1026555408131 -9.13532079349865 -9.29196561466564 -5.70816434513439 -2.81208623539318 -1.34940160404552 -2.14408506046642 -5.34905828129162 -1.56052030216564 -9.24588216434826 -8.09981549869884 0.388030875812877 -3.10764707218517 -6.24931729923595 -3.11158574711193 1.2280501018871 2.6426943432201 0.329511512409557 11.7450731884349
0.381883335113525 -4.01555089950562 -7.20341901779175 -4.44554357528687 -1.0124228477478 -3.27403478622437 -2.16420202255249 -7.34283285140991 -5.53135137557983 -11.4691756248474 -9.36258344650269 -1.2918646812439 -6.05776815414429 -8.27591543197632 -4.09417943954468 -1.61860494613648 1.43014497756958 -2.34442739486694 9.5926100730896
0.986931679465552 -3.37474167563699 -6.10257065512917 -5.55959427573464 -0.610179068825463 -2.11913025595925 -3.83317673423074 -7.98182404258035 -6.19565880515359 -12.550164344094 -9.41151917197488 -1.80007660605691 -6.77579415061257 -8.63502037741921 -3.6563235542991 -1.41231453635476 0.784355995871802 -3.1477729103782 8.64802729866721
-1.43264460130171 -8.81535219712691 -7.76129030747847 -5.69289278550582 -2.85595011277632 -3.44642900987105 -2.25299524827437 -7.07322763963179 -4.8725097136064 -10.1819693998857 -6.56605600877242 -0.422281976179644 -5.88913416429 -6.13907312913375 -1.38711237473921 0.770884756608442 2.95914197401567 -2.093085046248 9.67188477949663
-0.994173526763916 -7.0459942817688 -7.65566873550415 -5.55942964553833 -2.77649545669556 -5.60229158401489 -2.5968804359436 -6.83463144302368 -4.65924310684204 -10.2381844520569 -8.58245325088501 -0.307320117950439 -6.40489625930786 -6.16174745559692 -0.688368320465088 1.10828733444214 2.94449281692505 -2.19937372207642 10.495614528656
-0.866651725769042 -5.76734561920166 -7.57457180023193 -5.82557697296143 -2.47278423309326 -3.2955286026001 -1.71303386688232 -6.35957927703857 -4.44820232391357 -10.2513677597046 -8.26037998199463 -0.369537544250488 -5.48795909881592 -6.24026126861572 -2.89004535675049 0.282153892517091 2.68812446594238 -1.32661838531494 10.2789485931396
-0.224610033902255 -6.79143971529874 -6.85891789523038 -5.11155003634366 -2.39398640719327 -1.86605900851163 -2.72485989657315 -6.30793255892667 -2.71177739230069 -9.37334126559171 -8.69099301424894 0.360707577792081 -4.32029790011319 -5.32805127230558 -1.99985570040616 1.40813761624423 3.22861510190097 0.301064786044034 12.7406871882352
-0.5631085655906 -6.0725251457908 -7.6804295799949 -6.09514630057595 -2.66779911734841 -2.53078282096169 -3.0424786827781 -7.3591462395408 -4.6105939171531 -9.90534413077615 -9.52669346549294 -0.921775939247826 -5.06981861808083 -5.55746662833474 -2.54243099906228 2.37167918465354 2.68324458382346 -1.40429318167947 10.219855187156
-2.47420923059637 -9.0075477773493 -9.67626611536199 -6.89820901697332 -4.0969032460993 -4.55592767542059 -4.46246568506414 -9.05618326013738 -5.65535394495184 -10.6077236348932 -9.7499794179743 -2.11615411585028 -4.49415818994695 -4.20467225855047 -1.35903589075262 2.75168569738215 3.35047968084162 -1.59200517481024 10.4259496515447
-1.99184343164617 -8.69826623743231 -9.10281678980047 -7.79436799829656 -4.35474130457098 -3.55873605554754 -4.79882928674871 -8.60554239099676 -4.88537141626531 -10.2614872152155 -10.9353840047663 -1.93232652490789 -4.69577714746649 -6.51797220056707 -3.06877443140203 1.44094350988215 2.14451864415949 -2.06791230982 9.71210745031183
-2.60962806181474 -8.57960639433427 -9.2649282021956 -7.807780603929 -4.40658126310869 -4.45036063627763 -3.8448728127913 -7.98511443571611 -5.19297919706865 -10.2984250588851 -9.37536559538408 -1.30268035368486 -5.47798095182939 -4.7421182198958 -1.97314773039384 1.7665773825212 3.20970882935957 -1.19723830656572 9.4738995031877
-1.67248924428766 -8.05984886342829 -7.58025940114802 -9.17160804921931 -3.20654495412653 -6.94854362661188 -4.65047844106501 -9.04290207082575 -5.80293663198298 -10.4358521288091 -9.28627594167536 -2.02786453420466 -5.23614509755915 -4.32282455617731 -0.455101091211493 1.92533103769476 3.3926362211054 -2.10929115468806 8.62114326303655
-1.33958311947909 -7.35634108456698 -7.67067404660312 -8.8735129443082 -3.17075796994296 -4.70022459897128 -3.84943266781894 -8.4203707781705 -5.03531142148105 -10.4785105791959 -9.57029410275546 -1.34232779416171 -5.39741965207187 -5.86208220395175 -2.11626120480624 1.0489724072543 2.67895821658048 -1.9080359545621 7.53095082369718
-3.03513760133223 -9.35259098573164 -7.13433308167891 -9.47699017091231 -2.73878712220625 -6.5041126684709 -4.13259930177168 -7.86116642518477 -4.14731068177657 -9.59922451539473 -10.2002491430803 -0.880682416395707 -4.07863087220625 -5.90675015016036 -2.06936115785079 2.04235034422441 3.43217807249589 -0.89383358521895 9.27969985441728
-2.74770747965032 -8.83537303751165 -7.39328586404974 -7.49170505350286 -2.39547931497747 -3.59503185098821 -1.08885585611517 -5.7320290738886 -1.25710880106146 -7.03855525797064 -6.85747348612005 1.43007839376276 0.254579431360419 -1.95985805338079 -0.572076910192315 5.39387882406061 4.7323263948614 2.03301037008112 14.9238923853094
-3.43765150416981 -8.39600454677235 -9.8272236477245 -9.04783140529286 -4.62095724452626 -7.51465689052235 -4.30376516688954 -8.89506994594227 -5.50733457912098 -11.9860447536815 -10.713648666035 -2.4072846065868 -4.35086714137684 -7.13320051540028 -3.25194441188465 -0.866125930439342 0.583016525615346 -1.82979093898426 9.81887735020031
-3.87874037135731 -8.90256124843251 -8.93181234706532 -8.94081312526356 -3.52733236659657 -6.0849457393993 -3.37415701259266 -7.4617767940868 -3.5052338253368 -8.7636509548534 -8.923097671162 -0.805887282978404 -2.71418005336415 -4.05515295375477 -1.27233320582997 3.73426431309093 3.2926873553883 0.792848526347768 12.8088292468678
-1.3577990098433 -7.2581896348433 -7.85534425215288 -8.36275048689409 -1.85375161604448 -4.53313966230913 -4.59879250959916 -8.43436379866166 -3.45888276533647 -8.57589669661088 -10.0019182725386 -0.859517530961469 -3.35956521467729 -4.6063684983687 -2.19527383284135 3.51341394944625 2.11707739396529 -0.330779509110883 11.4245939688249
0.577382243763317 -4.60394366871227 -5.21776088367809 -6.76199611317028 0.467341579090466 -4.51512607227672 -1.7808197368275 -7.01920970569957 -3.88186916004528 -8.84568103443493 -7.24828609119762 -0.193945728648792 -5.26844295154918 -3.78164752613414 -1.28501781116832 2.96197334636341 3.72242943156849 -0.723868214000355 11.5174066196788
-0.0415631207552813 -5.00041970339688 -5.45262345400723 -7.17436989870938 -0.00915917483242978 -4.207143870267 -0.409891215237703 -6.10210999575528 -2.65802010622891 -7.54911622134122 -7.25069626894864 0.607671650973234 -4.38383683291348 -3.63895997134122 -0.68957909670743 3.85427561673251 3.93588820370761 0.215303334322844 11.6150812235746
0.345159877430309 -4.19914401661266 -6.35677112232555 -8.02456630359996 -1.14155543934215 -6.37740100513805 -3.21115649830211 -7.92464984547008 -4.16380656849254 -8.95433009754528 -8.02873004566539 -0.765725742686879 -3.69039119373668 -4.0451809276234 -1.13242877613414 4.2656568180431 2.91053043712269 -0.070035587657582 11.4078086506237
0.764419200203637 -3.57917630455711 -7.23088681481101 -7.58802449486472 -1.74633633873679 -5.25780522606589 -3.93256032250144 -8.14136159203269 -3.87757718346336 -9.50830495140769 -7.93084943077781 -0.928013203360816 -3.08674466393211 -3.6345027663491 -1.20432317040183 4.10838759162209 2.72138655402444 0.0629135391928948 11.0384150765159
1.10699471560391 -3.8149451342496 -6.71226683529941 -6.8268965807828 -0.984018239108 -5.32492628964511 -3.44014731320468 -7.93943205746737 -3.80740729245273 -9.58136931332675 -8.64433089169589 -0.540756138888273 -3.41379538449374 -4.34060469540683 -2.17328253659335 4.67845353213223 2.70856961337003 0.242176142605867 10.9523168477145
2.10137066407637 -3.64618220762773 -5.92918315367265 -5.88828578428789 0.621334882216019 -3.99078669981523 -2.65261760191484 -7.24907794432207 -3.95624080137773 -9.39142337278886 -7.41506114439531 -0.211131243272263 -3.4328013940291 -2.70616450743242 -0.355672030015427 3.56101879640059 3.96079525514082 -0.00700488524003617 12.6268137411638
1.30757856369019 -4.21790170669556 -4.90907716751099 -6.78046655654907 0.395373821258545 -4.92137002944946 -1.66296815872192 -6.9081768989563 -3.50644540786743 -8.02550363540649 -5.54052591323853 0.63965368270874 -2.56946039199829 -2.19928789138794 0.239133358001709 5.43730211257935 4.40961599349976 1.13970708847046 13.0618715286255
3.12071136127819 -3.31406685222279 -3.27698036540638 -4.88202759135853 1.49398521076549 -2.68676468242299 -0.0946702610362671 -5.33020492900502 -2.59421059001576 -7.37733742107045 -5.28719612468373 1.26854613911022 -3.60642906535756 -2.31069847453724 1.04712012897838 3.82302478443492 5.33663467060436 1.40228370319713 13.6885261882435
1.68433350649747 -4.282699879733 -4.5048735705289 -6.53563338193026 0.417754832181064 -3.72678786191073 -2.11515646847812 -6.34270697506991 -2.31339293393222 -6.77667456540194 -6.66186362179843 1.12800759402188 -2.57183104428378 -2.83105879696933 -0.0117838946255766 4.96680897799405 4.24785489169034 1.61637848940763 13.4344450863925
3.51961081244729 -1.58941609642723 -3.20793874047019 -4.26836735985496 1.72364847876809 -3.16741902611473 -2.34859998009422 -6.13748700402 -2.17547185204246 -6.87690121910789 -7.48853070519187 1.39545099952004 -2.74818570397117 -3.61526257775047 -0.271115849234842 3.04861014106057 4.30972330786965 1.27182429053567 13.1238540909507
2.27905732935125 -3.42975824529475 -3.70128458196467 -5.25601022893732 1.98395902460272 -3.09434335882014 -0.602647954767402 -5.55932062322443 -2.85166376287287 -6.71046274358576 -6.09481638128107 1.30329686945135 -2.65244119817561 -2.6565973108465 0.158225839788262 4.16406328027898 4.62294561212713 1.01874334161932 13.662242716009
2.02554068998857 -3.79021324677901 -4.25079788728194 -4.90644325776534 1.33770881132646 -3.45703377290205 -1.64125313325362 -6.34093155427412 -2.75687851472334 -6.56114258332686 -7.50186028047041 0.819606165452438 -2.42220177216963 -2.56253685517745 0.909942011399703 4.70424399809404 4.99486670927568 0.55455909208818 13.1363075776534
1.79857286973433 -4.20457044081255 -5.3792969270186 -6.09390035109087 -0.0487934632734834 -3.84223905043169 -2.70148816542192 -7.2425896211104 -3.28157773451372 -6.81591191725298 -8.06465115980669 0.262604089216751 -2.75137105421587 -3.8016487641768 -0.302196173234421 3.4143575148149 3.87387308640913 0.653301568464798 12.8277686552568
1.21417498155074 -5.23736882643266 -6.19482350782915 -5.85067296461625 -0.456597570939497 -2.79505849318071 -1.57495046095415 -6.01986241774125 -1.87349248365922 -6.59990430311723 -6.77750134901567 1.09066271348433 -1.63794064955278 -1.45225263075395 1.28204226060347 4.89135336442427 4.80929922624068 1.74540209336714 13.8104579405351
1.46243234114213 -5.12599424882369 -6.22811178727584 -6.26479200883345 -0.721710725264117 -3.64193586869673 -2.77739576859908 -7.46205763383345 -3.63083891435103 -9.60992292924361 -7.84577230973677 -0.695747895674273 -3.50465254350142 -4.22530035539107 -1.82204489274459 3.73131413893266 3.45416875319047 0.38499017195268 12.5646686120467
1.57418584823608 -4.5673680305481 -6.24378824234009 -6.06275415420532 -0.908112049102783 -4.21542978286743 -3.46725511550903 -7.77969598770142 -4.57083177566528 -10.6751923561096 -8.94374322891235 -1.02145051956177 -5.1274266242981 -5.35424852371216 -3.52570009231567 2.09909582138062 2.21182775497437 -0.68206262588501 11.2767786979675
2.47942438992587 -3.12412938204679 -4.73500546542081 -6.48349484530362 -0.0912524136629962 -4.12956723299893 -3.21741780367764 -7.58034428683194 -4.28581151095304 -9.97551068392667 -9.47544392672452 -1.03833111849698 -5.01212987032804 -5.49309834566983 -3.47075566378507 1.33781329068271 2.16731730374423 -0.745959368619051 11.31575718793
2.86159745996649 -3.127351362055 -4.76419981176203 -6.79678686315363 -0.343738157098944 -5.31519659215754 -5.18819196874445 -9.24311597997492 -5.38253935033625 -10.7534976785833 -10.6641994302923 -2.43127020055597 -6.53478201085871 -7.52041967565363 -5.11764105016535 -0.22388990575617 0.892521303350275 -2.12008054906672 9.62432424371893
0.848334147713402 -5.80317799828269 -6.47148053429343 -7.70990865013816 -1.64005391381004 -4.88026349327781 -5.70326344750144 -9.47984044335105 -5.05199162743308 -10.1830703475259 -12.1792918898843 -3.16846768639304 -6.88891522667625 -9.069367573478 -7.51695363304832 -0.730298207022926 -1.13036267540672 -2.6112376906655 9.54385550238869
1.05705999027599 -4.68648935664784 -5.77504755366932 -7.35252977718006 -0.827047599445688 -4.65150858272206 -4.62223650325428 -8.40693117488514 -4.21646334041248 -9.03551889766346 -10.1033861767162 -1.77854753841053 -5.89290453303944 -6.15021921504627 -3.33846689571034 1.28468488346447 0.788543449748648 -1.22786165584217 10.6881778110157
1.85721731185913 -3.88529062271118 -4.42892122268677 -6.91439867019653 0.388923168182373 -4.77569627761841 -5.54558038711548 -8.96258783340454 -4.89033555984497 -8.88895845413208 -11.4155373573303 -2.46460580825806 -5.17080545425415 -6.88926362991333 -4.46824312210083 0.382480144500732 0.810081005096436 -1.44660043716431 10.5067944526672
1.67889327135953 -5.56491928967563 -4.66142159375277 -6.69281083020297 -0.0729187098416411 -4.54825669201938 -4.94151955517856 -8.53911095532504 -4.22633438977328 -9.01726227673617 -10.9565513697538 -2.02747422131625 -5.35875588330356 -6.28888398083773 -4.63778763684359 0.688971701535312 1.26550025072965 -1.62345200451938 10.3651973637668
0.394151540236038 -5.10812964872881 -6.43235030607744 -8.55357375578447 -2.23614135222002 -4.96148124174638 -4.13913741545244 -8.6447621865706 -4.04026046232744 -10.9791432900862 -9.67984786467119 -1.45303740934892 -6.06700530485674 -6.90127959684892 -4.62687507109209 -0.360082773728806 0.486383290724319 -1.96780791716142 10.6981991247697
0.749424630945381 -4.78618938272649 -5.73135501688177 -6.7162087613886 -1.31378299539739 -4.74728137796575 -4.08007747476751 -8.76577121561224 -5.06737453287298 -10.7481167966669 -9.81148464029485 -1.97449619119817 -6.79877216165716 -6.75599986856634 -2.82140285318548 0.249006921594795 1.63914554769343 -2.01704532449896 10.743060762232
1.46083724282004 -2.88287079551003 -4.33606064536355 -4.98803436972878 0.310149071433326 -3.14850151755593 -2.84263718344949 -7.39029610373757 -5.00990021445535 -9.79288971640847 -8.67747223593972 -0.716731192848901 -5.24282944419167 -5.97063362815164 -3.19408524253152 2.31418692848899 1.86710822365501 -0.594210746071557 11.6387509085915
0.870555097406562 -4.09184152429754 -5.75688249414617 -6.46528894251043 -0.510403459722344 -4.53212243860418 -2.68096429651434 -6.88573343103582 -3.47066957300359 -8.79246217554266 -9.41389924829656 -0.203551119024102 -3.93129236047918 -5.53963167017156 -2.38537866419012 2.39923113042658 1.77290456945246 -0.442818468267266 12.0092231577093
2.05230570706454 -3.24015568819913 -3.19805478182706 -5.05845784274015 1.76063776883212 -3.57744931307706 -1.10613583651456 -5.95753430453214 -2.91256856051358 -8.58280705538663 -7.25143574801358 0.409946927157314 -4.66815709200772 -4.46729420748624 0.1696419802579 3.5366902438077 3.88210154446688 -0.18471478548917 12.9189014521512
2.10374462821267 -2.65563189766624 -3.97434413216331 -4.98639285347678 1.05677616812966 -3.54100405953147 -1.65244853279807 -6.05652224800803 -2.44192302010276 -8.70631968758323 -8.34646785042503 0.523523452065209 -2.95086467049338 -4.66671740792014 -0.453948853232642 3.66785347678445 3.44321930625222 0.329639556191186 12.3196207306602
1.66778900840066 -3.79802176735618 -5.16222426674583 -5.55748412392356 -0.0780796744606711 -4.03364035866477 -2.44303366921165 -6.54353377602317 -2.26424643776634 -9.23143622658469 -8.61096617958762 0.027001883766868 -4.54025313637473 -5.14156005165794 -1.85574576637962 2.39384415366433 3.18622830130837 -0.611164543845437 11.92646744468
1.53332008015026 -4.42723213542591 -5.84644638408314 -4.55173050273548 -1.35197006572377 -3.45527778972279 -2.19788872111927 -7.01593147624623 -4.54165588725697 -10.5097058903087 -8.42781959880482 -0.6998666416515 -5.14478622783314 -5.3882039677013 -1.52408157695423 1.45243323932995 2.26838554035534 -1.96797310222279 9.15951217304577
2.16855265877464 -3.48297665335915 -6.61483929374001 -4.56997654654763 -0.768344619057395 -3.28935978629372 -2.23629353263161 -7.12626812674782 -3.89178822257302 -10.0667607567527 -7.49941609122536 -0.0340153954245821 -3.18407414176247 -4.53800938346169 -1.83723423697732 2.03141238472679 2.9028036811135 -0.621249892494895 10.8571126677773
0.846524437991057 -4.35519675341519 -7.06872252550992 -4.51218298998746 -1.81163291064176 -2.17745474902066 -1.79343298998746 -6.48320082751187 -3.57055358019742 -9.45722655383023 -7.8203723820773 0.51448174389926 -2.5599906834689 -4.27397612658414 -1.44130591479215 1.4579536524686 3.04692383679477 0.108998498049651 11.0632378664884
-0.070213499936191 -5.74575633135709 -7.16061228838834 -5.48025912371549 -2.00270861712369 -1.41842288103971 -1.46625537005338 -6.10747355547818 -1.69322985735807 -8.70759219256314 -7.55928439227018 0.807361420718106 -2.5909253987399 -4.33676356402311 -1.34940165606412 1.60051709088412 3.23824196728793 1.17821293744174 12.6765802470121
-0.565228765661065 -7.38799220865423 -7.15187007730657 -7.20937663858587 -2.66052944009954 -2.0722878629511 -2.85838252847845 -6.60372669046575 -1.60272342508489 -9.48664981668646 -9.01761562174017 0.0109412019903026 -1.44381076639349 -5.22575504129583 -3.26100093668157 1.29016941243952 2.10906093770808 1.0106970613653 11.7998349016363
1.42597879929976 -5.0041016145186 -5.40590749220415 -5.9165600343184 -0.481310705705123 -2.14355740980669 -0.488974432511764 -4.7152946992354 -0.142794470353561 -6.56835256056352 -6.02399526075883 2.29296221299605 -0.185265402360397 -2.35192380384965 0.660220284895463 4.23046793504195 4.99584116502242 2.16686548753218 13.2630554632707
-0.241596412658691 -5.44246883392334 -5.83841342926025 -5.49235744476318 -0.948394966125488 -1.23357982635498 -0.657251548767089 -5.03284282684326 -0.36081142425537 -7.27726573944092 -6.05365772247314 2.02445011138916 0.0151174545288093 -2.566774559021 0.196307945251466 3.98008136749268 4.75385932922363 2.62959365844727 14.7569993019104
-0.727549301494253 -7.54091142307628 -7.39611314426769 -7.51351808201183 -2.43482087742199 -2.87445901523937 -2.52148698459972 -6.77556489597668 -2.96730874668468 -8.72849916111339 -6.98653100620617 0.662843001972544 -1.30809854160656 -2.49980424534191 0.658286346088754 3.81597544063221 4.34961439479481 1.17780615199696 13.8325555454601
-2.0096018704501 -8.42874745455655 -8.10960225191983 -8.79727963534268 -3.51829938021573 -4.26656941500577 -3.41466168490323 -7.80955342379483 -3.0417349728671 -8.7631647976962 -7.50996617403897 0.143048962679778 -1.21894291964444 -3.52933148470792 -0.74309186068448 3.21709891232577 2.51485987576572 0.893741330233489 13.2886335459622
-1.69806527224454 -7.59600686160001 -7.5140213879672 -8.34110306826505 -2.89569520083341 -5.02774094668302 -3.18752335635099 -7.83602189150724 -4.64631508913907 -10.027496806058 -8.15483140078458 -0.490225306424229 -3.18169449892911 -3.94313859072599 -0.35676240054044 1.92609740170565 3.27317191037265 -0.788744440945713 12.4220714655789
-0.397581395235928 -6.96891814145175 -7.25516158017245 -7.34316092404452 -2.49724226864901 -3.87073164853183 -4.16256361874667 -8.56650000485507 -4.05534201535312 -10.347662266818 -8.74339133175937 -0.962604817477139 -2.57141905697909 -4.40553885373202 -1.2348425951871 1.68189210024747 1.93725365725431 -0.622453984347256 12.2897145184604
-2.26700199300593 -7.34372699910944 -9.31545818502253 -8.44213855916804 -3.27717006856745 -4.93740833455866 -3.12111080343073 -8.14255512410944 -4.49598873311823 -9.68571079427546 -7.32037914449518 -0.736848718469794 -2.39700496846979 -3.13526714498347 -0.851140863245185 3.75108825510198 3.51799976175482 -0.217956430261786 13.364679926092
0.023326960476961 -6.1855448809537 -7.14042654904452 -7.36129370602695 -1.87383070859042 -3.83232870968905 -2.50127592953769 -6.57625761899081 -2.06790152463046 -8.24338522824374 -5.61752882870761 0.622182932767 -1.3852748003873 -2.17978278073398 -0.0505179491910077 4.38558873263272 4.37094124880704 1.63554009524259 14.171182719144
-1.11036943955855 -6.31931376023726 -8.85769724412398 -8.28284143968062 -3.13071322007613 -4.97362970872359 -3.4032885984941 -7.54788088365035 -2.67015718980269 -9.27731012864546 -8.51181101365523 -0.540724511580034 -1.69906687303023 -4.31069635911421 -2.86485743089156 2.60589719252153 2.44036984877153 0.433655981584028 12.8991801782088
-1.49273406809026 -7.56338989084417 -8.42093002145941 -7.92357360666448 -3.1908446485346 -4.60628425424749 -3.26430427377874 -7.23039733713323 -2.86564552133733 -9.6938906843012 -7.2333193952387 -0.437916868383233 -1.97647582834417 -4.0353385145014 -1.67442428415472 3.18082130605524 3.28275192434138 0.551297075098212 13.2788428133184
-0.404278174313632 -6.28914298144254 -7.81119002428922 -7.55274046984586 -2.18241347399625 -3.50324286547574 -2.31786002245816 -6.4595798405734 -1.6025241765109 -8.58660163012418 -7.31641234484586 0.706899270144376 -0.582931891354647 -3.16011084643277 -1.25864829150113 3.41556130322543 3.89734421643344 2.03329239758578 13.9725466814908
-1.07471335150979 -7.53594076850198 -8.98939573981545 -8.16834509589455 -3.11874449469827 -4.99620688178323 -4.44534933783791 -8.67297613837502 -3.89257872321389 -9.30011427619241 -8.65786421515725 -1.66084158637307 -2.23382628180764 -4.4601827881553 -1.93298781134866 3.08456170342185 2.82592427513816 -0.370689990303735 11.7688254096291
-1.78176333687522 -7.28081538460471 -8.19951274178245 -9.31472995064475 -3.50822665474632 -5.88208224556663 -4.353609345176 -8.387207291343 -3.56407763741233 -7.8838999488137 -7.79133059761741 -1.20714976570823 -1.68733622811057 -2.45869853279807 -1.54792239449241 4.48437855460427 3.20683262564919 0.101163604042746 12.0470640442588
0.15458909815008 -5.38010557348078 -8.45608480626887 -7.93791731054133 -2.57444532567805 -5.7983718698675 -5.06314428502863 -8.80942304784601 -3.89097364599055 -10.3875423258001 -9.42309721166437 -1.41278799230402 -2.76086576635187 -4.83082731420344 -3.39473875219172 1.70637170618231 2.97580758875067 -0.011602002924139 11.726118963415
-2.27342225855047 -9.0894699270075 -10.3345108205622 -7.3980808431452 -2.53757860010321 -5.85168649500067 -5.06192209070379 -8.98329545801336 -4.69435312097723 -11.3921165639704 -8.82547189539129 -1.8973255330866 -4.00622178857977 -5.33861924951727 -3.17857171838934 0.988414747064763 2.20654676610773 -1.50345613306219 10.530024988001
-1.12486088492654 -6.11044514395974 -8.30672085501931 -7.35416043021462 -2.79326832511208 -4.26104176261208 -5.03163540580056 -9.23152172782205 -5.58948910453103 -11.765176894448 -9.96899616935037 -2.62187397696755 -5.11498654105447 -5.86512387015603 -4.58348667838357 0.96688639900901 1.12177836678245 -1.40552342154763 11.1221522071145
0.194115855477072 -5.63290478966453 -6.41911580345847 -7.30249669335105 -1.71278836510398 -4.2421500899575 -2.90781476280906 -7.34346081993797 -3.06438329003074 -9.2343204238198 -8.46153905174949 -0.216809056021951 -1.97605397484519 -4.19308163902976 -0.695614598014139 2.45336840369485 3.84372542121194 0.641394831917502 11.8794867775657
-0.34433439428156 -5.71652296239679 -7.55116918737238 -6.88826635534113 -2.0407359903509 -4.79044798070734 -4.56916883642023 -8.21240308934992 -3.91399648839777 -9.81441953832453 -9.32800176793879 -0.595671445673162 -2.36887434179133 -3.40985563451594 -2.04608801061457 3.46462079828436 3.63803788965399 -0.0593307321721852 11.9657351667231
0.754203042117034 -4.16240195361051 -6.1128642949191 -6.38029936877164 -0.44722251025113 -4.29056433764371 -4.58064154711636 -7.97041586962613 -3.48750189867886 -9.54435805407437 -8.67404250231656 -0.358286658200349 -2.58628157702359 -3.29621008959683 -0.551293173703279 3.29744454297153 5.04371758374301 -0.0547531041232006 11.0880148020658
-0.388632054762407 -5.96449303193526 -6.60018944306807 -8.54141449494795 -2.08947014375167 -5.08827232881026 -3.25667213960127 -7.56920647187667 -3.20146393342452 -7.55432724519209 -8.32889961762862 -0.229524846510454 -3.0228159384294 -3.10329842133956 -1.04666161103682 4.28943515257402 4.45135093168779 0.426685099168257 12.6050765557723
-0.113645614277232 -5.5024376522411 -7.4544640194286 -6.84075361598622 -2.5864048611034 -4.82276541103016 -4.86166960109364 -8.10063940395008 -3.83203131068836 -9.37865644801747 -9.36016851771961 -0.904474319111216 -3.63123709071766 -4.45295912135731 -1.59889799464833 2.93169587742199 3.18809693943371 -0.587980331074107 11.2282037128102
0.777619006417016 -4.39211976311423 -7.68291604302146 -5.9377607085488 -2.52239358208396 -4.21526658318259 -3.06597840569236 -7.55967652580955 -3.50259530327537 -9.51328789971091 -8.78086793205955 -0.458766339041969 -3.29413926384666 -3.83923089287498 -1.50743233940818 3.61873686530373 3.46443426825784 -0.361558315970679 11.3362866661765
0.603044613924894 -5.71644009676847 -7.8590029629794 -6.75566090670499 -2.01094616976651 -5.12670506564054 -4.05384244051847 -7.94575490084561 -3.36916150179776 -7.83884610262784 -9.40349568453702 -0.645902529629794 -2.54807271090421 -4.06138409701261 -2.31091107455167 2.7311259356412 3.58418761166659 -0.240880862149325 12.6446915713224
1.21369697397406 -3.99823616201227 -7.12006805593317 -5.26154182607477 -2.04595230275934 -4.72515533620661 -3.68076370412653 -7.85923622304743 -3.89181373769587 -8.31271598989313 -9.18996284658258 -0.606424791162663 -2.73785255605524 -4.50572250539606 -2.17916725332087 2.93628360574896 3.02525855844671 -0.0314926927739911 12.6541471654719
1.452991771698 -4.53538103103638 -6.77151651382446 -5.35633821487427 -1.12857027053833 -3.73304719924927 -2.5330979347229 -6.60375185012817 -2.04807443618774 -7.98460931777954 -7.45128221511841 0.476103115081788 -0.777093601226806 -2.60616464614868 -1.00190896987915 4.17469816207886 4.65200548171997 1.39212064743042 11.5829236984253
0.779301738739015 -4.7345513343811 -7.08447351455688 -6.00816240310669 -1.56084337234497 -4.31142511367798 -3.07207765579223 -7.03776445388794 -2.14298143386841 -8.50578012466431 -8.29816331863403 0.0279456138610854 -0.968892002105711 -3.1675461769104 -1.95342149734497 3.65153608322144 3.79607305526734 1.00277242660523 14.605375623703
-0.122898830067026 -5.86332393993031 -8.04883266795765 -6.29900242198597 -2.09692074168812 -4.44556499827992 -3.40186954845082 -7.40553356517445 -2.46812321056019 -8.78306461681019 -7.80511165965687 0.0235569347034819 -1.51195026744496 -3.41016842235218 -1.39132572520863 3.2105696071278 4.48639415394176 0.991971241344107 13.9251782764088
1.30873223218051 -4.52381781664761 -7.88960723009976 -5.98896483508023 -1.92967490282926 -4.25297621813687 -3.07940749255093 -6.97845534411343 -1.34210471239957 -7.21493605700406 -7.30256537524136 0.560139855471526 -0.164833823117341 -2.59388808337125 -0.694052496823396 3.97536106976596 4.73419018658725 2.09559555920688 14.1010801402005
1.93791864568537 -4.44337179010565 -6.71079160516912 -5.09062101190741 -1.51077939813787 -3.10903264825994 -3.80804158991034 -6.52014066522772 -1.11564733331854 -5.71727468317205 -8.0085954839533 0.532204610651188 -0.638968485051937 -3.57028104608709 -2.6887769872492 3.57467745000666 3.77621648961847 1.95676897222345 14.8647839849645
1.33395800157027 -4.44710507826372 -6.65459599928423 -6.48340764479204 -2.18602338270708 -4.46417584852739 -4.90998998121782 -7.66344228224321 -2.2845646424727 -8.48154225782915 -9.89597859816118 -0.619474081559616 -2.41250958876176 -5.75779500441118 -3.94836202101274 0.60912737412886 2.58989748521284 0.66994509263472 12.6608851866289
1.81946066076105 -4.56508561914617 -6.39152833765203 -5.65613862817938 -1.43712350671942 -2.69460985010321 -4.75865289514715 -6.84372064417059 -0.895173280889338 -6.68836519067938 -8.49018976038153 0.662276059930974 -0.765179842168635 -4.2201339895075 -2.68952104395086 3.40998438054865 3.70651796514338 2.05625799352472 14.6468460863287
2.71267910003662 -2.90274696350098 -6.63611106872559 -4.86198883056641 0.0142547607421868 -3.05965881347656 -2.80167655944824 -6.54872970581055 -1.55573539733887 -8.20098381042481 -8.34332733154297 0.583632659912109 -1.8904712677002 -4.52158241271973 -3.0028923034668 3.07181854248047 4.05605716705322 1.11602325439453 13.5968114852905
1.05948536612771 -3.82847697518089 -7.21654422066429 -6.28200442574241 -1.17162234566429 -4.96516330025413 -3.99289042732932 -7.60743815682151 -2.7212534644387 -9.37472255013206 -9.77352626106956 -0.767733643271708 -2.62022883675315 -5.67278964302757 -4.05086428902366 2.49947827079079 2.98646157004616 0.126665999672628 12.7848576805808
1.49397991353815 -3.81816722696478 -6.23798038309271 -6.29582263773138 -1.31530429666693 -4.70699359720404 -4.54512264078314 -8.5668721372431 -4.56238796060736 -11.0505109006708 -10.5158353025263 -1.96563579385931 -4.35252048319036 -6.56980373209173 -4.24694492166693 1.09145115072077 2.08207843953913 -1.41260387247259 11.5461435144598
-0.930067530545323 -6.91374825564298 -7.76336335268888 -7.69675683108243 -2.90458726015958 -5.88146828738126 -4.92354630556974 -8.92893456545743 -4.01469086733731 -9.2110199841586 -10.322418681058 -2.04560517397794 -3.23695611086759 -4.88443802920255 -2.69446229067716 2.00657225522128 2.78804922970858 -0.489788523587315 11.5585146037015
-1.70077969811179 -7.72756459496238 -8.43999745629051 -9.04453923485496 -3.45720364830711 -5.91208150170066 -4.36900403282859 -8.78498914025047 -4.38935353539207 -9.06393887779929 -10.017288944938 -1.62213399193504 -2.74786641381004 -4.47727658531883 -1.32900883934715 3.1195499680259 3.59868071295998 -0.405150196769021 11.4738843224265
-2.14253660548817 -8.00986334193837 -9.2719444881786 -10.3455681454052 -4.47797438014637 -7.55358549464833 -6.47540136684071 -10.4679970394481 -5.59031912196766 -11.0605816494335 -12.224501098286 -3.33673330653798 -5.20461508144032 -7.09183355678212 -3.10442205775868 0.653789078105579 1.16588548313488 -2.74599501002919 9.56697610508312
0.647740355404942 -4.98528767499057 -7.44630528363314 -7.82452488812533 -2.87257862958041 -5.8041429606351 -5.72585392865268 -10.0876112070951 -5.80823040875521 -12.2127122965726 -12.2051286784085 -3.2403993693265 -5.76361180218783 -8.31351376446811 -4.42075253399936 -1.26916790875521 0.800341597470371 -2.95615673932162 8.80986785021695
1.53302736282349 -4.36023740768433 -6.44799642562866 -7.85052518844605 -2.16880254745483 -5.80333166122437 -5.50871305465698 -9.49791173934937 -5.53678159713745 -10.4803297996521 -11.7270377159119 -2.61895399093628 -4.47452001571655 -6.95014028549194 -3.52768545150757 0.299100589752197 1.91826982498169 -1.86628370285034 10.3095185279846
1.41303254040805 -4.59996413317594 -6.78497504321012 -7.94694327441129 -2.42596816149625 -6.25719832507047 -5.956424704465 -10.2208824071017 -5.84398268786344 -11.9550704869357 -11.3966770085421 -2.9892501744357 -4.754764548215 -7.16953276720914 -4.35381888476285 0.0015640345486716 1.44985390576449 -2.21894454089078 9.37929154309359
1.28295274214311 -6.38383726640181 -5.50940374894576 -6.39906744523482 -1.29253248734908 -5.18991522355513 -3.67910246415572 -8.44409040971236 -4.99263433976607 -11.2268929914995 -9.41159491105513 -1.47596411271529 -4.07669882340865 -5.74639944596724 -3.7287431196733 1.57919259504838 2.66045518354936 -1.14349989457564 10.5155481858687
2.27847106240013 -5.29268830039284 -7.0736045143821 -6.19551270224831 -0.00631706931374154 -5.16396515586159 -2.67062752463601 -7.91091149070046 -6.17551224448464 -10.5229701302268 -8.88284104087136 -1.19020645835183 -3.4372576973655 -4.28528397300026 -0.881360938332296 2.81061751625755 3.70807273171165 -0.668939521095968 11.0634594657204
2.14930447665128 -5.16764918240634 -4.9049634066495 -6.00734606656161 -0.853129300204191 -4.66130915555087 -3.22628489407626 -8.06542864712802 -4.71799937161532 -10.9390095797452 -9.46082201871005 -1.1311711398038 -3.84612360867587 -5.40433016690341 -1.55230036648837 1.5282526883212 2.67022809115323 -0.357731732455168 11.6100326451388
2.02143893675371 -5.55542721314864 -5.58042873902754 -5.96172108216719 -1.44469608827071 -5.18254627747969 -4.14096416993575 -8.16308369203047 -3.6590858892961 -10.1414371923967 -9.73335423036055 -1.07475628419356 -3.99077763123946 -5.56252064271407 -3.08502926392989 1.08357844786211 2.67832599119707 -0.293016095594925 12.0074718995528
1.20097524469549 -4.70610445195978 -6.62622659856623 -6.15911310369318 -1.83252733403986 -3.78081911260432 -3.62368601018732 -7.59241312200373 -3.65911310369318 -10.6644307916815 -9.3699762170965 -0.760778600519355 -5.03158968145197 -5.79476183111018 -3.75770776922053 1.06218511408025 2.01600820367986 -0.0971223657781444 11.7741606885737
2.24105272293091 -3.9017523765564 -5.96792974472046 -5.29401960372925 -1.02862730026245 -2.07609357833862 -3.38809766769409 -7.33510770797729 -3.47344770431518 -9.81256284713745 -9.80302419662475 -1.01056089401245 -5.17894735336304 -5.47598447799682 -3.49014463424682 0.238470172882081 2.50618562698364 -0.61290349960327 12.3454509735107
4.31790109114213 -1.23294405503707 -4.25328020616011 -4.89297823472457 0.125748114152387 -1.33650736375289 -2.58459429307418 -6.92520288987593 -4.02205042405562 -10.5752635435625 -9.45213274522261 -1.03667978806929 -4.53518824143843 -6.28058962388472 -4.38611368699507 0.48022885756059 2.19416661696 -0.66382746262984 11.954788164659
3.13088308681141 -2.75835145603527 -4.52460969578136 -5.40459550510753 -0.938069473613393 -1.60200036655773 -2.24414170872081 -6.89806855808605 -3.69155992161144 -10.5590106357228 -9.07748139988292 -0.928662430156361 -3.70904649387706 -5.48007119785656 -2.08992875706066 0.765940536152232 3.30727850307118 -0.672326217998158 12.2468680034984
1.02636882608587 -4.61916568929499 -6.27154949361628 -7.47032955343073 -2.16022518331354 -4.10833767110651 -2.76751545125788 -8.00503757650202 -4.61505535299128 -10.7831309145147 -9.28845050985163 -1.050899774378 -4.20501735860651 -5.81732013875788 -2.50152042562311 0.775607793981379 2.67531558817083 -1.18013408834284 11.5036828214472
0.179766958410088 -5.99844806844538 -6.9417330568487 -7.20534389669245 -1.61206691915339 -3.35731952840632 -4.36182468587702 -8.72080867940729 -5.05576580221003 -11.8420111482794 -10.167545968836 -2.21641605550593 -5.00909679586237 -5.76634281331843 -2.19740741903132 0.440764730626885 2.33051616495306 -1.9627463167364 11.1094277555292
-0.354094184528698 -6.32754579890858 -6.84110895503651 -7.56778398860585 -2.06426302302967 -3.72607294429432 -3.01792017329823 -8.27393595088612 -5.10265604365956 -11.0460726391185 -9.43866793025624 -1.80119959224354 -3.42600695003163 -4.5558821331371 -2.26311556209217 2.44611104618419 2.67916425358165 -1.36466280330311 10.3268731464039
-0.591603773290462 -6.06476737802679 -8.13174583261663 -7.55009986704046 -3.23822929208929 -4.28730155771429 -3.50222350900824 -7.82691909616644 -4.15370704477484 -10.9632601911371 -10.2028918439692 -1.40855361765081 -3.71256400888617 -5.94738532846624 -3.53318931406195 1.8312516039068 1.85153434926813 -1.03490020578558 10.7390661066229
0.641219338503753 -5.25563696947965 -6.40858534899625 -5.9391525181857 -1.90172270861539 -2.42447737780484 -3.25674704638394 -7.32862166491422 -3.43950156298551 -10.3757293614474 -9.47648314562711 -0.637802878293122 -3.71077803698453 -5.41418150988492 -3.3547904881564 1.4724800196561 2.79385109814731 -0.394354620846833 11.0118386355313
-0.118203830718993 -6.17752237319946 -6.83394784927368 -6.02503175735474 -2.28579874038696 -2.55303735733032 -2.01142854690552 -6.37788743972778 -3.42899675369263 -9.46195573806763 -7.3491379737854 0.145521450042725 -4.06971712112427 -4.16426820755005 -1.03940744400024 2.37526350021362 4.02376108169556 0.423635768890382 11.2866394996643
0.422445670041171 -6.0450817194852 -7.09255181225863 -5.99687348279086 -3.00218354138461 -2.54033623608676 -1.84624443921176 -5.8408294764432 -1.74178467663852 -8.79791413220492 -7.77049027356234 1.29956091967496 -2.37065087231723 -3.64753685864535 -2.34102402600375 2.52039851275357 4.22045172778043 1.55676116076383 12.0473960789767
0.186901274594394 -5.11447316083041 -6.30282383832064 -6.51017170819369 -2.33845311078158 -2.91706257733432 -3.00275212201205 -6.63905697735873 -2.61460095318881 -9.58054333600131 -8.63725071820346 0.208898726376621 -3.2551496592435 -4.78863507184115 -2.71639614972201 1.74743289080533 3.58116168108853 0.781433287533847 11.6494056614962
1.60381215702404 -4.29286486018788 -5.47052294124256 -4.96079355586659 -0.673274100910533 -2.0131159435619 -2.4760237346996 -6.51168543208729 -3.41737085689198 -9.867358268391 -8.93930536616932 -0.181782783161509 -4.78628069270741 -5.37108904231678 -2.35695558894764 0.67879193912853 3.35855382572521 -0.362208427082408 10.787978588451
0.524248513308439 -6.45026549425992 -5.05518302050504 -6.12044676867398 -0.892615881833162 -3.2463718327609 -3.48495444384488 -7.3819976719943 -3.45218428698453 -10.3631244572726 -9.30614623156461 -0.72693785754117 -4.32465132800015 -4.74266776171597 -2.02485045519742 2.2864765253934 3.19450322064487 -0.330104437741365 11.1498626795682
1.8931808124889 -4.23588565479625 -5.24562839161266 -5.42819408069957 -1.11665156971324 -2.17159465443004 -2.37816814075817 -6.60949519764293 -2.82067683826793 -10.3227672923695 -9.00514033924449 0.0345248829234741 -4.42099002491344 -5.12111285816539 -3.4069900859486 1.61747738231312 3.503189052235 -0.0200710643421509 11.0529327045787
3.58933043913408 -2.36003517671065 -4.22779869599776 -3.26285576386885 0.894870523972944 0.277290110154585 -2.41485237641768 -5.15596794648604 -1.09323524995284 -9.00760101838545 -8.68602776093917 0.712943796678022 -2.2651140646501 -5.11812614961104 -1.94924377961592 0.923328165574507 3.53916812376542 0.679141764207319 10.7992184205489
4.46181353655728 -1.04215756329623 -2.85987606915561 -2.56421795758334 0.865433302792635 0.491785612973299 -0.925145539370451 -4.37655964764682 -0.998389634219084 -7.99510136517612 -7.38038578900424 1.82825144854459 -2.00141468915072 -4.13571301373569 -1.4899152842435 1.90861949053678 3.90909251299771 1.46608599749478 10.721313086423
1.6498591076244 -5.10668500553478 -4.29120572697033 -4.62585004459728 -0.536168419231068 -1.25933583866466 -1.0796330798756 -5.34859593998302 -2.07761891971935 -8.62636312137951 -7.18602307926525 0.9297720562328 -1.02804120670665 -3.59574254642833 -0.784528099406849 2.27513758052479 3.55729452479969 1.26622454036366 11.9030810963024
0.932910156249999 -5.73037605285645 -7.1382682800293 -5.37625389099121 -1.46909980773926 -1.46672134399414 -1.28413848876953 -5.75054244995117 -2.28878860473633 -8.52298049926758 -7.3924072265625 1.15815277099609 -0.578240203857423 -3.00438575744629 -0.761721420288087 3.83352489471435 2.91065139770508 1.79584426879883 12.2826134681702
1.74859561920166 -4.65354595184326 -6.25069484710694 -5.52569255828858 -1.81153354644776 -1.90972385406494 -1.58965167999268 -5.70850620269776 -2.2664628982544 -9.38794956207276 -7.75328121185303 0.857669258117674 -1.61737499237061 -3.87562236785889 -1.20116100311279 2.93573799133301 2.95136299133301 0.947987937927245 11.7988280296326
1.92571678161621 -3.95457420349121 -4.87582359313965 -4.43992195129395 -0.477857208251955 -0.834712600708009 -0.00742874145507955 -4.66475830078125 -2.17114028930664 -8.38366470336914 -6.97629318237305 1.32925834655762 -1.78157196044922 -3.94750938415527 -0.767640686035158 3.57471981048584 3.69379177093506 1.11247291564941 11.4966968536377
3.15284365740689 -2.30862217816439 -3.77434140118686 -4.3927171793851 0.305156889828769 -1.18087368878451 -1.69664746197787 -6.48631268414584 -3.384271439639 -9.49899083050814 -6.91958981427279 0.0517560872164644 -2.72276097210971 -3.72837620648471 -0.27703648480502 3.18160647478971 4.25223464098844 0.36073321429166 11.1941997441379
3.92064582651312 -1.50641716176813 -1.76482856923884 -2.70136345083063 2.54848968332464 -0.256129152124579 0.669333570653741 -4.16334236318415 -2.68994224721735 -7.9347657030279 -5.12104118520563 1.5034609968012 -1.92118156606501 -3.05926979238337 -0.329995042627509 3.17511855905706 5.8148623639887 1.25005065744573 11.2457801038569
1.84999588186091 -3.65650436227972 -2.93714210336859 -4.01789733713323 1.50102928335016 -0.863737791234797 -0.0124633008783519 -4.69076606577093 -1.90536567514593 -8.01609489267523 -5.97590133493597 2.07555893117731 -1.82964011972601 -2.38010284250433 0.113721162622625 3.29197433645075 5.56299045736139 1.38957145864313 12.1578018968756
2.5849423235113 -4.29975463693792 -3.28272582834417 -3.43128349130804 1.22486923391169 -0.624972837621517 0.107775193994694 -4.72075797861273 -2.53278686350042 -7.6357665235346 -5.79177429025824 1.92397735769098 -0.871470945531673 -1.67034675424749 1.21805618459528 4.45179508382624 6.535980684107 1.82980583364313 13.0607166116888
2.31791824861006 -3.83927970366044 -3.52358870939775 -4.34148078398271 0.683156438307329 -1.75322776274248 0.584056325392289 -4.01024108366533 -1.12126212553544 -6.78841071562334 -4.77703338102861 2.98854965730147 0.0606016592545942 -0.225555948777632 1.39587921662764 5.9676136450334 7.3420147375627 2.87241310639815 14.0346941427751
2.71323092200539 -3.35082356713035 -1.91774480126121 -3.16238705895164 1.94152910926125 -0.268737004019997 1.11646349646828 -3.98294942162254 -2.3075324752114 -7.3758861281655 -3.96931187889793 1.842346980355 -1.24537770531394 -0.879168675162575 1.93845064856789 5.1856668732383 7.15010149695657 1.52259142615578 13.3777015946128
1.52132753025402 -3.94569822658192 -4.79451223720204 -6.49908110011708 -1.28978201259266 -3.61937757838856 -1.90761228908192 -6.33930441249501 -2.34945722926747 -8.28665777553212 -6.5857872616161 0.756648575175891 -1.09852453578602 -1.76963468898427 0.463267837871204 5.64064267765392 5.16636994968761 1.67452386509288 14.2754574168812
3.29025934392756 -2.73251439874823 -3.10080625360662 -5.10356809442694 0.68776415044611 -2.97076894586737 1.1415510004217 -4.19392873590643 -0.773312586004085 -6.17940236871893 -2.57236768549139 2.52680109197443 0.678021413629704 -0.47663785761053 1.47171877080744 5.98878477269953 7.13624284917658 3.16245554143732 15.0592248266393
2.99338109276512 -2.56953947760842 -3.96522085883401 -3.98396818854592 0.282143185355448 -1.07219450690529 1.00121552727439 -4.29870169379494 -1.34094755866311 -6.7604040405967 -4.6887487671592 2.33412034294822 0.130396435477518 0.379038403250956 2.01391465447166 6.00626427910545 7.29741341850974 2.54138428948142 14.560190747001
0.771786793795499 -3.7461460980502 -4.70423020449552 -6.68292893496427 -1.27053727236661 -4.36624230471524 -1.05042733279141 -5.99714745608243 -2.49528016177091 -7.21880044070157 -6.526430979642 1.08502303036776 -0.848690882596102 -1.06526841250333 1.36445151242343 5.19199095639316 5.7865687456998 1.52199278744784 13.2765661326322
0.504879231886431 -5.61713386015458 -4.76638770536943 -6.65598273710771 -1.3117902322249 -4.18635917143388 -0.900443796678022 -5.75533652739091 -2.44996619658037 -7.48478675322099 -4.81029487089677 1.94374870820479 0.045587773756548 -0.465305094285444 1.94489693208174 5.64644169373946 6.74046253724532 2.27186798615889 13.9559447722002
-1.41324036338112 -5.51363747336648 -5.27988426902077 -6.17788307883523 -0.889137198708273 -3.65702049948952 0.179557869651102 -4.50177948691628 -1.23202316977761 -5.66367905356667 -4.65865509726784 2.66985709450462 1.59967238686302 1.20277030251243 2.73933036110618 7.20012480995872 8.27832038185813 3.4052830436013 15.0301960208199
-0.900298439372669 -5.52486165653576 -4.71611531864513 -5.8621037830006 -0.0655244220386848 -3.10328229557384 -1.68013890873302 -6.51647885929454 -2.64278157841076 -6.69290097843517 -6.1561711658131 0.371830619465221 -0.92077954899181 -2.27802022587169 -0.415435158122669 3.91820398677479 5.77112928737294 1.7414175640453 13.5446564327587
0.491227930242363 -4.92840784246271 -4.06571787053889 -6.00260370427912 -0.281944448297676 -3.83708589727228 -2.11627023870295 -6.42813699895686 -1.84455507451838 -6.5994912927801 -7.73251741582697 0.646331613714043 -0.307668859308418 -2.73184030706232 -0.0694276636297069 3.85079938715154 5.14025766199285 2.21266347711736 13.9313848668879
0.373779834400523 -4.20639175068249 -4.97132629047741 -6.28237670551647 -0.0552152980457663 -3.99901908527721 -1.61231368671764 -5.43527358661999 -1.45646613727916 -6.84916442524303 -6.12760871540416 1.25511604655873 -0.306712566722524 -1.25325530659069 1.63160568584095 5.13681370128285 6.76950985301625 2.66777855266224 13.9700632702221
0.121206110174004 -5.44720094854182 -4.86558359319514 -6.16932886297053 -1.12309282476252 -3.4243203943426 -1.55771082097834 -5.66917246038264 -1.13312547857111 -7.68151872808283 -7.19226854497736 1.72052938287908 0.406373804265801 -2.15715044195002 0.456622903997246 4.32722646539861 5.99072152918035 2.32997114008123 14.9948735887354
-1.54708696712147 -7.1996882091869 -5.35475374568592 -6.28645731319081 -0.566677344929087 -3.60190607417713 -1.84461428035389 -5.97905947078358 -2.07351137508045 -6.65695024837147 -7.06227327693592 0.959695564616812 0.195256935466421 -2.34999109614979 0.39787267338146 3.95969270359386 5.77401326786388 2.35930417667736 14.180616127361
0.954627652601761 -5.07287631468339 -4.74469409422441 -5.60687861876054 -0.182995180650192 -3.27154193357988 -1.37768779234453 -6.01986537413164 -2.33707080320879 -8.01280818419023 -7.18269381956621 1.19240345521407 -0.187069277329879 -2.22455630735918 -0.330351213975387 4.35336269898848 4.5963884787126 1.80567707581953 13.679834504561
1.67611802708019 -4.49840055812489 -4.07973562587391 -4.31263624538075 0.858178268779408 -1.70559202541004 0.931515823711049 -4.00557981837879 -0.70855223048817 -6.00537954677235 -4.4060867916454 2.963256965984 1.46229470859874 0.473107467998158 2.84181226383556 7.01315034519542 8.15889276157726 4.07330144535412 16.2288130630146
1.80261693434282 -5.051922936873 -5.18392099900679 -5.16734995408492 -0.605425973372025 -1.68652452989058 0.189125875993209 -4.45477594895796 -0.974320550398392 -6.58282770677046 -4.7863151030107 2.98669896559282 0.713217596574264 -0.467757363752884 2.04030118422075 5.58225427107378 7.56657777266069 3.23668466047807 15.3251706166701
0.967257369648326 -6.10415185581554 -4.55348504673351 -6.04763520847667 -0.614779602397572 -2.06394876133312 -1.79916680942882 -5.75593866001476 -1.88493837009777 -7.47459710728038 -6.40198625217785 1.42099844325672 -0.212550293315541 -1.65126718174328 0.840763915668834 4.94819723476063 5.21572862971913 2.05557714809071 14.4819630276073
1.67239539406516 -4.6675685188987 -4.34669335105202 -5.39473564841531 -0.268442466042259 -2.44105370261452 -0.789799048683861 -5.43635971762917 -2.01677162863992 -7.39554627158425 -5.28850586631081 2.01845710060813 -0.414781882546166 -1.06089432456277 1.164329216697 5.36715857765891 5.26343505165794 2.86602942726829 14.8476325728677
1.99069134105336 -2.79761203419078 -2.92273601185192 -5.08247073780407 1.02131382335316 -1.39163669239391 -2.49056132923473 -6.26400645862926 -2.05659183155407 -8.17697414051403 -5.88786777149547 1.65804211009632 0.0452930103648796 -1.68292888294567 0.337567485462536 4.95303455699574 4.53520408977162 2.25881687511097 14.2525736461986
2.12781563672153 -3.87623366442594 -4.39293250170621 -4.40401419726285 0.854593667117033 -0.682756033810701 -0.406119910153475 -4.63584097948941 -1.0743461522189 -7.54732855883512 -5.55364569750699 2.47182503613559 -0.392493811520662 -1.34761771288785 1.23718300732699 4.5535835352811 6.00490132245151 2.27630082043735 14.6004284945401
3.82107943621549 -1.81908780011264 -1.68852978619662 -2.48756771954623 2.75594538775357 1.03450411883268 0.842802229794589 -3.74546986493197 -1.26725178631869 -6.55420666607943 -5.38791066083041 3.03939456072721 -0.28766995343295 -0.794748124209317 1.78314227190885 4.8320085438815 6.44168776598844 2.6955511006442 14.5928499135104
1.77588088295677 -4.24861901023171 -5.1816481850364 -5.17925827719948 -0.189016272804952 -1.54524986960671 -0.984161307594992 -5.3120250008323 -1.1568736336448 -6.77205460288308 -6.13873284079812 2.36276633522727 -0.100755622170187 -1.03166763999245 0.458410332419657 5.02620131752708 5.15095336220481 2.64142043373802 15.4051962592385
2.57521178505637 -5.03900215842507 -4.26606819846413 -4.92849037863991 0.542979500510476 -0.534413077614524 -1.18868706443093 -5.44449303366921 -1.45323441245339 -7.46987412192605 -6.12649796225808 2.12350585243919 0.0791981436989531 -1.16871903159402 0.706826470114969 4.82281424782493 4.97249438545921 2.72208335182884 16.0271702029488
0.829212344776501 -6.21666129719127 -5.57785590778698 -5.02839835773815 -0.309764706004749 -1.82818587910045 -1.58586867939342 -5.78770621906627 -0.752456508983265 -6.27227195392955 -6.12658294330944 2.53597847331654 0.46960655559193 -0.764453731883656 0.810094989429821 5.5433408390392 6.02486149181019 2.91117016185414 15.3281849991192
-0.920095608451149 -6.65287987969138 -5.64028565666892 -5.03669564507224 -0.449428723075172 -1.60746400139548 -1.70533005974509 -5.30614487908103 -1.32411782524802 -7.02607743523338 -6.06778542778709 1.98116286017678 0.185499026558617 -1.02854554436423 0.376231982491234 5.31470568396828 5.20331270911477 2.2027567169883 14.7164786598899
-1.24317906119607 -7.66645786978982 -6.37659046866677 -5.47453282096169 -0.69992802359841 -1.90874264457009 -1.32257435538552 -5.49151203849099 -1.61520550467751 -7.46093533255837 -6.71549771048806 2.02638842842796 -0.713374831459738 -1.90292141654275 0.262607834555887 3.99009444496848 4.56095530770042 2.17416026375511 14.7345240332864
1.15530465732921 -5.72662855495106 -5.85224844325672 -4.75503469813954 -0.858775390278208 -0.490103973041879 -0.684037459980356 -5.44921232570301 -2.04562307704579 -8.21324659694325 -6.48319555629383 1.42301248203625 -1.51946188319813 -3.10161711085926 -1.14878012050282 2.83830712925304 4.3424432147633 1.77843354832043 12.5608656276356
0.0425283518704518 -6.79291705218228 -5.77644137469205 -5.24264697161588 -0.973418990048494 -1.19686297503385 -2.92410258379849 -6.41739825335416 -2.27292231646451 -7.70246676531705 -8.90243510332974 0.41725560101596 -3.03646449175748 -4.57818202105435 -3.06616000262174 1.22952099713412 3.05097981366244 0.537422379580413 12.6199442950162
0.313878085396507 -6.21360108635642 -6.41201493523338 -4.96248528740623 -1.39661309502342 -0.661730740287087 -3.03658959648826 -6.65089700005271 -2.77304360649802 -8.80915925286033 -7.92716309807517 0.370278384468772 -2.52804467461326 -4.79848763725974 -2.40312096855857 1.46641829230569 3.17828848578713 0.423277880928733 12.8194051048972
1.72417026866566 -4.56841128956188 -5.78712314258922 -3.14287036548961 -0.502720295299184 0.945815623890269 -1.56813281666149 -5.90733379017223 -1.37882083546032 -8.36702006946911 -8.65492099415172 1.03922802318226 -2.34200900684704 -4.29193347584118 -0.797691761363637 0.846789897571909 4.11790996898304 0.729478419910777 13.2831435810436
2.27854201576926 -3.56010010459206 -4.14495041587136 -2.84959557273171 0.66294524452903 1.16128585121848 -1.5438437721946 -4.88149216391824 -0.217343833229759 -6.77745201804421 -7.41351845481179 2.01470420143821 -1.42880013205788 -4.00338509299538 -0.432677771828391 1.91211936257102 5.46752021095969 2.21070334694602 14.3442501761697
1.53563637299971 -4.32610755400224 -4.92055945829912 -3.41803603605791 0.0928282217545942 1.24969238801436 0.590121694044633 -3.64123778776689 -0.147572092576461 -5.10924773649736 -5.70449119047685 3.09018845124678 -0.989185862107711 -3.07269912199541 0.972968526320024 1.95372910066084 6.18564934297041 2.198274083571 13.9953002409502
1.68160487955267 -3.75348423177546 -4.9698824709112 -4.31344364339655 0.200218694860286 -0.363572580164128 -1.81438778096979 -5.20944545919245 -1.2171797578985 -7.8032336061651 -7.89481304342096 1.15315105264837 -2.36257885152643 -4.33394764119928 -1.1977991884405 0.856752889806575 3.69638778513128 0.946493642980403 14.1253252202814
0.956609812649813 -4.04595366391269 -4.33735838803378 -3.08532324704257 0.628841486844149 0.938366022976961 -1.165903004733 -4.62002554806796 -0.0139807787808515 -6.6205977526578 -7.36225119504062 2.16423043337735 -2.61619749936191 -4.35348692807284 -0.866044911471281 0.946189967068758 4.21853741732511 2.44527443972501 13.7749944600192
2.69723150079901 -2.7475526636297 -2.87191751653498 -3.41627481633967 1.8589918309992 1.0400163823908 -1.89811685735529 -4.97057321721857 -0.744956762140447 -6.54365137273615 -7.45017793828791 1.86690542047674 -2.98429468328303 -4.19072702581232 0.309274881536311 1.19635793512518 5.10419771021063 1.34230825250799 13.2675902540034
2.17167804024436 -3.9245286247947 -4.44843914725564 -3.32766392447732 0.917348358847878 0.738084290244363 -1.83770230033181 -5.20520069815896 -1.40408947684548 -6.7191949150779 -8.0717511437156 1.1236834265969 -3.33838894583962 -5.24250653006814 -1.6172604820945 0.418101761557839 3.62152907631614 0.955142472007058 12.7130980231545
4.05026447122747 -2.17323578054255 -2.92772758657282 -1.87182510549372 2.04342567270452 2.02477180307562 -0.469958192651923 -3.42348564321345 1.03743469064886 -4.16844642812556 -6.67689598256892 3.10598575418646 -1.28195846731013 -3.61834991628474 -0.239272004907782 1.16866027658636 4.70362006967718 3.06529533212835 12.6952415639704
2.7039946642789 -2.69683369723233 -3.96486386385831 -3.277287569913 1.241661938754 0.51315585049716 -3.21800335970792 -4.50781354037198 1.18267527493564 -3.80708798495206 -6.85301694003018 2.04916659268466 -0.233512011441317 -3.4304629239169 -3.72876271334561 1.57223406704989 2.58281031521884 3.64883414181796 14.6441873637113
1.90297020998868 -3.14432059201327 -5.26139746579257 -4.10261450680819 -0.125710591402921 -0.54092512997714 -3.35876379880038 -6.04259596737948 -0.271277531710538 -4.66836653622714 -7.08128462704745 0.986182108792391 -0.878274067965421 -3.9310942736539 -3.59949026974765 2.07158364382657 0.972111597928134 3.05370225039395 13.9613694104281
1.40473663156683 -3.71024788076227 -5.09054840261286 -3.6691235368902 -0.0363053148443058 0.00103866403753017 -1.71819198781794 -4.43335045034235 0.899041288549249 -3.84851158315485 -6.0214184587652 2.33880721872503 -0.190718538110907 -2.69608772451227 -1.99536598378962 3.55039703195745 2.98337280100042 3.7746316129511 14.0529080564325
2.47494686300104 -3.49275600259954 -2.94367610758001 -1.62028133218939 1.34539402181452 2.25436390096491 -1.23448383157903 -3.514139288122 1.91631115133112 -3.39438449686224 -6.79296123331243 2.26250827962702 -0.0301133329218075 -3.53631984537298 -2.98219882791692 4.37870586568659 2.28761661702936 4.4489840334112 13.573950177973
0.715073091333561 -4.75183440988714 -4.87175895517523 -4.43790008371527 0.011230928247624 0.762588960474186 -2.31057311838324 -5.40713264291937 -0.00462486093694636 -4.95537521188909 -7.63110305612738 1.67750213796442 -1.46579124277288 -4.64788390939886 -2.60679580515081 1.76901481801813 2.41154144460505 2.01906059438532 12.8555850809271
-0.83677866675637 -7.86484148719094 -6.89244082190774 -6.8180046341636 -2.34881785132668 -1.34797289588235 -4.42321589209817 -6.46365931250832 -0.477603938362815 -3.6284065506675 -8.56079485633157 0.662296269156716 -0.441099192879417 -4.1755199692466 -2.8239574692466 2.23533055565574 1.68125340721824 2.6320800521157 13.1859278418801
-0.309852721474389 -6.40801632621072 -6.69927418448708 -6.54521191336892 -1.636234404824 -3.36568081595681 -4.13851940848611 -7.3740102074363 -2.48320400931619 -6.89196789481423 -9.02141392447732 -0.0354596398093499 -1.79082119681619 -4.45815670707009 -2.62238514640115 2.52725589058616 2.63929354927756 1.63775622627952 12.8701761939309
0.147110228105024 -6.35292410417037 -5.72223829789595 -6.0069673018022 -1.04997992082076 -2.35990309281783 -3.63700842423873 -7.2635533766313 -3.25037741227584 -7.81739973588423 -8.6317231611772 0.0287745042280712 -2.38353514237837 -5.44106268449263 -3.1611535505815 1.40823007063432 1.53029466108842 1.0748026414351 11.9767329736189
1.11197144768455 -4.85186522223733 -5.57265227057717 -5.48429053046486 -0.778182437203146 -1.80881827094338 -3.66808264472268 -5.23676436164162 0.617277691581034 -4.69973318793557 -8.08762495734475 1.20757729790428 -2.33676474311135 -4.90022604682229 -3.55679457404397 2.11236817620017 2.53179414055564 2.17988259575584 13.1325021483681
1.5614897034385 -4.12708031914451 -6.08356225273826 -5.28681504509666 -1.20194756767966 -1.98760545037009 -3.4096845366738 -6.32585274956443 0.0659872315146721 -3.46636903069236 -7.78845345757224 1.13613569953225 0.266445758126 -3.2034200408242 -2.91807114861228 4.26168406226418 2.80628073432229 3.42497122504495 13.3628374359824
-0.0676276553760893 -5.54431794773449 -6.35594247471203 -6.38353036533703 -1.52192948948253 -2.44550965916027 -5.2256572116505 -6.39962266575207 0.245639098774301 -4.87716745029796 -8.38402055393566 0.930150283466684 -1.14185022007335 -4.55056451450695 -3.1784274448048 2.62688566554676 1.96810270656239 2.98577238429676 14.4896690975536
0.254575001109732 -5.92124821056019 -5.8150127064098 -6.50919796336781 -1.13421703685414 -2.1571872364391 -2.96550442088734 -5.393614543568 0.725789295543326 -3.18908573497425 -7.57421566356312 1.42470096241344 0.259064899791372 -4.06499363292347 -2.98038936961781 3.1656534541737 2.08272670399059 3.07270835529674 13.5200660098683
-0.268673480640757 -7.47849518169056 -7.30082184184681 -5.77265983928334 -1.77147537578236 -1.8228288303722 -3.24077469218861 -5.57707840312611 1.05903762470592 -2.99161774028431 -7.03665596355091 1.64568656574596 0.240130840648305 -3.36499840129505 -2.37676674235951 3.43421405445446 2.5255426753651 3.49634402881969 13.32727616917
-0.913866051760586 -9.08181191357699 -5.86870194348422 -5.80793190869418 -1.1874961939725 -2.25523758801547 -2.91653061780062 -5.27267075451937 1.42114256945523 -2.4603176203641 -6.4425067988309 2.02705954638395 1.48660468188199 -2.39006615552035 -1.88213539990512 4.63644694415006 3.51248072710904 4.65469931689176 14.3462672146884
0.900642395019531 -6.2922306060791 -5.5655574798584 -5.55916023254395 -1.23980903625488 -1.89534759521484 -1.72136878967285 -5.22498893737793 0.540168762207031 -3.78422355651855 -6.87737274169922 1.55482482910156 -0.0610504150390625 -2.46172523498535 -1.2961483001709 5.73018264770508 2.43647193908691 3.40762233734131 12.9140539169312
0.537257766723634 -7.77061500549316 -4.0464900970459 -3.76967468261719 -0.344671630859374 1.28144607543945 -2.38784446716308 -5.10701026916504 0.326882934570314 -3.87842788696289 -7.80988540649414 1.3340316772461 -1.33693923950195 -5.50536575317383 -3.55337562561035 0.696584320068361 2.73607406616211 2.13023529052735 13.9556704521179
0.146285360509697 -7.72587459737604 -3.99470203573054 -3.22807758504694 -0.926420862024482 1.17126972025091 -2.79207676107233 -4.54885166341608 1.83450443094427 -3.2344462221319 -6.88422458822077 2.65777141397649 0.338084524328057 -3.49389904195612 -2.64447849447077 2.42739230936224 3.92514831369573 3.58398658579046 15.0071337873285
0.377793138677422 -8.34803884679621 -4.00826185399836 -3.60443418676203 -0.157599622553047 0.519091432744805 -0.82392233068293 -3.94300001317805 1.55271798914129 -3.62109296972102 -7.06581609899348 2.37476617639715 -0.428675824945625 -4.79938619787043 -3.74156873876398 0.955681627446953 2.8790825063532 2.95878965204412 14.4960892850702
0.533847921544854 -6.58090389425104 -4.80051410848444 -4.78241146261042 -0.106386071985419 0.610759847814386 -2.17257488424128 -4.47843731099909 0.230226629430597 -5.40221775228327 -7.70883548909968 1.43475925272161 -2.72255123311823 -5.07708728963679 -3.31157100850886 2.36258708780462 2.88321792429144 1.89179622476751 14.5844298536127
0.710249458659778 -7.48627039302479 -6.30369325984608 -6.91196390498768 -1.66565653194081 0.41553929935802 -2.22144457210194 -4.87188097346913 -0.197234595905652 -3.44881960261952 -7.60817667354237 1.65717748295177 -0.201865638386121 -3.32243677486073 -2.1245474468578 3.77265027653087 3.71090654026378 2.6448788989674 13.7925296176564
-0.627652046897193 -7.49619948647239 -6.7263954856179 -5.8615273215554 -1.62004172585227 0.505358817360619 -1.66538703224876 -4.54954993508079 0.73514282920144 -2.70704352638938 -6.54752814553001 2.68466103293679 1.37154877402566 -1.69195830605247 -0.809639809348365 5.38792145468972 4.83585274436257 4.73801911093972 14.8204246781089
0.431956204501066 -7.84269246188077 -7.43805798617276 -5.89357098666104 -2.31784733858975 -0.927708712491121 -2.65065106478604 -4.25772008028897 1.39269152554599 -2.91515645113858 -7.29907139864835 1.81838313016025 0.0704182711514569 -3.70521649447354 -2.83923253146085 2.95885744961825 2.28351870450107 3.35593977841464 14.6626676646146
-0.106232339685615 -7.71526592428034 -7.19190853292292 -6.65660923177546 -1.71483677083796 -0.625858957117256 -1.51872699910944 -5.07709568197077 0.712243383580986 -4.00745838338679 -7.3792502229864 1.84824687784368 -0.385029489343818 -4.00668209249323 -3.17530315572565 2.95115787332708 2.53356677835638 3.18497878854925 14.2536738569086
0.291898840123956 -7.70636356527155 -6.49005687887018 -7.16715801412409 -2.82053936178034 -0.371456033533271 -1.67436588460749 -5.42474353963679 -0.204860574548896 -3.33607853109186 -6.98860538656061 1.97876560037786 0.219736211950128 -2.77282703573054 -1.61564624959772 4.66288673227483 3.56390010660345 3.24945747202093 14.2883435422724
-0.0730204148726017 -7.79998918013139 -6.82154031233354 -8.06904931501909 -3.00258775190873 -0.458201841874555 -2.51280351118608 -5.48338075117631 0.285622163252398 -4.06757874922319 -7.95823045210405 1.63547949357466 -0.585761503739789 -3.39081902937455 -2.7445292039351 3.52044920487837 3.08592752976851 3.11152033372359 13.8746114210649
0.869256305694581 -7.35595197677612 -5.48221845626831 -5.8723780632019 -1.02176542282104 0.580460834503175 -1.11800260543823 -4.26544256210327 0.503789234161378 -4.91090650558472 -6.25878782272339 2.76694421768189 -0.966049861907958 -3.18079633712768 -0.916632366180419 3.5568097114563 4.41462163925171 3.38951139450073 12.7659352302551
-0.0661253495649845 -7.63881822065873 -4.95844216780229 -6.66447205977006 -0.351561979814008 -0.0200857682661564 -2.70799394087358 -5.54873223738237 0.31410650773482 -4.11072106794877 -6.39689393477006 2.5105805830522 -0.184901670976117 -2.91400857405229 -0.973948912187055 4.28150705857711 4.29210142655806 3.56531290574507 13.5318432287736
-0.424906011061235 -8.61467957063155 -6.43659615083174 -6.49797653718428 -1.88814377351241 1.45334220366044 -1.83171104951338 -4.3017523245378 1.51188445524736 -2.65871834321456 -6.21168350739913 2.84618545012041 0.118835215135054 -3.07216286225752 -1.53665375276045 3.80099559263749 4.11604094938798 3.76940513090654 14.9886770291762
0.111401237141003 -7.67700322758068 -6.30598958622326 -5.61695607792247 -1.97138723026622 -0.827767692912708 -3.38230451237072 -5.98825963627208 0.116434730182995 -5.71241887699474 -7.86948903690685 1.20314089168202 -0.535605751384388 -3.93298467289318 -2.78820928226818 2.67515817989003 3.39005152095448 2.19075647700917 13.8332955013622
-0.227572597156872 -7.0285121570934 -5.99752346385609 -4.73381916392933 -0.758425868641247 0.739210926402698 -1.85909763682972 -5.43814007152211 -0.511702693592419 -6.61860195506703 -7.68485752452504 1.67343028675426 -0.828480876575817 -3.58826366771351 -1.75480953563343 2.51677020679821 4.54735168110241 2.01584705005993 13.5276854861866
1.20214640010487 -6.25395215641369 -5.80006993900646 -5.29803479801525 -1.19237912784923 0.439290870319713 -1.82554639469494 -5.80002225529064 -0.550432335246693 -7.26540197025646 -7.35899938236583 1.81509386409413 -0.674574028361928 -3.46707738529552 -1.35028470646251 3.10504042018544 4.15474592555653 2.13545976985585 12.8860739361156
0.149920654296874 -6.34176330566406 -6.08326988220215 -4.72498207092285 -1.3843563079834 0.262969207763671 -1.64496688842774 -4.34029083251953 1.0793830871582 -6.03041343688965 -6.51893310546875 2.49935836791992 1.11508674621582 -2.53456573486328 -1.00961570739746 3.743776512146 4.99572868347168 3.6380931854248 14.3155619621277
1.0005105452104 -6.35096803144975 -5.56815591291948 -5.11456170515581 -1.35483994917436 0.0317471937699736 -0.348793654008347 -3.61423173384233 1.6475118116899 -5.26968064741655 -5.38491883711382 3.6949914412065 2.52549871964888 -0.445320753617722 0.8904145674272 5.97218737168745 6.37592539353804 5.45136103196577 15.6706779913469
-0.407050245458429 -7.63208686655218 -6.7351676160639 -5.94018852060491 -1.93573295419866 -0.464476698095147 -1.42837249582464 -4.50339805429632 0.676195985620673 -6.45925437753851 -6.08995925729925 2.75641143972224 1.27496803457087 -1.25793372934515 -0.81423675363714 5.29530227834528 4.99058998281306 4.17898548299616 14.1316808527166
0.478510475158693 -7.15295162200928 -5.29292812347412 -5.70885601043701 -1.39264240264892 0.469860649108888 -0.990672492980956 -4.41363658905029 1.04655895233154 -5.14879360198974 -6.24858989715576 2.91692886352539 1.07902393341065 -1.67901172637939 -0.318019294738768 5.05864295959473 5.29235610961914 3.89262638092041 14.5213271141052
-0.35483671535145 -7.28774572719227 -6.16068579066883 -5.39922834743153 -1.66319395412098 0.00712464939464397 -0.824971450458872 -4.25850988734852 0.588005768169058 -6.15181661952625 -6.24925543178211 2.83715032230724 1.06221269260753 -1.42056776393543 -0.0099442135203951 5.45734285007824 5.71515153538097 3.88369344364513 15.5262651313435
-0.382740991765804 -8.95580198114569 -6.76882459467108 -6.08475019281561 -2.1823187047785 -1.34965421503241 -1.85304548090155 -5.15042211359198 -0.0352850133722491 -6.66748906915838 -6.69161893671209 1.92061708623713 0.315430623834782 -1.28300763910467 -0.839442270452327 5.4177846735174 4.05068681890314 3.80721948797052 15.2131438081915
-0.290937501733953 -6.82894142324274 -6.47123726064509 -6.10663040334528 -2.42889221364802 -1.44363220388239 -1.83777244741266 -5.37019546682184 -0.279234010523016 -6.27656753713434 -6.52296264821833 1.67181770151312 0.688321989232843 -1.8254509752447 -0.715061265772039 5.08245364969427 4.70045177286321 3.20518295114691 14.8325926477259
-1.33515863418579 -8.83167009353638 -6.5062554359436 -5.41574792861939 -2.6407883644104 0.585589122772216 -0.116893100738526 -3.93365411758423 1.0991904258728 -4.63905076980591 -4.90542345046997 3.6874529838562 2.15476865768433 0.0190894126892083 1.62541074752808 8.18187589645386 6.39967794418335 4.97535963058472 15.6244265556335
-1.0068304755471 -8.11867930672386 -6.09242083809593 -5.99879481575706 -2.41589190743186 0.225005843422629 -1.01079585335471 -4.55828883431175 0.752984740517356 -4.34199549935081 -5.97383143685081 2.83725903250954 2.70249340750954 -0.708242676474832 -0.0520003058693632 6.79188988425515 4.72238705374978 4.7515456459739 16.1359536431052
-0.531104139848189 -7.35621934370561 -6.85848336653276 -5.1066084428267 -2.37668900923295 -0.294531874223189 -0.811453871293502 -3.57639031843706 2.28480238481001 -1.49032121138139 -4.51296334700151 3.80085176988081 3.77775759263472 1.0399636702104 1.99151701493697 8.216180749373 6.178583093123 5.76285547776656 17.6703264193101
-0.870437630740078 -8.37067604931918 -5.66787339123812 -4.96324540051547 -1.34345627698031 0.281667700680821 0.113275519284336 -3.05126191052523 2.47570799914273 -2.70068741711703 -3.93509102734652 4.34830664721402 3.60852431384 1.17068289843473 1.78878401842984 7.68408297625455 7.27494620409879 5.77178191271695 17.1490625056353
-0.575856321508233 -6.81177818124944 -5.38008224313909 -4.68675147836858 -1.45146667307073 0.233610994165595 -0.86385833566839 -3.76191055124456 2.01501167470759 -2.95731078928167 -4.20472823923284 3.80021560842341 2.72617424184626 0.480124360864814 1.17620742971247 7.37610710317438 6.13103187734431 4.95614326650446 17.0557787483389
0.86187602823431 -6.48869465047663 -5.82064960653132 -5.11927745992487 -1.27395198995417 0.688774603063411 -1.19867656881159 -4.13158558065241 1.624495046789 -4.26586101705378 -5.3783182924444 3.3585972959345 2.93513728922064 -1.02596996480768 -0.0341467683965497 4.85245944803411 5.5634484464472 4.59360267465765 16.2967946702784
-0.0475121844898574 -7.18767942081798 -6.38568891178478 -5.36243642460216 -2.43117917667736 -0.0507470477711074 -0.52505315433849 -5.00721372257579 -0.601917396892201 -5.48176587711681 -6.55215467106212 2.0022200237621 -0.492128502238881 -2.36414922367443 -2.2976132739674 4.07076822627674 3.83692823756825 3.79428278316151 15.9135578762401
-2.73251764991067 -9.49462740638039 -7.20095865943215 -9.25033228614113 -4.49591868140481 -3.6221737168052 -3.73538820960305 -7.05413286902688 -1.04872744300149 -5.24955599524758 -8.53106730201027 0.198196003653788 -0.938396861336447 -3.47234003760598 -3.42956774451516 2.18746907494285 2.30413777611473 2.15669972679832 13.5434470870278
-2.60536936846646 -9.53914050188931 -8.74763659563931 -8.39122370806607 -4.45586566058072 -3.52778796282681 -4.36579684344205 -6.53515986529263 -0.251407423886384 -4.20977000323209 -8.47267130938443 0.140163621035491 -0.407760420712556 -3.83589724627408 -3.92311648455533 2.12521382245151 1.98379918011752 2.30504437359897 13.5803649035367
-4.27576787255027 -8.74501187584617 -7.95809514305808 -8.39631421349265 -3.75574452660301 -2.21799237511375 -3.68932111046531 -6.21432263634422 0.0784248612143763 -4.16221768639305 -8.52422673485496 0.568844249031759 -0.753112385489725 -4.05077512047508 -4.42280156395652 2.19807093360207 1.58465235450051 2.89789145209572 12.2545279762962
-4.13087218024514 -8.40521948554299 -8.34885733344338 -8.24091284491799 -3.59254019477151 -4.154580523751 -2.3946813843467 -6.03786223151467 -0.116225650093771 -5.27599661566994 -7.42517035224221 1.53778702995994 0.798721859671854 -2.96164267279885 -2.40184920050881 3.55117471001365 2.41133553765037 3.64826352379539 14.2154308058999
-3.197196448933 -7.45861574519764 -8.216332877766 -7.91251322139393 -3.14730783809315 -3.42320772517811 -2.37632128108632 -5.91053148616444 -0.345031226765027 -7.356620277058 -7.41773554195057 1.19084790836681 0.522404228557239 -3.22484346736561 -2.95674272884022 3.31397679935802 2.10644200931896 3.23633245121349 13.3139953960072
-3.85219150890003 -9.91588550914418 -7.73399502147328 -6.42363315929066 -2.37032085765492 -2.69921451915394 -1.53754574168812 -5.47461658824574 -0.859719813953745 -7.05919033397328 -7.08219486583363 1.74333614002575 -0.487237514149058 -2.29729038585316 -1.0689979206432 4.23478740345348 3.04881805073131 3.25815337787975 13.5394472468983
-6.24664480035955 -13.6358774358576 -8.35834676569158 -11.3513982946222 -5.18875676935369 -9.72272474115545 -6.33505994623357 -10.757213419134 -6.16357786005193 -12.5519331151789 -11.7344186956232 -3.52381307428533 -5.39082509821111 -6.01690084284002 -2.48621541803533 1.59857385808771 0.158508474176582 -2.55810338800604 8.66707628423518
-7.23780315572565 -13.7249934023077 -8.85628765279597 -10.8012663667852 -5.07642238790339 -9.14447658712214 -5.06923740560358 -9.88532322103327 -5.7505881136114 -11.328470880335 -11.3727518861944 -2.77956073934382 -4.92677753621882 -5.89831798726862 -2.8436056917364 1.75152141397649 0.0700658017938771 -1.95722072774714 8.5875466520136
-6.62547488646074 -13.8035640283064 -8.71898837523027 -9.72734637693925 -4.62670131163163 -5.94378657774492 -4.53851123289628 -9.51655574278398 -6.04786677794023 -11.7008132501082 -10.8410834832625 -3.00581164793535 -5.96375651793046 -6.33462520079179 -3.67971415953203 1.79078297181563 -0.0712241692976505 -1.90422244505449 8.8799620108171
-6.15968126817183 -11.799884744124 -10.8926391081377 -11.2537955717607 -6.08145708604292 -9.06302065415816 -5.56068796678023 -9.64950556321578 -4.65676302476363 -10.9316787199541 -10.721702523665 -2.08149904771285 -4.04505343003706 -5.58542627854781 -3.1169433073564 1.72637944654985 1.30792432264848 -1.09537882371382 9.28011231855913
-5.69825402173129 -11.4334987727079 -9.3300441828641 -10.2511486140164 -4.11903229626742 -7.57628670605746 -4.43359604748813 -9.05929413708774 -5.49688950451938 -11.1168483820829 -8.82199135693637 -1.85361328991977 -4.52454796704379 -4.83014717969028 -0.871487053957853 2.35020789233121 1.72899016467008 -1.70432701977817 8.80049666491422
-3.74530478390781 -11.062884053317 -7.85972472104159 -9.74459715756503 -3.80930586728183 -6.88858099850741 -4.85475798520175 -9.15489073666659 -5.07103796872226 -10.8749186602506 -10.1820170489225 -1.73425742062656 -4.40652151974765 -4.90116377743808 -2.14163084897128 2.82840947237882 0.999093333157624 -0.965643605318938 9.59119156924161
-1.66106315959584 -9.10188766826283 -4.84620376933705 -6.99349495280873 -0.942069018970837 -4.33668800700795 -3.13692184795033 -8.00764938701283 -4.6218995701183 -10.4809980045665 -9.45489784587513 -0.810202563892712 -4.71034332622181 -5.3097657810558 -2.11356254924427 2.36761573444713 2.66797736774791 -1.29551788676869 9.33930686603893
-0.409288961237127 -7.82721002752131 -3.48162325078791 -6.98501833135431 -0.446529943292791 -4.56937082464045 -3.7550836389715 -8.70226915532892 -6.3473745172674 -12.0720964258367 -10.1901117151434 -2.25331171209162 -6.74295480901545 -7.00857599431818 -3.29365404302424 1.12721387689764 1.21065084284002 -2.73937090093439 8.09958402460272
-2.53968116586859 -9.69623824899847 -6.10184165781195 -8.56648132150823 -2.51048538034613 -5.02355453317816 -3.49881431406195 -8.19305106943304 -4.40857383554632 -10.5780951673334 -9.66751357858831 -1.14163848703558 -4.27115890329534 -4.98017761057073 -3.12212440317327 2.17276600057428 2.35330608541315 -0.501888960058039 9.96868827993219
-0.757536801424894 -8.57011691006747 -6.70872584256259 -8.06057635220614 -2.49503985318271 -3.61528864773837 -2.14271822842685 -7.08081332120029 -2.86369219693271 -8.45813074978915 -8.88158312710849 0.134251681241121 -1.69128695401279 -4.71635332974521 -3.42785921963779 2.69372567263516 2.60714348879727 0.899636355313387 12.8413711461154
-1.10666152780706 -8.27636405771429 -6.63375922983343 -8.38466903513128 -2.80016013925726 -3.1455866987055 -2.42776176279241 -6.84557792490179 -1.83784934824163 -8.40033027475531 -8.96396896188909 0.299121171777898 -2.03100654428656 -4.6823413068598 -4.00113937204534 1.6843579118902 2.92602947408503 1.41873481923884 12.8236024683172
0.75686012614857 -6.86621726642955 -5.82555259357799 -5.92603553425182 -1.12113059650768 -2.82218230854381 -2.26538146625866 -6.73762000690807 -2.30653060566295 -8.40615523945202 -7.44898475300182 0.299895633350719 -2.79337371479381 -4.11528075825084 -2.60940230976452 3.3466066013683 3.31278931010853 1.08846794475209 12.2772654186596
0.691283711520107 -6.51141785708341 -6.45373200503263 -7.71426438418302 -1.9251313122836 -4.84378098574552 -3.00574921694669 -7.89466713992032 -4.83219384280118 -10.7000336560336 -8.83499955264005 -0.687876215848057 -4.24419831362638 -4.5528454693881 -2.44394539919767 1.96859503659335 2.34411955746737 -0.11768769350919 10.6150498476895
2.03112009221857 -6.8373853856867 -4.39805051630194 -5.98307439630682 -0.5347788030451 -3.5566408330744 -2.62810918634588 -7.4377214605158 -4.08060476129705 -10.8202821904963 -8.80184003656561 -0.356931894475764 -3.27716275995428 -5.28998014276678 -4.34058400934393 1.12227419072931 1.85691431218928 0.354732305353338 11.3054602449591
1.61182392293757 -5.87738429849798 -5.21195232217962 -6.71658717935735 -0.870079153234308 -3.42034923380071 -2.33245288675482 -7.34334766214544 -4.28213702982122 -10.8064004117792 -8.2248612577265 -0.829650991613214 -5.110330694372 -5.53882228677923 -2.24593555277044 1.37535083944147 2.68762195760554 -0.778217428380792 10.1771687334234
-1.50782102238048 -7.2360181201588 -7.05317586552013 -9.18743604313244 -2.33597463260998 -4.5297192920338 -3.19242566715587 -7.54141324650158 -4.19352429996837 -9.3806771625172 -9.01546186100353 -0.726914345134389 -3.6234635699879 -3.8007211078297 -1.77860158573498 3.32478529323231 3.31037145961415 -0.135672508586538 11.2071676861156
0.140420194105669 -7.24727511839433 -5.74614024595781 -8.43151927427812 -1.85543513731523 -3.90664363340898 -2.58392405943437 -6.9333026452498 -2.73478389219804 -9.36931872801347 -8.48356318907304 -0.116377596421675 -3.48595691160722 -4.27087092833085 -2.42121577696367 3.29518436952071 2.74294113679366 0.118012662367388 11.4727494673295
-0.20488060170954 -7.75168884450739 -7.41667450124567 -7.25813949758356 -2.35816848928278 -2.70309532338923 -1.95657241994684 -6.12095344716852 -2.46849716359919 -8.88153351003474 -8.0824765031988 0.686286085302179 -3.27796257192438 -4.26438606435602 -2.67674530202692 2.96251212900335 2.91050350015814 0.808707349950616 11.3336273366755
-1.06507421840321 -9.08480955470692 -7.52158857692372 -8.71909643520008 -3.05241133082997 -5.23191954005848 -3.12952734340321 -6.79351164210926 -3.76043821681629 -8.95345236171375 -9.43494535792957 -0.584082854877817 -3.92108084071766 -5.63800360072743 -3.33998419154774 0.576975571025503 1.97753022800793 -0.167195571552622 10.0257108081471
-0.267759089036421 -7.46421981291337 -6.05203414396806 -8.45741630034013 -2.58399367765947 -6.71015525297685 -4.63472342924638 -8.60231566862626 -4.44278502897783 -10.2196576638655 -10.692794565721 -1.59506392912431 -5.93534636930986 -6.05651069120927 -3.78937888578935 0.521763081984087 1.47131943269209 -1.98159766630693 8.97457527680831
-1.12064210718328 -7.72895089929754 -7.2081150228327 -9.12372056787664 -3.3692478353327 -6.20400659387762 -4.15498964136297 -8.21196023767645 -4.21778146570379 -9.61372987573797 -9.88172761743719 -1.26078454797918 -4.14908448999578 -4.65234224146063 -2.34563485925848 2.86434324437922 2.31809957677668 -0.856707018071955 10.009636480158
-1.7725037834861 -10.002396514199 -7.70236485221169 -7.88269894339821 -3.29879658438943 -5.10429280020974 -2.83615010001443 -6.97831623770974 -2.8319691918113 -7.82097523429177 -7.87583439566872 0.379847595908426 -2.45446865775368 -3.04960530020974 -0.975560118935324 3.66929156563499 3.57586676857688 0.473984787680887 11.195791313865
-1.83739172328602 -9.36718832362782 -7.88133703578602 -8.45023809779774 -2.94619070399891 -5.93825613368641 -3.57069479335438 -7.73282324184071 -3.82234846461903 -7.76395880092274 -8.97475324977528 -0.327132094990123 -3.57938467372547 -3.64562307704579 -1.25553976405751 3.71328843723644 4.01485456119884 0.0192061771046035 11.1322895396839
-2.80030144778165 -10.1539505871859 -8.00406540957364 -8.50481690493497 -3.11514367190274 -5.781069651517 -3.45800866213712 -8.29558648196134 -5.56745614138516 -8.01269616213712 -8.9672268780795 -1.30830468264493 -4.00728692141446 -3.47189416018399 -1.74449624148282 4.54978476437655 2.8604794588956 -0.410450831326571 11.2078004923734
-2.75771745334972 -8.77275117527355 -7.98568185459484 -7.66782220493663 -2.64234002720226 -4.8527568210255 -2.69634660374034 -7.20792611729015 -4.44190248142589 -8.65444406162609 -9.13184007297863 -0.740549408305775 -3.8763106692921 -4.17989190708507 -1.56156762729992 4.2411209713329 3.48602262843739 -0.637485824931751 10.4010359417308
-1.3432524247603 -8.4046480699019 -5.56119561628862 -8.39265656904741 -1.78408265547319 -6.68427300886674 -4.0883467240767 -8.41383386091752 -4.57840753035112 -8.21155953840776 -9.57112145857377 -1.13802743391557 -4.68642449812456 -4.48799920515581 -1.36938691572709 3.2630126432939 3.26033377213912 -0.695408110185102 10.369208093123
-0.704573327844795 -6.88827579671687 -5.50419490987604 -8.2746073549444 -1.37773960286921 -7.58330791646784 -3.84431713277644 -8.94424884969538 -6.07535236532038 -10.4313341921026 -9.49413555318659 -1.71642749959772 -6.27531307393854 -5.78495281392878 -2.11620014364069 1.5138219053095 1.99786502664739 -2.21743267232722 8.15301639383489
-0.525591858950527 -6.19468785199252 -6.24571324261752 -8.67863942059603 -2.32099820050326 -5.30801678570834 -3.14319325360385 -7.62184811505404 -4.67489720257846 -7.90630627545443 -8.03387547406283 -0.775771149722011 -4.12693692120639 -3.52723599347201 -1.10718060406771 4.00862788287076 3.95279406634244 -0.528155335513027 10.2232208165255
0.695653924075039 -5.46282195177945 -4.31824301806363 -8.02714537707242 -1.37697600451383 -6.27000998583707 -3.77448271838102 -8.45192336169156 -4.98538016405973 -8.47739791003141 -8.11814688769254 -1.52869414416227 -4.04426001635465 -3.82874869433316 -1.40926550951871 2.72138119610873 3.669720658389 -0.921701422604649 11.6096568194303
2.14680147171021 -3.81069707870483 -4.98500204086304 -7.67748594284058 -1.58946752548218 -5.96443891525269 -4.68991804122925 -8.9809947013855 -5.80635786056519 -9.73240041732788 -9.10843801498413 -2.31071996688843 -5.47152471542358 -5.56665754318237 -2.42117071151733 0.700563907623291 2.42564344406128 -1.56659650802612 10.8835263252258
1.8735653963956 -4.17102841463956 -5.27860478487882 -6.89406804171475 -1.04387120333585 -4.95739201632413 -4.24562672701749 -8.66773442355069 -5.26531819430264 -10.5154917630282 -9.31519726839932 -1.93200711337003 -6.7445872220126 -6.334953585538 -4.20581845370206 0.344485959139739 1.6748406496915 -2.1393855008212 10.2588679400357
0.00632143887606418 -5.96227406588468 -4.9417910489169 -6.98263501253995 -0.915782442959873 -4.4786677273837 -4.77113102999601 -8.59877537814054 -5.70895337191495 -10.6613764676181 -11.4991354855624 -2.42283772555265 -7.53450345126065 -7.96190976229581 -5.3856558713046 -2.28782605257901 0.677176007357509 -2.88889073458585 9.34118796261874
1.89171478965066 -4.36691405556419 -4.42768027565696 -7.56458976052024 -1.37743308327415 -4.52135398171165 -5.21344687721946 -9.51500251076438 -5.87060858986595 -12.0134728171609 -11.2031319358132 -2.37718131325462 -7.60773780129173 -7.73418738625266 -5.00832488320091 -1.3524525382302 1.06999466635964 -2.89845015785911 9.47324345328591
4.20395962975242 -1.40147383429787 -1.92767126776955 -5.43769438483498 0.733408138968727 -3.28660948493264 -1.85655005194924 -6.8708589813926 -5.01096708991311 -10.7173975250938 -8.30263502814553 -1.37054808356545 -6.43683417060159 -6.13006003119729 -2.68846495368264 -0.91142637946389 1.86874215386131 -2.30593092658303 10.1450835921548
4.09773004705256 -1.67205869501287 -1.33881246393377 -5.89657460992986 0.669030553644355 -2.86068021600897 -3.86874639337713 -8.09732686823065 -4.35414182489568 -10.1579576665705 -10.434504144842 -1.42818509882147 -6.32644712274725 -7.12811147516424 -3.24492704218084 -0.683149927312677 1.37563837224787 -2.05927144830877 10.2508453195745
0.693010859055953 -4.32067246003584 -3.83819336457686 -7.55436081452803 -0.969266362623735 -4.83248657746748 -4.34576363130049 -8.52171654267745 -5.15241760774092 -10.6103167013689 -10.4353365377946 -2.15361160798506 -6.95790810151534 -6.79380363984541 -2.99940247102217 -0.632569737867875 1.84040313200517 -2.35411781831221 9.92782168821855
0.980755441839044 -4.63271082097834 -3.29319894964045 -6.65585649663752 -0.476928121393378 -4.04764116460627 -2.21612680608576 -7.07703531438654 -5.01977861577814 -11.3254579370672 -8.74666345769709 -1.16370714361017 -6.54058969671076 -6.52228487188166 -2.88583505803889 -0.168038732355292 2.47360097711736 -1.65307939702814 10.0551105672663
1.30607487938621 -4.04895327307961 -3.4062988541343 -6.13694689490578 -0.168505885384299 -4.44914934851906 -2.51731035926125 -7.21029589392922 -4.82043764807961 -10.3704101822593 -8.87371371009133 -1.3122932694175 -6.74568674781106 -6.91417429663918 -3.41955874182961 -1.44934771277688 2.61679150841453 -2.18538401343606 9.79333951256492
1.58680114746094 -3.33170547485351 -2.87878074645996 -7.30536308288574 -0.634670639038085 -4.92596855163574 -3.52479209899902 -8.32259979248047 -5.38519897460937 -11.5658115386963 -9.54906501770019 -1.74920692443848 -5.99147262573242 -5.76651611328125 -1.59924354553223 0.596107101440431 2.01203117370606 -1.43354263305664 11.0329080581665
2.4073278167031 -2.68583471991799 -2.3838098786094 -5.60672934272073 0.576786205985329 -3.59200651862405 -2.4957540772178 -7.12523062445901 -4.58839590766213 -11.321784808419 -9.42623312690041 -1.38737471320412 -6.61476500251077 -6.95515425421975 -3.38508970954202 -0.617076709053734 0.688640759207985 -2.05349524237893 10.2569476821206
3.01620281392878 -2.41471206491644 -3.03826629465276 -5.97324859445745 0.313786393945868 -3.06872283762151 -2.01305496042425 -6.80296241586858 -3.95940696542913 -10.2461291486567 -8.49560272043401 -0.402228468114679 -5.0722094709223 -5.54695236032659 -3.11984741037542 1.18428695852106 1.18203819448298 -0.697686308080499 11.2572211092169
1.78743072856556 -4.20950797687877 -4.35544685016979 -6.45295814167369 -0.375626598704944 -3.86462691913951 -3.09753516804088 -7.48269179951061 -3.94629768024791 -10.3525495875965 -8.95094779621471 -0.949404751170764 -5.66733840595592 -5.91523460041393 -3.78515533100475 1.59269996989857 1.03952690471302 -1.06272796284069 11.7338184963573
1.56198034286499 -3.47229852676391 -3.84468927383423 -6.0653618812561 -0.440234088897704 -4.31936159133911 -3.1530083656311 -8.24207582473755 -6.11051073074341 -11.6809166908264 -8.55676164627075 -1.58642282485962 -6.37434282302856 -5.77184381484985 -3.31325998306274 1.58400259017944 0.77620611190796 -1.31797876358032 11.0890723228455
2.53602290586992 -3.51818966432051 -2.95197224183516 -5.26968693299727 0.790425066514448 -3.33655666871504 -1.60900997682051 -6.4152023748918 -4.82344746156172 -9.30519794984297 -7.49043583436446 0.272667650742964 -4.45399593873458 -3.78518604798751 -1.58044361634688 2.67806411222978 2.33885932402177 0.243424181504682 12.2044975800948
1.45297253348611 -4.72174060127952 -5.05014407417991 -5.38777911446311 -0.525956986167213 -3.1236647345803 -0.59156787178733 -5.74214923165061 -5.62000453255393 -9.2101019599221 -5.63217723152854 0.434475066445092 -4.3704909064553 -4.75129496834495 -2.02053630135276 2.5610162041404 2.58611309745095 0.57994091727517 14.1170088074424
1.04821331717751 -5.38711421272971 -4.30572192452171 -6.48352114937522 -0.216723129966041 -4.31414286873557 -1.47439448616721 -6.49596278450706 -3.35625331185081 -8.7331186988137 -7.65936915657737 -0.382122681357643 -3.50527636788108 -4.35623233101585 -2.23902957222678 2.60185272910378 2.23755486228249 0.57973225333474 13.0416568062522
2.04788041548295 -3.92499327226119 -3.67920469804244 -5.72087645097212 0.197300200028852 -3.52226805253462 -3.58630346818404 -7.2494218306108 -4.00234198136763 -10.4995992140336 -8.1450231031938 -0.526534791426226 -4.09861731095748 -5.21405386491255 -2.58688330216841 1.32048631147905 2.34378934340043 -0.105346436934038 11.6860773606734
3.09908625862815 -2.69948055960915 -2.74818089225075 -5.1139703057029 1.23387477181175 -3.71228077628396 -1.96890690543435 -6.77042629935525 -3.42165425040505 -10.359232451699 -9.11515667655251 -0.474365737221458 -4.05875256278298 -5.57174160697243 -2.48640873648904 1.22557780525901 2.30657717964866 -0.448265578530052 12.4695377089761
2.78601829355413 -3.35738285238093 -4.13553531820124 -5.60771663839167 -0.121043283289129 -2.91103275472468 -1.39710529500788 -6.24176700765436 -2.37190159017389 -9.07399852926081 -8.20724399740046 0.413666647130793 -2.35677822286432 -3.64243419820612 -1.13425357991999 2.58259574716741 3.14304057901556 1.13788501566107 13.6555427724665
1.54045293114402 -4.71126749732278 -4.38566973426125 -6.06387331702492 -0.52165415503762 -3.53205301978371 -4.97978213050149 -7.27893450476907 -2.13600352027199 -9.35580637671731 -9.45586588599465 -0.351711299202659 -2.41283228614114 -5.31852343299172 -4.44468691565774 1.60219952843406 0.721506092765114 1.17861363671043 13.7686447837136
0.303556659004904 -4.7646692015908 -3.5420186736367 -6.46160485527732 -0.0933377959511503 -4.59450509331443 -3.48207261345603 -7.32515122673728 -3.01713349602439 -9.0429895140908 -8.3847978331826 -0.11161401055076 -2.13833977959373 -4.6821439482949 -2.95881058953025 1.79100439765237 2.54709360816262 1.46111891486428 14.1126439354636
3.73191524852406 -1.84787295948376 -3.00815127979626 -4.18666003834118 1.0980937610973 -1.84197162281383 -1.07229732166637 -5.13078044544567 -1.41369556080211 -7.98494838367809 -6.95979999195446 1.34642864574085 -2.5763332713734 -3.83949206959118 -1.77930377613415 3.05432106364857 3.36652542461048 2.01747394908558 14.0494072567333
1.35717831524936 -4.540187254819 -5.50277079668912 -6.52488841143521 -1.5373968037692 -3.56310595599088 -2.78494204607877 -6.99157466021451 -2.80018748370084 -9.59796275225553 -8.72207392779264 0.0971609202298254 -3.67656840411099 -5.02073420611295 -3.43085230914029 1.12725888165561 2.30213223370639 1.01965390118686 12.5411764231595
1.44453274986961 -4.78583681800149 -4.9360767624595 -6.59345019080422 -0.76622545935891 -4.1007324478843 -2.85812342383645 -6.72509348609231 -2.33763849952004 -8.81395876624368 -8.69194948889993 -0.00164568640969165 -2.90510905005715 -4.48167002417825 -3.08173716285012 1.73374974510886 2.22860371849753 1.13100468895652 13.1998780944131
1.44608695290306 -4.73806183554909 -6.19447701194069 -5.57153694846413 -0.686052253029562 -3.49152558066628 -2.59569161155007 -6.47054283835671 -1.92655937888405 -7.79553597190163 -7.81094925620339 0.446710655905985 -2.15648071982644 -3.53347199179909 -1.76973717429421 2.35667044899681 3.18388945839622 1.63692481301048 13.7989497878335
1.52093519731001 -6.26401124434038 -5.90118585066362 -4.86203942732378 -0.845788816972213 -1.9643648667769 -1.22704682783647 -5.63158593611284 -1.89642129377885 -8.88785539106889 -7.89013276533647 0.96833433671431 -2.66515336470171 -3.60716424421831 -0.691877226396041 2.35360540910201 3.65355219407515 1.29706778092818 14.1027804808183
1.42508381930265 -5.34483271512118 -5.21507006558505 -6.41288309964267 -1.03337794217196 -3.23933535489169 -1.70547419461337 -5.96320849331942 -1.91768580350009 -9.35488253506747 -7.96620493802157 0.754322710904209 -3.24591570767489 -4.12827807339755 -0.672448453036221 2.17968434420499 2.68877476778897 1.00524777499112 11.8312441739169
0.910711141066116 -5.4565412087874 -5.91389289335771 -6.13628592924638 -0.979286341233689 -2.52140822844072 -2.21281829313799 -6.08027091459795 -2.31226745085283 -8.9645806832747 -8.00863280729814 0.347606511549515 -3.38624587492509 -3.83551803068681 -0.12916961149736 2.50362381501631 2.66665443940596 0.707383962111038 12.4251974539323
1.19111823168668 -5.76725006970492 -4.5671234217557 -5.56963730725375 -0.436719903078945 -2.07878876599398 -2.41359902295199 -6.29677964123812 -1.49724388989535 -8.46073914441195 -7.51424027356234 0.915157309445469 -1.16253281506625 -4.04956437024203 -1.2153339472684 2.44055174914273 2.68095492449674 2.0767917546359 12.9646062764254
-0.892558193206789 -7.17828855514527 -6.6681414604187 -6.81528387069702 -2.22533521652222 -3.84087476730347 -2.64653310775757 -7.22076330184937 -3.65978155136109 -10.3019934654236 -8.658509349823 -0.320124721527101 -3.5824538230896 -4.53568181991577 -1.68471441268921 1.88685121536255 2.2982892036438 -0.064967250823976 11.6500815391541
0.573771294680508 -3.67664832201871 -3.80120200243863 -5.12585562792691 0.487335976687344 -3.18942755785855 -2.18707961169156 -6.1268951329318 -1.24089545336637 -7.87097853747281 -8.15721243945035 0.949438866701993 -1.93000716296109 -4.4402210148898 -1.32681197253141 1.44450837048617 2.68316727551547 1.62276917370883 12.7812278834256
-0.803802533583209 -6.54683498902754 -5.88018803163008 -4.50468067689376 -0.618265195326373 -1.21979908509688 -0.929719968275592 -4.75724224610762 0.334243731065229 -5.95170788331465 -6.12375454469161 2.68763728575273 1.35229869322343 -1.52262501283126 1.06424136595292 4.94838614897294 5.8880109353499 3.70254416899247 13.5227994485335
-0.253784309733998 -6.01555074344982 -5.1103402484547 -5.11957563053478 -0.5192815173756 -1.87142575870861 -0.918489586223256 -5.12736905704845 -0.379833351482045 -6.87188352238048 -6.46340001713146 2.18011461604725 -0.0501901019703261 -1.65926183353771 0.421203483234752 5.06939207423817 5.23061834682118 3.53909098018299 13.29383503307
-1.55815006602894 -7.2176063190807 -6.65469242442738 -6.21030498851429 -1.73491169322621 -3.12058712352406 -1.78464008678089 -5.89174152721058 -1.41705013621937 -7.91208149303089 -7.70703770030628 1.01383136402477 -1.20834995616566 -3.25063396800648 -0.416001094471323 3.44344543110241 3.56380962025036 2.16247676502575 12.5744669307362
-1.98008324016224 -9.52429748881947 -7.78074814189564 -6.20664955485951 -2.53797508586537 -3.21405006755482 -1.39288498271595 -5.46502281535755 -0.751884235035288 -7.78197075236927 -6.96233154643665 1.63185714374889 -0.110410464893686 -2.65982223857533 -1.31822182048451 3.32219909321178 4.87831138264049 3.47539161335338 12.46658633839
-0.621067810058594 -6.85906677246094 -5.06335906982422 -4.93528060913086 -0.662709045410157 -2.20962028503418 -0.566511917114259 -5.25864486694336 -0.997208404541016 -7.77275352478027 -6.20788650512695 1.8631965637207 -0.856642532348634 -2.23204879760742 -0.201456832885743 4.34723491668701 4.96752185821533 3.16876049041748 12.678705406189
-2.21686407436024 -7.2630219112743 -7.1636795650829 -6.60395094264637 -1.99554487575184 -3.78159185756337 -2.0529389034618 -6.27910848964344 -1.76042982448231 -8.71797987331044 -7.3000378261913 0.805345093120227 -1.45121427882802 -3.39539762843739 -0.913126433979382 3.18515828739513 4.50610211979259 2.02364114414562 11.5923676837574
-0.176798525723544 -6.81726903048429 -5.37125462618741 -4.67630833712491 -0.294323626431552 -1.33616894808683 1.0191910830411 -3.38991231051358 1.66196566495028 -4.53989285555753 -3.95256871310147 3.84310084256259 1.76845484646884 0.635060605135831 3.38842516812411 7.04812460812655 6.86130553158847 5.08480769070712 14.8565214243802
1.39603835019198 -6.11164826479825 -5.359145823392 -3.78928155032071 0.480388936129483 -0.467603388699619 -0.0224453839388765 -3.79783028689298 0.689739522066983 -6.75941819277677 -5.67294472781095 3.21189242276278 -0.326852503689853 -1.87777299014005 1.11248045834628 4.46666365536776 3.90269976529208 4.14793044003573 14.3548400965604
1.11078036915172 -5.4288123737682 -4.86124454845082 -3.60078464854847 0.695796619762074 -0.0777591358531602 0.338178287852894 -3.6471961628307 1.60052455555309 -5.17711674083363 -5.33902584422718 3.54915012012829 1.14035953174938 -1.11841808665882 0.164250980723988 5.03858626972545 5.07484115253795 4.85975326191295 14.7442716468464
0.272528891129927 -6.95438456101851 -6.38395189805464 -4.30210184617476 -0.672091241316362 -1.24658655686812 -0.128983254866167 -3.80873941941695 1.06149793104692 -6.29213022752242 -5.65173029466109 3.15397191481157 1.09966779188676 -1.42115282578902 1.02383161024614 4.92472196058793 4.64545655684038 4.59375977949663 14.8378384156661
1.08155330311168 -4.87578312266957 -5.1468974720348 -3.50615803111683 -0.410008586536755 -0.40262714732777 0.205910526622425 -3.42916599620472 1.07756122242321 -6.23634067882191 -4.82089535106312 3.67825206409801 0.854529224742542 -1.18443027843129 1.00066455494274 4.62042029987682 5.71031459461559 4.59444984089244 14.6121095050465
-1.4243670723655 -6.7875319740989 -6.78273117759011 -4.290455939553 -1.55539238669656 -0.421919944069604 -0.16609871604226 -3.99060166098855 1.29051673195579 -5.74723923423074 -5.97535240866921 2.95964514992454 1.47366988442161 -1.70931923606179 0.669491646506568 4.44225775978782 4.62653815529563 4.73832881233909 14.1326855399392
-0.016455737027254 -6.78515347567471 -5.99189862337979 -5.14985379305753 -1.57338246432218 -1.73363217440518 -0.985325899991121 -4.61332234469327 0.495390805331144 -6.47341641512784 -6.55476674166593 2.30517283352939 1.81920329007236 -2.15419873324307 -1.00491246310147 4.05416384610263 3.66982737454501 4.09106055173007 13.6044715968045
-1.20837730927901 -7.20148796601729 -6.73114723725752 -5.55144829316573 -1.74706024690108 -1.34198898835616 -1.16753906770186 -4.81152672334151 -0.221917577223344 -7.23610062165694 -7.22012276215987 1.96231513456865 0.581604532762007 -3.4764666037126 -0.686269231276079 2.70650153593584 3.48868995146318 3.08654075102373 13.2514129205184
-0.749674571644174 -6.77853275645863 -6.15451313365589 -6.19251705516468 -2.26207043040882 -2.37036014903675 -1.52281452525746 -5.45806957591664 -0.789131892811167 -6.34143139232289 -6.89940334666859 1.65461085926403 0.519894825328482 -3.01331020702015 -0.852144969593393 2.92672561298717 4.1475927699696 2.80106376301159 13.0682303775441
-0.290806172110816 -5.92117345116355 -4.98377263329246 -4.87055051110007 -0.364080784537574 -1.60413396141746 -1.48240887902 -5.08670651695945 0.0691295883872307 -6.72959744713523 -6.79011380455711 2.26300204016946 1.1106201431968 -2.29333150170066 -0.627157566764136 3.90266096808694 2.73582041480325 3.68962252356789 13.9397240898826
-1.04623920267278 -7.07383853738958 -6.57660419290716 -4.70165569132024 -1.80067951028997 -1.09662753885442 -1.57252818887884 -5.08433276956731 0.20244091207331 -6.83047992532903 -6.91019374674017 1.89928119832819 0.564022714441474 -3.51974803751165 -0.980525320226494 2.96125381643122 2.86457412893122 3.10821216756647 13.6599351709539
-1.97828213084828 -8.00183407176625 -7.47567097056996 -6.0494796406139 -2.27710834849965 -2.56347195018422 -2.37592998851429 -5.85104862559925 -1.15754429210316 -8.39749065745961 -7.79003826488148 0.856049381602894 -0.448041118275036 -4.66389194835316 -2.61328998912465 0.955553852428089 3.20150455128063 2.63317760120739 12.3884557117115
-0.620152473449707 -6.21980953216553 -6.83793926239014 -5.78321743011475 -1.99351787567139 -2.02715396881104 -2.15179920196533 -5.76501560211182 -1.15390682220459 -7.94454288482666 -7.92720699310303 1.11761379241943 -0.401015281677246 -3.85458660125732 -2.72863483428955 2.28167247772217 2.45522308349609 1.87904644012451 12.8833255767822
-0.393047419461336 -6.55752190676602 -5.23634347048673 -5.57172402468595 -0.852413264187899 -2.16546639529141 -1.96972092715177 -5.80320557680997 -1.12823113528165 -7.76351937380704 -7.36111268130216 1.25606337460605 0.253320607272062 -3.2481537732211 -1.22804650393399 2.99349490079013 3.27861109646884 2.23539915951816 12.6635908213529
-2.07492905530063 -7.98293190869418 -5.46657067212191 -5.52515870007602 -0.901806649294766 -2.33309632214633 -1.06017189892856 -4.74805336865512 -0.612816628542813 -7.01440697583285 -6.57089882763949 2.10741156664762 1.14466017809781 -1.45925789746371 0.337033453854648 5.38272303667936 4.13304347124967 3.19940394488248 13.9301392468539
-3.14651037562977 -8.71692015041004 -8.26234747279774 -6.0654633175243 -1.11165930141102 -3.02908445705067 -2.05137945521961 -5.86411215175282 -0.853440536152231 -6.49183012355457 -7.33802534450184 1.44777940403332 0.640270935405386 -2.72956968654286 -0.40993811000477 4.03951619755138 2.6518742908131 3.28788827549328 12.3125479091298
-0.804909298636698 -7.09944398186424 -5.78884370110252 -5.23940903923728 -1.90539414665916 -1.67260033867576 -1.23566491387107 -5.16963631890037 -0.120161602713846 -6.65642030022361 -6.66926057121971 1.9948953888633 1.44777434088967 -2.44470841667869 0.54321997382424 3.77134173133156 4.11158983924172 3.32433264472268 14.5053762696006
-3.61909998980435 -9.76457347002896 -9.37892855730924 -7.2842286976901 -4.50485552874478 -4.04314173785123 -2.42915095415982 -6.31004656878385 -1.44622935381803 -8.15399111834439 -7.23681391802701 0.677639588442716 0.101896866885099 -2.777980223569 0.0586477366360754 4.07574807080356 3.11067543896762 2.22358761700717 12.1045442667874
-3.06583486903797 -9.34339987147938 -9.26313291896473 -7.8341587673534 -3.47262464870106 -3.94469152797352 -4.04627310145985 -7.80758558620106 -2.52085005153309 -9.03500257838856 -9.52327810634266 -0.712363113056529 -1.75275884975087 -4.72075926173817 -1.570265639912 1.59565843235363 1.11711610447277 1.04158319126476 10.4093028415333
-2.95586260015314 -9.47277124578303 -9.06574114019221 -7.5645261591131 -4.2598386591131 -3.05517252141779 -2.83311517888849 -6.40942438299006 -1.28239877874201 -8.28367479497736 -8.21666010076349 0.568236749822443 -1.79699381048029 -3.64062174016779 -0.526127416437323 3.01595727747137 2.95117704218084 1.93686239069158 11.662434499914
-2.82490894144232 -8.97386714761907 -8.8930813962763 -5.83723613565618 -3.49808475320989 -1.87701961343939 -0.735620229894465 -5.31691715067083 -1.04120227640325 -6.52057620828802 -6.84921619241888 1.85478237325495 -0.618409841710871 -2.62679263895208 0.312692910974675 3.98793342763727 3.90769222432917 2.80662754232233 12.8425038164312
-1.00960240797563 -7.20191464857622 -7.14432797865434 -6.1754826112227 -2.71162877516313 -1.87324605421587 -0.761284689469772 -5.33108792738481 -0.851548056168991 -7.31253896193071 -7.02917561964555 1.47015680833296 -0.42403684095903 -2.800127844377 -0.437947134538131 3.63006033463911 3.64865126176314 2.13404573960738 12.7175332502885
0.517859693007036 -5.50154376463457 -6.12221980528398 -5.53827929930253 -1.83174395994707 -0.698878054185347 -1.87933803038164 -5.65247035460039 -0.542587999864057 -5.6781756921248 -7.6974570794539 1.14652180238204 -0.529751543565229 -3.9863917870955 -1.14930224852128 2.29892468018965 2.7340671972795 2.03813671632247 12.1429965452714
-0.394143234599721 -5.85683358799328 -6.42722810398449 -5.20935929905285 -1.5981971133839 -0.670760284770619 -0.875786911357533 -4.8107329715382 -0.180232178081166 -6.97500337253917 -7.25243104587902 1.97330366481434 0.280180801044811 -2.97705186497081 -0.500512253154408 3.29392801631581 3.19072328914296 3.04126917232167 12.6697248112072
-1.37739026329734 -8.66874539635398 -6.73033177635886 -6.45680844567039 -2.20337521813132 -2.1620849349282 -3.49763524315574 -6.39878880760886 -0.839800236441871 -7.57865559838035 -7.94766080162742 0.605872752449731 -1.57345235131003 -3.91190182945945 -0.912100193717261 2.84640085913918 3.13921320655129 1.92456972815774 11.9879595062949
-1.26718935533003 -6.83952173753218 -7.99355158372359 -6.84013971848921 -3.30176767869429 -2.1061767057939 -2.92324289842085 -5.90258631272749 -0.446144433455032 -4.94791636033491 -7.65279993577437 0.730502752824265 -1.38296923203902 -2.9507754759355 -1.44667086167769 3.45623650984331 2.27754559950395 2.54805722670122 12.5768248124556
-1.60662435184826 -7.58564923893322 -7.99990628849377 -6.35512326847423 -3.40277646671642 -1.78272031437267 -3.16516660343517 -6.09557508121837 -0.864598976482046 -4.68946431766857 -7.56262754093517 0.556982291828501 -0.79893468510021 -2.91817067753185 -0.984275566447867 3.69123388637196 2.56272436488758 2.67910982478748 12.603840602528
-0.296054770729757 -5.71420090415261 -6.7933196327903 -4.5327166817405 -1.37241356589577 -0.230432441017843 -0.83421700217507 -4.23970406272194 0.763626167990946 -3.72153847434304 -6.58259575583718 2.47698409340599 0.0137539603493444 -2.02395432212136 -0.114053656838156 4.68507201454856 4.2943211295388 4.0977240302346 14.097429821708
-0.465731395374643 -6.16734768260609 -6.49294544566761 -4.32372356761585 -1.20380474437367 0.192380176890982 -0.0351264606822603 -3.78217769969593 1.4191238750111 -2.59043957103382 -4.93456150401722 2.88659404407848 1.02221034656872 -0.989750636707651 0.938702808726919 5.71835826526989 5.19496463428844 4.63453506122936 15.5292463172566
-1.5816066568548 -7.60043409520929 -7.98720815831965 -5.73167493993586 -2.78237798864191 -1.06697729284113 -2.43505933934992 -5.35551717931574 -0.208880216425115 -5.10302618200129 -7.74153783971613 1.47519800012762 -1.39805486852472 -2.60072591955011 -0.420464307611638 4.09072706049139 3.88930150812322 2.81832620447332 13.8536536390131
-2.37556876269254 -7.91142310229215 -8.43065871325406 -6.49322928515348 -3.46918715563687 -1.53094901171598 -2.1038669499484 -5.69710005846891 -0.190771475705233 -4.55419577685269 -7.19172896471891 1.4582668391141 -0.576322928341952 -2.348123923215 -0.492842093381014 4.34536419781772 2.96977005871859 3.4217620936307 15.0261107531461
-2.50180384896018 -8.428609345176 -8.23435733101585 -6.86401698372581 -3.56160113594749 -1.81368968270042 -3.20655581734397 -6.7497706153176 -1.08800456307151 -5.36755511543968 -8.22546908638694 0.493690993569114 -1.226216767051 -3.76636645577171 -0.266276810385964 2.58829167105935 2.91537430503152 1.88012173392556 13.3073296807029
1.35420025045222 -3.75963794534857 -3.33742534464056 -4.46146594827825 0.516754037683661 0.555539972131903 -0.895162695104425 -4.21137439554388 1.4812163179571 -2.97538387125189 -6.03510486429388 3.00178135091608 0.249658471887763 -2.01405536478216 0.181890374963935 4.30570209676569 4.76273716146296 3.83030975515192 15.9722243612463
0.292656126889316 -4.71156292828647 -5.36472493084994 -4.46030598553744 -0.6652944651517 -0.0856474009427153 -1.35337811383334 -4.46746807965365 1.10957926836881 -3.67767887982455 -6.91897946271029 2.5786773594943 -0.148027237978848 -2.18737393292514 0.352037611874668 4.34133452502164 5.05698126879605 3.92187232104215 15.3258878621188
2.03725497505881 -3.9040883324363 -4.03939182975076 -4.3245213768699 0.0812689521095962 -0.208770110390404 -1.58623249747536 -5.29772503592751 -1.12091572501443 -5.4635537407615 -6.66832668998025 2.20616976998069 -1.36391194083474 -2.49230129935525 0.81432406685569 3.90575949928977 4.00422732613303 2.77780787728049 14.6926748015664
0.687721590562301 -5.04428257508711 -5.18137516541914 -4.87529148621993 -0.263377805189652 -1.33058514161543 -3.72766270204024 -5.3093487219377 -0.238580365614457 -5.82322086854414 -7.95780529542403 1.2860053582625 -1.84186901612715 -3.75758709474043 -1.40082897706465 2.74199424223466 3.74998221830888 2.01890025572343 13.3806246324019
-0.27763803655451 -5.87052972966974 -5.74160631353205 -5.96950395757502 -1.64708765203303 -1.77146204168146 -2.47201784307306 -5.10004099065607 0.804709833318537 -3.39390810186213 -7.08019312078303 1.86981527155096 0.264357965642755 -2.40683801824396 -1.09800012761896 4.34694043939764 3.89882890527899 3.48075429742986 14.5831441098993
-0.490816879272462 -6.66983680725098 -6.90422515869141 -6.37079315185547 -2.12428550720215 -1.79338722229004 -3.34762840270996 -5.83499603271484 -0.00832443237304759 -4.72972946166992 -7.84983329772949 1.32734603881836 -0.979487228393555 -3.64720993041992 -2.95984916687012 2.52987022399902 2.48182601928711 3.26105232238769 13.978612613678
-0.4436768358404 -5.36509979421442 -5.59612930471247 -7.31884658986872 -2.72859657460993 -2.57618606740778 -1.28979767019099 -5.36369789296931 0.0278407270258114 -3.68592727834528 -6.28953636342829 1.72910224741155 0.0842448407953427 -1.90574348623102 0.526358717138116 5.14023696726019 4.25776016061956 3.21401988809759 13.3537627393549
0.117231819846413 -5.27139237143777 -6.15782692649148 -5.61861565329812 -1.70690491416238 -1.84931137778542 -1.48017456748269 -5.39639237143777 0.169901344992898 -3.71801331259988 -5.91747429587624 1.96887633583762 0.339720223166726 -1.94797089316628 0.34870192787864 4.84943053505637 4.03893611214378 4.03068492195823 14.7229883410714
-0.664772129058839 -7.40264902114868 -5.79439172744751 -5.051651096344 -1.54021081924439 -0.67902765274048 -0.564638233184816 -4.20163545608521 1.52705183029175 -5.00719270706177 -6.2762375831604 2.8748740196228 1.47443761825561 -0.988836383819581 1.64713277816772 5.41975202560425 4.83529367446899 4.60145654678345 14.5237711906433
-0.438461000269111 -7.3137451952154 -6.04114692861384 -4.07480018789118 -1.09176414663142 0.602722471410576 0.980814283544365 -3.11197822744196 1.43771774118597 -4.12625854665583 -4.57847374135798 4.11894923990423 1.39534217661077 -0.22213142568415 2.48266631906683 5.9620812589472 6.46595222299749 5.67843181436712 16.1210029775446
0.142173845117743 -6.38518516367132 -5.73152343576605 -3.79645530527288 -1.01071349924261 0.349063951318914 -0.0286368543451481 -3.55438415353948 1.56024940664118 -4.46508018320257 -4.35677520578558 3.31281669790095 2.70607193166559 -0.173814695531672 1.5799561327154 6.32917698079889 4.72180660421198 4.83668239766901 17.1918882911856
1.22311905080622 -5.78310462778265 -5.97314330881292 -3.35636588876898 -1.39913055246527 1.54098251516169 0.329547197168523 -3.64807578867132 1.22758415395563 -4.23053047006781 -5.76093551462347 3.47020271474665 2.29300811940973 -1.01528426950628 1.18535545522516 5.82260254079645 5.24888351613825 5.19833973104303 15.811509401148
1.77850460572676 -4.69173884825273 -4.61845660643144 -2.47024989561601 -0.245278124375776 2.12889790101485 1.96404003663497 -2.76850009398027 0.981112714247271 -4.11977267698808 -4.44545817808671 4.067854161696 1.98973774476485 -1.58616710142656 0.47425579591231 4.89706348939376 5.5050690130754 4.54171490235762 17.0005854324861
2.64294141422619 -3.67012506831776 -5.25377374995838 -2.53048616756092 -0.439864219318736 2.19118779789318 1.51895612369884 -2.99208170283924 1.28248685490001 -5.12366968501698 -5.24413782466542 3.78106969486583 1.39229863773693 -1.71363359798085 1.04457944523205 4.33172887455333 6.23756784092296 3.97778409611095 16.1344506133686
3.52387391870672 -2.80963838750666 -3.76753557378596 -0.612256414240058 0.283608072454278 2.81644880121404 2.84963952844793 -2.04798639470881 2.00572072809393 -3.90818727666682 -3.39422929937189 5.1594988042658 3.0413347417658 0.857874506170099 3.97879468744451 7.45355378931219 6.48046075647527 5.68638288324529 18.909105204994
2.60230311480435 -4.13816967877475 -4.39414349469272 -2.3311075297269 -0.0485414591702558 1.98503169146451 1.84897097674283 -2.48567334088412 1.44970950213346 -3.58676281842319 -2.45076695355502 4.93950709429654 4.27665862170133 2.65793856707486 3.7680307301608 9.30213984576138 8.18364771929654 6.03869780627164 18.5966566848484
1.9296875260093 -4.04158398888328 -5.03284642479636 -4.25722310326316 -0.784624073722146 0.0123729965903543 1.06285670020364 -3.84856984398582 -0.663246128775857 -4.46393010399558 -4.10207364342429 3.5049410126426 2.7307014725425 0.672966029427268 2.12130930640481 7.36300661780617 5.80029680945657 4.37219336249612 16.4239011070945
1.98155189860951 -5.96978973041881 -6.22885535847057 -5.68781493793835 -2.15828155170788 -0.369346844066275 -0.89699958454479 -5.32736037861217 -0.745323406566275 -6.33852599750866 -7.53918670307506 2.12827278483998 0.00374008525501424 -2.6757795680653 -0.264709698070181 4.39983154643665 4.72800995219837 3.38703895915638 16.5321705471386
1.82212062315507 -4.46809200807051 -6.55489735169844 -5.13279346986251 -2.35400394959883 -0.120906873182818 -0.767322583632037 -5.007577939467 -0.619342847303912 -5.35060886903243 -6.15446285767989 2.3953933282332 1.08816142515703 -1.52625851197676 0.379070238633588 5.39712615446611 5.20041652159257 3.69144626097246 16.5428275628523
1.74074278744784 -4.97764290896329 -6.43445481387052 -4.29577149477872 -1.61784447756681 -0.0612229260531336 -0.402016535672274 -5.10595788088712 -1.03960122195157 -7.22756661501798 -5.45450295535001 2.09954367550937 0.654706105318937 -2.65261162844571 0.940114125338468 4.03321371945468 4.43070135983554 3.15319167050448 16.6707197276029
0.978481700203634 -4.89783818505027 -6.6860538222573 -4.72508961937644 -1.50663525841453 0.00881235816261849 -1.15939481041648 -5.17956311485984 -1.72450978539207 -7.47981984398582 -7.1003661849282 1.71646921851418 -0.0901942946694128 -2.47782094261863 -0.109876225211405 3.90152971961281 3.89466612555764 3.10007708289406 16.4895633957603
0.500759575583718 -5.26557877280495 -6.87125733115456 -4.77778580405495 -1.80032685019753 0.439920876242898 -0.34665825583718 -4.89498856284402 -0.434991385719993 -5.51095917441628 -6.14944985129616 2.54267546913841 0.445906136252663 -1.66724922873757 0.431080315329812 4.30416915199973 5.38241812966087 3.68060920021751 16.2250981070779
1.15416559739546 -5.23453679518266 -7.11966672377153 -3.36589017347856 -0.998500494523483 0.591019006208938 -0.982185034318405 -4.64518132643266 -0.278529791398483 -4.92344823317094 -6.35809483961626 2.44481691880659 0.973503442244095 -2.11533513502641 0.150877328352493 4.02772078080611 5.72273096604781 4.17945227189497 16.5965131239458
2.19300475554033 -4.51611313386397 -5.90683159394698 -3.21064934297041 -0.351484151320022 0.620739130540329 -0.254814000563186 -4.56706032319502 -0.62045082612471 -5.99579796357588 -6.49091324372725 2.55626025633379 0.629892496629196 -2.73038849397139 -0.0544413046403349 3.29970469908281 5.35980716185136 3.49539199308916 16.2338651700453
2.33781624707309 -4.06690787402066 -5.40141676989469 -3.42020033923063 -0.154674521359532 1.39157105359164 0.457839974490078 -4.03792380419645 -0.350784293088047 -6.20422362414273 -5.71169852343473 3.34096909436312 0.948141106692226 -1.70112036791715 1.00195313366977 4.43588734540072 6.31950188550082 4.16122914227572 16.7668573943051
2.21091933683915 -3.81576256318526 -5.87688355012374 -3.87435249848799 -0.957858128981158 0.294440226121381 -0.919064565138385 -4.95719437165694 -0.575808568434283 -6.44531540437178 -6.4326963858171 2.1359185738997 -0.364207311110064 -2.34366707368331 0.108357386155561 3.8413219018416 5.73754687742753 3.16263194517656 15.8843285603957
2.47268964594061 -3.97691629583185 -6.8867845361883 -4.50488374883478 -1.88136957341974 -0.0453843897039228 -2.05457971746271 -6.47301576787775 -2.16703890020197 -8.92429636174982 -6.76332758123224 0.884221094304866 -0.952126485651188 -4.44575594121759 -1.45954225713556 1.33333684747869 3.46018029993231 1.93505002802069 15.2362473184412
2.24947902506048 -4.13332203084772 -5.37529018575495 -4.48984935933893 -1.3043005769903 0.32210323160345 -1.95313480550593 -6.05572345907038 -1.3947604005987 -6.67539051229303 -7.25835636312311 1.41215297525579 -0.520935327356511 -3.12456348592585 -0.0110094850713551 3.07483646219427 4.76846668070013 2.09649059122259 15.6411390001124
2.20140620144931 -4.03069523898038 -6.16483143893155 -4.71788624850186 -2.4810545834628 0.0391938296231373 -1.15683392611417 -5.63599042025479 -1.38163975802335 -5.90691784945401 -7.19838933077725 1.72666521939365 0.672383984652434 -2.44623402682218 -0.180187502774324 3.87343665036288 4.25267287167636 3.15546103390781 15.5458089915189
2.43450762141834 -3.603953110088 -5.15321611057628 -4.2019984592091 -1.26055787693371 0.964835418354379 -0.397564636577261 -5.33097146641125 -2.73279832493175 -7.52006219517101 -5.85210870396007 2.00603987086903 -0.131951080669058 -3.08850167881359 -0.628657089580191 2.79056955684315 3.83152033198963 2.5676605831493 14.8306765686382
2.00311339985241 -6.49091659892689 -5.50240646709095 -4.61017738689076 -1.2381795536388 0.0616880763660781 -1.0845273624767 -5.86414657939564 -2.98872696269642 -7.41375290263783 -6.31471382487904 1.13279403339733 -2.45677315105091 -3.54367004741322 -0.68114220012318 3.06529964100231 4.27096046100963 1.32287276874889 14.4292346347462
2.07203299782493 -5.67352478720925 -6.21425430991433 -4.80260651328347 -1.83101456382058 -0.11202233054421 -1.61818688132546 -5.83977501609109 -3.24386017539284 -8.50178520896218 -6.52448075034401 1.12045485756614 -1.2402247688987 -3.38540642478249 -0.0796794197776087 2.77393252632835 3.99430568001487 1.48879248879173 14.0492373206399
1.85599179701371 -5.76498560471968 -6.31763414903121 -4.30579714341597 -1.21423677964644 0.404365973039106 -1.57191996140914 -6.06753115220504 -4.45380167527632 -8.76076845689254 -6.50864557786421 1.24963040785356 -2.44083551927046 -4.19321779771285 -0.668103738264605 1.84906621412797 4.47176118330522 1.10051389174028 13.2539519830184
1.47558891122991 -6.30013740712946 -5.93881500417536 -5.27807510549372 -1.84130562002009 -0.615977174585517 -2.08533561879938 -6.41351783925837 -3.85532081777399 -9.4871453111822 -7.74793899709528 0.835993879491632 -1.87305343801325 -4.0075196092779 -0.912527925317939 1.84056579416448 3.75384914224798 1.23963462656194 13.0341874296015
0.759094455025412 -7.91033532402732 -7.26641442558982 -5.84607674858787 -2.67753579399803 -0.794709942557596 -1.45746209404685 -5.86372544548728 -1.85039307854392 -7.56378915093162 -7.65579583428123 1.24410460212014 -0.667804501273416 -3.3481481292031 -0.798650524832986 3.43530199744485 3.50917647101662 1.83417532660744 13.5643632195213
2.03198584643277 -5.90569344433871 -5.85947075757113 -3.96867981824008 -1.25253144177524 -0.0746006098660565 -1.86883583935824 -5.74798050793735 -1.51641693982211 -6.33809319409457 -7.93587723645297 1.54901656237515 -0.276436242190275 -3.00852051648227 0.155463782223787 3.7963920506564 4.45391043749722 2.52344473925504 14.7639556798068
1.91162750070745 -6.12593010122126 -5.34929969960993 -3.75125435048884 -0.883580476587468 0.767327039892024 -2.28030708486384 -5.13519218618219 -0.654719621484929 -7.24243667775934 -7.8147290056402 1.87182304208929 0.400610655004328 -3.3964112108404 -0.365517885034734 3.14863368814642 4.7992264921015 3.08590671365911 14.7260374719446
2.41521227576516 -5.28042447350242 -5.87653386376121 -4.47613370201804 -1.77982938072898 0.0294567368247307 -1.42964207909324 -5.57321584007957 -0.834961292960426 -6.12397992394187 -7.42651784203269 1.83936655738137 0.139110209725121 -2.84820973656394 -0.162174580313941 3.46825850226663 4.88527167060159 2.7966495774009 14.8144918701865
2.41233993877064 -5.58068870197643 -6.1744139064442 -5.3707258571278 -1.91072486530651 -1.28343223224987 -3.1604101527821 -6.67532943378795 -1.57268928181042 -8.2637979854237 -8.99033568989147 0.720836413990366 -1.4241869319569 -4.71166061054577 -1.7144701350819 2.41327263225208 3.20059753764759 1.22554184306751 14.0424635540355
1.98943838639693 -6.00294938520952 -5.09196534590288 -5.17487779097124 -0.943840651078659 -0.73075356916948 -3.20756020979448 -6.21169724897905 -0.859730391068894 -7.74266496138139 -8.76544824080034 0.85643133683638 -0.812193541093308 -3.76944604353471 -1.00478806929155 2.65429815812544 3.79547819657759 1.83885893388228 13.8763555006547
1.21582673679699 -6.90578008998524 -6.3812649380077 -5.95178152431141 -1.91852308620106 -1.1262600551952 -2.5659458767284 -6.14966703761707 -0.50716711391102 -7.81346441615711 -7.41444326747547 1.35183976780285 -0.0780842434276217 -2.64841581691395 -0.495415938984262 4.06593297611584 4.21132634769787 3.04316114078869 14.4663374293934
1.30245317979292 -6.55527387098833 -6.31916890577837 -6.08866010145708 -1.9843090577559 -2.03633008436723 -2.75012288527055 -6.75967870192094 -1.7405689759688 -8.57629094557329 -7.37665830091997 0.582606454329056 -0.442202429337936 -2.8871639771895 -1.02125249342485 3.40059103532271 3.83150591416792 2.13567270799117 14.7835310892625
1.66859429099343 -6.23306472084739 -6.56872565529563 -5.79422766945579 -2.32236296913841 -0.892225334861063 -2.24089629433372 -6.25101859352806 -0.687479088523173 -7.38214881203391 -7.38385779640891 1.06847946860573 -0.813234398581766 -2.44545180580833 -0.697572777488016 4.42969982840798 4.90524189688943 2.40305512168191 14.3027776978233
2.20465794476596 -6.04781397906217 -5.66370448199185 -4.94532641497525 -1.26455935564908 0.251752289858732 -1.51309641924771 -5.68252619830045 -0.260574904355135 -6.65770587054166 -6.67110499468717 1.80041066083041 0.643889817324553 -1.88884409991178 -0.653313246640291 4.71043339642612 4.91083088788119 3.14563027295199 13.9892353144559
2.57239545475353 -6.04130827296864 -4.74664961207997 -4.99166189540516 -0.612622131000865 -0.173472274433482 -1.55069242824208 -5.75202642787587 -0.890091766010631 -6.72037779201161 -7.06792532313954 1.54814065586437 -0.375973571430553 -2.42807089198719 -0.848769057880748 4.43792642246593 4.90457070957531 2.46397508274425 13.4112492908131
-0.363908507607199 -6.84198925711892 -5.36861965873025 -4.22982189872048 -0.786590316078879 0.826349518515848 1.01360537789085 -3.36662457206032 1.63350322029807 -5.56494496085427 -5.51611683585427 3.47766806862571 2.39944102547386 -1.04487202384255 -0.497647979042746 5.3909685828469 5.96079089424827 4.39518573067405 16.3729980208657
0.673336401852694 -5.77551041516391 -4.93588601025668 -4.82694397839633 -0.305047616091642 -0.0964962092312902 -0.30560265454379 -3.91188965710727 1.55586470690641 -5.08362160595981 -5.32946740063754 3.33188666430387 2.09588278857144 -0.596553429690275 0.2813457402316 5.21018637743863 5.41530169573697 4.90501059618863 15.04195059863
-0.124472427368165 -8.16908340454102 -7.0789363861084 -5.29521446228027 -2.24289016723633 -0.581173706054688 -1.12249641418457 -4.82198791503906 1.08880729675293 -5.97453193664551 -6.06965141296387 2.4047004699707 1.96210594177246 -1.01138191223145 -0.33213119506836 5.25475425720215 5.35140342712402 4.56396408081055 15.2639204978943
-0.942026407068425 -8.21131923848932 -6.9056189363653 -4.92592647725886 -1.5175574129278 -0.985904962366277 -1.34466388875788 -4.82086399251764 0.294288366491145 -5.84113910848444 -6.61199405843561 2.15926524942572 1.03544208353216 -2.27434185201471 -1.32535770589655 4.32742091959173 3.52519103830511 3.89951774423773 15.5394310647791
-0.835969569466332 -9.20968973853372 -7.53931582190774 -5.63367235877297 -2.37959635474465 -0.946498515389184 -1.27644694068215 -4.38070261695168 1.45361172936179 -4.71614039160989 -5.76163637854836 2.72420823357322 1.71820485375144 -1.02629053809426 -0.879487635872582 4.75562703392722 4.78511750481345 5.02372586510398 14.4078944899819
-1.53518909107555 -9.54222148548473 -7.13913959156383 -5.1693939555775 -2.18172114979137 -0.677805363048208 -2.95487636219372 -5.07662433277477 0.73007732738148 -6.59426158558239 -6.44700282703747 1.90526920665394 1.16572910655628 -2.0086559642445 -2.00666278492321 4.45821148265492 3.52580410350453 4.46612793315541 14.5332680355419
0.52829790982333 -7.58882283297452 -6.79810475436124 -5.56055020419034 -2.44495343295011 -1.08170460787687 -3.30804776278409 -6.05204533663663 0.359959134188564 -6.92864560213956 -7.29783200350675 1.5448861208829 1.27232790860263 -2.86977719393644 -1.26673649874601 4.49915934475985 2.73284579190341 4.21999693783847 14.013340958682
-0.261246811259877 -8.21761430393566 -6.47240365635265 -5.52700532566417 -1.55982316624035 -0.733609329570424 -1.14941896091808 -4.03151620518078 1.56326376308094 -5.48377717625011 -5.94883454929699 2.79384313930165 2.03313528407704 -1.18451989780773 -0.646031509746205 5.83695970882069 4.02130304683338 5.03722940791737 14.1411923061718
-0.152383310144597 -9.5254359071905 -6.2264685457403 -6.93553112203425 -2.14647815877741 -2.1506457155401 -2.17063282186335 -6.59045170003717 -1.42238758260553 -7.58508251363581 -7.19555042440241 1.46881725137884 0.015955465490169 -2.10578869039362 -0.333989602869206 4.94357826059515 3.83427860086615 3.11953403299505 13.4248953038996
1.68843127163974 -7.67532490816983 -4.85501240816983 -4.92321347323331 -0.533488741787998 -1.37964390841397 -1.4592642697421 -5.42456959811124 -1.71085499850187 -7.74714421358976 -7.01049565401944 1.56754160794345 -0.753005495938389 -3.25399731722745 -0.044976702603428 2.99686480435458 3.68054915341464 2.00919199856845 12.8638377276334
2.19987356012518 -5.96838701421564 -4.98872698003596 -4.33155954534357 0.00784742181951259 0.263353937322442 -1.53635538274592 -4.82132089788264 -0.100732213800605 -7.30352724248713 -6.86757410222834 2.09906637018377 -0.119019872492011 -2.8748029535467 -1.19496668035334 5.36988508051092 5.05725728815252 3.01090967004949 13.6559611493891
1.80683177601207 -5.09411579478871 -4.95532947887074 -5.10128742564808 -0.539172710071909 -0.68625408519398 -1.38225513805043 -5.56005627025257 -1.24485737193714 -8.26660305369984 -7.6611381183971 1.21703761707653 -1.51260906566273 -3.70636898387562 -1.08810383189808 3.42351668964733 3.77726024280895 2.12061351429332 12.9929675449025
1.26118724129417 -7.09059460379861 -5.06592304923318 -4.0621751091697 -0.196023299477318 0.292172119834206 0.69413249275901 -3.70495159842751 1.07185427925803 -5.61827786185525 -5.31961186148904 3.48395507118919 1.377144501426 -1.35870487906716 0.127371475913307 6.22957389137962 6.08393542549827 4.80065123818137 15.1868371226571
-0.33653378053145 -7.83224606080489 -5.54477810426192 -4.85584950013594 -0.726586575941607 -0.174731488661333 -0.388890500502153 -3.61031460328536 2.04045558409257 -5.06929134889083 -5.39049839539961 3.3711745782332 1.91333461241289 -1.1161301092668 0.244908098741011 4.98887706236406 5.70054889158769 5.73609424070878 16.2086553616957
1.06717788522894 -6.46052063161677 -5.4335449999029 -5.43475235158747 -1.13945091420954 -0.602570421045478 -2.37298286611384 -5.08474243337458 0.793448560888116 -6.31821907216852 -6.81202400380915 2.09989463632757 1.80239402597601 -2.25209320241755 -2.24365699941462 3.5402795011347 3.94886600320989 4.26837932413275 15.0327507192438
-0.672375835071911 -8.95222965587269 -6.44077602733265 -5.72205273021351 -1.86816135753285 -1.28277508128773 -1.56372562755238 -5.52822414744984 0.199923359264027 -6.01121822703968 -6.67155376781117 2.31703456531871 1.73718913685192 -1.92739216197621 -1.12876430858265 5.20397647510875 5.13019164692272 4.03751071583141 13.8112395633351
0.726909238641912 -7.70141641443426 -6.31333581751043 -6.76500169580633 -2.28023950403387 -2.04419557398016 -2.6430515462702 -5.97982255762274 -0.627169054204767 -6.71016542261297 -7.00137559717352 1.48945768529719 0.00571211034601404 -1.95559922998602 -0.643696230108088 5.3006969278509 4.25437124425715 3.15726049596613 13.4062028711492
0.521186369115657 -7.36815117055719 -5.84047554189508 -6.33164261037653 -2.00144813710993 -2.06269119436091 -2.12264679128473 -5.28405807668512 0.713037031347103 -5.66727493459528 -5.96851394826716 2.45595504587347 1.14191200082952 -0.471470338648015 0.0416846448724932 6.56762649362738 6.49740745371038 4.51855995004827 15.2945499593561
-0.109916054118763 -7.88415273319591 -5.88012250553478 -7.03863271366466 -1.54044088016857 -2.24085744510997 -0.821698509563099 -5.00497754703868 0.256962455402721 -6.4919980395924 -5.97738393436779 2.22935549129139 -0.76935132633556 -1.6896298755299 1.13848368037831 6.23749510158192 6.08873049129139 3.97632471431385 14.7642652164806
-0.0520778829401181 -7.57160341089422 -7.01753198450262 -7.89494478052313 -3.1312366658991 -2.2327991658991 -2.98312150781805 -6.0534778768366 -0.679616563970391 -7.77877008264715 -7.78385698145086 0.990585691278632 -0.30158387964422 -2.64614831751043 -1.1693168813532 5.07298601323908 4.12512815648859 2.55210722143 14.0301064317877
0.458716826005414 -7.33995108170943 -6.17215208573775 -6.91890387101607 -2.33119062943892 -3.29990057511763 -3.04200224442916 -7.28217939897017 -2.6568150953813 -9.21985296769576 -7.67441801591353 0.17123170332475 -1.56509451432662 -2.75288061662154 -0.430557771162555 3.74534459547563 4.44599194960161 0.88221688704057 11.3237947984175
-0.185938210920852 -8.05403933091597 -6.19455179734663 -7.06350931687788 -2.58658251328902 -3.03725084824995 -2.85856852097945 -7.05920061631636 -3.37535509629683 -9.74723658128218 -8.84201845689253 -0.457737298445267 -2.00577196641402 -4.13447603745894 -1.79512629075484 3.17999711470171 3.39161839918657 0.292169241471726 12.3227726502852
1.51264537464489 -3.71859394420277 -4.55539738048207 -6.31354366649281 -0.18902622569691 -1.94629131663929 -2.28346096385609 -6.759727824818 -2.79359279979359 -9.70235287059437 -7.87378918040882 -0.0236896168101914 -3.94582783092152 -4.99943767894398 -1.19618831981312 0.971124302257191 3.23805106769909 0.223235737193715 10.6785312999379
1.75237476175482 -5.64906109029597 -3.8796480959112 -5.58850849325007 0.413496130163018 -0.696348077600653 -1.00453556234186 -5.26718891317194 -1.31022442037409 -7.66593540365046 -5.9964636629278 1.70968829935247 -0.704900628870185 -2.50992763692683 0.76592075174505 4.32003413980657 4.16263210123235 2.55692874735052 13.9349566633051
1.52391634854403 -6.11379994479093 -4.11465443697843 -4.91255177584561 0.162387951937589 -0.402198687466708 -1.01867856112393 -5.79805363741788 -1.68889226046475 -8.11108006564054 -6.7744311246005 1.23493967923251 -1.88081730929288 -3.80872906771573 -1.40030278292569 3.00114260586825 3.99039374264804 1.63495646390048 12.6432357874784
3.43298815813932 -3.37660599621859 -2.27875710400668 -3.99107170971957 1.32983969775113 -0.173633584109218 -0.97599602612582 -5.47866631421176 -2.9910907832059 -8.9958458033475 -6.13518334302035 1.27551459399137 -3.69509316357699 -4.34762383374301 -0.194398888674648 1.64939307299527 4.45399664965543 1.40457915392789 11.0891370686618
1.56602421673862 -5.36256083575162 -3.94241198626431 -5.96424922076138 -0.258434859189119 -1.25796565142545 -2.86694964495572 -7.60313281145963 -4.7703386220065 -10.991465178403 -9.50841006365689 -0.97764643755826 -3.96598872271451 -6.46000727740201 -2.32447680560025 -0.593309966000643 2.29726162823764 -0.266754713925447 11.942731293765
1.90981122797186 -5.61175707036799 -3.76703432256525 -5.70859506780451 0.381122797185725 -1.23347070867365 -2.68808153325861 -7.39375665838068 -3.99899080449885 -10.0822274988348 -9.02154901677912 -0.685043126886541 -4.98032739812678 -6.13881471807306 -2.26685884649103 -0.338243276422673 1.91923734491522 -0.745216161554509 11.7363402540034
2.92308797836304 -3.84078607559204 -3.7691517829895 -5.10547647476196 0.214597606658934 -0.22344789505005 -1.13290987014771 -5.83152208328247 -2.44384965896607 -8.77838335037232 -6.95503435134888 0.832164669036864 -2.72822008132935 -4.08598909378052 -0.880487537384035 1.48973455429077 3.90517988204956 1.19903745651245 13.2708209991455
1.66782792698253 -4.59880987514149 -4.95449224818837 -5.59225813258778 -0.0466763149608269 -0.881621993671764 -1.89799085963856 -6.55009237636219 -3.4176174770702 -8.61834493983876 -7.87181059230458 0.205004059184681 -3.87889257777821 -5.80448500026356 -1.91723409999501 0.293350540507923 3.20513089786876 0.445312820781361 12.0731705058705
1.38490025780418 -4.15451510169289 -5.19521219947121 -6.33822138526223 -0.680989100716332 -2.32539446570657 -2.24640162207864 -6.75622446753762 -2.91545946814797 -8.78683169104836 -7.74110682227395 0.668263600089332 -3.32007487036965 -3.76142962195657 -0.914439036629418 2.75087754509666 3.72652547142722 0.563346073844215 11.9289304473183
1.41525262485851 -4.31627661098133 -4.18941694606434 -5.05941587794911 0.0827807773243308 -0.224445403705943 -0.70587545741688 -5.8240986477245 -2.68811994899403 -7.95034796107899 -7.44093710292469 0.891944824565542 -2.23979765285145 -2.82341009486805 -0.030035079609263 3.59217923771251 4.38538735996593 1.61154931675304 13.1625136722218
-0.481693692640825 -5.87699169679122 -3.65568775697188 -6.06831211610274 0.683484606309371 -1.66434330506758 -1.29422993226485 -6.00046391053633 -2.53162426515059 -8.55383724732832 -5.07117695374922 0.801789812608199 -2.0895733313127 -2.76505322022872 0.455537371201949 3.55514865355058 4.27761798338457 1.07920031981035 11.9836535973982
-0.25543563149192 -6.38615195534446 -4.20154731056907 -5.67721335671165 0.122307135842064 -1.75340239784934 -1.38692633888938 -6.21102874062278 -2.91244094155051 -8.50675360939719 -5.57236640236594 0.172008826515892 -2.5209023215554 -4.07056586525657 -0.534089730002663 2.79271157004617 3.9488299629905 0.553728415749291 11.4068516037681
0.842303986982866 -6.83859849409624 -5.42670655684038 -5.80198884443803 -0.78780007795854 -0.519949202104048 -1.16067147688432 -5.69087434248491 -2.2826998277144 -7.17238641218706 -4.90666413740678 0.959306474165484 -1.20805192427202 -2.59669709639116 0.828620667891069 3.79549955888228 4.97676538987593 1.7936055616899 12.2030909018083
2.34730134443803 -3.92250074906783 -4.11868681474165 -4.84458555741744 0.0492628617720179 -1.12072004838423 -0.171091218428177 -5.1818639235063 -2.86709990067915 -7.9462911085649 -4.0091344313188 1.18193803267046 -1.24372686906294 -2.51177229447798 0.844638685746627 4.22316632704301 3.78768430189653 1.46143708662553 12.2751716180281
2.21758493943648 -4.72801557020708 -4.79649320082231 -3.82037511305376 -0.614850668473679 0.654362054304642 -0.310725836320358 -5.03157773451372 -2.07154813246294 -7.75944486097856 -4.79323544935747 1.77678713365034 -2.87546315626665 -3.00022855238481 0.724586816267532 3.06125959916548 5.02519926591353 1.65481600327925 12.0059359983964
1.93213332783092 -4.93756615031849 -3.59939895976673 -4.63240944255482 0.194927822459828 -0.419551242481578 -1.15489136088978 -5.77387367595326 -2.39770256389271 -7.30651604045521 -6.41868912089955 1.09559692036022 -1.29757820476185 -3.74081169475209 -0.579621661793102 2.57265151630748 3.72850192676891 1.52036918293346 12.6842280734669
-0.101084119623359 -6.62176931554621 -3.65791547948664 -5.20232999975031 0.307546251470391 -1.81513441259211 -0.935833341425116 -5.13829839879816 -0.892872220819648 -6.64162100011652 -5.74822462255305 1.88068162744695 0.743735902959649 -1.54621542150324 0.918162935430352 5.4834324056452 5.65681707208807 3.27665006464178 13.7906094724482
1.25206863229925 -5.80703437978571 -4.34628761464899 -6.0482796495611 -1.01162613088434 -2.27426803762263 -1.39358795339411 -6.48597229177302 -2.63883293325251 -7.94679153615778 -8.12734306508845 0.258233183080499 -2.24325073415583 -4.16867149526423 -1.5187329118902 2.72944557016546 3.1629544431513 1.30106651132757 11.2657591039484
0.239876443689521 -6.18174106424505 -3.71169978922063 -7.92010433023626 -0.93243343179876 -4.64350826090032 -2.96625644510442 -7.90198261087591 -3.94505817239935 -8.75406390970403 -8.73932201212103 -0.789033239538018 -3.39429981058294 -5.11705333536321 -1.08955890482122 2.15515201741999 3.43809478933161 -0.264827078038994 11.0022012537176
-0.910181981867009 -7.01812265569513 -6.13313959295099 -7.81565378362482 -2.37420366460627 -3.57240770513361 -3.32643984014338 -7.85726831609552 -3.63037965947931 -10.671147329157 -9.53124902898615 -0.987183553522282 -2.60790346319025 -5.88863275701349 -3.5173997705633 1.47802259271795 0.96006299799139 0.0566740209406085 11.5175023252314
-0.406077263571998 -7.68737113259055 -6.03602301857688 -7.26294982216575 -2.16420447609641 -3.43879019997336 -4.28555953285911 -9.2290524222634 -7.58186042092063 -12.8180168845437 -9.51835715553977 -2.94175994179465 -5.06387412331321 -6.15773284218528 -3.56428992531516 1.59375488974831 -0.512753365256568 -1.79187285683372 9.74086487509988
-0.406274388053202 -7.44870335839012 -5.71556622765281 -8.07528645775535 -2.32539708397605 -3.23385770104148 -3.53338773033836 -8.44809872887351 -5.94257313988426 -10.2223926284096 -10.081859181144 -1.78932721398094 -2.56108433983543 -5.93295056603172 -3.71367985985496 0.478250911019064 0.608814646980978 0.378649165413595 10.9836105606773
-1.19642868908969 -7.28203049573031 -5.58241501721469 -7.69281617077914 -1.87019005688754 -3.36287728222934 -3.27892914685336 -8.68859902295199 -7.02415696057406 -10.6360744563016 -8.89295998486606 -2.29350701245395 -2.16824761303988 -5.82504692944613 -3.5711444941434 1.02304801073941 0.0756984623995685 -0.136919411745939 11.1219774159518
-2.49241919951005 -7.17244620756669 -5.93374343351884 -7.82834144072099 -2.55393691496415 -3.77845282988115 -4.42971320585771 -9.18172164396806 -6.90177245573564 -10.0513696237044 -10.7448911233382 -2.87689300016923 -5.73363395170732 -6.72410102324052 -5.31227775053544 -1.03517623381181 -0.781197504563764 -0.307318644090131 11.9036341146989
-4.28971512534402 -8.98110611655495 -8.44657738425515 -9.45475418784402 -4.1628363869407 -5.32398255088113 -4.8027232430198 -10.0572322151878 -9.24203522422097 -11.4230082771995 -9.95011360862038 -3.31350167014382 -6.50964768149636 -5.38129265525124 -4.05138809897683 1.0204025962136 -0.133835150978783 -1.11071617820046 11.4139200904153
-4.69398420507258 -8.2991344278509 -7.40623586828059 -9.24549787694758 -3.91944807226008 -4.63890569860285 -4.8859378641302 -9.68218153173273 -6.3695575540716 -7.83527486974543 -10.2069522684271 -2.66791265661066 -3.81063764745539 -5.99252241308039 -5.18514555150812 -0.279547864740547 -0.738824064081367 -0.300738508051094 10.3350265676325
-1.94032288464633 -7.04486466321078 -6.37478447827426 -6.4527607050809 -2.6161956873807 -3.85077095898715 -2.2994232264432 -7.34280014905062 -8.61028290661898 -8.79668618115512 -5.36516381177035 -2.82023049267855 -3.03627968701449 -2.17653275403109 -0.610532769289883 4.96467970934781 1.76837348071012 0.0519542607394143 11.2363204869357
-4.2385631387884 -9.74117811376398 -7.17233236486262 -9.93524511510676 -3.69956548864191 -6.26708372289484 -4.0562949960882 -9.13659818822687 -9.82030637914484 -11.1055217569525 -7.35520513707941 -3.29771764928644 -3.87222631627863 -3.20653303319758 -2.24834211522883 3.42805330103094 0.317936342412775 -0.374858457391912 9.6413950139826
-2.3025693546642 -9.52872940410267 -8.62338539470326 -10.3863801609386 -4.86840340007435 -6.4478215824474 -5.15946861613881 -10.046664203297 -8.01108642924916 -10.8404302250255 -8.52527519572865 -3.62354942668568 -3.9077882419933 -4.33533188213002 -1.73776527751576 2.76241973530162 -0.777941669117322 -0.87520309795033 8.22200206409801
-2.7117491201921 -10.6265039877458 -8.24890427155928 -9.0592832998796 -3.99798302216963 -4.9458628134294 -3.64198212190108 -9.00100807710128 -8.11403183503585 -9.63904671235518 -6.25915627046065 -3.03676132722335 -1.57152466340499 -3.02661232514815 -1.27903465791182 3.6975173516707 0.114932016892865 -0.523148580030963 9.00525279478593
-2.76171790036288 -9.91693793210116 -8.65138541134921 -8.77038870724765 -3.83615027340976 -4.74403487118808 -2.01780043515292 -7.16040717038241 -8.0404692736539 -9.03048430356112 -4.7763148394498 -1.49190054806796 -0.26636229428378 -1.91782103451816 -0.0677996722134679 5.06858052340421 2.10738267031583 1.36842812624845 11.0520109089938
-2.10910249189897 -9.28846002058549 -7.6379187150435 -8.58071542219682 -3.06639504866166 -5.23518395857377 -3.05251145796342 -7.90375733809038 -8.19391274885698 -10.7912790818648 -4.80701852278276 -2.4181921525435 -1.56001115278764 -1.1908915086226 0.196761842207476 5.55273031754927 0.976487870649859 0.101308579878374 9.59315657182173
-0.962993769212204 -9.23468604521318 -7.84495368437334 -9.14773574308916 -3.87087836699052 -5.7338792367415 -4.55224814848467 -9.69726195768877 -8.43715491728349 -11.8686009927229 -8.35152831511064 -3.70267310576006 -3.18156829313799 -4.21925750212236 -2.30392852263017 2.86849197907881 -0.089317469163376 -1.6844579263167 8.28567871613936
0.577971848574553 -7.21011599627408 -7.63101824847135 -8.66698130694303 -3.80812319842252 -3.89924677935513 -3.41282328692349 -8.5954061421481 -6.2763372334567 -9.95851573077115 -6.98305758562955 -2.23920687762174 -1.47172412005338 -4.53550395098599 -2.13058146563443 1.7953294840726 0.920495423403654 0.594624909487639 10.6884407130155
-0.70742585442283 -6.80719163201072 -7.58190705559471 -7.34154679558494 -3.41245057366111 -3.48049332878806 -2.04099252007224 -7.28071191094138 -5.25559594414451 -8.4891679503701 -6.08368088982322 -0.755292675711893 0.36087248542092 -2.39865472099998 -0.870963833548807 4.81325648047707 1.98332426764748 2.99894163825295 12.5283729813316
-0.504545081745494 -7.93445574153553 -6.14208017696034 -7.14033113826405 -2.7916315685619 -3.47360597957264 -1.03440843928944 -6.12282358516346 -2.7086409221996 -6.15919481624256 -5.67844377864491 0.879825722087514 3.02460492740978 -0.156017173420299 -0.184388984333385 5.98214734684337 3.2972995151173 4.53298963199962 13.3104244578968
0.1631196715615 -6.35242521979592 -5.6994234345176 -5.50367796637795 -1.54382956244729 -2.14663946845315 -0.0415045044638909 -5.40857756354592 -3.9566370270469 -4.44621145941995 -4.74930823066018 0.850449917533179 2.83616959831931 -0.459169986031274 0.278346417166969 5.95244157097556 4.08359849236228 4.86098897240378 14.9227715708993
0.947062232277609 -7.30587508461692 -5.37442137978294 -5.55080344460227 -0.740735314109109 -2.2024452903054 -0.26719786904075 -5.6859657981179 -4.0975754477761 -8.26772048256614 -6.08222319863059 0.669584967873313 1.5183970711448 -1.69923140785911 0.208466269753195 4.98871968009255 3.84789154746316 4.21121762015603 14.4272053024986
0.971693160317162 -5.54076945564963 -4.66852938912131 -4.99558436653831 0.0242539665915764 -1.57281100533225 0.0872212670066155 -5.08866679451682 -3.12559115669944 -7.6720045783303 -4.96214473030784 1.94457447745583 2.07180989005349 -0.968179581382056 0.19947445609353 5.74517166831277 4.63626969077371 4.03876793601296 14.0639845154502
1.41996854435314 -5.31239420283924 -5.06554132808338 -5.42521196712147 -0.289284766804087 -1.55226808894764 -1.02234560359608 -6.17281824458729 -4.99051004756581 -8.3646612774242 -6.86402040828358 0.118853508342397 1.2395524371754 -2.05470186580311 -1.2147760998119 4.55858987461437 2.59292119633068 3.84316533695568 14.2504457820546
-0.068602700666947 -3.79957117600874 -4.05883516831831 -7.08287348313765 -0.423623223738236 -3.79444231553511 -1.67963518662886 -6.66464342637495 -6.20303644700484 -8.01215853257613 -7.3787051634355 -0.735604424910111 -0.264060159163041 -2.20855249925093 -0.631318231062455 4.39947495893999 2.90572534040971 2.76673207716508 13.529816011949
1.0148964881897 -5.43684186935425 -3.43559637069702 -6.3107756614685 0.283634281158449 -2.68426885604858 -1.0605315208435 -6.31645002365112 -5.93606748580932 -8.90970983505249 -6.73251333236694 -0.0664061546325669 0.7304669380188 -2.64645757675171 -0.605197811126708 4.29948816299439 2.72503862380982 3.39739904403687 14.4017446994782
0.680239504033867 -3.0598594492132 -3.52071493322199 -5.99175947362727 0.0450084859674611 -3.04476087743586 -3.01743047887629 -8.35950010473078 -8.63978117162531 -12.5337726419622 -8.43674390966242 -3.10662763768977 -2.84305875951594 -4.95054929906672 -1.48459165746516 2.35998613184148 1.54743844812566 -0.38306539708918 12.1837752515619
2.10331510197033 -1.99990869868885 -3.37995745051991 -4.26592279780995 0.580299126018179 -1.23502947200428 -1.27619959224354 -6.40955568660389 -6.26287485469471 -10.5391581188549 -7.91700579036366 -1.15524698604237 -0.753866447101938 -4.05355097163807 -1.16110063899647 2.50678323398937 2.45093797336925 2.01195119510998 13.0586874354969
1.356178595803 -2.44352118752219 -3.95937697670676 -6.37451522133567 -0.577327416159889 -3.78187339089133 -2.99248664162376 -8.12411086342551 -8.76915709755637 -12.5098892905495 -9.74973838112571 -2.48748557350852 -3.9740330436013 -6.23919455788352 -3.38067214272239 -0.0177361228249282 1.24763710715554 -0.696714089133522 10.6813085816123
-0.203687841242012 -6.86379640752619 -4.45507829839533 -4.62551515752619 -0.680053884332832 -0.725244695490058 -1.7187425440008 -6.78994577581232 -6.01012819463557 -10.992132360285 -7.72387712652033 -0.967985326593574 -3.07088487798518 -5.06694620305842 -2.30982225591486 1.39866430109197 2.12878972833807 1.149188821966 13.1529734784907
0.636704236810857 -5.19738885706121 -3.89624711816961 -5.64297792261297 -0.135722368413752 -2.31789514368231 -1.64141198938543 -6.69176408594305 -4.21908113306219 -9.7146465474909 -7.61960908716375 -0.281466692144221 -0.811654298955744 -3.88947603052313 -2.40280839746649 2.37598112279719 2.24597433263605 2.16504362279719 12.2372410600836
0.037025859139181 -4.63840825340965 -4.08950001976707 -5.37314564964988 -0.368985722281717 -2.00890881798484 -2.0940185286782 -6.97181088707664 -4.32804829857566 -9.57017667076805 -7.26510197899558 -0.413011143424296 -0.971316883780741 -4.93359143517234 -3.41393239281394 1.02392428138039 2.18245165564797 2.08305781104348 11.6722211144187
0.43215764652599 -4.25880419124256 -3.85552011836659 -4.7597597729076 0.10813535343517 -1.24187075008046 -1.55976473201405 -6.72610651363026 -5.07426630366932 -10.1899660717357 -7.44642626155506 0.136154304851186 -2.06949793208729 -5.05708681453358 -2.91118227351796 0.975982796062123 2.36864484440197 2.04278958927501 13.0548988689076
0.685408358140425 -3.85247349305586 -5.12355923219161 -5.04173588319258 -1.24332356019454 -1.40663456483321 -2.59590458436446 -7.4321815924211 -6.10327076478438 -10.5218555883928 -8.8067047552629 -0.184048886732622 -1.04336666627364 -5.23567127747969 -3.68546223206954 0.771969561143354 1.20673633055253 1.82455134825273 12.3999750657515
1.14904098510742 -3.20672149658203 -3.54295463562012 -3.49646873474121 0.856177139282227 0.0425384521484382 -0.736933898925781 -5.80960388183594 -5.38735694885254 -10.0136882781982 -6.28324813842773 0.442423629760743 -0.850749206542968 -4.12666625976562 -2.18665809631348 1.87138824462891 2.912380027771 2.18705635070801 12.3537438392639
-0.767102857069535 -5.94967426820235 -4.02013554139571 -4.51433910890059 0.200388292832809 -0.937387128309769 -1.21116032166914 -6.38310017152266 -5.58691563172774 -10.102996488051 -6.72107281251387 -0.60134853883223 -1.61882748170332 -4.00898518128828 -0.877441068129105 2.29826007322832 2.28471408323808 1.48901591734453 11.4353211923079
1.88158238150857 -4.59708010933616 -3.0070990302346 -3.86766803047874 1.00195515372537 -1.02531039498069 -1.7443922736428 -6.90577685616233 -5.6161020972512 -10.7564791419289 -7.230953095176 -0.661718247153541 -3.46078288338401 -4.43905627510764 -1.04747378609397 2.20495808341287 1.7263108513572 0.855461241982201 10.4968282006004
0.435713750665837 -5.8776426488703 -2.92290403192694 -4.01706029718573 1.47239969426935 -0.753794687444515 -0.239390390569515 -5.4801759893244 -4.93083097284491 -9.81821538751776 -5.81696988886053 0.128521901910954 -2.3324594671076 -3.77312375848944 -0.213877695257015 2.55269716436213 3.84991548711603 1.52050302678888 11.1736268823797
-1.04920121106235 -6.66330452832309 -3.4782173243436 -4.20056267651645 1.59581259814176 -0.412663659182464 0.273846426877107 -5.05461998852817 -5.09785195263949 -9.26760025891391 -6.70431443127719 0.552267828854646 -2.0106765833768 -3.19362564953891 0.559338370236482 3.178468504819 3.93048266497525 1.42497328844937 10.9693925770846
0.34559537714178 -3.58932398015802 -3.34252069646662 -3.8958234613592 1.671210306341 1.14659597223455 0.967743890935726 -4.05265138799494 -4.07863519841974 -8.53116319829767 -5.47407243902033 1.2171144658869 -1.39366815740412 -2.18063257390802 2.06976606195623 4.62594510858709 4.85971547907049 2.16020490472967 11.5412535840815
0.394778607108375 -4.58911764838479 -4.5221658966758 -4.73959791877053 0.142384884574195 -1.3947244904258 -0.976975085518578 -6.25101912238381 -6.45876562812112 -10.6242185852744 -6.40088904120705 -0.576752307198266 -2.68240034796975 -4.0229040405967 -0.91543257453225 2.49958550713279 2.92980897209861 0.888932583548804 10.4242366530678
-0.653001204403964 -4.7845891865817 -5.16953410235318 -5.31904925433072 -0.367463484677401 -1.70008601275357 -0.707223311337557 -5.97599925127896 -6.74433650103482 -10.5277761372653 -6.50077761736783 -0.863927260312167 -1.44190157977017 -3.74447001543912 -0.256732359799472 3.47024022015658 2.79885540875522 1.47472630414096 10.4998670664701
-2.33107384768399 -6.9829178723422 -6.83858880129727 -4.93702515688809 -2.85871895876798 -1.05105980959805 -0.251794901761141 -5.32593163576993 -4.00564965334805 -5.90055665102872 -6.14045342532071 1.53149023923007 2.14303389462558 -2.23788651553067 -0.871814814480867 3.72232237729159 3.70374098691073 4.21684447201816 12.8739089098844
-4.07830755927346 -11.3429903290488 -9.01789610602639 -8.16529600837014 -3.54537527777932 -4.49878065802834 -3.11755888678811 -8.20281737067483 -5.70739119269631 -10.9780897400596 -8.24191801764748 -1.30481856086037 -1.96473448493264 -4.60542242743752 -2.16466276862404 2.00171715996482 1.18829209587791 0.947374890067362 13.8093929984353
-1.257429226962 -8.52682124051181 -5.99505244168368 -6.15762339505282 -1.63657771023837 -1.66008768948642 -0.949716672030362 -6.12518702420321 -4.50137148770419 -9.14280711087314 -6.27780161770907 0.17482365694913 -0.204259976473722 -2.69142924222079 -0.820732220736417 3.56898011294278 3.00257386294278 2.60009564486417 15.002146616849
-2.81631244312633 -9.17247356068004 -4.87491382252086 -5.3911453593861 -0.622125278819691 -0.637683521617543 -0.55285609852184 -5.852182041515 -4.69844974171032 -8.6532360423695 -5.90426982532848 0.358339656483043 0.149629939686168 -2.2750507701527 0.311922420154918 4.36213814128529 3.41473995555531 3.23346363414418 14.926081050526
-3.18798260255294 -10.298276944594 -5.35413364930587 -6.24399189515547 -1.17116550965743 -2.50970844788985 -2.3089466528459 -7.36188892884688 -5.69451336427169 -9.99862675233321 -7.89906506104903 -0.66629795594649 -0.0707874731584042 -3.92801861329512 -1.74266438050704 2.0964202447371 1.97391505674882 1.99887462095781 13.8681339784102
-1.45582095059482 -8.74695673855868 -5.86536112698642 -7.80649462613193 -1.1551083651456 -1.98183146390048 -2.1569165316495 -7.22629443081943 -8.2899846163663 -10.935976895419 -7.29569140347568 -2.37429133328525 -2.49861231717196 -4.42427531155673 -1.50102702054111 2.10086163607511 1.64673146334561 -0.330668362704191 12.7692299756137
-0.718975006450307 -7.91999047886242 -5.83012193333019 -6.19921487461437 -1.04446405063976 -2.65594857822765 -1.29202073704113 -6.41604417454113 -5.96299356113781 -9.10673898350109 -6.49655145298351 -1.10205072056164 -0.593358932841909 -2.56663888584484 -0.105228363383901 4.12743574489247 3.12051493037831 1.51436430324208 14.3910623203624
-2.57041438709606 -8.80868991505016 -6.14977344166149 -7.58789714466442 -1.33924754749645 -3.76145824085582 -2.33071216236461 -7.72333415638317 -7.31524737964977 -10.6470650066029 -7.34580501209606 -2.38673289905895 -2.91182216297496 -3.89603122364391 -0.850245319713245 3.3593227039684 2.28581730235707 -0.436024509776722 11.3816801678051
-2.78735449530862 -9.22815802314065 -7.38315680243752 -8.78926375129006 -2.92938902594826 -5.58472349860451 -3.96432593085549 -9.08681967475198 -9.26278784491799 -12.515530612252 -9.26451208808205 -3.54275801398537 -2.89845183112405 -5.37726881720803 -3.18810370185158 1.54415223381736 -0.25866415717385 -1.4521951935508 9.50065610192039
-0.990566080266778 -7.15139371698553 -5.05477124994451 -8.150991266424 -1.96481878107244 -5.84697515314275 -4.20551282709295 -9.43627340143377 -9.03977376764471 -11.9681108648127 -8.47736341303045 -3.565692728216 -3.35462362116033 -5.04341680353338 -2.72686750238592 1.75369089299982 -0.150037592107598 -1.0660474950617 10.7991458719427
0.0229111064564087 -6.83114048350941 -5.92109104503285 -8.12291904796254 -2.49770542491566 -5.54397961009633 -4.16362568248402 -9.39153667796742 -8.98623844493519 -12.2073974262584 -8.61005016673695 -3.81991955150258 -2.8121490131725 -5.41609760631215 -2.82351871837269 1.10457233082164 0.283025776256213 -0.772045100818982 12.1913400043141
0.67822158986872 -4.78742706125433 -4.89587508981878 -6.28341590707952 -1.27504646127874 -3.44221793955023 -2.38561546152288 -7.89243423288519 -7.66395675485784 -11.1862078840082 -8.20334350412542 -2.73422157114202 -1.8921271497553 -4.69047653024847 -2.31565200632269 1.76274383718317 1.51331222707575 0.496949083154853 12.1752017801458
0.0139537984674618 -6.47588003331965 -5.55787885839289 -8.39401662999934 -2.42224920446223 -4.65931356603449 -4.55419004613703 -9.77313650304621 -8.25044859105891 -12.7790702646429 -10.212808973139 -3.10660398656672 -3.242292768305 -6.30190694982355 -3.70820272619074 0.198667162114923 -0.19792783910578 -0.949604398554023 13.2272211248224
0.672215851870451 -5.35012873736295 -5.79713877764615 -5.87609156695279 -2.22279032793912 -2.36329516497525 -3.41540202227506 -8.55926188555631 -7.38884219256314 -12.6410394581881 -9.98929270831021 -2.80949076739224 -3.78584918108853 -7.08599337664517 -4.39303835955533 -1.38190135088834 -0.657644835385408 -0.185549345883455 12.2075599757108
-1.39149964939464 -7.65426553379406 -7.28518785129894 -7.1152984012257 -3.51390565525402 -3.79933847080578 -3.18456758152355 -8.20146669041027 -7.40487779270519 -11.5872870792042 -8.92159379612316 -2.63715852390636 -2.66631616245617 -5.23762048374523 -3.12784112583507 0.865048278461803 0.613139022480357 0.840111602436412 12.9141858707775
-1.63900786313144 -8.93120413693515 -7.16017561825839 -7.29719763669101 -3.00982314023105 -3.5610087481412 -3.56415205868808 -8.5515101519498 -7.20702582272616 -11.5296652880582 -8.75937109860507 -2.5906775561246 -2.46622305783358 -5.5205920306119 -3.50709753903476 -0.299452122774991 0.130529108914462 0.838254633816806 14.5091821583835
-1.61541602394798 -7.89794204018333 -6.67281768105247 -7.44782492897727 -2.6236252524636 -4.67944381020286 -4.27456519386985 -9.21601149819114 -7.23351523659446 -12.731871102073 -9.82716033241966 -3.36782691261985 -5.32554480812766 -6.47132727883079 -3.75921866677024 0.150952842018821 -0.184172127463601 -0.702825997092507 12.6764912865379
-3.13657212690874 -9.68120217756791 -6.71324563459916 -7.76130700544877 -2.49361253218217 -4.77310586409135 -5.40007615522905 -10.4596865220503 -8.54113030867143 -14.3297236009078 -10.4692766709761 -4.21904588179155 -5.48634934858842 -8.13485932783647 -5.65441918806596 -2.1927454514937 -1.55115914778276 -1.49828935102983 11.6458175138994
-2.19554881182584 -9.38356570330533 -7.37702921954068 -7.21398142901334 -3.429933348569 -4.44967631426724 -4.45455340472135 -9.80316142168912 -9.29794673052701 -13.7609041127292 -9.15402392474088 -4.09537676897916 -4.87774447527799 -7.56072405901822 -3.81712321368131 -1.03933505144986 -0.706556120785798 -1.70198420611295 11.8774296847257
-1.41113323731856 -7.80490917725997 -6.73691029115157 -8.13873714967207 -3.46271938844161 -3.89062351746993 -4.76251263184981 -10.048016019301 -8.7239784674211 -12.7762970404191 -10.1273083166643 -4.3083290533586 -6.23608822389082 -8.62233585877852 -5.56606335206465 -2.68063969178633 -0.843080945448442 -3.14727825684981 9.98951297239824
-1.70211910767989 -8.80505680604415 -7.98205875916915 -8.07545780702071 -3.73539661927657 -3.95765232606368 -4.90835499330001 -9.82712482972579 -8.06768154664473 -13.0204021887346 -11.0284702734514 -3.64056324525313 -4.59617161317305 -7.45496296449141 -5.32585453553633 -1.64207958741622 -1.65063976808028 -1.21490978761153 12.8390600724654
-1.54736898595636 -9.009134275263 -7.64243314916437 -7.79470441991633 -4.04043577367609 -3.58553503209894 -4.6152190988714 -9.44650648290461 -6.8848895853216 -12.9968414133245 -11.8445491617376 -2.7040977304632 -4.51437185460871 -8.09606931859797 -5.92435835058039 -3.06071279699152 -1.29066465551203 -0.741033536737614 13.6299123937433
-1.14086012406783 -9.30111746354537 -6.8639798597856 -6.88477186723189 -2.57327703996138 -3.1100793318315 -4.46212057633834 -9.30908636613326 -6.96387724442916 -12.7261758284135 -10.6044106916948 -2.80712561173873 -4.40238241715865 -6.85795073075728 -5.17141012711959 -1.03485731645064 -0.990150971846148 -1.05516294999556 12.5966152711348
-2.78433530113914 -10.3625098922036 -7.26302258751609 -7.7953311660073 -3.62058942101218 -4.27765767357566 -4.61439244530418 -9.44380109093406 -6.81326215050437 -12.381997273185 -10.9073383071206 -2.60699002526023 -4.2950755812905 -7.03670041344382 -5.64124219200828 -1.19958226464011 -0.919812367179176 -0.697655842520973 10.9521797440269
-2.65805537483909 -9.5233717658303 -7.7595949866555 -9.14613635323265 -3.58666903755882 -5.28933436653831 -4.93385989449241 -9.78795535347679 -6.76574618599632 -12.8950148322366 -11.6914225318215 -2.90927798531272 -4.37022311470725 -7.73921878121116 -5.81139666817405 -1.82918269417503 -1.16098124764182 -1.08179385445335 12.7145070336082
-4.71290181766857 -11.9776608813893 -7.01798223148693 -9.05422567020763 -2.83406613956798 -4.7064397205006 -4.22961591373791 -9.3868653644215 -7.07711576115002 -12.1824834216725 -10.4743440021168 -2.7537972797047 -3.82990430485119 -6.64416860233654 -5.02048848759044 -0.837598549235953 -0.479379402507437 -0.406856285442007 13.4348027836193
-4.50729661421342 -10.961930326982 -6.18164735273881 -8.03749566511674 -1.86627679304643 -4.29908662275835 -3.8924036546187 -8.71638207869096 -5.81947427229448 -11.5548315568404 -9.50429444746538 -1.6276274247603 -3.31343560652299 -6.15490441755815 -4.56920915083452 -0.435233168168502 0.0816316084428266 0.621941514448686 13.3179616407915
-4.58587408065796 -10.7097449302673 -6.4508261680603 -8.3227686882019 -2.47180318832397 -4.57478857040405 -3.54071760177612 -8.3528094291687 -5.5759425163269 -11.1930422782898 -10.3174548149109 -1.33095693588257 -3.79770612716675 -6.16407537460327 -4.20903348922729 -0.336307048797607 -0.148372173309326 0.103380680084229 13.2205457687378
-4.57520541277799 -11.1465421589938 -7.33562716570767 -8.12934550372037 -2.65987261858853 -4.98032816973599 -4.06021174517545 -9.21785029498013 -7.08395060625943 -10.8825593861667 -8.86081370440396 -2.09582766619596 -2.65656718340787 -5.48436793414029 -3.96592959490689 0.680694016543303 -0.638527480038729 0.603949936953459 13.1833595362577
-5.63165551965887 -11.2394073659723 -7.75936395471746 -8.96659929102117 -3.81420213525945 -5.14842874353582 -5.15238839929754 -10.2734935933893 -8.81413728540594 -12.875826662237 -10.3407219106501 -3.49784166162664 -4.07153589075262 -6.39991838281805 -5.08990747278387 0.258162671869453 -1.26949960535223 -0.542799776250664 10.5075117891485
-4.55319100293246 -11.0599239436063 -7.71926766308871 -9.11994439038363 -3.13192063244906 -5.30289917859164 -4.57810097607699 -9.64042550000277 -9.29930573376742 -11.7834461298856 -9.12318497571078 -3.33908158215609 -3.53008156689731 -5.81091576489535 -4.79147797497836 0.481442633542148 -1.07858162793246 -0.371521767702969 10.2116510304538
-3.44935287995772 -10.0921694235368 -6.14444222016768 -7.24140991731123 -2.20207848115401 -3.1767050222917 -3.1934572653337 -8.34026207490401 -7.12441505952315 -12.1422468618913 -9.84228577180342 -1.73500694795088 -2.63194717927412 -5.85644402070479 -4.15796532197432 0.667418818040328 0.25402198271318 0.316300730271774 11.3621362252669
-3.32608486522328 -10.1011874805797 -6.24794460643421 -8.44112659801136 -2.23712231029164 -4.69797016490589 -3.60264278758656 -8.58759189952503 -7.68606068004261 -11.2316939960827 -8.98247982371937 -1.73719669688832 -3.02589680064808 -5.21572758067738 -3.74257732738148 1.35458301197399 0.140116917003287 1.42522929798473 9.56836246143688
-2.51434919183905 -9.85047742670233 -6.7742693120783 -7.53246900385076 -2.27466031854803 -4.13064977472479 -3.74101850336248 -8.94271871393377 -6.49138662164862 -11.6157419378107 -9.26031514948065 -1.56055089777166 -2.99108716791326 -5.72027036493475 -4.5095102483576 0.57244661504572 0.00319650823419693 0.570075780695134 10.5828969782049
-3.16093517650257 -10.2366836201061 -8.23761249889027 -8.23255039561878 -3.29410244334828 -5.11746860850941 -4.94359089244496 -10.1957061420787 -10.3529651295055 -13.8377883564342 -11.0049846302379 -3.77456737865101 -5.28726078380238 -7.76095844615589 -5.71825863231312 -0.652737392078745 -1.74077869762074 -1.77697063792835 8.77614711414684
-1.95449468439276 -9.43903180902655 -6.14608213251287 -8.05125066583807 -2.4240495855158 -4.79916211908514 -4.57985135858709 -9.75056478326971 -9.41807767694647 -13.4396936590021 -10.1832811528986 -3.50381681268865 -4.74192449396307 -7.09162160700018 -5.07749959772283 -0.580593317205256 -1.34090635126287 -1.8458082372492 9.86795213872736
-3.65111542615023 -8.6456089106473 -7.90199852856723 -8.63315392407504 -3.28799248608676 -4.70773316296664 -5.28806687268344 -10.3117446986112 -6.76187325390902 -11.9192543116483 -11.4289398280057 -3.73615837964145 -4.69680214795199 -7.6889667597684 -6.1251125422391 -1.84752274426547 -1.88907242688266 -0.770645150271328 9.32178973284635
-2.90591570247303 -7.93115946162831 -7.07671686519276 -8.59482141841542 -2.88984056819569 -6.45086618770253 -5.34518572200428 -10.5288576732982 -7.85617205012928 -11.133346046101 -10.8241076122631 -3.65610071529042 -4.42846056331288 -6.70205255855214 -5.47358270991932 -0.302829230915417 -1.75194498408925 -1.05949922908436 10.3592238772999
-3.30830877477473 -8.99252622777766 -6.98342054540461 -9.98390119726008 -3.5646201914007 -7.50209730321711 -6.37313574010676 -11.5574676340277 -10.9059860056097 -13.3133956735784 -11.3164455240423 -4.80760687047785 -5.36452215368098 -7.74943655187434 -5.99757307226008 -1.05148428136652 -2.31292074376887 -2.09706609899348 8.8438909704035
-4.72770077965476 -10.1124244429848 -7.4074893691323 -8.96429784081199 -3.34812123558738 -6.28626210472801 -5.00486142418601 -10.2810016371987 -9.54602963707664 -13.4639087416909 -10.754695484855 -3.84722478172996 -3.4396053054116 -6.05174405358055 -5.50922353050926 0.124002864144064 -1.51495892784812 -1.03014523766258 10.0697044632652
-4.01399326324463 -8.2478609085083 -5.6858434677124 -8.80087947845459 -2.12627124786377 -5.8356466293335 -4.3997049331665 -9.42679500579834 -7.17748355865479 -11.8043012619019 -10.0053606033325 -2.18814373016357 -2.82199764251709 -5.50886821746826 -4.77353000640869 0.287814140319824 -0.797257423400879 0.271416664123535 10.8323183059692
-3.77728967666626 -9.95310716629028 -6.69932489395142 -9.97372941970825 -3.78929262161255 -7.42042093276978 -5.76945810317993 -10.5693696022034 -9.21709184646607 -11.3470414161682 -10.8612225532532 -3.90592889785767 -2.93072633743286 -5.99013071060181 -5.21989183425903 0.819740962982177 -1.79015474319458 -0.233979511260987 10.1475502967834
-12.9508103283969 -10.98087014285 -7.34864701357755 -9.97621430483731 -3.84889115420255 -7.08608521548184 -5.61645402041349 -10.6310547741977 -7.45377625552091 -11.3925236615268 -10.6688641461459 -3.4394005688754 -2.06675232973966 -5.35427178469571 -5.05688752261075 1.34697447690097 -0.278284922513095 0.501172169772062 10.4953385439786
-14.5320116216486 -14.1502443486994 -8.69405423944647 -11.9584375554865 -4.37124120538885 -10.344868295843 -5.87224637811834 -10.7752062017267 -9.30333387201483 -13.2220159704035 -10.5195280248469 -4.12536680048162 -4.3134237462824 -5.962710016424 -4.8529745275324 0.77050150090998 -1.78136121576483 -2.06999837701971 6.6309589212591
-13.2896876942028 -14.3269343983043 -8.77981716502796 -11.4042411457409 -3.99427181590687 -8.97106319774281 -5.28060871471058 -9.9681506763805 -9.01123768199574 -13.0520892750133 -9.95521885265003 -4.09799343455921 -3.57518917430531 -4.55556637157093 -4.19843441356312 1.90200084339489 -1.30689770091664 -1.4714580189098 6.73596995960582
-14.2431041717529 -15.875931930542 -9.79396362304687 -11.8123867034912 -4.98581428527832 -9.85380859375 -5.38846893310547 -10.1601650238037 -12.0385467529297 -11.3167182922363 -10.8925010681152 -4.01329345703125 -3.4523193359375 -5.64400978088379 -4.0575496673584 1.37400321960449 -1.46935195922851 -1.64642829895019 6.04745559692383
-11.963953148235 -12.6488095630299 -8.58173383365978 -12.1551991809498 -4.41851247440685 -7.97208226810802 -4.88636411320079 -9.99242414127697 -9.0380803455006 -12.4207574237477 -9.16200078617443 -4.04153073917736 -2.85630811344494 -5.23494161259044 -3.96441472660412 1.6810358654369 -0.558057915080678 -0.821901451457631 7.55168138850819
-12.1816144249656 -13.0692048332908 -8.14051869132302 -11.6487984917381 -4.03939869620583 -6.32794621207497 -3.61404659964822 -9.06328823783181 -8.84941723563454 -12.0090680382468 -9.89275028922341 -2.9699502251365 -3.61444142081521 -5.57340290763161 -4.5123029015281 0.953986618735573 0.257438156821511 -0.521294142983177 8.77175853035667
-10.1847715031017 -12.0398740421642 -8.57993980754506 -10.8423223148693 -3.86536117900502 -5.53553673137318 -4.1336240421642 -9.46951385844838 -9.68569275249135 -13.0092553745617 -9.59961029399525 -3.03709694255482 -2.87353798259388 -6.23801704753529 -4.68131729472767 0.67542174946178 0.0356550563465454 -0.994845355640759 8.26296332966198
-11.9467674081976 -12.8727145975286 -6.98597868139094 -10.6780010049993 -3.00077779943293 -6.02977331334894 -3.98678358251398 -9.0744834726507 -7.77312238866633 -10.8424220865423 -9.05615385228937 -2.91571767980402 -2.67537458593195 -4.3830886667425 -3.33199461156672 2.47718469446356 0.428038042241877 -0.768849927728827 8.55110494440252
-8.40905187780207 -11.9977054422552 -6.54302404577082 -9.6617450540716 -2.09370802099054 -5.77352331334894 -3.10098837072199 -7.7946739023382 -9.87165258580988 -12.4142341440374 -8.67062376195734 -3.25370786840265 -2.70191953832453 -4.22866247350519 -2.86307333165949 2.44589807336981 0.907207506353206 -0.791994077509099 8.77759458368475
-7.66698773124001 -11.4434788964011 -5.54295284964822 -9.07973416068337 -1.46177799918435 -3.4971001885154 -1.78539784171365 -6.8860276482322 -7.17406780936501 -9.77534229972146 -7.43788082816384 -1.82218678214333 -1.19864208915017 -3.00177700736306 -1.468802764199 4.35645358345725 2.5177866675637 1.53204982063987 10.8100120284341
-7.80446525053544 -11.5783643289046 -6.75103278593583 -9.47700972990556 -1.98711867765947 -4.7657899423079 -2.59698005156083 -8.18624778227372 -6.28872008757158 -9.76052566008134 -8.50224776701494 -0.945366816087201 -0.666033701463178 -4.06101508574052 -2.93930907682939 2.9157638983293 2.01090721650557 1.82054810090499 10.1883507208391
-7.41329404657537 -12.3031942540949 -6.8258993322199 -9.11365148370916 -1.58796903436834 -3.38547727411444 -2.52768346613104 -7.75030156915838 -5.59302541559393 -10.4483091527765 -8.77601835077459 -1.14678975885565 -1.77741643732244 -3.91605207269842 -1.88808652704412 3.77040079290217 1.87967661077326 0.774152547662908 11.0017512148077
-5.61472511291504 -11.6050796508789 -6.60363578796387 -9.02537727355957 -1.54911041259766 -3.65497589111328 -3.05844688415527 -8.14020729064941 -5.87186050415039 -11.5317134857178 -9.54013442993164 -1.65579986572266 -3.18683433532715 -5.93777275085449 -3.67234420776367 1.29982757568359 0.934764862060547 -0.420627593994141 10.6422657966614
-6.38611203973943 -10.5760553533381 -7.12256223505193 -9.78166562860662 -2.38532811945135 -4.00543386285955 -2.56298238580877 -7.65545255487615 -4.58304578607732 -9.32550985162908 -8.5371225530451 -0.368320291692559 -0.987573450261895 -5.19784337824041 -3.51387578790838 1.56057375127619 1.42497652227228 1.40337389165705 12.2013928239996
-5.13524569598111 -11.628098860654 -8.48605860796842 -7.76096476641568 -3.1813119801608 -2.15856112566861 -1.37385119524869 -6.38653697100553 -2.8303655537692 -6.71644152727994 -7.60987986651334 0.775517090884122 -0.0844568165865809 -3.97283686724576 -2.59649027911099 2.30154286297885 2.635274514285 2.88497124585238 13.1557513323697
-7.22723621888594 -13.1572155432268 -8.88570637269454 -9.1470684485002 -3.91522259278731 -2.85817188783125 -2.20738453431563 -7.38430447144942 -3.95658916993575 -9.01625866456465 -8.53135342164473 0.00959163145585507 -0.909342236952348 -5.18168682618575 -3.98538441224532 1.16176181273027 1.82803683714433 2.16184573607011 12.9010448975997
-4.23163968866522 -10.575099771673 -7.01348287409002 -8.79980451410467 -2.25515157526189 -2.95941144769842 -0.393064325506035 -5.83441716974432 -4.42164785211736 -8.43651563471014 -6.59466153925115 0.745693380182441 0.917411977594551 -1.33791715448553 -0.516547983342949 5.02844350988215 3.48316972905939 3.29219740087336 11.3804699724371
-2.60411425503818 -8.80187388333407 -6.26018877896396 -9.05153628262607 -2.56530161770907 -3.81610461148349 -2.32024546536532 -7.51823397549716 -7.31824274930087 -11.9713341799649 -9.48406573208896 -2.15886088284579 -3.01294871243564 -5.52505083951083 -4.33300562771884 0.557516375454988 2.00663403597745 0.726360598477449 10.0310614499179
-3.23617101149125 -9.18209386305375 -6.38581204847856 -9.43749928907915 -3.45125890211625 -3.03693700270219 -2.60001683668657 -7.7058708711104 -5.34307980970903 -8.69044995741411 -8.69483495192094 -1.21059537367387 -1.35321927504106 -5.18637204603715 -3.87011266188188 0.898901696638628 1.44095873399214 1.35246538682417 10.6664855436845
-7.62538681030274 -8.69757804870606 -6.76075134277344 -8.84868965148926 -2.84675750732422 -2.80697402954102 -2.30086860656738 -7.28880653381348 -6.35932884216309 -10.1671043395996 -8.25615844726563 -0.930961227416994 -0.912753677368165 -5.28340873718262 -4.3279224395752 0.633839035034178 1.76379814147949 1.76346435546875 10.7071737289429
-6.89192317615856 -9.21402286182751 -8.38537524830211 -9.11495135914196 -4.12293933521618 -2.45590518604626 -2.57910464893688 -7.69866298328747 -6.75235484730114 -10.7271740306507 -9.46217082630504 -1.72600482593883 -1.48589442859997 -5.77036975513805 -4.82070659290661 -0.0682709087025053 1.45424534190785 1.38511730540882 11.6115644108165
-6.95214937383478 -8.92369363958185 -6.96106432134455 -7.09521196538752 -3.02067087346857 -2.43785951787775 -1.93820665532892 -7.09599397832697 -5.88963411504572 -10.0114335840399 -7.86153314763849 -1.14144991094416 0.426901834661312 -3.68674753362482 -3.4156980341131 2.53719808405096 2.30662252252752 2.17692663019354 11.2849211866205
-2.74101428985596 -7.39754467010498 -3.8503396987915 -6.1631181716919 -0.38726978302002 -2.74714641571045 -1.14129047393799 -6.24726657867432 -4.59004573822022 -9.36200504302979 -6.77840213775635 -0.428760337829591 -1.0820291519165 -2.46567134857178 -0.99629192352295 4.56230278015137 3.4006664276123 1.75077075958252 11.2316767692566
-3.21317859996449 -8.57831188548695 -4.91330906261097 -6.0720252643932 -0.813247645984998 -3.02629658092152 -1.24779125560414 -6.49194332469594 -6.14629360545765 -8.85602375377308 -7.20340916026722 -0.560481990467419 -2.17720028270375 -3.18062969554554 -1.67215343822133 3.45179370533336 2.98965362202037 1.64716914783824 9.5190973628651
-6.33510124900124 -12.0059672615745 -7.64893639304421 -8.55233109214089 -3.62681496360085 -5.02428925254128 -2.13367951133035 -7.11990082480691 -6.44722092368386 -9.02121269919656 -7.43402588584206 -0.327994467995385 -1.58351052024148 -3.41897881247781 -2.13361656882546 3.01374423287131 2.28707492134788 2.8367937781594 10.0588778235696
-2.28780274824663 -9.10829263166948 -6.48317056135698 -5.0812521501021 -2.35414605574174 -1.02412705854936 0.260260529951616 -4.75914483503862 -3.97315888838335 -8.16120439009233 -4.53981500105424 1.0692605452104 1.57381338639693 -0.974696211381392 1.19146246476607 6.12835020585494 4.67823690934615 2.8398436979814 11.7130760626359
-3.12068144191395 -9.70609632838856 -6.95400205958973 -6.27137533534657 -2.79928747523915 -1.60296598781239 -0.656158126484264 -5.9034802090038 -5.77841154445301 -7.67965856898915 -6.06135717738758 -0.713367141376843 -0.712014831196178 -1.89360395778309 0.291115127910267 5.33733876835216 3.3175481189381 1.16269143711437 12.1780145991932
-3.594473101876 -9.44517157294533 -6.40704367377541 -6.49148581244729 -2.55771467902444 -1.66874335028908 -1.41470930793069 -6.56656096198342 -6.92664931037209 -9.96954939582131 -5.88930533149026 -1.22648260810158 -1.29605696418069 -2.66181776740334 -0.780309893868186 4.40948273918846 3.17989136955955 1.16445901177146 12.1131446578286
-3.922220472856 -10.6477472825484 -7.62025857405229 -6.59779763655229 -3.03956437544389 -2.15879083113237 -1.07914376692338 -6.14945817427202 -6.12163567976518 -9.99491906599565 -6.30250573591752 -0.598352675004438 -0.739616636796431 -1.83991647200151 -0.0969431443647899 5.32475351853804 3.33505510850386 1.18633055253462 10.7784721808
-7.24170203642412 -11.3775567574935 -8.66137404875322 -7.6739053292708 -4.65665526823564 -3.50335975126787 -3.02183242277665 -8.03567595915361 -7.17492957548662 -9.79749579863115 -8.46541686491533 -0.286353067918256 -1.68799491362138 -4.34998794035478 -2.94757743315263 1.5258360342546 2.14150147004561 0.547289891676471 9.3330526785417
-8.36171238639138 -11.611548354409 -9.2405385277488 -7.09337322928689 -5.07412235953591 -2.11542027213357 -1.72890560843728 -6.87412541129372 -4.96208088614724 -9.386523177407 -7.7677487633445 -0.0633382103659876 -0.855431487343527 -3.80741780020974 -2.17504589774392 1.94388110420921 2.49285609505393 1.2723952033303 10.9417467810891
-3.40524858994917 -8.04817575974898 -2.80251879258589 -4.53542131944136 1.1184139771895 -0.625410027937455 -1.16255945725874 -6.28582186265425 -5.56077379746871 -9.54052538438277 -6.98410410447554 0.0968914552168414 -0.824514337019487 -2.50865168137984 -0.82021708054976 4.07554917768999 3.58295350508256 0.819196753068404 9.8886662049727
-3.2117939602245 -10.0263939510692 -5.12546354640614 -5.8863316189159 -1.24582296718251 -0.987474502216685 -1.45568853725086 -6.51621061671864 -7.08730894435536 -10.4587078701366 -7.92650801051747 -1.5024204861034 -2.32036215175282 -3.57321745265614 -1.51874548305165 3.32988065372814 2.32015985142101 -0.288806975971568 8.60781949650158
-4.33655689412897 -9.43683956319635 -5.57647083455866 -7.29045437032526 -1.26687191182917 -3.17201183492487 -2.0531401460821 -7.18498752767389 -5.1966891115362 -10.3134836977178 -9.26023815328425 -0.87557743245905 -0.297759515588933 -2.46924350911921 -1.59408710653132 4.22871162241156 2.28632594888861 0.484545248205013 8.17461253946478
-5.19577563025735 -7.37203181006692 -6.39161455848 -9.29548609473489 -2.5099178574302 -5.3203426621177 -4.11079371192239 -9.18956148841164 -7.84282267310403 -10.9084545395591 -9.38341295935891 -2.78776324012063 -1.22110140540383 -3.6699520371177 -3.11895907141946 2.91883790276267 0.35345113060691 -1.18495714881204 6.73271786949851
-3.72677367817272 -6.44675201069225 -6.18478912006725 -8.74745124470104 -2.07879203449596 -4.32123702656139 -4.25623077045788 -9.48348563801159 -7.2299112666737 -11.3578848231923 -10.8290476192128 -2.5254206050526 -2.64343589435924 -5.75973838459362 -4.27462905536999 1.07671409953724 -0.156985699046743 -1.52022880207409 8.36914974559437
-3.55445975390348 -4.54109114733609 -3.75020522204312 -7.22616309252652 -0.253064337643711 -3.69117278185758 -3.38942641344937 -8.54596823779019 -6.74364775744352 -10.4167529973117 -9.37756842699918 -1.76560515490445 -3.0436431798068 -5.87918967333707 -4.21047133532437 0.709357079592618 0.300638970461758 -1.24567145434293 8.23971634778109
[truncated: 3,313,869 more chars]
