# Supplementary material for: Conformational ensemble-dependent lipid recognition and segregation by prenylated intrinsically disordered regions in small GTPases
Source: Commun Biol. 2023 Nov 2;6:1111. doi: 10.1038/s42003-023-05487-6 (PMC10622456; doi:10.1038/s42003-023-05487-6)
Supplement: Supplementary file 7 — Supplementary Data 5 [file 42003_2023_5487_MOESM7_ESM.zip › Fig7/Rap1A_cluster3_HB.txt]

"R163" "R167" "K168" "K173" "K174" "K175" "K177" "K178" "K179"
1 1 0 1 1 0 0 0 0
1 1 1 0 1 0 1 1 0
1 1 0 0 1 0 0 0 0
1 1 0 0 1 0 1 1 0
1 1 0 0 1 0 1 1 1
1 1 0 0 0 0 1 0 1
1 1 0 0 1 0 1 1 1
1 1 0 0 1 0 1 1 0
1 1 0 1 1 1 1 1 0
1 1 0 1 1 1 1 1 0
1 1 0 1 1 0 0 0 0
0 1 0 0 0 0 0 0 0
1 1 0 0 0 1 1 0 0
1 1 0 0 1 1 1 0 0
1 1 0 0 1 0 1 0 0
1 1 0 0 1 0 1 1 0
1 1 0 0 1 1 1 1 0
1 1 0 1 1 0 1 1 0
1 1 0 0 0 0 1 0 0
1 1 0 0 1 0 1 1 0
1 1 0 0 0 0 1 1 0
1 1 0 0 0 0 1 1 0
1 1 0 0 1 0 1 0 0
1 1 0 0 1 0 1 0 0
1 1 0 0 1 1 1 0 0
1 1 0 0 1 1 1 0 0
1 1 0 0 1 0 0 0 0
1 1 0 0 1 0 1 0 0
1 1 0 0 1 0 1 1 0
1 1 0 0 1 0 1 1 0
1 1 0 0 1 0 1 0 0
1 1 0 0 1 0 1 0 0
1 1 0 0 1 0 0 1 0
1 1 0 0 1 1 1 0 0
1 1 1 0 0 0 1 0 1
1 1 1 0 0 0 0 0 1
1 1 1 0 0 0 0 0 1
1 1 0 0 0 0 0 0 0
1 1 1 0 0 0 0 0 0
1 1 0 0 0 0 0 0 0
1 1 0 0 1 0 1 1 1
1 1 0 0 1 0 1 1 1
1 1 0 1 1 0 0 0 0
1 1 0 1 1 0 0 1 1
1 1 0 0 1 0 0 0 0
1 1 0 0 1 0 0 0 0
0 1 1 0 0 0 1 0 1
1 1 0 0 1 0 1 0 0
1 1 0 0 1 1 1 0 1
1 1 0 0 0 1 1 1 1
1 1 0 0 1 1 1 1 0
1 1 0 0 0 1 1 1 1
1 1 0 0 1 1 1 0 1
1 1 0 0 0 0 1 1 0
1 1 0 0 1 1 0 0 1
1 0 1 0 1 0 1 0 0
1 1 0 1 0 1 0 0 1
1 0 1 1 0 1 0 0 0
1 0 1 1 0 1 0 0 0
1 0 0 0 0 1 0 0 0
1 0 1 0 0 1 0 0 0
0 0 1 0 0 1 0 0 0
1 0 1 0 0 1 0 0 0
1 0 1 0 0 1 0 0 0
1 0 1 1 0 1 0 0 0
0 0 1 1 0 1 0 0 0
0 0 1 1 0 1 0 0 0
1 0 0 0 0 1 0 0 0
1 0 0 0 0 1 0 0 0
1 0 0 0 1 1 0 0 0
1 0 0 1 1 1 0 0 0
1 0 0 0 1 1 0 0 0
1 0 0 0 1 1 0 0 0
1 0 0 0 0 1 0 0 0
1 0 0 1 0 1 0 0 0
1 0 0 1 0 1 0 0 0
1 0 0 0 0 1 0 0 0
1 0 1 1 0 1 0 0 0
1 0 0 1 0 1 0 0 0
0 0 1 0 0 1 0 0 0
0 1 1 0 0 1 0 0 0
0 1 0 0 0 1 0 0 0
0 1 0 0 0 1 0 0 0
0 1 0 0 0 1 0 0 0
0 0 0 0 0 1 0 1 0
0 1 0 0 0 1 0 1 0
0 0 0 0 0 1 0 0 0
0 1 0 0 0 1 0 0 0
0 1 1 0 0 0 0 0 0
0 1 0 0 0 0 1 0 0
0 1 0 0 0 0 1 1 0
0 1 0 0 0 0 1 1 0
0 1 0 0 1 0 1 1 0
1 1 1 1 0 0 0 0 0
1 1 1 0 1 0 1 0 0
1 1 1 0 1 0 1 0 0
1 1 1 0 0 0 1 0 0
1 1 1 1 1 0 1 0 0
1 1 1 0 0 0 1 0 0
1 1 1 1 0 0 1 0 0
1 1 1 0 0 1 1 0 0
1 1 0 1 0 1 1 0 0
1 1 1 1 0 1 0 0 0
1 1 1 1 0 1 1 0 0
1 1 1 1 0 1 1 0 0
1 1 1 0 0 1 0 0 0
1 1 1 1 0 1 1 1 0
1 1 1 0 1 0 1 1 0
1 1 1 0 0 0 0 0 0
1 1 1 1 0 1 0 0 0
1 1 1 1 0 0 0 0 0
1 1 1 0 0 0 1 0 0
1 1 1 1 0 0 1 1 0
1 1 1 0 1 0 1 0 0
1 1 1 0 0 0 0 0 0
1 1 1 1 0 0 1 0 0
1 1 1 1 1 0 1 0 0
1 1 1 1 1 0 1 0 0
1 1 1 0 0 0 0 0 0
1 1 1 0 0 0 1 0 0
1 1 1 0 0 0 1 0 0
1 1 1 0 0 0 1 0 0
1 1 1 0 0 0 0 0 0
1 1 0 0 0 0 0 0 0
1 1 1 0 0 1 0 0 0
1 1 1 1 0 0 1 0 1
1 1 1 0 1 0 0 0 1
1 1 1 0 0 0 1 0 1
1 1 1 1 0 0 0 0 1
1 1 1 1 0 0 1 1 0
1 1 1 0 0 0 1 1 1
1 1 1 0 0 0 1 0 1
1 1 1 1 0 0 1 0 0
1 1 1 1 0 0 1 0 1
1 1 1 1 0 0 0 1 1
1 1 1 1 0 0 1 1 1
1 1 1 1 0 0 1 1 0
1 1 1 1 0 0 1 1 1
1 1 1 1 0 0 0 1 0
1 1 1 0 0 0 0 1 0
1 1 1 1 0 0 0 0 1
1 1 1 0 0 0 0 0 0
1 1 0 1 0 0 0 0 0
1 1 1 0 1 0 0 1 0
1 1 1 1 0 0 1 0 1
1 1 0 1 0 0 1 0 1
1 1 1 0 1 1 1 0 0
1 1 0 1 1 0 1 0 0
1 1 1 0 1 0 1 0 0
1 1 1 0 1 0 1 0 0
1 1 0 1 1 0 1 1 1
1 1 1 0 1 0 1 1 0
1 1 1 1 0 0 1 1 0
1 1 1 0 1 0 1 1 0
1 1 1 1 1 0 1 0 1
1 1 1 1 1 0 1 0 1
1 1 1 1 1 0 1 0 1
1 1 1 1 1 0 1 0 0
1 1 0 0 1 0 0 0 1
1 1 1 1 0 0 0 0 0
1 1 1 1 0 0 0 1 0
1 1 1 1 1 0 0 0 0
1 1 1 1 0 0 0 0 0
1 1 1 1 1 0 0 0 0
1 1 1 0 1 0 0 1 0
1 1 1 1 0 0 0 1 0
1 1 1 1 1 0 1 0 0
1 1 1 1 1 0 0 1 0
1 1 1 1 1 0 0 0 0
1 1 1 1 1 0 0 0 0
1 1 0 0 0 0 0 0 1
1 1 1 1 0 0 0 0 0
1 1 1 0 1 0 0 1 0
1 1 0 1 0 0 0 0 0
1 1 1 1 0 0 0 0 0
1 1 1 1 0 0 0 0 0
1 1 1 1 0 0 1 0 0
1 1 1 1 0 0 1 0 0
1 1 1 1 0 0 0 0 0
1 1 1 1 0 0 1 0 0
1 1 1 1 1 0 1 0 0
1 1 1 1 1 0 1 0 0
1 1 1 1 1 0 1 0 0
1 1 1 1 1 0 1 0 0
1 1 1 1 1 0 1 0 0
1 1 1 1 1 0 1 1 0
1 1 1 1 1 0 1 0 1
1 1 1 1 1 0 1 0 1
1 1 1 1 0 0 1 0 1
1 1 1 1 0 0 1 0 1
1 1 1 0 1 0 1 0 1
1 0 1 1 0 0 1 1 0
1 1 1 1 1 0 1 1 1
1 1 1 1 0 0 1 1 0
1 1 1 1 1 0 1 1 0
1 1 1 1 0 0 1 1 0
1 1 1 1 0 0 0 1 0
1 1 1 0 0 0 1 1 0
1 1 1 1 0 0 1 1 0
1 1 1 1 0 0 1 1 0
1 1 1 1 0 0 1 1 0
1 1 1 0 0 0 1 1 0
1 1 1 1 0 0 1 1 0
1 1 1 1 1 0 1 1 1
1 1 1 1 1 0 1 1 1
1 1 1 1 0 0 1 1 0
1 1 1 1 1 0 1 1 0
1 1 1 1 0 0 0 1 0
1 1 1 1 1 0 0 1 0
1 1 1 1 1 0 1 1 1
1 1 1 1 1 0 1 1 0
1 1 1 1 0 0 1 1 0
1 1 1 1 1 0 1 1 0
1 1 1 1 1 0 1 1 1
1 1 1 1 1 0 1 1 0
1 1 1 1 1 0 1 1 1
1 1 1 1 1 0 0 1 0
1 0 0 1 0 0 0 1 1
1 1 1 1 0 0 0 1 0
1 1 1 1 0 0 0 1 1
1 0 1 1 0 0 0 0 0
1 1 1 1 0 0 0 0 0
1 1 1 1 0 0 1 0 1
1 1 1 1 0 0 1 0 1
1 1 1 1 1 0 0 0 1
1 1 1 1 1 0 0 0 0
1 1 0 1 0 0 0 0 1
1 1 1 1 1 0 1 0 1
1 1 1 0 1 0 0 0 1
1 1 1 1 0 0 0 0 0
1 1 1 1 1 0 0 0 1
1 1 1 0 1 0 0 0 1
1 1 0 1 1 0 1 0 1
1 1 1 1 1 0 0 0 0
1 1 1 0 1 0 0 0 1
1 1 0 1 1 0 1 0 0
1 1 0 1 1 0 1 0 0
1 1 1 1 1 0 0 0 0
1 1 0 1 1 0 1 0 1
1 1 1 1 1 0 1 0 1
1 1 1 1 1 0 1 0 1
1 1 1 1 1 0 1 0 1
1 1 1 1 1 0 1 0 0
1 1 1 1 1 0 0 0 0
1 1 1 1 1 0 1 0 0
1 1 1 1 1 0 0 0 0
1 1 1 0 1 0 0 1 0
1 1 1 0 1 0 1 1 0
1 1 1 0 1 0 1 1 1
1 1 1 0 1 0 1 0 1
1 1 1 0 1 0 1 1 1
1 1 1 0 0 0 1 0 1
1 1 1 0 1 0 0 0 0
1 1 1 0 1 0 0 0 1
1 1 1 0 1 0 1 0 1
1 1 0 0 1 0 0 0 1
1 1 1 0 1 0 1 0 0
1 1 1 0 1 0 0 0 1
1 1 1 0 1 0 1 0 1
1 1 1 0 1 0 1 0 1
1 1 1 0 1 0 1 1 0
1 1 1 0 1 0 0 0 0
1 1 0 0 1 0 0 0 0
1 1 1 0 1 0 0 0 0
1 1 0 0 1 0 0 0 0
1 1 0 0 1 0 0 0 0
1 1 0 0 1 0 0 0 0
1 1 1 0 1 0 0 0 0
1 1 1 0 1 1 0 0 0
1 1 1 0 1 1 0 0 1
1 1 1 0 1 0 0 0 1
1 1 0 0 0 0 0 1 0
1 1 0 0 1 1 0 0 0
1 1 0 0 1 0 0 1 0
1 1 0 0 1 1 0 1 1
1 1 0 0 1 1 0 1 0
1 1 0 0 1 0 0 1 0
1 1 0 0 1 0 0 0 1
1 1 0 0 1 1 0 1 0
1 1 1 0 1 0 0 1 0
1 1 1 0 1 1 0 1 0
1 1 1 0 1 1 0 1 0
1 1 0 1 1 1 0 1 0
1 1 1 1 1 1 0 1 0
1 1 0 1 1 1 0 0 0
1 1 0 0 1 1 0 1 0
1 1 0 0 1 0 0 1 0
1 1 1 0 1 1 0 1 0
1 1 1 0 1 0 0 1 0
1 1 1 0 1 0 1 1 0
1 1 1 0 0 0 1 1 1
1 1 1 0 1 0 0 0 1
1 1 1 0 1 0 1 1 1
1 1 1 0 1 0 0 1 1
1 1 0 0 1 0 0 1 1
1 1 1 0 1 0 0 1 1
1 1 1 0 1 0 0 1 0
1 1 1 0 1 0 1 1 1
1 1 1 0 1 0 1 1 0
1 1 1 0 1 0 0 1 1
1 1 1 0 1 0 0 0 1
1 1 1 0 1 0 0 0 1
1 1 1 0 1 0 1 0 0
1 1 1 0 1 0 1 0 0
1 1 1 0 1 0 1 0 0
1 1 1 0 1 0 1 0 0
1 1 1 0 1 0 0 0 1
1 1 1 0 1 0 1 0 0
1 1 1 0 0 0 0 0 0
1 1 0 0 1 0 0 0 0
1 1 1 0 1 0 0 0 0
1 1 1 0 0 0 0 0 1
1 1 1 0 1 0 0 0 1
1 1 0 0 1 0 0 0 1
1 1 1 0 1 0 0 0 1
1 1 1 0 1 0 1 0 0
1 1 1 0 1 0 1 0 0
1 1 0 0 1 0 0 0 0
1 1 0 0 1 0 0 0 1
1 1 1 0 1 0 0 0 1
1 1 1 0 1 0 1 1 1
1 1 1 0 1 0 0 1 1
1 1 1 0 1 0 1 1 0
1 1 1 0 1 0 1 1 1
1 1 1 0 1 0 1 1 1
1 1 1 0 1 0 1 0 0
1 1 1 0 1 0 1 0 0
1 1 0 0 1 0 1 0 0
1 1 1 0 1 0 0 0 0
1 1 1 0 0 0 0 0 0
0 1 0 0 0 0 1 0 0
1 1 1 0 1 0 1 0 0
1 1 1 0 1 0 1 0 0
1 1 1 0 1 0 0 0 0
1 1 1 0 1 0 0 0 1
1 1 1 0 1 0 0 0 1
1 1 1 0 0 0 1 0 1
1 1 1 0 1 0 0 0 0
1 1 1 0 1 0 0 1 1
1 1 0 0 1 0 0 1 1
1 1 1 0 0 0 0 0 1
1 1 1 0 1 0 0 1 0
1 1 1 0 1 0 0 1 0
1 1 1 0 1 0 0 1 1
1 1 1 0 1 0 0 0 0
1 1 1 0 1 0 0 1 1
0 1 0 0 1 0 0 1 1
1 1 1 0 1 0 0 1 1
0 1 1 0 1 0 0 0 0
1 1 0 0 1 0 0 1 1
1 1 1 0 1 0 0 0 0
1 1 1 0 1 0 0 1 0
1 1 1 0 1 0 0 0 0
0 1 1 0 1 0 0 0 1
1 1 1 0 1 0 0 1 0
1 1 1 0 0 0 0 0 0
1 1 1 0 1 0 0 1 1
1 1 0 0 0 0 1 1 1
1 1 1 0 1 0 0 1 1
1 1 1 0 1 0 1 1 1
1 1 1 0 1 0 1 1 1
1 1 1 0 1 0 0 1 1
1 1 1 0 1 0 1 1 1
1 1 0 0 1 0 0 1 0
1 1 1 0 1 1 1 1 0
1 1 0 0 0 0 0 0 0
1 1 1 0 0 1 0 0 0
1 1 1 0 0 1 1 0 0
0 1 1 0 0 0 0 0 0
1 1 1 0 0 0 0 0 0
1 1 1 0 0 0 1 0 0
1 1 1 0 0 0 1 0 0
1 1 1 0 0 0 1 0 0
1 1 1 0 0 0 0 1 0
1 1 1 0 0 0 0 0 0
1 0 1 0 0 0 0 0 1
1 1 1 0 1 0 1 1 1
1 1 1 0 1 0 1 1 1
1 1 1 1 0 0 0 1 1
1 1 1 1 0 0 0 1 1
1 1 1 0 0 0 1 1 1
1 1 1 0 0 0 0 1 1
1 1 1 0 0 0 1 1 1
1 1 1 0 0 0 1 1 0
1 1 1 0 0 0 0 1 0
1 1 1 0 0 0 1 1 0
1 1 1 0 0 0 0 1 1
1 1 1 0 1 0 1 1 1
1 1 1 1 0 0 1 1 0
1 1 1 0 0 0 1 1 1
1 1 1 0 0 0 1 1 1
1 0 1 0 0 0 1 1 0
1 1 1 0 0 0 1 1 1
1 1 1 1 0 0 1 1 1
1 0 1 1 0 0 1 1 1
1 1 1 0 0 0 0 1 1
1 1 1 0 0 0 0 1 1
1 1 1 0 1 0 0 1 1
1 1 1 0 0 0 0 1 1
1 1 1 0 1 0 0 1 1
1 1 1 0 1 0 0 1 1
1 1 1 0 1 0 1 1 1
1 0 1 1 1 0 0 1 1
1 0 1 1 0 0 0 1 1
1 0 1 0 0 0 0 1 0
1 1 1 0 0 0 0 1 1
1 0 1 1 0 0 0 1 1
1 0 1 0 0 0 0 0 1
1 0 1 1 0 0 0 1 1
1 0 1 1 0 0 0 1 1
1 0 1 1 0 0 0 1 1
1 0 1 1 0 0 0 1 1
1 1 1 1 0 0 0 0 1
1 1 0 1 0 0 0 0 1
1 1 1 0 0 0 0 1 1
1 1 1 1 0 0 0 1 1
1 1 1 0 0 0 0 0 1
1 1 1 1 0 0 0 0 1
1 0 1 1 0 0 0 0 1
1 0 1 0 0 0 1 0 1
1 1 1 1 0 0 1 1 1
1 1 1 1 0 0 1 1 1
1 1 1 1 0 0 1 1 0
1 0 1 1 0 0 1 1 0
1 0 1 1 0 0 1 0 0
1 1 1 1 0 0 1 0 0
1 1 1 1 0 0 1 1 0
1 1 1 1 1 0 1 0 0
1 1 1 1 0 0 1 0 1
1 1 1 1 0 0 1 0 1
1 0 1 1 0 0 1 0 0
1 1 1 1 0 0 1 0 0
1 1 1 1 0 0 1 0 0
1 0 1 1 0 0 1 0 0
1 0 1 1 0 0 1 1 0
1 1 1 1 1 0 1 0 0
1 1 1 1 0 0 1 0 0
1 1 1 0 1 0 1 1 1
1 1 1 0 1 0 1 1 0
1 1 1 0 0 0 1 0 0
1 0 1 1 0 0 1 1 1
1 1 1 1 1 0 1 1 0
1 1 1 0 1 0 1 0 0
1 0 0 1 1 1 1 0 0
1 0 1 1 1 1 1 0 0
1 0 1 1 1 1 0 1 0
1 0 1 1 1 0 0 1 1
1 0 1 1 0 0 1 1 1
1 1 1 1 1 0 1 1 1
1 0 1 1 0 0 0 1 1
1 1 1 0 1 0 0 0 1
1 1 1 0 1 0 1 1 0
1 0 1 1 1 0 1 0 1
1 1 1 0 0 0 0 0 1
1 1 1 0 1 0 0 0 1
1 0 1 0 1 0 1 0 1
1 1 1 0 0 0 0 0 1
1 0 1 0 0 0 0 0 1
1 1 1 1 1 0 1 0 0
1 1 0 0 1 0 1 0 1
1 1 1 0 1 0 1 0 0
1 1 1 0 0 0 1 0 1
1 1 1 0 1 0 0 0 1
1 1 1 0 1 0 1 0 1
1 0 1 0 0 0 1 0 1
1 0 1 0 1 0 1 0 1
1 0 1 0 1 1 1 0 1
1 0 0 0 1 1 1 0 1
1 1 1 0 0 1 0 0 0
1 1 1 0 0 0 1 0 0
1 1 1 0 0 1 1 0 1
1 1 1 0 0 0 1 0 1
1 1 1 0 1 1 1 0 1
1 1 1 0 1 0 1 0 1
1 1 1 1 0 0 1 0 0
1 1 1 1 1 0 1 0 0
1 1 1 1 1 0 0 0 0
1 1 1 1 1 0 1 0 0
1 1 1 1 1 0 1 0 0
1 0 1 0 1 0 0 0 0
1 1 1 1 1 0 0 0 0
1 1 1 1 1 0 0 0 0
1 1 1 1 1 0 0 0 0
1 1 1 1 1 0 0 0 0
1 1 1 1 1 0 0 0 0
1 1 0 1 1 0 1 0 0
1 1 1 1 0 0 1 0 0
1 1 1 1 0 0 1 0 0
1 1 1 1 0 0 1 0 0
1 1 1 1 0 0 1 0 0
1 1 1 1 0 0 1 0 1
1 1 0 1 1 0 1 0 1
1 1 1 1 0 0 0 0 1
1 1 1 1 1 0 1 0 1
1 1 1 1 1 0 0 0 0
1 1 1 1 1 0 0 0 1
1 1 1 1 0 0 1 0 0
1 1 1 1 1 0 0 0 1
1 1 1 1 1 1 0 0 0
1 1 1 1 1 0 0 0 0
1 1 1 1 1 0 0 0 0
1 1 1 1 1 0 0 0 0
1 1 1 1 0 0 0 0 1
1 1 1 0 1 0 0 0 1
1 1 1 1 1 0 0 0 1
1 1 1 0 1 0 0 0 1
1 1 1 0 1 0 1 0 1
1 1 1 0 0 0 0 0 1
1 1 1 1 1 0 0 0 1
1 1 1 0 1 0 0 0 0
1 1 1 1 1 0 0 0 0
1 1 1 1 1 0 0 0 1
1 1 1 1 1 0 0 0 1
1 1 1 1 0 0 0 0 0
1 1 1 1 0 0 0 0 1
1 1 1 1 1 0 0 0 1
0 1 1 1 1 0 0 0 1
1 1 1 1 1 0 0 0 0
1 1 1 1 0 0 0 0 0
1 1 1 1 1 0 0 0 0
1 1 1 1 1 0 0 0 0
1 1 1 0 1 0 1 0 1
1 1 1 0 1 0 1 0 1
1 1 1 0 1 0 0 0 0
1 1 1 0 0 0 0 0 1
1 1 1 0 1 0 0 0 1
1 1 1 0 1 0 1 0 0
1 1 1 0 1 0 1 0 0
1 1 1 0 1 0 1 0 1
1 1 1 0 1 0 1 0 1
1 1 1 0 0 0 0 0 0
1 1 1 1 0 0 1 0 0
1 1 1 0 1 0 1 0 1
1 1 1 0 1 0 1 0 0
1 1 1 0 1 0 1 0 1
1 0 1 0 1 0 1 0 1
1 1 1 0 1 0 1 0 1
1 1 1 0 0 0 1 0 1
1 1 1 0 1 0 1 0 0
1 0 1 0 1 0 0 0 1
1 0 1 0 1 0 0 0 0
1 0 1 0 1 0 0 0 1
0 0 1 0 1 0 0 0 1
0 0 1 0 1 1 1 0 1
0 0 1 0 0 0 1 0 1
1 0 1 0 1 0 1 0 0
0 0 1 0 0 0 0 0 0
1 0 1 0 1 0 0 0 1
0 0 1 0 1 0 0 0 1
1 0 1 0 1 0 1 0 1
1 1 1 0 0 0 0 0 1
0 0 1 0 0 0 0 0 1
1 1 1 0 0 0 0 0 1
1 1 1 0 0 0 0 0 1
1 1 1 0 1 0 0 0 1
1 1 1 0 0 1 0 0 1
1 1 1 0 1 0 0 0 1
1 1 0 0 1 1 0 0 0
1 1 1 0 1 1 0 0 0
1 1 0 0 0 1 0 1 1
1 1 1 0 1 1 0 1 0
1 1 1 0 1 1 0 1 0
1 1 1 0 1 1 0 0 1
1 1 1 0 1 1 0 1 1
1 1 1 0 0 1 1 1 1
1 1 0 0 1 0 1 1 1
1 1 0 0 1 1 0 1 1
1 1 0 0 1 1 0 1 1
1 1 0 0 1 1 1 1 1
1 1 1 0 1 1 1 1 1
1 1 1 0 1 1 0 1 1
1 1 1 0 1 1 0 1 1
1 1 0 0 0 1 0 1 1
1 1 0 0 1 1 1 1 1
1 1 1 0 0 1 1 1 1
1 1 1 0 1 0 0 1 1
1 1 1 0 1 1 1 1 1
1 1 1 0 1 1 1 1 1
1 1 1 0 1 1 1 1 1
1 1 1 0 1 1 1 1 1
1 1 0 0 1 1 1 1 1
1 1 1 0 1 1 1 1 1
1 1 0 0 1 1 1 1 0
1 1 1 0 1 1 1 1 1
1 1 0 0 1 1 0 1 1
1 1 1 0 0 1 0 1 1
1 1 0 0 1 1 1 1 1
1 1 1 0 0 1 1 1 1
1 1 0 0 1 1 0 1 1
1 1 0 0 1 1 0 1 0
1 1 0 0 0 1 0 1 0
1 1 1 0 0 1 0 1 1
1 1 1 0 1 0 0 1 0
1 1 1 0 1 1 0 1 1
1 1 0 0 1 1 0 1 1
1 1 1 0 1 1 1 1 1
1 1 0 0 1 1 1 1 1
1 1 1 0 1 1 1 1 0
1 1 1 0 1 1 1 1 0
1 1 0 0 1 1 1 1 1
1 1 1 0 1 1 0 0 1
1 1 0 0 1 1 1 1 0
1 1 1 0 1 1 0 0 1
1 1 1 0 0 1 0 1 0
1 1 0 0 0 1 1 1 0
1 1 1 0 0 1 0 1 1
1 1 1 0 0 1 1 1 0
1 1 0 0 0 1 1 1 1
1 1 1 0 0 1 1 1 0
1 1 1 0 0 1 0 1 1
1 1 1 0 0 1 0 0 1
1 1 1 0 0 1 0 0 1
1 1 0 0 0 1 0 0 1
1 1 0 0 0 1 0 0 1
1 1 1 0 0 1 1 1 1
1 1 1 0 0 1 0 1 1
1 1 1 0 0 0 0 1 1
1 1 0 0 1 1 0 1 0
1 1 1 0 1 1 1 0 0
1 1 0 0 1 1 0 0 0
1 1 1 0 0 1 0 0 0
1 1 0 0 0 0 0 1 0
1 1 1 0 1 1 0 0 0
1 1 0 0 0 1 0 1 1
1 1 0 0 1 1 0 1 1
1 1 1 0 1 1 0 1 1
1 0 0 0 1 1 0 1 1
1 1 1 0 0 1 0 0 1
1 1 1 0 1 1 0 0 1
1 1 1 0 1 1 0 1 1
1 1 0 0 0 1 0 1 1
1 1 1 0 1 0 0 0 1
1 1 1 0 1 0 0 0 1
1 1 1 0 1 1 0 1 1
1 1 1 0 1 0 0 1 1
1 1 0 0 1 0 0 0 1
1 1 0 0 1 1 0 0 1
1 1 1 0 0 1 1 0 1
1 1 1 0 1 1 1 0 1
1 1 1 0 1 0 1 0 1
1 1 1 0 1 1 1 0 1
1 1 0 0 1 1 1 1 1
1 1 1 0 0 0 1 1 1
1 1 1 0 1 1 0 1 1
1 1 1 0 0 1 1 0 1
1 1 1 0 0 1 1 0 1
1 1 1 0 1 1 0 1 0
1 1 1 0 1 1 1 1 1
1 1 1 0 0 1 0 1 1
1 1 1 0 1 1 1 1 1
1 1 1 0 0 1 0 0 1
1 1 1 0 1 1 1 0 1
1 1 1 0 1 1 0 0 1
1 1 1 0 1 0 0 0 1
1 1 1 0 1 0 0 1 1
1 1 1 0 1 1 1 1 1
1 1 1 0 1 1 0 1 1
1 1 1 0 1 1 1 1 1
1 1 1 0 1 1 1 1 1
1 1 1 0 1 1 1 1 1
1 1 0 0 1 0 0 1 1
1 1 1 0 1 1 1 1 1
1 1 1 0 1 1 0 1 1
1 1 1 0 0 0 0 1 1
1 1 1 0 0 1 1 1 0
1 1 1 0 0 1 1 1 1
1 1 1 0 1 0 0 1 1
1 1 1 0 1 1 0 1 1
1 1 1 0 1 0 0 1 1
1 1 1 0 1 0 0 1 0
1 1 1 0 0 0 1 1 1
1 1 1 0 1 1 1 0 1
1 1 1 0 1 0 0 0 1
1 1 1 0 0 1 1 0 1
1 1 1 0 1 1 0 1 1
1 1 1 0 1 1 1 0 1
1 1 1 0 1 1 1 1 1
0 1 1 0 0 1 0 1 1
1 1 1 0 0 1 1 1 1
1 1 1 0 1 0 1 0 1
1 1 1 0 1 1 0 0 1
1 1 1 0 1 1 1 1 1
1 1 1 0 0 1 0 1 1
1 1 1 0 0 0 0 1 1
1 1 1 0 1 0 0 0 1
1 1 1 0 0 0 0 0 0
1 1 0 0 0 1 1 0 1
1 1 1 0 1 1 1 1 1
1 1 1 0 0 1 0 1 1
1 1 0 0 0 0 1 1 1
1 1 0 0 1 0 0 0 1
1 1 0 0 1 0 1 1 0
1 1 0 0 1 0 1 0 1
1 1 1 0 1 0 0 1 1
1 1 1 0 1 0 0 1 1
1 1 1 0 1 0 1 1 1
1 1 1 0 1 1 0 0 0
1 1 1 0 0 0 1 1 1
1 1 1 0 1 1 1 1 1
1 1 1 0 1 0 1 1 1
1 1 1 0 0 1 1 1 1
1 1 1 0 1 1 1 1 1
1 1 1 0 1 0 1 1 1
1 1 1 0 1 1 1 1 1
1 1 1 0 1 1 1 0 1
1 1 1 0 1 1 1 1 1
1 1 1 0 1 0 1 0 1
1 1 1 0 1 1 1 0 1
1 1 1 0 1 0 0 1 1
0 1 0 0 1 1 0 0 1
1 1 1 0 1 1 0 0 1
0 1 1 0 1 1 0 0 1
1 1 1 0 1 1 0 1 1
1 1 1 0 1 0 0 1 1
1 1 1 0 1 1 0 1 0
1 1 1 0 1 1 1 1 1
1 1 1 0 0 1 0 1 1
1 1 1 0 1 0 0 1 1
1 1 1 0 0 0 1 0 1
1 1 1 0 0 1 0 1 1
1 1 1 0 0 1 0 1 1
1 1 1 0 1 0 1 1 1
0 1 1 0 0 0 1 1 1
1 1 0 0 0 1 1 1 1
1 1 0 0 0 0 1 1 1
1 1 1 0 0 1 0 0 1
1 1 0 0 0 0 0 0 0
1 0 0 0 1 1 0 0 0
1 1 1 0 0 0 0 0 1
1 1 0 0 1 0 0 0 1
1 1 0 1 0 0 0 1 0
1 1 1 1 0 0 1 1 1
1 1 1 1 0 0 1 0 1
1 1 0 0 0 0 0 1 0
0 1 0 0 0 0 1 1 1
1 1 0 0 0 0 1 1 0
1 1 0 0 0 0 1 1 1
0 1 0 0 0 0 0 0 1
0 1 0 0 0 0 0 0 1
1 1 0 0 0 0 0 0 1
1 1 0 0 0 0 0 0 0
1 1 0 0 0 0 0 0 0
1 1 0 0 0 0 0 0 0
1 1 0 0 1 0 0 0 0
1 1 0 0 0 0 0 1 0
0 1 0 0 0 0 0 1 1
1 1 0 0 0 0 0 1 1
0 1 0 0 0 0 0 1 1
1 1 0 0 0 0 1 1 1
1 1 0 0 0 0 1 1 0
1 1 0 0 0 0 0 0 1
1 1 0 0 1 1 0 1 0
1 1 0 0 1 0 0 1 1
1 1 0 0 1 1 0 0 0
1 1 0 0 1 1 0 0 1
1 1 1 0 1 1 0 1 0
1 1 1 0 1 1 0 1 1
0 1 1 0 1 1 0 1 1
0 1 1 0 1 1 0 1 0
0 1 1 0 1 1 0 1 0
0 1 0 0 0 1 0 1 1
0 1 1 0 1 1 0 1 1
0 1 0 0 1 1 0 1 0
0 1 1 0 1 1 0 1 0
0 1 0 0 1 1 0 1 0
0 1 1 0 1 1 0 1 1
0 1 0 0 1 1 0 1 0
0 1 0 0 1 1 0 1 0
0 1 0 0 1 1 0 1 0
0 1 0 0 1 1 0 1 1
0 1 0 0 1 1 0 1 1
0 1 0 0 1 1 0 1 0
0 1 1 0 1 1 0 1 0
0 1 1 0 1 1 0 1 1
0 1 1 0 1 1 0 1 1
0 1 0 0 1 1 0 1 1
0 1 0 0 1 1 0 1 0
0 1 0 0 1 1 0 0 0
0 1 0 0 1 1 0 1 0
0 1 0 0 1 1 0 1 1
0 1 0 0 1 1 0 1 1
0 1 0 0 1 1 0 1 0
0 1 0 0 1 1 0 0 1
0 1 0 0 1 1 0 1 1
0 1 0 0 1 1 0 1 1
0 1 0 0 1 1 0 1 0
0 1 0 0 1 0 0 1 1
0 1 0 0 1 1 0 1 1
0 1 0 0 1 1 0 1 1
0 1 0 0 1 1 0 1 1
0 1 0 0 1 1 0 1 1
0 1 0 0 1 1 0 1 0
0 1 0 0 1 1 0 1 1
0 1 0 0 1 1 0 1 1
0 1 0 0 1 1 0 1 1
0 1 0 0 1 1 0 1 1
0 1 0 0 1 1 0 1 1
0 1 0 0 1 1 0 1 1
0 1 0 0 1 1 0 0 1
0 1 0 0 1 1 0 1 1
0 1 0 0 1 1 0 1 1
0 1 0 0 1 1 0 1 1
0 1 0 0 1 1 0 1 1
0 0 0 0 1 0 0 0 1
0 1 0 0 1 1 0 1 1
0 1 0 0 0 1 0 1 1
1 1 0 1 0 1 1 1 0
1 1 1 1 0 1 0 1 0
1 1 1 1 1 1 1 1 0
1 1 1 1 1 0 1 1 0
1 1 1 1 1 1 1 1 0
1 1 1 1 0 1 1 1 0
1 1 1 1 1 1 1 1 0
1 1 1 1 1 1 1 1 0
1 0 0 1 0 1 0 1 0
1 1 0 1 0 1 0 1 0
1 1 0 1 0 0 0 1 0
1 1 0 1 0 0 0 1 0
1 1 0 1 0 0 0 0 0
1 1 0 1 0 1 0 0 0
1 1 0 1 0 0 1 1 0
1 1 0 1 0 0 1 1 0
1 1 0 1 0 0 0 0 0
1 1 0 1 0 0 0 1 0
1 1 0 1 0 1 0 1 0
1 0 0 1 0 0 1 1 0
1 1 0 1 0 0 1 0 1
1 0 0 1 0 0 0 0 1
1 1 0 1 0 0 0 0 1
1 1 0 1 0 0 1 0 1
0 1 0 1 0 0 1 0 1
0 1 0 1 1 1 1 1 1
0 1 0 1 0 0 1 0 0
0 1 0 1 0 0 1 0 0
1 1 0 1 1 0 0 0 0
0 1 0 1 1 0 0 0 0
1 1 0 1 1 1 0 1 0
1 1 1 1 1 1 0 0 0
1 1 0 1 1 0 0 0 0
1 1 0 1 1 0 0 0 0
1 1 0 1 1 1 0 0 0
1 1 1 1 1 0 0 0 0
1 1 0 1 0 1 0 0 0
1 1 0 1 1 1 0 0 0
1 1 0 0 1 1 0 0 0
1 1 0 0 1 0 0 0 0
1 1 0 0 1 0 0 0 0
1 1 0 1 1 0 0 0 0
1 1 1 1 1 0 1 0 0
1 1 1 0 1 0 0 0 0
0 1 1 0 1 0 0 0 0
0 1 1 0 1 0 1 0 0
0 1 1 1 1 0 0 0 0
1 1 1 0 1 1 0 0 0
1 1 1 1 1 0 0 0 0
0 1 0 0 1 0 0 0 0
1 1 0 0 1 0 1 0 0
1 1 0 0 1 0 1 0 0
1 1 0 1 1 0 1 0 0
1 1 0 1 1 0 1 0 0
1 1 0 0 1 0 1 0 0
1 1 0 0 1 0 1 0 0
1 1 0 0 1 0 0 0 0
1 0 0 1 1 0 1 0 0
1 1 0 1 1 0 1 0 0
1 1 0 1 1 0 1 0 0
1 1 0 0 0 0 1 0 0
1 1 0 0 1 0 1 0 0
1 1 0 0 1 0 1 0 0
0 1 0 0 1 1 1 1 0
1 1 0 0 1 0 1 0 0
0 1 0 0 0 0 0 0 0
0 1 0 0 0 0 0 0 0
0 1 0 0 1 0 0 0 0
0 1 0 0 1 0 1 0 0
0 1 0 0 1 0 1 0 0
0 1 0 0 1 0 1 0 0
0 1 0 0 1 0 1 0 0
0 1 0 0 1 0 1 0 0
0 1 0 0 1 0 1 0 0
0 1 0 0 1 0 0 0 0
1 1 0 0 1 0 1 0 0
1 1 0 0 1 0 1 1 0
1 1 0 0 1 0 1 1 0
1 1 0 0 1 0 1 1 0
1 1 0 0 1 0 1 1 0
1 1 0 0 1 0 1 1 0
1 1 0 0 1 0 0 1 0
1 1 0 0 1 0 0 1 0
1 1 0 0 1 0 0 1 0
1 1 0 0 1 0 0 1 0
1 1 0 0 1 0 0 1 0
1 1 0 0 0 0 0 1 0
1 1 0 0 1 0 0 0 0
1 1 0 0 1 1 0 0 1
1 1 0 0 1 0 0 0 1
1 1 0 0 1 1 0 0 0
1 1 0 0 0 1 0 1 0
1 1 0 0 0 0 1 0 0
1 1 0 0 0 0 0 1 0
1 1 0 1 0 0 0 0 0
1 1 0 1 0 0 0 0 0
1 1 0 1 0 0 0 0 0
1 0 0 1 0 0 0 0 0
1 1 0 1 0 0 0 0 0
1 1 0 1 0 0 0 1 0
1 1 0 1 1 0 0 0 0
1 1 0 1 0 0 0 1 0
1 1 0 1 1 0 0 0 0
1 1 0 1 1 0 0 0 0
1 1 0 1 1 0 0 0 0
1 1 0 1 1 0 0 0 0
1 1 0 1 1 0 0 0 0
1 1 0 1 1 0 0 0 0
1 1 0 1 1 0 0 0 0
1 1 0 1 0 0 0 0 0
1 1 0 1 1 0 0 1 0
1 1 0 1 0 0 0 0 0
1 1 0 1 1 0 0 0 0
1 1 0 1 0 0 0 0 0
1 0 0 1 0 0 0 0 0
1 1 0 1 1 0 0 0 0
1 1 0 1 0 0 0 0 0
1 1 0 0 1 0 0 1 0
1 1 0 1 1 0 0 0 0
1 1 0 1 0 0 0 0 0
1 1 0 1 0 0 0 0 0
1 1 0 1 0 0 0 0 0
1 1 0 1 0 0 0 0 0
1 1 1 0 1 0 1 0 0
1 1 1 0 0 0 0 0 0
1 1 0 1 0 0 0 0 0
1 1 0 0 0 1 1 1 0
1 0 0 0 0 0 0 1 0
1 1 1 0 1 1 1 1 0
1 1 0 0 0 0 1 1 0
1 1 0 0 0 1 1 1 0
1 1 0 1 0 0 0 0 0
1 1 1 0 1 1 0 0 0
1 1 0 0 0 0 0 0 0
1 1 1 0 1 0 1 0 0
1 1 0 0 1 0 1 0 0
1 1 1 0 1 0 1 0 0
1 0 0 0 1 0 1 0 0
1 1 0 0 1 1 1 0 0
1 1 0 0 1 1 0 0 1
1 1 0 0 1 1 1 0 1
0 1 0 0 1 0 1 0 0
0 1 0 0 0 1 1 0 0
0 1 0 0 0 0 1 0 1
1 1 0 0 0 1 1 0 1
1 1 1 1 1 1 1 0 1
1 1 0 0 0 0 1 1 0
1 1 0 0 0 1 1 0 1
1 0 0 0 0 0 1 1 1
1 1 1 0 1 1 1 0 1
1 1 1 0 1 0 1 1 1
1 1 1 0 1 0 1 0 1
1 0 1 1 1 0 1 1 1
1 0 1 1 1 0 0 1 1
1 1 1 1 1 0 1 1 1
1 0 1 1 1 0 1 1 1
1 0 1 1 1 0 1 0 1
1 1 0 1 1 0 1 1 1
1 1 0 1 1 0 1 1 1
1 1 1 1 1 0 1 1 1
1 1 1 1 1 0 0 0 1
1 1 1 1 1 0 0 1 0
1 0 1 0 1 0 1 0 0
1 1 1 1 1 0 0 0 1
1 1 1 1 1 0 1 0 1
1 1 1 1 1 0 1 0 1
1 1 1 1 1 0 1 0 1
1 1 1 1 1 1 0 1 1
1 0 1 0 1 1 1 1 1
1 1 1 0 1 0 1 1 0
1 1 1 1 1 1 1 0 1
1 1 1 0 1 1 1 1 1
1 0 1 0 1 0 1 1 0
1 0 1 0 1 0 1 1 0
1 1 1 0 1 1 1 1 1
1 1 1 0 1 1 1 0 1
1 1 1 0 0 1 1 0 0
1 1 1 0 1 1 0 1 0
1 1 1 0 1 0 1 0 1
1 1 1 0 0 1 1 1 0
1 1 1 0 1 1 1 0 0
1 1 1 0 1 1 1 0 1
1 1 1 0 0 1 1 1 1
1 1 1 0 1 1 1 1 1
1 1 1 0 0 1 1 1 1
1 1 0 0 0 1 1 1 1
1 1 1 0 0 1 0 1 1
1 1 1 0 1 1 1 1 1
1 1 1 0 1 1 1 1 1
1 1 1 0 1 1 1 1 1
0 1 0 0 1 1 0 1 1
1 0 1 0 1 1 1 1 1
1 1 0 0 1 1 0 1 1
1 1 1 0 1 1 1 1 1
1 1 1 0 1 1 1 1 1
1 1 1 0 0 1 0 1 1
1 1 1 0 0 1 1 1 1
1 1 1 0 1 1 1 1 1
1 1 1 0 0 1 1 1 1
0 0 1 0 0 1 1 0 0
1 1 1 0 1 1 0 1 1
1 1 1 0 0 1 0 1 1
1 1 1 0 0 1 1 1 1
1 0 1 0 0 1 1 1 1
1 1 1 0 1 1 1 1 1
1 1 1 0 1 1 1 1 1
1 1 1 0 0 1 1 1 0
1 1 1 0 1 1 1 1 0
1 1 1 0 1 1 1 1 1
1 1 1 0 1 1 1 1 0
1 1 1 0 1 1 1 1 1
1 0 1 0 1 1 1 0 1
1 1 1 0 0 1 1 0 1
1 1 1 0 0 1 1 1 1
1 1 1 0 1 1 1 1 0
1 1 0 0 1 1 1 1 1
1 1 1 0 1 1 1 1 0
1 1 1 0 1 1 1 1 1
1 1 1 0 1 1 1 1 0
1 1 1 0 1 1 1 1 0
1 1 1 0 1 1 1 1 1
1 1 1 0 1 1 1 1 1
1 1 1 0 1 1 1 1 1
1 1 1 0 1 1 1 1 0
1 1 1 0 1 1 1 1 0
1 1 1 0 0 1 1 1 0
1 1 1 0 1 1 1 1 1
1 0 1 0 1 1 1 1 0
1 0 1 0 1 1 1 1 1
1 0 1 0 1 1 1 1 0
1 0 1 0 1 1 1 1 1
1 0 1 0 1 1 1 1 1
1 0 1 0 1 1 1 0 0
1 0 1 0 0 1 1 1 0
1 0 1 0 1 1 1 0 1
1 0 1 0 1 1 1 1 1
1 0 1 0 1 1 1 1 0
1 0 1 0 1 1 1 1 0
1 0 1 0 1 1 1 1 0
1 0 1 0 0 1 1 1 1
1 1 1 0 1 1 1 1 1
1 1 1 0 1 1 0 1 1
1 1 1 0 0 1 1 1 1
1 1 1 0 0 1 0 1 1
1 1 1 0 1 1 1 1 1
1 1 1 0 1 0 1 0 0
1 1 1 0 1 0 1 1 1
1 0 1 0 1 1 0 1 1
1 1 0 0 1 1 1 1 1
1 1 1 0 1 0 1 1 1
1 1 1 0 1 1 0 0 1
1 1 1 0 1 1 1 0 0
1 1 1 0 0 1 1 0 1
1 0 0 0 0 1 0 0 1
1 1 1 0 0 0 1 0 1
1 1 1 0 0 1 1 0 0
1 1 1 0 0 1 1 0 1
1 1 1 0 0 1 1 0 1
1 1 0 0 0 1 1 0 1
1 1 0 0 0 1 1 0 1
1 0 1 0 0 1 1 0 1
1 1 1 0 0 0 0 1 1
1 1 0 0 1 0 0 1 1
1 1 0 1 1 1 0 1 1
1 1 0 1 1 1 0 1 1
1 1 0 1 1 1 0 1 1
1 1 0 0 1 0 0 1 1
1 1 1 1 0 0 0 1 1
1 1 1 1 1 0 0 1 1
0 1 1 1 1 0 0 1 1
1 1 1 1 1 0 0 1 1
1 1 1 1 0 0 0 1 1
1 1 1 1 0 0 1 1 1
1 1 1 1 0 0 0 1 1
1 1 1 1 0 0 0 0 1
0 1 1 0 0 0 0 1 1
0 1 1 1 0 0 0 1 1
1 1 1 1 0 0 0 1 1
1 1 1 0 0 0 0 1 1
1 1 1 1 0 0 0 0 1
0 1 1 1 1 1 0 1 1
1 1 0 1 1 0 0 1 0
1 1 0 1 1 0 0 0 0
1 1 1 1 0 1 0 0 0
1 1 1 1 0 1 0 0 0
0 1 1 1 0 1 0 0 0
1 1 0 1 0 1 0 0 0
1 1 0 1 0 0 0 0 1
1 1 0 1 0 1 0 0 1
1 1 0 1 0 1 0 1 1
1 1 0 1 0 0 0 0 1
1 1 0 1 0 1 0 0 1
1 1 0 1 0 1 0 0 0
1 1 0 1 0 1 0 0 0
0 1 0 1 0 1 0 0 1
1 1 0 1 0 0 0 0 0
1 1 0 1 0 1 0 0 0
0 1 0 1 0 1 0 0 0
1 1 1 1 0 1 0 0 0
1 1 0 1 0 1 0 0 1
0 1 1 1 0 1 0 0 1
0 1 1 1 0 1 0 0 0
0 1 1 1 0 1 0 0 0
0 1 0 1 0 1 0 0 1
0 1 1 1 0 1 0 0 0
0 0 0 1 0 0 0 0 1
0 1 0 1 0 1 0 0 0
1 1 0 1 0 1 0 0 0
0 1 0 1 0 1 0 0 1
1 1 0 1 0 1 0 0 1
1 1 0 1 0 1 0 0 1
1 1 0 1 0 1 0 0 1
1 1 0 1 0 0 0 0 0
1 1 0 1 0 0 0 0 0
1 1 0 1 0 1 0 0 1
1 1 0 1 0 1 0 1 0
1 1 0 1 0 1 0 1 0
1 1 0 1 0 1 0 1 1
1 1 0 1 0 1 0 1 0
1 1 0 1 0 1 0 0 1
1 1 0 1 0 0 0 0 1
0 1 0 1 0 1 0 0 1
1 1 0 1 0 1 0 1 1
1 1 0 1 0 1 0 0 0
1 1 0 1 0 0 0 0 1
1 1 0 1 0 1 0 0 0
1 1 0 1 0 1 0 1 0
1 1 0 1 0 1 0 0 0
1 1 0 1 0 0 0 1 0
1 1 0 1 0 1 0 0 0
1 1 0 1 0 1 0 0 1
1 1 0 1 0 1 0 0 0
1 1 0 1 0 0 0 0 0
1 1 0 1 0 0 0 0 0
1 1 0 1 0 0 0 0 1
1 1 0 1 0 0 0 0 1
1 1 0 1 0 1 0 0 1
1 1 0 1 0 1 0 0 0
1 1 0 1 1 1 0 0 0
1 1 0 1 0 1 0 0 1
1 1 0 1 0 1 0 0 1
1 1 0 1 1 1 0 0 1
1 1 0 1 1 0 0 0 1
1 1 1 1 0 1 0 0 1
1 1 1 1 1 0 0 1 1
1 1 1 1 0 1 0 0 1
1 1 0 0 0 1 0 1 1
1 1 0 1 0 1 0 1 1
1 1 0 1 1 1 0 0 1
1 1 0 0 1 1 0 1 1
1 1 0 1 0 1 0 1 1
1 1 0 1 1 1 0 0 0
1 1 0 1 1 1 0 1 0
1 1 0 1 1 0 0 1 0
1 1 0 0 1 0 0 1 1
1 1 0 1 1 1 0 1 1
1 1 0 0 1 0 0 1 1
1 1 0 1 1 0 0 1 0
1 1 0 1 0 1 0 1 0
1 1 0 1 1 1 0 1 0
1 1 1 1 1 1 0 1 1
1 1 1 1 1 1 0 0 1
1 1 1 1 1 0 0 1 1
1 1 1 1 1 0 0 1 1
1 1 1 1 1 1 0 1 1
1 1 0 1 1 0 0 1 1
1 1 1 1 1 1 0 1 0
1 1 0 1 1 0 0 1 0
1 1 0 1 1 1 0 1 0
1 1 1 1 1 0 0 1 0
1 1 1 1 1 1 0 1 1
1 1 1 0 1 1 0 1 1
1 1 1 1 0 0 0 1 0
1 1 1 1 0 0 0 1 1
1 1 1 1 1 0 0 1 0
1 1 1 1 1 1 0 1 0
1 1 1 1 1 0 0 0 0
1 1 1 1 1 1 0 1 1
1 1 0 0 1 0 1 1 0
1 1 0 1 1 0 0 1 1
1 1 0 0 1 0 0 1 1
1 1 0 1 1 0 0 1 0
1 1 0 1 1 0 0 1 1
1 1 0 1 1 0 0 1 0
1 1 0 1 0 0 1 1 0
1 1 0 1 0 1 1 0 0
1 1 0 0 0 1 1 1 0
1 1 1 0 0 1 0 1 0
1 1 1 1 1 1 0 1 0
1 1 1 1 0 1 0 1 0
1 1 1 1 0 1 1 1 0
1 1 1 1 0 0 0 1 0
1 1 0 1 1 1 0 1 0
1 1 0 1 1 0 0 1 0
1 1 1 1 1 0 0 1 1
1 0 0 1 1 0 0 1 0
1 1 0 1 0 0 0 0 1
1 1 0 1 1 0 0 1 1
0 1 1 1 1 0 0 1 1
1 1 1 1 1 0 0 1 1
1 0 1 1 1 1 0 0 0
1 0 1 1 1 1 0 1 1
1 0 0 0 1 0 0 1 1
1 0 0 1 1 1 0 1 1
1 0 1 1 1 0 0 0 0
0 1 1 1 0 0 0 0 0
1 1 1 1 0 0 0 0 0
1 1 1 1 0 0 0 0 1
1 1 0 0 1 1 1 0 1
1 1 1 0 1 1 0 0 1
1 1 0 0 1 1 1 0 1
1 1 1 0 1 0 1 0 1
1 1 0 0 1 1 1 0 1
1 1 0 0 1 0 1 0 1
1 1 1 0 1 1 1 0 1
1 1 0 0 1 1 1 0 1
0 1 0 0 1 1 1 0 0
0 1 1 0 1 1 1 0 0
0 1 0 0 1 1 1 0 1
0 1 1 0 1 1 1 0 1
0 1 0 0 1 1 1 0 1
0 1 1 0 1 1 1 0 0
0 1 0 0 1 1 1 0 1
0 0 1 0 1 1 1 0 1
0 1 1 0 1 1 1 0 1
0 1 0 0 1 1 1 0 1
1 1 1 0 1 1 1 0 1
1 1 1 0 1 1 1 0 1
1 1 1 0 1 1 1 0 1
1 1 1 0 1 1 1 0 1
1 1 1 0 1 1 1 0 1
0 1 1 0 1 1 1 0 1
1 1 1 0 1 1 1 0 1
1 1 1 0 1 0 1 0 1
0 1 1 0 1 1 1 0 1
0 1 1 0 1 1 1 0 1
0 1 1 0 1 1 1 0 0
0 0 1 1 1 1 1 0 1
0 1 1 1 1 0 1 1 1
0 0 1 1 1 0 1 1 1
0 1 0 0 1 1 1 0 0
0 1 1 1 1 1 1 0 1
0 1 1 1 1 0 1 1 1
1 1 1 0 1 0 1 0 1
1 1 1 0 1 0 1 1 1
1 1 0 1 1 0 1 1 1
1 1 0 1 0 0 1 0 0
0 1 1 1 1 0 0 0 0
1 1 1 1 1 0 1 1 0
1 1 1 1 1 0 1 0 0
0 1 0 1 1 0 1 0 0
1 1 1 1 1 0 1 1 0
1 1 1 1 1 0 1 1 0
1 1 1 1 0 0 1 1 0
1 1 0 1 1 0 1 1 0
1 1 1 1 1 0 1 1 0
1 1 1 1 1 0 1 1 1
0 1 1 1 1 0 1 1 1
1 1 1 1 1 0 1 1 0
1 1 1 1 1 0 1 1 0
1 0 1 1 1 0 0 1 0
0 1 1 0 1 0 1 1 0
1 0 1 1 1 0 1 0 0
0 1 1 1 1 0 1 0 0
0 0 1 0 1 0 1 0 0
1 1 1 0 1 0 1 1 0
0 1 1 0 1 0 1 1 0
0 1 1 0 1 0 1 1 0
0 1 1 0 1 0 1 1 0
0 1 1 0 1 0 1 1 0
0 1 1 0 1 0 1 1 0
0 1 1 0 1 0 1 1 0
0 1 1 0 1 0 1 0 0
0 1 1 0 1 0 1 1 0
0 1 1 0 1 0 1 0 0
0 1 1 0 1 0 1 1 0
0 1 1 0 1 0 1 0 0
0 1 1 0 1 0 1 1 0
0 1 1 0 1 0 1 0 0
0 1 1 0 1 0 1 1 0
0 1 1 0 1 0 1 1 0
0 1 1 0 1 0 1 1 0
0 1 1 0 1 0 1 1 0
0 1 1 0 1 0 1 1 0
0 1 1 0 1 0 1 1 0
0 1 1 0 1 0 1 1 0
0 1 1 0 1 0 1 1 1
0 1 1 0 1 0 1 1 1
0 1 1 0 1 0 1 1 1
0 1 1 0 1 0 1 1 1
0 1 1 0 1 0 1 1 1
0 1 1 0 1 0 1 1 0
0 1 1 0 1 0 1 1 1
0 1 1 0 1 0 1 1 0
0 1 1 0 1 0 1 0 0
0 1 1 0 1 0 1 1 0
0 1 1 0 1 0 1 0 0
0 1 1 0 1 0 1 1 0
0 1 1 0 1 0 1 1 0
0 1 1 0 1 0 1 1 0
0 1 1 0 1 0 1 0 0
0 1 1 0 1 0 1 1 0
0 1 1 0 1 0 1 1 0
0 1 1 0 1 0 0 0 0
0 1 1 0 1 0 1 1 0
0 1 1 0 1 0 0 1 0
0 1 1 0 1 0 1 1 0
1 1 1 0 1 0 1 1 0
0 1 1 0 1 0 1 0 0
1 1 1 0 1 0 1 1 0
1 1 1 0 1 0 1 1 0
1 1 1 0 1 0 1 1 0
1 1 1 0 1 0 1 0 0
1 1 1 0 1 0 1 0 0
0 1 1 0 1 0 1 1 0
0 1 1 0 1 0 1 1 0
0 1 1 0 1 0 1 1 0
0 1 1 0 1 0 1 0 0
0 1 1 0 1 0 1 0 0
0 1 1 0 1 0 1 0 0
0 1 1 0 1 0 1 0 0
0 1 1 0 1 0 1 0 0
0 1 1 0 1 0 1 1 0
0 1 1 0 1 0 1 1 0
0 1 1 0 1 0 1 1 0
0 1 1 0 1 0 0 1 0
0 1 1 0 1 0 1 1 0
0 1 1 0 1 0 0 0 0
0 1 1 0 1 0 1 1 0
0 1 1 0 1 0 1 1 0
0 1 1 0 1 0 0 1 0
0 1 1 0 1 0 1 1 0
0 1 1 0 1 0 1 0 0
0 1 1 0 1 0 1 1 0
0 1 1 0 1 0 0 1 0
0 1 1 0 1 0 1 1 0
0 1 1 0 1 0 1 1 0
0 1 1 0 1 0 0 1 0
0 1 1 0 1 0 0 1 0
0 1 1 0 1 0 1 1 0
0 1 1 0 1 0 1 1 0
0 1 1 0 1 0 1 1 0
0 1 1 0 1 0 1 0 0
0 1 1 0 1 0 1 1 0
0 1 1 0 1 0 1 1 0
0 1 1 0 1 0 1 1 0
0 1 1 0 1 0 1 0 0
0 1 1 0 1 0 1 0 0
0 1 1 0 1 0 0 0 0
0 1 1 0 1 0 0 0 0
0 1 1 0 1 0 1 1 0
0 1 1 0 1 0 1 0 0
0 1 1 0 1 0 1 0 0
0 1 1 0 1 0 1 1 0
0 1 1 0 1 0 0 1 0
0 1 1 0 1 0 1 0 0
0 1 1 0 1 0 1 0 0
0 1 1 0 1 0 1 0 0
0 1 1 0 1 0 0 0 0
0 1 1 0 0 0 1 0 0
0 1 1 0 1 0 1 0 0
0 1 1 0 1 0 1 0 0
0 1 1 0 1 0 1 1 0
1 1 1 0 1 0 1 0 0
0 1 1 0 1 0 1 0 0
1 1 1 0 1 0 1 0 0
0 1 1 0 1 0 1 1 0
0 1 1 0 1 0 1 0 0
0 1 1 0 1 0 0 0 0
0 1 1 0 1 0 1 0 0
1 1 1 0 1 0 1 0 0
1 1 1 0 1 0 1 0 0
1 1 1 0 1 0 1 0 0
1 1 1 0 1 0 1 1 0
1 1 1 0 1 0 1 0 0
0 1 1 0 1 0 1 0 0
1 1 1 0 1 0 1 1 0
1 1 1 0 0 0 0 0 0
1 1 1 0 1 0 1 1 0
1 1 1 0 1 0 1 1 0
1 1 1 0 1 0 1 1 0
1 1 1 0 1 0 1 1 0
1 1 1 0 1 0 1 1 0
1 1 1 0 1 0 1 1 0
1 1 1 0 1 0 1 0 0
1 1 1 0 1 0 1 0 0
0 1 1 0 1 0 0 1 0
1 1 1 0 1 0 0 1 0
1 1 1 0 1 0 1 0 0
0 1 1 0 1 0 0 0 0
1 1 1 0 1 0 1 0 0
1 1 1 0 1 0 0 0 0
1 1 1 0 1 0 1 0 0
1 1 1 0 1 0 0 0 0
1 1 1 0 1 0 1 0 0
1 1 1 0 1 0 1 0 0
1 1 1 0 1 0 1 0 0
1 1 1 0 1 0 0 0 0
1 1 1 0 1 0 0 0 0
1 1 1 0 1 0 1 1 0
1 1 1 0 1 0 0 0 0
1 1 1 0 1 0 0 0 0
1 1 1 0 1 0 0 0 0
1 1 1 0 1 0 0 0 0
1 1 1 0 1 0 0 1 0
1 1 1 0 1 0 0 1 0
1 1 1 0 1 0 0 0 0
0 1 1 0 1 0 1 0 0
1 1 1 0 1 0 0 0 0
1 1 1 0 1 0 0 0 0
1 1 1 0 1 0 0 1 0
0 1 1 0 1 0 0 0 0
1 1 1 0 1 0 0 1 0
1 1 1 0 1 0 0 1 0
1 1 1 0 1 0 0 1 0
1 1 1 0 1 0 0 0 0
0 1 1 0 1 0 0 0 0
0 1 1 0 0 0 0 0 0
0 1 1 0 1 0 0 1 0
0 1 1 0 1 0 0 0 0
0 1 1 0 1 0 0 0 0
0 1 1 0 1 0 1 1 0
0 1 1 0 1 0 1 1 0
0 1 1 0 1 0 0 1 0
0 1 1 0 1 0 1 1 0
0 1 1 0 1 0 1 0 0
0 1 1 0 1 0 1 1 0
0 1 1 0 1 0 0 1 0
0 1 1 0 1 0 0 1 0
0 1 1 0 1 0 0 0 0
0 1 1 0 1 0 0 1 0
1 1 1 0 1 0 0 1 0
0 1 1 0 1 0 1 1 0
0 1 1 0 1 0 0 1 0
0 1 1 0 1 0 0 1 0
0 1 1 0 1 0 0 0 0
0 1 1 0 1 0 1 1 0
0 1 1 0 1 0 1 1 0
0 1 1 0 1 0 1 1 0
1 1 1 0 1 0 1 1 0
1 1 1 0 1 0 1 0 0
0 1 1 0 0 0 1 1 0
0 1 1 0 1 0 1 1 0
0 1 1 0 0 0 1 0 0
0 1 1 0 0 0 1 0 0
1 1 1 0 1 0 0 1 0
0 1 1 0 1 0 0 0 0
1 1 1 0 1 0 0 1 0
0 1 1 0 1 0 0 0 0
0 1 1 0 0 0 0 0 0
1 1 1 0 0 0 0 0 0
0 1 1 0 1 0 0 0 0
1 1 1 0 1 0 0 0 0
1 1 1 0 1 0 0 0 0
1 1 1 0 1 0 0 0 0
1 1 1 0 1 0 0 0 0
1 1 1 0 1 0 0 1 0
0 1 1 0 1 0 0 1 0
1 1 1 0 1 0 1 1 0
0 1 1 0 1 0 1 1 0
0 1 1 0 1 0 1 1 0
0 1 1 0 1 1 1 1 0
1 1 1 0 1 1 1 1 0
1 1 1 0 1 0 0 1 0
0 1 1 0 1 0 0 0 0
0 1 1 0 0 0 1 0 0
0 1 1 0 0 0 1 1 0
0 1 1 0 1 0 0 0 0
0 1 1 0 1 0 1 1 0
0 1 1 0 0 1 1 0 0
0 1 1 0 0 0 1 1 0
0 1 1 0 1 0 0 0 0
0 1 1 0 1 0 0 1 0
0 1 1 0 0 0 0 0 0
0 1 1 0 1 0 0 1 0
0 1 1 0 1 0 1 1 0
0 1 1 0 1 0 1 0 0
0 1 1 0 1 0 1 0 0
0 1 1 0 1 0 1 0 0
0 1 1 0 0 0 1 0 0
0 1 1 0 1 0 0 0 0
0 1 1 0 1 0 1 0 0
0 1 1 0 1 0 1 0 0
0 1 1 0 1 0 1 0 0
0 1 1 0 1 0 1 0 0
0 1 1 0 1 0 1 0 0
0 1 1 0 1 0 1 0 0
1 1 1 0 1 0 1 0 0
0 1 1 0 0 0 0 1 0
0 1 1 0 1 0 1 1 0
0 1 1 0 1 0 0 1 0
0 1 1 0 1 0 1 1 0
0 1 1 0 1 0 1 1 0
0 1 1 0 1 0 1 1 0
0 1 1 0 1 0 1 1 0
0 1 1 0 1 0 1 1 1
1 1 1 0 1 0 1 1 0
1 1 1 0 1 0 1 1 0
0 1 1 0 1 0 1 1 0
0 1 1 0 1 0 1 1 0
0 1 1 0 1 0 1 1 0
0 1 1 0 1 1 1 0 0
0 1 1 0 1 1 1 1 0
0 1 1 0 1 0 1 0 0
0 1 1 0 1 0 1 1 0
0 1 1 0 1 0 1 1 1
0 1 1 0 1 0 1 1 1
0 1 1 0 1 0 0 1 0
0 1 1 0 1 0 1 1 0
0 1 1 0 1 0 1 0 0
0 0 1 0 1 0 1 1 0
0 1 1 0 1 0 1 0 0
1 1 1 0 1 0 1 0 0
0 1 1 0 1 0 1 1 0
1 1 0 0 1 1 1 1 0
0 0 0 0 1 1 1 1 0
1 1 0 0 1 0 0 0 0
1 1 0 0 1 0 1 0 0
1 0 0 0 1 1 0 0 0
1 1 1 0 1 0 1 0 0
1 1 1 0 1 0 1 0 0
1 1 1 0 1 0 1 0 0
1 1 1 0 1 0 1 1 0
1 1 0 0 1 0 1 0 0
0 1 1 0 1 0 1 1 0
0 1 0 0 1 0 1 0 0
0 1 0 0 1 0 0 1 0
1 0 0 0 1 0 1 0 0
1 1 0 0 1 0 0 1 0
1 1 0 0 1 1 0 1 0
1 1 0 0 1 1 1 1 0
1 1 1 0 1 1 1 1 0
1 1 1 0 1 1 1 1 0
0 0 1 0 1 1 1 1 0
1 1 1 0 1 0 0 1 0
1 0 0 0 1 0 0 1 0
1 1 0 0 1 1 0 1 0
1 1 1 0 1 0 1 1 0
1 1 1 0 1 1 1 1 0
1 1 1 0 0 0 1 1 0
1 1 1 0 1 1 0 1 0
1 1 1 0 1 0 1 1 0
1 1 1 0 1 1 1 1 0
1 1 1 0 1 1 1 1 0
1 1 0 0 1 0 1 1 0
0 1 1 0 1 1 1 1 0
1 1 1 0 1 1 0 1 0
1 0 1 0 1 1 1 1 0
1 1 1 0 1 1 1 1 0
1 0 1 0 1 1 1 0 0
1 1 1 0 1 1 1 1 0
1 1 1 0 1 1 1 0 0
1 1 1 0 1 1 0 0 0
1 1 1 0 1 1 0 1 0
1 1 1 0 1 0 0 0 0
1 1 1 0 1 1 0 1 0
1 1 1 0 1 1 0 1 0
1 1 1 0 1 1 0 1 0
0 1 1 0 1 1 0 1 0
1 0 1 0 1 1 0 1 0
1 0 1 0 1 1 0 1 0
1 1 1 0 1 0 0 1 0
0 0 0 0 1 1 0 1 0
0 1 1 0 1 0 0 1 0
0 1 0 0 1 0 0 1 0
0 0 1 0 1 0 0 1 0
0 0 1 0 1 0 0 1 0
0 1 0 0 1 0 1 0 0
0 1 1 0 1 0 0 1 0
0 0 1 0 1 0 0 1 0
0 1 0 0 1 0 0 1 0
1 1 0 0 1 0 0 1 0
1 1 0 0 1 0 0 1 0
1 1 0 0 1 1 0 1 0
1 1 0 0 1 0 0 1 0
1 1 0 0 1 0 0 1 0
1 1 1 0 1 1 1 1 0
1 1 1 0 1 1 0 0 0
1 1 1 0 1 0 0 1 0
1 1 0 0 1 1 0 1 0
1 0 1 0 1 1 0 1 0
0 1 1 0 1 0 1 1 0
1 1 1 0 1 1 0 1 0
1 1 1 0 1 1 0 0 0
0 1 1 0 1 1 1 1 0
1 1 0 0 1 1 0 1 0
0 0 0 0 1 1 1 0 0
0 1 1 0 1 0 1 1 0
0 1 1 0 1 0 1 1 0
1 1 1 0 1 0 0 1 0
1 1 1 0 1 0 1 1 0
1 0 1 0 1 0 1 1 0
1 1 1 0 1 0 1 1 0
1 1 1 0 1 0 1 1 0
1 1 0 0 1 0 1 1 0
1 1 1 0 1 0 1 1 0
1 1 0 0 1 0 1 1 0
1 1 1 0 1 0 1 1 0
1 1 1 0 1 0 0 1 0
1 1 1 0 0 0 0 1 0
0 1 1 0 1 0 0 1 0
1 1 1 0 1 0 0 1 0
1 1 1 0 0 0 0 1 0
1 1 0 0 0 0 0 1 0
1 1 1 0 0 0 0 1 0
1 1 1 0 1 0 0 1 1
1 1 1 0 1 0 0 1 1
1 1 1 0 1 0 0 1 1
1 1 1 0 1 0 0 1 0
1 1 1 0 1 0 0 1 1
1 1 1 0 0 0 0 1 0
1 1 0 0 1 0 0 1 1
1 1 0 0 1 0 0 1 1
1 1 1 0 1 0 0 1 0
1 1 0 0 1 0 0 1 1
1 1 0 0 1 0 0 1 1
1 1 1 0 1 0 1 1 0
1 1 1 0 0 0 0 1 1
1 1 1 0 0 0 0 1 1
1 1 1 0 1 0 0 1 1
1 1 0 0 0 0 0 1 1
1 1 1 0 1 0 0 1 1
1 1 1 0 1 1 0 1 1
1 1 0 0 1 1 0 1 1
1 1 0 0 1 1 0 1 1
1 1 0 0 1 1 1 1 0
1 1 0 0 0 0 1 1 0
1 1 0 0 1 0 1 1 0
1 1 1 0 1 0 1 1 0
1 1 0 0 1 0 1 1 0
1 1 1 0 1 0 1 1 0
1 1 1 0 1 0 1 1 0
1 1 1 0 1 0 1 1 0
1 1 1 0 1 0 1 1 0
1 1 1 0 1 0 1 1 0
1 1 1 0 1 0 1 1 0
1 1 0 0 1 0 0 1 0
1 1 1 0 1 0 0 1 0
1 1 1 0 1 0 1 1 0
1 1 1 0 1 0 1 0 0
1 1 1 0 1 0 1 1 0
1 1 1 0 1 0 1 1 0
1 1 1 0 1 0 1 0 0
1 1 1 0 1 0 1 1 0
1 1 1 0 1 0 1 1 0
1 1 1 0 1 0 1 1 1
1 1 1 0 1 0 1 1 0
1 0 1 0 1 0 1 1 0
1 1 1 0 1 0 1 1 0
1 1 1 0 1 0 1 1 0
1 1 1 0 1 0 1 0 0
1 1 1 0 1 0 1 1 0
1 1 1 0 1 0 0 1 0
1 1 1 0 1 0 0 1 0
1 1 1 0 1 0 1 0 0
1 1 1 0 1 0 0 1 0
1 1 1 0 1 0 1 1 0
1 1 1 0 1 0 1 1 0
1 1 1 0 1 0 1 1 0
1 1 1 0 1 0 0 1 0
1 1 1 0 1 0 1 1 1
1 1 1 0 1 0 0 1 1
1 1 0 0 1 0 1 1 0
1 1 1 0 1 0 0 1 0
1 1 0 0 0 0 1 1 0
1 1 0 0 1 0 1 1 0
0 1 0 0 1 0 1 1 0
1 1 0 1 1 0 1 0 0
1 1 0 1 1 0 1 1 0
1 1 0 1 1 0 0 1 0
1 1 0 1 1 0 0 1 0
1 1 1 0 1 0 1 1 0
1 1 1 0 1 0 0 1 0
1 1 1 0 1 0 1 1 0
1 1 1 0 1 0 1 1 0
0 1 1 0 1 0 1 1 0
1 1 1 0 1 0 1 1 0
0 1 1 0 1 0 1 1 0
0 1 1 0 1 0 0 0 0
1 1 1 0 1 0 1 1 0
1 1 1 0 1 0 1 1 0
1 1 1 0 1 0 1 1 0
1 1 1 0 1 0 1 1 0
1 1 0 0 1 0 0 0 0
0 1 1 0 1 0 1 1 0
0 1 0 1 1 0 0 1 0
0 1 0 0 1 1 1 1 0
1 1 1 0 1 1 1 1 0
0 1 1 0 1 1 0 1 0
1 1 0 0 1 0 1 1 0
0 1 0 0 1 0 0 0 0
0 1 0 0 1 0 1 0 0
0 1 1 0 1 0 1 0 0
1 1 0 0 1 0 1 1 0
1 1 0 0 1 0 1 1 0
0 1 0 0 1 1 1 1 0
0 1 0 0 1 1 0 1 0
0 1 0 0 1 1 1 1 0
0 1 0 1 1 0 1 1 0
0 1 0 0 1 0 1 1 0
0 1 0 1 1 1 1 1 0
0 1 0 1 1 1 0 1 0
0 1 1 1 1 1 1 1 0
0 1 1 1 1 1 1 1 0
0 1 1 1 1 1 1 1 0
0 1 1 1 1 1 1 1 0
1 1 0 1 1 0 1 1 1
1 1 1 1 0 0 1 0 0
1 1 0 1 1 0 0 0 0
0 1 1 1 1 0 1 0 0
0 1 0 0 1 0 1 1 0
1 1 1 0 1 0 0 1 0
1 1 1 1 1 0 0 0 0
1 1 1 0 1 0 1 1 0
1 1 1 1 1 0 0 1 0
1 1 0 0 1 0 1 1 0
1 1 1 1 1 0 1 1 0
1 1 0 0 1 0 1 1 0
1 1 0 0 1 0 1 0 0
0 1 1 0 1 0 1 1 0
1 1 1 0 1 0 1 1 0
1 1 1 0 1 0 0 1 0
1 1 0 0 1 0 0 0 0
0 1 0 0 1 0 1 1 0
1 1 0 0 1 0 1 0 0
0 1 1 0 0 0 1 0 0
1 1 0 0 0 0 1 0 0
1 1 0 1 1 0 1 0 0
1 1 0 0 1 0 1 0 1
0 1 0 0 1 0 1 0 1
1 1 0 0 0 0 1 0 0
1 1 0 0 1 0 1 0 1
0 1 0 1 0 1 0 1 0
1 1 1 1 1 1 0 0 0
1 1 0 1 1 1 0 1 0
1 1 1 0 1 0 0 1 0
1 1 0 0 1 1 1 0 0
0 1 1 0 1 0 1 0 0
1 1 0 0 1 1 1 0 0
1 1 1 0 1 1 1 0 0
1 1 1 0 1 0 1 0 0
1 1 1 1 1 0 0 0 0
0 1 1 1 0 0 0 0 0
1 1 1 1 1 0 0 0 0
1 1 1 1 1 0 1 0 0
0 1 1 1 1 0 0 0 0
1 1 1 0 0 0 1 1 0
1 1 1 0 1 1 0 1 0
1 1 0 0 1 0 0 1 1
1 1 0 0 0 0 1 1 1
1 1 0 0 0 0 1 1 1
1 1 0 1 0 1 1 0 1
1 1 1 1 0 1 1 0 1
1 1 0 1 0 0 1 0 1
1 1 1 0 0 0 1 0 1
1 1 1 0 0 0 0 0 1
1 1 1 0 0 0 0 0 1
1 1 1 0 0 1 0 0 0
1 1 1 1 0 1 1 1 0
1 1 1 1 1 1 1 0 1
1 1 1 1 1 1 0 1 1
1 1 1 1 1 1 0 0 1
1 1 0 0 0 1 0 0 1
1 1 1 1 1 1 1 1 1
1 1 1 0 1 1 1 0 0
1 1 1 1 1 1 0 1 0
1 1 1 1 1 1 0 1 1
1 1 1 0 1 1 0 1 1
1 1 1 0 1 1 1 0 1
1 1 0 0 1 1 1 1 1
1 1 0 0 0 1 0 0 1
1 1 1 0 1 1 0 1 1
1 1 1 0 1 1 0 0 1
1 1 1 0 1 1 0 0 0
1 1 1 0 0 0 0 0 1
1 1 1 0 0 1 0 0 1
1 1 1 0 0 1 1 0 1
1 1 1 0 1 1 1 0 1
1 1 0 0 1 1 1 0 1
1 1 1 0 1 1 1 0 1
1 1 1 0 1 1 0 0 1
1 1 1 0 0 1 1 0 1
1 1 0 0 0 1 1 0 1
1 1 1 0 1 1 1 0 1
1 1 1 0 1 1 0 1 1
1 1 1 0 1 0 0 0 0
1 1 1 0 1 0 1 0 1
1 1 1 0 1 1 1 0 1
1 1 1 0 1 1 1 0 0
1 1 1 0 1 1 1 0 1
1 1 1 0 1 1 1 0 1
1 1 1 0 1 1 1 0 1
1 1 1 0 1 1 0 0 1
1 1 1 0 1 1 1 0 1
1 1 0 0 1 1 1 0 1
1 1 0 0 1 1 1 0 1
1 1 1 0 1 1 0 0 1
1 1 0 0 0 1 1 1 1
1 1 0 0 1 1 0 0 1
1 1 0 0 0 1 1 0 1
1 1 1 0 1 1 1 0 1
1 1 1 0 1 1 1 0 1
1 1 1 0 0 1 0 0 1
1 1 0 0 1 1 1 0 1
1 1 1 0 0 1 0 0 1
1 1 1 0 1 1 1 0 0
1 1 1 0 1 1 1 0 0
1 1 1 0 1 1 1 0 0
1 1 1 0 1 0 1 0 0
1 1 1 0 1 1 1 0 0
1 1 0 0 0 1 1 0 0
1 1 1 0 0 1 1 0 0
1 1 1 0 0 1 0 0 0
1 1 1 0 0 1 0 0 1
1 1 1 0 0 1 0 0 1
1 1 0 0 0 0 1 0 1
1 1 0 0 1 0 1 0 0
1 1 0 0 1 1 1 0 1
1 1 0 0 1 1 1 0 0
1 1 0 0 0 0 1 1 0
1 1 0 0 0 1 1 1 0
1 1 0 0 1 1 1 1 0
1 1 0 0 1 0 1 1 0
0 1 0 0 1 0 1 1 0
1 1 0 0 1 1 0 0 0
1 1 1 0 1 0 1 0 1
1 1 1 0 0 0 1 0 1
1 1 1 0 1 0 0 0 0
1 1 1 0 1 1 0 0 1
1 1 1 0 0 0 1 1 1
1 1 1 0 0 0 1 0 0
1 1 1 0 1 1 1 1 1
1 1 1 0 1 1 1 0 1
1 1 1 0 0 1 1 1 0
1 1 0 0 1 1 1 1 0
1 1 1 0 1 0 1 1 1
0 1 1 0 1 0 1 1 0
0 1 1 0 1 0 1 1 1
1 1 1 0 1 0 1 0 1
1 1 0 0 0 1 0 0 0
1 1 1 0 1 1 0 1 0
1 1 0 0 0 1 1 0 0
1 1 1 0 1 1 1 0 1
1 1 1 0 1 1 1 1 0
1 1 0 0 0 1 1 1 0
1 1 1 0 1 1 1 1 0
0 1 1 0 1 0 1 1 1
1 1 1 0 1 0 1 1 1
0 1 1 0 0 1 1 1 0
1 1 1 0 0 0 1 1 1
1 1 1 0 1 0 1 1 1
1 1 1 0 1 0 1 1 1
1 1 0 0 1 0 1 1 1
1 1 0 0 1 1 0 1 1
1 1 0 0 0 1 0 0 0
1 1 0 0 1 0 1 1 1
1 1 0 0 1 1 1 0 1
1 1 0 0 0 1 1 1 1
1 1 0 0 0 1 0 0 1
1 1 0 0 0 0 1 1 0
1 1 0 0 0 1 1 1 1
1 1 0 0 1 1 1 1 1
1 1 0 0 0 0 1 1 1
1 1 0 0 0 0 1 0 1
0 1 0 0 0 0 1 0 0
0 1 0 0 0 0 0 0 1
1 1 0 0 0 1 1 0 1
1 1 0 0 0 1 1 0 0
1 1 0 0 0 0 0 0 1
1 1 0 0 0 1 1 0 0
0 1 0 0 0 1 1 0 0
1 1 0 0 0 1 1 0 0
1 1 0 0 1 1 1 0 0
1 1 0 0 1 0 1 1 0
1 1 0 0 1 0 1 0 0
1 1 0 0 1 1 1 0 0
1 1 0 0 1 0 1 0 0
1 1 0 0 0 1 1 0 0
1 1 0 0 1 0 0 0 0
1 1 0 0 1 1 1 0 0
1 1 0 0 1 0 1 1 0
1 1 0 0 1 1 1 1 0
1 1 0 0 1 1 1 1 0
1 1 0 0 1 1 1 0 0
1 1 0 0 1 1 1 1 0
1 1 0 0 1 1 1 1 1
1 1 0 0 0 0 1 0 1
1 1 0 0 1 0 1 1 0
1 1 0 0 0 1 1 1 1
1 1 0 0 1 0 1 0 0
1 1 0 0 0 1 1 0 1
1 1 0 0 1 0 1 1 1
1 1 0 0 1 1 1 1 1
1 1 0 0 1 0 1 1 0
1 1 0 0 1 1 1 1 0
1 1 0 0 1 1 1 1 0
1 1 0 0 1 1 1 1 1
1 1 0 0 1 1 1 0 0
1 1 0 0 1 1 1 1 0
1 1 0 0 1 1 1 1 1
1 1 0 0 0 1 1 1 1
0 1 0 0 1 0 1 0 1
0 1 0 0 1 1 1 1 0
0 1 0 0 1 1 1 0 0
0 1 0 0 1 1 1 1 1
0 1 1 0 1 1 1 1 1
0 1 0 0 1 1 1 1 0
0 1 0 0 1 1 1 0 0
1 1 0 0 1 1 1 1 1
1 1 0 0 1 1 1 1 1
0 1 0 0 0 1 1 1 1
1 1 1 0 1 1 0 1 0
1 1 0 0 0 1 1 0 0
1 1 1 0 1 1 1 1 1
1 1 0 0 0 1 1 1 1
1 1 1 0 1 1 1 1 0
1 1 1 0 1 1 1 1 1
1 1 1 0 1 1 1 1 0
1 1 1 0 1 1 1 1 0
1 1 0 0 0 1 0 0 0
1 1 1 0 0 1 1 1 1
1 1 0 0 1 1 1 0 1
1 1 0 0 1 1 1 1 0
0 1 0 0 1 1 1 1 0
0 1 0 0 1 1 1 0 0
0 1 0 1 1 1 1 0 1
0 1 0 1 0 1 1 0 1
0 1 1 1 0 1 1 0 1
0 1 0 1 1 1 0 0 1
0 1 0 0 1 1 1 0 1
0 1 0 0 1 1 0 0 1
0 1 1 0 1 1 1 0 1
0 1 1 0 1 1 1 0 1
0 1 0 0 0 1 1 0 1
0 1 1 0 1 1 1 0 0
0 1 1 0 0 1 1 0 1
0 1 0 0 1 1 1 0 1
0 1 1 0 1 1 1 0 1
0 1 1 0 1 1 0 0 1
0 1 1 1 0 1 0 0 1
0 1 1 0 1 1 0 0 1
0 1 1 0 1 1 0 0 1
1 1 1 0 1 1 1 0 0
0 1 1 0 1 1 1 0 1
0 1 0 0 1 1 0 0 1
0 1 1 0 1 1 1 0 1
1 1 1 0 1 1 1 1 1
1 1 1 0 1 1 1 0 0
0 1 1 0 1 1 0 0 1
0 1 0 0 1 1 1 0 1
0 1 1 0 1 1 0 0 1
1 1 0 0 1 1 1 1 1
1 1 0 0 1 1 1 0 1
1 1 0 0 1 1 1 0 1
0 1 0 0 1 1 1 0 1
0 1 0 0 1 1 1 0 0
0 1 0 1 1 1 1 0 1
0 1 0 0 1 1 1 0 1
0 1 0 0 1 1 1 0 1
0 1 0 0 1 1 1 0 1
0 1 0 1 0 1 1 0 1
0 1 1 0 1 1 1 0 1
0 1 0 0 1 1 1 0 1
0 1 1 0 0 1 1 0 1
1 1 0 0 0 1 1 0 1
1 1 0 0 1 0 1 1 1
1 1 0 0 1 1 1 0 1
1 1 0 0 1 1 0 0 1
0 1 0 0 1 1 1 0 1
1 1 0 0 1 1 1 0 1
1 1 0 0 1 1 0 0 1
1 1 0 0 1 1 1 0 1
1 1 0 0 1 1 1 0 1
1 1 1 0 1 1 1 0 1
0 1 1 0 1 1 0 0 1
1 1 1 0 1 1 0 0 1
1 1 1 0 1 0 1 0 1
1 1 1 0 1 0 1 0 1
1 1 1 0 1 1 1 0 1
1 1 1 0 0 1 1 0 1
1 1 1 0 1 1 0 1 1
1 1 0 0 0 0 1 0 1
0 1 1 0 0 0 0 0 1
1 1 0 0 1 1 1 0 1
1 1 1 0 1 1 0 0 0
1 1 1 0 1 1 0 1 1
1 1 1 0 1 1 0 1 0
1 1 1 0 1 1 1 1 1
1 1 0 0 1 0 1 0 1
0 1 1 0 1 0 1 1 1
1 1 1 0 0 1 1 1 1
1 1 1 0 1 0 1 1 0
1 1 1 0 1 1 0 0 0
1 1 1 0 1 1 1 1 0
1 1 1 0 1 1 0 0 0
0 1 1 0 1 1 1 1 0
0 1 0 0 1 0 1 0 0
1 1 0 1 1 1 1 0 1
1 1 0 1 1 1 0 1 0
1 1 0 1 1 0 1 1 0
1 1 0 1 1 1 1 0 1
1 1 0 1 0 1 1 1 1
1 1 1 1 0 1 1 1 1
1 1 0 0 1 1 0 0 1
1 1 0 0 1 1 1 1 0
1 1 0 0 1 1 0 0 0
1 1 0 0 1 1 1 0 0
1 1 1 0 1 1 0 0 0
1 1 0 0 1 0 0 0 0
1 1 1 0 1 1 1 0 1
0 1 1 1 1 1 1 1 1
0 1 1 1 1 1 1 0 1
1 1 1 0 1 1 1 1 0
0 1 1 1 1 1 1 1 1
0 1 1 1 1 1 1 1 1
0 1 1 1 1 1 1 1 1
1 1 1 1 1 1 1 0 0
1 1 1 0 1 1 1 1 0
1 1 1 0 1 1 0 0 1
1 1 1 0 1 1 0 0 0
1 1 1 0 1 1 0 1 0
1 1 1 0 1 1 0 0 0
1 1 0 0 1 0 0 0 0
1 1 1 0 1 1 0 0 0
1 1 0 0 1 1 1 1 0
1 1 0 0 1 1 0 0 0
1 1 1 0 1 0 1 1 0
1 1 1 0 1 0 0 1 0
1 1 1 0 1 0 0 1 0
1 1 1 0 1 1 1 0 1
1 1 1 0 1 1 0 0 0
1 1 1 0 1 1 0 0 1
1 1 1 0 1 1 0 0 0
1 1 1 0 1 1 0 0 0
1 1 1 0 1 1 0 0 0
1 1 1 0 1 1 0 0 0
1 1 1 0 1 1 0 0 0
1 0 1 0 1 1 0 0 0
1 1 1 0 1 1 1 0 0
1 1 1 0 0 1 0 0 0
1 1 1 0 0 1 0 0 0
1 1 1 0 1 1 0 0 0
1 1 1 0 1 1 0 0 0
1 1 0 0 1 0 0 0 1
1 1 0 0 0 1 0 0 1
1 1 1 0 1 1 0 0 1
1 1 1 0 1 1 0 0 1
1 1 1 0 1 1 1 0 0
1 0 0 1 1 1 0 0 1
1 1 1 1 1 1 0 0 0
1 1 1 0 1 1 0 0 0
1 1 1 1 1 1 0 0 0
1 1 1 0 1 1 0 0 1
1 1 1 0 1 1 0 0 1
1 0 1 0 1 1 0 0 1
1 0 1 0 1 1 1 0 0
1 0 1 0 1 1 0 0 1
1 0 1 0 1 1 0 0 1
1 0 1 1 1 1 0 0 1
1 0 1 1 1 1 0 0 1
1 0 1 1 1 1 1 0 1
1 0 0 1 1 1 0 0 1
1 0 1 1 1 1 0 0 0
1 0 1 1 1 1 0 0 0
1 0 0 1 1 1 0 0 0
1 0 1 1 1 1 1 0 0
1 0 1 1 1 1 1 0 1
1 0 1 1 1 1 1 0 0
1 0 1 1 1 1 0 0 0
1 0 1 1 1 1 1 1 1
1 0 1 1 1 1 0 1 1
1 0 1 1 1 1 0 0 0
1 0 1 1 1 1 1 0 1
1 0 1 1 1 1 1 0 1
1 0 1 1 1 1 0 0 0
1 0 1 1 1 1 0 0 0
1 0 1 1 1 1 0 0 1
1 0 1 1 0 1 0 0 1
1 0 1 1 1 1 0 0 1
1 0 1 1 1 1 0 0 0
1 0 1 1 1 0 0 0 1
1 0 1 1 1 1 0 0 1
1 0 1 1 1 1 1 0 0
1 0 1 1 1 1 0 0 1
1 0 0 1 1 1 0 0 0
1 0 1 1 1 1 0 0 0
1 0 0 1 1 0 1 0 0
1 0 1 1 0 1 0 0 0
1 0 1 1 1 1 0 0 0
1 0 1 1 0 1 0 0 0
1 0 1 1 0 1 0 0 0
1 0 1 1 1 1 0 0 0
1 0 1 1 1 1 0 0 0
1 0 1 1 1 1 0 0 0
1 0 1 1 1 1 0 0 0
1 0 1 1 1 0 0 1 0
1 0 0 1 1 0 1 1 0
1 0 1 1 1 1 1 0 0
1 0 1 1 1 1 1 0 0
1 0 1 1 1 1 0 0 0
1 0 1 1 1 1 0 0 1
1 0 1 1 1 1 0 0 0
1 0 1 1 1 0 0 0 0
1 0 0 1 1 1 1 1 1
1 0 0 1 1 1 0 0 0
1 0 1 0 1 1 1 0 0
1 0 0 1 1 1 0 0 0
1 0 0 1 1 1 0 0 1
1 0 1 1 1 1 0 0 1
1 0 1 0 1 0 1 0 0
1 0 1 0 1 0 1 0 1
1 0 1 1 1 1 1 0 1
1 0 1 1 1 0 1 0 1
1 1 1 0 1 1 1 1 0
1 1 1 0 1 1 1 0 1
1 1 1 1 0 1 0 0 1
1 1 1 1 0 1 1 0 1
1 1 1 1 0 1 1 0 1
1 1 0 1 1 1 1 0 1
1 0 0 1 1 1 1 0 1
1 1 1 1 0 1 1 1 1
1 1 0 0 0 1 1 1 1
1 1 1 1 0 0 0 1 1
1 0 1 1 0 1 1 1 0
1 1 1 1 0 1 1 0 1
1 1 1 1 0 1 1 1 1
1 1 1 1 0 1 0 1 0
1 1 1 1 0 1 1 0 1
1 1 1 1 0 1 1 1 0
1 1 0 1 1 1 1 1 0
1 1 1 1 1 1 1 1 1
1 1 0 1 1 1 1 1 1
1 1 1 1 0 1 0 1 1
1 1 1 0 0 1 0 1 1
1 1 1 1 0 1 1 0 0
1 1 1 1 0 1 0 0 1
1 1 1 1 1 1 0 1 0
1 1 1 1 1 1 1 1 1
1 1 1 1 1 1 1 0 1
1 1 1 1 1 1 1 0 1
1 0 1 1 1 0 1 0 1
1 1 1 1 1 1 1 0 0
1 0 1 1 1 1 0 1 0
1 1 1 1 1 1 0 0 0
1 1 1 1 1 1 1 1 1
1 1 1 1 0 0 0 1 1
1 1 0 1 1 1 1 0 1
1 1 1 1 1 1 1 0 0
1 0 1 1 1 1 1 0 0
1 0 0 1 1 1 1 0 0
1 1 0 1 1 1 1 0 1
1 1 1 1 1 1 1 0 1
1 1 1 1 1 0 1 0 1
1 1 1 1 1 1 0 0 0
1 1 1 1 1 1 1 0 1
1 1 1 1 1 1 1 0 0
1 0 1 1 1 1 1 0 0
1 1 1 1 1 1 1 0 1
1 1 1 1 1 1 1 0 1
1 1 1 1 1 1 0 0 0
1 1 1 1 1 1 1 0 0
1 1 1 1 1 1 1 0 0
1 1 1 1 1 1 1 0 0
1 1 1 1 0 1 0 0 0
1 1 0 1 1 1 1 0 1
1 1 1 1 1 1 0 0 1
1 1 0 1 1 1 0 0 0
1 1 1 1 1 0 1 0 0
1 1 1 1 1 0 1 0 0
1 1 0 0 1 0 0 0 0
1 1 1 1 1 0 0 0 1
1 1 1 1 1 0 1 0 0
1 0 1 0 1 0 1 1 1
1 1 1 1 1 0 1 1 0
1 1 1 1 1 0 1 1 0
1 1 1 1 1 0 1 0 1
1 1 1 1 0 1 1 0 1
1 1 1 1 1 0 1 0 1
1 1 1 1 1 0 1 0 1
1 1 1 1 1 0 1 0 1
1 1 1 1 1 0 0 0 1
1 1 1 1 0 0 0 0 1
1 0 1 1 1 0 0 1 1
1 1 1 1 1 0 0 0 1
0 1 1 1 1 0 0 0 1
1 1 1 1 1 0 0 0 1
1 1 1 1 1 0 1 0 1
1 1 1 0 1 0 1 0 0
1 1 1 1 1 0 0 0 1
0 1 1 0 1 0 1 0 0
1 0 0 1 1 0 0 0 1
0 1 1 1 1 0 0 0 0
1 1 1 0 1 0 1 0 1
1 1 0 1 1 0 1 0 0
1 1 1 1 1 0 1 0 0
1 0 0 1 1 0 1 0 0
1 1 1 1 1 0 1 0 0
1 1 1 1 1 0 1 0 1
1 1 1 1 0 0 1 0 1
1 1 1 0 0 0 1 0 0
1 0 0 0 1 0 1 0 0
1 0 1 0 1 0 1 0 0
1 0 1 0 0 0 0 0 1
1 0 1 0 1 0 0 0 1
0 0 1 0 0 0 0 0 1
1 0 1 0 1 0 0 0 1
0 0 0 0 1 0 0 0 1
1 0 1 0 1 0 0 0 0
0 0 1 0 1 0 0 0 1
1 0 1 1 1 0 0 0 1
1 1 1 1 1 0 0 0 1
1 1 0 0 1 1 0 0 1
1 1 1 0 0 1 0 0 1
1 1 1 0 1 1 0 0 0
1 0 1 1 0 1 1 0 0
1 1 1 1 1 1 1 0 0
1 1 1 1 0 1 0 0 0
1 1 1 0 0 1 0 0 0
1 1 1 1 0 1 0 0 1
1 1 1 1 0 1 0 0 1
1 1 1 1 0 0 0 0 1
1 1 1 1 0 0 0 0 1
1 1 1 1 0 0 0 0 0
1 1 1 1 0 1 0 0 0
1 1 1 1 0 1 0 0 1
1 1 1 1 0 1 1 0 0
1 1 0 1 0 1 1 0 0
0 1 0 0 0 0 1 0 0
1 1 0 1 0 0 1 0 0
1 1 1 1 0 1 1 0 0
0 1 0 1 0 1 1 0 1
1 1 0 1 0 0 0 0 0
1 1 0 1 1 0 0 0 0
1 1 1 1 1 1 1 0 0
1 1 0 1 0 0 0 0 1
1 0 1 0 0 0 1 0 0
1 1 1 1 1 1 1 0 0
1 1 1 0 1 1 0 0 0
1 1 0 1 1 1 1 0 0
1 1 1 1 1 1 1 0 0
1 1 0 0 1 1 1 0 0
1 1 0 0 1 0 1 0 0
1 1 0 0 1 1 1 0 0
1 1 0 1 1 0 1 0 0
1 1 0 1 1 0 0 0 0
1 1 0 1 1 1 1 0 0
1 1 1 1 1 0 1 0 0
1 1 0 1 1 0 1 0 0
1 1 0 1 1 0 1 0 0
1 1 1 0 1 0 0 0 0
1 1 1 0 1 0 1 0 0
1 1 1 0 1 0 1 0 0
1 1 1 1 1 0 1 0 0
1 1 1 1 1 0 0 0 0
1 1 0 1 1 0 1 0 0
1 1 0 0 1 0 0 0 0
1 1 0 1 1 0 0 0 0
1 1 0 1 1 0 1 0 0
1 1 0 1 0 0 1 0 0
1 1 0 1 1 0 1 0 0
1 1 0 1 1 0 1 0 0
1 1 0 0 1 0 1 0 0
1 1 0 1 1 0 1 0 0
1 1 0 1 1 0 1 0 0
1 1 0 0 1 0 1 0 0
1 1 0 0 1 0 0 0 0
1 1 0 1 1 0 1 0 0
1 1 0 1 1 0 0 0 0
1 1 0 1 1 0 0 0 0
1 1 0 1 1 0 0 0 0
1 1 0 0 1 0 0 0 0
1 1 0 0 1 0 1 0 0
1 1 0 0 1 0 0 0 0
1 1 0 1 1 0 1 0 0
1 0 1 1 1 0 1 0 0
1 0 1 0 1 0 0 0 0
1 0 1 1 1 0 1 0 0
1 0 1 0 1 0 1 0 0
1 0 1 0 1 0 0 0 0
0 0 1 0 1 0 1 0 0
1 0 1 1 1 0 0 0 0
1 0 1 0 1 0 1 0 0
1 0 1 1 1 0 1 0 0
1 0 1 1 1 0 1 0 0
1 0 1 0 1 0 1 0 0
1 0 1 0 1 0 1 0 0
1 0 1 0 1 0 0 1 0
1 0 1 0 1 0 1 0 0
0 0 1 1 1 0 1 0 0
0 0 1 0 1 0 0 0 0
1 0 0 0 0 0 0 0 0
0 0 1 0 1 0 1 0 0
1 0 1 0 1 0 1 0 0
1 0 1 0 1 0 1 0 0
0 0 1 0 1 0 1 0 0
0 0 1 0 1 0 1 1 0
0 0 1 0 1 0 0 1 0
0 0 1 1 1 0 1 0 0
0 0 1 0 1 0 1 0 0
0 0 1 0 0 0 1 0 0
0 0 1 0 1 0 1 0 0
0 0 1 0 1 0 1 0 0
0 0 1 0 1 0 1 0 0
0 0 1 0 1 0 1 0 0
0 0 1 0 1 0 0 0 0
0 0 1 0 1 0 1 0 0
0 0 1 0 1 0 1 0 0
0 0 1 0 1 0 1 0 0
0 0 1 0 1 0 1 0 0
0 0 1 0 1 0 0 0 0
0 0 1 0 1 0 1 0 0
0 0 1 0 1 0 0 0 0
0 0 1 0 1 0 1 0 0
0 0 1 0 1 0 1 0 0
0 0 1 0 1 0 1 0 0
0 0 1 0 1 0 1 0 0
0 0 1 0 1 1 1 1 0
0 1 1 1 1 1 1 0 0
0 1 0 0 1 1 1 1 0
0 0 1 1 1 0 1 1 0
0 0 0 0 1 0 1 1 0
0 0 1 0 1 0 1 0 0
0 0 1 1 1 0 0 1 0
0 0 1 0 1 1 0 1 0
0 0 1 0 1 1 0 0 0
0 0 1 0 1 1 1 0 0
0 0 1 1 1 1 1 0 0
0 0 1 0 1 0 0 0 0
0 0 0 1 1 0 1 0 0
0 0 1 0 1 1 1 0 0
0 0 1 1 1 0 1 0 0
0 0 1 1 1 0 1 0 0
0 0 1 1 1 0 1 1 0
0 0 1 1 1 1 1 0 0
0 0 1 0 1 0 1 0 0
0 0 1 0 1 0 1 0 0
0 0 1 1 1 0 0 0 0
0 0 1 1 1 0 0 1 0
0 0 1 1 1 0 0 1 0
0 0 1 0 1 0 1 1 0
0 0 1 1 1 0 1 1 0
0 0 1 1 1 0 1 1 0
0 0 1 1 1 0 1 1 0
0 0 1 1 1 0 1 1 0
0 0 1 0 1 0 1 1 0
0 0 1 0 1 0 0 1 0
0 0 1 1 1 0 1 1 0
0 0 1 0 1 0 1 1 0
0 0 1 1 1 0 1 1 0
0 0 1 1 1 0 1 1 0
0 0 1 1 1 0 1 1 0
0 0 1 0 1 0 1 1 0
0 0 1 0 1 0 1 1 0
0 0 1 0 1 0 1 0 0
0 0 1 0 1 0 1 1 0
0 0 1 0 1 0 1 0 0
0 0 0 0 1 0 1 1 0
0 0 0 0 1 0 1 1 0
0 0 1 0 1 0 1 1 0
0 0 1 0 1 0 1 1 0
0 0 1 1 1 0 1 1 0
0 0 1 0 1 0 1 0 0
0 0 1 0 1 0 1 0 0
0 0 1 0 1 0 1 0 0
0 0 1 0 1 0 1 0 0
0 0 1 0 1 0 0 1 0
0 0 1 0 1 0 1 1 0
0 1 1 0 1 0 1 1 0
0 0 1 0 1 0 1 1 0
0 0 1 0 1 0 1 1 0
0 0 1 0 1 0 1 0 0
0 0 1 0 1 0 1 0 0
0 0 1 0 1 0 1 0 0
0 0 1 0 1 0 0 0 0
0 0 1 0 1 0 0 1 0
0 0 1 0 1 0 1 1 0
0 0 1 0 1 0 1 0 0
0 0 1 0 1 0 1 1 0
0 0 1 0 1 0 1 1 0
0 0 1 0 1 0 1 0 0
0 0 1 0 1 0 1 0 0
0 1 1 0 1 0 1 0 0
0 1 1 0 1 0 1 0 0
0 0 1 0 1 0 1 1 0
0 1 1 0 1 0 1 1 0
0 1 1 0 1 0 0 1 0
0 1 1 0 1 0 1 0 0
0 1 1 0 1 0 1 1 0
0 1 1 0 1 0 1 1 0
0 1 1 0 1 0 1 0 0
0 1 1 0 1 0 0 0 0
0 0 1 0 1 0 0 1 0
0 1 1 0 1 0 1 1 0
0 0 1 1 1 0 1 0 0
0 1 1 0 1 0 1 1 0
0 1 1 1 1 0 1 1 0
0 1 1 0 1 0 1 0 0
0 0 1 0 1 0 1 0 0
0 0 1 0 1 0 0 1 0
0 0 1 0 1 0 1 1 0
0 1 0 0 1 0 1 1 0
0 1 1 0 1 0 1 1 0
0 1 1 0 1 0 1 1 0
0 1 1 0 1 0 1 1 0
0 1 1 0 1 0 1 0 0
0 1 1 0 1 0 1 0 1
0 1 1 0 1 0 1 0 1
0 1 0 0 1 0 0 1 1
0 1 1 0 1 0 0 1 1
0 1 1 0 1 0 0 1 0
0 1 1 0 1 0 1 0 1
0 1 0 0 1 0 1 1 0
0 1 1 0 1 0 1 0 0
0 0 1 0 1 0 1 1 0
0 1 1 0 1 0 1 1 0
0 0 1 0 1 0 0 1 0
0 1 0 0 1 0 1 1 0
0 1 1 0 1 0 1 1 0
0 1 1 0 1 0 1 1 0
0 1 1 0 1 0 1 1 0
0 1 1 0 1 0 1 0 0
0 0 1 0 1 0 1 1 0
0 1 1 0 1 0 1 1 0
0 0 1 0 1 0 1 1 0
0 1 1 0 0 0 1 1 0
1 1 1 0 1 0 1 0 0
1 1 1 0 1 0 1 0 0
1 1 1 0 1 0 1 1 0
1 1 1 0 1 0 1 1 0
1 1 0 0 1 0 1 1 0
1 0 1 0 1 0 1 0 0
0 0 0 0 1 0 1 0 0
1 0 1 0 1 0 1 1 0
0 0 1 0 0 0 1 0 0
1 0 1 0 1 0 0 0 0
1 1 0 0 1 0 1 0 0
1 1 0 0 1 0 1 1 0
1 1 0 0 1 0 1 1 0
1 1 1 0 1 0 1 1 0
1 1 0 0 1 1 1 1 0
1 1 1 0 1 0 0 1 0
1 1 1 0 0 1 0 0 0
1 1 1 0 1 1 0 1 0
0 1 1 0 1 1 1 1 0
1 1 1 0 1 0 1 1 0
0 1 1 0 0 1 1 0 0
0 1 1 0 0 1 0 0 0
0 1 1 0 0 1 1 0 0
0 1 1 0 0 1 1 0 0
0 1 1 0 0 1 1 0 0
0 1 0 0 0 1 1 0 0
0 1 0 0 1 0 1 0 1
1 1 1 0 1 1 1 0 0
1 1 0 0 1 1 1 0 1
0 1 1 0 1 1 0 1 0
0 1 1 0 1 1 0 1 1
0 1 0 0 1 1 1 0 1
0 1 1 0 1 1 0 0 1
0 1 0 0 0 1 0 0 1
0 1 0 0 1 1 1 0 1
0 1 1 0 1 1 1 1 0
0 1 1 0 1 1 0 1 1
0 1 1 0 1 1 0 1 1
0 1 1 0 1 1 0 1 1
0 1 1 0 0 1 0 1 0
0 1 1 0 1 0 0 1 0
1 1 1 0 1 0 0 1 0
1 1 1 0 0 1 0 1 0
1 1 1 0 1 0 0 1 0
1 1 1 0 1 1 1 1 0
1 1 1 0 0 1 0 0 0
1 1 1 0 1 1 0 1 0
1 1 1 0 0 1 0 0 0
1 1 1 0 1 1 0 0 0
1 1 0 0 1 1 1 0 0
1 1 1 0 1 1 0 0 0
1 1 1 0 1 0 1 0 0
1 1 0 0 1 1 1 0 0
1 1 0 0 0 0 0 1 0
0 1 0 0 1 0 1 0 0
0 1 1 0 1 1 1 1 0
1 1 1 0 1 1 1 1 0
0 1 1 0 1 1 1 0 0
0 1 1 0 1 1 0 1 0
0 1 1 0 1 1 0 1 0
0 1 1 0 1 1 1 1 0
0 1 1 0 1 1 0 0 0
0 1 1 0 1 1 0 1 0
0 1 1 0 1 1 0 1 0
0 1 1 0 1 1 1 0 0
0 1 1 0 0 1 1 0 0
1 1 0 0 1 1 0 0 0
1 1 0 0 0 1 1 1 0
0 0 1 0 0 0 1 0 0
1 0 0 0 1 0 0 1 0
1 1 0 0 1 1 1 0 0
1 1 0 0 1 1 1 1 0
0 1 0 0 1 0 1 0 1
1 1 1 0 1 1 0 0 0
1 1 1 0 1 0 1 0 0
1 1 1 0 1 0 1 0 0
1 1 1 0 0 0 1 0 0
1 1 0 0 0 1 1 0 0
1 1 0 0 0 1 1 0 0
0 1 0 0 1 0 1 0 0
1 1 1 0 1 0 0 0 0
1 1 1 0 1 0 1 0 0
1 1 1 1 1 1 0 0 0
1 1 1 1 1 0 0 0 0
1 1 1 1 1 0 0 0 0
1 0 1 1 1 1 1 1 0
1 1 0 0 1 0 1 1 0
1 1 0 1 1 0 1 1 0
1 1 0 0 1 1 1 1 0
1 1 0 1 0 1 0 1 0
1 0 0 1 1 1 1 1 0
1 0 0 1 1 1 1 1 0
1 0 0 0 1 0 1 1 0
1 0 0 1 1 0 1 1 0
1 0 0 1 1 1 1 1 0
1 0 1 0 1 1 1 0 0
1 1 1 1 1 0 1 1 0
1 1 0 0 1 0 1 1 0
1 0 1 0 1 1 1 1 0
1 1 1 0 1 0 1 1 0
1 1 1 1 1 0 1 1 0
1 1 1 0 1 1 1 1 0
1 1 1 0 1 1 1 1 0
1 1 1 1 1 0 1 1 0
1 1 1 1 1 1 1 1 0
1 1 0 0 1 1 1 1 0
1 0 0 1 0 0 1 1 0
1 1 0 0 1 1 1 1 0
1 1 0 1 1 1 1 1 0
1 1 1 1 1 1 1 1 0
1 1 1 1 1 0 1 1 0
1 1 1 0 1 0 1 1 0
1 1 1 0 1 0 1 1 0
1 1 1 1 1 0 0 1 0
1 1 1 1 1 0 1 1 0
1 1 1 1 1 1 1 1 0
1 1 1 1 1 0 0 1 0
1 1 1 1 1 0 1 0 1
1 1 1 1 1 1 1 0 0
0 1 1 0 1 0 1 1 1
1 1 1 1 1 0 0 0 1
1 1 1 1 1 1 0 1 0
1 1 1 0 1 1 1 1 1
1 1 1 1 1 1 1 1 0
1 1 1 1 1 1 1 1 0
1 1 1 0 1 1 1 1 0
1 1 1 1 1 0 1 1 0
1 1 1 1 1 0 1 1 0
1 1 1 1 1 0 1 0 1
1 1 1 1 1 0 1 1 1
1 1 1 1 1 1 1 0 1
1 1 1 0 1 0 0 1 1
1 1 1 0 1 1 1 0 0
1 1 1 1 1 1 0 0 1
1 1 1 1 1 1 0 0 1
1 1 1 1 1 1 1 1 0
1 1 1 1 1 0 1 1 0
1 1 1 1 1 1 0 1 0
1 1 1 0 1 1 1 0 1
1 1 1 0 1 1 0 0 1
1 1 1 0 1 1 0 0 1
0 1 1 1 1 0 1 0 1
1 1 1 1 1 1 1 0 1
1 1 1 1 0 0 1 0 1
1 1 1 0 1 0 1 0 0
1 1 1 1 0 0 1 0 1
1 1 1 1 1 0 1 0 1
1 1 1 1 1 0 1 1 0
1 1 1 0 1 0 1 1 1
0 1 1 1 1 0 1 1 1
1 1 1 0 1 0 1 1 0
1 1 1 0 1 1 1 1 1
0 1 1 1 1 0 1 0 0
1 1 1 1 1 1 1 1 0
1 1 1 0 1 1 1 1 0
0 1 1 0 1 0 1 0 0
1 1 1 0 1 0 1 1 0
1 1 1 0 1 0 1 1 0
1 1 1 1 1 0 0 1 0
1 1 1 1 1 0 1 1 1
1 1 1 1 1 0 1 1 1
1 1 1 1 1 0 1 1 0
1 1 1 1 1 1 1 1 0
1 1 1 1 1 0 1 1 0
1 1 1 0 1 1 0 1 0
1 1 1 1 1 0 1 1 1
0 1 1 1 1 1 1 1 0
0 1 1 1 1 1 1 0 1
0 1 1 0 1 0 1 1 1
1 1 1 0 1 0 1 1 1
0 1 1 1 1 0 1 1 0
1 1 1 1 1 0 1 0 1
1 1 1 1 1 0 0 0 0
1 1 1 0 1 0 1 1 1
1 1 1 1 1 0 0 1 0
0 1 1 1 1 0 1 1 0
1 1 1 1 1 1 0 0 0
1 1 1 1 1 0 1 1 1
1 1 1 1 1 0 1 1 1
1 1 1 0 1 0 1 1 1
1 1 1 1 1 0 1 1 1
1 1 1 1 1 0 1 1 1
1 1 1 1 1 0 1 1 1
1 1 1 1 1 0 0 0 1
1 1 1 0 1 1 0 1 1
1 1 1 1 1 1 1 1 1
1 1 1 1 1 1 1 1 1
1 1 1 1 1 0 1 1 1
0 1 1 0 1 0 1 1 1
1 1 0 0 1 0 0 1 1
1 1 1 0 1 0 0 1 0
1 1 1 0 1 0 1 1 1
0 1 1 0 1 0 0 1 1
1 1 1 0 1 1 0 1 0
1 1 1 0 1 1 0 1 1
1 1 1 0 1 0 0 1 0
1 1 1 0 1 0 0 1 0
1 1 1 1 1 0 1 1 0
1 1 1 0 1 0 0 1 0
1 1 1 1 1 1 0 1 0
1 1 1 0 1 0 1 1 0
1 1 1 1 1 0 0 1 0
1 1 1 0 1 0 1 1 0
1 1 1 1 1 0 1 1 0
1 1 1 1 1 0 1 0 1
1 1 1 0 1 0 1 1 0
1 1 1 1 1 0 1 1 0
1 1 1 0 1 0 1 1 0
1 1 1 1 1 0 1 0 0
1 1 0 1 1 0 1 0 0
1 1 1 1 1 0 1 0 0
1 1 1 0 1 0 1 1 0
0 1 1 0 1 1 1 0 1
0 1 1 1 1 1 1 0 0
0 1 1 0 1 0 1 1 1
0 1 1 0 0 0 1 1 1
0 1 1 1 1 0 1 1 0
1 1 1 1 1 1 1 0 1
1 1 1 1 1 1 1 1 1
1 1 1 1 1 0 0 0 1
1 1 1 1 0 1 0 1 0
0 1 1 1 1 0 1 0 0
1 1 1 1 1 1 0 0 0
1 1 1 1 1 1 1 1 0
1 1 1 1 1 1 1 1 1
1 1 1 1 1 0 1 1 1
1 1 1 1 1 0 1 0 0
1 1 1 1 1 0 1 0 0
1 1 1 1 1 0 1 1 1
1 1 1 0 0 1 1 1 1
1 1 1 1 1 1 1 0 1
1 1 1 0 0 0 0 0 1
1 1 1 0 1 1 0 0 1
1 1 1 1 1 0 1 0 0
0 1 1 1 1 0 1 0 1
0 1 0 0 1 0 1 0 1
0 1 1 0 1 0 1 0 1
1 1 1 0 0 0 1 0 1
0 1 1 1 0 1 1 0 1
1 1 1 1 1 0 1 1 0
0 1 1 1 1 0 1 0 1
0 1 1 0 1 0 1 1 0
0 1 1 1 1 0 1 1 0
0 1 1 1 1 1 1 0 0
0 1 1 0 1 1 1 0 0
0 1 1 1 1 0 1 1 0
0 1 1 1 1 0 1 1 0
1 1 1 1 1 0 1 0 0
1 1 1 1 1 1 0 0 1
1 1 1 0 0 0 1 1 0
1 1 1 0 1 0 1 1 0
1 1 1 1 1 1 1 1 1
0 1 1 1 1 1 1 0 0
1 1 1 1 1 0 1 1 0
0 1 1 1 1 0 0 1 1
0 1 1 1 1 1 1 0 1
1 1 1 1 1 0 1 1 0
1 1 1 0 1 1 1 1 0
1 1 1 1 1 0 1 1 1
1 1 1 1 1 0 1 1 1
1 1 1 0 1 1 1 1 1
1 1 1 1 1 1 1 1 0
1 1 1 0 1 1 1 0 0
1 1 1 0 1 1 1 1 0
1 1 1 0 1 1 1 0 1
1 1 1 0 1 0 1 1 0
0 1 1 1 1 0 1 1 1
1 1 1 1 1 1 0 0 1
1 1 1 1 1 0 1 0 0
0 1 1 1 1 0 1 1 1
1 1 1 1 1 0 1 0 0
0 1 1 1 1 0 1 0 1
0 1 1 1 1 0 1 1 0
0 1 1 0 1 0 0 0 0
0 1 0 0 1 0 0 0 1
0 1 0 0 1 0 1 0 0
0 1 1 0 1 1 0 0 1
0 1 1 0 1 0 1 0 1
0 1 1 0 1 0 1 0 1
0 1 1 0 1 1 0 0 0
0 1 0 0 1 0 0 0 0
0 1 1 0 1 0 0 0 0
0 1 1 0 1 0 1 0 0
0 0 1 1 1 1 1 0 0
0 1 1 1 0 0 1 0 0
1 1 1 1 1 0 1 0 0
0 1 0 0 1 0 0 0 0
1 1 1 0 1 0 0 0 0
1 1 1 0 1 1 0 0 0
1 1 1 0 1 0 0 0 0
1 1 1 0 1 0 0 0 0
0 1 1 0 1 0 0 0 0
1 1 1 0 1 1 0 0 0
0 1 1 0 1 0 0 0 0
0 1 1 0 1 0 0 0 0
1 1 1 0 1 1 0 0 0
1 1 1 0 0 0 0 0 0
1 1 1 0 1 0 1 0 0
1 1 1 0 1 1 1 0 0
1 1 1 1 1 0 1 0 0
1 1 1 0 0 0 1 0 0
1 1 1 0 1 0 1 0 0
1 1 1 1 1 0 1 0 0
1 1 1 1 1 0 1 0 0
1 1 1 0 1 0 1 0 0
1 1 1 1 1 0 1 0 0
1 1 1 1 1 0 1 0 0
1 1 1 0 1 0 1 0 0
1 1 1 0 1 0 1 0 0
1 1 1 0 1 1 1 0 0
1 1 1 0 1 0 1 0 0
0 1 1 0 1 1 1 0 0
0 1 1 0 1 0 1 0 0
1 1 1 0 0 0 1 0 0
1 1 1 0 1 0 1 0 0
1 1 1 0 1 0 1 0 0
1 1 1 0 1 1 1 0 0
1 1 1 0 1 0 1 0 0
1 1 1 0 1 0 0 0 0
1 1 1 0 1 0 0 0 0
1 1 1 0 0 0 1 0 0
1 1 1 0 1 0 1 0 0
1 1 1 0 1 0 1 0 0
1 1 1 0 1 0 1 0 0
1 1 1 0 1 1 0 0 0
1 1 1 0 1 0 1 0 0
1 1 1 0 1 1 0 0 0
0 1 0 0 1 1 1 0 0
1 1 1 1 1 0 0 0 0
1 1 1 0 1 0 1 0 0
1 1 0 0 1 1 0 0 0
1 1 1 0 1 0 1 0 0
1 1 1 0 1 0 1 0 0
1 1 1 0 0 1 1 0 0
1 1 1 0 0 0 1 0 0
1 1 1 0 1 1 0 0 0
1 1 1 0 0 1 0 0 0
0 1 1 0 1 0 1 0 0
1 1 1 0 1 0 1 0 0
0 1 1 0 1 1 1 0 0
1 1 1 0 1 1 1 0 0
1 1 1 0 1 0 1 0 0
1 1 1 0 1 1 1 0 0
0 1 1 0 1 1 1 0 0
0 1 1 0 0 1 1 0 0
0 1 1 0 1 0 0 0 0
0 1 1 1 1 0 1 0 0
1 1 1 1 1 0 1 0 0
1 1 1 1 1 0 1 0 0
1 1 1 0 1 1 0 0 0
1 1 1 0 1 1 1 0 0
1 1 1 0 1 0 1 0 0
1 1 1 0 1 0 1 0 0
1 1 1 1 0 1 1 0 0
1 1 1 0 0 0 1 0 0
1 1 1 0 0 1 1 0 0
1 1 1 0 1 0 1 0 0
1 1 1 0 0 0 1 0 0
0 1 1 0 1 0 1 0 0
1 1 1 1 0 1 1 0 0
1 1 1 0 0 0 1 0 0
1 1 1 0 1 0 1 0 0
0 1 1 0 0 1 1 0 0
1 1 1 0 1 0 1 0 0
1 1 1 0 1 0 1 0 0
1 1 1 1 1 0 1 0 0
1 1 1 1 1 0 1 0 0
1 1 1 0 1 1 1 0 0
1 0 1 0 1 1 1 0 0
1 1 1 0 1 1 1 0 0
1 1 1 0 1 1 1 0 0
1 1 1 0 1 1 1 0 0
1 1 1 0 1 0 1 0 0
1 1 1 0 1 0 1 0 0
1 1 1 0 1 1 1 0 0
1 1 1 0 1 1 1 0 0
1 1 1 0 0 1 0 0 0
1 1 1 0 1 1 1 0 0
1 1 1 0 1 1 1 0 0
1 1 1 0 0 1 1 0 0
1 1 1 0 1 1 1 0 0
1 1 1 0 1 0 1 0 0
1 1 1 0 1 1 1 0 0
1 1 1 0 1 1 1 0 0
1 1 1 0 1 0 1 0 0
1 1 1 0 1 0 0 0 0
0 1 1 0 1 1 1 0 0
0 1 1 0 1 1 1 0 0
1 1 0 0 1 1 1 0 0
1 1 1 0 1 0 1 0 0
1 1 1 0 1 1 1 0 0
1 1 1 0 1 1 1 0 0
1 1 1 0 1 1 1 0 0
1 1 1 0 1 1 1 0 0
1 1 1 0 1 1 1 0 0
1 1 1 0 1 0 1 0 0
1 1 1 0 1 0 1 0 0
1 1 0 0 1 1 1 0 0
1 1 1 1 1 1 1 0 0
1 1 1 0 1 1 1 0 0
1 1 1 0 0 0 1 0 0
1 1 1 0 0 1 0 0 0
1 1 1 0 1 0 1 0 0
1 1 1 0 1 0 1 0 0
1 1 1 0 0 0 1 0 0
1 1 0 0 1 1 1 0 0
1 1 1 0 1 0 1 0 0
1 1 1 0 1 1 1 0 0
1 1 1 0 1 1 0 0 0
1 1 1 0 0 1 0 0 0
1 1 1 0 1 0 0 0 0
1 1 1 0 0 1 1 0 0
1 1 1 0 1 1 1 0 0
1 1 1 0 1 0 1 0 0
1 1 1 0 1 0 1 0 0
1 1 1 0 1 1 1 0 0
1 1 1 0 1 1 1 0 0
1 1 1 0 1 0 1 0 0
1 1 1 0 1 0 1 0 0
1 1 1 0 1 0 1 0 0
1 1 1 0 1 0 1 0 0
1 1 1 1 1 1 1 0 0
1 1 1 0 1 0 1 0 0
1 1 1 0 1 0 1 0 0
1 1 1 0 0 0 1 0 0
1 1 1 0 1 1 1 0 0
1 1 1 0 1 0 1 0 0
1 1 0 0 1 0 0 0 0
1 1 1 0 1 1 1 0 0
1 1 1 0 0 0 1 0 0
1 1 1 0 0 0 1 0 0
1 1 0 0 1 1 1 0 0
1 1 1 0 1 1 1 0 0
1 1 1 0 0 1 1 0 0
1 1 1 0 1 1 1 0 0
1 1 1 0 1 1 1 0 0
1 1 1 0 1 0 1 0 0
1 1 1 0 1 1 1 0 0
1 1 1 0 0 0 1 0 0
1 1 1 0 1 0 1 0 0
1 1 1 0 1 1 1 0 0
1 1 1 0 1 0 1 0 0
1 1 1 0 1 0 1 0 0
1 1 1 0 1 1 1 0 0
1 1 1 0 1 0 1 0 0
1 1 1 0 1 0 1 0 0
1 1 1 0 0 1 1 0 0
1 1 1 0 1 0 0 0 0
0 0 1 0 1 1 0 0 0
1 1 1 0 1 0 1 0 0
1 1 1 0 1 1 1 0 0
1 0 1 0 1 0 1 0 0
1 1 0 0 1 0 1 0 0
1 1 1 0 1 1 0 0 0
1 1 1 1 1 1 0 0 0
1 1 1 0 1 0 0 0 0
1 1 1 0 1 1 0 0 0
1 1 1 1 1 0 1 0 0
1 1 1 0 1 0 1 0 0
1 1 1 1 1 0 1 0 0
1 1 1 0 1 1 0 0 0
1 1 1 0 1 0 0 0 0
1 1 1 0 1 0 0 0 0
1 1 1 0 1 1 1 0 0
1 1 1 0 1 0 1 0 0
1 0 1 0 1 1 1 0 0
1 1 1 0 1 1 0 0 0
1 1 0 0 1 0 0 0 0
1 1 1 0 1 0 0 0 1
1 1 0 0 1 0 0 0 0
1 1 1 1 0 0 0 0 0
1 1 1 0 1 1 0 0 0
1 1 0 0 1 0 0 0 0
0 1 1 0 1 1 1 0 0
0 1 1 0 1 0 0 0 0
1 1 1 0 1 1 1 0 0
1 1 1 0 1 1 0 0 0
0 1 1 0 1 0 1 0 0
1 1 1 1 1 0 0 0 1
1 1 1 0 1 0 0 0 1
1 1 1 0 1 0 0 0 1
1 1 1 0 0 0 0 0 0
1 1 1 0 1 1 0 0 0
1 1 0 0 1 0 0 0 0
1 1 0 1 1 0 1 0 0
0 1 1 1 1 1 0 0 0
1 1 1 0 1 0 1 0 0
0 1 1 0 0 1 0 0 0
0 1 1 0 0 1 0 0 0
0 1 1 0 0 1 1 0 0
0 1 1 0 0 1 1 0 0
0 1 1 1 1 1 0 0 0
0 0 0 0 0 0 1 0 0
0 1 0 0 0 0 1 0 0
1 1 0 0 1 1 0 0 0
1 1 0 0 1 0 0 0 0
1 1 0 0 1 0 0 0 0
1 1 0 0 1 0 0 0 0
1 1 0 0 1 1 0 0 0
1 1 0 0 1 1 0 0 0
1 1 0 0 1 0 0 0 0
1 1 1 0 1 1 1 0 0
1 1 0 0 1 0 1 0 0
0 1 1 0 1 0 1 0 0
0 1 1 0 1 0 1 0 0
1 1 0 1 1 0 1 0 0
1 1 1 0 0 1 1 0 0
1 1 1 0 1 1 1 1 0
1 1 1 0 1 1 1 0 0
1 1 1 0 0 1 1 1 0
1 1 1 0 1 0 1 1 0
1 1 1 0 1 0 1 0 0
1 1 1 0 1 0 1 1 0
1 1 1 0 1 1 1 0 0
1 1 1 0 1 0 1 0 1
1 1 0 0 0 0 1 1 1
1 1 1 0 1 0 1 0 0
1 1 0 0 1 0 1 1 1
1 1 1 0 0 0 0 1 0
1 1 0 0 1 1 1 0 0
1 1 1 0 1 0 1 1 0
1 1 1 0 0 1 0 1 0
1 1 1 0 1 1 0 1 0
1 1 1 0 1 1 0 1 0
1 1 0 0 1 1 0 1 0
1 1 0 0 1 0 0 1 0
1 1 0 0 1 0 0 1 0
1 1 0 0 1 1 0 1 0
1 1 0 0 1 0 0 1 0
1 1 0 0 1 1 0 1 0
0 1 0 0 1 0 0 1 0
0 1 0 0 1 1 0 1 0
1 1 0 0 1 0 0 1 0
0 1 1 0 1 1 0 1 0
1 0 1 0 0 0 0 1 0
1 1 1 0 0 0 0 1 0
1 1 0 0 1 0 0 1 0
1 1 1 0 0 1 0 1 0
0 1 1 0 0 1 0 1 0
0 0 1 0 1 1 0 1 0
0 1 1 0 1 1 0 1 0
0 1 0 0 1 1 0 1 0
0 1 0 0 0 0 0 1 0
0 1 1 0 1 1 0 0 0
0 1 1 0 1 1 0 1 0
1 1 1 0 1 0 0 1 0
1 1 1 0 0 0 0 1 0
0 1 1 0 1 1 0 1 0
1 1 1 0 1 1 0 1 0
0 1 1 0 1 1 1 1 0
0 1 1 0 1 1 0 1 0
0 1 0 0 1 1 0 1 0
1 1 0 0 1 0 0 1 0
1 1 0 0 1 1 0 1 0
1 1 1 0 1 1 0 1 0
1 1 0 0 1 1 0 1 0
1 1 1 0 1 1 0 1 0
1 1 1 0 1 1 0 1 0
0 1 0 0 1 1 0 1 0
0 1 0 0 1 1 0 1 0
0 1 1 0 1 1 0 1 0
1 1 0 0 1 1 0 1 0
1 1 1 0 1 1 0 1 0
1 1 0 0 1 1 0 1 0
1 1 1 0 1 0 0 1 0
1 1 1 0 1 1 0 1 0
1 1 0 0 1 0 0 1 0
1 1 1 0 1 1 0 1 0
0 1 1 0 1 1 0 1 0
1 1 1 0 1 1 0 1 0
0 1 1 0 1 0 0 1 0
0 1 0 0 1 0 0 1 0
0 1 1 0 1 0 0 1 0
0 1 0 0 1 1 0 1 0
0 1 1 0 1 1 0 0 0
0 1 1 0 1 0 0 0 0
0 1 1 0 1 1 0 0 0
0 1 0 0 1 1 0 1 0
0 1 1 0 1 1 0 1 0
0 1 0 0 1 0 0 1 0
0 1 0 0 1 1 0 1 0
0 1 0 0 1 1 0 1 0
0 1 1 0 1 1 1 1 0
0 1 1 0 1 1 1 1 0
0 1 0 0 1 1 1 1 0
0 1 0 0 1 1 0 1 0
0 1 0 0 1 1 1 1 0
0 1 0 0 1 1 1 1 0
0 1 0 0 1 1 1 1 0
0 1 0 0 1 0 0 1 0
1 1 0 0 1 1 0 1 0
0 1 0 0 0 1 1 1 0
1 1 0 0 1 1 0 1 0
1 1 0 0 1 1 1 1 0
1 1 0 0 1 1 1 0 0
1 1 0 0 1 0 1 1 0
1 1 0 0 1 1 0 0 0
1 1 0 0 1 0 1 1 0
1 1 0 0 1 0 1 0 0
1 1 0 0 1 0 1 1 0
0 1 0 0 0 1 1 1 0
1 1 0 0 0 1 1 1 0
1 1 0 0 0 1 0 1 0
1 1 0 0 1 1 1 1 0
1 1 0 0 1 1 1 1 0
1 1 0 0 1 0 1 1 0
1 1 0 0 1 1 1 1 0
1 1 0 0 1 1 1 1 0
1 1 0 0 0 0 1 1 0
1 1 0 0 1 0 0 0 0
1 1 0 0 1 0 1 0 0
1 1 0 0 1 1 1 0 0
1 1 0 0 1 1 1 0 0
0 1 0 0 1 0 1 0 0
0 1 0 0 1 0 1 0 0
0 0 0 0 1 0 1 0 0
0 1 0 0 1 1 1 0 0
0 1 0 0 1 1 0 0 0
1 1 0 0 1 1 0 1 0
0 1 0 0 1 0 0 1 0
0 1 0 0 1 1 1 1 0
0 1 0 0 1 0 0 1 0
0 1 0 0 1 0 0 1 0
0 1 0 0 1 1 1 0 0
0 1 0 0 1 1 0 1 0
0 1 0 0 1 0 1 1 0
0 1 0 0 1 1 0 0 0
0 1 0 0 1 1 1 0 0
0 1 0 0 1 1 1 0 0
0 1 0 0 1 0 1 1 0
0 1 0 0 1 1 0 0 0
0 1 0 0 0 1 1 1 0
1 1 0 0 1 1 0 1 0
1 1 0 0 1 1 0 0 0
1 1 0 0 1 1 0 1 0
1 1 0 0 1 1 1 0 0
1 1 0 0 1 1 0 0 0
1 1 0 0 1 1 1 1 0
1 1 0 0 1 0 1 1 0
1 1 1 0 1 0 0 1 0
0 1 0 0 1 1 0 1 0
1 1 0 0 1 1 1 1 0
1 1 0 0 1 1 0 1 0
1 1 1 0 1 1 1 1 0
0 1 0 0 1 1 0 1 0
1 1 0 0 1 1 1 1 0
1 1 0 0 1 1 1 1 0
0 1 0 0 1 1 0 1 0
1 1 0 0 1 1 1 0 0
1 1 0 0 0 0 1 1 0
0 1 0 0 1 1 1 0 0
1 1 1 0 1 1 0 1 0
0 1 0 0 1 1 1 0 0
0 1 0 0 1 1 0 0 0
0 1 0 0 1 1 1 1 0
0 1 0 0 1 1 1 1 0
0 1 0 0 1 1 1 1 0
1 1 0 0 1 1 0 1 0
1 1 0 0 0 1 1 1 0
1 1 1 0 1 0 1 1 0
0 1 1 0 1 1 0 1 0
0 1 1 0 1 1 0 1 0
0 1 1 0 0 1 0 1 0
0 1 0 0 1 0 0 1 0
0 1 0 0 1 1 1 1 0
0 1 0 0 0 1 1 0 0
0 1 1 0 1 0 0 1 0
0 1 1 0 1 1 0 1 0
0 1 0 0 1 1 1 1 0
0 1 0 0 1 0 0 1 0
0 1 0 0 1 1 0 1 0
0 1 0 0 1 0 0 1 0
0 1 0 0 1 0 0 1 0
0 1 0 0 1 1 0 1 0
1 1 0 0 1 1 0 1 0
0 1 1 0 1 1 0 1 0
0 1 0 0 1 1 0 1 0
1 1 0 0 1 1 0 1 0
1 1 0 0 1 1 0 1 0
1 1 0 0 1 1 0 1 0
1 1 0 0 1 0 0 1 0
1 1 0 0 1 1 0 1 0
1 1 0 0 1 1 0 1 0
0 1 0 0 1 1 0 1 0
0 1 0 0 1 1 0 1 0
0 1 0 0 1 1 0 1 0
1 1 1 0 1 0 0 1 0
1 1 1 0 1 1 0 1 0
1 1 0 0 1 1 0 1 0
1 1 0 0 1 0 0 1 0
1 1 0 0 1 0 0 1 0
1 1 0 0 1 1 0 1 0
0 1 0 0 1 1 0 1 0
1 1 0 0 1 0 0 1 0
1 1 0 0 1 1 0 1 0
1 1 0 0 1 0 0 1 0
0 1 0 0 1 0 0 0 0
1 1 0 0 1 0 0 1 0
1 1 0 0 1 1 0 1 0
0 1 0 0 1 1 1 1 0
1 1 0 0 1 0 1 1 0
1 1 0 0 1 1 1 1 0
1 1 0 0 1 1 1 1 0
1 1 0 0 1 0 1 1 0
1 1 0 0 1 0 1 1 0
0 1 0 0 1 1 1 1 0
0 1 0 0 1 1 1 1 0
1 1 0 0 1 0 1 1 0
1 1 0 0 1 1 1 1 0
0 1 0 0 1 1 1 1 0
0 1 0 0 1 1 1 1 0
1 1 0 0 1 0 0 1 0
0 1 1 0 1 0 0 1 0
1 1 0 0 1 0 0 1 0
1 1 0 0 1 0 0 1 0
1 1 0 0 1 0 0 1 0
1 1 0 0 1 0 0 1 0
1 1 0 0 1 0 0 1 0
1 1 0 0 0 1 0 1 0
1 1 0 0 1 1 0 1 0
1 1 0 0 1 1 0 1 0
0 1 0 0 1 1 0 1 0
1 1 0 0 1 1 0 1 0
1 1 0 0 1 0 0 0 0
0 1 0 0 0 1 0 1 0
0 1 0 0 1 1 1 1 0
1 1 0 0 1 1 1 0 0
1 1 0 0 1 1 0 0 0
1 1 0 0 1 1 1 0 0
1 1 0 0 1 1 1 1 0
1 1 0 0 1 1 1 1 0
1 1 0 0 1 1 1 1 0
1 1 0 0 1 1 1 1 0
1 1 0 0 1 1 1 1 0
1 1 0 0 1 1 1 1 0
1 1 0 0 1 1 1 1 0
1 1 0 0 0 1 1 0 0
1 1 1 0 1 1 0 1 0
1 1 1 0 1 1 1 1 0
1 1 0 0 1 1 1 1 0
1 1 1 0 1 1 1 0 0
1 1 0 0 1 1 1 0 0
1 1 0 0 1 0 0 1 0
1 1 0 0 1 0 1 1 0
1 1 0 0 1 1 1 1 0
1 1 0 0 1 1 1 1 0
1 1 0 0 1 1 1 1 0
1 1 0 0 0 1 0 1 1
1 1 0 0 1 1 0 0 0
1 1 0 0 1 1 0 0 0
1 1 0 0 1 1 0 1 0
1 1 0 0 1 1 1 1 0
1 1 0 0 1 0 0 1 0
1 1 1 0 1 1 1 0 0
1 1 0 0 0 0 1 1 1
1 1 0 0 0 1 1 1 1
1 1 1 0 1 1 0 1 1
1 1 1 0 1 1 0 1 1
1 1 1 0 1 0 1 1 1
0 1 1 0 1 1 1 1 1
1 1 0 0 1 1 1 0 1
1 1 1 0 1 0 0 0 1
1 1 1 0 1 0 0 1 1
1 1 1 0 1 1 0 1 1
1 1 0 0 1 1 0 1 1
0 1 0 0 1 1 1 0 0
1 1 1 0 1 1 1 0 1
1 1 1 0 1 1 1 0 0
0 1 1 0 1 1 1 1 1
1 1 0 0 1 1 1 0 0
0 1 0 0 1 1 0 0 1
1 1 0 0 1 1 0 0 1
0 1 1 0 1 1 0 0 1
0 1 0 0 1 1 1 1 1
1 1 1 0 1 1 0 0 1
1 1 1 0 1 1 0 0 1
0 1 0 0 1 0 0 0 1
0 1 1 0 1 1 0 0 1
0 1 1 0 1 0 0 0 1
0 1 1 0 1 1 0 0 1
0 1 1 0 1 1 1 0 1
0 1 1 0 1 1 1 1 1
0 1 1 0 1 0 1 1 0
0 1 1 0 1 0 0 1 1
0 1 1 0 1 1 0 0 1
0 1 1 0 1 1 0 1 1
0 1 1 0 0 1 0 0 1
0 1 1 0 0 0 0 0 1
0 1 1 0 1 1 0 0 1
0 1 1 0 1 0 0 0 1
0 1 1 0 1 1 0 1 0
0 1 1 0 1 1 0 0 1
0 1 1 0 1 1 0 1 1
0 1 1 0 1 1 0 1 1
1 1 1 0 1 1 0 1 0
1 1 1 0 1 1 0 1 1
0 1 1 0 1 0 1 1 1
1 1 1 0 1 0 0 1 1
0 1 1 0 1 0 0 1 1
0 1 1 0 1 0 0 1 1
1 1 1 0 1 1 0 1 1
0 1 1 0 1 1 0 0 1
1 1 1 0 1 1 0 0 1
1 1 1 0 1 1 1 0 1
1 1 1 0 1 1 1 0 1
0 1 1 0 1 1 0 1 0
0 1 1 0 1 0 0 1 0
0 1 1 0 1 1 1 1 0
1 1 1 0 1 0 0 0 0
1 1 1 0 1 0 0 1 0
1 1 1 0 1 0 0 1 0
1 1 1 0 1 0 0 0 0
1 1 0 0 1 1 0 1 0
0 1 1 0 1 0 0 1 0
1 1 1 0 1 0 0 1 0
0 1 1 0 1 0 0 0 0
1 1 1 0 1 0 0 1 1
1 1 1 0 1 0 0 1 1
1 1 1 0 1 1 0 1 1
1 1 1 0 1 0 0 1 0
1 1 1 0 1 0 0 1 0
1 1 1 0 1 0 0 1 1
1 1 1 0 1 0 0 1 1
1 1 1 0 1 1 1 1 1
0 1 1 0 1 0 0 1 1
1 1 1 0 1 0 1 1 1
0 1 1 0 1 0 0 1 1
1 1 1 0 1 0 1 1 0
1 1 1 0 1 0 1 0 1
1 1 1 0 1 0 0 0 1
1 1 1 0 1 0 1 1 1
1 1 1 0 0 0 1 0 1
1 1 1 0 0 0 1 0 1
1 1 1 0 0 0 1 1 1
0 1 1 0 0 1 1 0 1
1 1 1 0 1 0 1 1 1
1 1 1 0 1 0 1 1 1
1 1 1 0 0 1 1 1 1
1 1 1 0 1 0 1 0 1
1 1 1 0 1 1 1 1 1
1 1 1 0 1 1 1 0 1
1 1 1 0 1 0 1 1 1
0 1 1 0 0 0 0 1 1
1 1 1 0 0 1 1 1 1
1 1 1 0 1 0 1 1 1
1 1 1 0 1 1 1 1 1
0 1 0 0 1 0 0 0 1
0 1 0 0 1 0 1 0 1
1 1 1 0 1 0 0 1 0
1 1 1 0 1 1 1 1 0
0 1 1 0 1 0 1 1 0
0 1 1 0 1 1 1 1 1
1 1 1 0 1 0 1 1 1
0 1 1 0 1 0 1 1 1
0 1 1 0 1 0 0 1 0
0 1 1 0 1 1 0 1 0
0 1 1 0 1 0 0 0 1
0 1 1 0 1 1 0 0 1
0 1 1 0 0 1 1 0 1
1 1 1 0 1 0 1 0 1
0 1 1 0 1 0 0 0 1
1 1 1 0 1 0 1 0 1
1 1 1 0 1 0 0 1 1
0 1 1 0 1 0 1 1 0
1 1 1 0 1 0 1 0 1
0 1 1 0 1 0 1 0 0
1 1 0 0 0 0 0 0 0
0 0 0 0 0 0 1 0 0
1 1 0 0 0 0 1 0 1
1 1 1 0 0 1 1 0 1
0 1 1 0 0 0 1 0 1
0 1 0 0 1 1 1 0 0
0 1 0 0 1 0 0 0 1
0 1 0 0 1 0 1 0 0
0 1 0 0 1 0 1 0 0
0 1 0 0 1 0 1 0 0
0 1 0 0 1 1 0 1 1
0 1 0 0 1 0 1 1 1
0 1 1 0 1 0 1 1 0
0 1 1 0 1 0 1 1 1
0 1 1 0 1 1 0 1 1
0 1 0 0 1 0 0 1 0
0 1 0 0 1 0 0 1 0
0 1 0 0 1 0 1 1 1
0 1 1 0 1 0 1 1 1
0 0 1 0 1 0 1 1 1
0 0 0 0 1 0 1 1 1
0 1 1 0 1 1 1 1 1
0 0 0 0 1 0 1 1 1
0 1 0 0 1 0 1 1 1
0 1 0 0 1 0 1 1 1
0 1 0 0 1 1 1 0 1
0 1 0 0 1 0 0 1 1
0 1 0 0 1 0 0 1 0
0 1 0 0 1 1 0 1 0
0 1 0 0 1 1 1 0 1
0 1 0 0 1 1 1 1 1
0 1 0 0 0 1 1 1 1
0 1 0 0 1 0 1 1 1
0 1 0 0 1 0 1 1 1
0 1 0 0 1 1 1 1 1
1 1 0 0 1 0 0 1 1
1 1 0 0 1 1 1 1 1
0 1 0 0 1 1 0 1 0
0 1 0 0 1 1 1 1 0
1 1 0 0 1 0 1 1 0
1 1 0 0 1 0 1 1 0
1 1 0 0 1 1 1 1 0
1 1 0 0 1 1 0 0 0
1 1 0 0 1 0 1 0 0
1 1 0 0 1 0 0 1 0
1 1 0 0 1 0 0 0 0
1 1 0 0 1 0 0 0 0
0 1 0 0 0 0 1 1 0
1 1 0 0 1 0 1 0 0
1 1 0 0 1 1 1 0 0
1 1 0 0 1 1 0 0 0
0 1 0 0 1 1 1 0 0
1 1 0 0 1 1 1 1 0
1 1 0 0 1 0 0 0 0
1 1 0 0 1 0 1 1 0
1 1 0 0 1 0 1 0 0
1 1 0 0 1 1 1 1 0
1 1 0 0 1 1 1 1 0
1 1 0 0 0 1 0 1 0
1 1 0 0 1 1 1 1 0
0 1 0 0 1 0 1 1 0
1 1 1 0 1 1 0 0 0
0 1 1 0 1 0 0 1 0
1 1 1 0 1 0 1 0 0
0 1 1 0 1 0 1 1 1
0 1 0 0 1 0 1 0 1
0 1 0 0 1 0 1 1 0
0 1 0 0 1 1 1 1 0
0 1 0 0 1 0 1 1 1
0 1 0 0 1 0 0 1 1
0 1 0 0 1 0 0 0 1
0 1 1 0 1 0 1 1 1
0 1 0 0 1 1 0 1 1
0 1 0 0 1 0 0 1 1
0 1 0 0 1 0 0 1 1
0 1 0 0 1 0 0 1 1
0 1 0 0 1 0 0 1 1
0 1 0 0 1 1 1 1 1
0 1 0 0 1 0 1 1 0
1 1 0 0 1 1 0 1 0
0 1 0 0 1 0 0 1 0
0 1 0 0 1 1 1 1 0
0 1 0 0 1 1 1 1 0
0 1 0 0 1 1 1 1 0
0 1 0 0 1 1 1 1 0
0 1 0 0 1 1 1 1 0
0 1 0 0 1 0 1 1 1
0 1 0 0 1 1 1 1 1
0 1 0 0 1 1 1 0 1
0 1 0 0 1 1 1 1 1
0 1 0 0 1 1 1 0 1
0 1 0 0 1 1 1 1 1
0 1 0 0 1 1 1 0 1
0 1 0 0 1 0 1 1 1
0 1 0 0 1 1 1 1 1
0 1 0 0 1 1 1 1 1
0 1 0 0 1 1 1 1 1
0 1 0 0 1 0 0 0 1
0 1 0 0 1 1 1 1 0
0 1 0 0 1 1 1 1 1
0 1 0 0 1 1 1 1 0
0 0 0 0 1 1 1 1 0
0 0 1 0 1 0 1 1 1
0 0 1 0 1 1 1 1 1
0 0 1 0 1 0 1 0 0
0 0 1 0 1 1 1 1 0
0 1 0 0 1 0 1 0 0
0 1 0 0 1 1 1 1 1
0 1 0 0 1 0 1 1 1
0 1 0 0 1 0 1 1 1
0 1 0 0 1 1 1 1 1
0 1 0 0 1 0 0 1 1
0 1 0 0 1 1 1 1 1
0 1 0 0 1 1 1 1 1
0 1 0 0 0 0 1 1 1
0 1 0 0 1 0 1 0 0
0 1 0 0 1 0 1 1 0
0 0 0 0 1 0 1 0 1
0 0 0 0 1 1 1 0 1
0 1 0 0 1 1 1 0 1
0 1 0 0 0 1 1 0 0
0 0 0 0 1 1 1 1 1
1 1 0 0 1 1 1 1 1
0 0 0 0 1 0 1 1 1
1 1 0 0 1 1 1 1 0
1 1 0 0 1 0 1 1 1
1 1 0 0 1 1 1 0 1
1 1 0 0 1 1 1 1 1
1 1 0 0 1 1 1 1 1
1 1 0 0 0 1 1 1 1
1 1 0 0 1 1 1 1 1
0 0 0 0 1 1 1 1 0
0 0 0 0 1 1 1 1 0
0 0 0 0 1 1 0 1 1
0 0 0 0 1 1 1 1 1
0 0 0 0 1 1 1 1 1
0 0 0 0 1 1 1 1 1
0 0 1 0 1 0 1 1 0
0 0 0 0 1 0 1 1 1
0 0 0 0 1 1 1 1 1
0 1 1 0 1 0 1 1 1
0 1 0 0 1 1 0 1 1
0 1 1 0 1 0 1 1 1
0 1 1 0 1 1 0 1 1
0 1 1 0 1 1 1 1 1
0 1 1 0 1 1 1 1 1
0 1 1 0 1 1 0 1 1
0 1 0 0 1 1 1 1 1
0 1 1 0 1 0 1 1 1
0 1 0 0 1 1 1 1 1
0 0 1 0 1 1 1 1 1
0 0 0 0 1 1 1 1 1
0 1 0 0 1 0 1 1 1
0 1 0 0 1 0 1 1 1
0 1 0 0 1 1 1 1 1
0 1 0 0 1 0 1 1 1
0 1 0 0 1 1 1 1 1
0 1 0 0 1 1 1 1 1
0 1 1 0 1 1 1 0 0
0 1 1 0 1 1 1 0 1
0 1 0 0 1 1 1 1 1
0 1 0 0 1 1 0 1 1
0 1 0 0 1 1 1 1 1
0 1 0 0 1 1 1 0 1
0 1 1 0 1 1 1 1 0
0 1 1 0 1 1 1 1 0
0 1 1 0 1 0 1 1 0
1 0 1 0 1 0 1 1 1
1 0 1 0 1 1 1 1 1
1 1 1 0 0 0 1 1 0
1 1 1 0 1 1 1 1 0
1 0 1 0 1 0 0 1 1
0 1 1 0 1 1 1 1 0
0 0 1 0 1 1 1 1 1
0 0 1 0 1 1 1 0 1
0 1 1 0 1 1 1 1 0
1 1 1 0 0 1 1 1 1
1 0 1 0 1 1 1 1 1
1 1 1 0 1 1 1 1 1
0 1 1 0 1 1 1 1 0
1 1 0 0 1 1 1 1 1
0 1 1 0 1 1 1 1 0
1 0 1 0 0 1 1 1 0
1 0 1 0 1 1 1 1 0
1 0 0 0 1 1 0 0 0
1 0 0 0 1 0 1 1 0
1 0 0 0 1 1 1 0 0
0 0 0 0 1 1 0 0 0
1 0 0 0 1 1 1 1 0
1 0 0 0 1 1 1 1 0
1 0 0 0 1 0 1 1 0
1 0 0 0 1 1 0 0 0
1 0 0 0 1 1 0 0 0
1 0 0 0 1 1 1 1 0
1 0 0 0 1 1 0 1 0
1 0 0 0 1 1 1 1 0
1 0 0 0 1 1 1 1 0
1 0 0 0 1 1 1 1 0
1 0 0 0 1 1 1 1 0
1 0 0 0 1 0 1 0 0
1 0 0 0 1 1 1 0 0
1 0 0 0 1 1 1 1 0
1 0 0 0 1 1 0 0 0
1 0 0 0 1 1 1 1 0
1 0 0 0 1 1 1 1 0
1 0 0 0 0 1 1 0 0
1 0 0 0 1 0 1 0 0
1 0 0 0 1 1 1 0 0
0 0 0 0 1 1 1 0 0
0 0 0 0 1 1 0 0 0
0 0 0 0 1 0 0 0 0
0 0 0 0 1 1 0 0 0
0 0 0 0 1 1 0 1 0
0 0 0 0 1 1 1 0 0
0 0 0 0 1 1 1 0 0
0 0 0 0 1 1 1 0 0
0 0 0 0 1 1 1 1 0
0 0 0 0 1 0 0 1 0
0 0 0 0 1 1 1 1 0
0 0 0 0 1 1 0 0 0
0 0 0 0 1 1 1 1 0
0 0 0 0 1 1 1 1 0
0 0 0 0 1 1 0 0 0
0 0 1 0 1 0 0 0 0
0 0 0 0 1 1 1 1 0
0 0 1 0 1 1 1 1 0
0 0 0 0 1 1 1 1 0
0 0 1 0 1 0 0 1 0
0 0 1 0 1 0 0 1 0
0 0 1 0 1 0 0 1 0
0 0 1 0 1 1 1 1 0
0 0 1 0 1 0 1 1 0
0 0 0 0 1 1 1 0 0
0 0 1 0 1 1 1 1 0
0 0 1 0 1 1 1 1 0
0 0 0 0 1 1 1 1 0
0 0 1 0 1 1 1 1 0
0 0 1 0 1 1 1 1 0
0 0 1 0 1 1 1 0 0
0 0 1 0 1 1 1 1 0
0 0 1 0 1 1 1 1 0
0 0 1 0 1 1 1 1 0
0 0 1 0 1 1 1 1 0
0 0 1 0 1 1 1 0 0
0 0 0 0 0 1 1 0 0
0 0 1 0 1 1 1 0 0
0 0 0 0 1 1 1 0 0
0 0 0 0 1 1 1 0 0
0 0 0 0 1 1 1 0 0
0 0 0 0 1 0 1 0 0
0 0 0 0 1 0 0 0 0
0 0 0 0 1 1 0 0 0
0 0 0 0 0 0 1 0 0
0 0 0 0 1 1 1 0 0
0 0 0 0 1 0 1 0 0
0 0 0 0 1 1 1 1 0
0 0 0 0 1 0 1 0 0
0 0 0 0 1 0 1 0 0
0 0 0 0 1 1 1 1 0
0 0 0 0 0 0 1 1 0
0 0 0 0 1 0 1 1 0
0 0 0 0 1 0 1 0 0
0 0 0 0 1 1 1 0 0
0 0 0 0 1 1 1 1 0
0 0 0 0 1 1 1 1 0
0 0 0 0 1 1 1 0 0
0 0 0 0 1 1 1 1 0
0 0 0 0 1 1 1 0 0
0 0 0 0 1 1 1 1 0
0 0 0 0 1 1 0 0 0
0 0 0 0 1 1 1 1 0
0 0 0 0 1 0 1 1 0
0 0 0 0 1 0 1 0 0
0 0 0 0 1 0 1 1 0
0 0 0 0 1 1 1 1 0
0 0 0 0 1 1 1 0 0
0 0 0 0 1 0 1 0 0
0 0 0 0 1 1 1 0 1
0 0 0 0 1 1 1 1 0
0 0 0 0 1 1 1 1 0
0 0 0 0 0 0 1 1 0
0 0 0 0 0 0 1 1 0
0 0 0 0 1 0 1 1 0
0 0 0 0 1 1 1 1 0
0 0 0 0 1 1 1 1 0
0 0 0 0 0 1 1 1 0
0 0 0 0 1 0 1 1 0
0 0 0 0 1 1 1 1 0
0 0 0 0 1 1 1 0 0
0 0 0 0 1 1 1 0 0
0 0 0 0 1 0 1 1 0
0 0 0 0 1 1 0 1 0
0 0 0 0 1 1 1 1 0
0 0 0 0 1 1 1 1 1
0 0 0 0 1 1 0 0 1
0 0 0 0 1 1 1 1 0
0 0 0 0 1 1 1 0 0
0 0 0 0 1 1 1 1 0
0 0 0 0 1 1 0 1 0
0 0 0 0 1 1 1 1 0
0 1 0 0 1 1 1 0 0
0 1 0 0 1 0 0 1 0
0 1 0 0 1 1 1 1 1
0 1 0 0 1 0 1 1 0
0 1 0 0 1 0 0 1 1
0 0 0 0 1 0 1 1 1
0 0 0 0 1 0 0 0 1
0 0 0 0 1 1 0 0 0
0 1 0 0 1 1 1 0 1
0 0 0 0 1 1 0 0 1
0 0 0 0 1 1 1 1 1
0 0 0 0 1 1 1 1 1
0 0 0 0 1 1 1 1 1
0 0 1 0 1 1 1 1 1
0 0 0 0 1 0 0 0 1
0 1 0 0 1 0 1 1 0
0 0 1 0 1 0 0 1 1
0 0 1 0 1 0 1 1 0
0 1 1 0 1 0 1 1 0
0 1 1 0 1 1 1 1 1
0 1 1 0 1 1 0 1 1
0 1 1 0 1 0 1 1 0
0 1 0 0 1 1 1 1 0
0 0 0 0 1 1 1 1 1
0 1 0 0 1 0 1 1 0
0 0 0 0 1 0 1 1 1
0 0 0 0 1 1 1 1 1
0 0 0 0 1 1 1 1 1
0 0 0 0 1 1 1 1 1
0 0 0 0 1 1 1 1 1
0 1 0 0 1 1 1 1 1
0 0 0 0 1 1 1 1 0
0 1 0 0 1 1 1 1 0
0 1 0 0 1 0 1 1 0
0 1 0 0 1 1 1 1 0
0 0 0 0 1 0 1 1 0
0 1 0 0 1 1 1 1 1
0 0 0 0 1 1 1 1 0
0 0 0 0 1 1 0 1 1
0 0 0 0 1 0 1 1 1
0 0 0 0 1 0 1 1 0
0 0 0 0 1 0 1 1 0
0 0 0 0 1 0 1 1 0
0 0 0 0 1 0 1 0 0
0 0 0 0 1 1 1 0 0
0 0 0 0 1 0 1 1 0
0 0 0 1 1 0 1 1 0
0 0 0 0 1 1 0 0 0
0 0 0 1 1 0 1 0 0
0 0 0 1 1 0 1 0 0
0 0 0 1 1 0 1 1 0
0 0 0 1 1 0 1 0 0
0 0 0 1 1 1 1 0 0
0 0 0 0 1 1 1 1 0
0 0 0 0 1 0 0 1 0
0 0 0 1 1 1 0 1 0
0 0 0 1 1 0 0 1 0
0 0 0 0 1 1 1 1 0
0 0 0 0 1 1 0 1 0
0 0 0 0 1 1 0 0 0
0 0 0 0 1 1 1 0 0
0 0 0 0 1 1 0 1 0
0 0 0 1 1 1 1 1 0
0 0 0 1 1 1 0 1 0
0 1 0 1 1 1 1 1 0
0 0 0 1 1 0 1 0 0
0 1 0 1 1 0 1 0 0
0 0 0 0 1 0 0 0 0
0 0 0 1 1 0 1 1 0
0 0 0 1 1 1 0 1 0
0 0 0 1 1 1 1 0 1
0 0 0 1 1 1 1 0 0
0 0 0 1 1 0 1 0 0
0 0 0 1 1 0 1 0 0
0 0 0 1 1 0 0 1 0
0 0 0 1 1 0 1 0 0
0 0 0 1 1 0 1 1 0
0 0 0 0 1 0 1 1 0
0 0 0 1 1 0 0 1 0
0 0 0 1 1 0 0 1 0
0 0 0 0 1 0 0 1 0
0 0 0 0 1 0 1 0 0
0 0 0 0 1 0 0 1 0
0 0 0 0 1 0 1 1 0
0 0 0 0 1 0 1 1 0
0 0 0 0 1 0 1 1 0
0 0 0 0 1 0 0 0 0
0 0 0 1 0 0 1 0 1
0 0 0 1 1 0 0 0 1
0 0 0 1 1 0 1 1 0
0 0 0 1 1 0 0 0 0
0 0 0 1 0 0 0 0 0
0 0 0 0 0 0 0 1 0
0 0 0 0 0 0 0 1 0
0 0 0 0 0 0 0 1 0
0 0 0 0 0 0 0 0 0
0 0 0 0 0 1 1 1 0
0 0 0 0 0 0 0 1 0
0 0 0 1 0 0 0 1 0
0 0 0 1 0 1 0 1 1
0 0 0 0 0 0 1 1 0
0 0 1 0 0 0 1 1 0
0 0 0 0 0 0 1 1 1
0 0 0 1 0 1 1 1 1
0 0 1 0 0 0 0 1 1
0 0 1 1 0 1 0 0 1
0 0 1 0 0 0 0 1 1
0 0 1 0 0 1 1 1 1
0 0 1 1 0 1 1 0 1
0 1 1 0 1 0 1 1 0
1 1 0 0 1 1 1 0 0
0 1 1 0 1 0 1 0 1
1 1 0 0 1 1 1 0 0
1 1 1 0 1 1 1 0 0
0 1 0 0 1 1 1 0 0
1 0 0 0 1 0 1 0 0
0 1 0 0 1 0 1 0 0
0 1 1 0 1 1 1 0 0
0 0 1 0 1 0 1 0 0
0 1 1 0 1 1 1 0 0
0 0 0 0 1 0 1 1 0
0 1 0 0 1 0 1 1 0
0 1 1 0 1 1 1 0 0
0 1 0 0 1 0 0 0 0
0 1 1 0 1 0 1 1 0
1 1 1 0 1 0 1 0 0
1 1 1 0 1 0 1 1 0
0 0 1 0 1 0 1 0 0
0 0 1 0 1 0 1 0 0
0 1 1 0 0 1 1 0 1
1 1 0 0 1 0 1 0 0
0 1 1 0 1 1 1 0 0
0 1 0 0 1 0 1 0 0
1 1 0 0 1 1 1 0 0
1 1 0 0 1 1 1 0 0
1 1 1 0 1 1 1 0 0
1 1 1 0 1 0 1 0 0
1 1 0 0 1 0 1 0 0
1 1 0 0 1 1 1 0 0
1 1 1 0 1 1 1 0 0
1 1 1 0 1 1 0 0 0
0 1 1 0 1 1 1 0 0
0 1 1 0 1 0 1 0 0
1 0 1 0 1 0 1 0 0
1 1 1 0 1 1 1 0 0
1 1 1 0 1 0 1 0 0
0 1 0 0 0 1 1 0 0
1 1 0 0 1 0 1 0 0
1 1 1 0 1 1 1 0 0
1 1 0 0 1 1 1 0 0
1 0 1 0 1 1 1 0 0
0 1 0 0 1 1 1 0 0
1 1 0 0 1 1 1 0 0
1 0 0 0 0 1 1 0 0
1 0 1 0 1 1 1 0 0
0 0 1 0 1 1 1 0 0
0 0 0 0 1 0 1 0 1
0 0 0 0 1 1 1 0 0
1 0 1 0 0 1 1 0 0
0 0 0 0 1 1 1 0 0
1 0 1 0 1 1 1 0 0
1 0 1 0 1 1 0 0 0
1 0 1 0 1 1 0 0 0
1 0 1 0 1 1 1 0 1
1 0 1 0 1 0 1 0 1
0 1 1 0 1 1 1 0 0
0 1 0 0 1 1 1 0 0
0 1 0 0 1 1 1 0 0
0 1 1 0 1 1 1 0 0
0 1 1 0 1 1 1 0 0
1 1 1 0 1 0 1 0 0
0 1 1 0 1 1 0 0 0
0 1 1 0 1 1 0 0 0
1 1 0 0 1 1 0 0 0
1 1 1 0 1 1 1 0 0
0 1 1 0 1 0 1 0 0
1 1 0 0 1 1 1 0 0
0 1 1 0 1 1 1 0 0
1 1 0 0 1 1 1 0 0
1 1 1 0 1 0 0 0 0
1 1 0 0 1 1 0 0 0
0 1 1 0 1 1 1 0 0
0 1 1 0 1 1 1 0 0
0 1 1 0 1 1 1 0 0
0 1 1 0 1 1 1 0 0
0 1 0 0 1 1 1 0 0
1 1 0 0 1 0 1 0 0
1 1 1 0 1 1 1 0 0
1 1 1 0 1 0 1 0 0
1 1 1 0 1 0 1 0 0
1 1 0 0 1 1 0 0 0
1 1 1 0 0 0 1 0 0
1 1 0 0 1 0 1 0 0
1 1 0 0 0 0 0 0 0
1 1 0 0 1 0 0 0 0
1 0 1 0 1 1 0 0 0
0 1 1 0 1 1 1 0 0
0 0 0 0 1 1 1 0 0
1 1 0 0 1 1 0 0 0
0 1 1 0 1 1 0 0 0
1 1 0 0 1 1 0 0 0
1 1 1 0 1 0 0 0 0
0 1 1 0 0 1 0 0 0
0 1 1 0 0 0 0 0 0
0 1 1 0 0 1 0 0 0
0 1 1 0 0 1 0 0 0
0 1 0 0 0 1 0 0 0
0 1 0 0 0 1 0 0 0
0 1 0 0 0 1 0 0 0
0 1 0 0 0 1 0 0 0
0 1 0 0 0 0 0 0 0
0 1 0 0 0 0 0 0 0
0 1 1 0 0 1 0 0 0
0 1 1 0 0 0 0 0 0
0 0 0 0 0 1 0 0 0
0 1 0 0 0 1 0 0 0
0 1 1 0 0 1 0 0 0
0 1 1 0 0 1 0 0 0
0 1 0 0 0 1 0 0 0
0 1 1 0 0 1 0 0 0
0 1 0 0 0 0 0 0 0
0 1 1 0 0 0 0 0 0
0 1 0 0 1 1 0 0 0
0 0 0 0 0 0 0 0 0
0 1 0 0 0 0 0 0 0
0 1 0 0 0 0 0 0 0
0 1 0 0 0 0 0 0 0
0 1 0 0 0 0 0 0 0
0 1 0 0 0 1 0 0 0
0 1 0 0 0 0 0 0 0
0 1 0 0 0 1 0 0 0
0 1 0 0 0 1 0 0 0
0 1 0 0 0 1 0 0 0
0 1 0 0 0 0 0 0 0
0 1 0 0 1 0 0 0 0
0 1 0 0 1 1 0 0 0
0 1 0 0 1 1 0 0 0
0 1 0 0 1 1 0 0 0
0 1 0 0 1 0 1 0 0
1 1 1 0 0 0 1 0 0
1 1 1 0 1 1 0 0 0
1 1 1 0 1 0 0 0 0
1 1 0 0 1 0 0 0 0
1 1 1 0 1 1 0 0 0
1 1 1 0 1 1 1 0 0
1 0 0 0 0 1 1 0 0
1 1 1 0 1 1 0 0 0
0 1 0 0 1 1 0 0 0
1 1 1 0 0 1 0 0 0
1 1 1 0 0 0 0 0 0
1 1 1 0 1 0 0 0 0
1 1 1 0 1 0 0 0 0
1 1 1 0 1 1 0 0 0
1 1 1 0 0 1 0 0 0
0 0 1 0 0 1 0 0 0
0 0 0 0 1 1 0 0 0
1 0 1 0 1 1 0 0 0
1 1 1 0 0 1 0 0 0
1 0 1 0 1 0 0 0 0
1 0 1 0 1 1 0 0 0
1 0 1 0 1 0 0 0 0
1 0 1 0 1 1 0 0 0
1 0 1 0 1 1 0 0 0
1 0 1 0 1 1 0 0 0
1 0 1 0 1 0 0 0 0
1 0 1 0 0 0 0 0 0
1 0 1 0 1 0 0 0 0
1 0 1 0 0 0 0 0 0
1 0 1 0 1 1 0 0 0
1 0 0 0 1 0 0 0 0
1 0 1 0 0 1 0 0 0
1 0 1 0 1 1 0 0 0
1 0 1 0 1 1 0 0 0
1 0 1 0 1 1 0 0 0
1 0 1 0 0 1 0 0 0
1 0 0 0 0 0 0 0 0
1 0 0 0 0 0 0 0 0
0 1 1 0 0 1 0 0 0
1 1 1 0 0 1 1 0 0
1 1 1 0 0 1 0 0 0
1 1 0 0 1 0 0 0 0
1 0 1 0 0 0 0 0 0
1 0 0 0 0 0 0 0 0
1 0 1 0 1 1 0 0 0
0 0 1 0 1 1 0 0 0
1 0 1 0 0 1 0 0 0
1 1 0 0 1 0 0 0 0
1 0 1 0 1 0 0 0 0
1 0 1 0 1 0 0 0 0
1 0 1 0 0 1 0 0 0
1 0 1 0 1 0 0 0 0
1 1 1 0 0 0 0 0 0
1 0 1 0 1 0 0 0 0
0 1 1 0 1 1 0 0 0
1 0 0 0 1 1 0 0 0
0 0 0 0 0 0 0 0 0
0 0 1 0 0 0 0 0 0
0 0 0 0 0 0 0 0 0
0 0 1 0 1 1 0 0 0
0 0 1 0 1 1 0 0 0
0 0 1 0 1 0 0 0 0
0 0 0 0 1 1 0 0 0
0 1 0 0 1 1 0 0 0
0 1 0 0 0 0 0 0 0
0 0 0 0 1 1 0 0 0
0 1 1 0 1 1 0 0 0
0 1 1 0 1 0 0 0 0
0 1 1 0 1 0 0 0 0
0 1 1 0 1 1 0 0 0
0 1 1 0 1 1 0 0 0
0 1 1 0 1 1 0 0 0
0 1 0 0 1 1 0 0 0
0 1 0 0 1 0 0 0 0
1 1 0 0 1 1 0 0 0
0 1 0 0 1 1 0 0 0
0 1 0 0 0 0 0 0 0
0 1 1 0 1 1 0 0 0
0 1 0 0 0 1 0 0 0
0 0 1 0 0 0 0 0 0
1 1 1 0 1 0 0 0 0
0 1 1 0 1 1 0 0 0
0 1 1 0 0 0 0 0 0
0 1 1 0 1 0 0 0 0
0 1 1 0 1 0 0 0 0
1 1 1 0 1 0 0 0 0
1 1 0 0 1 0 0 0 0
1 1 0 0 0 1 0 0 0
1 1 1 0 1 1 0 0 0
1 1 1 0 1 1 0 0 0
0 1 0 0 1 0 0 0 0
1 1 1 0 0 1 0 0 0
1 1 1 0 1 1 0 0 0
1 1 1 0 0 1 0 0 0
1 1 1 0 1 0 0 0 0
1 1 1 0 1 1 0 0 0
1 0 0 0 1 1 0 0 0
1 1 0 0 1 0 0 0 0
1 1 1 0 0 0 0 0 0
1 1 0 0 1 0 0 0 0
1 1 1 0 1 0 0 0 0
1 1 0 0 1 1 0 0 0
0 1 1 0 1 1 0 0 0
1 1 1 0 0 1 0 0 0
1 1 0 0 1 0 0 0 0
1 1 1 0 1 1 0 0 0
1 1 1 0 1 1 0 0 0
0 1 1 0 0 1 0 0 0
1 1 1 0 1 1 0 0 0
1 1 1 1 1 0 0 0 0
0 1 1 1 0 0 0 0 0
1 1 1 1 0 1 0 0 0
0 1 0 1 0 0 0 0 0
1 1 1 0 0 0 0 0 0
0 1 1 1 0 0 0 0 0
1 1 1 0 0 0 0 0 0
1 1 1 0 0 1 0 0 0
1 1 1 1 0 1 0 0 0
0 1 1 0 1 0 0 0 0
1 1 0 1 0 1 0 0 0
1 1 1 1 1 0 0 0 0
1 1 1 1 1 1 0 0 0
1 1 0 0 1 0 0 0 0
1 1 0 1 1 1 0 0 0
1 1 1 1 1 0 0 0 0
1 1 1 0 1 1 0 0 0
1 1 1 1 1 0 0 0 0
1 1 0 1 0 1 0 0 0
1 1 1 1 0 0 0 0 0
1 1 0 1 1 0 0 0 0
0 1 0 1 0 1 0 0 0
1 1 0 1 0 0 0 0 0
1 0 0 1 1 1 0 0 0
0 0 1 0 0 0 0 0 0
1 0 1 0 1 1 0 0 0
1 1 1 1 1 1 0 0 0
0 1 1 1 0 1 0 0 0
1 1 1 1 0 0 0 0 0
1 1 1 1 1 1 0 0 0
0 1 1 1 1 0 0 0 0
1 1 0 1 1 1 0 0 0
1 1 0 1 1 0 0 0 0
1 1 0 1 1 0 0 0 0
1 1 0 1 0 0 0 0 0
1 1 1 0 1 0 0 0 0
1 1 0 1 1 1 0 0 0
1 1 0 1 1 1 0 0 0
1 1 1 1 1 0 0 0 0
1 1 1 0 1 0 0 0 0
1 1 1 0 1 0 0 0 0
1 1 1 0 1 0 0 0 0
1 1 1 0 1 0 0 0 0
1 1 0 0 1 1 0 0 0
1 1 1 0 1 1 0 0 0
1 1 1 0 1 1 0 0 0
1 1 1 0 1 0 0 0 0
0 1 1 0 1 1 0 0 0
1 1 0 0 1 0 0 0 0
1 1 1 0 0 1 0 0 0
1 1 1 0 1 0 0 0 0
0 1 1 0 1 1 0 0 0
1 1 1 0 1 0 0 0 0
1 0 1 0 1 1 0 0 0
1 1 1 0 0 1 0 0 0
0 1 1 0 1 1 0 0 0
1 1 1 0 0 1 0 0 0
1 1 1 0 1 0 0 0 0
1 1 0 0 1 0 0 0 0
1 1 0 0 0 0 0 0 0
1 1 1 0 1 0 0 0 0
1 1 1 0 0 1 0 0 0
0 1 1 0 1 1 0 0 0
1 1 1 0 1 0 0 0 0
1 1 1 0 1 0 0 0 0
1 1 1 0 1 0 0 0 0
1 1 1 0 1 0 0 0 0
1 1 1 0 1 0 0 0 0
1 1 1 0 1 0 0 0 0
0 1 1 0 1 0 0 0 0
1 0 1 0 1 0 0 0 0
1 1 1 0 1 0 0 0 0
1 1 1 0 1 1 0 0 0
1 1 1 0 1 1 0 0 0
1 1 1 0 1 1 0 0 0
1 1 1 0 1 0 0 0 0
1 1 1 0 1 0 0 0 0
0 1 1 0 1 0 0 0 0
1 1 1 0 0 0 0 0 0
1 1 1 0 1 1 0 0 0
1 0 1 0 1 1 0 0 0
1 1 1 0 0 1 0 0 0
1 1 0 0 0 0 0 0 0
1 1 1 0 0 1 0 0 0
1 1 1 0 0 1 0 0 0
1 1 1 0 0 0 0 0 0
1 1 0 0 0 1 0 0 0
0 1 1 0 0 1 0 0 0
1 1 1 0 0 0 0 0 0
1 1 0 0 0 0 0 0 0
0 1 1 0 0 0 0 0 0
1 1 0 0 0 0 0 0 0
1 1 1 0 0 0 0 0 0
1 1 1 0 0 0 0 0 0
1 0 1 0 0 1 0 0 0
1 1 0 0 0 0 0 0 0
1 1 1 0 0 0 0 0 0
1 0 1 0 0 0 0 0 0
1 1 1 0 0 0 0 0 0
1 1 1 0 0 0 0 0 0
1 1 1 0 0 0 0 0 0
1 0 1 0 0 0 0 0 0
1 1 1 0 0 0 0 0 0
1 1 0 0 0 0 0 0 0
1 0 1 0 0 0 0 0 0
0 1 1 0 0 0 0 0 0
1 1 1 0 0 0 0 0 0
1 1 1 0 0 0 0 0 0
1 1 1 0 0 1 0 0 0
1 1 1 0 0 1 0 0 0
1 1 1 0 0 1 0 0 0
1 1 1 0 0 1 0 0 0
1 1 1 0 0 0 0 0 0
1 1 1 0 0 1 0 0 0
1 1 1 0 0 1 0 0 0
1 1 1 0 0 0 0 0 0
1 1 0 0 0 1 0 0 0
1 0 1 0 0 1 0 0 0
1 1 1 0 0 1 0 0 0
1 1 1 0 0 1 0 0 0
1 0 1 0 0 1 0 0 0
1 1 1 0 0 1 0 0 0
1 1 1 0 0 1 0 0 0
1 1 1 0 0 1 0 0 0
1 1 1 0 0 0 0 0 0
1 1 1 0 0 1 0 0 0
1 1 1 0 0 0 0 0 0
1 1 1 0 0 1 0 0 0
1 1 1 0 0 1 0 0 0
1 1 1 1 0 0 0 0 0
1 1 1 0 0 1 0 0 0
1 1 1 0 0 0 0 0 0
1 1 0 0 0 1 0 0 0
1 0 1 0 1 1 0 0 0
1 1 1 0 1 1 0 0 0
1 1 1 0 1 0 0 0 0
1 1 1 0 0 1 0 0 0
1 1 1 0 1 1 0 0 0
1 1 1 0 0 0 0 0 0
1 1 1 0 1 1 0 0 0
1 1 1 0 1 0 0 0 0
1 1 1 0 1 1 0 0 0
1 1 1 0 1 1 0 0 0
1 1 0 0 1 0 0 0 0
1 1 1 0 0 1 0 0 0
1 1 0 0 0 0 0 0 0
1 1 0 0 1 0 0 0 0
1 1 0 0 1 0 0 0 0
1 1 0 0 1 1 0 0 1
1 1 0 0 1 0 0 0 0
1 0 0 0 0 0 0 0 1
1 1 0 0 1 0 0 0 1
1 1 0 0 1 0 0 0 1
0 0 0 0 0 1 0 0 1
1 0 0 0 0 0 0 0 1
1 1 0 0 0 0 0 0 1
1 1 0 0 0 0 0 0 1
1 1 0 0 0 0 0 0 1
1 1 0 0 0 0 0 0 0
1 1 0 0 0 0 0 0 1
1 1 0 0 0 0 0 0 1
1 1 0 0 0 0 0 0 1
1 1 0 0 0 0 0 0 1
1 1 1 0 1 0 0 0 1
1 1 0 0 0 1 0 0 0
1 1 0 0 0 1 0 0 1
0 1 0 0 1 1 0 0 1
1 1 0 0 0 1 0 0 1
1 1 0 0 1 0 0 0 1
1 1 0 0 0 1 0 0 1
1 1 0 0 1 0 0 0 0
1 1 0 0 1 0 0 0 0
1 1 0 0 1 1 0 0 0
1 1 0 0 0 1 0 0 0
1 1 0 0 0 0 0 0 0
1 0 0 0 1 1 0 0 0
1 1 0 0 1 1 0 0 0
1 1 0 0 0 0 0 0 0
1 0 0 0 1 1 0 0 1
1 1 0 0 1 1 0 0 0
1 1 0 0 0 1 0 0 1
1 1 0 0 0 1 0 0 1
1 1 0 0 0 1 0 0 1
1 1 0 0 0 0 0 0 1
1 1 0 0 0 0 0 0 1
1 1 0 0 0 1 0 0 1
1 1 0 0 0 1 0 0 1
1 1 0 0 0 0 0 0 1
1 1 0 0 0 1 0 0 1
1 0 0 0 0 1 0 0 1
1 1 0 0 0 1 0 0 1
1 1 0 0 0 1 0 0 1
1 1 0 0 0 1 0 0 1
1 1 0 0 1 0 0 0 1
1 1 0 0 1 1 0 0 0
1 1 0 0 0 1 0 0 1
1 1 0 0 0 1 0 0 0
1 1 0 0 1 0 0 0 1
1 1 0 0 0 1 0 0 1
1 1 0 0 1 1 0 0 1
1 1 0 0 1 1 0 0 1
1 1 0 0 1 0 0 0 1
1 0 0 0 1 0 0 0 1
1 0 0 0 1 1 0 0 1
1 1 0 0 1 1 0 0 1
1 1 0 0 1 1 0 0 1
1 1 0 0 1 1 0 0 1
1 1 0 0 1 0 0 0 1
1 1 0 0 1 0 0 0 1
1 1 0 0 1 1 0 0 1
1 1 0 0 1 0 0 0 1
1 1 0 0 1 1 0 0 1
1 1 0 0 1 1 0 0 1
1 1 0 0 1 1 0 0 1
1 0 0 0 1 0 0 0 1
1 0 0 0 1 1 0 0 1
1 1 0 0 0 0 0 0 1
1 1 0 0 1 0 0 0 1
1 1 0 0 1 1 0 0 1
1 1 0 0 1 0 0 0 1
1 1 0 0 1 0 0 0 1
1 1 0 0 1 0 0 0 1
0 1 0 0 1 1 0 0 1
1 1 0 0 1 1 0 0 1
1 1 0 0 1 1 0 0 1
1 1 0 0 1 1 0 0 1
0 1 0 0 1 1 0 0 1
1 0 0 0 1 1 0 0 1
1 1 0 0 1 1 0 0 1
1 0 0 0 1 1 0 0 1
1 0 0 0 1 1 0 0 1
1 1 0 0 1 1 0 0 1
1 1 0 0 1 0 0 0 1
0 0 0 0 1 0 0 0 1
1 1 0 0 1 0 0 0 1
1 1 0 0 1 0 0 0 1
1 1 0 0 1 0 0 0 1
1 1 0 0 1 0 0 0 1
1 1 0 0 1 0 0 0 1
1 1 0 0 1 0 0 0 1
1 1 0 0 1 0 0 0 1
1 1 0 0 1 0 0 0 1
1 0 0 0 1 0 0 0 1
1 1 0 0 1 0 0 0 1
1 0 0 0 1 0 0 0 1
1 1 0 0 1 0 0 0 1
1 1 0 0 1 0 0 0 1
1 1 0 0 1 0 0 0 1
1 1 0 0 1 0 0 0 1
1 1 0 0 1 0 0 0 1
1 1 0 0 1 0 0 0 1
1 0 0 0 1 0 0 0 1
1 0 0 0 1 0 0 0 1
1 1 0 0 1 1 0 0 1
1 1 0 0 1 0 0 0 1
1 1 0 0 1 0 0 0 1
1 1 0 0 1 0 0 0 1
1 1 1 0 1 0 0 0 1
1 1 0 0 1 0 0 0 1
1 1 0 0 1 0 0 0 1
1 1 0 0 1 0 0 0 0
1 0 0 0 1 0 0 0 1
1 1 0 0 1 0 0 0 1
1 1 0 0 1 0 0 0 1
1 1 0 0 1 0 0 0 1
1 1 0 0 1 1 0 0 1
1 1 0 0 1 0 0 0 1
1 1 0 0 1 0 0 0 1
1 1 0 0 1 0 0 0 1
1 1 1 0 1 0 0 0 1
1 1 1 0 1 1 0 0 1
1 1 0 0 1 0 0 0 1
1 1 0 0 0 0 0 0 1
1 1 0 0 1 0 0 0 1
1 1 0 0 0 0 0 0 1
1 1 1 0 1 0 0 0 1
1 1 1 0 1 0 0 0 1
1 1 0 0 0 0 0 0 1
1 1 0 0 1 0 0 0 1
1 0 0 0 0 1 0 0 1
1 1 0 0 1 0 0 0 1
1 0 1 0 1 0 0 0 0
1 1 1 0 1 0 0 0 1
1 1 0 0 1 1 0 0 1
1 1 1 0 1 1 0 0 0
1 1 1 0 1 1 0 0 1
1 0 0 0 1 0 0 0 1
1 1 0 0 1 0 0 0 1
1 0 0 0 1 0 0 0 1
1 0 1 0 1 0 0 0 1
1 1 1 0 1 1 0 0 1
1 1 0 0 1 0 0 0 1
0 1 1 0 1 1 0 0 1
1 1 1 0 1 0 0 0 0
1 1 1 0 1 0 0 0 1
1 1 0 0 1 0 0 0 1
1 1 0 0 1 0 0 0 0
1 1 1 0 1 0 0 0 1
1 1 1 0 1 0 0 0 1
1 1 1 0 1 1 0 0 1
1 1 1 0 1 1 0 0 1
1 1 0 0 1 0 0 0 1
1 0 0 0 1 0 0 0 1
1 0 1 0 0 0 0 0 1
1 1 0 0 1 0 0 0 1
1 1 0 0 0 1 0 0 0
1 0 1 0 1 0 0 0 1
1 1 0 0 1 0 0 0 0
1 1 1 0 1 0 0 0 1
1 1 0 0 1 0 0 0 1
1 1 0 0 1 0 1 0 1
1 1 0 0 1 0 1 0 1
1 1 1 0 1 0 1 0 1
1 1 1 0 1 1 1 0 1
1 1 1 0 1 1 1 0 1
1 1 1 0 1 0 1 0 1
1 0 1 0 1 1 1 0 1
1 1 1 0 1 1 0 0 1
1 1 1 0 1 1 1 0 1
1 1 1 0 0 1 0 0 1
1 1 0 0 1 0 1 0 1
0 1 0 0 0 0 0 0 1
1 1 1 0 0 1 1 0 1
1 1 1 0 0 1 1 0 1
1 1 0 0 0 1 0 0 1
1 0 1 0 0 0 1 0 0
1 1 1 0 0 0 1 0 1
1 1 0 0 0 1 1 0 1
1 1 1 0 0 0 1 0 1
1 1 1 0 1 0 0 0 1
1 1 0 0 1 0 1 0 1
1 1 0 0 1 1 1 0 1
1 1 0 0 1 0 1 0 1
1 1 0 0 1 1 1 0 0
1 1 0 0 1 0 1 0 0
1 1 0 0 1 1 1 0 0
1 1 0 0 0 0 1 0 0
1 1 0 0 1 1 1 0 1
1 1 0 0 1 0 1 0 1
1 1 0 0 1 1 1 0 0
1 1 0 0 0 0 1 0 1
1 1 0 0 1 0 1 0 0
1 1 0 0 1 0 1 0 1
1 1 1 0 0 1 1 0 1
1 1 0 0 1 0 1 0 1
1 1 1 0 1 0 1 0 1
1 1 0 0 1 1 1 0 0
1 1 0 0 1 0 1 0 1
1 1 0 0 0 0 0 0 1
0 1 0 0 0 0 1 0 1
1 1 0 0 0 0 1 0 0
1 1 0 0 1 1 1 0 1
1 1 1 0 1 1 1 0 0
1 1 1 0 1 0 1 0 1
1 1 0 0 1 1 1 0 1
1 1 0 0 0 1 0 0 0
1 1 0 0 1 1 1 0 1
1 0 0 0 1 1 1 0 1
1 1 0 0 0 1 1 0 1
0 1 1 0 1 1 1 0 1
1 0 0 0 1 1 1 0 0
1 1 1 0 1 1 1 0 1
1 1 0 0 0 0 1 0 1
1 1 0 0 0 1 1 0 1
1 1 0 0 0 0 1 0 1
1 1 0 0 1 0 0 0 1
1 1 0 0 1 1 0 0 1
1 1 1 0 1 0 1 0 1
1 1 1 0 1 0 1 0 1
1 1 0 0 1 0 1 0 1
1 1 0 0 0 0 1 0 1
1 1 1 0 1 1 0 0 1
1 1 0 0 1 1 0 0 0
1 1 0 0 0 0 1 0 0
1 0 1 0 1 1 1 0 1
1 1 1 0 0 1 1 0 1
1 1 1 0 1 1 1 0 0
1 1 1 0 1 1 1 0 1
1 1 1 0 1 1 0 0 0
1 0 0 0 1 0 1 0 1
1 0 0 0 1 1 1 0 1
1 1 1 0 1 1 1 0 1
1 1 1 0 1 1 1 0 1
1 0 1 0 1 1 0 0 1
1 1 1 0 1 1 0 0 0
1 1 0 0 1 1 0 0 0
1 1 1 0 1 0 1 0 1
1 1 1 0 1 0 0 0 1
1 1 1 0 1 1 1 0 1
1 1 0 0 1 1 0 0 1
1 1 1 0 1 1 1 0 1
1 1 0 0 1 1 1 0 1
0 1 1 0 1 1 1 0 1
1 1 1 0 1 1 0 0 1
1 1 1 0 1 1 1 0 1
1 1 1 0 1 1 0 0 1
0 1 1 0 1 1 1 0 1
1 1 0 0 0 1 1 0 1
1 1 1 0 0 0 1 0 1
1 1 1 0 1 0 1 0 1
1 1 1 0 0 1 1 0 1
1 0 1 0 0 1 1 0 1
1 1 1 0 1 1 1 0 1
1 1 1 0 1 0 1 0 1
1 1 0 0 1 1 1 0 1
1 1 1 0 1 1 1 0 1
1 1 1 0 1 1 1 0 1
1 1 1 0 1 1 1 0 1
1 0 1 0 1 1 0 0 0
1 1 0 0 1 0 1 0 0
0 1 0 0 1 1 1 0 1
0 1 1 0 1 0 1 0 1
0 1 0 0 1 1 1 0 1
0 1 0 0 0 1 1 0 1
1 1 0 0 1 1 1 0 0
1 1 0 0 1 0 1 0 1
1 1 1 0 1 0 1 0 1
1 1 0 0 1 1 1 0 1
0 1 0 0 1 0 0 0 1
0 1 0 0 1 1 0 0 1
0 1 0 0 1 1 1 0 1
1 1 0 0 1 1 1 0 1
1 1 0 0 1 0 0 0 1
1 1 0 0 1 0 0 0 1
1 1 0 0 1 0 1 0 1
1 1 0 0 1 0 1 0 1
1 1 0 0 1 0 0 0 1
1 1 0 0 1 0 1 0 1
1 1 0 0 1 0 0 0 1
1 1 0 0 1 1 1 0 1
0 1 0 0 1 0 1 0 1
0 0 0 0 1 1 0 0 1
0 1 0 0 1 0 1 0 1
0 1 0 0 1 0 1 0 0
0 1 0 0 1 0 1 0 0
1 1 0 0 1 0 0 0 0
1 1 0 0 1 0 1 0 1
1 1 0 0 0 1 0 0 1
1 1 0 0 1 1 1 0 1
1 0 0 0 1 1 0 0 0
1 1 1 0 1 1 0 0 0
1 1 0 0 1 1 0 0 0
1 1 0 0 0 1 1 0 1
1 0 0 0 1 0 1 0 1
0 0 1 0 1 1 1 0 1
1 0 1 0 0 1 0 0 0
0 1 1 0 1 1 1 0 0
1 1 1 0 1 1 1 0 1
1 1 0 0 0 0 0 0 1
0 1 0 0 0 1 0 0 1
1 1 0 0 1 1 0 0 1
1 1 0 0 0 1 0 0 1
0 1 0 0 0 0 0 0 1
1 1 0 0 0 1 0 0 0
1 1 0 0 0 0 0 0 1
1 1 0 0 1 0 0 0 1
1 1 0 0 0 1 0 0 1
1 1 0 0 1 1 0 0 0
1 0 0 0 1 1 0 0 1
1 1 0 0 1 1 0 0 1
1 1 0 0 0 1 0 0 1
1 0 0 0 0 1 0 0 1
0 1 0 0 1 1 0 0 1
1 1 0 0 0 1 0 0 1
1 1 0 0 1 0 0 0 0
1 1 0 0 1 1 0 0 1
1 1 0 0 1 1 0 0 1
0 0 0 0 1 1 0 0 1
1 1 0 0 1 0 0 0 1
1 1 0 0 1 0 0 0 0
1 1 0 0 1 1 0 0 1
1 1 0 0 1 0 0 0 1
1 1 0 0 1 1 0 0 0
1 1 0 0 1 0 0 0 1
1 1 0 0 1 0 0 0 1
1 1 0 0 0 1 0 0 0
1 1 0 0 1 1 0 0 1
0 1 0 0 1 0 0 0 1
1 1 0 0 1 0 0 0 1
1 1 0 0 1 0 0 0 1
1 1 0 0 0 0 0 0 0
1 1 0 0 1 1 0 0 1
1 1 0 0 1 1 0 0 1
1 1 0 0 1 1 0 0 0
1 1 0 0 1 1 0 0 0
0 1 0 0 1 1 0 0 0
1 1 0 0 1 0 0 0 0
1 1 0 0 1 1 0 0 0
1 0 0 0 1 0 0 0 0
1 1 0 0 1 1 0 0 0
1 1 0 0 0 1 0 0 0
1 1 0 0 1 1 0 0 0
0 1 0 0 1 1 0 0 0
1 1 0 0 0 1 0 0 0
0 0 0 0 1 0 0 0 0
1 1 0 0 0 1 0 0 0
0 1 0 0 0 1 0 0 0
1 1 0 0 1 1 0 0 0
1 1 0 0 0 1 0 0 0
1 1 0 0 0 1 0 0 1
1 1 0 0 1 1 0 0 0
1 1 0 0 0 0 0 0 0
1 1 0 0 1 1 0 0 0
0 1 0 0 1 1 0 0 0
0 1 0 0 1 1 0 0 0
1 1 0 0 0 0 0 0 1
1 1 0 0 0 0 0 0 1
0 1 0 0 1 1 0 0 1
1 1 0 0 0 1 0 0 1
1 1 0 0 1 0 0 0 1
1 1 0 0 1 1 0 0 1
1 1 0 0 0 0 0 0 0
0 1 0 0 1 1 0 0 1
1 1 0 0 1 0 0 0 1
1 1 0 0 1 0 0 0 0
1 1 0 0 0 1 0 0 1
1 1 0 0 1 0 1 0 1
1 0 0 0 1 1 1 0 1
1 1 0 0 0 0 0 0 1
0 1 0 0 1 1 0 0 1
1 1 0 0 0 1 0 0 1
1 1 0 0 0 1 0 0 0
0 1 0 0 0 0 0 0 1
1 1 0 0 1 1 0 0 1
1 1 0 0 0 1 0 0 1
1 1 0 0 1 1 0 0 1
1 1 0 0 0 1 1 0 1
0 1 0 0 1 1 1 0 1
1 1 0 0 1 1 1 0 1
1 1 0 0 1 1 1 0 1
1 1 0 0 1 1 1 0 1
1 1 0 0 0 0 1 0 1
1 1 0 0 1 0 0 0 1
1 0 0 0 0 0 0 0 1
1 0 0 0 1 0 0 0 1
1 1 0 0 0 1 0 0 1
1 1 0 0 1 1 1 0 1
1 1 0 0 1 1 1 0 1
1 1 0 0 1 1 0 0 1
1 1 0 0 0 1 0 0 1
1 1 0 0 0 1 0 0 1
1 0 0 0 0 0 1 0 0
1 1 0 0 0 1 0 0 0
1 1 0 0 0 0 0 0 0
1 1 0 0 1 1 0 0 0
1 1 0 0 0 0 0 0 1
1 1 0 0 1 1 0 0 0
1 1 0 0 1 1 1 0 1
1 1 0 0 1 0 1 0 1
1 1 0 0 1 1 1 0 1
1 1 0 0 0 1 1 0 1
1 1 0 0 1 0 1 0 0
1 1 0 0 1 1 1 0 1
0 0 0 0 0 1 1 0 1
1 1 0 0 0 1 1 0 1
1 1 0 0 0 0 1 0 1
1 1 0 0 0 0 1 0 1
1 0 0 0 0 1 1 0 1
1 1 0 0 0 0 1 0 1
0 1 0 0 0 1 1 0 1
0 1 0 0 1 0 1 0 1
0 1 0 0 1 0 1 0 1
1 1 0 0 0 1 0 0 1
1 1 0 0 0 1 1 0 1
1 1 0 0 0 0 0 0 1
0 1 0 0 0 0 0 0 0
1 1 0 0 0 0 1 0 1
1 1 0 0 1 1 0 0 0
1 1 0 0 0 0 0 0 1
1 1 0 0 1 0 1 0 1
1 1 0 0 1 0 1 0 1
1 1 0 0 0 1 1 0 1
1 1 0 0 0 1 1 0 1
1 1 0 0 1 0 1 0 0
1 1 0 0 1 0 0 0 0
1 1 0 0 0 0 1 0 1
1 1 0 0 0 0 1 0 1
1 1 0 0 1 0 1 0 1
1 1 0 0 1 0 1 0 0
1 1 0 0 1 1 1 0 0
1 1 0 0 1 0 0 0 1
1 1 0 0 1 0 1 0 1
1 1 0 0 1 0 0 0 1
1 1 0 0 1 0 1 0 1
1 1 0 0 1 0 1 0 1
0 1 0 0 0 0 1 0 1
1 1 0 0 1 0 1 0 1
1 1 0 0 0 0 1 0 1
1 1 0 0 0 0 1 0 0
1 1 0 0 1 1 1 0 1
1 1 0 0 1 1 1 0 1
1 1 0 0 0 0 1 0 1
1 1 0 0 0 0 1 0 1
1 1 0 0 0 1 0 0 0
0 1 0 0 1 1 1 0 1
1 1 0 0 0 0 1 0 1
1 1 0 0 0 1 1 0 0
1 1 0 0 1 0 0 0 1
1 1 0 0 1 1 1 0 1
1 1 0 0 0 1 1 0 1
1 1 0 0 1 0 1 0 1
1 1 0 0 1 0 1 0 1
1 1 0 0 0 1 1 0 1
1 1 0 0 1 1 1 0 1
1 1 0 0 0 1 1 0 1
1 1 0 0 0 1 1 0 1
1 1 0 0 1 0 1 0 1
0 1 0 0 1 0 1 0 1
1 0 0 0 0 1 1 0 1
1 0 0 0 0 0 1 0 1
1 1 0 0 1 0 1 0 1
1 1 0 0 1 0 0 0 1
1 1 0 0 0 0 1 0 1
1 1 0 0 1 0 1 0 1
1 1 0 0 1 0 1 0 1
1 1 0 0 1 0 1 0 1
1 1 0 0 1 1 1 0 1
1 1 0 0 1 1 1 0 1
1 1 0 0 0 0 0 0 1
1 1 0 0 1 0 1 0 1
1 1 0 0 1 1 0 0 1
1 1 0 0 1 1 1 0 0
1 1 0 0 0 0 0 0 1
1 1 0 0 1 0 0 0 0
1 1 0 0 0 0 1 0 1
1 1 0 0 1 0 0 0 1
1 1 0 0 1 0 0 0 1
1 1 0 0 0 1 0 0 1
1 1 0 0 1 1 0 0 1
1 1 0 0 1 1 0 0 0
1 1 0 0 1 1 1 0 0
1 1 0 0 1 1 1 0 1
0 1 0 0 0 0 0 0 0
0 1 0 0 1 0 1 0 1
0 1 0 0 1 1 1 0 1
0 1 0 0 0 1 0 0 1
0 1 0 0 0 1 1 0 1
0 1 0 0 1 0 1 0 1
0 1 0 0 1 0 1 0 1
0 1 0 0 1 1 1 0 1
0 1 0 0 1 0 1 0 1
1 1 0 0 1 0 1 0 1
1 1 0 0 1 0 1 0 1
1 1 0 0 1 1 1 0 1
1 1 0 0 1 0 1 0 1
1 1 0 0 1 1 1 0 0
0 1 0 0 1 1 1 0 1
1 1 0 0 1 1 1 0 1
1 1 0 0 1 0 1 0 1
0 1 0 0 1 0 1 0 1
0 1 0 0 1 1 1 0 0
0 1 0 0 1 0 1 0 0
1 1 0 0 1 0 1 0 0
1 1 0 0 0 1 1 0 0
1 0 0 0 0 0 1 0 1
1 1 0 0 1 1 1 0 0
1 1 0 0 1 1 1 0 0
1 1 0 0 1 1 1 0 1
1 1 0 0 0 1 1 0 1
1 1 0 0 1 1 1 0 0
0 1 0 0 0 1 1 0 0
0 1 0 0 1 0 1 0 0
1 1 0 0 0 1 1 0 1
1 1 0 0 1 0 1 0 1
1 1 0 0 1 0 0 0 1
0 1 0 0 0 0 1 0 0
0 1 0 0 1 1 1 0 0
0 1 0 0 0 1 1 0 1
0 1 0 0 1 1 1 0 1
0 1 0 0 1 0 1 0 0
0 1 0 0 1 0 1 0 0
0 1 0 0 1 1 1 0 0
1 1 0 0 0 1 1 0 0
1 0 0 0 1 0 1 0 0
0 1 0 0 0 1 1 0 1
0 1 0 0 1 1 1 0 1
1 1 0 0 1 0 1 0 1
1 1 0 0 1 1 1 0 1
0 1 0 0 0 1 1 0 0
0 1 0 0 1 0 1 0 1
0 1 0 0 0 0 1 0 0
0 1 0 0 1 1 1 0 1
0 1 0 0 0 1 1 0 1
0 1 0 0 1 0 1 0 1
0 1 0 0 1 0 1 0 0
0 1 0 0 1 1 1 0 0
1 1 0 0 1 1 1 0 0
1 1 0 0 1 0 1 0 1
1 0 0 0 1 1 0 0 1
0 1 0 0 1 1 0 0 1
0 1 0 0 0 1 1 0 0
0 1 0 0 1 1 0 0 0
0 1 0 0 1 1 0 0 0
0 1 0 0 0 0 1 0 1
0 1 0 0 0 1 1 0 1
0 1 0 0 1 1 0 0 0
0 1 0 0 1 1 1 0 1
0 1 0 0 1 0 1 0 1
0 1 0 0 0 0 1 0 1
0 1 0 0 1 1 0 0 1
0 1 0 0 1 1 0 0 1
0 1 0 0 0 0 0 0 1
0 1 0 0 0 1 0 0 1
0 1 0 0 1 1 0 0 1
0 1 0 0 0 1 0 0 1
0 1 0 0 1 1 0 0 0
0 1 0 0 1 1 0 0 0
0 1 0 0 1 1 0 0 0
0 1 0 0 1 1 0 0 1
0 1 0 0 1 1 0 0 1
0 1 0 0 1 1 0 0 0
0 1 0 0 1 0 0 0 0
0 1 0 0 0 1 0 0 0
0 1 0 0 1 1 0 0 0
0 1 0 0 1 1 0 0 0
0 1 0 0 1 1 0 0 1
0 1 0 0 1 1 0 0 0
0 1 0 0 1 1 0 0 1
0 1 0 0 0 1 0 0 0
0 1 0 0 1 1 0 0 1
0 1 0 0 1 0 0 0 1
0 1 0 0 1 1 0 0 0
0 1 0 0 1 1 0 0 1
0 1 0 0 0 1 0 0 1
0 1 0 0 1 1 0 0 1
0 1 0 0 1 0 0 0 1
0 1 0 0 1 1 0 0 0
0 1 0 0 1 0 0 0 1
0 1 0 0 0 1 0 0 0
0 1 0 0 0 0 0 0 0
0 1 0 0 0 1 0 0 0
0 1 0 0 0 1 0 0 1
0 1 0 0 0 1 0 0 0
0 1 0 0 1 1 0 0 1
0 1 0 0 1 1 0 0 0
0 1 0 0 1 1 0 0 0
0 1 0 0 1 1 0 0 1
0 1 0 0 1 1 0 0 1
0 1 0 0 1 1 0 0 0
0 1 0 0 1 1 0 0 0
0 1 0 0 1 0 0 0 1
0 1 0 0 1 1 0 0 1
0 1 0 0 1 1 0 0 1
0 1 0 0 1 1 0 0 1
0 1 0 0 1 1 0 0 1
0 1 0 0 1 1 0 0 1
0 1 0 0 1 1 0 0 1
0 1 0 0 1 1 0 0 1
0 1 0 0 1 1 0 0 0
0 1 0 0 1 1 0 0 0
0 1 0 0 1 0 0 0 1
0 1 0 0 1 1 0 0 1
0 1 0 0 1 0 0 0 0
0 1 0 0 0 1 0 0 1
0 1 0 0 1 1 0 0 0
0 1 0 0 1 1 0 0 1
0 1 0 0 1 1 0 0 1
0 1 0 0 1 1 0 0 1
0 1 0 0 1 1 0 0 1
0 1 0 0 1 1 0 0 1
0 1 0 0 1 1 0 0 1
0 1 0 0 1 1 0 0 0
0 1 0 0 1 1 0 0 0
0 1 0 0 1 1 0 0 1
0 1 0 0 1 1 0 0 1
0 1 0 0 1 1 0 0 0
0 1 0 0 1 1 0 0 1
0 1 0 0 1 1 0 0 1
0 1 0 0 0 1 0 0 0
0 1 0 0 0 0 0 0 1
0 1 0 0 1 1 0 0 1
0 1 0 0 1 1 0 0 1
0 1 0 0 0 1 0 0 1
0 1 0 0 1 1 0 0 1
0 1 0 0 1 1 0 0 1
0 1 0 0 1 1 0 0 1
0 1 0 0 1 0 0 0 0
0 1 0 0 0 1 0 0 0
0 1 0 0 1 0 0 0 0
0 1 0 0 1 1 0 0 0
0 1 0 0 1 1 0 0 0
0 1 0 0 1 1 0 0 0
0 1 0 0 1 0 1 0 0
0 1 0 0 1 1 0 0 0
0 1 0 0 0 1 1 0 0
0 1 0 0 0 1 1 0 0
0 1 0 0 1 1 1 0 0
0 1 0 0 1 1 0 0 0
0 1 0 0 1 1 1 0 0
0 1 0 0 1 1 1 0 0
0 1 0 0 0 0 1 0 0
0 1 0 0 1 1 1 0 0
0 1 0 0 1 1 1 0 0
0 1 0 0 1 0 1 0 0
0 1 0 0 1 0 1 0 0
0 1 0 0 0 0 0 0 0
0 1 0 0 0 0 1 0 0
0 1 0 0 1 0 1 0 0
0 1 0 0 0 1 1 0 0
0 1 0 0 0 1 0 0 0
0 1 0 0 1 1 1 0 0
0 1 0 0 1 1 0 0 0
0 1 0 0 1 0 0 0 0
0 1 0 0 1 1 0 0 0
0 1 0 0 1 0 1 0 1
0 1 0 0 1 1 0 0 0
0 1 0 0 1 0 0 0 1
0 1 0 0 1 0 0 0 1
0 1 0 0 1 0 0 0 1
0 1 0 0 0 0 1 0 1
0 1 0 0 0 1 1 0 1
0 1 0 0 0 0 1 0 1
0 1 0 0 0 1 1 0 1
0 1 0 0 1 1 1 0 0
0 1 0 0 1 1 0 0 1
0 1 0 0 1 1 1 0 1
0 1 0 0 1 1 1 0 0
0 1 0 0 1 1 1 0 1
0 1 0 0 1 1 1 0 1
0 1 0 0 0 1 1 0 1
0 1 0 0 1 1 1 0 1
0 1 0 0 0 1 1 0 1
0 1 0 0 1 1 1 0 1
0 1 0 0 1 1 1 0 0
0 1 0 0 0 0 1 0 0
0 1 0 0 1 1 1 0 1
0 1 0 0 1 1 1 0 1
0 1 0 0 0 1 1 0 1
0 1 0 0 0 1 1 0 1
0 1 0 0 0 1 1 0 1
0 1 0 0 0 1 1 0 1
0 1 0 0 0 1 1 0 1
0 1 0 0 1 1 0 0 0
0 1 0 0 0 1 1 0 0
0 1 0 0 1 0 1 0 1
0 1 0 0 0 1 1 0 1
0 1 0 0 1 1 1 0 1
0 1 0 0 1 1 1 0 1
0 1 0 0 0 1 1 0 1
0 1 0 0 0 1 1 0 1
0 1 0 0 0 1 1 0 1
0 1 0 0 1 1 1 0 1
0 1 0 0 0 1 1 0 1
0 1 0 0 1 1 1 0 1
0 1 0 0 1 1 1 0 1
0 1 0 0 0 0 1 0 1
0 1 0 0 0 1 1 0 1
0 1 0 0 0 1 1 0 1
0 1 0 0 1 1 1 0 0
0 1 0 0 1 1 1 0 1
0 0 0 0 1 1 1 0 1
0 1 0 0 1 1 1 0 1
0 1 0 0 0 1 1 0 1
0 1 0 0 1 0 1 0 1
0 1 0 0 1 1 1 0 1
0 1 0 0 1 1 1 0 1
0 1 0 0 0 1 1 0 1
0 1 0 0 0 1 1 0 1
0 1 0 0 0 1 1 0 1
0 1 0 0 0 1 1 0 0
0 1 0 0 0 1 1 0 1
0 1 0 0 0 1 1 0 1
0 1 0 0 0 1 1 0 1
0 1 0 0 0 1 1 0 1
0 1 0 0 0 0 1 0 1
0 1 0 0 0 1 1 0 1
0 1 0 0 0 1 1 0 1
0 1 0 0 0 1 1 0 1
0 1 0 0 0 1 1 0 0
0 1 0 0 0 1 1 0 0
0 1 0 0 0 0 1 0 1
0 1 0 0 0 0 1 0 0
0 1 0 0 0 0 1 0 0
0 1 0 0 0 1 1 0 0
0 1 0 0 0 0 1 0 0
0 1 0 0 0 1 1 0 0
0 1 0 0 0 1 1 0 0
0 1 0 0 0 0 1 0 0
0 1 0 0 0 0 1 0 0
0 0 0 0 0 1 1 0 0
0 1 0 0 0 0 1 0 0
0 1 0 0 0 1 1 0 0
0 1 0 0 0 0 1 0 0
0 1 0 0 0 0 1 0 0
0 1 0 0 0 1 1 0 0
0 0 0 0 0 0 1 0 0
0 1 0 0 0 1 1 0 0
0 0 0 0 0 0 1 0 0
0 0 0 0 0 1 1 0 0
0 0 0 0 0 1 1 0 0
0 0 0 0 0 1 1 0 0
0 0 0 0 1 1 1 0 0
0 0 0 0 1 1 1 0 0
0 0 0 0 1 1 1 0 0
0 0 0 0 0 1 1 0 0
0 0 0 0 0 1 1 0 0
0 0 0 0 0 1 1 0 0
0 0 0 0 1 1 1 0 0
0 0 0 0 1 1 1 0 1
0 0 0 0 0 1 1 0 0
0 0 0 0 0 1 1 0 1
0 0 0 0 0 1 1 0 0
0 0 0 0 0 1 1 0 0
0 0 0 0 1 0 1 0 0
0 0 0 0 1 0 1 0 0
0 0 0 0 1 1 1 0 0
0 0 0 0 1 1 1 0 0
0 0 0 0 1 0 1 0 0
0 0 0 0 0 0 1 0 0
0 0 0 0 1 1 1 0 0
0 0 0 0 1 1 1 0 0
0 0 0 0 0 1 1 0 0
0 0 0 0 0 0 1 0 0
0 0 0 0 0 0 1 0 0
0 0 0 0 0 1 1 0 0
0 0 0 0 0 0 1 0 1
0 0 0 0 0 0 1 0 1
0 0 0 0 0 0 1 0 0
0 0 0 0 0 1 1 0 1
0 0 0 0 0 1 1 0 1
0 0 0 0 0 0 1 0 1
0 0 0 0 0 1 1 0 0
0 0 0 0 0 1 1 0 1
0 0 0 0 0 1 1 0 1
0 0 0 0 0 1 1 0 1
0 0 0 0 0 1 1 0 1
0 0 0 0 0 1 1 0 1
0 0 0 0 0 1 1 0 1
0 0 0 0 0 1 1 0 0
0 0 0 0 1 1 1 0 1
0 0 0 0 0 1 1 0 1
0 0 0 0 1 0 1 0 1
0 0 0 0 0 1 1 0 1
0 0 0 0 0 1 1 0 1
0 0 0 0 0 1 1 0 1
0 0 0 0 1 1 1 0 1
0 0 0 0 1 1 1 0 1
0 0 0 0 1 1 1 0 1
0 0 0 0 1 1 1 0 0
0 0 0 0 1 1 1 0 1
0 0 0 0 1 1 1 0 1
0 1 0 0 0 1 1 0 0
0 1 0 0 1 0 1 0 1
0 1 0 0 0 1 1 0 1
0 1 0 0 1 1 1 0 1
0 0 0 0 1 1 1 0 1
0 1 0 0 0 1 1 0 0
0 0 0 0 0 0 1 0 0
0 0 0 0 0 1 1 0 0
0 0 0 0 0 0 1 0 0
0 0 0 0 0 1 1 0 0
0 0 0 0 0 1 1 0 1
0 0 0 0 0 1 1 0 1
0 1 0 0 0 1 1 0 0
0 1 0 0 0 1 1 0 1
0 0 0 0 0 0 1 0 1
0 0 0 0 0 0 1 0 1
0 0 0 0 0 0 1 0 1
0 0 0 0 1 1 1 0 1
0 0 0 0 1 1 1 0 1
0 0 0 0 1 1 1 0 1
0 0 0 0 1 1 1 0 0
0 0 0 0 1 1 1 0 0
0 0 0 0 0 1 1 0 1
0 0 0 0 1 1 1 0 0
0 0 0 0 1 1 1 0 1
0 0 0 0 1 1 1 0 1
0 0 0 0 0 1 1 0 1
0 0 0 0 0 0 1 0 1
0 0 0 0 1 1 1 0 0
0 0 0 0 1 1 1 0 1
0 0 0 0 1 1 1 0 0
0 0 0 0 0 1 1 0 1
0 0 0 0 1 1 1 0 1
0 0 0 0 0 1 1 0 0
0 0 0 0 0 1 1 0 0
0 0 0 0 0 1 1 0 1
0 0 0 0 0 1 1 0 1
0 0 0 0 1 1 1 0 1
0 0 0 0 1 0 1 0 0
0 0 0 0 1 1 1 0 0
0 0 0 0 1 0 1 0 0
0 0 0 0 1 1 1 0 0
0 0 0 0 1 1 1 0 1
0 0 0 0 0 0 1 0 0
0 1 0 0 1 1 1 0 0
0 1 0 0 0 1 1 0 0
0 0 0 0 0 1 1 0 1
0 0 0 0 0 1 1 0 0
0 0 0 0 1 1 1 0 0
0 0 0 0 1 0 1 0 0
0 1 0 0 1 1 1 0 0
0 1 0 0 0 0 1 0 0
0 0 0 0 0 1 1 0 1
0 0 0 0 1 1 1 0 1
0 0 0 0 1 0 1 0 0
0 1 0 0 0 1 1 0 0
0 1 0 0 0 0 1 0 1
0 1 0 0 0 1 1 0 1
0 0 0 0 1 1 1 0 1
0 0 0 0 0 1 1 0 1
0 0 0 0 0 1 1 0 1
0 0 0 0 0 0 1 0 1
0 0 0 0 1 1 1 0 0
0 0 0 0 0 0 1 0 1
0 1 0 0 0 1 1 0 1
0 0 0 0 0 1 1 0 1
0 0 0 0 0 1 1 0 1
0 1 0 0 0 0 1 0 1
0 0 0 0 0 1 1 0 0
0 0 0 0 0 1 1 0 0
0 0 0 0 0 1 1 0 1
0 0 0 0 1 1 1 0 1
0 0 0 0 1 1 1 0 1
0 0 0 0 1 1 1 0 1
0 0 0 0 1 1 1 0 1
0 0 0 0 0 1 1 0 1
0 0 0 0 1 1 1 0 1
0 0 0 0 1 0 1 0 1
0 0 0 0 0 0 1 0 0
0 0 0 0 1 0 1 0 1
0 0 0 0 1 1 1 0 1
0 0 0 0 0 0 1 0 1
0 0 0 0 1 0 1 0 1
0 0 0 0 0 1 1 0 1
0 0 0 0 1 0 1 0 1
0 0 0 0 0 0 1 0 1
0 0 0 0 1 1 1 0 1
0 0 0 0 1 1 1 0 1
0 0 0 0 1 1 1 0 0
0 0 0 0 0 1 1 0 0
0 0 0 0 0 0 1 0 0
0 0 0 0 0 0 1 0 0
0 0 0 0 1 1 1 0 0
0 0 0 0 0 0 1 0 0
0 0 0 0 0 1 1 0 0
0 0 0 0 0 0 1 0 0
0 0 0 0 1 0 1 0 0
0 0 0 0 0 1 1 0 0
0 0 0 0 0 1 1 0 0
0 0 0 0 1 1 1 0 0
0 1 0 0 1 0 1 0 0
0 1 0 0 1 0 1 0 0
0 1 0 0 1 0 1 0 0
0 1 0 0 1 1 1 0 0
0 1 0 0 1 0 1 0 0
0 1 0 0 1 0 1 0 0
0 1 0 0 1 0 1 0 0
0 1 0 0 1 1 1 0 0
0 1 0 0 1 0 1 0 0
0 1 0 0 1 0 1 0 0
0 1 0 0 0 0 1 0 0
0 1 0 0 1 1 1 0 0
0 1 0 0 0 0 1 0 0
0 1 0 0 1 1 1 0 0
0 1 0 0 1 1 1 0 0
0 1 0 0 1 0 1 0 0
0 1 0 0 1 0 1 0 0
0 1 0 0 1 0 1 0 0
0 1 0 0 0 1 1 0 0
0 1 0 0 0 1 1 0 0
0 1 0 0 1 0 1 0 0
0 1 0 0 0 1 1 0 0
0 1 0 0 1 0 1 0 0
0 1 0 0 1 1 1 0 0
0 1 0 0 1 1 1 0 0
0 1 0 0 1 1 1 0 0
0 1 0 0 1 1 1 0 0
0 1 0 0 1 0 1 0 0
0 1 0 0 1 0 1 0 0
0 1 0 0 1 0 1 0 0
0 1 0 0 0 1 1 0 0
0 1 0 0 0 1 1 0 0
0 1 0 0 0 0 1 0 0
0 1 0 0 1 0 1 0 0
0 1 0 0 0 1 1 0 1
0 1 0 0 1 0 1 0 0
0 1 0 0 1 1 1 0 1
0 1 0 0 1 1 1 0 1
0 1 0 0 1 0 1 0 1
0 1 0 0 1 0 1 0 1
0 1 0 0 1 0 1 0 1
0 1 0 0 1 0 1 0 1
0 1 0 0 1 0 1 0 1
0 1 0 0 1 0 1 0 1
0 1 0 0 1 0 1 0 1
0 1 0 0 1 0 1 0 1
0 1 0 0 1 0 1 0 1
0 1 0 0 1 0 1 0 1
0 1 0 0 1 0 1 0 1
0 1 0 0 1 0 1 0 1
0 1 0 0 1 0 1 0 1
0 1 0 0 1 1 1 0 1
0 1 0 0 1 1 1 0 1
0 1 0 0 0 1 1 0 1
0 1 0 0 1 0 1 0 1
0 1 0 0 1 0 1 0 1
0 1 0 0 0 1 1 0 1
0 1 0 0 1 0 1 0 1
0 1 0 0 0 0 1 0 1
0 1 0 0 0 1 1 0 1
0 1 0 0 1 0 1 0 1
0 1 0 0 1 0 1 0 0
0 1 0 0 1 0 1 0 1
0 1 0 0 1 0 1 0 1
0 1 0 0 1 1 1 0 1
0 1 0 0 1 1 1 0 1
0 1 0 0 1 0 1 0 1
0 1 0 0 1 0 1 0 1
0 1 0 0 1 1 1 0 1
0 1 0 0 0 1 1 0 1
0 1 0 0 0 0 1 0 1
0 1 0 0 1 0 1 0 1
0 1 0 0 1 0 1 0 1
0 1 0 0 0 0 1 0 1
0 1 0 0 0 0 1 0 1
0 1 0 0 1 0 1 0 1
0 1 0 0 0 0 1 0 1
0 1 0 0 1 0 1 0 1
0 0 0 0 1 0 1 0 1
0 1 0 0 0 0 1 0 1
0 0 0 0 1 1 1 0 1
0 0 0 0 1 0 1 0 1
0 0 0 0 1 0 1 0 1
0 1 0 0 1 0 1 0 1
0 1 0 0 1 0 1 0 1
0 0 0 0 0 0 1 0 1
0 1 0 0 0 0 1 0 1
0 1 0 0 1 0 1 0 1
0 0 0 0 1 0 1 0 1
0 0 0 0 1 0 1 0 1
0 1 0 0 0 1 1 0 0
0 1 0 0 1 0 1 0 0
0 1 0 0 1 0 1 0 1
0 0 0 0 1 0 1 0 1
0 1 0 0 1 1 1 0 1
0 0 0 0 1 0 1 0 0
0 0 0 0 1 0 1 0 1
0 1 0 0 1 0 1 0 1
0 1 0 0 1 0 1 0 1
0 1 0 0 1 0 1 0 1
0 1 0 0 1 1 1 0 0
0 1 0 0 1 0 1 0 1
0 1 0 0 0 0 1 0 1
0 1 0 0 1 0 1 0 1
0 1 0 0 0 0 1 0 1
0 1 0 0 0 0 1 0 1
0 1 0 0 1 1 1 0 1
0 1 0 0 0 0 1 0 1
0 1 0 0 1 0 1 0 1
0 1 0 0 1 1 1 0 1
0 1 0 0 1 0 1 0 1
0 1 0 0 1 1 1 0 1
0 1 0 0 0 1 1 0 1
0 1 0 0 0 0 1 0 1
0 1 0 0 0 0 1 0 1
0 1 0 0 0 0 1 0 1
0 1 0 0 1 1 1 0 1
0 1 0 0 0 0 1 0 1
0 1 0 0 0 0 1 0 1
0 1 0 0 0 0 1 0 1
0 1 0 0 0 0 1 0 1
0 1 0 0 0 0 1 0 1
0 1 0 0 0 0 1 0 0
0 0 0 0 0 0 1 0 1
0 1 0 0 0 0 1 0 1
0 1 0 0 1 0 1 0 1
0 1 0 0 0 0 1 0 1
0 1 0 0 1 0 1 0 1
0 1 0 0 1 0 1 0 0
0 1 0 0 0 0 1 0 0
0 1 0 0 1 0 1 0 1
0 1 0 0 1 0 1 0 0
0 0 0 0 1 0 1 0 1
0 1 0 0 0 0 1 0 1
0 1 0 0 1 0 1 0 1
0 1 0 0 1 0 1 0 1
0 1 0 0 1 0 1 0 1
0 1 0 0 1 0 1 0 1
0 1 0 0 1 1 1 0 1
0 1 0 0 1 1 1 0 1
0 1 0 0 1 1 1 0 1
0 1 0 0 1 0 1 0 1
0 1 0 0 0 0 1 0 1
0 0 0 0 1 0 1 0 1
0 1 0 0 1 0 1 0 1
0 1 0 0 0 0 1 0 1
0 0 0 0 0 1 1 0 1
0 1 0 0 0 1 1 0 1
0 1 0 0 1 0 1 0 1
0 1 0 0 1 1 1 0 1
0 1 0 0 0 1 1 0 1
0 0 0 0 1 1 1 0 1
0 0 0 0 1 1 1 0 1
0 0 0 0 0 1 1 0 1
0 1 0 0 1 1 1 0 1
0 0 0 0 1 1 1 0 1
0 0 0 0 1 1 1 0 1
0 0 0 0 1 1 1 0 1
0 0 0 0 1 1 1 0 1
0 0 0 0 1 1 1 0 1
0 0 0 0 1 1 1 0 1
0 0 0 0 1 1 1 0 1
0 0 0 0 1 0 1 0 1
0 0 0 0 0 1 1 0 0
0 0 0 0 1 0 1 0 1
0 0 0 0 1 0 1 0 1
0 0 0 0 0 1 1 0 1
0 0 0 0 1 0 1 0 1
0 0 0 0 1 1 1 0 1
0 0 0 0 1 1 1 0 1
0 0 0 0 0 1 1 0 1
0 0 0 0 0 1 1 0 1
0 0 0 0 1 1 1 0 1
0 0 0 0 1 1 1 0 1
0 0 0 0 1 1 1 0 1
0 0 0 0 1 1 1 0 1
0 0 0 0 0 1 1 0 1
0 0 0 0 1 1 1 0 1
0 0 0 0 0 1 1 0 1
0 0 0 0 0 1 1 0 1
0 0 0 0 0 1 1 0 1
0 0 0 0 0 1 1 0 1
0 0 0 0 1 1 0 0 1
0 0 0 0 1 1 1 0 1
0 0 0 0 1 0 1 0 1
0 0 0 0 1 0 0 0 1
0 0 0 0 1 1 0 0 1
0 0 0 0 0 1 0 0 1
0 0 0 0 1 1 1 0 0
1 0 0 0 1 1 1 0 1
0 0 0 0 1 1 1 0 1
0 0 0 0 1 1 1 0 1
0 0 0 0 1 0 1 0 1
0 0 0 0 0 1 1 0 1
0 0 0 0 0 1 1 0 1
0 0 0 0 0 0 1 0 1
0 0 0 0 0 0 1 0 1
0 0 0 0 1 0 1 0 1
0 0 0 0 1 0 1 0 1
1 0 0 0 1 0 1 0 1
1 0 0 0 0 0 1 0 1
1 0 0 0 1 0 1 0 1
1 0 0 0 1 0 1 0 1
1 0 0 0 1 0 1 0 1
1 0 0 0 1 1 1 0 1
1 0 0 0 0 1 1 0 1
1 0 0 0 1 1 1 0 1
0 0 0 0 1 1 1 0 1
0 0 0 0 1 1 1 0 1
0 0 0 0 0 1 1 0 1
1 0 0 0 1 1 1 0 1
1 0 0 0 0 1 1 0 0
0 0 0 0 0 1 1 0 1
1 0 0 0 0 1 1 0 0
1 0 0 0 1 1 1 0 0
1 0 0 0 1 1 1 0 0
1 0 0 0 1 1 1 0 0
1 0 0 0 0 1 1 0 0
1 0 0 0 1 0 1 0 1
1 0 0 0 1 0 1 0 0
1 0 0 0 1 1 1 0 0
1 0 0 0 1 1 1 0 0
1 0 0 0 1 1 1 0 1
1 0 0 0 1 1 1 0 1
1 0 0 0 1 1 1 0 1
1 0 0 0 1 1 1 0 1
1 0 0 0 1 1 1 0 1
1 0 0 0 1 1 1 0 0
1 0 0 0 0 1 1 0 1
1 0 0 0 0 1 1 0 1
0 0 0 0 0 1 1 0 0
1 0 0 0 0 1 1 0 1
1 0 0 0 0 1 1 0 0
1 0 0 0 1 1 1 0 1
1 0 0 0 1 1 1 0 1
1 0 0 0 1 1 1 0 0
0 0 0 0 0 1 1 0 1
1 0 0 0 1 1 1 0 1
1 0 0 0 1 1 1 0 0
1 0 0 0 0 1 1 0 1
1 0 0 0 1 1 1 0 1
1 0 0 0 1 0 1 0 1
1 0 0 0 1 1 1 0 1
1 0 0 0 0 1 1 0 1
1 0 0 0 1 1 1 0 1
0 0 0 0 1 0 1 0 1
1 0 0 0 0 0 1 0 1
1 0 0 0 1 1 1 0 1
1 0 0 0 1 1 1 0 1
0 0 0 0 1 0 1 0 1
0 0 0 0 0 0 1 0 1
1 0 0 0 1 1 1 0 1
1 0 0 0 1 1 1 0 1
1 0 0 0 0 0 1 0 1
0 0 0 0 0 1 1 0 1
0 0 0 0 1 1 1 0 1
1 0 0 0 1 1 1 0 1
0 0 0 0 1 1 1 0 1
1 0 0 0 1 1 1 0 1
1 0 0 0 1 1 1 0 0
1 0 0 0 0 1 1 0 1
0 0 0 0 1 1 1 0 1
1 0 0 0 1 1 1 0 1
1 0 0 0 1 0 1 0 1
1 0 0 0 1 0 1 0 1
1 0 0 0 0 1 1 0 1
1 0 0 0 0 1 1 0 1
1 0 0 0 0 1 1 0 1
1 0 0 0 1 1 1 0 1
1 0 0 0 1 1 1 0 1
1 0 0 0 0 1 1 0 1
1 0 0 0 0 1 1 0 1
1 0 0 0 1 1 1 0 0
1 0 0 0 1 1 1 0 1
1 0 0 0 0 0 1 0 1
1 0 0 0 0 1 1 0 1
1 0 0 0 0 1 1 0 1
0 0 0 0 1 1 1 0 1
1 0 0 0 1 1 1 0 1
1 0 0 0 0 1 1 0 1
1 0 0 0 1 1 1 0 1
1 0 0 0 1 1 1 0 1
0 0 0 0 0 1 1 0 1
0 0 0 0 1 0 1 0 1
1 0 0 0 1 1 1 0 1
0 0 0 0 1 1 1 0 1
1 0 0 0 1 1 1 0 1
1 0 0 0 0 1 1 0 1
1 0 0 0 1 1 1 0 1
1 0 0 0 1 1 1 0 1
1 0 0 0 1 1 1 0 1
1 0 0 0 0 1 1 0 1
1 0 0 0 1 0 1 0 0
1 0 0 0 1 1 1 0 1
1 0 0 0 1 0 1 0 1
1 0 0 0 1 1 1 0 1
1 0 0 0 1 1 1 0 1
1 0 0 0 1 1 1 0 1
1 0 0 0 0 1 1 0 1
1 0 0 0 1 1 1 0 1
1 0 0 0 1 0 1 0 1
1 0 0 0 1 1 1 0 0
1 0 0 0 1 1 1 0 1
1 0 0 0 1 1 1 0 1
1 0 0 0 1 1 1 0 1
1 0 0 0 1 1 1 0 1
1 0 0 0 1 1 1 0 1
1 0 0 0 1 1 1 0 1
1 0 0 0 1 1 1 0 1
1 0 0 0 1 1 1 0 1
0 0 0 0 0 1 1 0 1
1 0 0 0 1 1 1 0 1
1 0 0 0 0 1 1 0 1
1 0 0 0 1 1 1 0 1
1 0 0 0 1 1 1 0 1
1 0 0 0 1 1 1 0 1
0 0 0 0 0 1 1 0 1
1 0 0 0 1 1 1 0 1
1 0 0 0 0 1 1 0 1
1 0 0 0 1 1 1 0 1
1 0 0 0 0 1 1 0 1
1 0 0 0 1 1 1 0 1
0 0 0 0 0 1 1 0 1
1 0 0 0 1 1 1 0 1
1 0 0 0 0 1 0 0 1
1 0 0 0 1 1 1 0 1
0 0 0 0 1 1 1 0 1
1 0 0 0 1 1 1 0 1
1 0 0 0 0 1 1 0 1
1 0 0 0 0 1 1 0 1
1 0 0 0 0 1 1 0 1
1 0 0 0 1 1 1 0 1
1 0 0 0 0 0 1 0 1
1 0 0 0 1 1 1 0 1
1 0 0 0 0 1 1 0 1
1 0 0 0 1 1 1 0 1
1 0 0 0 1 1 1 0 1
1 0 0 0 0 1 1 0 1
1 0 0 0 0 1 1 0 1
1 0 0 0 1 1 1 0 0
1 0 0 0 0 1 1 0 1
1 0 0 0 1 1 1 0 1
1 0 0 0 1 1 1 0 1
1 0 0 0 1 1 1 0 1
1 0 0 0 1 1 1 0 1
1 0 0 0 1 1 1 0 1
1 0 0 0 1 1 1 0 1
1 0 0 0 0 1 1 0 1
1 0 0 0 1 1 0 0 1
1 0 0 0 1 1 1 0 1
1 0 0 0 1 1 1 0 1
1 0 0 0 1 1 1 0 0
1 0 0 0 1 1 1 0 1
1 0 0 0 0 1 1 0 1
0 0 0 0 0 1 1 0 1
1 0 0 0 1 1 1 0 1
1 0 0 0 1 1 1 0 0
1 0 0 0 0 1 1 0 1
1 0 0 0 0 1 1 0 1
1 0 0 0 1 1 1 0 1
1 0 0 0 1 1 1 0 1
1 0 0 0 1 1 1 0 1
1 0 0 0 0 1 1 0 1
1 0 0 0 0 1 1 0 1
0 0 0 0 0 1 1 0 1
1 0 0 0 1 1 1 0 1
1 0 0 0 1 1 1 0 0
1 0 0 0 0 1 1 0 1
0 0 0 0 1 1 1 0 1
1 0 0 0 0 1 0 0 1
1 0 0 0 1 1 1 0 1
1 0 0 0 1 1 0 0 1
1 0 1 0 1 1 1 0 1
1 0 0 0 1 1 0 0 1
1 0 0 0 1 1 1 0 1
1 0 1 0 0 1 1 0 1
1 0 1 1 0 1 0 0 1
1 0 1 0 0 1 1 0 1
1 0 1 0 0 1 1 0 1
1 0 1 0 0 1 1 0 1
1 0 1 0 0 1 0 0 1
1 0 1 1 0 1 1 0 1
1 0 0 1 0 1 1 0 1
1 0 1 0 0 1 1 0 1
1 0 0 0 1 1 1 0 1
1 0 1 0 1 1 1 0 1
1 0 1 0 1 1 1 0 1
1 0 0 0 0 1 1 0 1
1 0 1 0 1 1 1 0 1
1 0 1 0 1 1 1 0 1
1 0 1 0 0 1 1 0 1
1 0 1 0 1 1 1 0 0
1 0 1 0 0 1 0 0 1
1 0 1 0 0 0 0 0 1
1 0 1 0 0 1 0 0 1
1 0 1 0 0 1 1 0 1
1 0 1 0 0 1 1 0 1
1 0 0 0 0 1 1 0 1
1 0 1 0 0 1 1 0 1
1 0 1 0 0 1 1 0 1
1 0 1 0 1 1 0 0 1
1 0 0 0 0 1 0 0 1
1 0 0 0 0 1 1 0 1
1 0 1 0 0 1 1 0 1
1 0 1 0 1 1 1 0 1
1 0 1 0 1 1 1 0 1
1 0 1 0 0 1 1 0 1
1 0 1 0 0 1 1 0 1
1 0 1 0 1 1 1 0 1
0 0 1 0 1 1 1 0 1
1 0 1 0 0 1 1 0 1
1 0 0 0 0 1 1 0 1
1 0 0 0 0 1 1 0 1
1 0 0 0 0 1 1 0 1
1 0 0 0 0 1 1 0 1
1 0 0 0 0 1 1 0 1
1 0 0 0 0 1 1 0 1
1 0 0 0 1 1 1 0 1
1 0 0 0 0 1 1 0 1
1 0 0 0 1 1 1 0 1
1 0 0 0 1 1 1 0 1
1 0 0 0 1 1 0 0 1
1 0 0 0 1 1 0 0 1
1 0 0 0 1 1 1 0 1
1 0 0 0 1 1 1 0 1
1 0 0 0 1 1 1 0 1
1 0 0 0 1 1 1 0 1
1 0 0 0 1 1 1 0 1
1 0 0 0 0 1 1 0 1
1 0 0 0 0 1 1 0 1
1 0 0 0 1 1 1 0 1
0 0 0 0 0 1 1 0 1
0 0 0 0 1 1 1 0 1
1 0 0 0 1 1 1 0 1
0 0 0 0 1 1 1 0 1
1 0 0 0 1 1 1 0 1
1 0 0 0 1 1 1 0 1
1 0 0 0 1 1 1 0 1
1 0 0 0 1 1 1 0 1
1 0 0 0 1 1 1 0 1
1 0 0 0 1 1 1 0 1
1 0 0 0 1 1 1 0 1
1 0 0 0 0 1 1 0 1
1 0 0 0 1 1 1 0 1
1 0 0 0 0 1 1 0 1
1 0 0 0 1 1 1 0 1
1 0 0 0 1 1 1 0 1
1 0 0 0 1 1 1 0 1
1 0 0 0 0 1 1 0 1
1 0 0 0 1 1 1 0 1
1 0 0 0 1 0 1 0 1
1 0 0 0 1 1 1 0 1
1 0 0 0 1 1 1 0 1
1 0 0 0 1 1 1 0 1
1 0 0 0 1 1 1 0 1
1 0 0 0 1 1 1 0 1
0 0 0 0 1 1 1 0 1
0 0 0 0 1 1 1 0 1
1 0 0 0 1 1 1 0 1
1 0 0 0 1 1 1 0 1
1 0 0 0 1 1 1 0 1
1 0 0 0 1 1 1 0 1
1 0 0 0 1 1 1 0 1
1 0 0 0 1 1 1 0 1
0 0 0 0 0 1 1 0 1
1 1 0 0 1 1 1 0 1
0 0 0 0 1 1 1 0 1
1 0 0 0 1 1 1 0 1
0 0 0 0 0 1 1 0 1
1 0 0 0 0 1 1 0 1
1 0 0 0 1 1 1 0 1
1 0 0 0 0 1 1 0 1
0 1 0 0 0 1 1 0 1
1 1 0 0 0 1 1 0 1
1 1 0 0 0 1 1 0 1
1 1 0 0 1 1 1 0 1
0 1 0 0 1 1 1 0 1
1 0 0 0 0 1 1 0 1
0 1 0 0 1 1 1 0 1
1 1 0 0 1 1 1 0 1
1 1 0 0 1 1 1 0 1
1 0 0 0 1 0 1 0 1
1 1 0 0 1 1 1 0 1
1 0 0 0 0 1 0 0 1
1 0 0 0 1 1 1 0 1
1 1 0 0 1 1 1 0 1
1 1 0 0 1 1 1 0 1
1 1 0 0 1 1 1 0 1
1 1 0 0 1 1 1 0 1
1 1 0 0 0 1 1 0 0
1 1 0 0 0 1 1 0 1
1 1 0 0 0 1 1 0 1
1 1 0 0 0 1 1 0 1
1 1 0 0 0 1 1 0 1
1 1 0 0 1 1 1 0 1
1 1 0 0 0 1 1 0 1
1 1 0 0 1 1 1 0 1
1 1 0 0 0 1 1 0 1
1 1 0 0 1 0 1 0 1
0 1 0 0 0 1 1 0 1
1 1 0 0 1 1 0 0 1
1 1 0 0 1 1 1 0 0
1 1 0 0 1 1 1 0 0
1 1 0 0 1 1 1 0 0
1 1 0 0 1 1 1 0 0
1 1 0 0 0 1 0 0 0
1 1 0 0 1 1 0 0 1
1 1 0 0 1 1 1 0 1
1 1 0 0 1 1 1 0 1
1 1 0 0 1 1 0 0 1
1 1 0 0 1 1 0 0 1
1 1 0 0 1 1 1 0 1
1 1 0 0 1 1 1 0 1
1 1 0 0 1 1 1 0 1
1 1 0 0 1 1 1 0 1
1 1 0 0 1 1 0 0 1
1 0 0 0 1 1 0 0 1
1 1 0 0 0 1 0 0 1
1 1 0 0 0 1 1 0 1
1 1 0 0 1 1 1 0 1
1 0 0 0 1 1 0 0 1
1 1 0 0 1 0 1 0 1
1 1 0 0 1 1 0 0 1
1 1 0 0 1 1 0 0 1
1 1 0 0 0 1 0 0 1
1 1 0 0 0 1 1 0 1
1 1 0 0 0 1 0 0 1
1 1 0 0 1 1 0 0 1
1 1 0 0 1 1 1 0 1
1 1 0 0 1 0 1 0 1
1 1 0 0 1 1 0 0 0
1 1 0 0 1 1 1 0 0
1 1 0 0 0 1 0 0 1
1 1 0 0 1 1 1 0 0
1 1 0 0 1 1 0 0 1
1 1 0 0 1 1 1 0 1
1 0 0 0 1 0 1 0 1
1 1 0 0 1 1 1 0 1
1 0 0 0 1 1 1 0 1
1 1 0 0 1 1 1 0 1
1 1 0 0 1 1 1 0 1
1 1 0 0 1 0 1 0 1
1 1 0 0 1 1 1 0 1
1 1 0 0 1 1 1 0 1
1 1 0 0 1 0 1 0 1
0 1 0 0 1 1 1 0 1
1 1 0 0 1 1 1 0 1
1 1 0 0 1 1 1 0 1
1 1 0 0 1 1 1 0 1
1 1 0 0 1 1 1 0 1
1 1 0 0 1 1 1 0 1
1 1 0 0 1 1 1 0 1
1 1 0 0 1 1 1 0 1
1 1 0 0 1 0 1 0 1
0 1 0 0 1 1 1 0 1
1 1 0 0 1 1 1 0 1
1 1 0 0 1 1 0 0 1
1 1 0 0 1 1 1 0 1
1 1 0 0 1 1 1 0 1
1 1 0 0 1 1 1 0 1
1 1 0 0 1 1 1 0 1
1 1 0 0 1 1 1 0 1
1 1 0 0 1 0 1 0 1
1 1 0 0 1 1 1 0 1
0 1 0 0 1 1 1 0 1
0 1 0 0 1 1 1 0 1
0 1 0 0 1 1 1 0 1
1 1 0 0 1 1 1 0 1
1 1 0 0 1 1 1 0 1
1 0 0 0 1 1 1 0 1
1 1 0 0 1 1 0 0 1
1 1 0 0 1 1 1 0 1
0 1 0 0 1 1 1 0 1
0 1 0 0 1 1 1 0 1
1 1 0 0 1 0 1 0 1
1 1 0 0 1 1 1 0 1
1 1 0 0 1 1 1 0 1
1 0 0 0 1 1 1 0 0
0 1 0 0 1 1 1 0 1
0 0 0 0 1 1 1 0 1
1 1 0 0 1 1 1 0 1
0 0 0 0 1 1 1 0 0
1 1 0 0 1 1 1 0 1
0 1 0 0 1 1 1 0 1
1 1 0 0 1 1 1 0 1
1 1 0 0 1 1 1 0 1
1 1 0 0 1 1 1 0 1
0 0 0 0 1 1 1 0 1
1 1 0 0 1 1 1 0 1
1 1 0 0 1 1 1 0 1
1 1 0 0 1 1 1 0 1
1 0 0 0 1 1 1 0 0
1 1 0 0 1 1 1 0 0
1 1 0 0 1 1 1 0 0
1 1 0 0 1 1 0 0 1
1 1 0 0 1 1 1 0 1
1 1 0 0 1 1 1 0 1
1 1 0 0 1 1 1 0 1
1 0 0 0 1 1 1 0 1
1 1 0 0 1 0 1 0 1
1 1 0 0 1 1 1 0 1
0 0 0 0 0 1 1 0 1
0 0 0 0 1 1 1 0 1
1 1 0 0 1 1 1 0 1
1 1 0 0 1 0 1 0 1
1 1 0 0 1 0 1 0 0
1 1 0 0 1 1 0 0 1
1 1 0 0 1 1 0 0 1
1 1 0 0 1 0 1 0 1
1 1 0 0 1 0 1 0 1
1 1 0 0 1 1 1 0 1
1 1 0 0 1 1 1 0 1
1 1 0 0 1 0 1 0 0
1 0 0 0 1 1 1 0 0
0 1 0 0 1 1 1 0 0
0 1 0 0 1 1 1 0 0
1 1 0 0 1 1 1 0 0
0 1 0 0 1 1 1 0 0
0 1 0 0 1 1 1 0 1
1 1 0 0 1 1 1 0 0
1 1 0 0 1 0 1 0 0
1 1 0 0 1 1 1 0 1
0 0 0 1 1 1 1 0 0
1 1 0 0 1 1 1 0 1
1 1 0 0 1 1 1 0 0
1 1 0 0 1 1 1 0 1
1 1 0 0 1 1 1 0 0
1 1 0 0 1 1 1 0 0
1 1 0 0 1 1 1 0 0
0 1 0 0 1 1 1 0 1
0 1 0 0 1 1 1 0 1
0 1 0 0 1 1 1 0 1
0 1 0 0 1 1 1 0 1
1 0 0 0 1 1 1 0 0
1 1 0 0 1 1 1 0 1
1 1 0 0 0 1 1 0 1
1 1 0 0 1 1 1 0 1
1 0 0 0 1 1 1 0 0
1 1 0 0 1 1 1 0 0
1 1 0 0 1 1 1 0 1
1 1 0 0 1 1 1 0 1
1 1 0 0 1 0 1 0 0
1 1 0 0 1 1 1 0 1
1 1 0 0 1 1 1 0 1
1 1 0 0 1 1 1 0 1
1 1 0 0 1 1 0 0 1
1 1 0 0 1 1 1 0 1
1 1 0 0 1 1 1 0 0
1 1 0 0 1 1 1 0 0
1 1 0 0 1 1 1 0 1
1 1 0 0 1 1 1 0 0
1 0 0 0 1 1 1 0 1
1 1 0 0 1 1 1 0 1
1 1 0 0 1 1 1 0 1
1 1 0 0 1 1 1 0 1
1 1 0 0 1 1 1 0 1
1 1 0 0 1 1 1 0 1
1 1 0 0 1 1 1 0 0
1 1 0 0 1 1 1 0 0
1 1 0 0 1 0 1 0 0
1 1 0 0 1 1 1 0 0
1 1 0 0 1 1 1 0 0
1 1 0 0 1 1 1 0 0
1 1 0 0 1 0 1 0 0
1 1 0 0 1 1 0 0 1
1 1 0 0 1 1 1 0 0
1 1 0 0 1 1 1 0 0
1 1 0 0 1 0 1 0 0
1 1 0 0 1 1 1 0 1
1 1 0 0 1 1 1 0 1
1 1 0 0 1 1 1 0 1
1 1 0 0 1 1 1 0 1
1 1 0 0 1 0 1 0 1
1 1 0 0 1 1 1 0 1
1 1 0 0 1 1 1 0 1
1 1 0 0 1 1 1 0 0
1 1 0 0 1 1 1 0 1
1 0 0 0 1 1 1 0 1
1 1 0 0 1 0 1 0 1
1 1 0 0 1 1 1 0 1
1 0 0 0 1 0 1 0 1
1 1 0 0 1 0 0 0 1
1 1 0 0 1 1 0 0 1
1 1 0 0 1 1 1 0 1
0 1 0 0 1 1 0 0 1
1 1 0 0 1 0 1 0 1
1 1 0 0 1 0 1 0 0
1 1 0 0 1 1 1 0 1
1 1 0 0 1 1 1 0 1
1 0 0 0 1 1 1 0 1
1 0 0 0 1 1 1 0 0
0 0 0 0 1 1 1 0 0
1 0 0 0 1 1 1 0 0
1 0 0 0 1 1 0 0 1
1 0 0 0 1 0 0 0 1
1 0 0 0 1 1 1 0 1
1 0 0 0 1 1 1 0 0
1 0 0 0 1 1 1 0 1
1 0 0 0 1 1 1 0 1
1 0 0 0 1 1 1 0 0
1 0 0 0 1 1 1 0 0
1 0 0 0 1 1 1 0 0
1 0 0 0 1 1 1 0 0
1 0 0 0 1 1 1 0 0
1 0 0 0 1 1 1 0 0
1 0 0 0 1 1 1 0 0
1 0 0 0 1 1 1 0 0
1 0 0 0 1 0 1 0 0
1 0 0 0 1 1 1 0 0
1 0 0 0 1 1 1 0 0
1 0 0 0 1 1 1 0 0
1 0 0 0 1 0 1 0 0
1 0 0 0 1 1 1 0 0
1 0 0 0 1 1 1 0 0
1 0 0 0 1 0 1 0 0
1 0 0 0 1 1 1 0 0
1 0 0 0 1 1 1 0 0
1 0 0 0 1 0 1 0 1
1 0 0 0 1 0 1 0 0
1 0 0 0 1 1 1 0 1
1 0 0 0 1 0 1 0 1
1 0 0 0 1 0 1 0 0
1 0 0 0 1 0 1 0 0
1 0 0 0 1 1 1 0 0
1 0 0 0 1 1 1 0 0
1 0 0 0 1 0 1 0 0
1 0 0 0 1 0 1 0 0
1 0 0 0 1 1 1 0 0
1 0 0 0 1 0 1 0 1
1 0 0 0 1 0 1 0 0
1 0 0 0 1 0 1 0 0
1 0 0 0 1 1 1 0 1
1 0 0 0 1 1 1 0 0
1 0 0 0 1 1 1 0 0
1 0 0 0 1 1 1 0 1
1 0 0 0 1 1 1 0 1
1 0 0 0 1 0 1 0 1
1 0 0 0 1 0 1 0 1
1 0 0 0 1 1 1 0 1
1 0 0 0 1 1 1 0 0
1 0 0 0 1 1 1 0 0
1 0 0 0 1 1 1 0 0
1 0 0 0 1 1 1 0 0
1 0 0 0 1 0 1 0 0
1 0 0 0 1 1 1 0 0
1 1 0 0 1 1 1 0 0
1 1 0 0 1 1 1 0 0
0 1 0 0 1 1 1 0 0
1 1 0 0 1 1 1 0 0
0 1 0 0 1 1 1 0 0
0 0 0 0 1 1 1 0 0
1 1 0 0 1 1 1 0 0
0 1 0 0 1 1 0 0 0
0 1 0 0 1 1 1 0 0
0 1 0 0 1 1 0 0 0
0 1 0 0 1 1 0 0 0
0 1 0 1 1 1 1 0 0
0 1 0 0 1 1 1 0 0
1 0 0 0 1 1 1 0 1
1 1 0 0 1 1 1 0 1
1 1 0 0 1 1 1 0 0
1 1 0 0 1 1 1 0 0
1 1 0 0 1 0 1 0 0
0 1 0 0 1 1 1 0 0
1 1 0 0 1 1 1 0 0
0 1 0 0 1 0 1 0 0
0 1 0 0 1 1 1 0 0
0 0 0 0 1 1 1 0 1
1 1 0 0 1 1 1 0 0
0 1 0 0 1 1 0 0 0
0 1 0 0 1 1 1 0 0
1 1 0 0 1 0 1 0 0
1 0 0 0 1 1 1 0 1
0 0 0 0 0 1 1 0 0
1 0 0 1 1 1 1 0 0
1 0 0 0 1 1 1 0 0
1 0 0 1 1 1 1 0 0
0 0 0 1 1 1 1 0 1
1 0 0 0 1 1 0 0 1
1 0 0 0 1 1 1 0 0
1 0 0 0 1 1 1 0 0
1 0 0 0 1 0 1 0 0
1 0 0 0 1 1 1 0 0
1 0 0 0 1 1 1 0 0
1 0 0 0 1 0 1 0 0
1 0 0 0 0 1 1 0 0
1 0 0 0 1 1 1 0 0
1 0 0 0 1 1 1 0 0
1 0 0 0 1 1 1 0 0
1 0 0 0 1 1 1 0 0
1 0 0 0 1 0 1 0 0
1 0 0 0 1 0 1 0 0
1 0 0 0 1 0 1 0 0
1 0 0 0 1 0 1 0 1
1 0 0 0 1 1 1 0 1
1 0 0 0 1 0 1 0 0
1 0 0 0 1 0 1 0 0
1 0 0 0 1 1 1 0 0
1 0 0 0 1 1 1 0 0
1 0 0 0 1 0 1 0 0
1 0 0 0 1 1 1 0 0
1 0 0 0 1 1 1 0 0
1 0 0 0 1 1 1 0 0
1 0 0 0 1 1 1 0 0
1 0 0 0 1 1 1 0 0
1 0 0 0 1 1 0 0 0
1 0 0 0 1 1 0 0 0
1 0 0 0 1 0 1 0 0
1 0 0 0 1 1 1 0 1
1 0 0 0 1 1 1 0 0
1 0 0 0 1 0 1 0 0
1 0 0 0 1 1 1 0 0
0 0 0 0 1 1 1 0 0
0 0 0 0 1 1 1 0 1
1 0 0 0 1 1 1 0 1
1 0 0 0 1 1 1 0 1
1 0 0 0 1 1 1 0 0
1 0 0 0 1 1 1 0 1
1 0 0 0 1 0 1 0 0
1 0 0 0 1 1 1 0 1
1 0 0 0 1 1 1 0 1
0 0 0 0 1 1 1 0 1
1 0 0 0 1 1 1 0 1
1 0 0 0 1 1 1 0 1
1 0 0 0 1 1 1 0 1
1 0 0 0 1 0 1 0 1
1 0 0 0 1 0 1 0 1
1 0 0 0 1 0 1 0 1
1 0 0 0 1 0 1 0 1
1 0 0 0 1 0 1 0 1
1 0 0 0 1 1 1 0 1
1 0 0 0 1 1 1 0 1
1 0 0 0 1 0 1 0 0
1 0 0 0 1 0 1 0 0
1 0 0 0 1 1 1 0 1
1 0 0 0 1 1 1 0 1
1 0 0 0 1 1 1 0 1
1 0 0 0 1 0 1 0 1
1 0 0 0 1 0 1 0 1
1 0 0 0 1 1 0 0 1
1 0 0 0 1 0 1 0 0
1 0 0 0 1 1 1 0 1
0 0 0 0 1 1 1 0 1
1 0 0 0 1 1 1 0 1
1 0 0 0 1 1 1 0 1
1 0 0 0 1 0 1 0 1
1 0 0 0 1 0 1 0 0
1 0 0 0 1 1 1 0 1
1 0 0 0 1 1 1 0 1
1 0 0 0 1 1 1 0 1
1 0 0 0 1 1 1 0 1
1 0 0 0 1 1 1 0 1
1 0 0 0 1 1 1 0 1
1 0 0 0 1 0 1 0 1
1 0 0 0 1 1 1 0 1
1 0 0 0 1 1 1 0 1
1 0 0 0 1 1 1 0 1
1 0 0 0 1 1 1 0 1
1 0 0 0 1 1 1 0 1
1 0 0 0 1 1 1 0 1
1 0 0 0 1 0 1 0 1
1 0 0 0 1 1 1 0 1
1 0 0 0 1 1 1 0 1
0 0 0 0 1 1 1 0 0
1 0 0 0 1 0 1 0 1
1 0 0 0 1 1 0 0 1
1 0 0 0 1 1 1 0 1
1 0 0 0 1 1 1 0 1
1 0 0 0 1 0 0 0 1
1 0 0 0 1 1 0 0 1
1 0 0 0 1 1 1 0 1
1 0 0 0 1 1 1 0 1
1 0 0 0 1 1 0 0 1
0 0 0 0 1 0 1 0 1
1 0 0 0 1 1 1 0 1
0 0 0 0 1 1 1 0 0
1 0 0 0 1 1 0 0 0
1 0 0 0 1 1 1 0 0
1 0 0 0 1 1 1 0 1
1 1 0 0 1 0 1 0 1
1 1 0 0 1 1 1 0 0
0 1 0 0 1 1 1 0 0
0 0 0 0 1 1 1 0 1
0 0 0 0 1 1 1 0 1
0 0 0 0 1 1 1 0 1
0 0 0 0 1 1 1 0 1
0 0 0 0 1 1 0 0 0
1 0 0 0 1 1 1 0 1
1 0 0 0 1 1 1 0 0
1 0 0 0 1 1 1 0 1
1 0 0 0 1 1 1 0 0
1 0 0 0 1 1 1 0 0
1 0 0 0 1 1 1 0 1
0 0 0 0 1 1 1 0 1
1 0 0 0 1 1 1 0 0
1 0 0 0 1 1 1 0 1
1 0 0 0 1 1 0 0 1
1 0 0 0 1 1 1 0 0
1 0 0 0 1 1 1 0 1
0 0 0 0 1 1 1 0 1
1 0 0 0 1 1 1 0 1
1 0 0 0 1 1 1 0 0
1 0 0 0 1 1 1 0 0
1 0 0 0 1 1 1 0 1
1 0 0 0 1 1 1 0 1
1 0 0 0 1 1 1 0 0
1 0 0 0 1 1 1 0 0
1 0 0 0 1 0 1 0 1
1 0 0 0 1 1 1 0 1
1 0 0 0 1 0 1 0 1
1 0 0 0 1 0 1 0 1
1 0 0 0 0 1 1 0 1
1 0 0 0 1 1 1 0 1
1 0 0 0 1 1 0 0 1
1 0 0 0 1 1 1 0 1
1 0 0 0 1 1 1 0 1
1 0 0 0 1 1 1 0 1
1 0 0 0 1 1 1 0 0
1 0 0 0 1 0 1 0 1
1 0 0 0 1 1 1 0 1
1 0 0 0 1 1 1 0 1
1 0 0 0 0 1 1 0 1
1 0 0 0 1 1 1 0 0
1 0 0 0 1 1 0 0 1
0 0 0 0 1 1 1 0 1
1 0 0 0 1 1 1 0 1
1 0 0 0 1 1 1 0 1
1 0 0 0 1 1 1 0 1
1 0 0 0 1 1 1 0 0
1 0 0 0 1 0 1 0 0
0 0 0 0 1 0 1 0 0
1 0 0 0 1 0 0 0 0
1 0 0 0 1 1 1 0 0
1 0 0 0 1 0 1 0 0
1 0 0 0 1 1 1 0 1
1 0 0 0 1 1 1 0 1
1 0 0 0 1 0 1 0 1
1 0 0 0 1 1 1 0 0
1 0 0 0 1 0 1 0 0
1 0 0 0 1 0 1 0 1
0 0 0 0 1 1 1 0 1
1 0 0 0 1 1 1 0 1
0 0 0 0 1 0 1 0 0
1 1 0 0 1 0 1 0 0
1 0 0 0 1 0 1 0 0
1 0 0 0 1 1 1 0 1
0 0 0 0 1 1 1 0 1
1 0 0 0 1 1 1 0 1
1 1 0 0 1 0 1 0 1
1 0 0 0 1 1 1 0 0
1 0 0 0 1 0 1 0 1
1 0 0 1 1 0 1 0 1
1 0 0 0 1 0 1 0 1
0 0 0 0 1 0 1 0 1
1 0 0 0 1 1 1 0 1
1 0 0 1 1 1 1 0 0
1 0 0 1 1 1 1 0 1
1 0 0 0 1 0 1 0 1
1 0 0 0 1 0 1 0 1
1 0 0 0 1 1 1 0 1
0 0 0 0 1 1 1 0 1
1 0 0 0 1 1 1 0 1
1 1 0 0 1 0 1 0 1
1 1 0 0 1 1 1 0 1
1 1 0 0 1 1 1 0 0
0 1 0 0 1 1 1 0 1
1 0 0 0 1 1 1 0 1
1 0 0 0 1 1 0 0 1
0 0 0 0 1 1 0 0 1
1 0 0 0 1 1 1 0 1
1 0 0 0 1 0 1 0 1
1 0 0 0 1 1 1 0 1
1 0 0 0 1 1 1 0 1
1 0 0 0 1 0 1 0 1
1 0 0 0 1 1 1 0 0
1 0 0 0 1 1 0 0 0
1 0 0 0 1 1 1 0 0
1 0 0 0 1 0 1 0 1
1 0 0 0 1 1 1 0 0
1 0 0 0 1 1 1 0 0
1 0 0 0 1 1 1 0 1
1 0 0 0 1 0 1 0 0
1 0 0 0 1 1 1 0 0
1 0 0 0 1 0 1 0 0
0 0 0 0 1 1 1 0 1
0 0 0 0 1 0 1 0 1
1 0 0 0 1 1 1 0 1
1 0 0 0 1 1 1 0 1
1 0 0 0 1 0 1 0 0
1 0 0 0 1 1 1 0 0
1 0 0 0 1 0 1 0 0
1 0 0 0 1 0 1 0 1
1 0 0 0 1 0 1 0 1
0 0 0 0 1 0 1 0 1
1 0 0 0 1 0 1 0 1
1 0 0 0 1 1 1 0 0
1 0 0 0 1 1 1 0 0
1 0 0 0 1 1 0 0 1
1 0 0 0 1 1 1 0 1
0 0 0 0 1 1 1 0 1
1 0 0 0 1 1 1 0 1
1 0 0 1 1 1 1 0 1
1 0 0 0 1 1 1 0 1
1 0 0 1 1 0 1 0 1
0 0 0 0 1 1 1 0 1
1 0 0 0 1 1 1 0 1
1 0 0 1 1 0 1 0 1
1 0 0 0 1 0 1 0 0
1 0 0 1 1 1 1 0 1
0 0 0 1 1 1 1 0 1
0 0 0 1 1 0 1 0 1
1 0 0 0 1 1 1 0 1
1 0 0 0 1 0 1 0 1
1 0 0 0 1 0 1 0 1
1 0 0 0 1 0 1 0 1
1 0 0 0 1 1 0 0 1
1 0 0 0 1 0 1 0 1
1 0 0 0 1 0 1 0 1
1 0 0 0 1 0 1 0 1
1 0 0 0 1 1 1 0 1
1 0 0 0 1 0 1 0 1
1 0 0 0 1 1 1 0 1
1 0 0 0 1 1 1 0 1
1 0 0 0 1 0 1 0 1
1 0 0 0 1 0 1 0 1
1 0 0 0 1 1 0 0 1
1 0 0 0 1 0 1 0 1
1 0 0 0 1 0 0 0 1
1 0 0 0 1 0 1 0 1
1 0 0 0 0 0 0 0 1
1 0 0 0 1 1 1 0 1
1 0 0 0 1 0 1 0 1
1 0 0 0 1 0 1 0 1
1 0 0 0 1 1 1 0 1
1 0 0 0 1 1 1 0 1
0 0 0 0 1 0 1 0 1
0 0 0 0 1 1 0 0 1
1 0 0 0 1 1 1 0 1
0 0 0 0 1 0 0 0 1
1 0 0 0 1 0 1 0 1
1 0 0 0 1 0 0 0 1
0 0 0 0 1 0 0 0 1
1 0 0 0 1 1 0 0 1
1 0 0 0 1 1 1 0 1
1 0 0 0 1 0 1 0 1
1 0 0 1 0 0 1 0 1
0 0 0 0 1 0 1 0 1
1 0 0 0 1 0 1 0 1
0 0 0 0 1 0 1 0 1
1 0 0 0 1 0 1 0 0
1 0 0 0 1 0 1 0 1
0 0 0 0 1 0 1 0 0
1 0 0 0 1 1 1 0 1
1 0 0 0 1 0 1 0 1
1 0 0 0 1 0 1 0 1
1 0 0 0 1 1 1 0 0
1 0 0 0 1 0 1 0 1
1 0 0 0 1 0 1 0 0
1 0 0 0 1 0 1 0 1
1 0 0 0 1 0 0 0 0
1 0 0 0 1 0 0 0 0
1 0 0 0 1 0 1 0 1
1 0 0 0 1 0 1 0 1
1 0 0 0 1 1 1 0 1
1 0 0 0 1 0 0 0 1
1 0 0 0 1 1 0 0 0
1 0 0 0 1 0 0 0 1
1 0 0 0 1 0 0 0 1
1 0 0 0 1 0 0 0 1
1 0 0 0 1 0 0 0 1
1 0 0 0 1 0 0 0 1
1 0 0 0 1 1 0 0 1
1 0 0 0 1 0 0 0 1
1 0 0 0 1 1 0 0 1
1 0 0 0 1 1 0 0 1
1 0 0 0 1 1 0 0 1
1 0 0 0 1 1 0 0 1
1 1 0 0 1 0 0 0 1
1 1 0 0 1 0 0 0 1
1 1 0 0 1 1 0 0 0
1 1 0 0 1 0 1 0 1
1 1 0 0 1 0 1 0 1
1 0 0 0 1 1 0 0 1
1 0 0 0 1 1 0 0 1
1 0 0 0 1 0 0 0 1
1 0 0 0 1 0 0 0 1
0 0 0 0 1 0 0 0 1
0 0 0 0 1 0 1 0 1
1 0 0 0 1 0 0 0 1
1 0 0 0 1 1 0 0 1
0 0 0 0 1 0 0 0 1
1 0 0 0 1 1 0 0 1
1 0 0 0 1 0 0 0 1
1 0 0 0 1 1 0 0 1
1 0 0 0 1 1 0 0 1
0 1 0 0 1 0 0 0 1
1 1 0 0 1 1 0 0 1
1 0 0 0 1 0 0 0 1
1 0 0 0 1 1 0 0 1
1 1 0 1 1 0 1 0 1
0 1 0 0 1 1 1 0 1
1 1 0 0 1 0 0 0 1
1 1 0 0 1 0 0 0 1
1 1 0 0 1 0 0 0 1
1 0 0 1 1 0 1 0 1
0 1 0 0 1 0 1 0 1
1 1 0 0 1 1 1 0 1
0 1 0 0 1 0 1 0 1
1 1 0 0 1 0 1 0 1
1 1 0 0 1 1 1 0 1
0 1 0 0 1 1 0 0 1
1 1 0 0 1 1 0 0 0
1 1 0 0 1 1 0 0 1
0 1 0 0 1 1 1 0 1
1 1 0 0 1 1 1 0 1
0 1 0 0 1 0 1 0 1
1 1 0 0 1 1 1 0 1
1 1 0 0 1 0 0 0 1
1 1 0 0 1 0 1 0 1
0 1 0 0 1 0 1 0 1
0 1 0 0 0 0 0 0 0
1 1 0 0 1 0 1 0 1
0 1 0 0 1 0 0 0 1
0 1 0 0 1 0 1 0 1
1 1 0 0 1 0 0 0 1
1 1 0 0 1 0 0 0 1
0 1 0 0 1 1 1 0 1
1 0 0 0 1 0 1 0 1
1 1 0 0 1 0 1 0 1
1 1 0 0 1 1 1 0 1
0 1 0 0 1 0 0 0 1
1 1 0 0 1 0 1 0 1
1 1 0 0 1 0 1 0 1
1 1 0 0 1 0 1 0 1
1 1 0 0 1 0 1 0 1
1 1 0 0 1 0 0 0 1
0 1 0 0 1 0 0 0 1
1 1 0 0 1 0 1 0 1
1 1 0 0 1 0 0 0 1
1 1 0 0 1 0 1 0 1
1 1 0 0 1 1 1 0 1
0 1 0 0 0 1 0 0 1
1 1 0 0 1 0 1 0 1
1 0 0 0 1 1 1 0 1
1 1 0 0 1 0 0 0 1
1 1 0 0 1 0 1 0 1
0 1 0 0 1 1 0 0 1
0 1 0 0 1 0 0 0 1
1 1 0 0 1 0 0 0 0
0 1 0 0 1 1 0 0 0
1 1 0 0 1 0 0 0 1
0 1 0 0 1 0 0 0 1
0 1 0 0 1 0 1 0 1
0 1 0 0 1 0 1 0 1
0 1 0 0 1 0 1 0 1
0 1 0 0 1 0 0 0 1
1 1 0 0 1 1 0 0 1
0 1 0 0 1 0 0 0 1
0 1 0 0 1 0 0 0 1
1 1 0 0 0 0 1 0 1
0 1 0 0 1 0 1 0 1
1 1 0 0 1 0 1 0 1
1 1 0 0 1 1 1 0 1
1 1 0 0 1 1 1 0 1
1 1 0 0 1 1 1 0 1
1 1 0 0 1 0 1 0 1
1 1 0 0 1 0 1 0 1
0 1 0 0 1 0 1 0 1
1 1 0 0 1 0 1 0 1
0 1 0 0 1 0 1 0 1
0 1 0 0 1 0 1 0 1
0 1 0 0 1 1 1 0 1
1 1 0 0 1 0 1 0 1
1 1 0 0 1 0 1 0 1
1 1 0 0 1 0 1 0 1
0 1 0 0 1 0 1 0 1
1 1 0 0 1 0 1 0 1
0 1 0 0 1 0 1 0 1
0 1 0 0 1 0 1 0 1
1 1 0 0 1 0 1 0 1
1 1 0 0 1 0 1 0 1
1 1 0 0 1 1 1 0 1
1 1 0 0 1 1 1 0 1
1 1 0 0 1 0 1 0 1
1 1 0 0 1 1 1 0 0
1 1 0 0 1 0 1 0 1
1 1 0 0 1 1 1 0 1
1 1 0 0 1 1 1 0 1
1 1 0 0 1 0 1 0 1
1 1 0 0 1 0 1 0 1
1 1 0 0 1 0 1 0 1
1 1 0 1 1 0 1 0 1
1 1 0 0 1 0 1 0 0
1 1 0 0 1 1 1 0 1
1 1 0 0 1 1 1 0 1
1 1 0 0 1 0 1 0 1
1 1 0 0 1 0 1 0 1
1 1 0 0 1 0 1 0 1
1 1 0 0 1 0 1 0 1
0 1 0 0 1 0 0 0 1
1 1 0 0 1 1 1 0 1
1 1 0 0 1 0 0 0 1
1 1 0 0 1 0 0 0 1
1 1 0 0 1 1 1 0 1
1 1 0 0 1 0 0 0 1
1 1 0 0 1 0 1 0 1
1 1 0 0 1 1 0 0 1
1 1 0 0 1 1 0 0 1
1 1 0 0 1 0 0 0 1
1 1 0 0 1 0 0 0 1
1 1 0 0 1 0 1 0 1
1 1 0 0 1 0 1 0 1
1 1 0 0 1 0 1 0 1
1 1 0 0 1 1 1 0 1
1 1 0 0 1 0 1 0 1
1 1 0 0 1 0 1 0 1
1 1 0 0 1 0 1 0 1
1 1 0 0 1 0 1 0 1
1 1 0 0 1 0 1 0 1
0 1 0 0 1 0 0 0 1
1 1 0 0 1 0 1 0 1
1 1 0 0 1 1 1 0 0
1 1 0 0 1 1 0 0 1
1 1 0 0 1 0 1 0 1
1 1 0 0 1 0 1 0 1
1 1 0 0 1 1 0 0 1
1 1 0 0 1 1 1 0 1
1 1 0 0 1 0 1 0 1
1 1 0 0 1 0 1 0 1
1 1 0 0 1 0 1 0 1
1 1 0 0 1 0 0 0 1
1 1 0 0 1 0 0 0 1
1 1 0 0 1 1 1 0 1
1 1 0 0 1 0 1 0 0
1 1 0 0 1 0 1 0 1
0 1 0 0 1 0 1 0 1
1 1 0 0 1 0 1 0 1
1 1 0 1 1 0 1 0 1
0 1 0 1 1 0 1 0 1
1 1 0 0 1 1 1 0 1
1 1 0 0 1 1 0 0 1
1 1 0 0 1 1 1 0 1
1 1 0 0 1 0 1 0 1
1 1 0 0 1 0 1 0 1
1 1 0 0 1 0 1 0 1
1 1 0 0 1 0 1 0 1
1 1 0 0 1 0 1 0 1
1 1 0 0 1 0 1 0 1
1 1 0 0 1 0 1 0 1
1 1 0 0 1 0 1 0 1
1 1 0 0 1 0 1 0 1
1 1 0 0 1 0 1 0 1
1 1 0 0 1 0 1 0 0
1 1 0 0 1 1 1 0 1
1 1 0 0 1 0 1 0 1
1 1 0 0 1 0 1 0 1
1 1 0 0 1 0 1 0 1
1 1 0 0 1 0 1 0 1
1 1 0 0 1 0 1 0 1
1 1 0 0 1 0 1 0 1
1 1 0 0 1 0 1 0 1
1 1 0 0 1 0 1 0 1
1 1 0 0 1 0 1 0 1
1 1 0 0 1 1 1 0 1
1 1 0 0 1 1 1 0 1
1 1 0 0 1 0 1 0 1
1 1 0 0 1 0 1 0 1
1 1 0 0 1 0 1 0 1
1 1 0 0 1 0 1 0 1
1 1 0 0 1 0 1 0 1
1 1 0 0 1 0 1 0 0
1 1 0 0 1 0 1 0 1
1 1 0 0 1 0 0 0 1
1 1 0 0 1 0 1 0 1
1 1 0 0 1 1 1 0 1
1 1 0 0 1 0 1 0 1
1 1 0 0 1 0 1 0 1
1 1 0 0 1 0 1 0 1
1 1 0 0 1 0 1 0 1
1 1 0 0 1 0 1 0 1
1 1 0 0 1 0 0 0 1
1 1 0 0 1 0 0 0 1
1 1 0 0 1 0 1 0 1
1 1 0 0 0 0 1 0 1
1 1 0 0 1 0 1 0 1
1 1 0 0 1 0 1 0 1
1 1 0 0 1 0 1 0 1
1 1 0 0 1 0 0 0 1
1 1 0 0 1 0 1 0 1
1 1 0 0 1 0 0 0 1
1 1 0 0 1 0 1 0 1
1 1 0 0 1 0 1 0 1
1 1 0 0 1 1 0 0 1
1 1 0 0 1 0 1 0 1
1 1 0 0 1 0 1 0 1
1 1 0 0 1 1 0 0 1
1 1 0 0 1 0 1 0 1
1 1 0 0 1 1 1 0 1
1 1 0 0 1 0 1 0 1
1 1 0 0 1 0 1 0 1
1 1 0 0 1 0 0 0 1
1 1 0 0 1 0 0 0 1
1 1 0 0 1 0 1 0 1
1 1 0 0 1 0 1 0 1
1 1 0 0 1 0 1 0 1
1 1 0 0 1 0 1 0 1
1 1 0 0 1 0 1 0 1
1 0 0 0 1 0 1 0 1
1 1 0 0 1 1 1 0 1
1 1 0 0 1 0 1 0 1
0 1 0 0 1 0 1 0 1
1 1 0 0 1 0 1 0 1
1 1 0 0 1 0 1 0 1
1 1 0 0 1 0 1 0 1
1 1 0 0 1 0 0 0 1
0 1 0 0 1 1 1 0 1
0 1 0 0 0 0 1 0 1
0 1 0 0 1 0 1 0 1
0 1 0 0 1 0 1 0 1
0 0 0 0 1 0 1 0 1
0 1 0 0 1 0 0 0 1
0 1 0 0 1 1 1 0 1
0 1 0 0 1 0 1 0 1
0 1 0 0 1 0 1 0 1
0 1 0 0 1 0 1 0 1
0 1 0 0 1 0 1 0 1
0 1 0 0 1 0 1 0 1
0 1 0 0 0 0 1 0 1
0 1 0 0 1 1 1 0 1
0 1 0 0 1 0 1 0 1
0 1 0 0 1 0 1 0 0
0 1 0 0 1 0 1 0 1
1 1 0 0 1 0 0 0 1
1 1 0 0 1 0 1 0 1
1 1 0 0 0 1 1 0 1
0 1 0 0 1 0 0 0 1
1 1 0 0 1 0 1 0 1
0 1 0 0 1 0 1 0 1
1 1 0 0 1 0 1 0 1
1 1 0 0 1 1 1 0 1
0 0 0 0 1 0 1 0 1
0 1 0 0 1 0 0 0 1
0 1 0 0 1 1 0 0 1
0 1 0 0 1 0 1 0 1
0 1 0 0 1 0 1 0 1
0 0 0 0 1 1 1 0 1
0 1 0 0 1 0 1 0 1
0 1 0 0 1 0 1 0 1
0 1 0 0 1 1 1 0 0
0 1 0 0 1 0 1 0 1
0 1 0 0 1 0 0 0 1
0 1 0 0 1 1 1 0 1
0 1 0 0 0 0 1 0 1
0 1 0 0 1 0 0 0 1
0 0 0 0 1 0 1 0 1
0 1 0 0 1 0 0 0 1
0 1 0 0 1 0 0 0 1
0 1 0 0 1 0 0 0 1
0 1 0 0 1 0 1 0 1
0 1 0 0 1 0 0 0 1
0 0 0 0 1 0 1 0 1
0 1 0 0 1 0 0 0 1
0 1 0 0 1 0 0 0 1
0 1 0 0 1 0 1 0 1
0 1 0 0 1 0 0 0 1
0 1 0 0 1 0 0 0 1
0 1 0 0 1 0 0 0 1
0 1 0 0 1 1 0 0 1
0 1 0 0 1 0 1 0 1
0 1 0 0 1 0 1 0 1
0 1 0 0 1 1 1 0 1
1 1 0 0 0 1 1 0 0
1 1 0 0 1 0 1 0 1
1 1 0 0 1 0 0 0 1
1 1 0 0 1 0 0 0 1
1 1 0 0 1 0 0 0 0
1 1 0 0 1 0 1 0 1
1 1 0 0 1 1 0 0 1
1 1 0 0 1 0 0 0 1
1 1 0 0 1 1 0 0 1
1 1 0 0 1 0 1 0 0
1 1 0 0 1 0 0 0 1
1 1 0 0 1 0 0 0 1
0 1 1 0 1 0 0 0 1
0 1 1 0 1 0 1 0 1
1 1 1 0 1 0 1 0 1
1 1 1 0 1 0 1 0 1
0 1 1 0 1 0 1 0 1
0 1 0 0 1 0 1 0 1
0 1 1 0 1 0 1 0 1
0 0 0 0 1 1 1 0 1
0 1 0 0 1 1 1 0 1
0 1 0 0 1 1 1 0 1
0 0 0 0 1 0 1 0 1
0 1 0 0 1 0 0 0 1
0 1 0 0 1 0 1 0 0
0 0 0 0 1 0 1 0 1
0 1 0 0 1 0 0 0 1
1 1 0 0 1 0 1 0 1
1 1 0 0 1 0 1 0 1
1 1 0 0 1 1 1 0 1
1 1 0 0 1 1 0 0 1
1 1 0 0 1 0 1 0 1
1 1 0 0 1 1 1 0 1
1 1 0 0 1 0 1 0 1
1 1 0 0 1 0 1 0 1
1 1 0 0 1 0 1 0 1
1 1 0 0 1 0 0 0 1
1 1 0 0 1 0 1 0 1
0 1 0 0 1 0 1 0 1
1 1 0 0 1 1 1 0 1
1 1 0 0 1 1 1 0 1
0 1 0 0 1 0 1 0 1
1 1 0 0 1 1 1 0 1
0 1 0 0 1 0 1 0 1
1 1 0 0 1 0 1 0 1
1 1 0 0 1 0 1 0 1
1 1 0 0 1 0 1 0 1
1 1 0 0 1 0 1 0 1
0 1 0 0 1 0 1 0 1
1 1 0 0 1 0 1 0 1
1 1 0 0 1 0 1 0 1
1 1 0 0 1 1 1 0 1
1 1 0 0 1 0 1 0 1
1 1 0 0 1 1 1 0 1
1 1 0 0 1 0 1 0 1
1 1 0 0 1 1 1 0 1
1 1 0 0 1 0 0 0 1
1 1 0 0 1 1 0 0 1
1 1 0 0 1 0 1 0 1
1 1 0 0 1 0 1 0 1
1 1 0 0 1 0 1 0 1
0 1 0 0 1 0 0 0 1
1 1 0 0 0 0 1 0 1
0 1 0 0 0 0 1 0 1
0 1 0 0 1 0 1 0 1
1 1 0 0 0 0 0 0 1
1 1 0 0 1 0 1 0 1
1 1 0 0 1 0 1 0 1
1 1 0 0 0 0 0 0 1
1 1 0 0 0 0 1 0 1
1 1 0 0 0 0 1 0 1
1 1 0 0 0 0 1 0 1
1 1 0 0 0 0 0 0 0
1 1 0 0 0 1 1 0 1
1 1 0 0 0 1 1 0 1
1 1 0 0 0 0 1 0 1
1 1 0 0 0 0 1 0 1
0 1 0 0 0 1 1 0 1
1 1 0 0 0 0 0 0 1
1 1 0 0 0 1 1 0 1
1 1 0 0 0 0 1 0 1
0 1 0 0 0 0 1 0 1
0 1 0 0 0 0 1 0 1
0 1 0 0 0 1 1 0 1
0 1 0 0 0 0 1 0 1
0 1 0 0 0 0 1 0 1
0 1 0 0 0 0 1 0 1
0 1 0 0 0 0 1 0 1
0 1 0 0 0 0 1 0 1
0 1 0 0 0 1 1 0 1
0 1 0 0 0 1 1 0 1
0 1 0 0 0 0 1 0 1
0 1 0 0 0 0 1 0 1
0 1 0 0 0 0 1 0 1
0 1 0 0 0 0 1 0 1
0 1 0 0 0 0 1 0 1
0 1 0 0 0 0 1 0 1
0 1 0 0 0 0 1 0 1
0 1 0 0 0 0 0 0 1
0 1 0 0 0 0 1 0 1
0 1 0 0 0 0 1 0 1
0 1 0 0 0 0 0 0 1
0 1 0 0 0 0 1 0 1
0 1 0 0 0 0 1 0 1
0 1 0 0 0 0 1 0 1
0 1 0 0 0 0 1 0 1
0 1 0 0 0 0 1 0 1
0 1 0 0 0 0 1 0 1
0 1 0 0 0 0 1 0 1
0 1 0 0 0 0 1 0 1
0 1 0 0 0 0 1 0 1
0 1 0 0 0 0 1 0 1
0 1 0 0 0 0 1 0 1
0 1 0 0 0 0 1 0 1
0 1 0 0 0 0 1 0 1
0 1 0 0 0 0 1 0 1
0 1 0 0 0 1 1 0 1
0 1 0 0 0 0 1 0 1
0 1 0 0 0 0 1 0 1
0 1 0 0 0 0 1 0 1
0 1 0 0 0 0 1 0 1
0 1 0 0 0 0 1 0 1
0 1 0 0 1 0 1 0 1
0 1 0 0 0 0 1 0 1
0 1 0 0 0 0 1 0 1
0 1 0 0 1 0 1 0 1
0 1 0 0 1 0 1 0 1
0 1 0 0 1 0 0 0 1
0 1 0 0 1 0 1 0 0
0 1 0 0 1 0 1 0 1
0 1 0 0 1 0 1 0 1
0 1 0 0 1 0 1 0 1
0 1 0 0 1 0 1 0 1
0 1 0 0 1 0 1 0 1
0 1 0 0 1 0 1 0 1
0 1 0 0 1 0 1 0 1
0 1 0 0 1 0 1 0 1
0 1 0 0 1 0 1 0 0
0 1 0 0 1 0 1 0 1
0 1 0 0 1 0 1 0 1
0 1 0 0 1 0 1 0 1
0 1 0 0 1 0 1 0 1
0 1 0 0 1 0 1 0 1
0 1 0 0 1 0 1 0 1
0 1 0 0 1 0 1 0 1
0 1 0 0 1 0 1 0 1
0 1 0 0 1 0 1 0 1
0 1 0 0 1 0 1 0 1
0 1 0 0 1 0 1 0 1
0 1 0 0 1 0 1 0 1
0 1 0 0 1 0 1 0 1
0 1 0 0 1 0 1 0 1
0 1 0 0 1 0 1 0 1
1 1 0 0 0 0 1 0 1
1 1 0 0 1 0 1 0 1
1 1 0 0 1 0 1 0 1
1 1 0 0 0 0 1 0 0
1 1 0 0 1 0 1 0 1
1 1 0 0 1 0 1 0 1
1 1 0 0 1 0 1 0 1
1 0 0 0 1 0 1 0 1
1 1 0 0 1 0 1 0 1
1 1 0 0 1 0 1 0 1
1 1 0 0 1 0 1 0 1
1 1 0 0 1 0 1 0 1
1 1 0 0 1 0 1 0 1
1 1 0 0 1 0 1 0 1
1 1 0 0 1 0 1 0 0
1 1 0 0 1 0 1 0 1
1 1 0 0 1 0 1 0 1
1 1 0 0 1 0 1 0 1
1 1 0 0 1 0 1 0 1
1 1 0 0 1 0 0 0 1
1 1 0 0 1 1 1 0 1
1 1 0 0 1 0 1 0 1
1 1 0 0 1 1 1 0 1
1 1 0 0 1 0 1 0 1
1 1 0 0 1 0 1 0 0
1 1 0 0 1 0 1 0 1
1 1 0 0 1 0 1 0 1
1 1 0 0 1 0 1 0 1
1 1 0 0 1 0 1 0 1
1 1 0 0 1 0 1 0 1
1 1 0 0 1 0 1 0 1
1 1 0 0 1 0 1 0 1
1 1 0 0 1 0 1 0 1
0 1 0 0 1 0 1 0 1
1 1 0 0 1 0 1 0 1
0 1 0 0 1 0 1 0 0
0 1 0 0 1 0 1 0 1
0 1 0 0 1 0 1 0 1
0 1 0 0 1 0 1 0 1
0 1 0 0 1 0 1 0 1
0 1 0 0 1 0 1 0 1
0 1 0 0 1 0 1 0 1
0 1 0 0 1 0 1 0 1
0 1 0 0 1 0 1 0 1
0 1 0 0 0 0 1 0 1
0 1 0 0 1 0 1 0 1
0 1 0 0 0 0 1 0 1
0 1 0 0 1 0 1 0 1
0 1 0 0 1 0 1 0 1
0 1 0 0 1 0 1 0 1
0 1 0 0 1 0 1 0 1
0 1 0 0 1 0 1 0 1
0 1 0 0 0 0 1 0 1
0 1 0 0 1 0 1 0 0
0 1 0 0 0 1 1 0 1
0 0 0 0 1 0 1 0 0
0 1 0 0 1 1 1 0 1
0 1 0 0 1 0 1 0 1
0 1 0 0 1 1 1 0 1
0 1 0 0 1 0 1 0 1
0 1 0 0 1 1 1 0 1
0 1 0 0 1 0 1 0 1
0 1 0 0 0 0 1 0 1
0 1 0 0 0 1 1 0 1
0 1 0 0 1 0 1 0 1
0 1 0 0 1 0 1 0 1
0 1 0 0 1 1 1 0 1
0 1 0 0 1 0 1 0 1
0 1 0 0 1 0 1 0 1
0 1 0 0 1 1 1 0 1
0 1 0 0 1 0 1 0 1
0 1 0 0 1 0 1 0 1
0 0 0 0 1 0 1 0 1
0 1 0 0 1 1 1 0 1
0 1 0 0 0 0 1 0 1
0 1 0 0 0 0 1 0 1
0 1 0 0 0 0 1 0 1
0 1 0 0 0 1 1 0 1
0 1 0 0 1 0 1 0 1
0 1 0 0 1 0 1 0 1
0 1 0 0 0 0 1 0 1
0 1 0 0 0 1 1 0 1
0 1 0 0 1 0 1 0 1
0 1 0 0 1 0 1 0 1
0 1 0 0 1 1 1 0 1
0 1 0 0 1 1 1 0 0
0 1 0 0 1 1 1 0 1
0 1 0 0 1 1 0 0 1
0 1 0 0 0 1 0 0 1
0 1 0 0 1 0 1 0 1
0 1 0 0 1 0 1 0 1
0 1 0 0 0 1 1 0 1
0 1 0 0 1 0 1 0 0
0 1 0 0 1 1 1 0 1
0 1 0 0 0 0 1 0 0
0 1 0 0 1 0 1 0 1
0 1 0 0 1 1 1 0 1
0 1 0 0 1 0 1 0 1
0 1 0 0 0 1 1 0 0
0 1 0 0 1 1 1 0 1
0 1 0 0 0 1 1 0 1
0 1 0 0 1 0 0 0 1
0 1 0 0 0 1 1 0 1
0 1 0 0 1 0 1 0 1
0 1 0 0 1 0 1 0 1
0 1 0 0 1 1 1 0 1
0 1 0 0 1 1 1 0 1
0 1 0 0 1 0 1 0 1
0 1 0 0 1 1 1 0 1
0 1 0 0 1 1 1 0 1
0 1 0 0 1 1 1 0 1
0 1 0 0 1 1 1 0 1
0 1 0 0 1 1 1 0 1
0 1 0 0 1 0 1 0 1
0 1 0 0 1 1 1 0 1
0 1 0 0 1 0 1 0 1
0 1 0 0 1 1 1 0 0
0 1 0 0 1 0 0 0 1
0 1 0 0 1 0 1 0 1
0 1 0 0 1 0 1 0 1
0 1 0 0 1 0 1 0 1
0 1 0 0 0 1 0 0 1
0 1 0 0 0 1 1 0 1
0 1 0 0 0 0 1 0 1
0 1 0 0 1 1 1 0 1
0 1 0 0 1 0 1 0 1
0 1 0 0 1 1 0 0 1
0 1 0 0 1 1 0 0 1
0 1 0 0 1 1 1 0 1
0 1 0 0 0 1 1 0 1
0 1 0 0 1 1 1 0 1
0 1 0 0 1 0 1 0 1
0 1 0 0 1 1 1 0 1
0 1 0 0 1 1 0 0 1
0 1 0 0 1 1 1 0 1
0 1 0 0 1 1 0 0 0
0 1 0 0 1 0 1 0 0
0 1 0 0 1 1 1 0 1
0 1 0 0 1 0 1 0 0
0 1 0 0 1 1 1 0 1
0 0 0 0 1 1 1 0 1
0 1 0 0 1 0 1 0 1
0 1 0 0 1 0 1 0 1
0 1 0 0 1 0 1 0 0
0 0 0 0 1 1 1 0 1
0 1 0 0 1 1 1 0 1
0 1 0 0 1 0 1 0 1
0 1 0 0 1 1 1 0 1
0 1 0 0 1 0 1 0 1
0 0 0 0 0 0 1 0 1
0 1 0 0 1 1 1 0 1
0 1 0 0 1 1 0 0 1
0 1 0 0 1 0 1 0 0
0 1 0 0 0 0 1 0 1
0 1 0 0 0 0 1 0 1
0 1 0 0 1 0 1 0 1
0 1 0 0 0 0 1 0 1
0 1 0 0 0 0 1 0 1
0 1 0 0 1 0 1 0 1
0 1 0 0 1 1 1 0 1
0 1 0 0 1 0 1 0 1
0 1 0 0 1 1 1 0 1
0 1 0 0 0 1 1 0 1
0 1 0 0 1 1 1 0 1
0 1 0 0 1 1 1 0 1
0 1 0 0 1 0 1 0 1
0 1 0 1 1 1 1 0 1
0 1 0 0 1 0 1 0 1
0 1 0 1 1 0 1 0 1
0 1 0 0 1 1 1 0 1
0 1 0 0 1 1 1 0 1
0 1 0 0 1 1 1 0 0
0 1 0 0 1 0 1 0 1
0 1 0 0 1 0 1 0 0
0 1 0 0 1 0 1 0 1
0 1 0 0 1 0 0 0 1
0 1 0 0 1 0 1 0 1
0 1 0 0 1 0 1 0 1
0 1 0 0 1 0 1 0 1
0 1 0 0 1 0 1 0 1
0 1 0 0 1 0 1 0 1
0 1 0 0 1 0 1 0 1
0 1 0 0 1 0 1 0 1
0 1 0 0 1 0 0 0 1
0 1 0 0 1 0 0 0 0
0 1 0 0 1 0 1 0 1
0 1 0 0 1 0 1 0 1
0 1 0 0 1 0 1 0 1
0 1 0 0 1 1 0 0 1
0 1 0 0 1 0 1 0 1
0 1 0 0 1 1 1 0 1
0 1 0 0 1 1 0 0 1
0 1 0 0 1 0 1 0 1
0 1 0 0 1 0 1 0 1
0 1 0 0 1 0 0 0 1
0 0 0 0 1 0 1 0 1
0 1 0 0 1 0 1 0 1
0 1 0 0 1 1 1 0 1
0 1 0 0 1 0 1 0 1
0 1 0 0 1 0 1 0 1
0 1 0 0 0 0 0 0 1
0 1 0 0 1 0 0 0 1
0 1 0 0 1 0 0 0 1
0 1 0 0 1 0 1 0 1
0 1 0 0 1 0 1 0 1
0 1 0 0 1 0 1 0 0
0 1 0 0 0 1 0 0 1
0 1 0 0 1 0 1 0 1
1 1 0 0 0 0 0 0 1
1 1 0 0 1 0 0 0 1
1 1 0 0 0 0 1 0 1
1 1 0 0 1 0 1 0 1
1 1 0 0 0 0 1 0 1
1 1 0 0 1 0 0 0 1
1 1 0 0 1 1 0 0 1
1 1 0 0 1 1 0 0 0
1 1 0 0 1 0 1 0 1
0 1 0 0 0 0 0 0 1
1 1 0 0 1 1 1 0 1
1 1 0 0 1 0 1 0 1
1 1 0 0 1 1 1 0 1
1 1 0 0 1 0 1 0 1
0 1 0 0 1 1 1 0 1
0 0 0 0 1 0 1 0 1
1 1 0 0 1 0 1 0 1
1 1 0 0 1 0 1 0 1
1 1 0 0 1 0 1 0 1
1 1 0 0 1 0 0 0 0
0 1 0 0 1 0 0 0 1
1 1 0 0 1 0 0 0 1
1 1 0 0 0 1 0 0 1
1 1 0 0 1 0 0 0 1
1 1 0 0 1 1 0 0 1
1 1 0 0 1 0 1 0 1
1 1 0 0 1 1 1 0 1
1 1 0 0 1 1 1 0 1
1 1 0 0 1 0 1 0 1
0 1 0 0 1 0 0 0 0
1 1 0 0 1 0 0 0 1
1 1 0 0 1 0 1 0 1
1 1 0 0 0 0 0 0 0
1 1 0 0 1 0 0 0 1
1 1 0 0 1 0 0 0 0
0 1 0 0 1 0 1 0 1
1 1 0 0 1 0 1 0 1
1 1 0 0 1 0 1 0 1
1 1 0 0 1 0 1 0 1
1 1 0 0 1 0 1 0 1
1 1 0 0 0 0 1 0 1
1 1 0 0 1 0 1 0 1
1 1 0 0 0 0 1 0 1
1 1 0 0 1 0 1 0 1
1 1 0 0 1 0 1 0 1
1 1 0 0 0 0 0 0 1
1 1 0 0 0 0 0 0 1
1 1 0 0 1 0 0 0 1
1 1 0 0 1 0 1 0 1
1 1 0 0 0 0 1 0 1
1 1 0 0 1 0 0 0 1
1 1 0 0 1 0 0 0 1
1 1 0 0 1 0 1 0 1
1 0 0 0 1 0 1 0 1
1 1 0 0 1 0 0 0 1
1 1 0 0 1 0 0 0 1
0 1 0 0 1 0 1 0 1
1 1 0 0 1 0 1 0 1
1 1 0 0 1 0 1 0 1
1 1 0 0 1 0 0 0 1
1 1 0 0 1 0 1 0 1
1 1 0 0 1 0 1 0 1
0 1 0 0 1 0 1 0 1
0 1 0 0 1 0 0 0 1
0 1 0 0 1 0 1 0 1
0 1 0 0 1 0 1 0 1
1 1 0 0 1 1 1 0 1
1 1 0 0 1 1 1 0 1
0 1 0 0 1 1 0 0 1
1 1 0 0 1 1 0 0 1
1 1 0 0 1 1 0 0 1
1 1 0 0 1 0 1 0 1
1 1 0 0 1 0 0 0 1
1 1 0 0 0 1 1 0 1
1 1 0 0 1 1 0 0 1
1 1 0 0 1 1 0 0 1
1 1 0 0 1 0 1 0 0
1 1 0 0 1 0 0 0 1
1 1 0 0 1 1 0 0 0
1 1 0 0 1 1 0 0 0
1 1 0 0 1 0 0 0 1
1 1 0 0 1 1 0 0 0
0 1 0 0 1 1 0 0 0
0 1 0 0 1 0 1 0 1
0 1 0 0 1 1 1 0 1
1 1 0 0 0 1 1 0 1
1 1 0 0 0 1 1 0 1
1 1 0 0 1 1 0 0 0
1 1 0 0 0 0 1 0 1
1 1 0 0 0 1 1 0 1
1 1 0 0 1 1 1 0 0
1 1 0 0 1 0 1 0 0
1 1 0 0 1 0 1 0 0
1 1 0 0 1 1 1 0 0
1 1 0 0 1 1 1 0 1
0 1 0 0 1 0 1 0 1
0 1 0 0 1 0 1 0 0
0 1 0 0 1 1 1 0 0
1 1 0 0 1 0 1 0 1
1 1 0 0 1 0 1 0 0
0 1 0 0 1 0 1 0 1
1 1 0 0 1 1 1 0 1
1 1 0 0 0 1 1 0 1
1 1 0 0 1 0 0 0 1
1 1 0 0 1 1 1 0 1
1 1 0 0 1 1 1 0 0
1 1 0 0 1 1 1 0 1
1 1 0 0 1 0 1 0 1
0 1 0 0 1 1 1 0 1
0 1 0 0 1 1 1 0 1
0 1 0 0 1 0 1 0 1
0 1 0 0 1 0 1 0 1
0 1 0 0 1 0 1 0 1
0 1 0 0 1 0 0 0 1
0 1 0 0 1 0 1 0 1
0 1 0 0 1 0 0 1 1
0 1 0 0 1 1 1 1 1
0 1 0 0 1 0 1 0 1
0 1 0 0 1 0 1 0 1
0 1 0 0 1 0 1 0 0
0 1 0 0 1 0 1 0 1
0 1 0 0 1 0 1 0 1
0 1 0 0 1 0 1 0 1
0 1 0 0 1 0 1 0 1
0 1 0 0 1 0 1 0 1
0 1 0 0 1 1 1 0 1
0 1 0 0 1 0 1 0 1
1 1 0 0 1 0 1 0 1
1 1 0 0 1 0 1 0 1
0 1 0 0 0 0 0 0 1
1 1 0 0 0 0 0 0 1
1 1 0 0 0 0 0 0 1
1 1 0 0 0 1 0 0 1
1 1 0 0 0 0 0 0 1
1 1 0 0 0 1 0 0 1
1 1 0 0 0 0 0 0 1
1 1 0 0 0 0 0 0 1
0 1 0 0 0 0 1 0 0
0 1 0 0 0 0 1 0 1
0 1 0 0 1 1 1 0 1
0 1 0 0 1 1 1 0 1
0 1 0 0 0 1 0 0 0
1 1 0 0 0 1 0 0 1
1 1 0 0 0 1 0 0 1
1 1 1 0 0 1 0 0 0
1 1 0 0 0 1 0 0 0
1 1 0 0 0 1 1 0 1
1 1 0 0 0 1 1 0 1
1 1 0 0 0 1 1 0 1
1 1 0 0 0 0 1 0 1
1 1 0 0 0 1 0 0 1
1 1 0 0 0 1 0 0 1
1 1 0 0 0 1 0 0 0
1 1 0 0 1 1 0 0 1
1 1 0 0 0 1 0 0 1
1 1 0 0 0 1 0 0 1
1 1 0 0 1 1 1 0 1
1 1 0 0 1 1 1 0 1
1 1 0 0 1 1 1 0 0
1 1 0 0 1 1 1 0 1
1 1 0 0 1 1 1 0 1
1 1 0 0 0 1 1 0 1
1 1 0 0 0 1 0 0 1
1 1 0 0 1 1 1 0 1
1 1 0 0 1 0 0 0 1
1 1 0 0 1 1 0 0 1
1 1 0 0 1 1 1 0 1
1 1 0 0 1 0 1 0 0
1 1 0 0 1 1 1 0 0
1 1 0 0 1 0 1 0 1
1 1 0 0 1 0 1 0 1
1 1 0 0 1 0 1 0 1
1 1 0 0 1 0 0 0 1
1 1 0 0 1 0 1 0 1
1 1 0 0 1 0 1 0 1
0 1 0 1 1 0 1 0 1
1 1 0 1 1 1 1 0 1
1 1 0 1 1 1 0 0 1
1 1 0 0 1 1 0 0 0
1 1 0 0 1 1 0 0 1
1 1 0 0 1 0 0 0 1
1 1 0 0 1 1 0 0 1
1 1 0 0 1 0 0 0 1
1 1 0 0 1 0 1 0 1
1 1 0 0 1 1 0 0 1
1 1 0 0 1 1 1 0 1
1 1 0 0 1 1 0 0 1
1 1 0 0 1 0 0 0 1
1 1 0 0 1 0 0 0 1
1 1 0 0 1 0 0 0 1
1 1 0 0 1 0 0 0 1
1 1 0 0 1 0 0 0 1
1 1 0 0 1 1 0 0 1
1 1 0 0 1 0 1 0 1
1 1 0 0 1 1 1 0 1
1 1 0 0 1 0 0 0 0
1 1 0 0 1 0 0 0 1
1 1 0 0 1 0 0 0 0
1 1 0 0 1 1 0 0 1
1 1 0 0 1 1 0 0 0
1 1 0 0 1 0 0 0 0
1 0 0 0 1 0 1 0 1
1 1 0 0 1 1 0 0 1
1 1 0 0 1 0 0 0 1
0 1 0 0 0 0 0 0 1
1 1 0 0 1 0 0 0 1
1 1 0 0 1 0 0 0 1
0 1 0 0 1 0 0 0 0
1 1 0 0 1 0 0 0 1
1 1 0 0 1 0 1 0 1
1 1 0 0 1 0 1 0 1
1 1 0 1 1 0 1 0 1
1 1 0 1 1 0 1 0 1
1 1 0 0 0 0 1 0 0
0 1 0 0 1 0 1 0 1
1 1 0 1 1 1 1 0 1
0 1 0 0 1 1 1 0 1
1 1 0 1 1 0 1 0 1
0 1 0 1 1 1 0 0 0
0 1 0 0 1 0 0 0 1
1 1 0 1 1 0 1 0 0
1 1 0 1 1 0 1 0 0
0 1 0 1 0 0 0 0 1
1 1 0 0 0 1 0 0 1
1 1 0 0 1 0 1 0 1
1 1 0 1 1 0 0 0 1
1 1 0 1 1 0 1 0 1
0 0 0 1 1 0 0 0 1
1 1 0 0 1 0 0 0 0
1 1 0 0 1 0 0 0 1
0 1 0 1 1 0 0 0 0
1 1 0 1 0 0 0 0 1
1 1 0 1 1 0 0 0 0
0 1 0 0 1 0 0 0 0
1 1 0 0 1 0 0 0 1
1 1 0 0 1 0 0 0 1
1 1 0 0 1 0 0 0 0
1 1 0 0 1 1 0 0 1
1 1 0 0 0 0 0 0 1
1 1 0 0 1 0 0 0 1
1 1 0 0 0 0 0 0 1
1 0 0 0 0 0 0 0 1
1 1 0 0 0 1 0 0 1
1 1 0 0 1 0 0 0 0
1 1 0 0 0 0 0 0 1
1 1 0 0 1 0 1 0 1
1 1 0 0 0 0 1 0 1
1 1 0 1 1 0 1 0 1
1 1 0 0 1 0 1 0 1
1 1 0 0 1 0 0 0 1
0 1 0 1 1 0 0 0 1
1 1 0 0 1 0 1 0 1
1 1 0 0 0 0 1 0 1
1 1 0 0 1 0 0 0 1
1 1 0 0 1 0 0 0 1
1 1 0 0 1 0 0 0 1
1 1 0 0 0 1 0 0 1
1 1 0 0 0 1 1 0 1
1 1 0 0 0 1 0 0 1
1 1 0 0 0 0 1 0 1
1 1 0 0 0 0 1 0 1
1 1 0 0 0 1 0 0 1
1 1 0 0 0 1 0 0 1
1 1 0 0 0 0 1 0 1
1 1 0 0 0 0 1 0 1
1 1 0 0 1 0 1 0 0
1 1 0 0 0 0 0 0 0
1 1 0 0 1 0 0 0 0
0 1 0 0 1 1 0 0 1
0 1 0 0 1 0 0 0 0
1 1 0 0 0 0 0 0 1
1 1 0 0 0 0 1 0 0
1 1 0 0 1 0 1 0 0
1 1 0 0 1 0 1 0 1
1 1 0 0 1 0 1 0 1
1 1 0 0 1 0 1 0 1
1 1 0 0 1 0 1 0 1
1 1 0 0 1 0 1 0 0
1 1 0 0 1 0 1 0 1
1 1 0 0 1 0 1 0 1
1 1 0 0 0 0 1 0 1
1 1 0 0 0 0 0 0 1
1 1 0 0 1 0 1 0 0
1 1 0 0 0 0 1 0 0
1 1 0 0 0 0 1 0 1
1 1 0 0 1 0 1 0 1
1 1 0 0 1 1 0 0 1
1 1 0 0 0 0 1 0 1
1 1 0 0 0 0 1 0 0
1 1 0 0 1 1 0 0 1
1 1 0 0 0 1 0 0 0
1 1 0 0 1 1 1 0 1
1 1 0 0 0 1 0 0 1
1 1 0 0 0 1 0 0 1
1 1 0 0 0 0 1 0 1
1 1 1 0 1 1 0 0 1
1 1 0 0 1 1 1 0 1
1 1 0 0 1 0 1 0 1
0 1 0 0 1 1 1 0 1
1 1 0 0 1 1 1 0 1
1 1 0 0 1 1 1 0 1
1 1 0 0 1 1 1 0 0
1 1 0 0 1 0 1 0 1
1 1 0 0 1 0 0 0 1
1 1 0 0 1 0 1 0 1
1 0 0 0 1 1 0 0 1
1 1 0 0 1 0 1 0 1
1 1 0 0 1 0 0 0 1
1 1 0 0 1 0 0 0 1
1 1 0 0 1 0 1 0 1
1 1 0 0 1 1 1 0 1
1 1 0 0 1 1 1 0 1
1 1 0 0 1 1 1 0 0
1 1 0 0 1 0 1 0 1
1 1 0 0 1 0 0 0 1
1 1 0 0 1 0 1 0 1
1 1 0 0 1 1 1 0 1
1 1 0 0 1 0 0 0 1
1 1 0 0 1 0 0 0 1
1 1 0 0 1 1 0 0 0
1 1 0 0 1 0 0 0 1
0 1 0 0 1 0 0 0 1
0 1 0 0 1 0 0 0 1
0 1 0 0 1 1 1 0 1
1 1 0 0 1 1 1 0 1
1 1 0 0 1 1 1 0 1
1 1 0 0 1 0 0 1 1
1 1 0 0 1 0 1 1 1
1 1 0 0 1 0 1 1 1
1 1 0 0 1 0 1 1 1
0 1 0 0 1 0 1 1 1
1 1 0 0 1 0 1 1 0
1 1 0 0 0 0 1 1 1
1 1 0 0 1 1 1 0 1
1 1 0 0 0 1 0 0 1
1 1 0 0 1 1 1 0 0
1 1 0 0 0 0 1 0 1
1 1 0 0 1 1 1 0 1
1 1 0 0 1 1 0 0 1
0 1 0 0 1 1 1 0 1
0 1 0 0 0 0 1 0 1
0 1 0 0 1 0 1 0 1
1 1 0 0 1 0 1 0 1
1 1 0 0 1 0 0 0 1
1 1 0 0 1 0 0 0 1
1 1 0 0 0 0 0 0 1
1 1 0 0 0 0 1 0 1
1 1 0 0 1 0 1 0 1
1 1 0 0 0 0 0 1 1
1 1 0 0 1 0 1 1 1
1 1 0 0 1 0 1 0 1
0 1 0 0 1 0 1 0 0
1 1 0 0 1 0 1 0 1
1 1 0 0 1 0 0 0 1
1 1 0 0 1 1 1 0 0
1 1 0 0 0 0 0 0 1
1 1 0 0 0 0 0 0 1
1 1 0 0 0 1 0 0 0
1 1 0 0 1 0 0 0 1
1 1 0 0 1 0 1 0 0
1 1 0 0 1 1 0 0 1
1 1 0 0 1 0 0 0 0
1 1 0 0 1 0 1 0 0
1 1 0 0 0 0 1 0 0
1 1 0 0 1 0 1 0 0
1 1 0 0 0 1 1 0 0
1 1 0 0 1 0 0 1 0
1 1 0 0 1 1 0 1 1
1 1 0 0 1 1 1 1 1
1 1 0 0 0 0 0 1 1
1 1 0 0 1 1 0 1 1
1 1 0 0 1 1 1 1 1
0 1 0 0 0 0 1 1 1
1 1 0 0 1 1 1 0 1
1 1 0 0 1 1 1 0 0
1 1 0 0 1 0 1 1 1
1 1 0 0 1 0 1 1 1
1 1 0 0 0 0 0 0 1
0 1 0 0 1 0 1 1 1
1 1 0 0 1 1 0 1 0
1 1 0 0 1 0 0 0 1
1 1 0 0 0 0 1 1 1
1 1 0 0 1 0 0 1 1
1 1 0 0 1 0 1 1 1
1 1 0 0 1 0 0 1 1
1 1 0 0 1 0 1 0 1
1 1 0 0 1 1 0 1 0
1 1 0 0 1 0 0 0 1
1 1 0 0 1 1 0 1 1
1 1 0 0 1 0 0 1 0
1 1 0 0 1 0 1 0 0
1 1 0 0 1 0 1 0 1
1 1 0 0 1 0 1 0 1
1 1 0 0 1 0 0 1 0
1 1 0 0 1 0 0 1 1
1 0 0 0 0 0 0 0 1
1 1 0 0 0 0 0 0 1
1 1 0 0 1 0 1 0 1
1 1 0 0 1 0 1 0 1
1 1 0 0 1 0 1 1 0
1 1 0 0 0 0 0 1 0
1 1 0 0 0 0 1 1 1
1 1 0 0 0 0 1 1 1
0 1 0 0 0 0 0 1 1
1 1 0 0 1 0 0 1 1
0 1 0 0 1 0 0 0 1
1 1 0 0 1 0 1 1 1
0 1 0 0 0 0 0 0 1
1 1 0 0 0 0 0 1 1
1 1 0 0 0 1 0 1 0
1 1 0 0 1 0 0 1 1
1 1 0 0 1 0 0 0 1
1 1 0 0 1 0 1 0 0
1 1 0 0 0 0 0 1 1
1 1 0 0 1 0 1 1 1
1 1 0 0 1 0 1 1 0
1 1 0 0 1 0 1 1 0
1 1 0 0 1 1 0 1 1
1 1 0 0 0 0 1 1 0
1 1 0 0 1 0 1 0 1
1 1 0 0 1 0 0 1 1
1 1 0 0 1 0 0 1 0
1 1 0 0 1 0 0 0 1
1 1 0 0 1 0 0 0 1
1 1 0 0 1 1 0 1 0
1 1 0 0 1 0 0 1 0
1 0 0 0 1 0 0 1 1
1 1 0 0 1 0 0 1 1
1 1 0 0 1 0 0 1 0
1 1 0 0 1 0 0 0 1
1 1 0 0 1 0 0 0 1
0 1 0 0 1 0 0 1 1
0 1 0 0 1 0 0 1 1
0 1 0 0 1 0 0 0 1
0 1 0 0 1 0 1 1 0
0 1 0 0 1 1 1 1 0
1 1 0 0 1 0 1 0 0
1 1 0 0 0 1 0 1 1
1 1 0 0 1 0 0 1 1
0 1 0 0 1 1 0 1 0
0 1 0 0 1 0 1 1 1
0 1 0 0 1 0 1 1 1
1 1 0 0 1 0 1 1 0
0 1 0 0 1 0 1 1 1
0 1 0 0 0 0 0 1 0
0 1 0 0 1 0 0 1 0
1 1 0 0 0 1 1 1 1
0 0 0 0 0 0 1 1 0
0 1 0 0 1 0 0 1 0
0 1 0 0 1 1 1 0 1
0 1 0 0 1 1 1 1 1
0 1 0 0 1 0 0 1 1
0 1 0 0 1 1 0 1 1
0 1 0 0 0 0 0 1 1
0 1 0 0 1 1 0 1 0
0 0 0 0 1 0 0 1 1
0 1 0 0 0 0 0 1 1
0 1 0 0 0 0 0 1 1
0 1 0 0 1 0 0 1 0
0 1 0 0 0 0 0 1 1
0 1 0 0 0 0 0 1 1
0 1 0 0 0 0 0 1 1
0 1 0 0 1 0 0 1 1
0 1 0 0 0 1 0 1 1
0 1 0 0 1 1 0 1 1
0 1 0 0 0 1 0 1 0
0 1 0 0 0 0 0 1 1
0 1 0 0 1 1 0 1 1
0 1 0 0 1 1 0 0 1
0 1 0 0 0 1 0 0 1
0 1 0 0 1 0 0 0 1
0 1 0 0 1 1 0 0 1
0 1 0 0 1 1 0 0 1
0 1 0 0 1 0 0 0 1
0 1 0 0 1 1 0 0 1
0 1 0 0 1 1 0 0 0
0 0 0 0 1 1 0 0 1
0 1 0 0 1 1 0 0 1
0 1 0 0 1 0 0 0 1
0 1 0 0 1 0 0 0 0
0 1 0 0 1 1 0 0 1
0 1 0 0 0 1 0 0 1
0 1 0 0 1 1 0 0 1
0 1 0 0 1 1 0 0 1
0 1 0 0 1 1 0 1 1
0 1 0 0 1 0 0 1 1
0 1 0 0 1 0 0 1 1
0 1 0 0 1 0 0 1 0
0 1 0 0 1 1 0 1 1
0 1 0 0 1 0 0 1 1
0 1 0 0 0 1 0 1 1
1 1 0 0 1 1 0 1 1
0 1 0 0 1 1 0 1 1
0 1 0 0 0 1 0 1 1
1 1 0 0 1 1 0 1 1
0 1 0 0 1 0 0 1 1
1 1 0 0 1 0 0 1 1
1 1 0 0 0 1 0 1 1
0 1 0 0 0 0 0 1 0
0 1 0 0 0 1 0 0 1
0 1 0 0 0 1 0 1 1
1 1 0 0 0 1 0 1 0
0 1 0 0 0 1 0 0 1
0 1 0 0 1 0 0 1 0
0 1 0 0 1 0 0 1 1
0 1 0 0 1 0 0 1 1
0 1 0 0 1 0 0 1 1
0 1 0 0 1 0 0 1 1
0 1 0 0 1 0 0 1 1
0 1 0 0 1 0 0 0 1
1 1 0 1 1 1 0 1 1
0 1 0 0 1 1 1 1 1
0 1 0 0 1 1 1 1 1
0 1 0 0 1 0 0 1 1
0 1 0 0 1 0 1 0 1
0 1 0 0 1 0 1 1 0
0 1 0 0 0 0 1 1 1
0 1 0 0 1 0 1 1 1
0 1 0 0 1 0 0 1 1
0 1 0 0 1 0 0 1 1
0 1 0 0 0 0 0 1 1
0 1 0 0 1 0 0 1 1
0 1 0 0 1 0 0 0 1
0 1 0 0 1 0 0 0 1
0 1 0 0 1 0 0 0 1
0 1 0 0 1 0 0 1 0
0 1 0 0 1 0 0 1 0
0 1 0 0 1 0 0 1 1
0 1 0 0 1 0 0 0 0
0 1 0 0 1 0 0 1 0
0 1 0 0 1 0 0 1 0
0 1 0 0 1 1 0 1 0
0 1 0 0 0 0 0 1 0
0 1 0 0 0 1 0 1 0
0 0 0 0 1 0 0 1 0
0 1 0 0 0 0 0 1 0
0 1 0 0 0 1 0 0 0
0 1 0 0 1 1 0 1 1
0 1 0 0 0 0 0 1 1
0 1 0 0 0 1 0 1 1
0 1 0 0 0 0 0 1 0
0 1 0 0 0 0 0 1 1
0 1 0 0 0 1 0 1 1
0 1 0 0 1 0 0 1 1
0 1 0 0 0 1 0 0 0
0 1 0 0 0 0 0 0 0
0 1 0 0 1 1 0 0 0
0 1 0 0 1 1 0 0 0
0 1 0 0 1 1 0 0 0
0 1 0 0 1 1 0 0 0
0 1 0 0 1 1 0 0 0
0 1 0 0 0 0 0 0 0
0 0 0 0 1 0 0 1 0
0 1 0 0 1 0 0 0 0
0 0 0 0 1 1 0 1 0
0 1 0 0 0 0 0 1 0
0 1 0 0 1 0 0 1 0
0 1 0 0 1 0 0 1 0
0 0 0 0 1 1 0 1 0
0 0 0 0 1 0 0 1 1
0 0 0 0 1 1 0 1 1
0 0 0 0 0 1 0 1 1
0 0 0 0 1 1 1 1 0
0 0 0 0 1 0 1 1 0
0 0 0 0 1 1 1 0 0
0 0 0 0 1 0 1 1 0
0 1 0 0 0 0 0 0 1
0 1 0 0 1 1 0 0 1
0 1 0 0 1 1 1 0 0
0 1 0 0 1 0 1 0 1
0 1 0 0 1 1 1 0 1
0 1 0 0 1 1 1 1 1
0 1 0 0 0 1 1 1 0
0 1 0 0 1 1 1 1 1
0 1 0 0 1 0 0 1 1
0 1 0 0 1 0 1 1 1
0 0 0 0 1 0 1 1 1
0 1 0 0 1 1 1 1 1
0 1 0 0 1 0 1 1 1
0 1 0 0 1 0 1 1 1
0 1 0 0 1 1 0 1 0
0 1 0 0 1 0 1 1 1
0 1 0 0 1 0 1 1 1
0 1 0 0 1 0 1 1 0
0 1 0 0 1 1 1 1 1
0 1 0 0 1 1 1 1 1
0 1 0 0 1 1 1 0 1
0 1 0 0 1 0 1 1 1
0 1 0 0 1 1 1 1 1
0 1 0 0 1 1 0 1 1
0 1 0 0 1 0 1 1 1
0 1 0 0 1 1 1 1 1
0 1 0 0 1 0 1 1 0
0 1 0 0 1 1 1 1 1
0 1 0 0 1 0 1 1 1
0 1 0 0 1 0 1 1 1
0 1 0 0 1 0 1 1 1
0 1 0 0 1 0 1 1 1
0 1 0 0 1 0 1 1 1
0 1 0 0 1 0 1 1 1
0 1 0 0 1 0 0 1 1
0 1 0 0 1 1 1 1 1
0 1 0 0 1 1 0 1 1
0 1 0 0 1 1 0 1 1
0 1 0 0 1 1 0 1 1
0 0 0 0 1 1 0 0 1
0 1 0 0 1 1 0 1 1
0 1 0 0 1 0 1 1 1
0 1 0 0 1 1 1 0 1
0 1 0 0 1 1 1 0 1
0 1 0 0 1 1 1 0 1
0 1 0 0 1 1 0 1 1
0 1 0 0 0 1 0 1 1
0 1 0 0 0 1 0 1 1
0 1 0 0 1 0 0 1 1
0 1 0 0 1 1 0 1 1
0 1 0 0 1 0 0 1 1
0 1 0 0 1 1 1 1 1
0 1 0 0 1 1 0 1 1
0 1 0 0 1 0 0 1 1
0 1 0 0 1 1 1 1 1
0 1 0 0 0 1 0 1 1
0 1 0 0 1 1 0 1 1
0 1 0 0 0 1 1 1 1
0 1 0 0 0 0 0 1 1
0 1 0 0 1 1 1 1 1
0 1 0 0 0 1 1 1 1
0 1 0 0 1 1 0 1 1
0 1 0 0 1 0 0 1 1
0 1 0 0 1 0 1 1 1
0 1 0 0 1 0 1 1 1
0 1 0 0 0 0 1 1 1
0 1 0 0 1 1 0 0 1
0 1 0 0 1 0 1 1 1
0 1 0 0 1 1 0 1 1
0 1 0 0 1 0 0 1 1
0 1 0 0 1 1 1 1 1
0 1 0 0 1 1 1 1 1
0 1 0 0 1 1 1 1 1
0 1 0 0 1 0 0 1 1
0 1 0 0 1 1 1 1 1
0 1 0 0 1 1 0 1 1
0 1 0 0 1 1 0 1 1
0 1 0 0 1 1 1 0 1
0 1 0 0 1 1 1 1 1
0 1 0 0 1 1 1 1 1
0 1 0 0 1 0 1 1 1
0 0 0 0 1 1 0 1 1
0 0 0 0 1 1 1 0 1
0 0 0 0 1 1 0 0 1
0 1 0 0 1 1 0 0 1
0 1 0 0 1 1 0 0 1
0 1 0 0 0 1 0 0 1
0 1 0 0 0 1 1 0 1
0 0 0 0 1 1 0 0 1
0 0 0 0 1 0 1 0 1
0 0 0 0 1 1 0 0 1
0 1 0 0 0 0 0 0 1
0 1 0 0 1 1 0 0 1
0 1 0 0 0 1 0 0 1
0 1 0 0 0 1 0 0 1
0 0 0 0 1 1 0 0 1
0 1 0 0 1 1 0 0 1
0 1 0 0 1 1 0 0 1
0 1 0 0 0 1 1 0 1
0 1 0 0 0 0 0 1 1
0 0 0 0 0 1 0 1 1
0 1 0 0 0 1 0 1 1
0 1 0 0 0 1 1 1 1
0 1 0 0 0 1 0 1 1
0 1 0 0 0 0 0 1 1
0 1 0 0 0 1 0 0 1
0 0 0 0 0 1 0 1 1
0 0 0 0 1 1 0 1 1
1 0 0 0 0 1 0 0 1
0 0 0 0 1 1 0 1 1
0 0 0 0 0 1 0 1 1
0 0 0 0 1 1 0 1 1
0 0 0 0 0 1 0 1 1
0 0 0 0 0 1 0 1 1
0 0 0 0 1 1 0 1 1
0 0 0 0 0 1 0 0 1
1 0 0 0 0 1 0 0 1
1 0 0 0 0 1 0 0 1
1 0 0 0 0 1 0 1 1
1 0 0 0 0 1 0 1 1
1 0 0 0 0 1 0 1 1
0 0 0 0 0 1 0 1 1
0 0 0 0 0 1 1 1 1
0 0 0 0 0 1 0 1 1
0 0 0 0 1 1 0 1 1
0 0 0 0 1 1 0 0 1
0 0 0 0 0 1 0 1 1
1 0 0 0 0 1 0 0 1
0 0 0 0 1 1 0 0 1
0 0 0 0 1 1 1 0 1
1 0 0 0 1 1 1 0 1
0 0 0 0 0 1 1 1 1
0 0 0 0 0 0 1 1 1
0 0 0 0 0 1 1 1 1
0 0 0 0 0 1 0 1 1
0 0 0 0 0 0 1 1 1
0 0 0 0 1 1 0 1 1
0 0 0 0 1 1 0 1 1
0 0 0 0 0 1 0 0 0
0 0 0 0 0 0 0 1 1
0 0 0 0 1 0 0 0 1
1 0 0 0 0 1 0 0 1
1 0 0 0 1 0 0 1 1
1 0 0 0 0 1 0 1 1
1 0 0 0 0 1 1 1 1
1 0 0 0 1 1 1 0 1
0 0 0 0 0 1 0 0 1
0 0 0 0 0 1 0 0 0
0 0 0 0 0 1 0 0 1
0 0 0 0 0 1 0 0 1
0 0 0 0 0 0 0 0 1
0 0 0 0 0 1 0 0 1
0 0 0 0 0 0 1 0 1
0 0 0 0 0 1 1 0 1
0 0 0 0 0 0 0 1 1
1 0 0 0 1 1 0 1 1
1 0 0 0 1 1 0 1 1
1 0 0 0 0 1 0 1 1
1 0 0 0 1 1 0 0 0
1 0 0 0 1 1 0 0 1
1 0 0 0 0 1 0 0 1
1 0 0 0 0 1 1 0 1
0 0 0 0 0 1 0 0 1
0 0 0 0 0 1 0 0 1
0 0 0 0 0 1 1 0 1
0 0 0 0 1 0 1 0 1
0 0 0 0 0 0 0 0 1
0 0 0 0 0 1 0 0 1
0 0 0 0 0 1 0 0 1
0 0 0 0 0 1 0 1 1
0 0 0 0 0 1 1 0 1
0 0 0 0 0 1 1 0 1
0 0 0 0 0 0 0 0 1
0 0 0 0 0 1 1 1 1
0 0 0 0 0 0 1 1 1
0 0 0 0 1 1 1 0 1
0 0 1 0 1 0 0 1 1
0 0 1 0 0 0 0 1 1
0 0 0 0 0 1 0 1 1
0 0 0 0 0 1 0 1 1
0 0 0 0 0 1 0 0 1
0 0 1 0 1 1 0 0 1
0 0 1 0 1 0 0 1 0
0 0 0 0 0 0 0 1 1
0 0 0 1 0 1 0 1 1
0 0 0 0 1 0 0 0 1
0 0 0 1 0 1 0 1 1
0 0 0 1 1 0 0 0 1
0 0 0 0 1 0 0 1 1
0 0 0 0 0 0 0 1 1
0 0 0 0 1 0 0 1 1
0 0 0 0 1 0 0 1 1
0 0 0 0 0 1 0 0 1
0 0 0 0 1 0 1 1 1
0 0 0 0 1 1 0 1 1
0 0 0 0 1 0 1 1 1
0 0 0 0 0 1 0 0 1
0 0 0 0 0 0 0 1 1
0 0 0 0 0 1 0 1 1
0 0 0 0 0 1 0 0 1
0 0 0 0 0 0 0 1 1
0 0 0 0 1 0 0 1 1
0 0 0 0 1 0 0 0 1
0 0 0 0 0 1 0 1 1
0 0 0 0 0 1 0 1 1
0 0 0 0 1 1 0 0 1
0 0 0 0 1 1 0 1 1
0 0 0 0 1 1 0 1 1
0 0 0 0 0 1 0 1 1
0 0 0 0 1 1 0 1 1
0 0 0 0 1 1 0 1 0
0 0 0 0 1 1 0 1 1
0 0 0 0 0 0 0 1 1
0 0 0 0 0 0 0 0 1
0 0 0 0 0 1 0 1 1
0 0 0 0 0 1 0 0 1
0 0 0 0 1 0 0 0 1
0 0 0 0 1 1 0 0 1
0 0 0 0 0 1 0 1 1
0 0 0 0 1 1 0 1 1
0 0 0 0 0 1 1 1 1
0 0 0 0 1 0 0 1 1
0 0 0 0 1 1 0 1 1
0 0 0 0 0 1 0 1 1
0 0 0 0 0 1 0 1 1
0 0 0 0 1 1 0 1 1
0 0 0 0 0 1 0 1 0
0 0 0 0 0 1 0 1 1
0 0 0 0 1 1 0 1 1
0 0 0 0 1 1 0 1 1
0 0 0 0 1 1 1 1 1
0 0 0 0 0 1 0 0 1
0 0 0 0 0 1 1 1 1
0 0 0 0 1 1 1 1 1
0 0 0 0 0 1 1 1 1
0 0 0 0 0 0 1 1 1
0 0 0 0 0 1 1 1 1
0 0 0 0 1 1 0 1 1
0 0 0 0 1 1 0 1 1
0 0 0 0 0 1 0 1 1
0 0 0 0 1 1 1 1 1
0 0 0 0 1 1 1 0 0
0 0 0 0 1 1 1 0 1
0 0 0 0 1 1 1 0 1
0 0 0 0 1 1 0 1 1
0 0 0 0 1 1 1 1 1
0 0 0 0 1 1 0 1 1
0 0 0 0 1 1 1 1 1
0 0 0 0 1 1 0 1 1
0 0 0 0 1 1 0 1 0
0 0 0 0 1 0 1 1 1
0 0 0 0 1 1 0 1 1
0 0 0 0 1 1 1 1 1
0 0 0 0 1 1 0 1 1
0 0 0 0 1 1 1 1 1
0 0 0 0 1 1 0 1 1
0 0 0 0 1 1 1 0 1
0 0 0 0 1 1 1 1 1
0 0 0 0 1 1 1 1 1
0 0 0 0 1 1 1 1 1
0 0 0 0 1 1 1 0 1
0 0 0 0 1 1 1 1 1
0 0 0 0 1 0 0 1 1
0 0 0 0 1 1 0 1 1
0 0 0 0 1 1 1 1 1
0 0 0 0 1 1 1 1 1
0 0 0 0 1 1 1 1 1
0 0 0 0 1 1 1 1 1
0 0 0 0 1 1 1 1 1
0 0 0 0 1 1 1 0 1
0 0 0 0 1 0 1 0 1
0 0 0 0 1 0 1 0 1
0 0 0 0 1 1 1 1 0
0 0 0 0 1 1 1 1 1
0 0 0 0 1 0 1 0 0
0 0 0 0 1 1 1 1 0
0 0 0 0 0 0 1 1 0
0 0 0 0 0 1 1 0 1
0 0 0 0 1 1 0 1 1
0 0 0 0 1 1 1 0 1
0 0 0 0 1 1 1 1 1
0 0 0 0 1 1 1 1 1
0 0 0 0 1 1 1 0 1
0 0 0 0 1 1 1 0 1
0 0 0 0 1 0 1 0 1
0 0 0 0 1 1 1 0 1
0 0 0 0 1 1 1 1 1
0 0 0 0 1 1 1 1 1
0 0 0 0 1 0 1 0 1
0 0 0 0 1 1 1 1 1
0 0 0 0 1 1 1 1 1
0 0 0 0 1 1 1 0 1
0 0 0 0 1 0 0 1 1
0 0 0 0 1 1 1 0 1
0 0 0 0 1 1 1 0 1
0 0 0 0 1 1 1 0 1
0 0 0 0 1 1 0 1 1
0 0 0 0 1 1 1 1 1
0 0 0 0 1 1 1 1 1
0 0 0 0 1 1 1 1 1
0 0 0 0 0 0 1 0 1
0 0 1 0 1 1 1 0 1
0 0 0 0 1 1 1 1 0
0 0 0 0 1 1 1 1 1
0 0 0 0 0 1 1 0 1
0 0 1 0 1 0 1 1 1
0 0 0 0 0 0 1 1 1
0 0 0 0 1 1 1 0 1
0 0 0 0 1 1 0 1 1
0 0 0 0 1 1 1 0 1
0 0 0 0 0 1 1 1 1
0 0 0 0 1 0 0 1 1
0 0 0 0 0 0 1 1 1
0 0 0 0 0 0 0 1 1
0 0 0 0 1 0 0 1 1
0 0 0 0 0 0 0 1 1
0 0 0 0 1 0 0 1 1
0 0 0 0 1 0 0 1 0
0 0 0 0 1 0 0 1 0
0 0 0 0 1 1 0 1 1
0 0 0 0 1 1 0 1 1
0 0 0 0 0 1 0 1 1
0 0 0 0 1 1 0 1 1
0 0 0 0 1 1 0 0 1
0 0 0 0 1 1 0 1 1
0 0 0 0 0 1 0 0 1
0 0 0 0 0 0 0 1 1
0 0 0 0 1 1 0 1 1
0 0 0 0 1 0 0 1 1
0 0 0 0 1 0 0 1 1
0 0 0 0 1 1 0 1 1
0 0 0 0 1 0 0 1 1
0 0 0 0 1 1 0 1 1
0 0 0 0 0 0 0 1 1
0 0 0 0 0 0 0 1 1
0 0 0 0 1 1 0 1 1
0 0 0 0 1 1 0 1 1
0 0 0 0 1 0 0 1 1
0 0 0 0 1 0 0 1 1
0 0 0 0 1 1 0 1 1
0 0 0 0 0 1 0 0 1
0 0 0 0 1 0 0 1 1
0 0 0 0 1 0 0 0 1
0 0 0 0 1 0 0 1 1
0 0 0 0 1 0 0 1 1
0 0 0 0 1 1 0 0 1
0 0 0 0 1 1 0 1 1
0 0 0 0 1 0 0 1 1
0 0 0 0 1 1 0 1 1
0 0 0 0 1 0 0 1 1
0 0 0 0 1 0 0 0 1
0 0 0 0 1 1 0 1 1
0 0 0 0 1 1 0 0 1
0 0 0 0 1 0 0 1 1
0 0 0 0 1 0 0 0 1
0 0 0 0 1 1 0 0 1
0 0 0 0 1 1 0 0 1
0 0 0 0 1 0 0 0 1
0 0 0 0 1 0 0 1 1
0 0 0 0 1 1 0 1 1
0 0 0 0 1 0 0 0 0
0 0 0 0 1 0 1 1 1
0 0 0 0 1 0 1 1 1
0 0 1 0 1 1 1 1 1
0 0 0 0 1 1 0 0 1
0 0 1 0 1 0 0 1 1
0 0 1 0 0 0 1 1 1
0 0 1 0 1 1 1 1 1
0 0 1 0 0 0 1 0 1
0 0 0 0 1 0 0 1 1
0 0 0 0 1 1 0 0 1
0 0 0 0 1 0 1 1 1
0 0 0 0 1 1 0 1 1
0 0 0 0 1 0 0 1 1
0 0 0 0 1 1 1 1 1
0 0 0 0 1 0 1 1 1
0 0 0 0 1 1 1 1 1
0 0 0 0 1 0 1 1 1
0 0 0 0 1 0 0 1 1
0 0 0 0 1 0 1 0 1
0 0 0 0 1 1 1 0 1
0 0 0 0 1 0 1 1 1
0 0 0 0 0 0 1 1 1
0 0 0 0 1 1 1 0 1
0 0 0 0 1 0 1 1 0
0 0 0 0 1 1 0 1 1
0 0 0 0 1 0 0 1 1
0 0 0 0 1 0 0 0 0
0 0 0 0 1 1 0 1 1
0 0 0 0 1 0 0 0 1
0 0 0 0 1 1 1 1 1
0 0 0 0 0 1 1 1 1
0 0 0 0 1 0 0 1 1
0 0 0 0 1 0 1 1 1
0 0 0 0 1 0 1 0 1
0 0 0 0 0 1 1 0 1
0 0 0 0 1 1 0 1 1
0 0 0 0 1 1 0 0 1
0 0 0 0 1 1 0 1 1
0 0 0 0 1 1 0 1 1
0 0 0 0 1 1 0 1 1
0 0 0 0 1 1 0 1 1
0 0 0 0 1 1 0 1 1
0 0 0 0 1 1 1 1 1
0 0 0 0 1 1 1 1 1
0 0 0 0 1 0 1 0 1
0 0 0 0 1 0 1 0 1
0 0 0 0 1 1 1 0 1
0 0 0 0 1 1 1 0 1
0 0 0 0 1 1 1 1 1
0 0 0 0 1 1 1 1 1
0 0 0 0 1 1 1 0 1
0 0 0 0 1 1 0 1 1
0 0 0 0 1 0 1 0 1
0 0 0 0 1 1 1 0 1
0 0 0 0 1 0 1 0 1
0 0 0 0 1 1 1 1 1
0 0 0 0 1 1 1 1 1
0 0 0 0 0 1 0 1 1
0 0 0 0 1 1 1 1 1
0 0 0 0 1 0 1 0 1
0 0 0 0 1 0 1 0 1
0 0 0 0 1 1 1 0 1
0 0 0 0 1 0 1 1 1
0 0 0 0 1 0 0 1 1
0 0 0 0 1 0 0 0 1
0 0 0 0 1 1 1 1 1
0 0 0 0 1 1 1 1 1
0 0 0 0 1 1 0 1 1
0 0 0 0 1 0 0 1 1
0 0 0 0 0 1 1 1 0
0 0 0 0 1 1 1 0 1
1 1 0 0 1 1 0 1 0
1 0 0 0 1 1 0 0 1
1 0 0 0 1 0 0 1 1
0 0 0 0 1 1 0 0 1
1 1 0 0 1 0 0 1 1
1 1 0 0 1 0 0 1 1
0 1 1 0 1 1 0 1 1
0 1 0 0 1 1 0 0 1
0 0 1 0 0 1 0 0 1
0 1 1 0 1 1 0 1 1
0 1 1 0 1 0 0 1 1
0 1 0 0 1 0 0 1 1
0 1 0 0 1 1 0 1 1
0 1 1 0 1 0 0 0 1
0 1 0 0 0 1 0 1 1
0 1 0 0 0 1 0 1 1
0 1 0 0 1 0 0 1 0
0 1 0 0 1 0 0 1 1
0 1 0 0 1 1 0 1 1
0 1 0 0 1 0 0 1 1
0 1 0 0 0 1 0 1 1
0 1 1 0 0 1 0 1 0
0 1 0 0 0 0 0 1 1
0 1 1 0 0 1 1 1 1
0 1 0 0 1 0 1 1 1
0 0 1 0 1 0 1 1 1
0 1 0 0 0 0 0 1 1
0 1 0 0 0 0 1 1 1
1 0 0 0 1 0 0 1 1
1 0 0 0 1 0 0 1 1
1 0 0 0 1 1 1 1 1
1 0 0 0 1 0 1 1 1
1 1 0 0 1 0 0 1 1
1 0 0 0 1 1 0 1 1
1 1 0 0 1 0 0 1 1
0 1 0 0 1 1 0 1 1
0 1 0 0 1 1 1 1 1
1 1 0 0 1 1 1 1 1
1 1 0 0 0 1 0 1 1
0 1 0 0 0 0 0 1 1
1 1 0 0 1 0 0 1 1
0 0 0 0 0 0 1 1 1
0 1 0 0 1 0 1 1 1
1 0 0 0 1 0 1 1 1
1 1 0 0 0 1 1 1 0
1 1 0 0 0 0 0 0 1
1 1 0 0 1 1 0 1 0
1 1 0 0 1 0 0 1 1
1 1 0 0 0 1 0 0 0
1 1 0 0 1 1 0 0 1
1 1 0 0 0 1 0 1 1
1 1 0 0 1 1 0 1 1
1 1 0 0 1 1 0 1 1
1 1 0 0 1 1 0 0 1
1 1 0 0 1 1 0 1 1
1 1 0 0 1 0 0 1 1
1 1 0 0 1 0 1 1 1
1 1 0 0 1 1 1 1 1
0 1 0 0 1 1 1 1 1
1 1 0 0 0 1 1 1 1
1 1 0 0 0 0 1 1 1
1 1 0 0 0 0 1 1 1
1 1 0 0 0 0 0 1 1
1 1 0 0 0 0 0 1 1
1 1 0 0 0 0 0 1 1
1 1 0 0 0 0 0 1 1
1 1 0 0 0 0 0 1 1
1 1 0 0 0 1 0 1 1
1 1 0 0 0 0 0 1 1
1 1 0 0 0 0 0 1 1
1 1 0 0 0 0 0 0 1
1 0 0 0 0 1 1 1 1
1 1 1 0 0 0 1 1 1
1 1 1 0 1 0 1 1 1
1 1 1 0 1 0 1 1 1
1 1 0 0 0 0 1 1 1
1 1 1 0 0 0 1 1 1
1 1 0 0 1 0 0 1 0
0 1 0 0 1 0 0 1 1
1 1 0 0 1 0 1 0 1
1 1 0 0 0 0 1 0 1
1 1 0 0 1 0 1 1 1
1 1 0 0 1 0 1 1 1
1 1 0 0 1 0 0 1 1
1 1 0 0 1 0 1 1 1
1 1 0 0 1 0 1 0 1
1 0 0 0 1 0 1 1 1
1 1 0 0 1 0 0 1 1
1 1 0 0 1 0 1 0 1
1 1 0 0 1 0 1 1 0
1 0 0 0 1 0 1 1 1
1 1 0 0 0 0 1 1 1
1 1 0 0 0 0 0 1 1
1 1 0 0 1 0 0 1 1
1 1 0 0 1 0 0 0 1
1 0 0 0 1 0 1 0 0
1 1 0 0 0 0 0 0 1
1 1 0 0 0 0 1 0 1
1 1 0 0 0 0 1 0 1
1 1 1 0 0 0 1 0 1
1 1 0 0 0 0 1 1 1
1 1 1 0 1 0 1 0 1
1 1 1 0 0 0 1 0 1
1 1 1 0 1 0 1 0 1
1 1 1 0 1 0 1 0 1
1 1 1 0 1 0 1 0 1
1 1 1 0 1 0 1 0 1
1 1 1 0 0 0 1 0 1
1 1 1 0 1 0 1 0 1
1 1 1 0 1 0 1 0 1
1 1 1 0 1 0 1 0 1
1 1 1 0 0 0 1 0 1
1 1 1 0 1 0 0 0 1
1 0 1 0 0 0 0 0 1
1 0 1 0 1 0 1 0 1
1 0 1 0 1 0 1 0 1
1 0 0 0 1 0 1 0 1
1 1 1 0 1 0 1 0 1
1 1 0 0 1 0 1 0 1
1 1 1 0 1 0 1 0 1
1 1 0 0 0 0 1 0 1
1 1 0 0 0 0 1 0 1
1 1 0 0 0 0 1 0 1
1 1 0 0 0 0 1 0 1
0 1 0 0 0 0 1 0 1
1 1 0 0 0 0 0 0 1
1 1 0 0 0 0 1 0 1
1 1 1 0 0 0 0 0 1
1 1 1 0 1 0 0 0 1
1 1 1 0 1 0 0 0 1
1 1 1 0 0 0 1 0 1
1 1 0 0 1 0 1 0 1
1 1 0 0 0 0 1 0 1
1 1 0 0 1 0 1 0 1
1 1 0 0 0 0 0 0 1
1 1 0 0 1 0 0 0 1
1 1 0 0 1 0 0 0 1
1 1 1 0 1 0 1 0 1
1 1 1 0 1 0 0 0 1
1 1 1 0 1 0 1 0 1
1 1 0 0 1 0 1 0 1
1 1 1 0 1 1 1 0 1
1 1 1 0 1 0 1 0 1
1 1 1 0 0 0 1 0 1
1 1 1 0 1 1 1 0 1
1 1 1 0 1 1 1 0 0
1 1 1 0 1 0 1 0 1
1 1 1 0 1 0 1 0 1
1 1 0 0 0 1 1 0 1
1 1 1 0 1 1 1 0 1
1 1 1 0 1 0 1 0 1
1 1 1 0 1 0 1 1 1
1 1 1 1 1 0 1 0 1
1 1 1 1 1 0 1 1 1
1 1 1 0 1 0 1 1 1
1 1 1 0 0 0 1 1 1
1 1 1 0 1 0 1 1 1
1 1 1 0 1 0 0 1 1
1 1 1 0 1 0 0 1 0
1 1 1 0 0 0 0 0 1
1 1 1 0 0 0 1 1 1
1 1 1 0 0 0 1 0 1
1 1 1 0 0 1 1 1 1
1 0 1 0 0 0 1 0 1
1 1 1 0 0 0 1 0 1
1 1 1 0 0 0 1 1 1
1 1 0 0 1 0 1 1 1
1 1 0 0 1 0 1 1 1
1 1 1 0 1 1 1 0 1
1 1 1 0 1 1 1 1 1
1 1 1 0 0 0 1 0 1
1 1 1 0 0 0 1 1 1
1 1 1 0 0 0 1 1 1
1 1 1 0 1 1 1 1 1
1 1 0 0 1 0 1 0 1
1 1 1 0 1 1 1 0 0
1 1 1 0 1 0 0 0 1
1 1 0 0 1 1 1 0 1
1 1 0 0 0 0 1 0 1
1 1 0 0 1 1 1 0 1
1 1 0 0 1 1 1 0 1
1 1 0 0 0 1 1 0 1
1 1 1 0 1 1 1 0 1
1 1 0 0 0 1 1 0 1
1 1 1 0 1 0 1 0 1
1 1 1 0 1 1 1 0 1
1 1 0 0 1 0 0 0 0
1 1 1 0 0 0 1 0 1
1 1 1 0 0 1 0 0 1
1 1 1 0 1 1 1 0 0
0 1 0 0 1 0 1 0 0
0 0 1 0 1 1 1 0 0
0 1 1 0 1 1 0 0 0
0 1 1 0 1 1 1 0 0
0 0 1 0 1 1 0 0 0
0 0 1 0 1 1 1 0 0
0 1 1 0 0 1 1 0 0
0 1 0 0 1 0 1 0 0
0 1 0 0 1 1 1 0 0
0 1 0 0 0 1 1 0 0
0 1 1 0 1 0 1 0 0
1 1 1 0 0 1 1 0 0
1 1 1 0 1 1 1 0 0
1 0 0 0 0 1 1 0 0
1 1 1 0 1 0 1 0 0
1 1 1 0 1 0 1 0 1
1 0 1 0 1 0 0 0 1
1 1 0 0 1 0 1 0 1
1 0 1 0 1 0 0 0 0
1 1 1 0 1 0 1 1 0
1 1 1 0 1 0 1 0 0
1 0 1 0 1 0 1 0 0
1 0 1 0 1 0 1 0 0
1 1 1 0 1 0 1 0 1
1 1 1 0 1 0 1 0 1
1 1 1 0 1 0 1 0 1
0 1 1 0 1 0 0 0 1
1 1 1 0 1 0 1 0 0
1 1 1 0 1 0 1 1 1
1 1 1 0 1 0 0 0 1
1 1 0 0 1 0 1 0 0
1 0 0 0 0 0 0 1 0
1 1 1 0 0 0 1 0 0
1 1 0 0 1 0 1 1 1
1 1 0 0 1 0 0 1 1
1 0 1 0 1 0 1 1 1
1 1 0 0 1 0 1 0 1
1 1 1 0 1 0 1 0 0
1 1 1 0 1 0 1 0 1
1 0 1 0 1 0 1 0 1
1 1 1 0 1 0 1 0 0
1 1 1 0 1 0 1 0 1
1 1 1 0 1 0 1 0 1
0 1 1 0 1 0 1 1 1
1 1 1 0 1 0 1 0 1
1 1 1 0 1 0 1 0 1
1 1 1 0 1 0 1 0 1
1 1 1 0 1 0 0 0 1
1 1 1 0 1 0 1 0 1
1 1 1 0 0 0 1 0 0
1 1 1 0 1 0 0 0 0
1 1 0 0 0 0 1 1 0
1 1 1 0 1 0 1 1 0
1 1 1 0 0 0 1 0 0
1 1 1 0 1 0 0 0 0
1 0 0 0 1 0 1 0 0
1 1 0 0 0 0 0 0 0
1 1 0 0 1 0 0 0 0
1 1 1 0 1 0 1 0 0
1 1 1 0 1 0 1 0 1
1 1 0 0 0 0 1 0 1
1 1 0 0 0 1 0 0 1
1 1 1 0 0 1 0 0 1
1 0 1 0 1 1 1 0 1
1 1 1 0 0 0 0 1 1
1 1 1 0 0 1 1 1 1
1 1 1 0 0 0 0 1 1
1 1 1 0 0 1 1 1 1
1 0 1 0 0 0 1 1 1
1 0 1 0 0 1 0 1 1
1 0 1 0 0 1 0 0 1
1 1 1 0 0 1 1 1 1
1 1 1 0 0 0 1 1 1
1 1 1 0 0 1 1 0 1
1 0 1 0 0 1 0 0 1
1 0 1 0 0 1 0 0 1
1 0 1 0 0 0 0 0 1
1 0 0 1 0 0 1 1 1
1 0 0 1 0 1 0 0 1
1 0 1 1 0 0 0 1 1
1 0 1 0 0 0 1 0 1
1 0 1 0 0 0 0 0 1
1 0 0 1 0 1 1 0 1
1 0 1 1 0 0 1 1 1
1 0 1 1 0 0 1 1 1
1 0 0 0 0 0 0 0 1
1 0 0 1 0 0 0 1 1
1 0 1 0 0 0 0 0 1
1 0 1 1 0 0 0 0 1
1 0 1 1 0 1 0 1 1
1 0 0 1 0 0 0 1 1
1 0 1 0 0 0 0 1 1
0 0 1 1 0 1 0 0 1
1 0 1 1 0 0 0 1 0
1 0 0 1 0 1 0 1 1
1 0 1 0 0 1 0 0 1
1 0 1 1 0 1 0 1 1
1 0 1 1 0 1 0 1 1
1 0 1 1 0 1 0 1 1
1 0 1 1 0 1 0 1 1
1 0 1 1 0 0 0 0 1
1 0 0 0 0 0 0 0 1
1 0 1 0 0 0 0 1 1
1 0 0 0 0 0 0 1 1
1 0 1 1 0 1 1 0 1
0 1 0 0 0 0 1 1 1
0 0 0 0 1 1 0 0 1
0 1 0 1 0 1 1 1 1
0 0 0 0 1 1 1 1 1
0 0 0 1 1 1 1 1 1
0 0 0 1 1 1 1 0 1
0 1 0 0 1 1 0 1 1
0 0 0 1 0 1 1 1 1
0 1 0 1 1 1 1 1 1
0 1 0 0 1 1 0 1 1
0 0 0 1 0 1 1 1 1
0 0 0 1 1 1 1 1 1
0 1 0 1 1 1 1 1 1
0 1 0 1 1 1 1 1 0
0 1 0 1 1 1 1 1 1
0 1 0 1 1 1 0 1 1
0 1 0 1 0 0 1 1 1
0 1 0 0 1 1 0 1 1
0 1 0 1 0 0 1 1 1
0 0 0 0 1 1 1 1 1
0 0 0 1 1 1 1 0 1
0 1 0 1 0 1 1 1 1
0 1 0 1 0 1 1 1 1
0 0 0 1 0 1 1 1 1
0 0 0 1 1 1 1 1 1
0 0 0 0 0 1 1 1 1
0 0 0 1 1 0 1 1 1
0 0 0 0 0 0 1 0 1
0 1 0 1 1 1 1 0 1
0 1 0 1 0 1 1 1 1
0 1 0 0 1 1 0 1 1
0 1 0 0 1 0 1 1 1
0 1 0 1 0 1 1 1 1
0 0 0 1 1 1 1 1 1
0 0 0 1 0 1 1 0 1
0 1 0 0 1 1 1 1 1
0 1 0 0 1 0 1 0 1
0 1 0 0 1 1 1 0 1
0 1 0 0 1 0 1 0 0
0 1 0 0 1 1 1 0 1
0 0 0 0 0 0 1 0 1
0 0 0 0 1 1 1 0 1
0 0 0 0 1 1 1 0 1
0 0 0 0 1 1 1 1 1
1 0 0 0 0 1 1 1 1
1 0 0 0 1 1 1 1 1
1 0 0 0 1 1 1 1 1
1 0 0 0 1 1 1 1 1
1 0 0 0 1 1 1 1 1
1 0 0 0 1 1 1 0 1
1 0 0 0 0 1 1 1 1
1 0 0 0 0 1 1 1 1
1 0 0 0 0 1 1 1 1
1 0 0 0 1 0 1 0 1
1 0 0 0 1 1 1 1 1
1 0 0 1 1 1 1 0 1
1 0 0 0 0 1 1 1 1
1 0 0 1 1 1 1 1 1
1 0 0 1 1 1 1 1 1
1 0 0 1 0 1 1 1 1
1 0 0 1 1 1 1 1 1
0 0 0 0 0 0 1 1 1
1 0 0 0 1 1 1 1 1
1 0 0 0 1 1 1 1 1
1 0 0 1 1 1 1 1 1
0 0 0 1 1 1 1 0 1
1 0 0 1 1 1 1 1 1
1 0 0 0 0 0 1 1 1
0 0 0 1 1 1 1 1 1
1 0 0 1 1 0 1 1 1
1 0 0 1 0 1 1 1 1
1 1 0 1 1 0 1 1 1
1 1 0 1 1 1 1 1 1
1 1 0 1 1 1 1 1 1
1 1 0 0 1 1 1 1 1
0 1 0 0 1 0 1 1 1
0 1 0 1 0 1 1 1 1
1 1 0 1 1 1 1 1 1
1 1 0 1 0 1 1 1 1
1 1 0 1 0 1 1 0 1
1 1 0 1 1 1 1 0 1
0 1 0 1 1 1 1 1 1
1 1 0 0 1 1 1 0 1
0 1 0 0 0 0 1 1 1
1 1 0 1 0 1 1 0 1
1 1 0 1 1 1 1 1 1
1 1 0 0 1 0 1 1 0
1 1 0 1 1 1 1 1 1
1 1 0 1 1 0 1 0 1
1 1 0 1 1 1 1 1 1
1 1 0 0 0 1 1 1 1
1 1 0 0 1 1 1 0 1
1 1 0 0 1 1 1 1 1
1 1 0 0 1 1 1 1 1
1 1 0 0 1 1 1 1 1
0 1 0 0 1 1 1 1 1
1 0 0 0 1 1 1 1 1
0 1 0 1 1 1 1 1 1
1 1 0 0 0 1 1 1 1
1 1 0 1 0 0 1 1 1
1 1 0 1 1 1 1 1 1
1 1 0 1 1 0 1 1 1
1 1 0 1 1 0 1 1 1
0 1 0 0 1 1 1 1 1
1 1 0 1 0 1 1 0 1
0 1 0 1 0 1 1 1 1
1 1 0 1 0 0 0 0 1
1 1 0 0 0 0 1 1 0
1 1 0 0 0 0 1 1 0
1 1 0 0 0 0 1 1 1
1 1 0 0 0 1 1 1 1
1 1 1 1 0 0 0 1 1
1 1 1 0 0 1 1 1 1
1 1 1 1 0 0 1 1 1
1 1 1 1 0 1 1 1 1
1 1 1 1 0 0 1 1 1
1 1 1 0 0 1 1 1 1
1 1 1 0 0 1 1 1 1
1 1 1 0 0 0 1 1 1
1 1 1 1 0 1 1 1 1
1 1 1 1 0 1 1 1 1
1 1 1 0 0 1 0 1 1
1 0 1 0 0 0 1 0 1
1 1 0 0 0 0 1 1 1
1 1 0 0 0 1 0 0 1
0 1 0 1 0 0 1 0 1
1 1 1 0 1 0 1 1 0
1 1 1 0 1 0 0 1 0
0 1 0 0 0 1 1 1 0
1 1 0 0 1 1 1 1 0
0 1 0 0 0 1 1 1 0
0 1 0 0 1 0 1 1 1
1 1 0 0 1 1 1 1 0
1 1 0 0 1 1 1 1 0
1 1 0 0 0 1 1 1 1
1 1 1 0 0 1 1 1 0
1 1 1 0 1 1 1 1 0
1 1 1 0 1 1 1 1 0
1 1 1 0 0 1 0 1 1
1 1 1 0 0 1 1 1 0
0 1 0 0 0 0 1 1 1
1 1 1 0 0 0 1 1 0
1 1 0 0 0 0 1 0 1
1 1 0 0 1 0 0 1 1
1 1 0 0 1 0 1 1 0
1 1 0 0 0 0 1 1 0
1 1 0 0 1 1 1 1 0
1 1 1 0 1 1 1 1 0
1 1 0 0 0 1 1 1 0
1 1 1 0 0 1 1 0 1
1 0 0 0 0 1 1 1 1
1 1 0 0 1 1 1 1 1
0 1 1 0 1 1 1 0 1
1 1 0 0 1 0 1 0 1
0 1 0 0 1 0 1 1 0
0 1 1 0 1 1 1 0 1
0 1 1 0 1 1 1 0 0
0 1 1 0 0 1 1 0 1
1 1 0 0 1 1 1 1 0
0 1 1 0 1 1 1 1 1
1 1 1 0 0 1 1 0 1
1 1 1 0 1 1 1 1 1
0 1 1 0 1 1 1 1 1
1 1 1 0 0 1 1 1 1
0 1 0 0 1 1 1 1 0
0 1 1 0 1 1 1 1 1
1 1 0 0 1 1 1 1 0
0 1 0 0 1 1 1 1 1
0 1 0 0 1 1 1 1 1
0 1 0 0 1 1 0 0 1
0 1 0 0 1 0 1 1 1
0 1 0 0 1 1 1 1 1
1 1 1 0 1 1 1 1 1
0 1 1 0 1 1 1 1 1
0 1 0 0 1 1 1 0 1
0 1 1 0 1 1 1 1 1
0 1 1 0 1 1 1 1 1
1 1 1 0 1 1 1 0 0
1 1 1 0 1 1 1 0 1
1 1 1 0 1 1 1 1 1
1 1 0 0 1 1 1 0 1
1 1 1 0 1 1 0 0 1
1 1 1 0 1 1 1 0 1
1 1 1 0 0 1 1 0 1
1 1 0 0 0 1 1 0 1
0 1 1 0 1 1 1 1 1
1 1 1 0 1 1 1 1 1
1 1 0 0 1 1 1 0 1
0 1 1 0 1 1 1 0 1
0 1 1 0 1 1 1 1 1
1 1 1 0 1 1 1 0 1
0 1 1 0 1 1 1 1 1
1 1 0 0 0 1 0 1 1
1 1 1 0 1 1 1 1 1
1 1 0 0 1 1 1 1 1
1 1 1 0 1 1 1 1 1
1 1 1 0 1 1 1 0 1
1 1 1 0 1 1 1 1 1
1 1 1 0 1 0 1 0 1
1 1 1 0 0 0 0 1 1
1 1 0 0 0 1 1 1 1
1 1 0 0 0 1 0 1 1
1 1 1 0 0 1 0 1 1
1 1 1 0 0 0 1 0 1
0 1 0 0 0 1 1 1 1
1 1 1 0 0 1 1 1 1
1 1 1 0 0 1 0 1 1
1 1 1 0 0 1 0 1 1
1 1 1 0 0 1 0 1 1
1 1 0 0 0 0 0 0 1
1 1 0 0 0 1 1 1 1
1 1 0 0 0 1 1 1 1
1 1 1 0 0 1 1 1 1
1 1 1 0 0 1 1 1 1
1 1 1 0 0 1 1 1 1
1 1 1 0 0 1 1 1 1
1 1 1 0 0 1 1 1 1
1 1 0 0 0 1 1 1 1
1 1 0 0 0 1 0 1 1
1 1 0 0 0 1 1 1 1
1 1 0 0 0 1 1 1 1
1 1 0 0 0 1 0 0 1
0 1 1 0 0 0 0 0 0
1 1 0 0 0 1 0 1 1
1 1 0 0 0 1 1 1 1
0 1 0 0 0 1 1 1 1
0 1 0 0 0 1 0 1 1
1 1 0 0 0 1 1 0 0
0 1 0 0 0 0 1 0 0
1 1 1 0 0 1 1 1 0
1 1 1 0 0 1 1 1 1
1 1 0 0 0 0 1 1 1
1 1 1 0 0 0 1 1 1
0 1 1 0 0 1 0 0 1
0 1 1 0 0 1 1 1 1
0 1 0 0 0 1 1 0 1
0 1 0 0 0 1 0 1 1
0 1 0 0 0 1 1 0 1
0 1 0 0 0 1 1 1 0
0 1 1 0 0 1 1 1 1
1 1 1 0 0 1 1 1 1
0 1 1 0 0 1 1 1 1
1 1 1 0 0 1 1 1 1
1 1 0 0 0 1 1 1 1
0 1 1 0 0 1 1 1 1
0 1 0 0 0 1 1 1 1
0 1 1 0 0 1 1 1 1
0 1 1 0 0 1 0 1 1
0 1 1 0 0 1 0 1 1
1 1 0 0 0 1 1 1 1
1 1 0 0 0 1 0 1 1
1 1 0 0 0 0 1 1 1
1 1 0 0 0 1 0 1 1
0 1 0 0 0 0 1 1 1
1 1 0 0 0 1 1 1 1
1 1 0 0 0 1 1 0 1
0 1 0 0 0 1 1 1 1
0 1 1 0 0 1 1 1 1
1 1 1 0 0 1 1 0 1
1 1 1 0 0 1 0 1 1
1 1 1 0 0 1 0 1 1
1 1 1 0 0 1 0 1 1
0 1 1 0 0 1 0 1 1
1 1 1 0 0 0 0 1 1
0 1 0 0 0 1 0 1 1
0 1 0 0 0 1 0 1 1
0 1 0 0 0 0 0 1 0
0 1 1 0 0 1 0 1 0
0 1 0 0 0 1 0 1 0
0 1 0 0 0 0 0 0 1
1 1 1 0 0 1 0 0 0
1 1 0 0 0 0 0 1 0
0 1 0 0 0 0 0 1 0
1 1 1 0 0 1 0 1 0
0 1 1 0 0 1 0 1 0
0 1 1 0 0 1 0 1 0
1 1 1 0 0 1 1 1 0
1 1 1 0 0 1 1 1 0
1 1 1 0 0 1 1 1 0
1 1 1 0 0 1 1 1 0
1 1 0 0 0 1 0 1 0
1 1 0 0 0 1 1 1 0
1 1 1 0 0 1 0 1 0
1 1 1 0 0 1 1 1 0
1 1 1 0 0 1 1 0 0
1 1 1 0 0 1 0 1 0
1 1 0 0 0 1 1 1 0
1 1 1 0 0 0 0 0 0
1 1 0 0 0 0 1 0 0
1 1 1 0 0 0 1 0 0
1 1 0 0 0 0 1 0 0
1 1 0 0 0 0 1 0 0
0 1 1 0 0 1 1 0 0
1 1 0 0 0 1 1 0 0
1 1 1 0 0 1 0 1 0
1 1 0 0 0 1 1 0 0
1 1 1 0 0 1 1 0 0
1 1 0 0 0 1 1 0 0
1 1 1 0 0 1 0 0 0
1 1 1 0 0 1 0 1 0
1 1 1 0 0 1 0 1 0
1 1 0 0 0 1 1 1 0
1 1 0 0 0 1 1 1 0
1 1 0 0 0 1 1 0 0
1 1 0 0 0 1 1 0 0
1 1 0 0 0 1 1 0 0
1 1 0 0 0 1 1 1 0
1 1 0 0 0 1 0 1 0
1 1 0 0 0 0 1 0 0
1 1 1 0 0 1 1 1 0
1 1 0 0 0 1 1 1 0
1 1 0 0 0 1 1 1 0
1 1 0 0 0 1 1 1 0
1 1 0 0 0 1 1 1 0
1 1 0 0 0 1 1 1 0
1 1 0 0 0 1 1 1 0
0 1 0 0 0 1 1 1 0
1 1 0 0 0 1 0 1 0
1 1 0 0 0 1 1 1 0
1 1 0 0 0 1 1 1 0
1 1 0 0 0 1 1 1 0
1 1 0 0 0 1 0 1 0
1 1 0 0 0 1 1 1 0
1 1 0 0 0 1 0 1 0
1 1 0 0 0 1 0 1 0
1 1 0 0 0 1 0 1 0
1 1 0 0 0 1 0 1 0
1 1 0 0 0 1 0 1 0
1 1 0 0 0 1 0 1 0
1 1 1 0 0 0 0 1 0
1 1 1 0 0 1 0 1 0
1 1 1 0 0 1 0 0 0
1 1 1 0 0 1 0 0 0
1 1 1 0 0 1 0 1 0
1 1 1 0 0 0 0 0 0
1 1 1 0 0 1 0 1 0
1 1 1 0 0 0 0 0 0
1 1 0 0 0 1 0 1 0
1 1 1 0 0 1 0 1 0
1 1 1 0 0 1 0 1 1
1 1 1 0 0 1 1 1 0
1 1 1 0 0 0 0 1 1
1 1 1 0 0 1 0 1 0
1 1 1 0 0 1 1 1 0
1 1 1 0 0 1 1 0 1
1 1 1 0 0 1 1 1 0
1 1 1 0 0 1 0 1 0
1 1 1 0 0 1 1 1 0
1 1 0 0 0 1 0 0 0
1 1 1 0 0 1 1 1 0
1 1 1 0 0 1 1 1 0
1 1 1 0 0 1 0 1 0
1 1 1 0 0 1 0 0 0
1 1 1 0 0 0 0 1 0
1 1 0 0 0 1 1 1 0
1 1 1 0 0 1 0 1 0
1 1 0 0 0 1 1 1 0
1 1 1 0 0 1 1 1 0
1 1 1 0 0 1 1 1 0
1 1 1 0 0 1 1 1 0
1 1 0 0 0 1 1 1 1
1 1 1 0 0 1 0 1 1
1 1 1 0 0 1 1 1 1
1 1 0 0 0 1 0 1 1
1 1 0 0 0 1 0 1 0
1 1 1 0 0 0 0 1 1
1 1 1 0 0 1 0 0 0
1 1 0 0 0 1 0 1 1
1 1 0 0 0 1 0 1 0
1 1 0 0 0 1 0 0 1
1 1 0 0 0 1 1 1 0
1 1 1 0 0 1 0 1 0
1 1 0 0 0 1 0 1 0
1 1 0 0 0 1 0 1 0
1 1 0 0 0 1 0 1 1
1 1 1 0 0 1 1 1 0
1 1 0 0 0 1 1 1 0
1 1 1 0 0 1 1 1 1
1 1 1 0 0 1 1 1 1
1 1 1 0 0 1 1 1 1
1 1 0 0 0 1 1 1 0
1 1 0 0 0 1 1 1 0
1 1 1 0 0 1 1 1 0
1 1 1 0 0 1 1 1 1
1 1 0 0 0 1 1 1 1
1 1 1 0 0 1 1 1 0
1 1 0 0 0 1 1 1 1
1 1 0 0 0 1 0 1 1
1 1 0 0 0 1 0 1 0
1 1 1 0 0 1 1 1 1
1 1 0 0 0 1 0 1 1
1 1 1 0 0 1 1 1 0
1 1 1 0 0 1 1 1 0
0 1 1 0 0 1 0 1 0
1 1 1 0 0 1 0 1 0
0 1 0 0 0 1 1 1 0
1 1 0 0 0 1 1 1 0
1 1 0 0 0 1 0 1 0
1 1 1 0 0 1 1 1 0
1 1 0 0 0 1 0 0 1
1 1 0 0 0 1 1 0 1
1 1 0 0 0 1 1 1 1
1 1 1 0 0 1 1 0 1
1 1 0 0 0 1 1 0 0
1 1 0 0 0 1 1 0 1
1 1 1 0 0 1 1 1 1
1 1 1 0 0 1 1 1 1
1 1 0 0 0 1 1 0 1
1 1 0 0 0 1 0 0 1
1 1 1 0 0 1 1 1 0
1 1 1 0 0 0 1 0 1
1 1 0 0 0 1 1 0 1
1 1 1 0 0 1 1 0 1
1 1 1 0 0 1 1 1 1
1 1 0 0 0 0 1 1 1
1 1 0 0 0 0 1 1 1
1 1 1 0 0 1 0 1 1
1 1 1 0 0 1 1 1 1
1 1 1 0 0 1 1 1 1
1 1 1 0 0 1 1 0 1
1 1 0 0 0 0 0 1 0
1 1 0 0 0 1 1 1 1
1 1 1 0 0 0 0 1 1
1 1 1 0 0 1 1 1 1
1 1 1 0 0 1 1 1 1
1 1 1 0 0 0 1 1 1
1 1 1 0 0 1 0 1 0
1 1 1 0 0 1 0 1 1
1 1 1 0 0 1 1 1 1
1 1 1 0 0 1 1 1 1
1 1 1 0 0 1 1 0 1
1 1 1 0 0 1 1 1 1
0 1 1 0 0 1 1 1 1
1 1 1 0 0 1 0 1 1
1 1 1 0 0 1 0 1 0
1 1 1 0 0 1 1 1 1
1 1 1 0 0 1 1 1 1
1 1 1 0 0 1 1 1 1
1 1 0 0 0 1 1 1 1
1 1 1 0 0 1 1 0 1
1 1 1 0 0 1 1 1 1
1 1 1 0 0 1 1 1 1
1 1 1 0 0 1 1 1 1
1 1 1 0 0 1 1 0 1
1 1 1 0 0 0 1 0 0
1 1 1 0 0 1 0 1 1
1 1 1 0 0 1 0 1 1
1 1 1 0 0 1 0 1 0
1 1 1 0 0 1 1 0 1
1 1 0 0 0 1 0 1 1
1 1 1 0 0 0 0 1 0
1 1 0 0 0 1 1 1 1
1 1 0 0 0 1 0 1 0
1 1 0 0 0 1 1 1 0
1 1 0 0 0 1 0 1 1
1 1 1 0 0 1 1 1 1
1 1 0 0 0 1 1 1 1
1 1 0 0 0 1 1 0 1
1 1 1 0 0 1 1 0 0
1 1 1 0 0 1 1 1 1
1 1 1 0 0 1 1 1 1
1 1 1 0 0 1 1 1 1
1 1 0 0 0 1 1 1 1
1 1 1 0 0 1 1 1 1
1 1 1 0 0 0 1 1 0
1 1 0 0 0 1 0 1 1
1 1 1 0 0 1 0 1 0
1 1 1 0 0 0 0 1 0
1 1 1 0 0 1 0 1 1
1 1 1 0 0 1 1 1 1
1 1 1 0 0 1 1 0 0
1 1 1 0 0 1 0 0 1
1 1 1 0 1 1 0 1 0
1 1 1 0 0 1 0 1 1
1 1 0 0 1 1 0 1 1
1 1 0 0 1 0 0 1 0
1 1 1 0 1 1 0 1 1
1 1 0 0 0 1 0 1 1
1 1 1 0 0 1 0 1 0
1 1 0 0 0 0 0 1 1
1 1 1 0 0 0 0 1 1
1 1 1 0 0 0 0 1 1
1 1 0 0 0 0 0 1 0
1 1 0 0 0 1 0 1 1
1 1 0 0 0 1 0 1 1
1 1 0 0 0 1 0 0 1
1 1 0 0 0 1 0 1 1
1 1 0 0 0 1 0 1 0
1 1 0 0 0 1 0 1 0
1 1 0 0 0 1 0 1 1
1 1 0 0 0 1 0 1 1
1 1 0 0 0 1 1 1 0
1 1 0 0 0 0 1 1 1
1 1 0 0 0 1 1 1 1
1 1 0 0 0 1 0 0 1
1 1 0 0 0 0 1 1 1
1 1 0 0 0 1 1 1 1
1 1 0 0 0 1 1 1 0
1 1 0 0 0 1 1 1 1
1 1 0 0 0 1 0 1 1
1 1 0 0 0 1 1 1 1
1 1 0 0 0 1 0 0 0
1 1 0 0 0 1 0 0 0
1 1 0 0 0 1 1 0 1
1 1 0 0 0 1 1 1 0
1 1 0 0 0 1 1 1 1
1 1 0 0 0 1 1 1 0
1 1 0 0 0 1 1 1 1
1 1 0 0 0 1 1 1 1
1 1 0 0 0 1 1 1 0
1 1 0 0 0 0 1 1 1
1 1 0 0 0 1 1 1 1
1 1 0 0 0 1 1 1 1
1 1 0 0 0 0 1 1 1
1 1 0 0 1 1 1 1 0
1 1 0 0 1 1 1 1 1
1 1 0 0 1 1 1 1 1
1 1 0 0 0 0 0 1 1
1 1 0 0 0 1 0 1 1
1 1 0 0 0 1 0 1 1
0 1 0 0 0 1 0 1 1
1 1 0 0 0 1 0 1 1
1 1 0 0 0 1 0 1 1
1 1 0 0 1 1 0 1 1
1 1 0 0 0 1 0 1 1
1 1 0 0 1 0 0 1 0
1 1 0 0 0 1 0 1 1
1 1 0 0 0 1 0 1 1
1 1 0 0 0 1 0 0 0
1 1 0 0 0 1 0 1 1
1 1 0 0 1 1 1 1 0
1 1 0 0 1 1 1 1 1
1 1 0 0 0 1 1 1 1
1 1 0 0 0 1 1 1 0
1 1 0 0 0 0 1 1 0
1 1 0 0 1 1 1 1 1
1 1 1 0 1 1 1 1 0
1 1 0 0 0 1 1 1 0
1 1 0 0 1 1 1 1 1
1 1 0 0 1 1 1 1 1
1 1 0 0 1 1 0 1 0
1 1 0 0 1 1 1 1 0
1 1 0 0 1 1 0 1 1
1 1 0 0 1 1 0 1 1
1 1 0 0 1 1 1 1 0
1 1 0 0 1 1 1 1 0
1 1 0 0 1 1 1 1 0
1 1 0 0 0 0 0 1 0
1 1 0 0 0 1 1 1 0
1 1 0 0 0 1 0 1 1
1 1 0 0 1 1 0 1 0
0 1 0 0 1 1 0 1 0
1 1 0 0 1 1 0 1 0
0 1 0 0 1 1 0 1 0
1 1 0 0 1 1 0 1 1
1 1 0 0 0 1 0 1 0
1 1 0 0 1 1 1 0 0
1 1 0 0 0 1 1 0 0
1 1 0 0 1 1 1 0 0
1 1 0 0 1 0 1 0 1
1 1 0 0 0 1 0 1 1
1 1 0 0 0 1 0 1 0
1 1 0 0 0 1 0 0 0
1 1 0 0 0 1 1 1 0
1 1 0 0 0 1 0 0 1
1 1 0 0 1 0 1 0 1
1 1 0 0 1 1 0 1 1
1 1 0 0 0 1 1 0 0
1 1 0 0 1 1 1 0 0
1 1 0 0 0 1 1 0 0
1 1 0 0 1 1 0 0 0
1 1 0 0 1 0 0 0 0
1 1 0 0 0 1 0 0 0
1 1 0 0 1 1 0 0 0
1 1 0 0 1 1 0 0 0
1 1 0 0 1 1 0 0 0
1 1 0 0 1 1 0 0 1
1 1 0 0 1 1 0 0 0
1 1 0 0 1 0 0 0 1
1 1 0 0 0 1 0 1 1
1 1 0 0 0 0 0 1 0
1 1 0 0 0 1 0 1 0
1 1 0 0 0 1 0 1 1
1 1 1 0 0 1 0 0 0
1 1 0 0 1 0 0 1 0
1 1 0 0 1 1 0 1 1
1 1 0 0 1 1 0 0 1
0 1 1 0 1 1 0 1 0
1 1 0 0 1 1 0 0 0
1 1 0 0 1 1 0 0 1
1 1 1 0 1 1 0 1 0
1 1 1 0 1 1 0 1 1
1 1 1 0 1 1 0 0 1
1 1 0 0 1 1 0 1 0
1 1 0 0 1 1 0 0 0
1 1 1 0 1 1 0 1 1
1 1 1 0 1 1 0 0 1
1 1 1 0 0 1 0 1 1
1 1 0 0 0 1 0 0 1
1 1 1 0 1 1 0 1 1
1 1 1 0 1 1 1 1 1
1 1 1 0 0 1 1 0 1
1 1 1 0 0 1 0 0 1
1 1 0 0 1 1 0 1 1
1 1 0 0 0 1 0 0 1
1 1 1 0 1 1 0 1 1
1 1 1 0 1 0 0 1 0
1 1 1 0 1 1 0 1 1
1 1 1 0 1 1 0 0 0
1 1 1 0 0 1 0 1 1
1 1 0 0 1 1 0 1 1
1 1 0 0 1 1 1 1 1
1 1 1 0 1 1 1 0 1
1 1 0 0 1 1 1 1 1
0 1 1 0 0 1 0 0 0
0 1 1 0 1 1 0 1 0
1 1 1 0 1 1 0 1 1
1 1 1 0 1 1 0 1 1
1 1 1 0 1 1 0 1 1
1 1 1 0 1 1 0 1 1
1 1 1 0 1 1 0 1 0
1 1 1 0 1 1 0 1 1
1 1 1 0 1 1 0 1 1
1 1 1 0 1 1 0 1 0
1 1 0 0 1 1 0 0 1
1 1 0 0 1 0 0 0 1
1 1 0 0 1 1 0 1 1
1 1 0 0 1 1 0 1 1
1 1 0 0 0 1 0 1 0
1 1 0 0 1 1 0 1 0
1 1 1 0 0 1 0 0 1
1 1 1 0 1 0 0 1 0
1 1 0 0 1 1 0 0 0
1 1 0 0 1 1 0 0 1
1 1 1 0 1 1 0 0 0
1 1 0 0 1 1 0 0 1
1 1 0 0 1 1 0 1 0
1 1 0 0 1 1 0 1 1
1 1 1 0 1 1 0 1 0
0 1 0 0 1 1 0 1 1
1 1 0 0 1 1 0 1 1
1 1 0 0 0 1 1 1 1
1 1 1 0 1 1 1 1 1
1 1 0 0 1 1 1 1 1
1 1 0 0 1 1 1 1 0
1 1 0 0 1 1 1 1 1
1 1 1 0 1 0 0 0 1
1 1 1 0 0 1 0 0 0
1 1 1 0 1 1 0 0 1
1 1 1 0 1 1 1 0 1
1 1 1 0 1 1 1 0 1
1 1 1 0 1 1 1 0 1
1 1 1 0 1 1 1 0 1
1 1 1 0 1 1 1 0 0
1 1 1 0 1 1 1 0 1
1 1 1 0 1 1 0 0 1
1 1 1 0 1 1 1 0 1
1 1 1 0 1 1 1 0 1
1 1 1 0 1 1 1 0 1
1 1 1 0 1 1 1 0 1
1 1 1 0 1 1 1 0 1
1 1 1 0 1 1 1 0 0
1 1 1 0 1 1 1 0 1
1 1 1 0 1 1 1 1 1
1 1 1 0 1 1 1 0 1
1 1 1 0 1 1 1 1 1
1 1 1 0 1 1 1 0 1
1 1 0 0 1 1 1 0 1
1 1 1 0 1 1 0 1 1
1 1 1 0 1 1 1 1 1
1 1 0 0 1 1 0 0 1
1 1 1 0 0 1 1 1 1
1 1 1 0 1 1 1 1 1
1 1 1 0 1 1 0 0 1
1 1 1 0 1 1 0 1 1
1 1 1 0 1 1 1 0 1
1 1 1 0 1 1 0 0 1
1 1 1 0 1 1 0 1 1
1 1 1 0 1 1 1 1 0
1 1 1 0 1 1 1 1 1
1 1 1 0 1 1 1 0 1
1 1 1 0 1 1 1 0 1
1 1 1 0 0 1 1 0 1
1 1 1 0 1 1 1 1 0
0 1 1 0 1 1 1 0 0
1 1 1 0 1 1 1 0 1
1 1 1 0 1 1 1 0 1
0 1 1 0 1 1 1 1 1
1 1 1 0 1 1 1 1 0
1 1 0 0 0 1 1 0 0
1 1 0 0 1 1 1 1 0
1 1 1 0 1 1 1 1 0
1 1 1 0 1 1 0 1 0
1 1 1 0 1 1 1 1 0
1 1 0 0 1 1 1 0 1
1 1 1 0 0 0 1 1 0
1 1 1 0 0 1 1 0 1
1 1 0 0 1 1 1 1 1
1 1 1 0 1 1 0 0 0
1 1 1 0 0 1 1 1 1
1 1 1 0 1 1 1 1 1
1 1 1 0 1 1 1 0 1
1 1 1 0 1 1 1 1 1
1 1 1 0 1 1 1 0 1
1 1 1 0 1 0 1 1 1
1 1 1 0 1 0 1 0 1
1 1 0 0 1 1 0 0 1
1 1 1 0 0 1 1 1 0
1 1 1 0 1 1 0 0 0
1 1 1 0 1 0 1 0 1
1 1 1 0 1 1 1 1 1
1 1 1 0 1 1 1 1 1
1 1 1 0 1 1 1 0 1
1 1 1 0 1 1 1 1 1
1 1 1 0 1 1 1 0 1
1 1 1 0 1 1 0 1 1
1 1 1 0 1 1 1 1 0
0 1 1 0 1 1 1 1 0
1 1 1 0 1 1 1 0 0
1 1 1 0 1 1 1 1 1
1 1 1 0 1 0 1 0 0
1 1 1 0 0 1 1 1 0
1 1 0 0 1 1 1 1 1
0 1 0 0 0 0 1 1 0
1 1 0 0 0 1 1 0 1
0 1 1 0 0 0 1 0 1
1 1 1 0 0 1 1 0 1
1 1 1 0 0 1 1 0 1
1 1 1 0 0 1 1 0 0
1 1 0 0 0 1 1 0 1
1 1 1 0 0 1 1 1 1
1 1 0 0 0 1 1 0 1
1 1 0 0 0 1 0 1 0
1 1 0 0 0 0 1 1 1
1 1 1 0 0 0 0 0 1
1 1 1 0 0 1 0 1 0
1 1 1 0 0 0 0 1 0
1 1 1 0 0 1 0 1 0
1 1 1 0 0 1 0 1 0
1 1 0 0 0 0 0 0 0
1 1 1 0 0 1 0 1 0
0 1 1 0 0 1 0 1 0
1 1 0 0 0 1 0 1 0
1 1 1 0 1 1 0 0 0
1 1 1 0 1 1 0 0 0
1 1 0 0 1 1 0 0 0
1 1 0 0 1 1 0 0 0
1 1 0 0 1 0 0 1 0
1 1 0 0 1 0 0 1 0
1 1 0 0 1 1 0 1 0
1 1 1 0 1 0 0 1 0
1 1 1 0 1 1 0 1 0
1 1 1 0 1 1 0 1 0
1 1 1 0 1 1 0 1 0
1 1 1 0 1 0 0 1 0
1 1 1 0 1 1 0 1 0
1 1 0 0 1 1 0 1 0
1 1 1 0 1 1 0 1 0
1 1 1 0 1 1 0 1 0
1 1 0 0 1 0 0 1 0
1 1 1 0 1 1 0 0 0
0 1 0 0 1 1 0 0 0
1 1 0 0 1 1 0 0 0
1 1 0 0 1 1 0 1 0
1 1 1 0 1 1 0 1 0
1 1 1 0 1 1 0 1 0
1 1 1 0 1 1 0 1 0
1 1 0 0 1 0 0 1 0
1 1 1 0 1 1 0 1 0
1 1 1 0 0 1 0 1 0
1 1 1 0 1 1 1 1 0
1 1 1 0 1 1 1 0 0
1 1 1 0 1 1 0 1 0
1 1 1 0 1 1 0 1 0
1 1 1 0 1 1 0 1 0
1 1 0 0 1 1 0 0 0
1 1 1 0 1 1 0 1 0
1 1 1 0 1 1 0 1 0
1 1 1 0 1 1 0 1 1
1 1 1 0 0 1 0 1 0
1 1 1 0 0 1 1 1 0
1 1 1 0 1 1 1 1 0
1 1 1 0 1 1 0 0 0
1 1 1 0 1 1 1 0 0
0 1 1 0 1 0 1 0 0
0 1 1 0 0 1 1 1 0
0 1 1 0 0 1 1 1 1
0 1 1 0 1 1 0 1 1
0 1 1 0 1 1 1 0 0
0 1 1 0 1 1 0 1 0
0 1 1 0 1 1 1 1 0
0 1 1 0 0 1 1 1 0
0 1 1 0 0 1 1 1 0
0 1 1 0 0 1 1 1 1
1 1 1 0 0 1 1 0 0
0 1 1 0 1 1 1 1 0
0 1 1 0 1 0 1 1 0
0 1 1 0 0 1 0 1 0
1 1 1 0 0 1 1 1 0
1 1 1 0 0 1 1 1 0
0 1 1 0 1 1 1 1 0
1 1 1 0 0 0 0 1 0
0 1 1 0 0 1 1 1 0
1 1 1 0 1 1 1 1 0
1 1 1 0 1 1 1 1 0
1 1 1 0 1 1 1 1 0
0 1 1 0 1 1 1 1 0
0 1 0 0 1 0 1 0 0
1 1 1 0 1 1 0 0 0
1 1 0 0 0 1 1 0 0
1 1 1 0 1 0 1 1 0
1 1 1 0 1 0 1 1 0
1 1 1 0 0 1 1 1 0
1 1 1 0 0 0 1 0 0
1 1 1 0 0 0 1 0 0
1 1 0 0 0 0 1 1 0
1 1 1 0 1 1 1 1 0
1 1 0 0 1 1 0 1 0
1 1 0 0 1 1 0 0 0
1 1 0 0 1 1 1 1 0
1 1 1 0 1 0 1 1 0
1 1 0 0 0 1 1 1 0
1 1 1 0 1 1 1 0 0
1 1 1 0 1 0 1 1 0
1 1 1 0 1 0 0 1 0
1 1 1 0 0 0 0 1 0
1 1 1 0 0 0 1 1 0
1 1 1 0 0 0 1 1 0
1 1 1 0 1 0 0 0 0
1 1 1 0 0 0 1 0 0
1 1 1 0 0 0 1 1 0
1 1 1 0 1 1 1 1 0
1 1 1 0 1 1 1 1 1
1 1 1 0 1 1 1 0 0
1 1 1 0 1 1 1 0 1
1 1 1 0 1 1 1 0 1
1 1 1 0 1 1 1 0 0
1 1 1 0 1 1 1 0 1
1 1 0 0 1 0 0 0 0
1 1 1 0 1 1 1 0 1
1 1 1 0 1 1 1 0 1
1 1 1 0 1 1 1 0 1
1 1 0 0 1 1 1 0 0
1 1 1 0 0 0 1 0 0
1 1 0 0 0 1 1 0 0
1 1 1 0 0 1 0 0 0
1 1 1 0 0 1 0 0 0
1 1 0 0 1 1 1 0 0
1 1 0 0 0 1 0 0 0
1 1 0 0 0 0 0 0 0
1 1 1 0 0 1 0 0 0
1 1 1 0 0 1 0 0 0
1 1 0 0 0 0 1 1 0
1 1 0 0 1 1 0 1 0
1 1 0 0 1 1 0 0 0
1 1 1 0 1 1 1 1 0
1 1 1 0 1 0 1 1 0
1 1 1 0 1 1 0 1 0
1 1 0 0 0 1 1 1 0
1 1 1 0 0 1 1 1 0
1 1 0 0 1 1 0 0 0
1 1 0 0 0 0 1 0 0
1 1 0 0 0 1 1 1 0
1 1 0 0 1 0 0 1 0
1 1 0 0 0 1 1 0 0
1 1 0 0 0 0 0 1 0
1 1 1 0 0 0 1 1 0
1 1 0 0 1 0 1 0 0
1 1 1 0 0 0 1 0 0
1 1 0 0 1 0 1 0 0
1 1 1 0 1 0 1 0 0
1 1 0 0 1 0 1 0 0
1 1 0 0 1 0 1 1 0
1 1 0 0 1 0 1 1 0
1 1 0 0 0 0 1 0 0
1 1 0 0 0 0 1 0 0
1 1 0 0 0 0 0 1 0
1 1 0 0 0 0 1 0 0
1 1 1 1 0 0 1 0 0
1 1 1 1 0 0 1 0 0
1 1 1 0 0 0 1 0 0
1 1 0 0 0 0 0 0 0
1 1 1 0 0 0 1 1 0
1 1 1 0 1 0 1 1 0
1 1 1 0 1 1 0 1 0
1 1 1 0 1 1 0 1 0
1 1 1 0 0 1 1 0 0
1 1 1 0 0 1 0 0 0
1 1 1 0 1 1 0 0 0
1 1 0 0 1 0 1 0 0
1 1 1 1 1 1 1 0 0
1 1 0 0 0 1 1 1 0
1 1 1 0 1 1 1 0 0
1 1 1 0 0 0 1 1 0
1 1 1 0 0 1 1 1 1
1 1 0 0 1 1 1 1 1
1 1 0 0 1 0 1 1 1
1 1 1 0 1 0 1 0 1
1 1 0 0 0 1 1 1 0
1 1 1 0 0 1 1 1 0
1 1 0 0 0 1 1 1 1
1 1 0 0 0 0 1 1 1
1 1 0 0 0 1 1 1 0
1 1 1 1 0 1 1 1 1
1 1 0 1 1 1 1 1 1
1 1 1 1 1 1 1 1 0
1 1 0 1 1 1 1 1 0
1 1 1 0 1 1 1 1 0
1 1 0 0 1 1 1 0 1
1 1 0 1 1 1 1 1 1
1 1 0 1 1 1 1 1 1
1 1 0 1 0 0 1 1 0
1 1 0 1 1 0 1 1 1
1 1 0 1 1 0 1 1 1
1 1 0 1 1 0 1 1 1
1 1 0 1 1 1 0 1 1
1 1 1 1 1 0 1 1 1
1 1 0 1 1 0 1 0 0
1 1 1 0 1 0 1 1 0
1 1 0 1 1 1 1 1 1
1 1 0 1 1 1 1 1 1
1 1 0 0 1 0 1 1 0
1 1 0 0 0 1 1 1 1
1 1 0 0 1 1 1 1 1
0 1 0 0 1 1 1 1 0
0 1 0 0 1 0 1 1 1
0 1 1 0 1 1 1 1 1
1 1 0 0 1 0 1 1 1
1 1 0 0 1 1 1 1 1
1 1 0 0 1 1 1 1 1
0 1 0 0 1 1 0 1 0
1 1 0 0 0 1 1 1 1
1 1 0 0 1 0 1 1 0
1 1 0 0 1 1 1 0 0
0 1 1 0 1 1 1 1 0
0 1 0 0 1 1 1 0 0
0 1 0 0 1 0 1 0 0
1 1 0 0 1 1 1 1 0
1 1 0 0 0 1 0 0 0
1 1 0 0 1 1 0 1 0
1 1 1 1 1 1 0 1 0
1 1 0 1 1 0 0 0 0
1 1 0 1 1 1 0 1 0
1 1 1 1 1 1 0 0 0
1 1 1 1 1 1 0 1 0
1 1 1 1 1 0 0 1 0
1 1 1 1 1 1 0 1 0
1 1 1 1 0 1 0 1 0
1 1 0 0 1 1 0 1 0
1 1 0 1 1 1 0 1 0
1 1 0 0 0 1 0 1 0
1 1 1 0 1 1 0 1 0
1 1 1 1 1 1 0 0 0
1 1 1 0 1 0 0 0 0
1 1 0 0 0 0 0 1 0
1 1 0 0 1 0 0 0 0
1 1 0 0 1 0 0 1 0
1 1 1 0 1 0 0 1 0
1 1 0 0 1 0 0 1 0
1 1 0 1 1 0 0 1 0
1 1 0 1 1 0 0 0 0
1 1 0 0 0 0 0 1 0
1 1 0 0 1 1 0 1 0
1 1 0 0 1 1 1 0 0
1 1 1 0 0 1 1 0 0
1 1 0 1 0 1 0 1 0
1 1 0 1 0 1 0 1 0
1 1 1 1 0 1 1 1 0
1 1 0 1 1 1 1 1 0
1 1 1 0 1 1 0 0 0
1 1 1 1 0 0 1 1 0
1 1 0 0 0 1 1 1 0
1 1 1 1 1 1 1 0 0
1 1 1 0 1 1 1 1 0
1 1 1 1 1 1 1 1 0
1 1 1 1 0 1 0 1 0
1 1 1 1 1 1 1 1 0
1 1 1 1 1 1 1 1 0
1 1 1 0 0 1 1 1 0
1 1 1 0 0 1 1 1 0
1 1 1 1 1 1 1 0 0
1 1 1 1 1 1 1 1 0
1 1 1 1 0 1 0 0 0
1 1 1 1 0 1 0 1 0
1 1 1 0 1 0 1 1 0
1 1 1 0 0 0 1 1 0
1 1 1 1 1 0 1 1 0
1 1 0 1 1 0 1 1 0
1 1 0 0 1 1 1 1 0
1 1 0 1 0 1 1 1 0
1 1 1 1 1 1 1 1 0
1 1 1 1 1 1 1 1 0
1 1 0 1 1 1 1 1 0
0 1 1 1 1 1 1 1 0
0 1 1 1 0 1 1 1 0
1 1 1 1 0 1 1 0 0
1 1 0 0 1 1 1 0 0
1 1 0 1 1 1 1 1 0
1 1 0 1 1 1 1 1 0
0 1 1 0 0 1 0 1 0
1 1 1 0 1 1 1 1 0
1 1 1 0 0 1 1 0 0
1 1 1 1 0 1 0 1 0
1 1 1 0 1 1 1 1 0
1 1 0 1 1 1 1 1 0
0 1 1 1 0 1 1 1 0
1 1 1 1 1 1 0 1 0
0 1 1 1 1 1 1 1 0
0 1 0 0 0 1 1 1 0
1 1 1 1 1 1 1 1 0
1 1 1 1 0 1 1 1 0
1 1 1 0 0 1 1 1 0
1 1 0 1 1 1 0 0 0
1 1 0 1 0 1 0 1 0
1 1 1 1 0 0 1 1 0
1 1 0 1 1 1 1 1 0
1 1 0 1 0 1 1 1 0
1 1 0 1 1 1 1 0 0
1 1 1 1 1 1 0 0 0
1 1 1 0 0 1 1 1 0
1 1 1 1 1 1 0 1 0
0 1 1 1 0 1 0 1 0
1 1 0 1 0 1 1 0 0
1 1 1 0 0 1 1 0 0
1 1 0 0 0 1 1 0 0
1 1 1 1 1 1 1 0 0
1 1 1 0 1 1 1 1 0
1 1 0 0 0 1 1 0 0
1 1 1 0 0 1 1 0 0
1 1 0 0 0 1 1 0 0
0 1 0 0 1 1 1 0 0
0 1 1 1 1 1 1 0 0
0 1 1 0 0 1 1 0 0
1 1 1 1 0 1 1 0 0
1 1 1 1 1 0 1 0 0
0 1 0 1 0 1 0 0 0
0 1 1 1 0 1 1 0 0
1 1 0 1 0 1 1 0 0
0 1 1 1 1 1 1 0 0
1 1 1 1 1 1 0 0 0
0 1 1 1 0 1 0 0 0
0 1 1 1 1 0 1 1 0
0 1 1 1 0 1 1 1 0
1 1 1 1 0 1 1 0 0
1 1 1 1 1 1 1 0 0
1 1 0 1 1 1 1 1 0
1 1 1 0 0 1 0 1 0
1 1 1 0 0 1 1 1 0
1 1 1 1 0 1 1 1 0
1 1 0 1 0 1 1 1 0
0 1 1 1 0 1 1 1 0
0 1 1 1 0 0 1 1 0
1 1 0 0 1 1 0 1 1
0 1 1 1 0 1 1 1 1
0 0 0 1 0 0 1 1 1
1 1 1 0 0 1 1 0 1
1 1 0 1 1 1 1 1 1
1 1 1 1 1 1 1 1 1
1 1 1 1 1 1 1 0 0
1 1 0 1 1 0 1 1 1
0 1 0 0 1 1 0 0 1
0 1 0 0 0 0 1 0 1
0 1 1 0 1 1 1 0 0
0 1 0 0 1 1 1 1 0
0 1 0 0 0 1 1 1 1
0 1 1 1 1 0 0 1 0
1 1 1 0 1 1 1 0 1
0 1 0 0 1 0 1 0 1
1 1 0 0 0 0 1 1 1
1 1 0 0 1 1 0 0 1
1 1 0 0 1 0 1 1 0
1 1 0 0 1 0 0 0 1
1 1 0 0 1 1 0 1 0
1 1 0 1 1 1 0 1 1
1 1 0 0 1 1 0 1 1
1 1 0 0 1 0 0 1 1
1 1 1 0 1 0 1 0 0
0 1 1 1 1 1 0 1 1
1 1 1 0 1 0 0 0 1
0 0 1 0 1 1 0 0 1
0 1 0 0 1 1 0 0 0
1 1 1 0 1 0 1 1 1
0 1 1 0 1 1 0 1 1
1 1 1 0 1 1 0 1 1
0 1 1 1 1 1 1 1 1
0 1 0 1 1 1 1 1 0
0 1 1 1 1 1 0 1 1
1 1 1 1 1 0 0 1 1
1 1 0 0 1 0 0 1 1
1 1 1 1 1 1 1 1 0
1 1 1 0 0 1 0 1 1
1 1 1 0 1 0 0 1 1
1 1 1 1 1 0 0 1 1
0 1 1 1 0 0 0 1 1
0 1 0 1 1 0 1 0 1
1 1 0 0 1 0 1 1 0
1 1 1 0 1 1 0 0 0
0 1 1 0 1 0 1 1 1
0 1 1 0 1 0 1 1 1
0 1 1 0 1 1 1 1 1
0 1 1 0 1 1 0 1 1
0 1 1 0 1 1 0 1 0
0 1 1 0 1 1 1 1 1
0 1 0 0 1 0 0 1 0
0 1 0 0 1 0 1 1 0
0 1 0 0 1 1 1 1 0
0 1 0 1 1 1 0 0 0
0 1 0 1 1 1 1 1 1
0 1 0 0 1 1 0 1 1
0 1 0 1 1 0 1 1 0
0 1 1 1 0 1 0 1 1
0 1 1 1 1 1 0 1 0
0 1 0 0 1 0 0 1 1
0 1 1 0 1 0 1 1 0
0 1 1 1 1 1 1 1 0
0 1 0 0 1 1 0 1 0
0 1 1 0 1 1 0 1 1
0 1 1 1 1 1 1 0 1
0 1 1 0 1 1 1 1 1
0 1 1 0 1 1 0 0 0
0 1 0 0 1 1 1 0 0
0 1 0 0 1 1 0 0 1
0 1 1 1 1 1 0 0 0
0 1 1 1 1 1 0 1 1
0 1 1 0 1 1 1 1 1
0 1 1 0 1 1 0 0 1
0 0 1 1 1 1 0 1 1
0 1 1 1 1 1 0 1 1
0 1 1 1 1 1 0 1 1
0 1 1 0 1 1 0 1 0
0 0 0 0 1 1 1 1 1
0 1 1 0 1 0 0 0 0
0 1 0 1 1 1 0 1 0
0 1 1 1 1 0 1 1 1
0 1 0 1 1 1 1 0 1
0 1 1 1 1 0 0 1 1
0 1 1 1 1 0 1 1 1
0 1 0 0 1 0 0 1 1
0 1 0 0 1 1 1 0 0
0 1 0 1 1 1 0 1 0
0 1 1 1 1 0 1 0 1
0 1 0 1 1 1 0 0 0
0 1 0 1 1 0 1 0 0
0 1 0 1 1 1 1 1 1
0 0 1 1 1 0 1 0 1
0 1 0 0 0 1 1 0 1
0 1 1 1 1 0 0 1 1
0 1 1 1 0 1 1 1 1
0 1 1 1 1 0 0 0 1
0 1 0 1 1 0 1 1 1
0 1 0 1 1 0 0 1 1
0 1 0 0 1 1 1 1 1
0 1 0 0 1 1 1 1 1
0 1 0 1 1 1 0 1 0
0 1 0 1 1 1 1 1 0
0 1 0 1 1 1 1 1 1
0 1 0 1 1 1 1 1 1
0 1 0 1 1 0 1 1 1
0 1 0 1 1 1 1 1 0
0 1 0 1 1 1 1 1 0
0 1 0 0 0 1 1 0 1
0 1 0 0 1 1 0 1 1
0 1 0 1 1 1 1 1 1
0 1 0 0 1 1 1 1 0
0 1 0 1 1 1 1 1 1
0 1 0 1 1 1 1 1 1
0 1 0 1 1 1 1 1 1
0 1 0 0 1 1 1 1 1
0 1 0 1 1 1 1 1 1
0 1 0 0 1 1 1 0 1
0 1 0 0 1 0 1 1 1
0 1 0 0 1 1 1 1 1
0 1 0 1 0 1 1 1 1
0 1 0 0 1 1 0 0 1
0 1 0 1 1 0 0 1 1
0 1 0 1 1 1 0 1 1
0 1 0 1 1 1 0 1 1
0 1 0 1 1 1 1 1 1
0 1 0 1 1 0 1 1 1
0 1 0 1 1 1 1 1 1
0 1 0 1 1 0 1 1 1
0 1 0 1 1 1 0 0 1
0 1 0 1 1 1 1 1 0
0 1 0 1 1 0 1 1 1
0 1 0 1 1 0 1 1 1
0 1 0 0 1 0 1 1 0
0 1 0 1 1 1 1 1 1
0 1 0 1 1 0 1 1 0
0 1 0 1 1 0 0 1 1
0 1 0 1 1 1 1 0 1
0 1 0 0 0 1 1 1 1
0 1 0 1 1 1 1 0 1
0 1 0 1 1 1 1 1 1
0 1 0 1 1 1 1 1 1
0 1 0 1 1 1 1 1 0
0 1 0 0 1 1 0 1 1
1 1 0 0 1 1 1 0 1
1 1 0 1 1 1 0 1 1
1 1 0 0 1 1 1 1 1
1 1 0 1 1 1 0 1 1
1 1 0 0 0 1 0 1 1
1 1 0 0 1 0 1 1 0
1 1 0 1 1 0 1 0 1
1 1 0 0 1 1 0 1 1
1 1 0 0 1 0 1 1 1
1 1 0 0 1 1 1 0 0
1 1 0 0 0 0 0 1 1
1 1 0 1 1 0 1 1 1
1 1 0 1 0 1 0 1 0
1 1 0 1 1 1 0 1 0
1 1 0 1 1 1 0 1 1
1 1 0 1 1 1 1 1 0
1 1 0 1 0 1 1 0 0
1 1 0 0 1 0 0 1 0
1 1 0 1 1 1 0 1 0
1 1 0 1 1 1 0 1 0
1 1 0 1 1 1 1 1 0
1 1 0 1 1 1 0 1 0
1 1 0 1 1 1 0 1 0
1 1 0 1 1 1 1 1 0
1 1 0 1 1 1 1 1 0
1 1 0 1 1 1 1 1 0
1 1 0 1 1 1 1 1 0
1 1 0 1 1 1 1 1 1
1 1 0 1 0 1 1 1 0
1 1 0 1 0 1 1 1 0
0 1 0 0 1 1 1 1 1
1 1 0 1 1 1 1 1 0
1 1 0 1 0 1 0 1 0
1 1 0 1 1 0 0 1 0
1 1 0 1 0 1 0 1 0
1 1 0 1 1 1 1 1 1
1 1 0 0 1 0 0 1 1
1 1 0 1 1 0 0 1 0
0 1 0 1 1 0 1 1 0
1 1 0 1 1 1 1 1 0
1 1 0 1 1 1 0 1 0
1 1 0 1 1 1 1 1 0
0 1 0 1 1 1 1 1 1
1 1 0 1 1 1 1 1 0
1 1 0 1 1 0 0 1 0
1 1 0 1 1 0 1 1 0
1 1 0 0 1 0 1 0 0
1 1 0 1 1 1 0 0 0
1 1 0 1 1 0 1 0 1
1 1 0 1 1 0 1 1 1
0 1 0 1 1 1 1 1 1
1 1 0 1 1 1 0 1 1
1 1 0 1 1 1 1 0 1
1 1 0 1 1 1 1 0 1
1 1 0 1 1 1 1 1 0
1 1 0 1 1 0 0 1 1
1 1 0 1 1 0 1 0 1
1 0 0 1 1 0 0 1 1
1 1 0 1 1 0 0 1 1
0 1 0 1 1 0 0 1 1
0 1 0 1 1 0 0 1 1
1 1 0 1 1 0 1 1 1
1 1 0 1 1 0 0 0 1
1 1 0 1 1 0 1 0 1
1 1 0 1 1 0 1 1 1
0 1 0 1 1 1 0 0 1
0 1 0 1 1 0 0 1 1
1 1 0 1 1 1 1 0 1
1 1 0 1 1 1 1 0 1
1 1 0 1 1 1 1 0 1
1 1 0 1 1 1 1 1 1
1 1 0 1 1 0 1 1 1
1 1 0 1 1 0 1 0 1
0 1 0 1 1 0 1 1 1
0 1 0 1 1 0 1 1 1
0 1 0 1 0 0 1 0 1
0 1 0 1 1 1 1 1 1
0 1 0 1 0 1 1 1 1
0 1 0 1 1 0 1 1 1
0 1 0 0 1 0 1 1 1
1 1 0 1 1 0 0 1 1
0 1 0 1 1 0 1 1 1
0 1 0 1 1 0 1 1 0
1 1 0 1 1 0 1 1 1
1 1 0 1 1 1 1 1 0
0 1 0 0 1 1 1 1 1
1 1 0 1 1 0 0 0 1
1 1 0 1 1 0 0 1 0
1 1 0 0 1 0 1 1 0
1 0 0 1 1 0 1 1 0
1 1 0 1 1 0 1 1 0
1 1 0 1 1 1 1 1 1
1 1 0 0 1 1 1 0 1
1 1 0 1 1 1 1 1 1
1 1 0 1 1 0 1 1 0
1 1 0 1 1 1 1 1 0
1 1 0 0 1 1 1 1 1
1 1 0 1 1 1 1 1 1
1 1 0 0 0 1 1 1 1
1 1 0 1 1 0 0 1 1
1 1 0 1 1 1 0 0 1
1 1 0 1 1 1 1 1 0
1 1 0 1 1 1 0 1 1
1 1 0 1 1 0 1 1 1
1 1 0 1 0 1 1 1 0
1 1 0 1 1 0 1 1 1
1 1 0 1 1 1 1 1 1
1 1 0 1 1 0 0 1 1
1 1 0 1 1 0 0 1 1
0 1 0 1 1 0 0 1 1
1 1 0 1 1 0 0 1 0
1 1 0 1 0 1 1 1 1
1 1 0 1 1 1 0 1 1
1 1 0 1 1 1 0 0 1
1 1 0 1 1 0 0 1 1
1 1 0 1 1 1 0 1 1
1 1 0 1 1 0 1 1 1
1 1 0 1 0 0 0 1 0
1 1 0 1 1 1 1 1 1
1 1 0 1 1 1 0 1 0
1 1 0 1 1 1 0 1 0
1 1 0 1 1 1 1 1 0
1 1 0 1 1 1 1 1 1
1 1 0 1 1 1 0 1 0
1 1 0 1 1 0 1 1 1
1 1 0 1 1 1 0 1 1
1 1 0 1 1 0 1 1 1
1 1 0 1 1 1 0 1 0
1 1 0 1 1 1 1 1 0
1 1 0 1 1 1 0 1 1
1 1 1 1 1 1 1 1 0
0 1 1 1 1 1 0 0 0
1 1 1 1 0 0 1 1 1
1 1 0 1 1 1 0 1 0
1 1 1 1 0 0 1 1 1
1 1 1 1 1 1 0 1 0
1 1 0 1 1 0 1 1 1
1 1 1 1 1 0 1 1 1
1 1 1 1 1 1 0 1 1
1 1 1 1 1 1 1 1 0
1 1 1 1 1 1 0 0 0
1 1 1 1 0 0 0 1 0
1 1 1 1 1 0 0 1 0
1 1 1 1 1 0 0 1 1
1 1 0 1 1 0 1 1 0
1 1 0 1 1 0 1 0 1
1 1 0 1 1 0 1 1 1
1 1 0 1 1 0 1 1 1
1 1 0 1 1 0 1 1 1
1 1 0 1 1 0 1 1 1
1 1 0 1 1 0 1 1 1
1 1 0 1 1 1 0 1 0
0 1 1 1 1 1 1 1 1
0 1 0 1 1 1 1 1 0
1 1 1 1 1 1 1 1 1
0 1 0 1 1 1 0 1 0
1 1 0 1 1 1 1 1 0
1 1 1 1 1 1 1 1 1
0 1 0 1 1 1 1 1 1
0 1 1 1 1 1 1 1 1
1 1 0 1 1 1 1 1 0
1 1 0 1 1 1 1 1 1
1 1 0 1 1 1 1 1 1
1 1 0 1 1 0 0 0 1
1 1 0 1 1 0 1 1 0
1 1 0 1 1 1 1 1 0
1 1 0 1 1 1 1 1 0
1 1 0 1 1 1 1 1 0
1 1 0 0 0 1 1 1 1
1 1 0 1 1 1 1 1 1
1 1 0 1 1 0 1 1 1
1 1 0 1 1 1 1 1 1
1 1 0 1 1 0 1 1 0
1 1 0 1 1 1 1 1 0
1 1 0 1 0 1 1 1 0
1 1 0 1 1 1 1 1 0
1 1 0 1 1 1 1 1 0
1 1 0 1 1 1 1 1 0
1 1 0 1 0 1 0 1 0
1 1 0 1 1 1 1 1 0
0 1 0 1 1 1 1 1 0
0 1 0 1 1 1 1 1 0
0 1 0 1 1 1 1 1 0
1 1 0 1 1 1 1 1 1
1 1 0 1 1 1 1 1 1
1 1 0 1 1 1 1 1 1
1 1 0 1 1 1 1 1 1
0 1 0 1 1 0 1 1 1
1 1 0 1 1 1 1 1 1
1 1 0 1 1 1 0 1 0
1 1 0 1 1 1 0 1 1
1 1 0 1 1 1 1 1 0
1 1 0 1 1 1 0 1 0
1 1 0 1 0 1 1 1 0
1 1 0 1 1 1 1 1 0
0 1 0 1 0 1 0 0 0
1 1 0 1 1 1 0 1 0
0 1 0 1 1 1 0 1 0
1 1 0 1 1 1 1 1 0
1 1 0 1 1 1 1 1 0
1 1 0 1 1 1 0 1 0
1 1 0 1 1 1 0 1 0
1 1 0 1 1 1 1 1 0
1 1 0 1 1 0 0 1 0
1 1 0 1 1 0 0 1 0
1 1 0 1 1 1 0 1 0
1 1 0 1 1 0 1 1 0
1 1 0 1 1 0 0 1 0
1 1 0 1 1 0 0 1 0
1 1 0 1 1 0 1 1 0
1 1 0 1 1 0 1 1 0
1 1 0 1 1 0 1 1 0
1 1 0 1 1 0 0 1 0
1 1 0 1 0 0 0 1 0
1 1 0 1 1 0 1 1 0
1 1 0 1 1 0 0 1 0
1 1 0 1 1 0 0 1 0
1 1 0 1 1 0 0 1 0
1 1 0 1 1 0 0 1 0
1 1 0 1 1 0 1 1 0
1 1 0 1 1 0 0 1 0
1 1 0 1 1 0 1 1 0
1 1 0 1 1 0 0 1 0
1 1 0 1 1 0 1 1 0
1 1 0 1 1 0 0 1 0
1 1 0 1 1 0 1 1 0
1 1 0 1 1 0 0 1 0
1 1 0 1 1 0 1 1 0
1 1 0 1 1 0 1 1 0
1 1 0 1 1 0 1 1 0
1 1 0 1 1 0 0 1 0
1 1 0 1 1 0 1 1 0
1 1 0 1 1 0 1 1 0
1 1 0 1 1 1 1 1 0
1 1 0 0 1 0 0 1 0
1 1 0 1 1 1 1 1 0
1 1 0 1 1 0 0 1 0
1 1 0 1 1 1 1 1 0
1 1 0 1 1 0 0 1 0
0 1 0 1 1 1 1 1 0
1 1 0 1 1 1 1 1 0
1 1 0 1 1 0 1 1 0
1 1 0 1 1 0 1 1 0
1 1 0 1 1 1 1 1 1
1 1 0 1 1 0 1 1 0
1 1 0 1 0 0 1 1 1
1 1 0 1 1 0 1 1 0
1 1 0 1 1 0 1 1 1
1 1 0 1 1 1 1 1 0
1 1 0 1 1 1 0 1 1
1 1 0 1 1 0 1 1 1
1 1 0 1 1 0 1 1 0
1 1 0 1 1 0 1 0 0
1 1 0 1 1 1 1 1 0
1 1 0 1 1 1 1 1 0
1 1 0 1 1 1 1 1 1
1 1 0 1 1 0 1 1 1
1 1 0 1 1 0 0 0 1
1 1 0 1 1 1 0 0 0
1 1 0 1 1 1 1 1 0
1 1 0 1 1 0 0 1 1
1 1 0 1 1 1 0 1 1
1 1 0 1 0 0 1 0 1
1 1 0 1 1 1 1 0 1
1 1 0 1 0 1 0 1 1
1 1 0 1 1 1 1 0 0
1 1 0 1 1 1 0 1 1
1 1 0 1 1 1 0 1 1
1 1 0 1 1 1 0 1 1
1 1 0 1 1 1 0 1 1
1 1 0 1 1 1 1 0 1
1 1 0 1 1 1 1 0 1
1 1 0 1 1 1 0 1 1
1 1 0 0 1 1 1 1 1
1 1 0 1 1 1 1 1 1
1 1 0 1 1 1 1 0 1
1 1 0 1 1 1 0 0 0
1 1 0 1 1 0 0 0 1
1 1 0 1 1 1 1 0 1
1 1 0 1 1 1 1 0 1
1 1 0 1 1 1 1 1 1
1 1 0 1 1 0 0 1 1
1 1 0 1 1 1 0 0 0
1 0 0 1 1 1 0 1 1
1 1 0 1 1 0 1 1 1
1 1 0 1 1 0 0 0 1
0 1 0 1 1 1 0 1 1
1 1 1 1 1 1 1 0 1
1 1 1 1 1 1 1 0 1
1 1 1 1 1 1 1 1 1
1 1 1 1 1 1 1 0 1
1 1 1 1 1 1 1 1 1
1 1 0 0 1 1 1 1 0
1 1 1 0 0 0 1 1 1
1 1 1 1 1 1 1 1 0
1 1 1 1 1 1 1 1 0
1 1 1 1 1 0 1 1 1
1 1 1 1 1 0 1 0 1
1 1 1 1 1 0 1 1 0
1 1 1 1 1 1 1 1 0
1 1 0 1 1 1 1 1 1
1 1 0 1 1 1 1 1 1
1 1 0 1 1 1 1 0 1
1 1 0 1 1 1 1 1 1
1 1 0 1 1 1 1 1 1
1 1 0 0 1 1 1 1 1
1 1 1 1 1 1 1 1 0
1 0 0 1 1 1 1 1 0
1 1 0 1 1 1 1 1 1
1 1 0 0 1 1 1 1 1
1 1 0 0 1 1 1 1 0
1 1 0 0 1 1 1 1 1
1 1 0 0 1 1 1 1 0
1 1 1 0 1 1 1 1 1
1 1 1 0 1 1 1 1 1
1 1 0 1 1 0 1 1 1
1 1 0 1 1 1 1 1 1
1 1 0 0 1 1 1 1 1
1 1 0 0 1 1 1 1 1
1 1 1 0 1 1 1 1 1
1 1 1 0 1 1 1 1 0
1 1 1 0 1 0 1 1 0
1 1 1 0 1 1 1 1 1
1 1 0 0 1 1 1 1 1
1 1 0 0 1 1 1 1 1
1 1 1 0 0 1 1 1 1
1 1 0 0 1 1 1 0 1
1 1 0 0 1 1 1 0 1
1 1 1 0 1 0 1 0 1
1 1 1 0 1 0 1 1 0
1 1 0 0 1 1 1 0 1
1 1 1 1 1 1 1 0 1
1 1 1 0 1 1 1 0 1
1 1 1 0 1 0 1 0 1
1 1 0 1 1 1 0 1 1
0 1 0 1 1 1 1 1 1
1 1 0 1 0 1 0 1 0
1 1 1 1 1 1 1 0 1
1 1 0 1 1 0 1 0 1
1 1 1 0 1 1 1 0 1
1 1 1 1 1 1 1 0 0
1 1 1 0 1 1 1 0 0
1 1 1 0 1 1 1 0 1
1 1 1 0 1 0 1 1 1
1 1 1 0 1 1 0 1 1
1 1 0 1 0 1 1 0 0
1 1 1 1 1 1 1 0 1
1 1 0 1 1 0 1 0 0
1 1 1 1 1 1 1 0 1
1 1 1 1 1 1 1 1 0
1 1 1 1 1 1 1 1 1
1 1 1 1 1 0 1 1 1
1 1 0 1 1 1 0 1 0
1 1 1 1 1 1 1 1 0
1 1 1 1 1 1 1 1 0
1 1 1 1 1 1 1 1 1
1 1 1 0 1 1 1 1 1
1 1 0 0 1 1 1 0 1
1 1 1 0 1 1 1 1 1
1 1 1 1 1 0 1 0 1
1 1 1 0 1 1 1 1 1
1 1 0 0 1 1 1 1 1
1 1 1 0 1 1 1 1 0
1 1 1 0 1 0 1 1 0
1 1 1 0 1 1 1 1 0
1 1 1 1 1 1 0 1 0
1 1 1 1 1 1 1 1 0
1 1 1 0 0 0 1 1 0
1 1 1 0 1 1 1 1 0
1 1 1 1 1 1 1 0 0
1 1 1 0 1 0 1 1 0
1 1 0 1 0 1 1 1 0
1 1 0 0 1 1 1 1 1
1 1 1 0 1 0 1 0 1
1 1 1 1 1 1 1 0 1
1 1 1 0 1 1 1 0 0
1 1 1 1 1 0 1 1 0
1 1 1 0 1 0 1 0 1
1 1 1 0 1 0 1 1 1
1 1 1 0 1 0 1 0 1
1 1 1 0 1 0 1 1 1
1 1 1 0 1 1 1 1 1
0 1 1 1 1 1 1 1 1
1 1 1 1 1 1 1 1 0
1 1 0 0 1 1 1 1 1
1 1 1 1 1 1 1 0 1
1 1 1 1 1 1 1 1 1
1 1 1 1 1 1 1 1 1
1 1 1 1 1 1 1 1 1
0 1 1 0 1 1 1 1 1
1 1 1 0 1 0 1 0 1
1 1 1 0 1 0 1 1 1
1 1 1 1 1 0 1 0 1
0 1 1 1 1 0 1 1 1
1 1 1 0 1 0 1 1 1
0 1 1 0 1 0 1 1 0
1 1 1 0 1 0 1 1 1
0 1 1 0 1 0 1 0 0
1 1 1 0 1 0 0 0 1
1 1 1 1 1 0 1 1 0
1 1 1 0 1 0 1 0 0
1 1 1 0 1 0 1 0 0
1 1 1 0 1 0 1 1 1
1 1 1 0 1 0 1 1 1
1 1 1 0 1 0 1 1 0
1 1 1 0 1 0 1 1 1
1 1 0 0 1 0 1 0 0
1 1 1 0 1 1 1 1 0
0 1 1 1 1 1 1 0 0
1 1 1 1 1 1 1 1 0
1 1 0 0 1 0 1 0 0
1 1 1 0 1 1 1 1 0
1 1 1 0 1 1 1 0 0
1 1 1 0 0 1 1 0 0
1 1 1 0 1 0 1 1 0
0 1 0 0 1 0 1 1 1
1 1 0 0 1 0 1 0 1
1 1 1 0 1 1 1 0 1
0 1 0 1 1 1 1 1 0
1 1 1 0 1 1 1 1 0
1 1 0 0 1 0 0 1 0
1 1 0 0 1 1 0 1 1
1 1 0 0 1 1 1 1 1
1 1 0 1 1 1 1 1 1
1 1 0 0 1 1 1 0 0
1 1 0 0 1 1 1 1 1
0 1 1 0 1 1 0 1 0
1 1 0 0 0 1 0 0 1
1 1 0 0 1 1 0 1 1
1 1 0 0 1 1 1 0 1
1 1 0 0 1 1 1 1 1
1 1 0 0 1 1 1 1 1
1 1 1 0 1 1 1 1 0
1 1 1 0 0 1 0 1 1
1 1 1 0 1 1 1 1 1
1 1 1 0 1 0 1 1 1
1 1 0 0 1 1 0 1 1
1 1 1 0 1 1 1 1 1
1 1 1 0 1 1 1 1 0
1 1 0 0 1 1 1 1 1
0 1 0 0 1 1 1 1 0
1 1 0 0 1 1 1 1 0
1 1 0 0 1 1 0 1 0
1 1 0 0 1 1 1 1 0
1 1 0 0 0 1 1 1 0
1 1 0 0 1 1 0 1 0
1 1 0 0 1 0 0 1 1
1 1 0 0 1 1 1 1 1
0 1 0 0 1 1 0 0 1
0 1 0 0 1 1 1 0 0
0 1 0 0 1 0 1 0 1
1 1 0 0 0 1 1 0 1
0 1 0 0 1 1 1 0 1
1 1 0 0 1 1 1 0 1
0 1 0 0 0 1 1 0 1
0 1 0 0 1 1 1 1 1
0 1 0 0 0 1 1 0 1
1 1 0 0 1 1 1 1 1
1 1 0 0 1 1 1 1 0
1 1 0 0 0 1 1 0 0
1 1 0 0 1 0 1 1 1
0 1 0 0 0 1 0 1 1
0 1 0 0 1 1 1 1 1
1 1 0 0 1 1 1 1 1
0 1 0 0 1 1 1 1 0
0 1 0 0 1 1 1 0 1
1 1 0 0 1 1 1 1 0
1 1 0 0 0 1 1 1 0
1 1 0 0 1 1 1 0 1
1 1 0 0 1 1 1 0 1
1 1 0 0 1 1 1 0 1
1 1 0 0 1 0 1 0 1
1 1 0 0 0 0 1 0 1
1 1 0 0 1 0 1 0 0
1 1 0 0 1 0 1 0 1
1 1 0 0 1 0 1 0 1
1 1 0 0 1 0 1 0 1
1 1 0 0 0 0 1 0 1
1 1 0 0 0 0 1 0 0
1 1 0 0 1 0 1 0 1
0 1 0 0 1 0 1 1 1
0 1 0 0 1 0 1 0 1
0 1 0 0 1 0 1 1 1
1 1 0 0 1 0 1 0 1
0 1 0 0 1 0 1 0 1
1 1 0 0 1 1 1 0 1
1 1 0 0 1 1 1 1 0
1 1 0 0 1 0 1 1 0
1 1 0 0 1 1 1 1 1
1 1 0 0 1 1 0 1 1
1 1 0 0 1 1 1 1 1
1 1 0 0 1 0 1 1 1
0 1 0 0 0 1 1 1 1
0 1 0 0 1 1 1 0 1
0 1 0 0 1 1 0 1 1
0 1 0 0 1 0 0 1 1
0 1 0 0 1 0 0 0 0
0 1 0 0 1 1 1 1 1
1 1 0 0 1 1 1 0 0
1 1 0 0 1 0 1 1 1
1 1 0 0 1 0 0 0 0
0 1 0 1 1 0 1 1 1
1 1 0 0 1 0 1 0 1
1 1 0 0 1 0 1 0 1
1 1 0 0 1 0 1 1 1
0 1 0 0 0 0 1 0 0
1 1 0 0 1 0 1 0 1
1 1 0 0 1 1 1 1 1
1 1 0 0 1 0 1 1 1
1 1 0 0 1 1 1 1 1
1 1 0 0 1 1 1 1 0
1 1 0 0 1 0 1 1 0
1 1 0 0 1 1 1 1 0
1 1 0 0 1 1 1 0 1
1 1 0 0 1 1 1 0 1
1 1 1 0 1 1 1 0 0
1 1 0 0 1 1 1 0 0
1 1 1 1 1 1 1 0 0
1 1 1 0 1 0 1 0 0
0 1 1 1 1 1 1 0 0
1 1 0 0 0 1 1 0 0
1 1 1 1 1 0 1 1 0
1 1 1 1 1 0 1 0 0
1 1 1 1 1 1 1 0 0
1 1 1 1 1 1 1 1 0
1 1 1 0 1 1 1 1 0
1 1 1 0 1 1 1 1 0
1 1 1 1 0 1 1 0 1
1 1 1 1 1 1 0 0 1
1 1 1 1 1 1 0 1 1
1 1 1 1 1 1 1 0 1
0 1 1 1 1 1 1 1 1
1 1 1 0 1 1 1 1 1
1 1 1 0 1 1 1 1 0
1 1 0 0 1 1 1 0 0
1 1 1 0 1 1 1 0 0
1 1 1 0 1 1 1 0 1
1 1 1 0 1 1 1 0 1
0 1 1 0 1 1 0 0 0
1 1 1 0 1 1 1 0 1
1 1 1 0 1 1 0 0 0
1 1 1 0 1 1 1 0 0
1 1 1 0 1 0 1 0 0
1 1 1 0 1 1 1 0 1
0 1 1 1 1 1 1 0 1
0 1 1 0 1 1 1 1 1
0 1 0 0 1 1 1 0 1
1 1 0 1 1 1 1 1 0
1 1 1 1 1 1 1 0 1
1 1 0 1 1 1 1 0 0
1 1 1 1 1 1 1 0 0
1 1 1 1 1 0 1 0 1
1 1 1 1 1 0 1 0 1
1 1 0 1 1 1 1 0 1
1 1 1 1 1 0 0 0 1
1 1 1 1 1 0 1 1 1
0 1 0 1 1 0 1 0 1
1 0 1 1 0 0 1 1 0
1 1 1 1 1 0 1 1 1
1 1 1 1 1 0 1 1 1
1 1 0 1 0 0 1 1 1
1 1 1 1 1 0 1 0 1
1 1 0 0 1 0 0 1 1
1 1 0 0 0 0 1 0 1
1 1 1 0 1 0 1 0 1
0 1 0 1 1 0 1 0 1
1 1 0 1 1 0 1 0 1
0 1 1 0 1 0 1 0 0
1 1 0 1 1 0 1 0 1
1 1 1 1 1 0 1 0 1
1 1 0 1 1 0 0 0 1
1 1 1 0 1 1 1 0 1
1 1 0 0 1 0 1 0 1
1 1 1 0 1 0 1 0 1
1 1 0 0 1 0 1 0 1
1 1 0 0 1 0 1 0 0
1 1 0 0 1 0 1 0 0
1 1 1 0 1 0 1 0 0
1 1 1 0 1 0 1 0 1
1 1 1 0 1 0 1 0 0
1 1 0 0 1 0 1 0 1
1 1 1 0 1 0 1 1 1
1 1 1 0 1 0 1 1 0
1 1 0 0 1 0 1 1 1
1 1 1 0 1 0 1 1 0
1 1 0 0 1 0 1 1 1
0 1 1 0 1 0 1 1 1
1 1 1 0 1 0 1 1 0
1 1 1 0 1 0 0 1 1
0 1 0 0 1 0 1 1 0
1 1 1 0 1 0 1 1 1
1 1 1 0 1 0 1 1 1
1 1 0 0 1 0 1 1 0
1 1 1 0 1 0 1 1 1
1 1 1 0 1 1 1 1 1
1 1 1 0 1 1 1 1 0
1 1 1 0 1 1 1 1 1
1 1 1 0 0 1 1 1 1
1 1 1 0 1 1 1 1 1
1 1 1 0 1 0 1 1 1
1 1 1 0 1 0 1 1 0
1 1 1 0 1 0 1 1 0
1 1 1 0 0 0 1 1 0
1 1 1 0 1 0 1 1 0
1 1 0 0 1 0 0 1 1
1 1 1 0 1 1 1 1 1
1 1 1 0 1 1 1 1 0
1 1 1 0 1 0 1 1 0
1 1 1 0 0 0 1 1 1
1 1 1 0 1 0 1 1 1
1 1 0 0 1 0 1 0 0
1 1 1 0 1 1 1 1 0
1 1 1 0 1 0 1 1 1
1 1 1 0 1 0 1 1 1
1 1 1 0 1 0 0 1 1
1 1 1 0 1 1 1 1 1
1 1 1 0 1 0 1 1 1
1 1 0 0 1 0 1 1 1
1 1 1 0 1 0 0 1 1
1 1 1 0 1 0 1 1 0
1 1 0 0 1 0 1 1 0
1 1 1 0 1 0 0 1 0
1 1 1 0 1 1 0 1 1
1 1 1 0 1 1 0 1 1
1 1 1 0 1 0 1 1 1
1 1 1 1 1 0 1 1 1
1 0 1 0 1 1 1 1 1
1 1 1 1 1 0 1 1 1
1 1 1 1 1 0 1 1 1
1 1 1 0 1 0 0 1 1
1 1 1 0 1 0 0 1 1
1 1 1 0 1 0 1 1 1
1 1 0 1 1 0 0 1 1
1 1 0 1 1 0 0 1 0
1 1 0 1 1 0 0 1 1
0 1 1 1 1 0 0 1 1
1 1 0 0 1 0 0 1 1
1 1 0 1 1 0 0 1 0
0 1 0 1 1 0 0 1 0
1 1 0 1 1 0 1 1 1
1 1 0 1 1 0 0 1 1
1 1 0 0 0 0 1 1 0
1 1 0 1 0 0 0 0 1
1 1 0 1 1 0 0 0 0
1 1 0 1 1 0 1 1 1
0 1 1 1 0 0 1 1 0
0 1 0 1 0 0 1 1 0
1 1 1 1 1 0 1 0 0
0 1 1 1 1 0 1 1 0
1 1 0 1 0 1 1 0 0
1 1 1 0 0 1 1 0 0
0 1 1 1 1 1 1 0 0
1 1 1 1 1 0 0 1 0
1 1 1 1 1 0 1 1 1
0 1 1 0 0 0 0 0 0
0 1 1 1 0 1 0 1 0
1 1 0 1 1 1 0 0 1
0 1 1 1 1 0 0 0 1
1 1 1 1 1 1 0 0 1
0 1 1 1 1 0 0 0 1
1 1 0 1 1 0 1 0 1
1 1 1 0 1 1 0 0 1
0 1 1 1 1 0 0 0 0
1 1 1 1 1 1 1 0 1
0 1 1 0 1 1 1 1 1
0 1 0 1 0 1 1 0 1
0 1 1 1 1 1 1 0 0
1 1 1 1 1 1 1 0 1
0 1 1 0 1 1 1 1 1
0 1 0 1 1 1 1 1 1
1 1 1 1 1 0 1 1 0
1 1 1 1 1 1 1 1 1
0 1 0 1 0 1 1 1 1
0 1 0 1 0 1 0 1 1
1 1 0 0 1 0 1 1 1
1 1 0 1 1 1 0 1 1
0 1 0 1 0 1 0 1 1
1 1 0 1 1 0 0 1 1
1 1 0 1 1 0 0 1 1
1 1 0 1 1 1 0 1 1
1 1 0 1 1 1 0 1 0
1 1 0 1 0 1 0 1 1
1 1 0 1 1 1 0 1 1
0 1 0 1 0 1 0 1 1
1 1 0 1 0 0 0 1 1
1 1 0 1 0 1 0 0 1
0 1 0 1 1 0 0 1 1
1 1 0 1 1 1 0 1 1
1 1 0 1 1 1 0 1 1
1 1 0 1 1 0 0 1 1
1 1 0 1 0 1 0 1 0
1 1 0 1 0 0 0 1 1
1 0 0 1 1 1 0 1 1
1 1 0 1 1 1 0 1 1
1 1 0 1 0 1 0 1 0
1 0 0 1 0 1 1 1 0
1 1 0 1 0 1 1 1 0
1 1 0 1 0 1 1 1 0
0 1 0 1 1 0 1 1 1
0 1 0 1 1 1 0 1 0
0 1 0 1 1 1 0 1 1
0 1 0 1 1 1 1 1 0
0 1 0 1 1 1 1 1 0
0 1 0 1 0 1 1 1 0
0 1 0 1 1 1 1 1 0
0 1 0 1 1 1 0 1 0
1 1 0 1 1 1 1 1 0
1 1 0 1 0 1 1 1 1
1 1 0 1 1 0 1 1 0
1 1 0 1 1 0 1 1 1
1 1 0 1 0 0 1 1 0
0 1 0 1 1 0 1 1 0
1 1 0 1 1 0 1 1 0
1 0 0 1 1 0 0 1 0
1 1 0 1 1 0 1 1 0
1 0 0 0 1 1 0 1 0
1 1 0 1 1 1 0 1 0
1 1 0 1 1 1 1 1 0
1 1 0 1 1 0 0 1 0
1 1 0 1 1 0 0 1 0
1 0 0 1 0 1 0 1 1
1 1 0 1 1 1 1 1 1
1 1 0 1 1 1 0 1 0
1 1 0 1 1 1 1 1 1
1 1 0 1 1 0 1 1 0
1 0 0 1 1 1 1 1 1
1 1 0 0 1 1 1 1 0
1 1 0 1 1 0 1 1 0
1 1 0 1 1 0 0 1 0
1 1 0 1 1 0 0 0 1
1 1 0 0 1 1 0 1 1
1 1 0 1 1 0 0 1 1
1 1 0 0 0 1 0 0 1
1 1 0 0 1 0 0 0 1
1 1 0 1 1 1 0 1 0
1 1 0 0 1 0 0 1 1
1 0 0 1 1 0 0 1 0
1 1 0 1 0 0 1 1 1
1 0 0 1 0 0 1 1 1
1 1 0 1 1 1 1 1 1
1 1 0 1 0 0 1 1 0
1 0 0 1 1 0 1 1 1
1 0 0 1 1 0 0 1 0
1 1 0 1 1 1 0 1 1
1 0 0 1 1 1 0 0 1
1 1 0 1 0 1 0 1 1
1 0 0 1 0 0 0 0 1
1 1 0 1 1 0 0 1 1
1 1 0 1 1 1 0 1 1
1 1 0 1 0 0 0 1 1
1 1 0 1 0 0 0 1 1
1 1 0 1 0 0 0 1 1
1 1 0 1 0 0 0 1 1
1 1 0 1 1 0 0 1 0
1 1 0 1 1 0 0 1 0
1 0 0 1 1 0 0 0 0
1 1 0 1 1 1 0 1 0
1 0 0 1 0 0 0 1 1
1 1 0 1 1 0 0 1 0
0 1 0 1 0 0 0 1 1
1 1 0 1 0 0 0 1 1
1 1 0 1 1 0 0 1 0
1 1 0 1 0 0 0 1 0
1 1 0 1 1 0 0 1 0
1 1 0 1 1 1 0 1 1
1 1 0 1 1 0 0 1 1
1 0 0 1 0 0 0 1 1
1 1 0 1 0 1 0 1 1
1 1 0 1 1 1 0 1 0
1 1 0 1 0 1 0 1 1
1 1 0 1 0 0 0 1 1
1 1 0 1 0 1 0 1 1
1 1 0 1 1 1 0 1 1
1 1 0 1 1 1 0 1 1
1 1 0 1 1 1 0 1 0
0 1 0 1 1 0 0 1 1
1 1 0 1 1 0 0 1 1
1 0 0 1 1 0 0 1 1
1 0 0 1 1 1 0 1 1
1 1 0 1 0 1 0 1 1
1 1 0 1 1 0 0 1 0
1 1 0 1 1 0 0 1 0
1 1 0 1 1 0 0 0 0
1 0 0 1 1 1 0 1 0
1 0 0 1 1 1 0 1 1
1 1 0 1 1 1 0 1 1
1 1 0 1 0 1 0 1 0
1 1 0 1 1 0 1 1 0
1 1 0 1 1 0 1 0 0
1 0 0 1 1 1 0 0 1
1 0 0 1 1 1 0 0 0
1 1 0 1 1 0 0 1 0
0 1 0 1 1 1 0 1 1
1 1 0 1 1 1 0 1 1
1 1 0 1 1 1 0 0 0
1 1 0 1 1 1 0 0 0
1 1 0 1 1 1 1 0 0
1 1 0 1 1 1 0 1 1
1 1 0 1 1 1 1 1 1
1 1 0 1 1 0 1 0 1
0 0 0 1 0 0 1 0 1
1 1 0 1 0 0 0 1 1
1 1 0 1 0 1 0 1 1
1 1 0 1 0 0 1 1 1
1 1 0 1 0 0 1 1 1
1 1 0 1 1 0 0 1 1
1 1 0 1 1 0 0 1 1
1 1 0 1 1 0 0 0 1
1 1 0 1 1 0 1 0 1
1 1 0 1 1 0 1 0 1
1 1 0 1 1 0 0 0 1
1 1 0 1 0 0 0 1 1
1 1 0 1 1 0 0 1 1
1 1 0 1 1 1 0 0 1
1 1 0 1 0 1 0 0 1
1 1 0 1 0 1 0 0 1
1 1 0 1 0 0 0 0 1
1 1 0 1 0 1 0 1 1
1 1 0 1 0 1 0 0 1
1 1 0 1 0 1 0 1 1
1 1 0 1 0 0 0 0 1
1 1 0 1 0 0 0 0 1
1 0 0 1 0 1 0 0 1
1 1 0 1 0 1 0 1 1
1 1 0 1 0 0 0 0 1
1 1 0 1 0 1 0 1 0
1 1 0 1 0 0 0 0 1
1 1 0 1 0 0 0 0 1
1 0 0 1 0 0 0 0 1
1 1 0 1 0 1 0 0 1
0 1 0 1 1 1 0 1 1
1 1 0 1 1 1 0 0 1
1 1 0 1 0 1 1 1 0
0 0 0 1 0 1 0 1 1
1 1 0 1 0 0 0 0 1
1 1 0 1 0 0 1 0 1
1 1 0 1 0 0 0 0 1
1 1 0 1 0 0 0 1 1
1 1 0 1 0 1 0 1 1
1 1 0 1 0 1 0 1 1
1 1 0 1 0 0 0 0 1
1 1 0 1 0 1 0 1 1
1 0 0 1 0 1 0 1 1
1 1 0 1 0 1 0 0 1
1 1 0 1 0 0 0 1 1
1 1 0 1 0 0 1 1 1
1 1 0 1 0 0 0 1 1
1 1 0 1 0 0 0 1 1
1 1 0 1 1 1 0 0 1
1 1 0 1 1 1 0 0 1
1 1 0 1 1 1 0 0 1
1 1 0 1 1 1 1 1 1
1 1 0 1 1 1 0 1 1
1 1 0 1 0 1 0 1 1
1 1 0 1 1 1 0 0 1
1 0 0 1 1 1 0 0 1
1 1 0 1 1 1 0 0 1
1 1 0 1 1 0 1 1 1
1 0 0 1 1 0 0 0 1
1 0 0 1 1 1 0 0 1
1 0 0 1 1 1 0 0 1
1 1 0 1 1 0 0 0 1
1 1 0 1 1 1 0 0 1
1 1 0 0 0 1 0 0 1
1 1 0 1 1 1 0 0 1
1 1 0 1 1 0 0 1 1
1 0 0 1 1 0 0 1 1
1 1 0 1 1 1 0 0 1
1 0 0 0 1 1 0 1 1
1 0 0 0 1 1 0 1 1
1 0 0 0 1 1 0 1 1
1 1 0 0 1 1 0 1 1
1 1 0 1 0 1 0 1 1
1 1 0 1 1 1 0 1 1
1 1 0 1 0 0 0 0 1
1 1 0 1 1 1 0 0 1
1 0 0 1 1 1 0 0 1
1 1 0 1 0 1 0 0 1
1 1 0 1 0 1 0 1 1
1 1 0 1 0 1 0 0 1
1 1 0 0 0 1 0 1 1
1 1 0 1 0 1 0 1 1
1 0 0 1 0 1 0 1 1
1 1 0 1 0 1 0 0 1
1 1 0 1 0 1 0 0 1
1 1 0 1 0 0 0 0 1
1 1 0 1 1 0 0 0 1
1 1 0 1 1 1 0 1 1
1 0 0 0 1 1 0 0 1
1 1 0 0 1 0 0 0 1
1 1 0 0 0 0 0 1 1
1 1 0 0 1 0 0 1 1
1 1 0 0 0 0 0 1 1
1 1 0 0 1 0 0 1 1
1 1 0 0 0 0 0 0 1
1 1 0 0 1 0 0 1 1
1 1 0 0 1 0 0 1 1
1 1 0 1 0 0 0 0 1
1 1 0 1 0 0 0 1 1
1 1 0 0 0 0 0 0 1
1 0 0 0 0 0 1 0 1
1 0 0 1 1 0 0 1 1
1 0 0 0 1 0 0 0 1
1 0 0 0 0 0 0 0 1
1 0 0 0 1 0 0 0 1
1 0 0 0 1 0 0 1 1
1 0 0 0 0 0 0 1 1
1 1 0 1 1 0 0 1 1
1 1 0 1 0 0 0 0 1
1 0 0 0 1 0 0 0 1
1 1 0 1 1 0 0 1 1
1 1 0 1 1 0 0 0 1
1 0 0 1 1 0 0 1 1
1 0 0 0 1 0 0 1 1
1 1 0 0 1 0 0 0 1
1 0 0 0 1 0 0 1 1
1 1 0 0 1 0 0 0 1
1 0 0 0 1 0 0 1 1
1 1 0 1 1 0 0 1 1
1 1 0 0 1 0 0 0 1
1 1 0 1 0 0 0 0 1
1 1 0 0 1 0 0 0 1
1 1 0 1 1 0 0 0 1
1 0 0 0 0 0 0 0 1
1 1 0 0 1 0 0 1 1
1 1 0 0 1 0 0 0 1
1 1 0 0 1 0 0 0 1
1 1 0 0 1 0 0 1 1
1 1 0 0 1 0 0 0 1
1 1 0 1 1 0 0 1 1
1 1 0 0 1 0 0 1 1
1 1 0 0 1 0 0 1 1
1 1 0 1 0 0 0 0 0
1 1 0 0 0 0 0 0 1
1 1 0 1 0 0 0 0 1
1 1 0 1 1 0 0 0 1
1 1 0 0 1 0 0 0 1
1 1 0 0 1 0 0 0 1
1 1 0 0 1 0 0 0 1
1 1 0 0 1 0 0 0 1
1 0 0 0 1 0 0 0 1
1 1 0 0 1 0 0 0 1
1 1 0 0 1 0 0 0 1
1 0 0 0 1 0 0 0 1
1 0 0 0 1 0 0 1 1
1 1 0 0 1 0 0 1 0
1 0 0 0 1 0 0 1 1
1 1 0 0 0 0 0 1 1
1 1 0 0 1 0 0 1 1
1 1 0 0 1 0 0 1 0
1 1 0 0 1 0 0 1 1
1 1 0 0 1 0 0 1 1
1 1 0 0 1 0 1 1 0
1 1 0 1 0 1 0 1 1
1 0 0 1 1 0 0 1 0
1 1 0 1 1 1 0 1 1
1 1 0 1 1 0 0 1 1
1 1 0 0 1 1 0 0 1
1 1 0 1 1 1 0 1 0
1 1 0 1 1 0 0 1 0
1 1 0 0 1 0 0 1 1
1 1 0 0 1 1 0 1 1
1 1 0 0 1 1 0 1 1
1 1 0 1 1 1 0 0 1
1 1 0 0 1 1 0 1 1
1 1 0 0 1 1 0 0 1
1 1 0 0 1 1 0 1 1
1 0 0 0 1 1 0 1 1
1 0 0 1 1 1 0 0 1
1 0 0 1 1 1 0 1 0
1 0 0 1 1 1 0 1 1
1 0 0 1 1 1 0 1 1
1 0 0 0 1 0 0 1 0
1 0 0 1 0 0 0 1 0
1 0 0 0 1 0 0 1 1
1 0 0 0 0 0 0 0 0
1 0 0 1 1 0 0 0 0
1 0 0 1 1 1 0 1 1
1 0 0 0 1 1 0 1 1
1 0 0 0 0 1 0 1 1
1 0 0 1 1 1 0 0 1
1 0 0 0 0 0 0 1 0
1 1 0 1 0 1 0 1 0
1 1 0 0 0 1 1 1 1
1 1 0 1 0 1 0 1 0
1 0 0 1 0 0 1 1 0
1 0 0 1 0 0 0 1 0
1 0 0 0 0 0 0 1 1
1 0 0 0 0 0 0 0 0
1 0 0 0 1 0 0 0 1
1 0 0 0 0 1 0 1 1
1 0 0 1 0 0 0 0 0
1 0 0 1 1 0 1 0 0
1 0 0 0 0 1 0 0 1
1 0 0 0 1 1 0 1 1
1 0 0 0 0 1 0 1 1
1 0 0 0 1 1 0 0 1
1 0 0 0 0 0 1 1 1
1 0 0 1 1 0 0 1 1
1 0 0 1 1 1 0 1 1
1 0 0 1 0 1 0 1 1
1 0 0 1 0 1 0 1 0
1 0 0 0 0 1 0 1 1
1 0 0 0 0 1 0 0 1
1 0 0 0 1 1 0 1 0
1 0 0 0 1 1 0 0 1
1 0 0 1 0 1 0 1 0
1 0 0 1 1 1 0 1 0
1 0 0 1 1 1 0 0 0
1 0 0 1 1 0 0 0 0
1 0 0 1 0 1 0 1 1
1 0 0 1 1 1 0 1 0
0 0 0 1 0 1 0 1 1
1 0 0 1 0 0 0 1 1
1 0 0 1 1 0 0 0 0
1 0 0 1 1 1 0 1 1
1 0 0 1 1 1 0 0 0
1 0 0 1 1 1 0 1 0
1 0 0 1 0 1 0 0 1
1 0 0 1 1 1 0 0 0
1 0 0 1 1 1 0 1 0
1 0 0 1 0 1 0 1 0
1 0 0 1 1 1 0 1 0
1 0 0 1 0 1 0 1 1
1 0 0 1 1 1 0 1 0
1 0 0 1 0 1 0 0 0
1 0 0 1 0 1 0 0 0
1 1 0 1 0 1 0 1 0
1 1 0 1 0 1 0 1 0
1 1 0 1 0 1 0 1 0
1 1 0 1 0 1 0 1 0
0 1 0 1 0 1 0 1 0
1 1 0 1 0 1 0 1 0
1 1 0 1 0 1 0 1 0
1 1 0 1 0 0 0 1 0
1 1 0 0 0 1 0 1 0
1 0 0 1 0 0 0 1 0
1 1 0 1 0 0 0 0 0
1 1 0 1 0 0 0 0 0
1 0 0 0 0 1 0 0 0
1 1 0 1 0 1 0 0 0
1 1 0 1 0 1 0 1 0
1 1 0 1 0 1 0 1 0
1 1 0 1 0 1 0 1 0
1 1 0 0 0 1 0 1 1
1 0 0 1 0 1 0 1 1
1 1 0 1 0 1 0 1 1
1 1 0 1 0 0 0 0 0
1 1 0 1 0 1 0 1 1
1 1 0 1 0 0 0 1 1
1 1 0 0 0 1 0 1 0
1 1 0 1 0 0 0 1 1
1 1 0 0 0 0 0 1 0
1 1 0 1 0 1 0 1 1
1 0 0 1 0 0 0 0 1
1 1 0 0 0 1 0 1 0
1 1 0 0 0 1 0 1 0
1 1 0 1 0 1 0 1 0
1 1 0 1 0 1 0 1 0
1 1 0 1 0 1 0 0 0
1 1 0 0 0 1 0 0 1
1 1 0 1 0 0 0 0 1
1 1 0 1 0 1 0 0 1
1 1 0 1 0 1 0 1 1
1 1 0 1 0 1 0 0 1
1 1 0 1 0 1 1 0 0
1 1 0 1 0 1 1 0 0
1 1 0 1 0 1 0 0 0
1 1 0 1 0 1 1 1 1
1 1 0 1 0 1 0 0 1
1 1 0 1 0 1 0 0 0
1 0 0 1 0 1 0 1 0
1 0 0 1 0 1 1 0 0
1 0 0 1 1 1 0 0 1
1 0 0 1 1 1 1 0 1
1 1 0 1 0 1 1 1 1
1 1 0 1 0 1 1 0 0
1 1 0 1 0 1 1 0 0
1 1 0 1 0 1 0 1 1
1 1 0 0 0 1 1 1 1
1 1 0 1 0 1 1 1 0
1 1 0 1 0 0 1 1 0
1 1 0 1 0 1 1 1 0
1 1 0 1 1 1 0 1 0
1 1 0 1 0 1 1 1 1
1 1 0 0 0 1 0 1 1
1 1 0 1 0 1 0 1 1
1 1 0 0 0 1 0 1 1
1 1 0 1 1 1 1 1 1
1 1 0 1 0 0 1 1 1
1 1 0 1 1 1 0 1 0
1 1 0 1 1 1 0 1 0
1 1 0 1 1 1 1 0 0
1 1 0 1 1 1 1 0 1
1 1 0 1 1 1 0 0 0
1 1 0 1 1 1 0 1 1
1 1 0 1 1 1 0 1 1
1 1 0 1 1 1 0 1 1
1 1 0 1 0 0 1 1 1
1 1 0 1 0 1 1 1 1
1 1 0 1 0 1 1 1 1
1 1 0 0 0 1 0 1 0
1 1 0 0 0 1 0 1 1
1 1 0 1 0 1 0 1 0
1 1 0 1 0 1 0 1 0
1 1 0 0 0 1 0 1 0
1 1 0 0 0 1 0 1 0
1 1 0 1 0 1 0 1 0
1 1 0 1 0 1 0 1 0
1 1 0 1 0 1 0 1 0
1 1 0 1 0 1 0 1 1
1 0 0 0 0 1 0 0 1
1 1 0 1 0 1 0 1 1
1 1 0 1 1 0 0 1 1
0 1 0 0 1 0 0 0 1
1 1 0 0 0 0 0 1 1
1 1 0 1 0 1 0 0 1
1 1 0 1 0 1 1 1 1
1 1 0 0 0 1 1 0 1
1 1 0 1 0 1 1 1 1
1 1 0 1 0 1 0 0 1
1 1 0 1 0 1 0 1 1
1 1 0 1 0 1 0 1 1
1 1 0 0 0 0 1 1 1
1 1 0 1 0 0 1 1 1
1 1 0 1 0 1 1 1 0
1 1 0 1 0 1 1 1 1
1 1 0 1 0 1 0 1 0
1 1 0 0 0 0 0 0 1
1 1 0 1 0 1 0 1 0
1 1 0 1 0 1 1 1 1
1 1 0 0 1 0 1 1 1
1 0 0 1 0 0 0 1 0
1 1 0 1 0 0 0 1 1
1 1 0 1 0 1 1 1 1
1 0 0 1 0 0 1 1 0
1 0 0 1 0 1 0 1 1
1 0 0 1 0 1 1 1 0
1 0 0 1 0 1 0 1 1
1 0 0 1 0 1 1 1 1
1 0 0 0 0 1 1 1 0
1 0 0 1 0 1 1 1 1
1 0 0 1 0 1 1 1 1
1 0 0 1 0 1 1 1 1
1 0 0 0 0 1 1 1 1
1 0 0 1 0 1 0 1 1
1 0 0 1 0 1 1 1 1
1 0 0 1 0 1 1 1 1
1 0 0 0 0 1 1 1 0
1 0 0 0 0 1 1 1 0
1 0 0 1 0 0 0 1 0
1 1 0 0 0 1 1 1 1
1 1 0 0 0 1 1 1 1
1 1 0 0 0 0 0 1 1
1 0 0 0 0 1 1 1 1
1 0 0 0 0 0 0 1 1
1 0 0 0 0 1 1 1 0
1 0 0 0 0 1 1 1 0
1 1 0 0 0 1 0 0 0
1 0 0 0 0 0 0 1 0
1 0 0 0 0 1 0 1 0
1 0 0 1 0 0 0 1 0
1 0 0 0 0 1 0 1 1
1 0 0 1 0 1 0 0 1
1 0 0 1 0 1 0 1 1
1 1 0 1 0 1 0 0 1
1 0 0 0 1 1 1 1 0
1 0 0 1 1 1 0 1 1
1 0 0 1 0 1 1 1 0
1 1 0 1 1 1 1 1 0
1 0 0 1 1 1 1 1 1
1 0 0 1 1 1 0 1 0
1 0 0 0 0 1 0 1 0
1 0 0 1 1 1 0 1 0
1 0 0 1 0 1 1 1 0
1 0 0 1 1 1 0 1 1
1 0 0 0 0 1 1 0 0
1 0 0 0 1 1 1 1 0
1 0 0 1 0 0 0 0 0
1 0 0 1 1 1 0 1 0
1 0 0 1 0 0 0 1 0
1 1 0 1 1 0 1 0 0
1 0 0 1 0 1 1 0 0
1 0 0 1 1 0 0 1 0
1 1 0 1 0 1 1 0 0
1 0 0 1 0 1 1 0 0
1 0 0 1 1 0 0 1 0
1 0 0 1 0 0 1 1 0
1 0 0 1 0 0 0 0 0
1 0 0 1 0 0 1 0 1
1 0 0 1 0 0 0 1 1
1 0 0 1 0 0 0 1 0
1 0 0 1 0 0 1 1 0
1 0 0 1 0 0 0 1 1
1 0 0 1 0 0 0 1 1
1 0 0 1 0 0 1 1 1
1 0 0 1 0 0 1 0 0
1 0 0 1 0 1 0 0 0
1 0 0 0 0 0 0 1 0
1 0 0 1 0 0 0 1 0
0 1 0 1 1 1 1 1 1
1 1 0 1 1 1 0 1 1
1 1 0 1 1 0 1 1 1
1 0 0 1 1 0 0 1 1
1 0 0 0 0 0 1 1 1
1 1 0 1 0 1 0 1 1
1 1 0 1 0 0 0 1 1
1 0 0 1 0 1 0 1 1
1 1 0 1 0 0 0 0 1
1 0 0 1 0 0 0 0 1
1 0 0 1 0 1 0 1 1
1 0 0 1 0 1 0 1 1
1 1 0 1 0 0 0 1 1
1 0 0 1 0 1 0 1 1
1 1 0 1 0 0 0 1 0
1 0 0 1 0 0 0 1 1
1 0 0 1 0 1 1 1 0
1 1 0 1 0 1 0 1 0
1 1 0 0 0 1 0 1 1
1 1 0 0 0 1 1 1 1
1 0 0 0 0 1 1 1 0
1 1 0 0 0 1 0 1 1
1 0 0 0 0 0 0 1 0
1 0 0 0 0 1 0 1 0
1 1 0 0 0 1 0 1 0
1 1 0 0 0 0 0 0 1
0 1 0 0 0 1 0 1 1
1 0 0 0 0 1 0 1 0
0 0 0 0 0 1 0 0 0
1 0 0 1 1 1 0 0 0
1 0 0 1 1 0 0 1 1
1 0 0 1 0 1 1 1 0
1 0 0 0 0 0 0 1 0
1 0 0 1 0 0 1 1 1
1 0 0 1 0 0 0 0 0
1 0 0 1 0 0 1 0 0
1 0 0 1 0 0 0 1 1
1 1 0 0 0 0 0 1 1
1 1 0 1 0 0 1 1 0
1 1 0 1 0 0 1 1 1
0 1 0 1 0 0 0 1 1
0 1 0 1 0 0 1 1 0
1 1 0 1 0 0 1 1 1
1 1 0 1 0 0 0 1 1
1 1 0 1 0 0 1 0 1
1 1 0 1 0 0 0 0 1
1 1 0 1 0 0 1 0 1
1 1 0 1 0 0 1 1 1
1 1 0 1 0 0 1 1 0
1 1 0 1 0 0 1 1 1
1 1 0 1 0 1 1 0 1
1 1 0 1 0 0 1 0 1
1 1 0 1 0 1 1 1 1
1 1 0 1 0 0 0 1 1
1 1 0 1 0 0 1 0 0
1 1 0 1 0 0 1 1 1
1 1 0 1 0 0 1 1 0
1 1 0 1 0 1 0 0 1
1 1 0 1 0 0 0 1 1
0 1 0 1 0 0 0 1 1
1 1 0 1 0 0 1 1 0
1 1 0 1 0 0 1 1 1
1 1 0 1 1 0 0 1 1
1 1 0 1 0 0 0 1 0
1 1 0 1 0 0 0 1 1
1 1 0 1 0 0 0 1 1
1 1 0 1 0 1 0 1 1
0 1 0 1 0 1 0 1 1
1 1 0 1 0 0 1 1 1
1 1 0 1 0 1 0 1 1
1 1 0 1 0 1 0 1 1
1 0 0 1 0 1 0 1 1
1 0 0 1 0 1 0 1 1
1 1 0 1 0 1 0 0 1
1 1 0 1 1 1 0 0 1
1 1 0 1 0 1 0 0 1
1 1 0 1 0 1 0 0 0
1 1 0 1 0 1 0 1 0
1 1 0 1 0 1 1 1 0
1 1 0 0 0 1 1 1 0
1 1 0 0 0 1 1 1 0
1 1 0 1 0 0 0 1 1
1 0 0 1 0 0 0 1 1
1 0 0 1 0 0 0 1 1
1 0 0 1 1 0 1 1 1
1 1 0 1 0 0 1 0 1
1 1 0 0 0 0 0 1 1
1 1 0 1 0 0 1 1 0
1 1 0 1 0 0 0 1 0
1 1 0 1 0 0 1 1 1
1 1 0 1 0 0 1 1 1
1 1 0 1 0 0 0 1 1
1 1 0 1 0 0 0 1 0
1 1 0 1 0 0 1 1 0
1 1 0 1 0 0 1 0 0
1 1 0 1 0 0 0 1 1
1 0 0 1 0 0 1 1 1
1 0 0 1 0 1 1 1 0
1 1 0 1 0 1 1 1 0
1 1 0 1 0 1 0 1 0
1 0 0 1 0 1 1 1 0
1 1 0 0 0 1 1 1 0
1 1 0 1 0 1 1 1 0
1 1 0 1 0 0 1 1 0
0 1 0 1 0 1 0 1 0
1 0 0 1 0 1 1 1 0
1 1 0 1 0 1 1 1 0
1 1 0 1 0 0 1 1 0
1 1 0 0 0 0 0 1 0
1 1 0 1 0 0 1 1 1
1 1 0 1 0 0 1 1 1
1 1 0 1 0 0 0 1 1
1 0 0 1 0 0 0 1 1
1 1 0 1 0 1 1 1 1
1 1 0 1 0 1 0 0 1
1 1 0 1 0 1 1 1 1
1 1 0 1 0 0 1 1 1
1 1 0 1 0 0 0 1 1
1 1 0 1 1 1 1 1 1
1 1 0 1 0 1 1 1 1
1 1 0 1 1 0 0 1 1
1 1 0 1 0 1 0 0 1
1 1 0 1 0 0 0 1 1
1 0 0 1 0 0 0 1 0
1 0 0 1 0 0 0 1 0
1 1 0 1 1 0 0 0 1
1 1 0 1 0 0 1 1 1
1 1 0 1 0 0 0 1 0
1 1 0 1 0 0 0 1 1
1 0 0 1 0 0 1 0 0
1 0 0 1 0 0 1 1 0
1 1 0 1 0 0 0 1 1
1 1 0 1 0 0 1 1 1
1 1 0 1 0 1 1 1 1
1 0 0 1 0 0 1 1 0
1 1 0 1 0 0 0 1 1
1 1 0 1 0 0 1 0 0
1 1 0 1 0 0 1 0 0
1 1 0 1 1 1 1 0 1
1 1 0 1 0 1 0 0 1
1 1 0 1 0 1 1 0 1
1 1 0 1 0 1 1 1 1
0 1 0 1 0 1 1 1 1
1 1 0 1 0 1 1 1 1
1 1 0 0 0 0 1 1 0
1 1 0 1 0 0 1 1 0
1 1 0 0 0 0 1 1 1
1 1 0 1 0 0 1 1 0
1 0 0 1 0 1 1 1 1
1 1 0 1 1 0 1 1 1
1 1 0 0 0 1 1 1 0
1 1 0 0 0 0 1 1 0
1 1 0 0 1 0 1 1 1
1 1 0 0 0 0 1 1 0
1 1 0 0 1 0 1 1 1
1 1 0 0 0 0 1 1 0
0 1 0 0 1 0 1 1 1
1 0 0 0 1 0 1 1 0
0 1 0 0 1 0 1 1 0
1 1 0 0 1 1 1 1 1
1 1 0 0 1 1 1 1 0
1 1 0 0 1 1 1 1 1
1 1 0 0 1 1 1 1 1
1 1 0 0 1 1 1 0 1
1 1 0 0 1 1 1 1 1
1 1 0 0 0 0 1 0 0
1 1 0 0 1 1 1 1 1
0 1 0 0 1 0 1 1 1
0 1 0 0 1 1 1 0 1
0 1 0 0 1 0 1 0 1
1 1 0 0 1 0 1 0 0
0 1 0 0 1 1 1 1 0
0 1 0 0 1 1 1 1 0
1 1 0 0 0 1 1 0 0
1 1 0 0 0 0 1 1 0
1 1 0 0 0 0 0 0 0
1 1 0 0 1 1 0 0 0
1 1 0 0 1 1 1 0 0
1 1 0 0 0 1 0 1 0
1 1 0 0 0 0 0 0 0
1 1 0 0 0 0 0 0 0
0 1 0 0 0 0 0 0 0
0 1 0 0 1 0 0 0 0
1 1 0 0 1 0 0 0 0
1 1 0 0 1 0 0 0 0
1 1 0 0 0 0 0 0 0
1 1 0 0 1 1 0 0 0
1 1 0 0 0 1 0 0 0
1 1 0 0 0 1 0 0 0
0 1 0 0 0 1 0 0 0
1 1 0 0 0 1 0 0 0
0 1 0 0 0 0 0 0 0
1 1 0 0 1 1 0 0 0
1 1 0 0 0 1 1 0 0
1 1 0 0 0 0 1 0 0
1 1 0 0 0 0 1 0 0
1 1 0 0 0 0 1 0 0
1 1 0 0 0 0 1 0 0
1 1 0 0 0 1 1 0 0
1 1 0 0 0 0 1 1 0
1 1 0 0 0 1 1 1 0
1 1 0 0 1 0 0 1 0
1 1 0 0 0 0 0 1 0
1 1 0 0 0 0 0 1 0
1 1 0 0 1 0 0 0 0
1 1 0 0 1 0 0 1 0
1 1 0 0 1 1 0 0 0
1 1 0 0 1 1 0 1 0
1 1 0 0 1 0 0 1 0
1 1 0 0 1 1 0 0 0
1 1 0 0 1 0 0 1 0
1 1 0 0 1 1 0 1 0
1 1 0 0 1 1 0 1 0
1 1 0 0 1 0 0 1 0
1 1 0 0 0 1 0 1 0
1 1 0 0 0 1 0 0 0
0 1 0 0 0 1 0 0 0
1 1 0 0 0 1 0 0 0
0 1 0 0 1 1 0 1 0
0 1 0 0 1 1 0 1 0
1 1 0 0 1 0 0 0 0
1 1 0 0 0 1 0 0 0
0 1 0 0 1 1 0 0 0
1 1 0 0 1 1 0 0 0
0 1 0 0 0 0 0 0 0
0 1 0 0 1 1 0 1 0
1 1 0 0 1 1 0 0 0
1 1 0 0 0 0 0 0 0
1 1 0 0 1 1 0 0 0
1 1 0 0 1 1 0 0 0
1 1 0 0 1 1 0 0 0
1 1 0 0 1 1 0 0 0
1 1 0 0 1 1 0 0 0
0 1 0 0 1 1 0 0 0
0 1 0 0 1 0 0 0 0
1 1 1 0 1 0 0 0 0
0 1 0 0 1 1 0 0 0
0 1 0 0 1 1 0 0 0
1 1 0 0 1 1 0 0 0
1 1 0 0 1 0 0 0 0
1 1 1 0 0 0 0 0 0
0 1 1 0 1 1 0 0 0
1 1 1 0 1 1 0 0 0
1 1 0 0 1 1 0 0 0
1 1 0 0 1 1 0 0 0
1 1 0 0 1 1 0 0 0
1 1 0 0 1 1 0 0 0
1 1 1 0 0 0 0 0 0
1 1 1 0 1 0 0 0 0
1 1 1 0 1 0 0 0 0
1 1 1 0 1 0 0 0 0
1 1 1 0 0 0 1 0 0
1 1 0 0 1 0 1 1 0
1 1 0 0 0 0 1 0 0
1 1 0 0 1 0 0 0 0
1 1 0 0 1 0 0 1 0
1 1 1 0 1 0 0 1 0
1 1 0 0 1 0 0 0 0
1 1 1 0 1 0 0 1 0
0 1 0 0 1 0 0 1 0
1 1 0 0 1 0 0 0 0
1 0 0 0 1 0 0 0 0
1 1 1 0 1 0 0 1 0
1 1 1 0 1 0 0 1 0
1 1 1 0 1 0 0 1 0
1 1 1 0 1 0 0 1 0
1 1 1 0 1 0 0 1 0
1 1 1 0 1 0 0 1 0
1 1 1 0 1 0 0 1 0
1 1 0 0 1 0 0 0 0
1 1 0 0 1 0 0 1 0
1 1 0 0 1 0 0 0 0
1 0 0 0 1 0 0 0 0
1 1 0 0 1 0 0 1 0
1 1 0 0 1 0 0 0 0
1 1 0 0 1 0 0 0 0
1 1 0 0 1 0 0 0 0
0 1 0 0 1 0 0 1 0
0 1 0 0 1 0 0 1 0
1 1 0 0 1 0 0 0 0
1 1 0 0 1 0 0 0 0
0 1 0 0 1 0 0 1 0
1 1 0 0 1 1 0 0 0
1 1 0 0 1 0 0 1 0
1 1 0 0 1 0 0 1 0
1 1 0 0 1 0 0 0 0
0 1 0 0 1 1 0 1 0
0 1 0 0 1 1 0 0 0
0 1 0 0 1 0 0 1 0
1 1 0 0 1 0 0 1 0
1 1 0 0 1 0 0 0 0
0 1 0 0 1 0 0 0 0
0 1 1 0 1 0 0 0 0
1 1 1 0 1 0 0 0 0
1 1 1 0 1 0 0 0 0
1 1 0 0 1 0 0 0 0
0 1 1 0 1 0 0 0 0
1 1 1 0 1 0 0 1 0
0 1 1 0 1 0 0 0 0
1 1 0 0 1 0 0 0 0
0 1 1 0 1 0 0 0 1
1 1 1 0 1 0 0 0 0
0 1 1 0 1 0 0 0 1
1 1 0 0 1 0 0 0 1
1 1 0 0 1 0 0 0 1
1 1 0 0 1 0 0 0 1
1 1 1 0 1 0 0 0 1
1 1 1 0 1 0 0 0 1
1 1 0 0 1 0 0 0 1
1 1 0 0 1 0 0 0 1
0 1 1 0 1 0 0 0 1
1 1 0 0 1 0 0 0 1
1 1 1 0 1 1 0 0 1
0 1 0 0 1 1 0 0 1
1 1 1 0 1 1 0 0 1
1 1 1 0 0 0 0 0 0
1 1 1 0 1 1 0 0 0
1 1 1 0 1 0 0 0 0
0 1 1 0 1 0 0 0 0
1 1 1 0 1 1 1 0 0
0 1 1 0 1 1 0 1 0
0 1 1 0 1 1 0 0 0
1 0 1 0 1 0 0 0 0
1 1 1 0 1 1 1 0 0
1 1 1 0 1 0 1 0 0
0 1 1 0 1 0 1 1 0
1 1 1 0 1 1 1 0 0
1 1 1 0 0 1 1 0 0
1 1 1 0 1 1 1 0 0
1 1 1 0 1 1 0 0 0
0 1 0 0 1 1 1 0 0
1 1 1 0 1 1 1 0 0
1 1 0 0 1 1 1 1 0
0 1 1 0 1 1 1 1 0
1 1 0 0 1 1 1 1 0
1 1 1 0 1 1 1 1 0
0 1 0 0 1 1 1 1 0
0 1 0 0 1 1 1 1 0
0 1 0 0 1 1 0 0 0
0 1 0 0 1 1 0 0 0
1 1 0 0 1 1 0 0 0
1 1 0 0 1 1 0 0 0
1 1 0 0 1 1 1 0 0
1 1 0 0 1 1 1 0 0
1 1 0 0 1 1 0 0 0
1 1 0 0 1 1 0 0 0
1 1 0 0 1 1 0 0 0
1 1 0 0 1 1 1 0 0
1 0 0 0 1 1 1 0 0
1 1 0 0 1 0 0 0 0
1 1 0 0 1 0 1 0 0
1 1 0 0 1 1 1 0 0
1 1 0 0 1 1 1 0 0
1 1 0 0 1 1 1 0 0
1 1 1 0 1 1 1 0 0
1 1 0 0 1 1 1 1 0
1 1 0 0 1 0 1 0 0
1 1 0 0 1 0 1 0 0
1 1 0 0 1 1 0 0 0
1 1 0 0 0 1 1 1 0
1 1 0 0 1 1 1 1 0
1 1 0 0 0 1 0 1 0
1 1 0 0 1 0 1 0 0
1 1 0 0 1 1 1 0 0
1 1 0 0 1 1 1 1 0
0 1 0 0 1 1 0 0 0
1 1 0 0 0 1 0 1 0
1 1 0 0 1 1 1 0 0
1 1 0 0 1 1 1 0 0
1 1 0 0 0 1 1 1 0
1 1 0 0 1 1 1 0 0
1 1 1 0 0 1 1 1 0
1 1 1 0 0 1 0 1 0
1 1 0 0 0 0 0 1 0
1 1 0 0 0 1 1 1 0
1 1 1 0 0 1 1 1 0
1 1 0 0 0 1 0 1 0
1 1 0 0 0 1 1 1 0
1 1 1 0 0 0 0 1 0
1 1 1 0 0 0 0 1 0
1 1 0 0 0 1 0 1 0
1 1 0 0 0 1 0 1 0
1 1 0 0 0 0 0 1 0
1 1 0 0 0 0 0 1 0
1 1 0 0 0 1 0 1 0
1 1 0 0 0 1 0 1 0
1 1 0 0 0 1 0 0 0
1 1 0 0 0 1 0 0 0
1 1 0 0 0 1 0 1 0
1 1 0 0 0 1 0 1 0
1 1 0 0 0 1 0 0 0
1 1 0 0 0 0 0 0 0
1 1 0 0 0 1 0 1 0
1 1 0 0 0 0 0 1 0
1 1 0 0 0 1 0 1 0
1 1 0 0 0 1 0 0 0
1 1 0 0 0 1 0 1 0
1 1 0 0 0 1 1 1 0
1 1 0 0 0 1 1 1 0
1 1 0 0 0 1 0 1 0
1 1 0 0 0 0 0 1 0
1 1 0 0 0 1 0 1 0
1 1 0 0 0 1 0 1 0
1 1 0 0 0 0 0 1 0
1 1 0 0 0 1 0 1 0
1 1 0 0 0 1 0 1 0
1 1 0 0 0 1 0 1 0
1 1 0 0 0 1 0 1 0
1 1 0 0 0 1 0 1 0
1 1 0 0 0 1 0 0 0
1 1 0 0 0 1 0 1 0
1 1 0 0 0 1 0 1 0
1 1 0 0 0 1 0 1 0
1 1 0 0 0 0 0 1 0
1 1 0 0 0 1 0 1 0
1 1 0 0 0 1 0 0 0
1 1 0 0 0 1 0 1 0
1 1 0 0 0 1 0 1 0
1 1 0 0 0 1 0 1 0
1 1 0 0 0 1 0 1 0
1 1 0 0 0 0 0 1 0
1 1 0 0 0 1 0 1 0
1 1 0 0 0 1 0 1 0
1 1 0 0 0 1 0 1 0
1 1 0 0 0 1 0 1 0
1 1 0 0 0 1 0 1 0
1 1 0 0 0 1 0 1 0
1 1 0 0 0 1 0 1 0
1 1 0 0 0 1 0 1 0
1 1 0 0 0 1 0 1 0
1 1 0 0 0 1 0 1 0
1 1 0 0 0 1 0 1 0
1 1 0 0 0 1 0 1 0
1 1 0 0 1 0 0 1 0
1 1 0 0 1 1 0 1 0
1 1 0 0 0 1 0 1 0
1 1 0 0 1 1 0 1 0
1 1 0 0 0 1 0 1 0
1 1 0 0 1 1 0 1 0
1 1 0 0 0 1 0 1 0
1 1 0 0 0 1 0 1 0
1 1 0 0 0 1 0 1 0
1 0 0 0 0 1 0 1 0
1 1 0 0 0 1 0 1 0
1 1 0 0 0 1 0 1 0
1 1 0 0 0 1 0 0 0
1 1 0 0 0 1 0 0 0
1 1 0 0 0 0 0 1 0
1 1 0 0 0 1 0 0 0
1 1 0 0 0 1 0 0 0
1 1 0 0 0 0 0 1 0
1 1 0 0 0 0 0 0 0
1 1 0 0 0 0 0 0 0
1 1 0 0 0 0 0 1 0
1 1 0 0 0 1 0 0 0
1 1 0 0 0 1 0 1 0
1 1 0 0 1 0 0 0 0
1 1 0 0 0 1 0 0 0
1 1 0 0 0 1 0 0 0
1 1 0 0 0 1 0 1 0
1 1 0 0 0 0 0 1 0
1 1 0 0 0 1 0 1 0
1 1 0 0 0 1 0 0 0
1 1 0 0 0 0 0 0 0
1 1 0 0 0 1 0 1 0
1 1 0 0 0 1 0 1 0
1 1 0 0 0 1 0 1 0
1 1 0 0 0 1 0 1 0
1 1 0 0 0 1 0 1 0
1 1 0 0 0 1 0 1 0
1 1 0 0 0 1 0 1 0
1 1 0 0 0 0 0 1 0
1 1 0 0 0 0 0 1 0
1 1 0 0 0 0 0 1 0
1 1 0 0 0 0 0 1 0
1 1 0 0 0 1 0 1 0
1 1 0 0 0 0 0 1 0
1 1 0 0 0 1 0 0 0
1 1 0 0 0 1 0 0 0
1 1 0 0 0 1 0 1 0
1 1 0 0 0 1 0 1 0
1 1 0 0 0 1 0 1 0
1 1 0 0 0 1 0 0 0
1 1 0 0 0 0 0 1 0
1 1 0 0 0 0 0 1 0
1 1 0 0 1 0 0 0 0
1 1 0 0 1 0 0 0 0
1 1 0 0 1 0 1 0 0
1 1 0 0 0 0 1 0 0
1 1 0 0 1 1 0 0 0
1 1 0 0 1 1 1 1 0
1 1 0 0 1 1 0 0 0
1 1 0 0 1 0 1 0 0
0 1 0 0 1 1 1 0 0
1 1 0 0 1 0 0 0 0
1 1 0 0 1 1 0 0 0
0 1 0 0 1 1 0 0 0
0 1 0 0 0 1 0 0 0
0 1 0 0 0 0 0 0 0
0 1 0 0 1 1 0 0 0
0 1 0 0 0 0 0 0 0
0 1 0 0 1 1 1 0 0
0 1 0 0 1 1 0 0 0
0 1 0 0 1 0 1 0 1
1 1 0 0 1 0 1 0 1
1 1 0 0 1 0 1 0 0
1 1 0 0 1 1 0 0 0
1 1 0 0 1 1 0 0 0
1 1 0 0 1 1 0 0 0
1 1 0 0 1 1 1 0 1
1 1 0 0 1 1 0 0 1
0 1 0 0 0 1 0 0 0
1 1 0 0 1 1 1 0 1
1 1 0 0 1 1 0 0 0
1 1 0 0 1 1 0 0 1
1 1 1 0 0 0 0 0 0
1 1 1 0 1 1 0 0 0
0 1 1 0 1 1 0 0 1
0 1 0 0 1 0 0 0 1
0 1 1 0 1 1 0 0 1
0 1 1 0 1 1 0 0 1
1 1 1 0 1 1 0 0 1
1 1 1 0 0 0 0 0 1
1 1 0 0 1 1 0 0 1
0 1 1 0 1 0 1 0 0
1 1 0 0 1 1 1 0 0
1 1 0 0 0 1 0 1 0
1 1 0 0 1 1 1 0 1
1 1 0 0 0 1 0 0 0
1 1 0 0 1 1 0 0 0
1 1 0 0 1 1 0 0 1
1 1 0 0 1 1 0 0 0
0 1 0 0 1 0 0 0 1
1 1 0 0 0 1 0 0 1
1 1 0 0 1 1 0 0 0
1 1 0 0 0 0 0 0 0
0 1 0 0 1 1 0 1 0
0 1 0 0 1 1 0 0 0
1 1 0 0 1 1 0 0 0
1 1 0 0 0 1 0 0 1
1 1 0 0 1 1 0 0 0
1 1 0 0 1 1 1 0 1
1 1 0 0 1 1 0 0 0
1 1 0 0 1 1 1 0 1
1 1 0 0 1 1 1 0 1
1 1 0 0 1 1 0 0 0
1 1 0 0 1 1 1 0 1
1 1 0 0 1 1 0 0 1
1 1 0 0 1 1 0 0 1
1 1 0 0 0 1 1 0 1
1 1 0 0 0 1 0 0 1
1 1 0 0 0 1 0 0 0
1 1 0 0 0 1 1 0 1
1 1 0 0 0 0 1 1 1
1 1 0 0 0 0 0 1 1
1 1 0 0 0 0 1 0 1
1 1 0 0 0 1 0 1 1
1 1 0 0 0 1 0 1 1
1 1 0 0 0 1 1 1 1
1 1 0 0 0 1 0 1 0
1 1 0 0 0 0 0 1 1
1 1 0 0 0 1 0 0 1
1 1 0 0 0 0 0 0 1
1 1 0 0 0 1 0 0 1
1 1 0 0 0 0 1 0 1
1 1 0 0 0 0 1 0 0
1 1 0 0 0 1 1 0 1
1 1 0 0 0 1 1 0 1
1 1 0 0 1 1 0 0 0
1 1 0 0 1 0 1 0 1
1 1 0 0 0 0 1 0 1
1 1 0 0 0 1 0 1 0
1 1 0 0 0 1 0 1 0
1 1 0 0 0 1 1 1 1
1 1 0 0 0 1 0 1 1
1 1 0 0 0 1 1 0 1
1 1 0 0 0 1 0 0 1
0 1 0 0 0 1 1 1 0
1 1 0 0 0 1 1 1 1
0 1 0 0 0 1 1 0 0
1 1 0 0 0 1 1 1 1
0 1 0 0 0 0 1 0 1
1 1 0 0 0 0 1 1 1
1 1 0 0 0 1 0 1 0
1 1 0 0 0 1 1 1 1
1 1 0 0 0 1 1 1 1
1 1 0 0 0 1 1 0 1
1 1 0 0 0 1 1 1 1
0 1 0 0 0 1 1 0 1
0 1 0 0 0 1 0 1 0
0 1 0 0 0 1 1 0 1
0 1 0 0 0 1 0 0 1
0 1 0 0 0 0 1 0 0
1 1 0 0 0 1 1 1 1
1 1 0 0 0 0 1 1 1
1 1 0 0 0 1 0 1 1
1 1 0 0 0 1 0 1 1
1 1 0 0 0 1 0 1 0
1 1 0 0 0 1 1 1 0
1 1 0 0 0 1 1 1 0
0 1 0 0 0 1 1 1 1
0 1 0 0 0 0 1 1 1
0 1 0 0 0 0 1 1 1
0 1 0 0 0 1 0 1 1
0 1 0 0 0 0 1 1 1
0 1 0 0 0 1 1 1 1
0 1 0 0 0 1 1 0 1
0 1 0 0 0 1 1 1 1
0 1 0 0 0 1 1 1 1
0 1 0 0 0 1 1 1 1
0 1 0 0 0 1 0 1 1
1 1 0 0 0 1 1 1 1
1 1 0 0 0 1 0 1 0
1 1 0 0 0 1 1 1 1
1 1 0 0 0 1 0 1 1
1 1 0 0 0 1 1 1 1
1 1 0 0 0 1 1 1 0
0 1 0 0 0 1 1 0 1
0 1 0 0 0 1 1 0 1
1 1 0 0 0 1 1 1 1
1 1 0 0 0 1 1 1 1
1 1 0 0 0 1 1 1 1
1 1 0 0 0 1 1 1 1
0 1 0 0 0 1 0 1 1
0 1 0 0 0 1 1 1 1
0 1 0 0 0 1 0 1 1
0 1 0 0 0 1 1 1 1
0 1 0 0 0 0 0 1 0
1 1 0 0 0 0 1 1 1
1 1 0 0 0 1 1 1 1
1 1 0 0 0 1 1 1 1
1 1 0 0 0 1 1 1 1
1 1 0 0 0 1 1 1 0
1 1 0 0 0 0 1 1 1
1 1 0 0 0 1 0 1 1
1 1 0 0 0 0 0 1 1
0 1 0 0 0 1 1 1 0
1 1 0 0 0 0 0 1 1
1 1 0 0 0 1 1 1 1
1 1 0 0 0 1 1 1 1
1 1 0 0 0 1 1 1 1
1 1 0 0 0 1 1 1 1
1 1 0 0 0 1 1 1 1
1 1 0 0 0 0 1 1 1
1 1 0 0 0 1 1 1 1
1 1 0 0 0 1 1 1 1
1 1 0 0 0 0 1 1 1
1 1 0 0 0 1 1 1 1
1 1 0 0 0 1 1 0 1
1 1 0 0 0 1 0 1 1
1 1 0 0 0 1 1 1 0
1 1 0 0 0 1 1 1 0
1 1 0 0 0 0 1 1 0
1 1 0 0 0 0 0 1 0
1 1 0 0 0 0 1 1 1
1 1 0 0 0 1 1 1 1
1 1 0 0 0 0 1 1 0
1 1 0 0 0 1 1 1 1
1 1 0 0 0 0 0 1 0
1 1 0 0 0 1 1 1 0
1 1 0 0 0 0 0 1 0
1 1 0 0 0 1 0 1 1
1 1 0 0 0 0 1 1 0
1 1 0 0 0 1 1 1 1
1 1 0 0 0 1 1 1 0
1 1 0 0 0 1 1 1 1
1 1 0 0 0 0 1 1 0
1 1 0 0 0 1 1 1 0
1 1 0 0 0 0 1 1 1
1 1 0 0 0 1 1 1 0
1 1 0 0 0 0 1 1 1
1 1 0 0 0 1 1 1 1
1 1 0 0 0 1 1 1 1
1 1 0 0 0 1 0 1 1
1 1 0 0 0 1 1 1 1
1 1 0 0 0 0 1 1 0
1 1 0 0 0 1 1 1 1
1 1 0 0 0 0 0 1 1
1 1 0 0 0 0 1 1 1
0 1 0 0 0 1 0 1 1
0 1 0 0 0 1 0 1 0
0 1 0 0 0 1 1 1 0
1 1 0 0 0 1 0 1 0
1 1 0 0 0 0 1 1 1
1 1 0 0 0 1 1 1 1
0 1 0 0 0 0 1 1 1
1 1 0 0 0 1 1 1 0
1 1 0 0 0 1 0 1 0
1 1 0 0 0 1 1 1 0
1 1 0 0 0 1 1 1 0
1 1 0 0 0 1 0 1 0
1 1 0 0 0 0 0 1 0
1 1 0 0 0 1 1 0 1
1 1 0 0 0 0 1 0 1
1 1 0 0 0 1 0 0 1
1 1 0 0 0 1 1 1 0
1 1 0 0 0 1 1 1 1
1 1 0 0 0 1 1 1 1
0 1 0 0 0 1 1 1 1
1 1 0 0 0 1 1 1 1
0 1 0 0 0 1 1 1 1
0 1 0 0 0 1 1 0 0
1 1 0 0 0 1 0 1 1
1 1 0 0 0 1 1 1 1
1 1 0 0 0 0 1 1 1
1 1 0 0 0 1 0 1 0
1 1 0 0 0 0 1 0 0
1 1 0 0 0 1 1 1 1
0 1 0 0 0 1 1 1 1
1 1 0 0 0 1 0 1 1
0 1 0 0 0 0 1 1 1
1 1 0 0 0 1 1 1 1
1 1 0 0 0 1 1 1 1
1 1 0 0 0 1 1 1 0
1 1 0 0 0 1 0 1 1
1 1 0 0 0 1 1 1 0
1 1 0 0 0 1 1 1 1
1 1 0 0 0 1 0 1 1
1 1 0 0 0 0 1 1 0
1 1 0 0 0 0 0 1 1
0 1 0 0 0 1 0 1 1
1 1 0 0 0 0 1 1 0
1 1 0 0 0 0 1 1 1
1 1 0 0 0 1 1 1 1
0 1 0 0 0 0 1 1 0
1 1 0 0 0 1 1 1 0
1 1 0 0 0 1 1 1 1
0 1 0 0 0 0 0 0 1
0 1 0 0 0 0 0 0 1
0 1 0 0 0 1 1 1 1
1 1 0 0 0 1 1 1 1
1 1 0 0 0 1 1 1 1
0 1 0 0 0 0 0 1 0
0 1 0 0 0 1 0 0 0
0 1 0 0 0 1 1 1 0
0 1 0 0 0 1 0 1 0
1 1 0 0 0 1 1 1 0
0 1 0 0 0 1 1 1 0
1 1 0 0 0 0 1 1 1
0 1 0 0 0 1 1 1 1
1 1 0 0 0 0 1 1 0
0 1 0 0 0 1 1 1 0
1 1 0 0 0 0 1 0 0
0 1 0 0 0 0 0 1 0
1 1 0 0 0 0 1 1 0
1 1 0 0 0 1 1 1 0
0 1 0 0 0 0 1 1 0
0 1 0 0 0 1 1 1 0
0 1 0 0 0 1 1 0 0
0 1 0 0 0 1 0 1 0
1 1 0 0 0 0 1 1 0
0 1 0 0 0 1 1 1 0
1 0 0 0 0 1 1 1 0
1 1 0 0 0 1 1 1 0
1 1 0 0 0 0 1 1 0
1 1 0 0 0 1 1 0 0
1 1 0 0 0 1 0 1 0
1 1 0 0 0 1 1 1 0
0 1 0 0 0 0 1 1 1
1 1 1 0 0 1 1 1 1
1 1 1 0 0 1 1 1 1
1 1 1 0 0 1 0 1 1
1 1 1 0 0 1 1 1 1
1 1 1 0 0 1 1 0 0
1 1 0 0 0 1 1 1 0
1 1 0 0 0 1 1 1 1
1 1 0 0 0 1 0 0 1
1 1 0 0 0 0 1 1 1
1 1 1 0 0 1 1 0 1
1 1 1 0 0 1 1 1 1
1 1 1 0 0 0 1 1 0
1 1 1 0 0 0 1 1 0
1 1 0 0 0 0 1 1 0
1 1 0 0 0 0 0 1 1
1 1 0 0 0 1 0 1 1
1 1 0 0 0 0 1 1 1
1 1 0 0 0 0 1 0 1
1 1 0 0 0 0 0 1 1
1 1 0 0 0 1 1 1 1
1 1 0 0 0 0 1 1 0
1 1 1 0 0 1 1 1 0
1 1 0 0 0 1 0 1 0
1 1 0 0 0 1 1 1 1
1 1 0 0 0 1 1 1 0
1 1 0 0 0 0 1 1 0
1 1 0 0 0 1 1 1 0
1 1 0 0 0 1 1 1 1
1 1 0 0 0 1 1 1 1
1 1 0 0 0 1 1 1 1
1 1 0 0 0 1 1 1 0
1 1 0 0 0 1 0 1 1
1 1 0 0 0 0 1 1 1
1 1 0 0 0 1 1 1 1
1 1 0 0 0 1 1 1 0
1 1 0 0 0 0 0 1 0
1 1 0 0 0 1 1 1 0
1 1 0 0 0 1 0 1 0
1 1 0 0 0 1 1 1 0
1 1 0 0 0 1 1 0 0
1 1 0 0 0 1 1 1 0
1 1 0 0 0 1 0 1 0
1 1 0 0 0 0 1 0 0
1 1 0 0 0 0 1 0 0
1 1 0 0 0 1 1 1 0
1 1 0 0 0 1 1 1 0
1 1 0 0 0 1 1 1 0
1 1 0 0 0 1 1 1 0
1 1 0 0 0 1 0 1 0
1 1 0 0 0 1 1 1 0
1 1 0 0 0 0 1 1 0
1 1 0 1 0 1 1 1 0
1 1 0 0 0 1 1 1 0
1 1 0 0 0 1 0 1 0
1 1 0 0 0 1 1 1 0
1 1 0 0 0 0 1 1 0
1 1 0 0 0 1 1 1 0
1 1 0 0 0 1 1 1 0
1 1 0 0 0 0 1 1 0
1 1 1 0 0 1 1 0 0
1 1 0 0 0 1 1 1 0
1 1 1 0 0 0 1 1 0
1 1 1 0 0 1 1 1 0
1 1 0 0 0 0 1 1 0
1 1 0 0 0 1 1 1 0
1 1 0 0 0 0 1 1 0
1 1 0 0 0 1 1 1 0
1 1 0 0 0 1 0 1 0
1 1 0 0 0 1 0 1 0
1 1 0 0 0 0 1 1 0
1 1 0 0 0 1 1 1 0
1 1 0 0 0 1 1 1 0
1 1 0 0 0 1 1 1 0
1 1 0 0 0 0 0 1 0
1 1 0 0 0 1 0 1 0
1 1 0 0 0 1 1 1 0
1 1 0 0 0 1 1 1 0
1 1 0 0 0 1 1 1 0
1 1 0 0 0 1 1 1 0
1 1 0 0 0 1 0 0 0
1 1 1 0 0 0 1 1 0
1 1 1 0 0 1 0 1 0
1 1 1 0 0 1 1 0 0
1 1 1 0 0 1 0 0 1
1 1 1 0 0 1 0 1 1
1 1 1 0 0 1 0 1 1
1 1 0 0 0 1 0 1 1
1 1 1 0 0 1 0 1 0
1 1 1 0 0 1 0 1 0
1 1 0 0 0 1 0 1 0
1 1 0 0 0 0 0 0 0
1 1 0 0 0 1 0 1 0
1 1 0 0 0 0 0 1 1
1 1 0 0 0 1 0 1 0
1 1 0 0 0 0 0 1 0
1 1 0 0 0 1 0 1 0
1 1 1 0 0 1 0 1 0
1 1 1 0 0 1 0 1 0
1 1 1 0 0 1 0 1 0
1 1 1 0 0 1 1 1 0
1 1 1 0 0 0 0 1 0
1 1 0 0 0 0 0 0 0
1 1 1 0 0 0 0 0 0
1 1 1 0 0 1 0 0 0
1 1 0 0 0 0 0 1 0
1 1 1 0 0 0 0 1 0
1 1 1 0 0 1 0 1 0
1 1 1 0 0 1 0 1 0
1 1 1 0 0 1 0 1 1
1 1 1 0 0 0 0 1 1
1 1 1 0 0 1 0 0 1
1 1 0 0 0 1 1 1 0
1 1 0 0 0 1 0 1 1
1 1 0 0 0 1 1 1 0
1 1 0 0 0 1 0 1 0
1 1 0 0 0 1 1 0 0
1 1 0 0 0 1 0 1 0
1 1 0 0 0 0 1 1 0
1 1 0 0 0 1 0 0 0
1 1 0 0 0 1 0 1 0
1 1 0 0 0 0 0 0 0
1 1 0 0 0 1 0 1 0
1 1 0 0 0 1 0 1 0
1 1 0 0 0 0 0 1 1
1 1 1 0 0 0 0 0 1
1 1 0 0 0 1 0 0 0
1 1 0 0 0 1 0 0 1
1 1 0 0 0 1 0 0 1
1 1 0 0 0 1 0 0 1
1 1 0 0 0 1 0 0 1
1 1 0 0 0 0 0 0 1
1 1 0 0 0 1 0 0 1
1 1 0 0 0 1 1 0 1
1 1 0 0 0 1 1 0 1
1 1 0 0 0 1 1 0 1
1 1 0 0 0 1 1 0 0
1 1 0 0 0 1 0 0 1
1 1 0 0 0 0 1 0 1
1 1 0 0 0 1 1 0 0
1 1 0 0 0 1 1 0 1
1 1 0 0 0 1 0 0 1
1 1 0 0 0 1 1 0 1
1 1 0 0 0 1 1 0 1
1 1 0 0 0 0 1 0 1
1 1 0 0 0 1 0 0 1
1 1 0 0 0 1 1 0 0
1 1 0 0 0 0 1 0 1
1 1 0 0 0 1 1 0 1
1 1 0 0 0 1 1 0 1
1 1 0 0 0 0 0 0 1
1 1 0 0 0 1 0 0 0
1 1 0 0 0 0 1 0 1
1 1 0 0 0 0 0 0 1
1 1 0 0 0 1 0 0 0
1 1 0 0 0 0 0 1 1
1 1 0 0 0 1 0 1 0
1 1 0 0 0 1 0 1 1
0 1 0 0 0 1 0 1 1
1 1 0 0 0 0 0 1 0
1 1 0 0 0 1 0 1 0
1 1 0 0 0 1 0 1 0
1 1 0 0 0 1 0 1 0
1 1 0 0 0 1 0 1 0
1 1 0 1 0 0 0 1 0
1 1 0 1 0 0 0 0 0
1 1 0 0 0 1 0 1 0
1 1 0 0 0 1 0 1 0
1 1 0 0 0 1 0 1 0
1 1 0 0 0 1 0 1 0
1 1 0 0 0 1 0 1 0
1 1 0 0 0 1 0 1 0
1 1 0 0 0 1 0 1 0
1 1 0 0 0 1 0 0 1
1 1 0 0 0 1 0 0 1
1 1 0 0 0 1 0 1 1
1 1 0 0 0 1 0 1 0
1 1 0 0 0 1 0 1 0
1 1 0 0 0 1 0 1 0
1 1 0 0 0 1 0 1 0
1 1 0 0 0 0 0 1 1
1 1 0 0 0 0 0 1 1
1 1 0 0 0 1 0 0 1
1 1 0 0 0 1 0 0 0
1 1 0 0 0 1 0 0 1
1 1 0 0 0 1 0 0 0
1 1 0 0 0 1 0 0 1
1 1 0 0 0 0 0 0 0
1 1 0 0 0 1 0 0 1
1 1 0 0 0 1 0 0 1
1 1 0 0 0 1 0 1 1
1 1 0 0 0 0 0 1 1
1 1 0 0 0 1 0 1 1
1 1 0 0 0 1 0 0 1
1 1 0 0 0 0 0 1 1
1 1 0 0 0 1 0 1 1
1 1 0 0 0 0 0 0 1
1 1 0 0 0 1 0 0 1
1 1 0 0 0 1 0 0 1
1 1 0 0 0 1 1 1 1
1 1 0 0 0 1 0 0 0
1 1 0 0 0 1 0 1 0
1 1 0 0 0 1 1 0 1
1 1 0 0 0 1 0 0 1
1 1 0 0 0 1 0 0 1
1 1 0 0 0 1 0 1 1
1 1 0 0 0 1 0 0 1
1 1 0 0 0 1 0 1 1
1 1 0 0 0 1 0 1 1
1 1 0 0 0 1 0 0 0
1 1 0 0 0 1 0 0 1
1 1 0 1 0 1 0 0 1
1 1 0 1 0 1 0 1 1
1 1 0 0 0 1 0 1 1
1 1 0 1 0 1 0 0 0
1 1 0 1 0 1 1 0 1
1 1 0 0 0 1 1 0 1
1 1 0 1 0 1 0 0 1
1 1 0 1 0 1 1 0 0
1 1 0 1 0 1 0 1 1
1 1 0 0 0 1 0 0 1
1 1 0 1 0 0 1 1 1
1 1 0 0 0 1 1 0 1
1 1 0 1 0 1 1 0 1
1 1 0 1 0 0 1 0 1
1 1 0 1 0 0 1 0 1
1 1 0 0 0 1 1 0 1
1 1 0 0 0 1 1 0 1
1 1 0 1 0 1 1 0 1
1 1 0 0 0 0 1 0 1
1 1 0 0 0 1 1 1 1
1 1 0 0 0 1 1 0 1
1 1 0 1 0 1 1 0 1
1 1 0 1 0 0 1 1 1
1 1 0 0 0 1 1 1 1
0 1 0 0 0 1 1 1 1
1 1 0 1 0 1 1 1 1
1 1 0 1 0 1 1 0 1
1 1 0 1 0 1 1 0 1
1 1 0 1 0 1 1 0 1
1 1 0 0 0 1 0 1 1
1 1 0 1 0 0 1 0 1
1 1 0 1 0 1 1 1 1
1 1 0 1 0 1 1 0 1
1 1 0 1 0 0 1 0 1
1 1 0 1 0 1 0 1 1
1 1 0 1 0 1 1 0 1
1 1 0 1 0 1 1 0 1
1 1 0 0 0 1 1 1 1
1 1 0 1 0 1 1 0 1
1 1 0 1 0 1 0 1 1
1 1 0 1 0 1 1 0 1
1 1 0 1 0 1 0 0 1
1 1 0 0 0 1 1 0 1
1 1 0 1 0 1 1 0 0
1 1 0 1 0 1 1 1 1
1 1 0 1 0 1 1 0 1
1 1 0 1 0 1 0 0 1
1 1 0 1 0 1 1 0 1
1 1 0 1 0 0 1 1 1
1 1 0 0 0 1 1 0 1
1 1 0 1 0 0 0 1 1
1 1 0 1 0 1 1 1 0
1 1 0 0 0 1 1 1 1
1 1 0 1 0 1 1 0 1
1 1 0 0 0 0 0 1 0
1 1 0 0 0 1 0 0 1
1 1 0 1 0 1 0 0 0
1 1 0 0 0 1 1 0 1
1 1 0 0 0 1 1 1 1
1 1 0 1 0 1 0 1 1
1 1 0 0 0 1 0 0 1
1 1 0 1 0 1 0 0 1
1 1 0 1 0 1 0 0 1
1 1 0 1 0 1 1 1 1
1 1 0 0 0 1 0 1 1
1 1 0 1 0 1 1 0 0
1 1 0 1 1 1 1 0 1
1 1 0 0 1 1 1 0 1
1 1 0 0 1 1 0 0 1
1 1 0 1 1 0 0 0 1
1 1 0 1 0 1 0 0 1
1 1 0 0 0 1 0 1 1
1 1 0 1 0 0 1 1 1
1 1 0 1 1 0 0 1 1
1 1 0 0 0 1 1 0 1
1 1 0 0 0 1 0 0 1
1 1 0 1 0 1 0 1 1
1 1 0 1 0 1 1 0 1
1 1 0 1 0 1 0 1 1
1 1 0 1 0 1 0 0 1
1 1 0 0 0 1 1 1 1
1 1 0 0 0 0 1 0 0
1 1 0 0 0 1 1 0 1
1 1 0 0 0 1 0 1 1
1 1 0 0 0 1 0 1 1
1 1 0 1 0 1 1 1 0
1 1 0 1 0 0 0 1 0
1 1 0 0 0 1 0 1 0
1 1 0 1 0 1 1 1 0
1 1 0 0 0 1 1 1 0
1 1 0 0 0 1 0 1 0
1 1 0 1 0 1 0 1 0
1 1 0 1 0 0 0 1 0
1 1 0 1 0 0 0 1 0
1 1 0 1 0 1 1 1 0
1 1 0 1 0 0 1 1 0
1 1 0 1 0 1 0 1 0
1 1 0 1 0 1 1 1 0
1 1 0 0 0 1 1 1 0
1 1 0 1 0 1 0 1 0
1 1 0 1 0 1 1 1 0
1 1 0 1 0 1 1 1 1
1 1 0 1 0 1 1 1 0
1 1 0 0 0 1 1 1 0
1 1 0 1 0 1 1 1 0
1 1 0 0 0 1 0 1 0
1 1 0 1 0 1 1 1 0
1 1 0 1 0 1 1 1 0
1 1 0 1 0 1 1 1 0
1 1 0 1 0 1 1 1 0
1 1 0 1 0 1 1 1 0
1 1 0 1 0 1 1 1 0
1 1 0 0 0 1 1 1 0
1 1 0 1 0 1 1 1 0
1 1 0 1 0 1 1 1 0
1 1 0 0 0 1 1 1 0
1 1 0 0 0 1 1 1 0
1 1 0 0 0 1 0 1 0
1 1 0 0 0 1 0 1 0
1 1 0 0 0 1 0 1 0
1 1 0 0 0 1 0 1 0
1 1 0 1 0 1 1 1 0
1 1 0 1 0 1 0 1 0
1 1 0 0 0 1 0 1 0
1 1 0 0 0 0 1 1 0
1 1 0 1 0 0 1 1 0
1 1 0 1 0 1 1 1 0
1 1 0 0 0 1 0 1 0
1 1 0 0 0 1 1 1 0
1 1 0 0 0 0 1 1 0
1 1 0 0 0 1 1 1 0
1 1 0 0 0 1 1 1 0
1 1 0 0 0 1 1 1 0
1 1 0 0 0 0 1 1 0
1 1 0 0 0 1 0 1 0
1 1 0 0 0 1 1 1 0
1 1 0 0 0 1 1 1 0
1 1 0 0 0 1 0 1 0
1 1 0 0 0 1 0 1 0
1 1 0 0 0 1 0 1 0
1 1 0 0 0 1 0 1 0
1 1 0 0 0 1 0 1 0
1 1 0 0 1 1 0 1 0
1 1 0 0 0 1 0 1 0
1 1 0 0 1 1 0 1 0
1 1 0 0 1 1 0 1 0
0 1 0 0 1 1 0 1 0
1 1 0 0 1 1 0 1 0
1 1 0 0 0 0 0 1 0
1 1 0 0 1 1 1 1 0
1 1 0 0 1 1 0 1 0
1 1 0 0 1 1 1 1 0
1 1 0 0 1 1 0 1 0
1 1 0 0 0 1 0 1 0
1 1 0 0 1 1 0 1 0
1 1 0 0 0 1 0 1 0
1 1 0 0 0 1 0 1 1
1 1 0 0 0 1 0 1 0
1 1 0 0 1 1 0 0 0
1 1 0 1 1 1 0 1 0
1 1 0 0 1 0 0 1 1
1 1 0 0 1 1 0 1 1
1 1 0 0 0 1 1 1 1
1 1 0 0 1 1 0 1 1
1 1 0 0 1 1 0 1 1
1 1 0 0 0 1 1 0 1
1 1 0 0 1 1 1 1 1
1 1 0 0 1 1 1 1 0
1 1 0 0 1 1 0 0 0
1 1 0 0 1 1 0 1 0
1 1 0 0 1 1 0 1 0
1 1 0 0 0 1 0 0 1
1 1 0 0 0 1 0 0 1
1 1 0 0 0 1 0 1 0
1 1 0 0 1 1 0 1 0
1 1 0 0 1 1 0 0 0
1 1 0 0 1 1 0 1 1
1 1 0 0 1 1 0 1 1
0 1 0 0 0 1 1 1 0
1 1 0 0 1 1 0 1 0
1 1 0 1 1 1 0 1 0
1 1 0 1 1 1 0 1 0
1 1 0 0 0 1 1 1 0
1 1 0 0 1 1 0 0 1
1 1 0 0 1 1 1 1 0
1 1 0 0 1 1 1 1 1
1 1 0 0 1 1 0 0 0
1 1 0 0 1 1 1 1 0
1 1 0 0 1 1 0 1 0
1 1 0 0 1 1 0 1 0
1 1 0 0 1 1 0 0 0
1 1 0 1 1 1 0 1 0
0 1 0 1 1 1 0 1 0
0 1 0 1 1 1 0 1 0
0 1 0 0 1 1 0 0 1
0 1 0 0 1 1 0 0 0
0 1 0 0 1 1 0 1 1
1 1 0 0 1 1 0 1 1
1 1 0 1 1 1 0 0 0
1 1 0 1 1 1 0 1 1
1 1 0 0 1 1 0 1 0
1 1 0 0 1 1 0 1 1
1 1 0 0 1 1 0 1 1
1 1 0 0 1 1 0 1 1
1 1 0 0 0 1 0 1 1
1 1 0 1 1 1 0 1 1
1 1 0 0 1 1 0 1 1
1 1 0 1 1 1 0 1 1
1 1 0 0 1 1 0 1 1
1 1 0 1 1 1 0 1 0
1 1 0 0 1 1 0 1 1
1 1 0 0 1 1 0 1 0
1 1 0 0 1 1 0 1 0
1 1 0 0 1 1 0 1 0
1 1 0 0 1 1 0 1 0
1 1 0 0 1 1 0 0 0
1 1 0 1 1 1 0 1 1
1 1 0 0 1 1 0 1 0
1 1 0 0 1 1 0 1 1
1 1 0 1 1 1 0 0 0
1 1 0 1 1 1 0 0 1
1 1 0 1 0 1 0 0 1
1 1 0 1 1 1 0 0 1
1 1 0 1 1 1 0 0 0
1 1 0 0 1 1 0 0 1
1 1 0 0 1 1 0 1 1
1 1 0 1 1 1 0 0 1
1 1 0 1 1 1 0 0 1
1 1 0 0 1 0 0 0 0
1 1 0 0 1 1 0 1 1
1 1 0 1 1 1 0 1 1
1 1 0 0 1 1 0 1 1
1 1 0 1 1 1 0 1 0
1 1 0 1 0 1 0 0 0
1 1 0 0 0 1 0 1 1
1 1 0 0 1 1 0 0 1
1 1 0 0 1 1 0 0 1
1 1 0 0 1 0 0 1 0
1 1 0 0 0 1 0 0 0
1 1 0 0 0 1 0 0 0
1 1 0 0 0 1 1 0 0
1 1 0 0 0 1 0 1 1
1 1 0 0 1 1 1 1 1
1 1 0 0 0 1 0 1 1
1 1 0 0 1 1 1 1 0
1 1 0 0 1 1 0 1 1
1 1 0 0 1 1 1 1 1
1 1 0 0 1 1 0 0 1
1 1 0 0 0 1 1 1 0
1 1 0 0 1 1 0 0 1
1 1 0 0 1 1 1 0 0
1 1 0 0 1 0 1 1 0
1 1 0 0 1 1 1 1 1
1 1 0 0 1 1 1 1 1
1 1 0 0 1 0 1 1 1
1 1 0 0 1 1 0 1 0
1 1 0 0 0 0 1 0 0
1 1 0 0 1 1 0 1 1
1 1 0 0 0 0 0 0 1
1 1 0 0 1 0 1 0 1
1 1 0 0 0 1 1 1 1
1 1 0 0 1 1 0 1 0
1 1 0 0 1 1 0 1 1
1 1 0 0 1 1 0 0 1
1 1 0 0 1 1 0 1 1
1 1 0 0 1 1 1 1 1
1 1 0 0 1 1 0 1 1
1 1 0 0 1 1 0 1 1
1 1 0 0 0 1 0 1 1
1 1 0 0 0 1 1 1 1
1 1 0 0 1 0 0 1 1
1 1 0 0 1 1 0 1 0
1 1 0 0 1 0 1 0 1
1 1 0 0 0 0 0 1 1
1 1 0 0 1 1 1 1 1
1 1 0 0 1 1 0 1 1
1 1 0 0 1 1 0 1 1
1 1 0 0 1 1 0 1 1
1 1 0 0 0 0 1 1 0
1 1 0 0 0 1 0 1 1
1 1 0 0 0 1 0 1 1
1 1 0 0 0 0 0 1 1
1 1 0 0 0 0 0 1 0
1 1 0 0 1 1 0 1 0
1 1 0 0 1 0 0 1 0
1 1 0 0 0 0 0 1 1
1 1 0 0 0 0 0 1 0
1 1 0 0 0 0 0 1 1
1 1 0 0 0 0 0 1 1
1 1 0 0 0 0 0 1 1
1 1 0 0 0 0 0 1 1
1 1 0 0 0 0 0 1 1
1 1 0 0 0 0 0 1 1
1 1 0 0 0 0 0 1 1
1 1 0 0 0 0 0 1 1
1 1 0 0 0 0 0 1 0
1 1 0 0 0 0 0 0 1
1 1 0 0 0 0 0 0 1
1 1 0 0 0 0 0 1 1
1 1 0 0 0 0 0 1 1
1 1 0 0 1 0 0 1 1
1 1 0 0 1 0 0 0 1
1 1 0 0 1 0 0 1 1
1 1 0 0 0 0 0 1 1
1 1 0 0 0 0 0 0 1
1 1 0 0 1 0 0 1 1
1 1 0 0 0 0 0 0 1
1 1 0 0 0 1 0 1 1
1 1 0 0 0 0 0 1 1
1 1 0 0 0 0 0 1 1
1 1 0 0 0 0 0 1 1
1 1 0 0 0 0 0 1 1
1 1 0 0 0 1 0 1 0
1 1 0 0 0 1 0 1 1
1 1 0 0 0 1 0 1 1
1 1 0 0 0 1 0 1 1
1 1 0 0 0 1 0 1 1
1 1 0 0 0 1 0 1 1
1 1 0 0 0 0 0 1 1
1 1 0 0 1 0 0 1 1
1 1 0 0 0 0 0 1 0
1 1 0 0 0 1 0 1 1
1 1 0 0 0 0 0 1 1
1 1 0 0 0 1 0 1 1
1 1 1 0 0 1 0 1 1
1 1 1 0 0 1 0 1 1
1 1 0 0 1 1 0 1 1
1 1 1 0 0 1 0 1 1
1 1 1 0 0 1 0 0 1
1 1 1 0 0 0 0 1 1
1 1 1 0 1 0 0 1 1
1 1 0 0 0 1 0 1 1
1 1 0 0 1 1 0 1 1
1 1 0 0 1 1 0 0 0
1 1 0 0 1 0 0 1 1
1 1 0 0 1 1 0 1 1
1 1 0 0 1 1 0 1 1
1 1 0 0 1 0 0 1 1
1 1 0 0 1 1 0 1 1
1 1 0 0 0 1 0 1 1
1 1 0 0 1 1 0 1 1
1 1 0 0 0 1 0 1 1
1 1 1 0 0 1 0 1 0
1 1 1 0 1 1 1 1 0
1 1 0 0 0 0 0 0 0
1 1 1 0 1 1 0 1 1
1 1 0 0 1 1 0 1 0
1 1 0 0 1 1 0 1 1
1 1 1 0 0 0 0 1 1
1 1 1 0 1 0 0 0 1
1 1 1 0 0 1 0 1 1
1 1 1 0 0 1 0 1 1
1 1 0 0 1 1 0 1 0
1 1 1 0 0 1 0 1 1
1 1 1 0 1 1 0 1 1
1 1 1 0 1 0 0 1 0
1 1 0 0 1 1 0 1 1
1 1 1 0 1 1 0 0 1
1 1 0 0 0 1 0 1 1
1 1 0 0 1 1 0 0 1
1 1 0 0 1 1 0 1 0
1 1 1 0 0 1 0 1 1
1 1 1 0 1 1 0 1 0
1 1 0 0 0 1 0 0 1
1 1 1 0 0 1 0 1 0
1 1 1 0 0 0 0 1 1
1 1 1 0 0 1 0 1 1
1 1 1 0 0 1 0 1 1
1 1 1 0 0 0 0 1 1
1 1 1 0 0 0 0 1 1
1 1 0 0 0 0 0 1 1
1 1 1 0 0 0 0 1 1
1 1 1 0 0 0 0 1 1
1 1 0 0 1 0 0 1 1
1 1 1 0 1 1 0 1 1
1 1 0 0 1 0 0 1 1
1 1 1 0 1 0 0 1 1
1 1 1 0 0 1 0 1 1
1 1 1 0 0 0 0 1 1
1 1 1 0 0 0 0 1 0
1 1 1 0 0 1 1 1 1
1 1 1 0 1 1 1 1 1
1 1 1 0 1 0 1 1 0
1 1 0 0 0 1 1 1 1
0 1 1 0 1 1 0 1 1
1 1 1 0 1 1 1 1 0
1 1 1 0 0 1 1 1 1
1 1 1 0 1 1 1 0 1
1 1 1 0 0 1 1 1 1
1 1 1 0 1 1 0 1 0
1 1 1 0 0 1 0 0 1
1 1 1 0 0 1 0 1 1
1 1 1 0 0 1 0 1 0
1 1 1 0 0 1 0 1 0
1 1 1 0 1 1 0 1 1
1 1 1 0 0 1 0 1 0
1 1 1 0 0 1 0 0 1
1 1 1 0 0 1 0 1 0
1 1 1 0 0 0 0 1 0
1 1 1 0 0 1 0 1 1
1 1 1 0 0 1 0 0 0
1 1 1 0 0 1 0 1 1
1 1 1 0 0 1 0 1 1
1 1 1 0 1 1 0 1 1
1 1 0 0 1 1 0 1 1
1 1 1 0 0 1 0 1 1
1 1 0 0 0 1 0 1 0
1 1 0 0 1 1 0 1 1
1 1 0 0 1 1 0 1 0
1 1 0 0 1 1 0 1 0
1 1 0 0 0 1 0 1 0
1 1 0 0 1 1 0 1 0
1 1 0 0 1 1 0 1 0
1 1 0 0 1 1 0 1 0
1 1 0 0 1 1 0 1 0
1 1 0 0 0 1 0 1 0
1 1 0 0 0 0 0 1 0
1 1 0 0 0 0 0 1 0
1 1 0 0 0 1 0 1 0
1 1 0 0 0 1 0 1 0
1 1 0 0 0 1 0 1 0
1 1 0 0 0 1 0 1 0
1 1 0 0 0 1 0 1 0
1 1 0 0 0 1 0 1 0
1 1 0 0 1 1 0 1 0
1 1 0 0 1 1 0 1 0
1 1 0 0 1 0 0 1 0
1 1 0 0 0 1 0 1 0
1 1 0 0 0 0 0 1 0
1 1 0 0 0 1 0 1 0
1 1 0 0 0 0 0 1 0
1 1 0 0 0 1 0 1 0
1 1 0 1 0 1 0 1 0
1 1 0 0 1 0 0 1 0
1 1 0 0 0 0 0 1 0
1 1 0 0 1 1 1 0 0
1 1 0 0 1 1 1 1 0
1 1 0 0 0 1 0 1 0
1 1 0 0 1 0 0 1 0
1 1 0 0 1 1 0 1 0
1 1 0 0 0 1 0 1 0
1 1 0 0 1 1 0 1 0
1 1 0 0 1 0 0 1 0
1 1 0 0 1 0 0 1 0
1 1 0 0 0 0 0 1 0
1 1 0 0 1 1 1 1 0
1 1 0 0 1 1 0 1 0
1 1 0 0 1 1 0 1 0
1 1 0 0 0 1 0 1 0
1 1 0 0 1 0 0 1 0
1 1 0 0 1 1 0 1 0
1 1 0 0 0 1 0 1 0
1 1 0 0 0 1 0 1 0
1 1 0 0 0 1 0 1 0
1 1 0 0 0 1 0 1 0
1 1 0 0 0 0 0 1 0
1 1 0 0 0 0 0 1 0
1 1 0 0 0 0 0 1 0
1 1 0 0 0 1 0 1 0
1 1 0 0 0 1 0 1 0
1 1 0 0 1 1 0 1 0
1 1 0 0 0 0 0 1 0
1 1 0 0 1 1 0 1 0
1 1 0 0 1 1 0 1 0
1 1 0 0 0 1 0 1 0
1 1 0 0 1 1 0 1 0
1 1 0 0 1 1 1 1 0
1 1 1 1 0 1 0 1 0
1 1 1 0 0 0 0 1 0
1 1 0 0 1 0 0 0 0
1 1 1 0 1 1 0 1 0
1 1 1 0 1 1 0 1 0
1 1 0 0 0 0 0 1 0
1 1 1 0 1 0 0 1 0
1 1 0 0 1 1 0 1 0
1 1 0 0 1 0 0 1 0
1 1 0 0 0 0 0 1 0
1 1 0 0 0 1 0 1 0
1 1 0 0 1 1 0 1 0
1 1 0 0 0 1 0 1 0
1 1 0 0 1 0 0 1 0
1 1 0 0 0 1 0 1 0
1 1 0 0 0 0 0 1 0
1 1 0 0 0 0 0 1 0
1 1 0 0 0 0 0 1 0
0 1 0 0 0 1 0 0 0
1 1 0 0 0 1 0 1 0
1 1 0 0 0 1 0 1 0
1 1 0 0 0 1 0 1 0
1 1 0 0 0 1 1 1 0
0 1 0 0 0 1 0 1 1
0 1 0 0 0 1 0 1 1
1 1 0 0 0 0 0 1 0
1 1 0 0 0 1 0 1 0
1 1 0 0 0 1 0 1 0
1 1 0 0 0 0 0 1 0
1 1 0 0 0 0 0 1 0
0 1 0 0 0 1 0 1 0
0 1 0 0 0 1 1 0 0
0 1 0 0 0 1 0 1 0
0 1 0 0 0 1 1 0 0
0 1 0 0 0 1 1 1 0
0 1 0 0 0 1 1 1 0
0 1 0 0 0 1 0 1 0
0 1 1 0 0 1 0 1 0
0 1 1 0 0 1 1 1 0
0 1 0 0 0 1 0 1 0
0 1 0 0 0 0 0 0 0
0 1 1 0 0 0 1 1 0
1 1 1 0 0 1 0 0 0
0 1 1 0 0 1 0 1 0
0 1 1 0 0 0 0 0 0
0 1 0 0 0 1 0 1 0
0 1 1 0 0 1 0 1 0
0 1 0 0 0 0 0 1 0
0 1 0 0 0 1 0 1 0
0 1 0 0 0 1 0 1 0
0 1 0 0 0 1 0 1 0
0 1 1 0 0 0 1 1 0
0 1 1 0 0 1 1 1 0
0 1 1 0 0 1 1 1 0
0 1 0 0 0 0 0 1 0
1 1 1 0 0 1 1 1 0
1 1 1 0 0 1 0 1 0
0 1 1 0 0 1 0 1 0
0 1 1 0 0 1 0 1 0
0 1 0 0 0 1 0 1 0
1 1 0 0 0 0 0 1 0
0 1 1 0 0 0 0 1 0
0 1 1 0 0 1 0 0 0
0 1 1 0 0 0 0 1 0
0 1 1 0 0 1 0 1 0
0 1 1 0 0 1 0 1 0
0 1 1 0 0 1 0 1 0
0 1 0 0 0 0 0 1 0
0 1 0 0 0 1 0 1 0
1 1 1 0 0 0 0 1 0
0 1 1 0 0 1 0 1 0
1 1 0 0 0 1 0 1 0
1 1 1 0 0 1 0 1 0
1 1 1 0 0 1 0 1 0
0 1 1 0 0 1 0 1 0
1 1 0 0 0 1 0 1 0
0 1 1 0 0 1 0 1 0
0 1 0 0 0 0 0 1 0
0 1 0 0 0 1 0 0 0
1 1 0 0 0 1 0 1 0
0 1 1 0 0 0 0 1 0
0 1 1 0 0 1 0 1 0
1 1 0 0 0 0 0 1 0
0 1 1 0 0 0 0 1 0
1 1 0 0 0 1 0 1 0
1 1 1 0 0 1 0 1 0
0 1 1 0 0 1 0 1 0
0 1 0 0 0 1 0 1 0
1 1 0 0 0 1 0 1 0
1 1 0 0 0 0 0 1 0
1 1 0 0 0 1 0 1 0
1 1 0 0 0 0 0 1 0
1 1 0 0 0 1 0 1 0
1 1 0 0 0 0 0 1 0
1 1 0 0 0 0 0 1 0
1 1 0 0 0 0 0 1 0
1 1 0 0 0 0 0 1 0
1 1 0 0 0 1 1 1 0
1 1 0 0 0 0 0 1 0
1 1 0 0 0 1 0 1 0
1 1 0 0 0 1 0 1 0
1 1 0 0 0 1 1 1 0
1 1 0 0 0 1 1 1 0
1 1 0 0 0 1 1 1 0
1 1 0 0 0 1 1 0 0
1 1 0 0 0 1 1 1 0
1 1 0 0 0 1 1 1 0
1 1 0 0 0 1 1 1 0
1 1 1 0 0 0 1 1 0
1 1 0 0 0 1 1 1 0
1 1 1 0 0 1 0 1 0
1 1 1 0 0 1 1 0 0
1 1 1 0 0 0 0 1 0
1 1 0 0 1 1 1 1 0
1 1 0 0 0 0 1 1 0
1 1 0 0 1 1 1 1 0
1 1 1 0 1 0 0 1 0
1 1 0 0 1 0 0 1 0
1 1 0 0 1 1 1 1 0
1 1 0 0 0 1 0 1 0
1 1 0 0 1 1 1 1 0
1 1 1 0 0 1 0 1 0
1 1 1 0 1 0 0 1 0
1 1 1 0 1 0 0 1 0
1 1 0 0 0 0 0 1 0
1 1 0 0 1 1 0 1 0
1 1 1 0 0 0 0 1 0
1 1 1 0 1 1 0 1 0
1 1 1 0 0 1 0 1 0
1 1 0 0 0 1 1 1 0
1 1 0 0 1 1 1 1 0
1 1 0 0 1 1 0 1 0
1 1 1 0 0 0 0 1 0
1 1 1 0 0 1 1 1 0
1 1 1 0 1 1 1 1 0
1 1 1 0 1 1 1 1 0
1 1 1 0 0 0 0 1 0
1 1 1 0 1 1 0 1 0
1 1 1 0 0 1 1 1 0
1 1 1 0 0 1 0 1 0
1 1 0 0 0 1 1 0 0
1 1 0 0 0 0 1 1 0
1 1 1 0 0 1 1 1 0
1 1 0 0 0 1 0 1 0
1 1 0 0 1 1 1 1 0
1 1 1 0 1 1 0 1 0
1 1 0 0 1 1 1 1 0
1 1 0 0 1 1 0 1 0
1 1 1 0 1 0 0 0 0
1 1 1 0 0 1 1 1 0
1 1 0 0 0 1 1 1 0
1 1 1 1 1 1 1 1 0
1 1 1 1 0 0 1 0 0
1 1 0 0 0 1 1 1 0
1 1 1 1 1 0 1 1 0
1 1 1 1 0 1 1 1 0
1 1 0 1 1 1 1 1 0
1 1 0 0 1 0 1 1 0
1 1 0 1 1 1 1 1 0
1 1 0 1 1 1 1 1 0
1 1 1 1 1 1 1 1 0
1 1 0 1 0 1 1 1 0
1 1 1 1 1 1 1 1 0
1 1 0 0 1 1 0 1 0
1 1 1 1 1 1 1 1 0
1 1 0 1 1 1 0 1 0
1 1 0 1 0 0 1 1 0
1 1 0 0 0 1 1 1 0
1 1 0 0 0 1 0 1 0
1 1 1 0 0 1 0 1 0
1 1 1 0 0 1 1 1 0
1 1 0 0 1 1 0 1 0
1 1 1 0 0 1 0 1 0
1 1 1 0 0 1 0 1 0
1 1 1 0 0 1 0 0 0
1 1 0 0 0 1 0 0 0
1 1 1 0 0 1 0 1 0
1 1 1 0 0 1 0 1 0
1 1 1 0 0 1 0 1 0
1 1 1 0 0 1 0 1 0
1 1 0 0 0 1 1 1 0
1 1 1 0 0 1 0 0 0
1 1 1 0 0 1 1 1 0
1 1 1 0 0 1 0 1 0
1 1 1 0 0 1 0 1 0
1 1 1 0 0 1 0 1 0
1 1 1 0 0 0 0 1 0
1 1 1 0 0 1 0 1 0
1 1 1 0 0 1 0 1 0
1 1 1 0 0 0 1 1 0
1 1 1 0 0 1 1 1 0
1 1 1 0 0 1 1 1 0
1 1 0 0 0 0 1 1 0
1 1 1 0 0 0 1 1 0
1 1 0 0 0 0 0 1 0
1 1 1 0 0 1 0 1 0
1 1 1 0 0 1 0 1 0
1 1 0 0 1 1 0 1 0
1 1 1 0 0 1 0 1 0
1 1 1 0 0 1 0 1 0
0 1 1 0 0 1 1 1 0
1 1 0 0 0 1 0 0 0
1 1 0 0 0 1 1 1 0
1 1 1 0 0 0 0 1 0
1 1 1 0 0 1 0 1 0
1 1 0 0 0 1 0 1 0
1 1 0 0 1 1 0 1 0
0 1 0 0 1 1 0 1 0
1 1 1 0 1 1 0 1 0
0 1 0 0 0 1 0 1 0
0 1 1 0 1 1 0 1 0
0 1 0 0 1 1 0 1 0
1 1 1 0 0 1 1 1 0
1 1 0 0 1 1 1 1 0
1 1 1 0 1 0 0 1 0
1 1 1 0 1 0 0 1 0
1 1 1 0 1 0 0 0 0
1 1 1 0 1 1 0 0 0
1 1 1 0 1 1 0 0 0
1 1 1 0 0 1 0 1 0
1 1 1 0 1 1 0 1 0
1 1 0 0 1 1 0 1 0
1 1 0 0 1 0 0 1 0
1 1 1 0 1 0 0 1 0
1 1 1 0 1 1 0 1 0
1 1 1 0 1 0 0 0 0
1 1 1 0 1 0 0 1 0
1 1 1 0 1 1 0 1 0
1 1 1 0 1 1 0 1 0
1 1 0 0 0 1 0 1 0
1 1 0 0 1 1 0 1 0
1 1 0 0 1 0 0 1 0
1 1 1 0 1 1 0 1 0
1 1 0 0 1 1 0 1 0
0 1 1 0 1 0 0 0 0
1 1 0 0 1 1 0 1 0
1 1 1 0 1 1 0 1 0
1 1 1 0 1 0 0 1 0
0 1 1 0 1 0 0 1 0
1 1 1 0 1 1 0 1 0
1 1 0 0 0 1 0 1 0
1 1 0 0 1 1 0 1 0
1 1 0 0 1 0 0 1 0
1 1 0 0 1 0 0 0 0
1 1 0 0 0 1 0 1 0
1 1 0 0 1 1 0 1 0
1 1 0 0 1 1 0 1 0
1 1 0 0 1 1 0 1 0
1 1 0 0 0 1 0 0 0
1 1 0 0 1 1 0 1 0
1 1 0 0 0 1 0 0 0
1 1 0 0 1 1 0 1 0
0 1 0 0 1 1 0 0 0
0 1 0 0 1 1 0 1 0
0 1 0 0 0 1 0 1 0
1 1 0 0 1 0 0 1 0
1 1 0 0 1 1 0 0 0
1 1 0 0 1 0 0 1 0
1 1 0 0 1 1 0 1 0
1 1 0 0 1 0 0 1 0
1 1 0 0 1 1 0 1 0
1 1 0 0 1 1 0 1 0
0 1 1 0 1 1 0 1 0
1 1 0 0 1 0 0 0 0
1 1 0 0 1 1 0 1 0
1 1 0 0 1 0 0 1 0
1 1 0 0 1 0 0 1 0
1 1 1 0 0 1 0 1 0
1 1 1 0 1 1 0 1 0
1 1 1 0 1 0 0 1 0
1 1 1 0 1 1 0 0 0
0 1 1 0 1 0 0 0 0
1 1 1 0 1 0 0 1 0
1 1 1 0 1 1 0 0 0
1 1 1 0 1 0 1 1 0
0 1 1 0 1 1 1 0 0
1 1 1 0 0 0 0 0 0
1 1 1 0 1 1 1 0 0
1 1 1 0 1 1 1 0 0
1 1 0 0 0 1 0 0 0
1 1 1 0 0 1 1 0 0
1 1 1 0 1 0 1 0 0
1 1 0 0 1 0 1 0 0
1 1 1 0 1 1 1 0 0
1 1 1 0 1 1 0 0 0
1 1 1 0 1 1 1 0 0
1 1 1 0 0 1 1 0 0
1 1 1 0 1 1 1 0 0
1 1 1 0 1 1 1 0 0
1 1 1 0 1 1 1 0 0
1 1 1 0 1 1 1 0 0
1 1 0 0 1 1 1 0 1
0 1 1 0 1 1 1 0 0
1 1 1 0 1 1 1 0 0
1 1 1 0 1 1 1 1 0
0 1 1 0 1 0 1 1 0
1 1 1 0 0 1 1 1 0
1 1 1 0 1 0 0 0 0
1 1 1 0 1 1 1 0 0
1 1 1 0 1 1 1 1 0
1 1 1 0 0 1 1 1 0
1 1 1 0 1 1 0 1 0
1 1 1 0 0 1 1 1 0
1 1 1 0 1 1 1 1 0
1 1 1 0 1 1 0 1 0
1 1 1 0 1 1 1 1 0
1 1 1 0 1 1 0 1 0
1 1 1 0 0 1 0 1 0
1 1 1 0 1 0 0 0 1
1 1 1 0 1 1 1 1 0
1 1 1 0 0 1 0 1 0
1 1 1 0 1 1 0 1 0
1 1 1 0 1 1 0 1 0
1 1 1 0 1 1 1 1 0
1 1 1 0 1 1 0 1 1
1 1 1 0 1 1 0 1 1
1 1 1 0 1 1 0 1 0
1 1 1 0 1 1 0 1 0
1 1 1 0 1 1 0 1 0
1 1 1 0 1 1 0 1 1
1 1 1 0 1 1 0 0 0
1 1 1 0 1 1 0 1 0
1 1 1 0 1 1 0 1 1
1 1 1 0 0 1 0 1 0
1 1 1 0 1 1 0 1 1
1 1 1 0 1 1 0 1 0
1 1 1 0 0 1 0 1 1
1 1 1 0 1 1 1 1 1
1 1 1 0 1 1 1 1 1
1 1 1 0 0 1 0 1 1
1 1 1 0 1 1 1 1 1
1 1 1 0 1 1 1 1 1
1 1 1 0 1 1 1 1 0
1 1 1 0 1 1 1 1 1
1 1 1 0 1 1 1 1 1
1 1 1 0 1 1 0 1 0
1 1 1 0 1 1 1 1 0
1 1 1 0 1 1 1 1 0
1 1 1 0 1 1 1 1 0
1 1 1 0 1 1 0 1 0
1 1 1 0 1 0 1 1 1
1 1 1 0 1 1 0 1 1
1 1 1 0 1 1 1 1 1
1 1 1 0 1 1 1 1 1
1 1 1 0 0 1 1 1 1
1 1 1 0 1 1 1 1 1
1 1 1 0 0 1 1 1 1
1 1 1 0 1 1 1 1 0
1 1 1 0 1 1 1 1 0
1 1 1 0 1 1 1 0 0
1 1 1 0 1 1 1 0 0
1 1 1 0 1 1 1 1 0
1 1 1 0 1 1 1 0 0
1 1 1 0 1 1 1 0 0
1 1 1 0 1 1 1 1 0
1 1 0 0 1 1 1 0 0
1 1 1 0 1 1 1 1 0
0 1 1 0 1 1 1 1 0
1 1 1 0 1 1 1 1 0
1 1 0 0 1 1 1 1 0
1 1 1 0 1 1 1 1 0
1 1 1 0 1 1 1 1 0
1 1 1 0 1 1 1 1 0
1 1 1 0 0 1 1 1 0
1 1 1 0 1 1 1 1 0
1 1 0 0 1 1 1 1 0
1 1 1 0 1 1 1 1 0
1 1 0 0 1 1 0 1 0
1 1 1 0 0 1 1 1 0
1 1 1 0 1 1 1 1 0
1 1 1 0 1 1 1 0 0
0 1 1 0 1 1 1 1 0
1 1 1 0 1 1 1 1 0
1 1 1 0 1 1 0 1 0
1 1 1 0 1 0 1 1 0
1 1 1 0 1 1 1 0 0
1 1 1 0 0 0 0 1 0
1 1 1 0 0 1 0 1 1
1 1 1 0 0 0 0 1 1
1 1 1 0 1 1 0 0 0
1 1 1 0 1 0 0 1 0
1 1 0 0 1 0 0 1 0
1 1 0 0 1 0 0 0 1
1 1 1 0 1 0 0 1 1
0 1 1 0 1 0 0 1 1
0 1 0 0 0 0 0 1 1
1 1 0 0 1 1 0 1 0
1 1 1 0 1 1 0 1 1
1 1 1 0 1 1 0 1 1
1 1 0 0 0 1 0 0 1
0 1 0 0 1 0 0 1 1
1 1 0 0 1 0 0 1 1
1 1 0 0 1 1 0 1 1
1 1 0 0 1 0 0 0 1
0 1 1 0 0 1 0 1 0
1 1 1 0 1 1 0 1 1
1 1 1 0 1 1 0 1 0
1 1 1 0 0 1 0 1 1
1 1 0 0 0 1 0 1 1
1 1 1 0 0 1 0 0 1
1 1 0 0 1 1 0 1 0
1 1 0 0 1 1 0 1 1
1 1 0 0 1 0 0 0 1
1 1 0 0 1 1 0 0 1
1 1 0 0 1 1 0 1 1
1 1 0 0 1 1 0 1 1
1 1 0 0 1 1 0 1 1
1 1 0 0 1 0 0 1 1
1 1 0 0 0 0 0 1 1
1 1 0 0 1 0 0 0 1
1 1 0 0 1 0 0 1 0
1 1 0 0 0 1 0 1 1
1 1 0 0 1 0 0 1 1
1 1 0 0 1 0 0 1 0
1 1 0 0 1 1 0 1 0
1 1 0 0 1 0 0 1 0
1 1 1 0 0 1 0 1 0
1 1 0 0 0 0 0 1 0
1 1 0 0 0 0 0 1 0
0 1 0 0 0 0 0 1 0
1 1 0 0 0 1 0 1 0
1 1 0 0 0 0 0 1 0
1 1 0 0 0 0 0 1 0
1 1 0 0 0 1 0 0 0
1 1 0 0 0 1 0 1 0
1 1 0 0 0 1 0 1 0
1 1 0 0 0 0 0 1 0
1 1 0 0 0 1 0 1 0
1 1 0 0 0 0 0 1 0
0 1 0 0 0 0 0 0 0
1 1 0 0 0 1 0 0 0
1 1 0 0 0 1 0 0 0
1 1 0 0 0 1 0 1 0
1 1 0 0 0 0 0 1 0
1 1 0 0 0 1 0 1 0
1 1 0 0 0 1 0 1 0
1 1 0 0 0 1 0 0 0
1 1 0 0 0 1 0 0 0
1 1 0 0 0 1 0 1 0
1 1 0 0 0 1 0 1 0
1 1 1 0 0 1 0 1 0
1 1 0 0 0 0 0 1 0
1 1 0 0 0 0 0 1 0
1 1 0 0 0 1 0 1 0
1 1 0 0 0 1 0 1 0
1 1 1 0 0 1 0 1 0
1 1 1 0 0 1 0 0 0
1 1 1 0 1 1 0 1 0
1 1 0 0 1 1 0 1 0
1 1 1 0 1 1 0 1 0
1 1 1 0 0 1 0 1 0
1 1 1 0 0 1 0 1 0
0 1 1 0 1 1 0 1 0
0 1 1 0 1 1 0 0 0
0 1 0 0 1 1 0 1 0
0 1 1 0 1 1 0 0 0
0 1 1 0 1 0 0 1 0
0 1 1 0 1 1 0 0 0
0 1 1 0 1 1 0 0 0
0 1 1 0 1 1 0 1 0
0 0 0 0 1 1 0 1 0
0 1 1 0 1 1 0 0 0
0 1 1 0 1 1 0 1 1
0 1 1 0 1 1 0 1 1
0 1 1 0 1 1 0 1 1
0 1 0 0 1 1 0 1 1
0 1 1 0 1 1 0 0 1
0 1 1 0 1 1 0 1 1
0 1 0 0 1 1 0 1 1
0 1 1 0 1 1 0 1 0
0 1 1 0 1 1 0 1 0
0 1 0 0 1 1 0 0 0
0 1 0 0 1 1 0 1 0
0 1 0 0 1 1 0 1 0
0 1 0 0 1 1 0 1 0
0 1 0 0 1 1 0 1 0
0 1 1 0 1 1 0 1 0
0 1 1 0 0 0 0 1 0
0 1 1 0 1 1 0 1 0
0 1 1 0 0 1 0 1 0
0 1 0 0 1 1 0 1 0
0 1 0 0 1 1 0 1 0
0 1 0 0 1 1 0 1 0
0 1 1 0 1 0 0 1 0
0 1 1 0 1 0 0 1 0
0 1 1 0 1 1 0 0 0
0 1 1 0 0 0 0 1 0
0 1 1 0 1 1 0 1 0
0 1 1 0 1 1 0 1 0
0 1 1 0 1 0 0 1 0
0 1 1 0 1 1 0 1 0
0 1 1 0 1 0 0 1 0
0 1 1 0 1 0 0 1 0
0 1 1 0 1 0 0 1 0
0 1 1 0 1 1 0 1 0
0 1 1 0 1 1 0 1 0
0 1 1 0 1 1 0 1 0
0 1 1 0 0 0 0 1 0
0 1 1 0 0 1 0 0 0
0 1 1 0 1 1 0 1 0
0 1 0 0 1 0 0 1 0
0 1 1 0 1 0 0 1 0
0 1 1 0 0 1 0 1 0
0 1 1 0 1 1 0 0 0
0 1 1 0 1 0 0 1 0
0 1 0 0 0 0 0 1 0
0 1 1 0 0 0 0 1 0
0 1 1 0 1 0 0 1 0
0 1 0 0 1 0 0 1 0
0 1 0 0 1 0 0 1 0
0 1 1 0 1 0 0 0 0
0 1 1 0 1 0 0 0 0
0 1 1 0 1 0 0 1 0
0 1 1 0 1 0 0 1 0
0 1 0 0 1 0 0 1 0
0 1 1 0 1 0 0 1 0
0 1 1 0 1 1 0 1 0
0 1 0 0 1 0 0 1 0
0 1 0 0 1 1 0 1 0
0 1 1 0 1 1 0 1 0
0 1 1 0 1 1 0 1 0
0 1 1 0 1 1 0 1 0
0 1 1 0 1 1 0 1 0
0 1 1 0 1 1 0 1 0
0 1 0 0 1 1 0 1 0
0 1 0 0 1 1 0 1 0
0 1 0 0 1 1 0 0 0
0 1 0 0 1 1 0 1 0
0 1 1 0 1 0 0 1 0
0 1 1 0 1 0 0 1 0
0 1 1 0 0 1 0 0 0
0 1 1 0 1 0 0 1 0
0 1 1 0 1 1 0 1 0
0 1 1 0 1 1 0 1 0
0 1 1 0 1 1 0 1 0
0 1 0 0 1 1 0 1 0
0 1 0 0 1 1 0 1 0
0 1 0 0 1 1 0 1 0
0 1 0 0 0 1 0 0 0
0 1 0 0 1 1 0 1 0
0 1 0 0 1 1 0 0 0
0 1 0 0 1 1 0 0 0
0 1 0 0 1 1 0 1 0
0 1 0 0 0 1 0 0 0
0 1 0 0 1 0 0 1 0
0 1 0 0 1 1 0 1 0
0 1 0 0 1 1 0 1 0
0 1 0 0 1 0 0 1 0
0 1 0 0 1 0 0 1 0
0 1 0 0 1 1 0 1 0
0 1 0 0 1 0 0 1 0
0 1 0 0 1 0 0 1 0
0 1 0 0 0 0 0 1 0
0 1 1 0 0 0 0 1 0
0 1 0 0 0 1 0 1 0
0 1 0 0 0 1 0 1 0
0 1 0 0 1 1 0 1 0
0 1 0 0 0 1 0 1 0
0 1 0 0 1 1 0 1 0
0 1 0 0 1 1 0 1 0
0 1 0 0 1 0 0 1 0
0 1 0 0 1 1 0 1 0
0 1 1 0 1 1 0 1 0
0 1 0 0 0 1 0 1 0
0 1 0 0 1 1 0 1 0
0 1 0 0 1 1 0 1 0
0 1 0 0 1 1 0 1 0
0 1 0 0 1 1 0 1 0
0 1 0 0 1 1 0 0 0
0 1 0 0 1 1 0 1 0
0 1 0 0 1 1 0 1 0
0 1 1 0 1 1 0 1 0
0 1 0 0 1 0 0 1 0
0 1 0 0 1 1 0 1 0
0 1 1 0 0 1 0 1 0
0 1 0 0 1 1 0 1 0
0 1 0 0 1 1 0 1 0
0 1 0 0 1 0 0 1 0
0 1 0 0 1 0 0 1 0
0 1 0 0 1 0 0 1 0
0 1 0 0 1 0 0 1 0
0 1 0 0 1 0 0 1 0
0 1 0 0 1 0 0 1 0
0 1 0 0 1 0 0 1 0
0 1 0 0 0 0 0 1 0
0 1 0 0 1 0 0 1 0
0 1 0 0 1 0 0 1 0
0 1 0 0 1 1 0 1 0
0 1 0 0 1 0 0 1 0
0 1 1 0 1 1 0 1 0
0 1 0 0 1 0 0 0 0
0 1 0 0 0 0 0 1 0
0 1 0 0 1 1 0 1 0
0 1 0 0 1 0 0 1 0
0 1 0 0 1 0 0 1 0
0 1 0 0 1 0 0 1 0
0 1 0 0 1 0 0 1 0
0 1 0 0 0 0 0 1 0
0 1 0 0 0 1 0 0 0
0 1 0 0 1 1 0 0 0
0 1 0 0 1 0 0 1 0
0 1 1 0 1 0 0 1 0
0 1 1 0 1 0 0 1 0
0 1 0 0 1 1 0 1 0
0 1 1 0 1 1 0 1 0
0 1 1 0 1 0 0 1 0
0 1 0 0 1 1 0 1 0
0 1 1 0 0 1 0 1 0
0 1 1 0 0 1 0 1 0
0 1 1 0 0 0 0 1 0
0 1 0 0 0 1 0 1 0
0 1 0 0 1 0 0 0 0
0 1 1 0 1 0 0 1 0
0 1 0 0 1 1 0 1 0
0 1 1 0 1 0 0 1 0
0 1 1 0 1 1 0 0 0
0 1 1 0 1 0 0 0 0
0 1 1 0 1 1 0 0 0
0 1 1 0 1 1 0 1 0
0 1 1 0 1 0 0 1 0
0 1 1 0 1 0 0 0 0
0 1 0 0 1 1 0 1 0
0 1 1 0 0 1 0 0 0
0 1 0 0 0 1 0 1 0
0 1 1 0 1 0 0 1 0
0 1 1 0 1 1 0 1 0
0 1 1 0 0 0 0 0 0
0 1 1 0 0 1 0 1 0
0 1 1 0 0 1 0 1 0
0 1 0 0 1 0 0 1 0
0 1 1 0 0 1 0 1 0
0 1 1 0 1 1 0 1 0
0 1 0 0 1 1 0 1 0
0 1 1 0 1 1 0 1 0
0 1 1 0 1 1 0 1 0
0 1 1 0 1 1 0 1 0
0 1 0 0 0 1 0 1 0
0 1 1 0 0 1 0 0 0
0 1 0 0 0 1 0 1 0
0 1 0 0 0 1 0 0 0
0 1 1 0 0 1 0 1 0
0 1 0 0 0 1 0 1 0
0 1 1 0 1 1 0 1 0
0 1 1 0 1 1 0 0 0
0 1 1 0 0 0 0 1 0
0 1 0 0 0 1 0 1 0
0 1 0 0 0 0 0 1 0
0 1 0 0 0 0 1 1 0
0 1 1 0 0 0 1 1 0
0 1 1 0 0 1 1 1 0
0 1 0 0 0 0 1 1 0
0 1 0 0 0 0 0 1 0
0 1 1 0 0 0 1 1 0
0 1 1 0 0 0 1 1 0
0 1 1 0 0 0 1 1 0
0 1 0 0 0 0 1 1 0
0 1 1 0 0 0 1 1 0
0 1 1 0 0 0 1 1 0
0 1 0 0 0 0 1 1 0
0 1 1 0 0 0 1 1 0
0 1 0 0 0 1 1 1 0
0 1 0 0 0 1 1 1 0
0 1 0 0 0 1 1 1 0
0 1 0 0 1 1 1 1 0
0 1 1 0 0 1 1 1 0
0 1 1 0 0 1 1 1 0
0 1 0 0 0 1 1 1 0
0 1 0 0 0 1 1 1 0
0 1 0 0 0 1 1 1 0
0 1 0 0 0 1 1 1 0
0 1 0 0 0 0 1 1 0
0 1 0 0 0 1 1 1 0
1 1 0 0 0 1 1 0 0
1 1 0 0 0 1 1 1 0
1 1 0 0 0 0 1 1 0
1 1 0 0 0 1 1 1 0
1 1 1 0 0 1 1 1 0
1 1 0 0 0 1 1 1 0
0 1 0 0 0 0 1 1 0
1 1 0 0 0 1 1 1 0
1 1 0 0 0 0 1 1 0
1 1 0 0 0 0 1 0 0
1 1 0 0 0 1 1 0 0
1 1 0 0 0 0 1 1 0
1 1 1 0 0 1 1 1 0
1 1 1 0 0 1 1 0 0
1 1 1 0 0 1 1 1 0
1 1 1 0 0 1 1 1 0
1 1 1 0 0 1 1 1 0
1 1 0 0 0 0 0 0 0
1 1 0 0 0 0 1 0 0
1 1 1 0 0 0 0 0 0
1 1 0 0 0 0 1 1 0
1 1 0 0 0 0 0 0 0
1 1 1 0 0 0 1 1 0
1 1 0 0 0 0 1 1 0
1 1 1 0 0 1 1 1 0
1 1 1 0 0 0 1 1 0
1 1 1 0 0 0 1 1 0
1 1 1 0 0 0 1 1 0
1 1 1 0 0 0 1 1 0
1 1 1 0 0 0 1 1 0
1 1 0 0 0 0 1 0 0
1 1 1 0 0 1 0 0 0
1 1 1 0 0 0 1 0 0
1 1 1 0 1 0 1 0 0
1 1 0 0 0 0 1 0 0
1 1 0 0 0 0 1 0 0
1 1 0 0 0 0 1 0 0
1 1 1 0 0 0 1 0 0
1 1 0 0 0 0 1 0 0
1 1 0 0 0 0 1 0 0
1 1 0 0 0 0 1 0 0
1 1 1 0 0 0 1 0 0
1 1 0 0 0 0 1 0 0
1 1 0 0 0 1 1 0 0
1 1 0 0 0 0 1 0 0
0 1 0 0 0 1 1 0 0
1 1 0 0 1 0 1 1 0
1 1 1 0 1 0 1 1 0
1 1 1 0 1 0 0 0 0
1 1 1 0 1 0 1 0 0
1 1 1 0 0 1 1 1 0
1 1 0 0 1 1 0 1 0
1 1 1 0 1 0 1 0 0
1 1 1 0 1 0 1 1 0
1 1 1 0 0 0 0 0 0
1 1 1 0 0 0 1 1 0
1 1 0 0 0 1 1 1 0
1 1 0 0 0 1 1 1 0
1 1 0 0 0 1 1 1 0
1 1 1 0 0 1 1 0 0
1 1 1 0 0 1 1 1 0
0 1 1 0 0 1 1 1 0
0 1 1 0 0 1 1 1 0
1 1 1 0 0 1 1 0 0
0 1 1 0 0 1 1 1 0
1 1 1 0 0 0 1 1 0
1 1 1 0 0 0 1 1 0
1 1 1 0 0 1 1 1 0
1 1 0 0 0 1 1 0 0
1 1 1 0 0 1 1 1 0
1 1 0 0 0 0 1 1 0
1 1 1 0 0 0 1 1 0
1 1 1 0 0 1 1 1 0
1 1 0 0 0 1 1 1 0
1 1 0 1 0 0 1 1 0
1 1 1 0 0 1 1 1 0
1 1 0 0 0 1 1 1 0
1 1 0 0 0 1 1 1 0
1 1 0 1 1 1 1 1 0
1 1 1 0 0 1 1 0 0
1 1 0 0 1 1 1 1 0
1 1 1 0 0 0 1 0 0
1 1 1 0 0 1 1 0 0
1 1 0 0 0 1 1 1 0
1 1 0 0 0 1 1 0 0
1 1 0 0 0 1 1 0 0
1 1 0 0 0 0 1 1 0
1 1 0 0 0 0 1 1 0
1 1 1 0 0 1 1 1 0
1 1 1 0 0 0 1 1 0
1 1 1 0 1 0 0 0 0
1 1 0 0 0 0 1 1 0
1 1 1 0 1 0 1 1 0
1 1 1 0 0 0 1 1 0
1 1 0 0 0 0 1 1 0
1 1 1 0 0 0 1 0 0
1 1 0 1 0 0 1 0 0
1 1 1 0 0 0 1 0 0
1 1 0 0 0 0 1 1 0
1 1 1 0 0 0 1 0 0
1 1 0 0 0 0 0 1 0
1 1 0 0 0 0 1 0 0
1 1 0 0 0 0 0 1 0
1 1 0 0 0 1 0 0 0
1 1 0 0 0 1 1 0 0
1 1 0 0 0 1 1 1 0
1 1 0 0 0 1 1 1 0
1 1 0 1 0 1 1 1 0
1 1 0 1 0 1 1 1 0
1 1 0 0 0 1 1 1 0
1 1 0 0 0 1 0 1 0
1 1 0 0 0 1 1 0 0
1 1 0 0 1 1 1 0 0
1 1 0 0 1 1 1 0 0
1 1 0 0 1 1 1 1 0
1 1 0 0 0 0 1 1 0
1 1 0 0 0 1 1 1 0
1 1 0 0 1 0 1 1 0
1 1 0 0 1 0 1 1 0
1 1 0 0 0 1 0 0 0
1 1 0 0 0 1 1 1 0
1 1 0 0 0 1 0 1 0
1 1 0 0 1 1 1 1 0
1 1 0 0 1 0 1 1 0
1 1 0 0 0 0 1 1 0
1 1 0 0 1 0 1 0 0
1 1 0 0 0 0 1 0 0
1 1 0 0 0 0 1 0 0
1 1 0 0 1 0 0 0 0
1 1 0 0 1 1 1 1 0
1 1 0 0 0 0 1 1 0
1 1 0 0 0 0 1 1 0
1 1 0 0 0 0 1 0 0
1 1 0 0 1 0 1 1 0
1 1 0 0 1 0 1 0 0
1 0 0 0 1 1 0 0 0
1 1 0 0 1 1 0 0 0
1 1 0 0 1 1 1 0 0
1 1 0 0 1 0 1 0 0
1 1 0 0 0 0 1 0 0
1 1 0 0 0 0 0 0 0
1 1 0 0 0 0 1 0 0
1 1 0 1 0 0 1 1 0
1 1 0 1 0 0 1 1 0
1 1 0 1 0 0 1 1 0
1 1 0 1 0 1 1 1 0
1 1 0 0 0 0 1 0 0
1 1 0 0 1 1 1 1 0
1 1 0 1 1 1 1 1 0
1 1 0 1 0 0 1 0 0
1 1 0 1 0 0 1 1 0
1 1 0 1 1 1 1 1 0
1 1 0 1 1 0 1 1 0
1 1 0 1 0 0 1 1 0
1 1 0 1 1 0 1 1 0
1 1 0 1 0 0 1 1 0
1 1 0 0 0 0 1 1 0
1 1 0 1 1 1 1 1 0
1 1 0 1 1 1 1 0 0
1 1 0 1 1 0 1 1 0
1 1 0 1 0 1 1 1 0
1 1 0 0 0 0 1 1 0
1 1 0 1 0 1 1 0 0
1 1 0 1 0 0 1 0 0
1 1 0 1 1 1 1 1 0
1 1 0 1 1 1 1 0 0
1 1 0 1 0 1 1 1 0
1 1 0 1 1 1 0 0 0
1 1 0 1 1 0 1 1 0
1 1 0 1 1 1 1 0 0
1 1 0 0 1 0 1 1 0
1 1 0 1 1 1 1 1 0
1 1 0 1 1 1 1 0 0
1 1 0 1 0 0 0 0 0
1 1 0 0 0 1 1 1 0
1 1 0 0 0 0 1 1 0
1 1 0 1 0 1 1 0 0
1 1 0 1 0 0 1 0 0
1 1 0 0 0 1 1 1 0
1 1 1 0 0 0 0 1 0
1 1 1 0 0 0 0 1 0
1 1 1 1 0 0 1 1 0
1 1 0 1 1 0 1 1 0
1 1 0 1 0 0 0 1 0
0 1 1 1 0 0 1 0 0
1 1 1 0 0 0 1 1 0
1 1 0 0 0 0 1 1 0
1 1 0 1 0 0 1 1 0
1 1 0 0 1 0 0 0 0
1 1 1 0 1 1 1 0 0
1 1 0 0 1 1 1 0 0
1 1 0 0 1 1 1 0 0
1 1 1 0 0 1 1 1 0
1 1 0 0 1 0 1 1 0
1 1 0 0 1 0 1 1 0
0 1 0 0 0 0 0 1 0
1 1 0 0 1 0 1 1 0
1 1 0 0 1 0 1 1 0
1 1 0 0 1 0 1 1 0
0 1 0 0 0 0 0 1 0
1 1 0 0 1 0 0 0 0
1 1 0 0 1 0 0 1 0
1 1 0 0 1 0 0 1 0
1 1 0 0 1 0 0 1 0
1 1 0 1 1 0 0 1 0
1 1 0 1 1 0 0 1 0
1 1 0 0 1 0 0 1 0
1 1 0 0 1 0 0 1 0
1 1 0 0 1 0 1 1 1
1 1 0 0 0 0 0 0 0
1 1 0 0 1 0 0 1 0
1 1 0 0 1 0 0 1 0
1 1 0 0 1 0 1 1 0
1 0 0 0 1 0 0 1 0
1 1 0 1 1 0 1 0 0
1 1 0 1 1 0 1 0 0
1 1 0 1 1 0 1 0 0
1 1 0 0 1 0 1 0 0
1 1 0 0 1 0 0 1 0
1 1 0 1 0 0 0 1 0
0 1 0 1 1 0 1 1 0
0 0 0 0 0 0 1 1 0
1 1 0 1 1 0 1 0 0
1 1 0 0 1 0 1 1 0
1 1 0 1 0 1 1 1 0
0 1 0 1 0 0 1 1 0
0 1 0 1 1 0 1 1 0
0 1 0 0 1 0 1 1 0
0 1 0 1 0 0 1 1 0
0 1 0 0 1 0 1 0 0
0 1 0 0 1 0 1 0 0
1 1 0 0 1 0 1 0 0
1 1 0 0 1 0 1 0 0
1 1 0 0 0 0 1 0 0
1 1 0 0 0 0 1 0 0
1 1 0 0 0 0 0 1 0
1 1 0 0 0 0 1 0 0
1 1 0 0 0 1 1 0 0
1 1 0 1 0 0 1 0 0
1 1 0 1 1 1 0 0 0
1 1 0 1 0 0 1 0 0
1 1 0 1 0 1 1 0 0
1 1 0 0 0 0 1 1 0
1 1 0 0 0 0 1 1 0
1 1 0 0 0 1 1 1 0
1 1 0 0 1 0 1 1 0
1 1 0 0 1 1 1 1 0
1 1 0 0 1 1 1 1 0
1 1 0 0 0 0 1 1 0
1 1 0 0 0 0 1 0 0
1 1 0 1 0 0 1 1 0
1 1 0 1 0 0 1 1 0
1 1 0 1 0 0 1 1 0
1 1 0 1 1 0 1 1 0
1 1 0 1 1 1 1 1 0
0 1 0 1 0 0 1 1 0
0 1 0 1 1 1 1 0 0
0 1 0 1 1 0 1 0 0
1 1 0 0 1 0 1 1 0
1 1 0 0 1 1 1 1 0
0 1 0 1 1 1 1 0 0
1 1 0 1 1 0 1 1 0
1 1 0 1 1 1 1 1 0
0 1 0 1 1 1 1 1 0
1 1 0 1 0 1 0 1 0
0 1 0 1 0 0 1 1 0
1 1 0 0 0 0 1 1 0
1 1 0 0 1 0 1 1 0
1 1 0 0 1 1 1 1 0
0 1 0 0 0 1 0 0 0
1 1 0 0 1 0 1 0 0
1 1 0 1 1 1 1 1 0
1 1 0 0 1 0 1 1 0
1 1 1 0 1 1 1 1 0
1 1 1 0 0 0 1 1 0
1 1 0 1 1 1 1 1 0
0 1 1 0 1 0 1 0 0
1 1 1 1 1 1 1 1 0
1 1 1 1 1 1 1 1 0
1 1 0 1 1 1 1 1 0
1 1 0 1 0 1 1 0 0
0 1 0 1 1 1 1 0 0
1 1 0 1 1 1 1 1 0
1 1 0 0 1 0 1 1 0
0 1 0 0 0 1 1 1 0
1 1 0 0 1 1 1 1 0
1 1 0 0 1 1 1 1 0
1 1 0 1 1 1 1 1 0
0 1 0 1 1 1 1 0 0
0 1 0 0 1 0 1 1 0
1 1 0 0 1 0 1 1 0
0 1 0 0 1 1 1 1 0
0 0 0 0 1 0 1 1 0
0 1 0 0 0 0 1 0 0
0 1 0 1 1 0 1 1 0
0 1 0 1 1 0 1 1 0
0 1 0 0 1 0 1 1 0
0 1 0 1 0 1 1 1 0
0 1 0 1 1 0 1 1 0
1 1 0 0 0 1 1 0 0
1 1 0 1 1 0 1 0 0
1 1 0 0 1 0 1 1 0
1 1 0 1 1 0 1 1 0
1 1 0 0 1 1 1 1 0
1 1 0 0 1 1 0 1 0
1 1 0 0 1 0 1 0 0
1 1 1 0 1 0 1 0 0
1 1 1 0 1 0 1 1 0
1 1 0 0 1 0 1 1 0
1 1 1 1 1 0 1 1 0
1 1 1 1 1 0 1 1 0
1 1 1 1 1 0 1 1 0
1 1 1 1 1 0 1 1 0
1 1 1 1 1 1 1 1 0
1 1 1 1 0 1 1 1 0
1 1 1 1 1 0 0 1 0
1 1 0 0 1 0 1 1 0
1 1 0 0 1 1 1 1 0
1 1 0 0 1 1 1 0 0
1 1 1 0 1 1 0 1 0
1 1 0 1 1 1 1 1 0
1 1 0 1 1 1 1 1 0
1 1 1 1 1 1 1 1 0
1 1 1 1 1 0 1 0 0
1 1 1 1 1 1 1 1 0
1 1 0 1 1 1 1 1 0
1 0 0 1 1 0 1 1 0
1 1 0 1 1 1 0 1 0
1 1 1 1 0 0 1 1 0
1 1 1 1 1 0 1 0 0
1 1 0 1 1 0 1 0 0
1 1 0 1 1 0 1 1 0
0 1 1 0 1 1 1 1 0
1 1 1 1 1 1 1 0 0
1 0 0 0 1 0 1 0 0
1 1 0 1 1 0 1 1 0
1 1 1 1 1 0 1 1 0
1 1 1 1 1 1 1 1 0
1 1 1 1 1 0 1 1 0
1 1 1 0 1 1 1 1 0
1 1 0 1 1 1 1 1 0
1 1 1 1 1 1 1 0 0
1 1 1 1 1 1 1 1 0
1 1 1 1 1 0 1 1 0
1 0 1 1 0 1 1 1 0
1 0 0 0 1 1 1 1 0
1 1 1 1 1 1 0 1 0
1 1 0 1 0 1 0 0 0
1 1 0 0 0 0 1 1 0
1 1 1 0 1 1 1 1 0
1 1 1 0 1 1 1 1 0
1 1 1 1 1 1 1 1 0
1 1 1 0 0 1 1 0 0
1 1 1 0 0 1 1 1 0
0 1 0 1 1 1 1 0 0
1 1 0 1 1 1 1 1 0
1 1 0 1 1 1 1 1 0
1 1 1 1 1 0 1 1 0
1 1 1 1 1 1 1 0 0
1 1 1 1 0 1 1 0 0
1 0 1 1 1 1 1 1 0
1 1 0 1 1 1 1 1 0
0 1 0 1 0 1 1 1 0
1 0 0 1 0 1 1 1 0
1 0 1 1 1 0 1 1 0
1 0 1 1 0 0 1 1 0
1 1 1 1 0 1 1 1 0
1 1 1 1 1 0 1 0 0
1 1 1 1 1 0 1 0 0
1 1 1 0 0 1 1 1 0
1 1 1 1 1 1 1 1 0
1 0 1 1 1 1 1 0 0
1 1 1 0 1 1 1 0 0
1 1 1 0 1 1 1 0 0
1 1 1 1 0 1 1 1 0
1 1 1 1 1 1 1 1 0
1 1 0 0 1 1 1 1 0
1 1 1 1 0 1 1 1 0
1 1 1 0 1 0 1 1 0
1 1 0 0 1 1 1 1 0
1 1 0 0 1 1 1 1 0
0 1 0 1 1 1 1 1 0
0 0 0 0 1 1 1 1 0
0 1 0 1 1 1 1 1 0
0 1 1 0 1 1 1 0 0
0 1 0 0 1 1 1 0 0
0 1 0 1 1 1 1 0 0
0 1 0 1 1 1 1 0 0
0 0 0 1 1 0 0 1 0
0 0 0 0 1 0 1 1 0
0 0 1 0 1 0 1 1 0
0 0 1 1 1 0 1 1 0
0 0 0 0 0 0 1 1 0
0 1 0 1 1 1 1 1 0
0 0 1 1 1 1 1 1 0
0 0 0 1 1 1 1 1 0
0 0 1 1 0 1 1 1 0
0 0 0 0 1 1 1 1 0
0 0 0 1 1 0 1 1 0
0 0 0 0 1 0 1 1 0
0 1 1 1 1 1 1 0 0
0 1 1 1 1 1 1 1 0
0 0 0 1 0 0 1 1 0
0 0 0 1 0 1 1 0 0
0 0 0 1 1 1 1 1 0
0 1 1 1 1 1 1 1 0
0 0 0 1 1 1 1 1 0
0 1 1 1 1 0 1 0 0
0 1 1 1 0 1 1 1 0
0 1 0 1 1 0 1 1 0
0 1 0 1 1 0 1 1 0
0 1 0 1 1 0 1 1 0
0 1 0 1 1 0 1 0 0
0 1 0 1 0 0 1 1 0
0 1 0 1 1 0 1 0 0
0 1 0 1 1 1 1 1 0
0 1 0 1 0 1 1 1 0
0 1 0 1 0 1 1 1 0
0 0 0 1 1 1 1 0 0
0 1 1 0 1 0 1 1 0
0 0 1 0 1 0 1 1 0
0 1 1 0 1 1 1 1 0
0 1 0 0 1 1 1 1 0
0 1 1 0 1 1 1 0 0
0 1 1 0 1 1 1 1 0
0 1 1 0 0 1 1 0 0
1 1 0 0 1 0 1 1 0
1 1 1 0 0 0 1 1 0
1 0 0 0 1 1 1 0 0
1 1 1 0 0 0 1 0 0
1 1 1 0 0 1 1 1 0
1 1 1 0 1 0 1 1 0
1 1 1 0 1 1 1 0 0
1 1 1 0 1 1 1 0 0
1 1 0 0 1 1 1 0 0
1 1 0 0 1 1 1 0 0
1 1 1 0 0 1 1 1 0
1 1 1 0 0 1 1 1 0
1 1 1 0 1 1 1 1 0
1 1 1 0 0 1 1 1 0
1 1 0 0 0 1 1 1 0
1 1 1 0 1 1 1 1 0
1 1 1 0 1 1 1 1 0
1 0 0 0 0 0 1 0 0
1 0 0 1 1 1 1 1 0
1 0 0 1 1 1 1 1 0
1 0 0 1 0 1 1 0 0
1 0 1 1 1 1 1 1 0
1 0 1 0 0 0 1 1 0
1 0 1 1 0 1 1 1 0
1 1 0 0 0 0 1 0 1
1 0 1 0 0 1 1 0 1
1 1 1 0 0 1 1 0 0
1 1 1 1 1 0 1 0 1
1 1 1 0 0 0 1 0 1
1 0 1 0 1 1 1 0 0
1 0 1 1 0 1 1 0 0
1 0 1 0 0 0 1 0 0
1 0 1 0 0 0 1 0 0
1 0 1 0 0 1 1 0 0
1 1 1 0 0 1 1 0 0
1 0 0 0 0 1 1 0 0
1 0 1 0 0 1 1 0 0
1 0 1 0 0 1 1 0 0
1 0 0 0 0 1 1 0 0
1 0 1 0 0 1 1 0 0
1 0 1 0 0 1 1 0 0
1 0 1 0 0 1 1 0 0
1 0 0 0 0 1 1 0 0
1 0 0 0 0 1 1 0 0
1 0 1 0 0 1 1 0 0
0 0 1 0 0 0 1 0 0
0 0 0 0 0 1 1 0 0
0 0 1 0 0 1 1 0 0
0 0 1 0 0 1 1 0 0
0 0 1 0 0 1 1 0 0
0 0 1 0 0 0 1 0 0
1 0 0 0 0 1 1 0 0
1 0 1 1 0 1 0 0 0
1 0 1 1 0 0 1 0 0
1 0 1 1 1 0 1 0 0
1 0 1 1 0 1 1 0 0
1 0 0 1 0 1 1 0 0
1 0 0 0 1 1 1 0 0
1 0 0 0 1 1 1 0 0
1 0 0 0 0 1 1 0 0
1 0 0 0 1 1 1 0 0
1 0 0 0 1 1 1 0 0
1 0 0 0 1 1 1 0 0
1 0 0 0 1 0 1 0 0
1 0 0 1 1 1 1 0 0
1 0 0 0 1 1 1 0 0
1 1 0 1 1 0 1 0 0
1 0 0 0 1 1 1 0 0
1 1 0 1 1 1 1 0 0
1 1 0 0 1 1 1 0 0
1 1 0 0 1 1 1 0 0
1 1 0 0 1 1 1 0 0
1 1 0 0 1 1 1 0 0
1 1 0 0 1 1 1 0 0
1 1 0 0 1 1 1 0 0
1 1 0 0 1 0 1 0 0
1 1 1 0 1 1 1 0 0
1 1 1 0 1 1 1 0 1
1 1 1 0 1 0 1 0 0
1 1 0 0 1 1 1 0 1
1 1 1 0 1 1 1 0 0
1 1 1 0 1 0 1 0 0
1 1 0 0 1 0 1 0 1
1 1 1 0 1 0 1 0 1
1 1 0 0 1 0 1 0 1
1 1 1 0 1 0 1 0 0
1 1 0 0 1 0 1 0 0
1 1 1 0 1 0 1 0 0
1 1 0 0 0 0 1 1 0
1 1 0 0 0 0 1 0 0
1 1 1 0 0 0 1 1 0
1 1 1 0 0 0 1 0 0
1 1 1 0 0 1 1 0 0
1 1 0 0 0 0 1 0 0
1 1 0 0 0 0 1 0 0
1 1 1 0 0 1 1 0 0
1 1 1 0 0 0 0 0 0
1 1 0 0 0 0 1 0 0
1 1 1 0 0 1 1 0 0
1 1 1 0 0 0 1 0 0
1 1 0 0 0 1 1 0 0
1 1 0 0 0 1 1 0 0
1 1 0 0 0 1 0 1 0
1 1 1 0 0 0 1 1 0
1 1 1 0 0 0 1 1 0
1 1 1 0 0 0 1 0 0
1 1 1 0 0 0 0 1 0
1 1 0 0 0 0 1 1 0
1 1 1 0 0 0 1 1 0
1 1 0 0 0 0 0 0 0
1 1 0 0 0 0 1 1 0
1 1 1 0 0 0 1 1 0
1 1 1 0 0 1 1 1 0
1 1 1 0 0 1 1 1 0
1 1 1 0 0 1 1 1 0
1 1 1 0 0 1 1 0 0
1 1 0 0 0 1 1 0 0
1 1 0 0 0 0 1 1 0
1 1 1 0 0 0 1 0 0
1 1 1 0 0 1 1 0 0
1 1 0 0 0 1 1 0 0
1 1 1 0 0 0 1 0 0
1 1 1 0 0 1 1 0 0
1 1 0 0 0 1 1 0 0
1 1 1 0 0 1 1 0 0
1 1 0 0 0 1 1 0 0
1 1 1 0 0 1 1 0 0
1 1 1 0 0 1 1 0 0
1 1 1 0 0 0 1 0 0
1 1 1 0 0 1 1 0 0
1 1 0 0 0 1 1 0 0
1 1 1 0 0 1 1 0 0
1 0 1 0 0 1 1 0 0
1 1 1 0 0 1 1 0 0
0 1 0 0 0 1 1 0 0
0 1 1 0 0 1 1 0 0
1 1 1 0 0 0 1 0 0
1 1 1 0 0 0 1 0 0
1 1 0 0 0 1 1 0 0
1 1 1 0 0 1 0 0 0
1 0 0 0 0 1 1 0 0
1 1 1 0 0 0 1 0 0
1 1 1 0 0 1 1 0 0
1 1 1 0 0 0 1 0 0
1 1 1 0 0 1 1 0 0
1 1 1 0 0 0 1 0 0
1 1 0 0 0 0 1 0 0
1 1 1 0 0 0 1 0 0
1 1 1 0 0 1 1 0 0
1 1 1 0 0 1 1 0 0
1 0 1 0 0 1 1 0 0
1 1 1 0 0 1 1 0 0
1 1 1 0 0 1 1 0 0
1 1 0 0 0 0 1 0 0
0 1 1 1 0 1 1 0 0
0 1 1 1 0 0 1 0 0
0 1 0 1 0 0 1 0 0
0 1 0 0 0 0 1 0 0
0 1 1 0 0 0 1 0 0
1 0 0 0 0 0 1 0 0
1 1 1 0 0 0 1 0 0
1 1 1 0 0 0 1 0 0
1 1 1 0 0 0 1 0 0
1 1 0 0 0 0 1 0 1
1 1 1 0 0 0 1 0 1
1 1 1 0 0 0 1 0 1
1 1 1 0 0 0 1 0 1
1 1 1 0 0 0 1 0 1
1 1 0 0 0 0 1 0 1
1 1 0 0 0 0 1 0 1
0 1 1 0 0 0 1 0 1
1 1 1 0 0 0 0 0 1
1 0 0 0 0 0 1 0 0
1 0 1 0 0 0 1 0 0
0 0 1 0 0 0 1 0 0
1 0 1 0 0 0 1 0 0
1 0 0 1 0 0 1 0 0
1 0 1 0 0 0 1 0 0
1 0 1 1 0 0 1 0 0
1 0 0 0 0 0 1 0 0
1 0 1 0 0 0 1 0 0
1 0 1 0 0 0 1 0 0
1 0 1 0 0 1 1 0 0
1 0 1 0 0 0 1 0 0
1 0 1 0 0 0 1 0 0
1 0 0 0 0 0 1 0 0
1 0 1 0 0 0 1 0 0
1 0 1 0 0 0 1 0 0
1 0 1 0 0 0 1 0 0
1 0 0 0 0 0 1 0 0
1 0 0 1 0 0 1 0 0
1 0 1 0 0 0 0 1 0
1 0 1 0 0 0 1 1 0
1 0 1 0 0 0 1 0 0
1 0 1 0 0 0 1 1 0
1 0 1 0 0 0 1 1 0
1 0 1 1 0 0 1 1 0
1 0 1 0 0 0 1 0 0
1 0 1 0 0 0 0 1 0
1 0 1 0 1 0 0 1 0
1 0 1 0 0 0 0 1 0
1 0 1 0 0 0 0 1 0
1 0 1 0 0 1 0 1 0
1 0 1 0 0 1 0 1 0
1 0 1 0 0 1 0 1 0
1 0 1 0 0 0 0 1 0
1 0 1 0 0 0 0 1 0
1 0 1 1 0 0 0 1 0
1 0 1 1 0 0 0 0 0
1 0 1 0 0 0 0 1 0
1 0 1 0 0 0 0 1 0
1 0 1 1 0 0 0 0 0
1 0 1 1 0 0 0 1 0
1 0 1 1 0 0 0 1 0
1 0 0 1 0 0 0 1 0
1 0 1 1 0 0 1 0 0
1 0 1 1 0 1 1 0 0
1 0 1 1 0 0 1 0 0
1 0 1 0 0 0 0 1 0
1 0 1 0 0 1 1 1 0
1 0 1 1 0 1 1 0 0
1 0 1 1 0 1 1 0 0
1 0 1 1 1 0 0 1 0
1 0 1 0 1 0 0 0 0
1 0 1 1 1 0 1 1 0
1 0 1 1 1 1 1 0 0
1 0 1 1 1 0 1 1 0
1 0 1 1 1 1 1 0 0
1 0 1 1 1 1 1 0 0
1 0 1 1 1 1 1 0 0
1 0 1 1 1 0 1 0 0
1 0 1 1 1 0 1 1 0
1 0 0 1 0 0 1 0 0
1 0 1 1 1 1 1 0 0
1 0 1 1 1 0 1 1 0
1 0 1 1 0 0 1 0 0
1 0 1 0 1 1 1 0 0
1 0 1 1 0 0 1 1 0
1 0 0 0 1 1 1 1 0
1 0 1 0 1 1 1 1 0
1 0 0 0 1 0 1 1 0
1 0 0 0 1 1 1 1 0
1 0 0 0 0 1 1 1 0
1 0 0 0 0 1 1 1 0
1 0 0 0 0 0 1 1 0
1 0 1 0 0 1 1 1 0
1 0 1 0 0 1 1 1 0
1 0 1 0 0 1 1 1 0
1 0 1 0 1 1 1 1 0
1 0 0 0 0 0 1 1 0
1 0 0 0 0 0 1 0 0
1 0 1 0 1 1 1 0 0
1 0 1 0 1 1 1 0 0
1 0 1 0 0 0 1 0 0
1 0 1 0 1 1 1 0 0
0 0 1 0 0 1 1 0 0
1 0 1 0 1 0 1 0 0
1 0 1 0 1 0 1 0 0
1 0 1 0 1 0 1 1 0
1 0 0 0 1 0 1 1 0
1 0 1 0 1 1 1 0 0
1 0 1 0 1 1 1 1 0
1 0 1 0 0 1 1 1 0
1 0 0 0 1 1 1 1 0
1 0 0 0 0 1 1 1 0
1 0 1 0 0 0 1 1 0
1 0 1 0 1 1 1 1 0
1 0 1 0 1 1 1 1 0
1 0 1 0 1 1 1 1 0
1 0 1 0 1 1 1 1 0
1 0 0 0 1 0 1 1 0
1 0 0 0 1 1 1 1 0
1 0 0 1 1 1 1 1 0
0 0 0 1 1 0 1 1 0
1 0 0 1 1 1 1 1 0
1 0 0 1 1 1 1 1 0
1 0 0 1 1 1 1 1 0
1 0 0 1 1 1 1 1 0
1 0 0 0 1 1 1 1 0
1 0 0 1 1 1 1 1 0
1 0 1 1 1 1 1 1 0
1 0 1 1 1 0 1 1 0
1 0 1 1 1 1 1 1 0
1 0 1 1 0 1 1 1 0
1 0 0 1 1 0 1 1 0
1 0 0 1 1 1 1 1 0
1 0 0 0 1 0 1 1 0
1 0 0 0 1 0 1 1 0
1 0 1 0 1 1 1 1 0
1 0 1 0 1 1 1 1 0
1 0 0 0 0 1 1 1 0
1 0 1 0 1 0 1 1 0
1 0 1 0 1 1 1 1 0
1 0 1 0 1 0 1 1 0
0 0 1 0 1 1 1 1 0
1 0 0 0 1 1 1 1 0
1 0 1 1 0 1 1 1 0
1 0 1 0 0 1 1 1 0
1 0 1 0 1 1 1 1 0
1 0 1 1 1 0 1 1 0
1 0 1 0 1 0 1 1 0
1 0 1 1 1 1 1 1 0
1 0 1 1 1 1 1 1 0
1 0 1 0 1 0 1 1 0
1 0 1 0 0 1 1 1 0
1 0 1 0 1 1 1 1 0
1 0 1 0 1 0 1 1 0
1 0 1 0 1 0 1 1 0
1 0 1 0 1 1 1 1 0
1 0 1 0 1 1 1 1 0
1 0 0 1 0 0 1 1 0
1 0 0 1 0 1 1 1 0
1 0 0 1 0 1 1 1 0
1 0 0 0 0 1 1 1 0
1 0 1 0 1 1 1 1 0
1 0 0 0 1 1 1 1 0
1 0 1 0 1 1 1 1 0
1 0 1 0 1 1 1 1 0
1 0 1 1 0 1 1 1 0
1 0 0 0 0 1 1 1 0
1 0 0 0 0 1 0 1 0
1 0 0 0 0 0 1 1 0
1 0 0 0 0 0 1 1 0
1 0 1 1 1 0 1 1 0
1 0 1 0 0 1 1 1 0
1 0 1 0 0 0 1 1 0
1 0 0 1 1 1 1 1 0
1 0 1 1 0 0 1 1 0
1 0 1 1 1 1 1 1 0
1 0 1 1 0 0 1 1 0
1 0 1 0 0 1 1 0 0
1 0 1 1 1 1 1 1 0
1 0 1 0 0 1 1 1 0
1 0 1 0 1 1 1 0 0
1 0 1 0 1 1 1 1 0
1 0 1 0 0 1 1 1 0
1 0 1 0 0 1 1 1 0
1 0 1 0 0 1 1 1 0
1 0 1 0 0 1 1 1 0
0 0 1 0 0 1 1 1 0
0 0 1 0 1 1 1 1 0
1 1 1 0 0 1 1 1 0
1 0 1 0 0 1 1 1 0
1 0 1 0 1 0 1 0 0
1 0 1 1 1 1 1 1 0
1 0 1 1 1 0 1 1 0
1 0 1 0 1 0 1 1 0
1 0 1 0 1 1 1 0 0
1 0 1 1 1 0 1 0 0
1 0 1 1 1 1 1 0 0
1 0 1 1 1 0 1 0 0
1 0 1 1 1 0 1 1 0
1 0 1 1 1 1 1 0 0
1 0 0 1 1 1 1 0 0
1 0 1 1 1 0 1 0 0
1 0 1 1 1 0 1 0 0
1 0 0 1 0 0 1 0 0
1 0 1 1 0 0 1 0 0
1 0 1 1 0 1 1 0 0
1 0 1 1 0 1 1 0 0
1 0 1 1 0 1 1 0 0
1 0 1 1 0 1 1 0 0
1 0 1 1 1 1 1 0 0
1 0 1 1 0 0 1 0 0
1 0 1 1 1 1 1 1 0
1 0 1 1 1 0 1 1 0
1 0 1 1 1 1 1 1 0
1 0 1 1 1 1 1 1 0
1 0 1 1 1 1 1 1 0
1 0 1 1 0 0 1 1 0
1 0 1 1 1 1 1 0 0
1 0 1 1 0 0 1 0 0
1 0 1 0 0 0 1 0 0
1 0 1 1 0 0 1 1 0
1 0 1 0 1 0 1 1 0
1 0 1 1 0 1 1 0 0
1 0 1 1 1 1 1 0 0
1 0 1 0 1 1 1 1 0
1 0 1 1 1 1 1 1 0
1 0 1 1 1 1 1 1 0
1 0 0 1 0 1 1 1 0
1 0 1 1 1 1 1 1 0
1 0 1 1 1 1 1 1 0
1 0 1 1 0 1 1 0 0
1 0 1 0 0 0 1 1 0
1 0 0 1 0 0 1 1 0
1 0 1 0 0 1 1 0 0
1 0 1 1 1 0 1 1 0
1 1 1 0 0 1 1 1 0
1 0 0 1 0 1 0 1 0
0 0 1 1 0 1 1 1 0
1 0 0 1 0 0 1 0 0
0 1 1 1 0 1 1 0 0
0 1 1 1 0 1 1 0 0
1 0 1 1 0 0 1 0 0
1 0 0 1 0 1 1 0 0
1 0 0 0 1 1 1 0 0
1 0 1 1 0 0 1 0 0
1 0 1 1 0 1 1 0 0
1 0 1 0 0 1 1 0 0
1 0 0 0 1 1 1 0 0
1 0 0 0 0 1 1 0 0
0 0 1 1 1 0 1 0 0
1 0 1 1 1 0 1 0 0
1 0 0 1 1 0 1 0 0
1 0 0 1 1 1 1 0 0
1 0 0 0 0 1 1 0 0
1 0 1 0 0 0 0 0 0
1 1 0 0 1 0 1 0 0
1 0 1 0 0 1 1 0 0
0 0 0 1 1 0 0 0 0
1 0 1 0 0 0 1 0 0
1 0 0 0 0 0 1 0 0
1 0 0 0 1 0 0 0 0
1 0 0 0 1 0 0 0 0
1 0 1 0 0 0 0 0 0
1 0 1 0 0 0 0 0 0
1 0 1 0 0 0 0 0 0
1 0 1 0 0 0 0 0 0
1 0 1 0 0 0 0 0 0
1 0 1 0 0 0 1 0 0
1 0 1 0 0 0 0 1 0
1 0 1 0 0 0 1 0 0
1 0 1 0 0 0 1 0 0
1 0 1 0 0 0 1 0 0
1 0 1 0 0 0 1 0 0
1 0 1 0 0 0 1 0 0
1 0 1 0 1 0 1 0 0
1 0 1 0 1 0 1 0 0
1 0 1 0 0 0 1 0 0
1 0 0 0 1 0 1 0 0
1 0 0 0 0 0 1 0 0
1 0 1 0 0 0 1 0 0
1 0 1 0 0 0 1 0 0
1 0 1 1 0 0 1 0 0
1 0 1 0 1 0 1 0 0
1 0 1 1 0 0 0 0 0
1 0 1 0 0 0 1 0 0
1 0 1 1 1 0 0 0 0
1 0 1 1 0 0 1 0 0
1 0 1 1 1 0 0 0 0
1 0 1 1 0 0 0 0 0
1 0 0 1 0 0 1 0 0
1 0 0 1 0 0 1 0 0
1 0 1 1 1 0 1 0 0
1 0 0 1 0 0 0 0 0
1 0 1 0 1 0 1 0 0
1 0 1 0 1 0 1 0 0
1 0 0 1 1 0 1 0 0
1 0 0 1 1 0 1 0 0
1 0 0 1 0 0 1 0 0
1 0 0 0 0 0 1 0 0
1 0 0 0 0 0 1 0 0
1 0 0 0 1 0 0 0 0
0 0 0 0 1 0 1 0 0
1 0 0 0 0 0 1 0 0
1 0 0 0 0 0 1 0 0
1 0 1 0 0 0 0 0 0
1 0 1 0 1 0 1 0 0
1 0 0 0 0 0 1 0 0
1 0 0 0 0 0 1 0 0
1 0 0 0 0 0 1 0 0
1 0 0 0 0 0 1 0 1
1 0 0 0 1 0 1 0 1
1 0 1 0 0 0 1 0 1
1 0 1 0 1 0 0 0 1
1 0 0 1 1 0 1 0 1
1 0 0 1 1 0 1 0 0
1 0 0 0 0 0 1 0 0
1 0 0 1 0 0 1 0 1
1 0 0 1 0 0 1 0 0
1 0 0 1 0 0 1 0 0
0 0 1 1 1 0 1 0 0
1 0 0 1 1 0 1 0 0
1 0 1 1 1 0 1 0 0
1 0 1 1 0 0 1 0 0
1 0 0 1 1 0 1 0 0
0 0 1 1 1 0 1 0 0
0 0 0 1 1 0 1 0 0
0 0 1 1 1 0 1 0 0
0 0 0 1 0 0 0 0 0
0 0 1 1 1 0 1 0 0
0 0 1 1 0 0 1 0 0
0 0 1 1 0 0 1 0 0
0 0 0 1 0 0 1 0 0
0 0 1 1 0 0 0 0 0
0 0 1 1 0 0 0 0 0
0 0 1 1 0 0 0 1 0
0 0 0 0 0 0 0 0 0
0 0 1 1 1 0 0 1 0
0 0 0 1 0 0 0 1 0
0 0 0 0 0 0 0 1 0
0 0 0 0 0 0 0 0 0
0 0 0 1 0 0 1 0 0
0 0 1 1 0 0 1 0 0
0 0 0 1 0 0 1 0 0
0 0 1 0 0 0 0 1 0
0 0 1 1 0 0 1 0 0
0 0 1 1 0 0 1 1 0
0 0 1 1 0 0 1 0 0
0 0 1 1 0 0 0 1 0
0 0 1 1 0 0 0 1 0
0 0 0 1 0 0 1 1 0
0 0 1 1 0 0 1 1 0
0 0 1 1 0 0 1 1 0
0 0 0 1 0 0 0 0 0
0 0 1 1 0 0 1 1 0
0 0 1 1 0 0 1 1 0
0 0 1 1 0 0 1 1 0
0 0 0 1 0 0 1 1 0
0 0 0 1 0 0 1 1 0
0 0 1 1 0 0 0 1 0
0 0 1 1 0 0 0 1 0
0 0 1 1 0 0 0 1 0
0 0 1 1 0 0 0 1 0
0 0 0 1 0 0 0 1 0
0 0 1 1 0 0 0 1 0
0 0 0 1 0 0 1 1 0
0 0 1 1 0 0 0 1 0
0 0 0 1 0 0 1 1 0
0 0 1 1 0 0 0 1 0
0 0 1 1 0 0 1 1 0
0 0 0 1 0 0 1 1 0
0 0 0 1 0 0 1 1 0
0 0 1 1 0 0 1 1 0
0 0 1 1 0 0 1 1 0
0 0 1 1 0 0 1 1 0
0 0 0 1 0 0 1 1 0
0 0 1 1 0 0 1 1 0
0 0 0 1 0 0 1 1 0
0 0 0 1 0 0 1 1 0
1 0 0 1 0 0 1 1 0
1 1 0 1 0 0 1 1 0
1 1 0 1 0 0 1 1 0
1 1 0 1 0 0 1 1 0
1 1 0 1 0 0 1 1 0
1 1 0 1 0 0 1 1 0
1 1 0 1 0 0 1 1 0
1 1 0 0 0 0 1 1 0
1 0 0 1 0 0 1 1 0
1 1 0 1 0 0 1 0 0
1 1 0 0 0 0 1 0 0
1 1 0 1 0 0 1 0 0
1 1 0 1 0 0 1 0 0
1 0 0 1 0 0 1 0 0
1 0 0 1 0 0 1 0 0
1 1 0 1 0 0 0 0 0
0 0 0 1 0 0 0 0 0
0 1 0 1 0 0 1 0 0
1 1 0 1 0 0 1 0 0
0 1 0 1 1 0 0 0 0
1 1 0 0 0 0 1 0 0
0 1 0 0 0 0 0 0 0
1 1 0 1 1 0 1 0 0
0 1 0 1 1 0 1 0 0
0 1 0 1 1 0 1 0 0
0 1 1 1 1 0 1 0 0
0 1 1 1 1 0 1 0 0
0 1 1 0 0 0 1 1 0
0 0 1 1 1 0 1 0 0
0 1 1 0 0 0 1 0 0
0 1 1 1 1 0 1 0 0
0 1 1 1 1 0 1 0 0
0 1 1 1 1 0 1 0 0
0 1 1 1 1 0 0 1 0
0 1 1 1 1 0 1 0 0
0 1 1 1 0 0 1 0 0
0 1 0 1 1 0 0 0 0
0 1 1 1 1 0 1 0 0
1 1 1 1 1 0 1 0 0
1 1 1 1 1 0 1 0 0
0 1 0 1 1 0 1 0 0
1 1 1 0 0 0 1 0 0
0 1 1 1 1 0 0 0 0
1 1 0 1 0 0 1 0 0
1 0 1 0 0 0 0 0 0
1 1 1 1 0 0 1 0 0
1 1 0 1 1 0 0 0 0
1 1 1 0 0 0 0 0 0
0 1 1 0 0 0 0 0 0
1 1 1 0 1 0 1 0 0
1 1 1 0 0 0 1 0 0
0 1 1 1 0 0 0 0 0
1 1 1 1 0 0 1 1 0
1 1 1 1 0 0 0 1 0
0 1 0 0 0 0 1 1 0
0 1 0 0 0 0 1 0 0
1 1 1 0 0 0 1 0 0
1 1 1 0 0 0 1 0 0
1 1 1 0 0 0 1 0 0
0 1 1 1 0 0 0 0 0
0 1 0 0 0 0 1 0 0
0 1 1 0 0 0 1 0 0
0 1 0 0 0 0 1 0 0
1 1 1 1 0 0 1 0 0
1 1 1 1 0 0 1 0 0
1 1 1 1 0 0 1 0 0
1 1 0 0 0 0 0 0 0
1 1 1 1 0 0 1 0 0
1 1 1 1 0 0 0 0 0
0 1 0 1 0 0 1 0 0
1 1 1 1 0 0 0 0 0
0 1 1 1 0 0 0 0 0
1 1 1 1 0 0 1 0 0
0 1 1 0 0 0 1 0 0
1 1 1 0 0 0 1 1 0
1 0 1 0 0 0 1 1 0
1 1 1 1 0 0 1 0 0
1 1 1 1 0 0 1 0 0
1 1 0 1 0 0 1 0 0
1 1 1 1 0 0 1 1 0
1 1 1 0 0 0 1 1 0
0 1 0 0 0 0 1 0 0
1 0 1 0 0 0 1 0 0
1 1 0 0 0 0 1 0 0
1 1 0 0 0 0 0 0 0
1 1 1 1 0 0 1 0 0
0 1 1 1 0 0 1 0 0
1 1 0 1 0 0 1 0 0
0 1 1 1 1 0 0 1 0
1 1 1 0 1 0 0 1 0
1 1 1 1 1 0 0 0 0
1 1 1 1 1 0 0 0 0
1 1 1 0 0 0 0 0 0
1 1 1 0 1 0 1 0 0
1 1 1 0 1 0 1 0 0
1 1 0 1 1 0 1 0 0
1 1 1 1 1 0 1 0 0
1 1 1 1 1 0 1 0 0
1 1 1 1 1 0 1 0 0
1 1 1 1 1 0 1 0 0
1 1 1 1 1 0 1 0 0
1 1 1 0 1 0 1 0 0
1 1 1 0 1 0 1 0 0
1 1 1 1 1 0 1 0 0
1 1 1 1 0 0 1 0 0
1 1 1 0 1 0 0 0 0
1 1 1 0 1 0 0 0 0
0 1 1 0 1 0 1 0 0
1 1 1 1 1 0 1 0 0
0 1 1 1 1 0 1 0 0
0 1 0 1 1 0 1 0 0
1 1 0 0 1 0 1 0 0
1 1 1 1 0 0 1 0 0
1 1 0 1 1 0 1 0 0
1 1 0 1 1 0 0 0 0
1 1 0 1 1 0 1 0 0
0 1 1 1 1 0 1 0 0
0 1 1 0 1 0 1 0 0
0 1 0 0 1 0 1 0 0
0 0 0 1 1 0 0 0 0
0 1 0 1 1 0 1 0 0
0 1 0 1 1 0 1 0 0
1 1 1 1 1 0 1 0 0
0 0 1 1 1 0 0 0 0
0 1 1 1 0 0 1 0 0
1 1 1 1 1 0 1 0 0
1 1 0 0 1 0 0 0 0
1 1 1 1 1 0 0 0 0
1 1 1 1 1 0 1 0 0
1 1 1 1 1 0 1 0 0
1 1 1 1 1 0 0 0 0
0 1 1 1 1 0 0 0 0
1 1 1 1 0 0 0 0 0
1 1 1 1 1 0 1 0 0
1 1 1 1 1 0 1 0 0
1 1 1 1 1 0 1 0 0
1 1 1 1 1 0 1 0 0
1 1 1 1 1 0 0 0 0
1 1 1 0 1 0 1 0 0
1 1 1 1 1 0 1 0 0
1 1 0 1 1 0 0 0 0
1 1 1 1 1 0 1 0 0
1 1 0 1 1 0 0 1 0
0 1 0 1 1 0 1 0 0
1 0 0 1 1 0 1 1 0
1 1 0 1 0 0 1 1 0
1 1 0 1 1 0 0 0 0
1 1 0 1 0 0 1 1 0
1 1 1 1 0 0 0 0 0
1 1 1 1 0 0 0 0 0
0 1 1 1 0 0 1 0 0
0 1 1 0 1 0 1 0 0
1 0 0 1 1 0 0 0 0
1 1 1 1 1 0 0 0 0
1 1 1 1 0 0 0 0 0
1 0 0 0 0 0 0 0 0
1 0 1 1 0 0 0 0 0
1 1 1 1 0 0 0 0 0
1 1 0 1 0 0 0 0 0
1 1 1 1 0 0 0 1 0
1 0 1 1 0 0 0 1 0
1 1 0 0 0 0 0 0 0
1 1 1 1 0 0 0 1 0
1 1 1 1 0 0 0 1 0
1 1 0 0 0 0 0 1 0
1 1 0 1 0 0 0 1 0
1 1 0 1 0 0 0 1 0
1 1 1 1 0 0 0 1 0
1 1 1 0 0 0 0 1 0
1 1 1 1 0 0 0 1 0
1 1 1 1 0 0 0 1 0
1 1 1 1 1 0 0 1 0
1 0 1 1 0 0 0 1 0
1 1 1 0 1 0 0 1 0
1 1 0 0 0 0 0 1 0
1 1 1 1 1 0 0 0 0
1 1 1 1 1 0 0 1 0
1 1 1 0 1 0 0 1 0
1 1 1 0 1 0 0 1 0
1 1 1 1 1 0 0 1 0
1 1 1 0 0 0 0 1 0
1 1 1 1 0 0 1 1 0
0 1 1 1 0 0 0 1 0
0 0 1 1 0 0 0 1 0
1 0 1 1 0 0 0 1 0
1 1 1 1 0 0 0 1 0
1 1 1 1 0 0 0 1 0
1 0 1 1 0 0 1 1 0
1 1 1 1 0 0 1 1 0
1 1 0 1 0 0 0 0 0
1 0 1 0 0 0 1 1 0
1 1 1 1 0 0 0 1 0
1 0 1 0 0 0 1 1 0
1 1 1 0 1 0 1 1 0
1 0 1 0 0 0 1 1 0
1 0 1 0 0 0 0 0 0
1 1 0 0 0 0 1 0 0
1 1 0 1 0 0 1 1 0
1 1 1 0 1 0 0 1 0
1 1 1 1 1 0 1 1 0
1 1 1 1 1 0 1 0 0
1 1 1 0 1 0 1 1 0
1 1 0 1 0 0 1 1 0
1 0 0 1 1 0 0 1 0
1 1 0 1 1 0 0 0 0
1 1 1 1 0 0 0 1 0
1 1 1 1 0 0 0 1 0
1 1 1 1 1 0 0 1 0
1 0 1 1 0 0 0 1 0
1 1 0 0 0 0 0 1 0
1 1 1 0 1 0 0 1 0
1 1 0 0 0 0 0 1 0
0 1 0 1 0 0 0 0 0
1 1 1 1 0 0 0 1 0
1 1 1 1 1 0 0 0 0
1 1 1 1 0 0 0 0 0
1 1 0 1 1 0 0 0 0
1 1 0 1 1 0 0 0 0
1 0 0 1 0 0 0 0 0
1 1 0 1 1 0 0 0 0
1 1 1 1 0 0 0 0 0
1 1 1 1 0 0 0 0 0
1 1 0 1 0 0 0 0 0
1 0 0 1 0 0 0 0 0
1 1 0 1 0 0 0 0 0
1 1 1 0 0 0 0 0 0
1 1 1 1 0 0 0 0 0
1 1 1 1 0 0 0 0 0
1 1 1 1 0 0 0 0 0
1 1 1 1 0 0 0 0 0
1 1 1 1 0 0 0 0 0
1 1 0 1 0 0 0 0 0
1 1 1 1 0 0 1 0 0
1 1 0 1 0 0 1 0 0
1 1 1 1 0 0 1 0 0
1 1 1 0 0 0 0 0 0
1 1 1 1 0 0 1 0 0
1 1 1 1 0 0 0 0 0
0 1 1 1 1 0 0 0 0
0 1 1 1 0 0 1 0 0
0 0 1 1 0 0 0 0 0
0 1 0 1 0 0 1 1 0
0 1 1 1 1 0 1 1 0
0 0 1 1 0 0 1 0 0
0 1 1 1 0 0 1 0 0
1 1 0 1 0 0 1 0 0
0 1 1 1 0 0 1 0 0
1 1 1 1 0 0 0 0 0
1 1 1 1 1 0 0 0 0
0 1 1 1 1 0 0 0 0
0 1 1 1 0 0 0 0 0
0 1 1 1 1 0 0 0 0
0 1 0 1 1 0 0 0 0
0 1 0 0 1 0 0 1 0
0 1 0 0 1 0 0 1 0
0 1 0 0 1 0 0 1 0
0 1 0 1 1 0 0 1 0
0 1 0 1 0 0 0 0 0
0 1 1 1 0 0 1 1 0
0 1 1 1 0 0 0 0 0
0 0 1 0 0 0 0 1 0
0 1 1 1 0 0 0 0 0
0 1 1 0 0 0 0 1 0
0 1 1 1 0 0 1 0 0
0 0 0 0 0 0 1 1 0
0 1 0 0 0 0 1 1 0
0 1 0 1 0 0 0 1 0
0 1 0 1 0 0 0 1 0
0 0 0 1 0 0 0 1 0
1 1 1 1 0 0 0 1 0
0 1 1 1 0 0 0 0 0
0 1 1 0 0 0 0 0 0
0 1 0 0 0 0 0 1 0
0 1 1 1 0 0 1 0 0
0 0 1 0 0 0 1 1 0
0 1 1 1 0 0 1 0 0
0 1 0 0 0 0 0 0 0
0 1 0 1 0 0 1 0 0
0 1 0 1 0 0 1 0 0
0 1 0 1 0 0 1 0 0
0 1 0 0 0 0 0 0 0
0 1 1 0 0 0 1 0 0
0 1 0 0 0 0 0 0 0
0 0 0 1 0 0 0 0 0
0 1 1 1 0 0 0 0 0
0 1 1 1 0 0 0 0 0
0 1 1 1 0 0 0 0 0
0 1 1 0 0 0 0 1 0
0 1 0 0 0 0 0 1 0
0 1 0 0 0 0 0 1 0
0 1 1 0 0 0 0 1 0
0 1 1 0 0 0 0 0 0
1 1 0 0 1 0 1 1 0
1 1 1 0 1 0 1 1 0
1 1 1 0 1 0 1 1 0
1 0 1 0 1 0 1 1 0
1 1 0 0 0 0 1 1 0
0 1 0 0 1 0 1 0 0
0 1 0 0 1 0 1 0 0
1 1 0 0 1 0 0 0 0
1 1 1 0 1 0 1 0 0
1 1 1 0 1 0 1 0 0
0 1 1 0 1 0 1 0 0
1 1 1 0 1 0 1 1 0
0 1 1 0 1 0 1 0 0
1 1 1 0 1 0 1 1 0
1 1 1 0 1 0 1 0 0
1 1 1 0 1 0 1 0 0
1 0 1 0 1 0 1 1 0
1 1 1 0 1 0 1 0 0
1 1 1 0 1 0 1 0 0
0 1 1 0 1 0 0 0 0
1 1 1 0 1 0 1 0 0
1 1 1 0 1 0 1 0 0
1 0 1 0 1 0 1 0 0
1 1 1 0 1 0 1 0 0
1 1 0 0 1 0 1 0 0
1 1 1 0 1 0 1 0 0
1 1 1 0 1 0 1 0 0
1 1 1 0 0 0 1 0 0
1 1 1 0 1 0 1 0 0
1 1 1 0 1 0 1 0 0
1 1 1 0 1 0 1 1 0
1 1 1 0 1 0 1 0 0
1 1 1 0 1 0 1 0 0
1 1 1 0 1 0 0 0 0
1 1 1 0 0 0 1 0 0
1 1 1 0 1 0 0 0 0
1 1 0 0 0 0 1 0 0
1 1 0 0 1 0 1 0 0
1 1 1 0 1 0 1 0 0
1 1 1 0 1 0 1 0 0
1 1 1 0 1 0 0 0 0
0 1 0 0 1 0 1 0 0
1 1 1 0 1 0 1 0 0
1 1 1 0 1 0 1 0 0
1 1 1 0 1 0 0 0 0
0 1 0 0 1 0 1 0 0
0 1 0 1 0 0 1 1 0
0 1 1 1 0 0 1 1 0
0 1 1 0 0 0 1 0 0
0 1 0 1 0 0 1 1 0
0 1 1 0 0 0 1 1 0
0 1 0 1 1 0 1 1 0
0 1 0 1 1 0 1 1 0
0 1 0 1 0 0 1 1 0
0 1 0 1 1 0 1 1 0
1 1 1 0 0 0 0 1 0
0 1 1 0 0 0 1 1 0
0 1 1 0 0 0 1 1 0
1 1 1 0 1 0 1 1 0
1 1 1 0 1 0 1 0 0
1 1 1 0 0 0 1 0 0
0 1 1 0 1 0 1 1 0
1 1 1 1 1 0 1 1 0
1 1 0 1 1 0 1 0 0
1 1 1 1 1 0 1 0 0
0 1 1 0 1 0 1 0 0
0 1 0 1 1 0 1 0 0
1 1 1 0 0 0 1 0 0
1 1 1 1 0 0 1 0 0
1 1 0 0 0 0 1 0 0
0 1 1 1 0 0 0 0 0
1 1 1 0 0 0 1 0 0
1 1 1 1 0 0 1 0 0
1 1 1 1 0 0 1 1 0
1 1 0 0 0 0 1 0 0
1 1 0 0 0 0 1 0 0
0 1 1 0 0 0 1 0 0
1 1 1 0 0 0 1 0 0
0 1 0 0 1 0 1 1 0
1 1 1 1 1 0 0 1 0
1 1 1 0 1 0 0 1 0
0 0 0 1 1 0 0 1 0
0 1 1 0 0 0 0 0 0
0 1 1 1 0 0 1 1 0
1 0 1 0 0 0 0 0 0
1 1 1 1 0 0 0 0 0
0 0 1 1 0 0 1 0 0
1 0 0 1 0 0 1 0 0
1 0 1 1 0 0 0 0 0
1 0 1 1 0 0 0 0 0
1 0 1 1 0 0 1 0 0
1 0 1 1 0 0 1 1 0
1 0 1 1 0 0 0 0 0
1 0 1 1 1 0 0 0 0
1 0 1 0 0 0 0 0 0
0 0 1 0 0 0 0 0 0
1 0 1 0 0 0 0 0 0
1 0 1 0 0 0 0 0 0
1 0 1 0 0 0 1 1 0
1 0 1 0 0 0 1 1 0
0 0 1 0 0 0 1 1 0
1 0 1 0 0 0 0 1 0
1 0 1 0 1 0 1 1 0
1 0 1 0 0 0 0 0 0
1 0 1 0 1 0 1 0 0
1 0 1 1 0 0 0 1 0
1 0 1 0 1 0 1 1 0
0 0 1 0 1 0 1 0 0
1 0 1 1 1 0 1 0 0
0 0 1 1 1 0 1 1 0
0 0 1 0 1 0 1 1 0
0 0 1 0 1 0 1 0 0
1 0 0 0 0 0 1 1 0
1 0 1 0 1 0 1 1 0
1 0 1 1 1 0 1 1 0
1 0 1 0 0 0 1 1 0
0 0 1 0 0 0 1 1 0
1 0 1 1 0 0 1 1 0
1 0 1 1 1 0 0 1 0
1 0 1 1 1 0 1 1 0
1 0 1 1 1 0 1 1 0
1 0 1 1 1 0 1 1 0
1 0 1 1 1 0 1 0 0
1 0 1 1 1 0 1 0 0
1 0 1 0 1 0 1 0 0
1 0 1 0 1 0 0 0 0
1 0 1 0 1 0 1 0 0
1 0 1 0 0 0 1 0 0
1 0 1 1 1 0 1 0 0
1 0 1 1 1 0 1 0 0
1 0 1 1 1 0 1 0 0
1 0 1 0 1 0 0 0 0
1 0 1 0 1 0 0 0 0
1 0 1 1 1 0 0 0 0
1 0 1 0 1 0 1 1 0
1 0 0 1 1 0 1 0 0
1 0 1 0 0 0 1 0 0
1 0 1 1 1 0 1 0 0
1 0 1 0 1 0 1 0 0
1 0 1 0 1 0 1 1 0
1 0 1 0 1 0 1 1 0
1 0 1 1 1 0 1 0 0
1 0 0 0 0 0 1 1 0
1 0 1 0 1 0 1 0 0
1 0 1 0 1 0 1 0 0
1 0 1 0 1 0 1 1 0
1 0 0 0 0 0 0 1 0
1 0 1 0 1 0 1 0 0
1 0 1 0 1 0 1 0 0
1 0 1 0 0 0 1 1 0
1 0 1 0 1 0 0 1 0
1 0 1 0 1 0 0 0 0
1 0 1 1 1 0 0 0 0
1 0 1 1 1 0 0 0 0
1 0 1 1 1 0 0 0 0
1 0 1 1 1 0 0 0 0
1 0 1 1 1 0 0 0 0
1 0 1 1 1 0 0 0 0
1 0 1 1 1 0 0 1 0
1 0 1 1 1 0 1 0 0
1 0 1 1 1 0 1 0 0
1 0 0 1 1 0 1 0 0
1 0 1 1 1 0 1 0 0
1 0 0 1 1 0 1 0 0
1 0 0 1 1 0 1 0 0
0 0 1 1 1 0 0 0 0
1 0 1 1 1 0 0 0 0
1 0 1 1 1 0 0 0 0
1 0 0 0 1 0 1 0 0
0 0 1 0 1 0 1 0 0
1 0 0 0 0 0 1 0 0
1 0 1 0 0 0 0 0 0
0 0 1 0 0 0 1 0 0
1 0 1 0 1 0 1 0 0
0 0 1 0 0 0 1 1 0
1 0 0 0 1 0 1 0 0
1 0 0 0 0 0 1 0 0
1 0 0 0 1 0 0 0 0
1 0 1 0 1 0 1 0 0
1 0 1 0 1 0 0 0 0
1 0 1 0 1 0 1 0 0
1 0 1 0 1 0 0 1 0
1 0 0 0 1 0 1 1 0
1 0 0 0 0 0 0 1 0
1 0 1 0 0 0 0 0 0
1 0 0 0 1 0 1 1 0
1 0 0 0 1 0 1 1 0
1 0 1 0 0 0 0 1 0
1 0 0 0 1 0 1 1 0
1 0 0 0 1 0 1 0 0
1 0 1 1 1 0 1 0 0
1 0 0 1 1 0 0 0 0
1 0 0 1 0 0 1 1 0
1 0 1 1 1 0 1 0 0
1 0 0 1 1 0 1 0 0
1 0 1 1 1 0 1 0 0
1 0 1 0 0 0 0 0 0
1 0 0 1 1 0 1 0 0
1 0 1 1 1 0 1 0 0
1 0 1 1 1 0 1 0 0
1 0 1 0 1 0 0 0 0
1 0 1 1 0 0 1 0 0
1 0 1 1 1 0 0 0 0
0 0 1 1 0 0 1 0 0
1 0 1 1 1 0 1 0 0
1 0 1 1 1 0 0 0 0
1 0 0 1 1 0 1 0 0
1 0 1 1 1 0 1 0 0
1 0 1 1 1 0 1 0 0
1 0 1 1 1 0 1 0 0
1 0 1 1 1 0 0 0 0
1 0 1 0 1 0 1 0 0
1 0 1 1 1 0 1 0 0
1 0 1 1 1 0 1 1 0
1 0 1 1 1 0 0 0 0
1 0 1 1 1 0 1 0 0
1 0 1 1 1 0 1 0 0
1 0 1 0 1 0 1 1 0
1 0 1 1 1 0 1 0 0
1 0 1 1 1 0 1 0 0
1 0 1 1 0 0 1 0 0
1 0 1 1 1 0 0 0 0
1 0 0 1 1 0 0 0 0
1 0 1 1 1 0 1 0 0
1 0 0 1 1 0 1 0 0
1 0 1 1 1 0 1 0 0
1 0 0 0 1 0 1 0 0
1 0 0 0 0 0 1 0 0
1 0 0 0 1 0 1 0 0
1 0 1 0 1 0 1 0 0
1 0 0 1 1 0 1 0 0
1 0 1 1 0 0 1 0 0
1 0 1 1 1 0 1 0 0
1 0 1 1 1 0 1 0 0
1 0 1 1 0 0 1 0 0
1 0 0 1 0 0 1 0 0
1 0 0 1 0 0 0 0 0
1 0 1 1 1 0 1 1 0
1 0 0 0 1 0 1 1 0
1 0 1 1 1 0 1 1 0
1 0 1 1 1 0 0 1 0
1 0 0 1 0 0 1 1 0
1 0 0 1 1 0 1 1 0
1 0 0 1 1 0 1 1 0
1 0 1 0 1 0 1 1 0
0 0 0 0 0 0 1 1 0
0 0 1 1 0 0 0 0 0
0 0 1 1 1 0 1 0 0
0 0 1 1 1 0 0 0 0
0 0 1 0 1 0 1 1 0
0 0 1 1 1 0 0 0 0
0 0 1 1 1 0 1 0 0
0 0 1 1 1 0 1 1 0
1 0 1 1 1 0 1 1 0
1 0 1 1 1 0 1 0 0
0 0 1 1 1 0 1 1 0
0 0 1 1 0 0 1 1 0
1 0 0 0 1 0 1 1 0
0 0 0 1 1 0 1 1 0
0 0 1 0 1 0 1 1 0
0 0 1 1 1 0 0 1 0
0 0 0 1 1 0 1 1 0
1 0 0 0 1 0 1 1 0
1 0 0 1 1 0 0 0 0
0 0 0 1 1 0 1 0 0
1 0 0 1 1 0 1 0 0
1 0 0 1 1 0 1 0 0
0 0 0 1 1 0 1 0 0
0 0 0 1 1 0 1 0 0
0 0 0 0 1 0 1 0 0
0 0 0 0 1 0 1 0 0
0 0 0 0 1 0 1 1 0
1 0 0 0 1 0 0 0 0
0 0 0 0 1 0 1 1 0
0 0 1 0 1 0 0 1 0
0 0 0 0 1 0 1 1 0
0 0 0 0 1 0 0 1 0
1 0 0 0 1 0 1 1 0
1 0 0 1 0 0 1 0 0
1 0 1 1 1 0 1 0 0
1 0 1 1 1 0 0 1 0
0 0 1 1 1 0 0 1 0
0 0 1 1 1 0 1 1 0
1 0 1 0 1 0 1 1 0
1 0 1 0 1 0 1 0 0
1 0 1 1 1 0 1 0 0
1 0 1 0 0 0 1 1 0
1 0 1 1 1 0 1 1 0
1 0 1 1 1 0 1 1 0
1 0 1 0 1 0 1 0 0
0 0 1 0 1 0 0 0 0
1 0 0 1 1 0 1 0 0
1 0 1 1 1 0 1 1 0
1 0 1 1 1 0 1 1 0
1 0 1 1 1 0 0 1 0
1 0 1 1 0 0 1 1 0
1 0 1 1 1 0 1 1 0
1 0 1 1 1 0 1 0 0
1 0 1 1 1 0 0 0 0
1 0 1 1 0 0 1 0 0
1 0 0 0 1 0 0 0 0
1 0 1 1 1 0 1 1 0
1 0 1 1 1 0 1 1 0
1 0 1 1 0 0 1 0 0
1 0 1 1 0 0 0 0 0
0 0 1 1 0 0 1 0 0
1 0 1 1 1 0 1 1 0
1 0 1 1 1 0 1 0 0
1 0 1 1 0 0 0 0 0
1 0 1 1 0 0 0 0 0
1 0 1 1 1 0 1 0 0
1 0 1 1 1 0 1 0 0
1 0 1 0 1 0 1 0 0
1 0 1 0 1 0 1 0 0
0 0 1 1 1 0 1 0 0
1 0 1 1 1 0 1 0 0
1 0 1 1 1 0 1 0 0
1 0 1 0 1 0 1 0 0
1 0 1 0 1 0 1 1 0
1 0 1 0 1 0 0 0 0
1 0 1 0 1 0 1 0 0
1 0 1 0 1 0 1 0 0
1 0 1 0 1 0 0 0 0
1 0 1 0 1 0 0 1 0
1 0 0 0 1 0 0 0 0
1 0 1 0 1 0 1 0 0
1 0 1 0 1 0 1 0 0
1 0 1 0 1 0 1 1 0
1 0 1 0 0 0 1 0 0
0 0 1 0 0 0 0 0 0
1 0 1 0 0 0 1 0 0
1 0 1 0 1 0 1 0 0
1 0 1 0 0 0 1 1 0
1 0 1 0 0 0 0 1 0
1 0 1 0 0 0 1 1 0
1 0 1 0 0 0 1 1 0
1 0 1 0 0 0 0 0 0
1 0 1 1 0 0 0 1 0
1 0 1 1 0 0 1 1 0
1 0 1 0 0 0 1 0 0
1 0 1 0 0 0 0 1 0
1 0 1 1 0 0 1 1 0
0 0 1 0 0 0 1 1 0
1 0 0 0 0 0 1 1 0
1 0 1 0 0 0 1 1 0
0 0 0 0 0 0 1 1 0
1 0 1 1 0 0 1 1 0
1 0 1 1 0 0 1 1 0
0 0 0 0 0 0 1 0 0
1 0 0 1 0 0 1 1 0
0 0 0 0 0 0 1 0 0
0 0 1 0 0 0 1 1 0
0 0 1 0 0 0 1 1 0
0 0 1 1 0 0 0 0 0
0 0 0 1 0 0 0 0 0
0 0 1 0 0 0 0 1 0
0 0 1 0 0 0 1 0 0
0 0 1 0 0 0 1 1 0
0 0 1 1 0 0 0 1 0
0 0 0 1 0 0 1 1 0
0 0 0 1 0 0 1 1 0
0 0 1 1 0 0 1 1 0
0 0 1 1 0 0 0 1 0
0 0 1 1 0 0 0 1 0
0 0 1 1 0 0 0 1 0
0 0 1 1 0 0 0 1 0
0 0 0 1 0 0 1 0 0
0 0 0 1 0 0 0 0 0
0 0 1 1 0 0 0 1 0
0 0 1 1 0 0 0 1 0
0 0 1 0 0 0 0 1 0
0 0 1 1 0 0 0 1 0
0 0 1 1 0 0 1 0 0
0 0 1 1 0 0 1 1 0
0 0 1 1 0 0 0 1 0
0 0 1 1 0 0 1 1 0
0 0 1 0 0 0 1 1 0
0 0 1 1 0 0 0 1 0
0 0 1 1 0 0 1 0 0
0 0 1 0 0 0 1 1 0
0 0 1 0 0 0 0 1 0
0 0 1 0 0 0 0 0 0
0 0 1 0 0 0 0 1 0
0 0 1 0 1 0 1 0 0
0 0 1 0 0 0 0 1 0
0 0 1 1 0 0 0 1 0
0 0 1 1 1 0 0 1 0
0 0 1 1 0 0 0 1 0
0 0 1 1 0 0 0 1 0
0 0 1 1 1 0 0 1 0
0 0 1 1 0 0 0 1 0
0 0 1 0 0 0 0 1 0
0 0 1 0 0 0 0 1 0
0 0 1 0 0 0 0 1 0
0 0 1 0 0 0 0 1 0
0 0 1 0 0 0 0 1 0
0 0 1 0 0 0 0 1 0
0 0 1 0 1 0 0 1 0
0 0 1 0 1 0 0 0 0
0 0 1 0 0 0 0 1 0
0 0 1 0 1 0 0 1 0
0 0 1 0 1 0 0 1 0
0 0 1 0 1 0 0 1 0
0 0 1 0 0 0 0 1 0
0 0 1 0 0 0 0 1 0
0 0 1 0 0 0 0 1 0
0 0 1 0 0 0 0 1 0
0 0 1 0 0 0 0 1 0
0 0 1 0 0 0 0 1 0
0 0 1 0 0 0 0 1 0
0 0 1 0 0 0 0 1 0
0 0 1 0 0 0 0 1 0
0 0 1 0 0 0 0 1 0
0 0 1 0 0 0 0 1 0
0 0 1 0 0 0 0 1 0
0 0 1 0 0 0 0 1 0
0 0 1 0 0 0 1 0 0
0 0 1 0 0 0 1 0 0
0 0 1 0 1 0 1 0 0
0 0 1 0 0 0 0 0 0
0 0 1 0 0 0 1 0 0
0 0 1 1 1 0 1 0 0
0 0 1 1 1 0 1 0 0
0 0 1 1 1 0 1 0 0
0 0 0 1 1 0 0 0 0
0 0 1 1 1 0 1 0 0
0 0 1 1 1 0 0 0 0
1 0 1 1 1 0 1 0 0
0 0 1 1 1 0 1 0 0
0 0 1 1 1 0 1 0 0
0 0 1 0 1 0 1 0 0
0 0 0 0 1 0 1 1 0
0 0 1 0 1 0 1 1 0
0 0 0 1 1 0 1 1 0
0 0 0 1 0 0 1 1 0
0 0 1 1 1 0 1 0 0
0 0 0 0 1 0 1 0 0
0 0 1 1 1 0 1 0 0
0 0 1 0 0 0 0 0 0
0 0 1 0 0 0 1 0 0
0 0 1 1 1 0 1 0 0
0 0 0 0 1 0 1 0 0
0 0 1 0 1 0 1 0 0
0 0 1 0 1 0 1 1 0
0 0 1 0 1 0 1 1 0
0 0 1 0 1 0 1 1 0
0 0 1 0 1 0 1 1 0
0 0 1 0 1 0 1 1 0
0 0 1 0 1 0 1 1 0
0 0 1 0 1 0 1 1 0
0 0 1 0 1 0 1 1 0
0 0 1 0 1 0 1 1 0
0 0 1 0 1 0 1 0 0
0 0 1 0 0 0 1 1 0
0 0 1 0 0 0 1 1 0
0 0 1 0 1 0 1 1 0
0 0 1 0 1 0 1 1 0
0 0 1 0 1 0 1 0 0
0 0 0 0 1 0 1 1 1
0 0 1 0 1 0 1 0 1
0 0 1 0 0 0 1 0 0
0 0 1 0 0 0 1 1 1
0 0 1 0 0 0 0 1 1
0 0 1 0 0 0 0 1 1
0 0 1 0 1 0 1 1 1
0 0 1 0 0 0 1 0 1
0 0 1 0 0 0 1 0 1
0 0 1 0 0 0 1 0 1
0 0 1 0 0 0 1 0 1
0 0 1 0 0 0 1 0 0
0 0 1 0 0 0 1 0 0
0 0 1 0 0 0 1 1 0
0 0 1 0 0 0 1 0 0
0 0 1 0 0 0 1 1 0
0 0 1 0 0 0 0 1 0
0 0 1 0 0 0 0 1 0
0 0 1 0 0 0 1 0 0
0 0 1 0 0 0 1 0 0
0 0 1 0 0 0 1 0 0
0 0 1 0 0 0 1 0 0
0 0 0 0 0 0 1 0 0
0 0 1 0 0 0 1 0 0
1 0 1 0 0 0 1 0 0
1 0 1 0 0 0 1 0 0
1 0 1 0 0 0 1 0 0
1 0 1 0 0 0 1 0 0
1 0 1 0 0 0 1 0 0
1 0 1 0 0 0 1 0 0
1 0 1 0 0 0 1 1 0
1 0 1 0 0 0 1 1 0
1 0 1 0 0 0 1 0 0
1 0 1 0 0 0 1 1 0
1 0 1 0 0 0 1 0 0
1 0 1 0 0 0 1 1 0
1 0 0 0 0 0 1 1 0
1 0 1 0 0 0 1 1 0
1 0 0 0 0 0 1 1 0
1 0 1 0 0 0 1 0 0
1 0 1 0 0 0 1 1 0
0 0 1 0 0 0 1 0 0
1 0 0 0 0 0 1 1 0
1 0 1 0 0 0 1 1 0
1 0 1 0 0 0 1 1 0
1 0 1 0 0 0 1 0 0
1 0 1 0 0 0 1 0 0
1 0 1 0 0 0 1 0 0
1 0 1 0 0 0 1 0 0
1 0 1 0 0 0 1 0 0
1 0 1 0 0 0 1 1 0
1 0 1 0 0 0 1 0 0
1 0 1 0 0 0 1 0 0
1 0 1 0 0 0 1 0 0
1 0 0 0 0 0 1 0 0
1 0 1 0 0 0 1 0 0
1 0 0 0 1 0 1 1 0
1 0 1 0 1 0 1 0 0
1 0 1 0 1 0 1 1 0
1 0 1 0 0 0 1 1 0
1 0 1 0 0 0 1 0 0
1 0 0 0 1 0 1 0 0
1 0 0 0 1 0 1 1 0
1 0 0 0 0 0 1 1 0
1 0 0 0 1 0 1 1 0
1 0 0 0 1 0 1 1 0
1 0 0 0 1 0 1 1 0
0 0 0 0 1 0 1 0 0
1 0 0 0 0 0 1 0 0
1 0 0 0 1 0 1 1 0
1 0 1 0 0 0 1 0 0
1 0 1 0 1 0 1 1 0
1 0 1 0 0 0 1 0 0
1 0 1 0 1 0 1 1 0
1 0 1 0 1 0 1 1 0
1 0 1 0 0 0 1 0 0
1 0 1 0 0 0 1 0 0
1 0 1 0 1 0 1 0 0
1 0 1 0 1 0 1 0 0
1 0 0 0 0 0 1 1 0
1 0 1 0 1 0 1 0 0
1 0 1 0 1 0 1 0 0
1 0 1 0 1 0 1 0 0
1 0 1 0 1 0 1 0 0
1 0 1 0 1 0 1 1 0
0 0 0 0 1 0 1 1 0
0 0 0 0 0 0 1 1 0
1 0 0 0 1 0 1 1 0
1 0 1 0 1 0 1 0 0
1 0 0 0 0 0 1 0 0
1 0 1 0 1 0 1 0 0
1 0 1 0 1 0 1 0 0
1 0 0 0 1 0 1 0 0
1 0 1 0 1 0 1 0 0
0 0 0 0 1 0 1 0 0
0 0 1 0 1 0 1 0 0
1 0 1 1 0 0 1 0 0
1 0 0 0 0 0 1 1 0
1 0 0 0 1 0 0 0 0
1 0 1 0 0 0 1 1 0
1 0 1 0 1 0 1 1 0
1 0 1 0 1 0 1 0 0
1 0 1 0 1 0 1 1 0
1 0 0 0 0 0 1 1 0
1 0 0 0 1 0 0 0 0
1 0 1 0 1 0 0 0 0
0 0 1 0 1 0 1 0 0
1 0 1 0 0 0 0 0 0
1 0 0 0 1 0 0 0 0
1 0 0 0 0 0 0 0 0
1 0 0 0 0 0 1 0 0
1 0 0 0 1 0 1 0 0
1 0 1 0 1 0 1 0 0
0 0 1 0 0 0 1 0 0
0 0 1 1 1 0 0 1 0
1 0 1 1 0 0 0 1 0
0 0 1 1 0 0 1 1 0
0 0 1 1 0 0 1 1 0
0 0 1 1 1 0 0 0 0
0 0 1 1 0 0 0 1 0
0 0 1 1 0 0 0 0 0
0 0 0 0 0 0 0 0 0
0 0 0 1 0 0 0 0 0
0 0 0 1 1 0 0 0 0
0 0 0 1 0 0 1 0 0
0 0 0 1 0 0 0 0 0
0 0 0 1 0 0 0 0 0
0 0 0 1 0 0 1 0 0
0 0 1 1 1 0 1 0 0
0 0 0 1 1 0 1 0 0
0 0 1 1 1 0 1 0 0
0 0 1 1 1 0 1 0 0
0 0 1 1 1 0 1 0 0
0 0 1 1 0 0 1 0 0
0 0 1 1 1 0 0 0 0
0 0 0 1 1 0 1 0 0
0 0 1 0 0 0 0 0 0
0 0 1 1 1 0 0 0 0
0 0 1 0 1 0 1 0 0
0 0 1 1 1 0 0 1 0
0 0 1 1 0 0 1 0 0
0 0 1 1 1 0 1 1 0
0 0 1 1 1 0 1 1 0
0 0 1 1 1 0 1 0 0
0 0 1 1 1 0 1 1 0
0 0 1 1 1 0 1 0 0
0 0 1 1 1 0 1 1 0
0 0 1 1 1 0 1 0 0
0 0 1 1 1 0 1 0 0
0 0 1 1 1 0 1 0 0
0 0 1 1 1 0 1 0 0
0 0 1 1 1 0 1 0 0
0 0 1 1 0 0 1 0 0
0 0 0 1 1 0 1 0 0
0 0 1 1 1 0 1 0 0
0 0 1 0 1 0 1 0 0
0 0 1 1 1 0 1 0 0
0 0 1 1 1 0 1 0 0
0 0 1 1 0 0 1 0 0
0 0 1 1 0 0 0 0 0
0 0 1 1 1 0 1 0 0
0 0 1 1 0 0 1 0 0
0 0 1 0 1 0 1 0 0
0 0 1 1 1 0 1 0 0
0 0 1 1 0 0 0 0 0
0 0 1 1 0 0 0 0 0
0 1 0 1 1 0 0 1 0
0 1 1 0 0 0 0 1 0
0 1 1 1 1 0 0 1 0
0 1 1 0 1 0 1 1 0
0 1 1 1 1 0 1 0 0
0 0 1 1 1 0 1 1 0
0 0 1 1 0 0 0 0 0
0 1 1 1 0 0 1 0 0
0 1 1 1 0 0 1 0 0
0 0 1 1 0 0 0 0 1
0 0 1 1 0 0 0 0 0
0 1 1 1 1 0 1 0 0
0 1 1 0 0 0 1 0 0
0 1 1 1 0 0 1 0 0
0 1 1 1 1 0 1 0 0
0 1 0 0 0 0 1 1 0
0 1 1 1 1 0 1 1 0
0 0 1 1 1 0 0 1 0
0 1 1 0 1 0 0 1 0
0 1 0 0 1 0 1 0 0
0 0 1 0 1 0 1 0 0
0 1 0 0 0 0 1 0 0
0 0 0 0 0 0 1 0 0
0 1 0 1 1 0 1 0 0
0 0 0 0 0 0 0 0 0
0 0 0 1 0 0 0 0 0
0 0 1 0 0 0 0 0 0
0 1 1 1 1 0 0 0 0
0 1 1 1 1 0 0 0 0
0 0 1 0 1 0 0 0 0
0 1 1 0 1 0 1 0 0
0 0 0 1 1 0 1 0 0
0 0 0 1 1 0 1 1 0
0 1 0 1 1 0 0 1 0
0 0 0 1 1 0 0 0 0
0 0 1 1 0 0 1 0 0
0 1 1 1 1 0 0 0 0
0 0 1 1 1 0 0 0 0
0 0 0 1 1 0 0 0 0
0 0 1 1 1 0 1 0 0
0 0 1 0 1 0 0 0 0
0 1 1 0 1 0 1 0 0
0 0 1 0 1 0 0 0 0
0 0 1 1 0 0 0 0 0
0 1 1 1 1 0 1 0 0
0 0 0 1 0 0 0 0 0
0 1 1 1 1 0 1 0 0
0 1 1 1 1 0 1 0 0
0 0 1 1 1 0 0 0 0
0 0 1 0 1 0 0 0 0
0 1 1 1 1 0 1 0 0
0 1 1 1 1 0 0 0 0
0 1 1 0 1 0 0 0 0
0 1 1 0 1 0 1 0 0
0 1 0 1 0 0 0 0 0
0 1 1 1 1 0 0 0 0
0 1 1 1 1 0 0 0 0
0 0 1 0 1 0 0 0 0
0 1 0 0 0 0 0 0 0
0 1 1 1 1 0 0 0 0
0 1 1 1 1 0 0 0 0
0 0 1 1 1 0 0 0 0
0 0 1 1 1 0 0 0 0
0 0 1 1 0 0 0 0 0
0 1 1 1 1 0 0 0 0
0 1 1 1 1 0 0 0 0
0 0 1 0 1 0 0 0 0
0 1 1 1 1 0 0 0 0
0 1 1 1 1 0 0 0 0
0 0 1 0 1 0 0 0 0
0 1 1 0 1 0 0 0 0
0 0 1 1 1 0 0 0 0
0 1 1 1 0 0 0 0 0
0 1 1 0 1 0 0 0 0
0 1 1 1 1 0 0 0 0
0 1 1 1 1 0 0 0 0
0 1 1 0 1 0 0 0 0
0 1 1 0 0 0 0 0 0
0 1 1 0 1 0 0 0 0
0 1 1 0 1 0 0 0 0
0 1 0 1 1 0 0 0 0
0 1 1 1 1 0 0 0 0
0 0 1 0 1 0 1 0 0
0 1 1 0 0 0 1 0 0
0 1 0 0 0 0 0 0 0
0 1 1 1 0 0 1 0 0
0 1 1 0 1 0 0 0 0
0 0 0 1 1 0 0 0 0
0 1 1 0 1 0 0 0 0
0 1 1 0 0 0 0 0 0
0 0 1 0 1 0 1 0 0
0 0 1 0 1 0 1 0 0
0 1 1 1 1 0 1 0 0
0 0 0 0 0 0 1 0 0
0 0 1 0 0 0 1 0 0
0 1 1 0 1 0 1 0 0
0 0 1 1 1 0 0 0 0
0 1 1 0 1 0 0 0 0
0 0 0 0 1 0 1 0 0
0 0 1 0 0 0 0 0 0
0 0 0 1 0 0 0 0 0
0 1 0 1 0 0 0 0 0
0 1 1 1 1 0 0 0 0
0 1 0 0 0 0 0 0 0
0 1 1 1 0 0 0 0 0
0 1 1 0 0 0 0 0 0
0 0 0 1 1 0 0 0 0
0 1 0 1 1 0 0 0 0
0 0 0 1 1 0 0 0 0
0 0 1 0 1 0 1 0 0
0 0 0 0 0 0 0 0 0
0 1 0 1 1 0 1 0 0
0 1 1 1 0 0 1 0 0
0 1 0 1 0 0 1 0 0
0 1 1 0 0 0 1 0 0
0 1 1 0 0 0 0 1 0
0 1 1 1 0 0 0 0 0
0 0 0 1 0 0 0 0 0
0 0 0 0 0 0 0 1 0
0 1 1 1 0 0 0 1 0
0 1 1 1 0 0 0 0 0
0 1 1 0 1 0 0 1 0
0 1 0 0 0 0 0 1 0
0 1 0 0 0 0 0 1 0
0 1 0 0 0 0 0 1 0
0 1 1 0 0 0 0 1 0
0 0 1 0 0 0 0 1 0
0 1 1 0 1 0 0 1 0
0 1 0 0 1 0 0 1 0
0 1 0 0 0 0 0 0 0
0 0 0 0 0 0 0 1 0
0 1 0 0 1 0 0 1 0
0 0 0 0 1 0 0 1 0
0 0 0 0 1 0 0 1 0
0 1 0 0 0 0 0 0 0
0 0 0 0 0 0 0 0 0
0 1 1 0 0 0 0 0 0
0 1 0 0 0 0 0 1 0
0 0 0 0 0 0 0 0 0
0 1 0 0 0 0 0 1 0
0 1 0 0 0 0 0 1 0
0 0 1 0 0 0 0 1 0
0 0 0 0 0 0 0 1 0
0 1 0 0 0 0 0 1 0
0 1 0 0 0 0 0 1 0
0 1 0 0 0 0 0 1 0
0 1 0 0 0 0 0 1 0
0 1 0 0 0 0 0 1 0
0 1 0 0 0 0 0 1 0
0 1 1 0 0 0 0 1 0
0 1 0 0 0 0 0 1 0
0 0 1 0 0 0 0 1 0
0 1 0 0 0 0 0 1 0
0 0 1 1 0 0 0 1 0
0 1 1 0 0 0 0 1 0
0 0 0 0 1 0 0 1 0
0 1 1 0 0 0 0 0 0
0 1 0 0 0 0 1 1 0
0 0 1 0 1 0 1 1 0
0 1 1 0 1 0 1 0 0
0 1 1 0 1 0 1 0 0
0 1 1 0 0 0 1 1 0
0 0 1 0 0 0 1 1 0
0 0 1 0 1 0 1 1 0
0 1 1 0 0 0 0 1 0
0 0 1 0 0 0 1 1 0
0 1 1 0 0 0 1 1 0
0 0 1 0 0 0 1 1 0
0 0 1 0 1 0 1 0 0
0 0 1 1 0 0 0 1 0
0 0 0 0 0 0 1 1 0
0 0 0 0 1 0 1 1 0
0 0 0 1 1 0 1 1 0
0 0 1 0 1 0 1 0 0
0 0 0 0 0 0 0 1 0
0 0 0 1 0 0 0 1 0
0 0 0 1 0 0 1 1 0
0 0 0 1 0 0 1 0 0
1 0 0 0 0 0 1 1 0
0 1 0 0 0 0 1 1 0
0 0 0 0 0 0 1 1 0
0 0 0 0 0 0 0 1 0
0 0 0 0 0 0 0 1 0
0 0 0 0 0 0 1 1 0
0 0 0 0 0 0 1 1 0
0 0 0 0 0 0 0 1 0
0 0 1 0 0 0 1 1 0
0 0 1 1 1 0 1 0 0
0 0 0 0 1 0 1 1 0
0 0 1 0 0 0 0 1 0
0 0 1 0 1 0 0 0 0
0 0 1 0 0 1 0 0 0
0 0 1 0 0 1 0 0 0
0 0 0 0 0 1 0 0 0
0 0 1 0 0 1 1 0 0
0 0 0 0 1 1 0 1 0
0 0 1 0 1 1 1 1 0
0 0 1 0 1 0 1 0 0
0 0 0 0 1 1 0 0 0
0 0 1 0 1 1 0 0 0
0 0 1 0 1 1 0 0 0
0 0 1 0 1 1 0 1 0
0 0 1 0 0 1 0 0 0
0 0 1 0 0 1 0 1 0
0 0 0 0 1 1 0 0 0
0 0 1 0 1 1 0 0 0
0 0 1 0 0 1 0 0 0
0 1 1 0 1 0 0 0 0
0 1 1 0 0 1 0 0 0
0 0 1 0 0 1 0 0 0
0 1 1 0 0 1 0 1 0
0 1 1 0 0 1 0 1 0
0 0 1 0 0 1 0 1 0
0 1 1 0 0 1 0 1 0
0 1 1 0 0 0 0 1 0
0 0 1 0 0 1 0 0 0
0 1 1 0 0 1 1 1 0
0 1 1 0 0 0 1 0 0
0 1 1 0 0 1 1 0 0
0 0 1 0 0 1 0 1 0
0 0 1 0 0 0 1 0 0
0 1 1 0 0 1 1 0 0
0 1 1 0 0 0 1 0 0
0 1 1 0 0 0 1 0 0
0 1 1 0 0 1 1 0 0
0 1 1 0 0 0 0 0 0
0 1 1 0 0 0 0 0 0
0 1 1 0 0 0 1 1 0
0 1 0 0 0 0 1 0 0
0 1 1 0 0 1 0 0 0
0 1 1 0 0 1 1 0 0
1 1 1 0 0 1 0 0 0
0 1 1 0 0 1 1 0 0
0 1 1 0 0 1 1 0 0
0 1 1 0 0 0 0 0 0
0 0 1 0 0 0 1 0 0
0 1 1 0 0 1 0 1 0
0 1 1 0 0 1 1 0 0
0 1 0 0 0 1 1 0 0
1 1 1 0 0 1 1 1 0
1 1 0 0 0 1 1 1 0
1 1 1 0 0 1 1 0 0
1 1 1 0 0 1 1 0 0
1 1 1 0 0 1 1 0 0
1 0 1 0 0 0 1 0 0
1 1 1 0 0 1 1 0 0
1 1 0 0 0 1 1 0 0
1 1 1 0 0 1 0 0 0
1 1 0 0 0 1 0 0 0
1 1 1 0 0 1 1 0 0
1 1 0 0 0 1 1 0 0
1 1 1 0 0 1 1 0 0
1 1 0 0 0 1 1 1 0
1 1 0 0 0 1 1 0 0
1 1 1 0 0 1 1 0 0
1 1 1 0 0 1 1 0 0
1 1 1 0 0 1 1 0 0
1 1 1 0 0 1 1 0 0
1 0 1 0 0 1 1 0 0
1 1 1 0 0 1 0 0 0
1 1 1 0 0 1 1 0 0
1 1 1 0 0 1 1 0 0
1 1 1 0 0 1 1 0 0
1 1 1 0 0 1 1 0 0
1 0 1 0 0 1 0 0 0
1 1 0 0 0 0 1 0 0
0 1 1 0 0 0 1 0 0
1 1 1 0 0 0 1 0 0
0 0 0 0 0 1 1 0 0
1 1 1 0 0 1 1 0 0
1 1 1 0 0 0 1 0 0
1 1 0 0 0 0 1 0 0
1 1 1 0 0 1 1 0 0
1 1 1 0 0 0 1 0 0
1 1 1 0 0 1 0 0 0
1 1 0 0 0 1 0 0 0
1 1 1 0 0 1 1 0 0
1 1 1 0 0 1 1 0 0
1 1 0 0 0 0 0 0 0
1 1 1 0 0 0 1 0 0
1 1 1 0 0 1 0 0 0
1 1 1 0 0 1 0 0 0
1 1 0 0 0 1 0 0 0
1 1 0 0 0 0 1 0 0
1 1 1 0 0 0 1 0 0
1 1 0 0 0 0 0 0 0
1 1 1 0 0 0 1 0 0
1 1 1 0 0 1 1 0 0
1 1 1 0 0 1 1 0 0
1 1 0 0 0 0 0 0 0
1 1 1 0 0 1 0 0 0
1 1 1 0 0 1 1 0 0
1 1 0 0 0 1 1 0 0
1 1 1 0 0 0 1 0 0
1 1 1 0 0 1 1 0 0
1 1 1 0 0 1 0 0 0
1 1 1 0 0 1 0 0 0
1 1 0 0 0 1 0 0 0
1 1 1 0 0 1 1 0 0
1 1 1 0 0 0 1 0 0
1 1 1 0 0 1 1 0 0
1 1 1 0 0 1 1 0 0
1 1 1 0 0 1 0 0 0
1 1 1 0 0 1 0 0 0
1 1 1 0 0 0 1 0 0
1 1 0 0 0 0 1 0 0
1 1 1 0 0 0 1 0 0
1 1 1 0 0 0 1 0 0
1 1 1 0 0 0 0 0 0
0 1 1 0 0 0 1 0 0
1 0 1 0 0 0 1 0 0
1 1 1 0 0 0 1 0 0
1 1 1 0 0 0 1 0 0
1 0 1 0 0 0 0 0 0
1 1 1 0 0 0 0 0 0
1 1 1 0 0 0 1 0 0
1 1 1 0 0 0 1 0 0
1 1 1 0 0 0 0 0 0
1 1 0 0 0 0 0 0 0
1 1 0 0 0 0 0 0 0
1 1 0 0 0 0 0 0 0
1 1 0 0 0 0 1 0 0
1 1 1 0 0 0 1 0 0
1 1 0 0 0 0 1 0 0
1 1 1 0 0 0 0 0 0
1 1 1 0 0 0 0 0 0
1 1 1 0 0 0 1 0 0
1 1 0 0 0 0 0 0 0
1 1 1 0 0 0 1 0 0
1 0 1 0 0 0 0 0 0
1 1 1 0 0 0 0 0 0
1 1 0 0 0 0 0 0 0
1 1 0 0 0 0 1 0 0
1 1 1 0 0 0 1 0 0
1 1 0 0 0 0 1 0 0
1 1 1 0 0 0 0 0 0
1 1 0 0 0 0 0 0 0
1 1 0 0 0 0 0 0 0
1 1 0 0 0 0 1 0 0
1 1 0 0 0 0 0 0 0
0 1 0 0 0 0 0 0 0
1 0 0 0 0 0 0 0 0
1 1 0 0 0 0 0 0 0
1 1 0 0 0 0 1 0 0
0 0 0 0 0 0 1 0 0
1 1 0 0 0 0 1 0 0
1 1 1 0 0 0 1 0 0
1 1 1 0 0 0 0 0 0
1 1 1 0 0 0 1 0 0
1 1 0 0 0 0 0 0 0
0 1 0 0 0 0 1 0 0
1 1 1 0 0 0 1 0 0
1 1 1 0 0 0 0 0 0
1 1 1 0 0 0 0 0 0
1 1 0 0 0 0 0 1 0
1 1 0 0 0 0 0 1 0
1 1 1 0 0 0 0 0 0
1 1 1 0 0 0 0 0 0
1 1 0 0 0 0 0 0 0
1 1 0 0 0 0 0 1 0
1 1 0 0 0 0 0 1 0
1 1 1 0 0 0 0 0 0
1 1 1 0 0 0 0 1 0
1 1 0 0 0 0 0 1 0
1 1 1 0 0 0 0 1 0
1 1 1 0 0 0 0 0 0
1 1 1 0 0 0 0 1 1
1 1 1 0 0 0 0 1 1
1 1 1 0 0 0 0 0 1
1 1 0 0 0 0 0 1 1
1 1 1 0 0 0 0 0 1
1 1 1 0 0 0 0 0 1
1 1 1 0 0 0 0 1 1
1 1 1 0 0 0 0 1 0
1 1 1 0 0 0 0 0 0
1 1 1 0 0 0 1 0 1
1 1 0 0 0 0 0 0 1
1 1 1 0 0 0 0 0 0
1 1 1 0 0 0 0 0 0
1 1 1 0 0 0 0 0 1
1 1 1 0 0 0 0 0 0
1 1 1 0 0 0 1 0 1
1 1 1 0 0 0 1 0 1
1 1 1 0 0 0 1 0 1
1 1 1 0 0 0 1 0 1
1 1 1 0 0 0 0 0 1
1 1 1 0 0 0 0 0 0
1 1 1 0 0 0 0 0 1
1 1 1 0 0 0 0 0 1
1 1 1 0 0 0 0 0 1
1 1 1 0 0 0 0 0 1
1 1 0 0 0 0 0 0 0
1 0 1 0 0 0 0 1 1
1 1 1 0 0 0 1 0 1
1 1 1 0 0 0 0 0 1
1 1 1 0 0 0 0 1 0
1 1 1 0 0 0 0 0 1
1 1 1 0 0 0 0 1 1
1 1 0 0 0 0 0 0 1
1 1 1 0 0 0 0 0 1
1 1 1 0 0 0 0 0 0
1 1 1 0 0 0 0 1 1
1 1 0 0 0 0 0 0 1
1 1 1 0 0 0 0 1 1
1 1 0 0 0 0 0 1 1
1 1 1 0 0 0 0 1 1
1 1 1 0 0 0 0 0 0
1 1 1 0 0 0 0 0 0
1 0 1 0 0 0 0 0 0
1 0 0 0 0 0 0 1 0
1 0 1 0 0 0 0 1 0
1 0 0 0 0 0 0 1 0
1 0 0 0 0 0 0 0 0
1 0 0 0 0 0 0 0 0
1 0 1 0 0 0 0 1 1
1 0 0 0 0 0 0 1 1
1 0 0 0 0 0 0 1 1
1 0 0 0 0 0 0 0 1
1 0 0 0 0 0 0 1 1
1 0 0 0 0 0 0 1 1
1 0 0 0 0 0 0 0 0
1 0 0 0 0 0 0 1 1
1 0 0 0 0 0 0 1 1
1 0 0 0 0 0 0 1 1
1 0 0 0 0 0 0 0 1
1 0 0 0 0 0 0 1 0
1 0 0 0 0 0 1 0 0
1 0 0 0 0 0 0 0 0
1 0 0 0 0 0 0 0 0
1 0 0 0 0 0 0 1 0
1 0 0 0 0 0 0 1 0
0 0 0 0 0 0 0 1 1
1 0 0 0 0 0 0 1 1
0 0 0 0 0 0 0 1 0
0 0 0 0 0 0 0 0 1
0 0 0 0 0 0 0 1 1
0 0 0 0 0 0 0 1 1
0 0 0 0 0 0 0 1 1
0 0 0 0 0 0 0 0 1
0 0 0 0 0 0 0 0 1
0 0 0 0 0 0 1 0 1
0 0 0 0 0 0 1 0 1
0 0 0 0 0 0 0 0 0
1 0 0 0 0 0 0 1 1
0 0 0 0 0 0 1 1 1
0 0 0 0 0 0 1 0 0
0 0 0 0 0 0 0 1 0
0 0 0 0 0 0 0 0 1
0 0 0 0 0 0 0 0 1
0 0 0 0 0 0 0 0 1
0 0 0 0 0 0 0 0 1
1 0 0 0 0 0 0 1 1
0 0 0 0 0 0 0 1 1
0 0 0 0 0 0 0 1 0
0 0 0 0 0 0 0 1 1
0 0 0 0 0 0 0 1 0
0 0 0 0 0 0 0 1 1
0 0 0 0 0 0 0 1 1
0 0 0 0 0 0 0 1 1
0 0 0 0 0 0 0 1 1
0 0 0 0 0 0 0 1 1
1 0 0 0 0 0 0 0 1
1 0 0 0 0 0 0 1 0
1 0 0 0 0 0 0 0 1
1 0 0 0 0 0 0 0 1
0 0 0 0 0 0 0 1 1
1 0 0 0 0 0 0 0 1
1 0 0 0 0 0 0 1 0
0 0 0 0 0 0 0 1 0
0 0 0 0 0 0 0 0 1
0 0 0 0 0 0 0 0 1
0 0 0 0 0 0 0 1 0
0 0 0 0 0 0 0 0 0
1 0 0 0 0 0 0 0 0
1 0 0 0 0 0 0 0 0
1 0 0 0 0 0 0 0 0
1 0 0 0 0 0 0 0 0
1 0 0 0 0 0 0 0 0
0 0 0 0 0 0 0 0 0
1 0 0 0 0 0 0 0 0
1 0 0 0 0 0 0 0 0
0 0 0 0 0 0 0 0 0
0 0 0 0 0 0 0 0 0
0 0 0 0 0 0 0 0 0
0 0 0 0 0 0 0 0 1
0 0 0 0 0 0 0 0 0
0 0 0 0 0 0 0 0 1
0 0 0 0 0 0 0 0 0
1 0 0 0 0 0 0 0 1
1 0 0 0 0 0 0 0 0
0 0 0 0 0 0 0 0 1
0 0 0 0 0 0 0 0 0
1 0 0 0 0 0 0 0 0
1 0 0 0 0 0 0 0 1
1 0 0 0 0 0 0 0 1
1 0 0 0 0 0 0 0 1
1 0 0 0 0 0 0 1 1
1 0 0 0 0 0 0 0 0
0 0 0 0 0 0 0 0 1
1 0 0 0 0 0 0 0 0
1 0 0 0 0 0 0 1 1
0 0 0 0 0 0 0 0 1
1 0 0 0 0 0 0 0 0
1 0 0 0 0 0 0 0 1
1 0 0 0 0 0 0 1 1
1 0 0 0 0 0 0 0 1
1 0 0 0 0 0 0 0 0
1 0 0 0 0 0 0 1 1
1 0 0 0 0 0 0 1 1
1 0 0 0 1 0 0 1 1
1 0 0 0 0 0 0 1 0
1 0 0 0 1 0 0 1 1
1 0 0 0 1 0 0 1 0
1 0 0 0 0 0 0 1 1
1 0 0 0 1 0 0 1 0
1 0 0 0 0 0 0 1 1
1 0 0 0 0 0 0 1 0
1 0 0 0 1 0 0 1 1
1 0 0 0 1 0 0 1 1
1 0 0 0 0 0 0 0 0
1 0 0 0 0 0 0 0 0
1 0 0 0 0 0 0 0 0
0 0 0 0 0 0 0 0 0
0 0 0 0 0 0 0 0 0
1 0 0 0 0 0 0 0 0
1 0 0 0 0 0 0 0 0
1 0 0 0 0 0 0 0 1
1 0 0 0 0 0 0 0 1
1 0 0 0 0 0 0 0 1
1 0 0 0 0 0 1 0 0
1 0 0 0 0 0 1 0 0
1 0 0 0 0 0 1 0 0
1 0 0 0 0 0 1 0 0
1 0 0 0 0 0 1 0 0
1 0 0 0 0 0 1 0 0
1 0 0 0 0 0 0 1 0
1 0 0 0 0 0 0 0 0
1 0 0 0 0 0 1 0 0
1 0 0 0 0 0 0 1 1
1 0 0 0 0 0 0 0 1
1 0 0 0 0 0 1 1 0
1 0 0 0 0 0 1 0 1
1 0 0 0 0 0 0 1 1
1 0 0 0 0 0 0 0 1
1 0 0 0 0 0 1 0 0
1 0 0 0 0 0 0 0 1
1 0 0 0 0 0 0 1 0
1 0 0 0 0 0 0 1 0
1 0 0 0 0 0 1 1 1
1 0 0 0 0 0 0 1 1
1 0 0 0 0 0 1 0 1
1 0 0 0 0 0 0 1 1
1 0 0 0 0 0 0 0 1
1 0 0 0 0 0 0 0 0
1 0 0 0 0 0 0 1 1
1 0 0 0 0 0 0 1 0
1 0 0 0 0 0 0 1 1
1 0 0 0 0 0 0 1 1
1 0 0 0 0 0 0 1 1
1 0 1 0 0 0 0 0 0
1 0 0 0 0 0 0 1 0
1 0 0 0 0 0 0 0 1
1 0 0 0 0 0 0 0 0
1 0 0 0 0 0 0 0 0
1 0 0 0 0 0 0 0 0
1 0 0 0 0 0 0 0 0
1 0 0 0 0 0 0 0 0
1 0 0 0 0 0 0 0 0
1 0 0 0 0 0 0 0 0
1 0 0 0 0 0 1 0 0
1 0 0 0 0 0 0 0 0
0 0 0 0 0 0 0 0 0
0 0 0 0 0 0 0 0 0
0 0 0 0 0 0 0 0 0
0 0 1 0 0 0 0 0 0
1 0 0 0 0 0 0 0 0
1 0 0 0 0 0 0 0 0
0 0 0 0 0 0 0 0 0
0 0 0 0 0 0 0 0 0
1 0 0 0 0 0 0 0 0
1 0 0 0 0 0 0 1 0
1 0 0 0 0 0 0 1 0
1 0 0 0 0 0 0 1 0
1 0 0 0 0 0 0 0 0
1 0 0 0 0 0 0 1 0
0 0 1 0 0 0 0 1 0
0 0 0 0 0 0 0 1 0
0 0 1 0 0 0 0 1 0
0 0 0 0 1 0 0 1 0
0 0 0 0 1 0 0 0 0
0 0 0 0 0 0 0 0 0
0 0 0 0 0 0 0 1 0
0 0 0 0 1 0 0 1 0
1 1 0 0 0 0 1 0 1
1 1 0 0 0 0 0 1 0
1 1 0 0 0 0 1 0 0
1 1 0 0 0 0 1 0 0
1 1 0 0 0 0 1 0 0
1 1 0 0 0 0 1 0 0
1 1 0 0 0 0 1 0 0
1 1 0 0 0 0 1 0 0
1 1 0 0 0 0 0 0 0
1 1 1 0 0 0 0 1 0
1 1 1 0 0 0 0 1 0
1 1 1 0 0 0 0 1 0
1 1 1 0 0 0 0 1 0
0 1 1 0 0 0 0 1 0
1 1 1 0 0 0 0 1 0
1 1 1 0 0 0 0 0 0
1 1 1 0 0 0 0 1 0
1 1 1 0 0 0 0 0 0
1 0 1 0 0 0 0 1 0
1 1 1 0 0 0 0 1 0
1 1 1 0 0 0 0 1 0
1 1 1 0 0 0 0 1 0
1 1 1 0 0 0 0 0 0
1 1 1 0 0 0 0 1 0
1 1 1 0 0 0 0 1 0
0 1 1 0 0 0 0 1 0
0 1 1 0 0 0 0 1 0
1 1 1 0 0 0 0 0 0
1 1 1 0 0 0 0 0 0
0 1 1 0 0 0 0 0 0
0 1 1 0 0 0 0 0 0
0 1 0 0 0 0 0 0 0
1 1 0 0 0 0 0 1 0
1 0 1 0 0 0 0 1 0
1 1 0 0 0 0 0 1 0
0 0 0 0 0 0 0 0 0
0 1 0 0 0 0 0 1 0
0 1 0 0 0 0 0 0 0
1 1 0 0 0 0 0 1 0
1 1 0 0 0 0 0 1 0
1 1 0 0 0 0 0 0 0
1 1 0 0 0 0 0 0 0
1 1 0 0 0 0 0 0 0
1 1 0 0 0 0 0 0 0
1 0 0 0 0 0 0 0 0
1 1 1 0 0 0 0 0 0
1 1 0 0 0 0 1 0 0
1 1 0 0 0 0 0 0 0
0 1 0 0 0 0 1 0 0
1 1 0 0 0 0 1 0 0
1 1 0 0 0 0 1 0 0
1 0 0 0 0 0 1 0 0
1 1 0 0 0 0 1 0 1
1 1 0 0 0 0 1 0 1
1 0 0 0 0 0 0 0 1
1 1 1 0 0 0 1 0 1
1 1 0 0 0 0 1 0 1
0 1 1 0 0 0 1 0 1
0 1 1 0 0 0 0 0 1
0 1 1 0 0 0 0 0 1
0 1 0 0 0 0 0 0 1
0 1 0 0 0 0 0 0 1
0 1 0 0 0 0 0 0 1
0 1 0 0 0 0 0 0 0
0 1 0 0 0 0 0 0 1
0 1 0 0 0 0 0 0 0
0 1 0 0 0 0 0 0 1
0 1 0 0 0 0 0 0 0
1 1 0 0 0 0 0 0 1
1 1 0 0 0 0 0 0 1
1 1 0 0 0 0 0 0 0
1 1 0 0 0 0 0 0 1
1 1 0 0 0 0 0 0 1
1 0 0 0 0 0 0 0 1
1 1 0 0 0 0 0 0 1
1 1 0 0 0 0 0 0 1
1 1 0 0 0 0 0 0 1
1 1 0 0 0 0 0 0 0
1 1 0 0 0 0 0 0 1
1 1 0 0 0 0 0 0 1
1 1 0 0 0 0 0 0 0
1 1 0 0 0 0 0 0 0
1 1 0 0 0 0 0 0 0
1 1 0 0 0 0 0 0 1
1 1 0 0 0 0 0 0 1
0 1 0 0 0 0 0 0 1
1 1 0 0 0 0 0 0 1
1 1 0 0 0 0 0 0 1
1 1 0 0 0 0 0 0 1
1 1 0 0 0 0 0 0 0
0 1 0 0 0 0 0 0 1
0 1 0 0 0 0 0 1 1
0 1 0 0 0 0 0 1 1
0 1 0 0 0 0 0 1 1
0 1 0 0 0 0 0 1 1
0 1 0 0 0 0 0 1 0
0 1 0 0 0 0 0 1 0
1 1 0 0 0 0 0 1 1
1 1 0 0 0 0 0 1 1
1 1 0 0 0 0 0 1 1
1 1 0 0 0 0 0 0 1
1 1 0 0 0 0 0 0 1
1 1 0 0 0 0 0 0 1
1 1 0 0 0 0 0 0 1
1 1 0 0 0 0 0 0 1
1 1 0 0 0 0 0 1 1
1 1 0 0 0 0 1 1 1
1 1 0 0 0 0 1 1 1
1 1 0 0 0 0 1 0 1
1 1 0 0 0 0 1 0 1
1 1 0 0 0 0 0 0 1
1 1 0 0 0 0 0 0 1
0 1 0 0 0 0 0 0 1
1 1 0 0 0 0 0 0 1
1 1 0 0 0 0 0 0 1
1 1 0 0 0 0 0 0 1
1 1 0 0 0 0 0 0 1
1 1 0 0 0 0 0 0 1
0 1 0 0 0 0 0 0 1
1 1 0 0 0 0 0 0 1
1 1 0 0 0 0 0 0 0
1 1 0 0 0 0 0 0 0
1 1 0 0 0 0 0 0 1
1 1 0 0 0 0 0 0 1
1 1 0 0 0 0 1 0 1
0 1 0 0 0 0 0 0 1
1 1 0 0 0 0 0 0 1
1 1 0 0 0 0 0 0 1
1 0 0 0 0 0 0 0 1
1 1 0 0 0 0 0 0 0
1 1 0 0 0 0 0 0 1
1 1 0 0 0 0 0 1 1
1 1 0 0 0 0 0 0 0
1 1 0 0 0 0 0 1 1
0 1 0 0 0 0 0 0 0
1 1 0 0 0 0 0 0 1
0 1 0 0 0 0 0 0 1
1 1 0 0 0 0 0 1 1
1 1 0 0 0 0 0 0 1
1 1 0 0 0 0 0 0 0
1 1 0 0 0 0 0 0 1
1 1 0 0 0 0 0 1 1
1 1 0 0 0 0 0 0 1
1 1 0 0 0 0 0 0 1
0 1 0 0 0 0 0 0 1
0 1 0 0 0 0 0 0 1
1 0 0 0 0 0 0 0 0
1 1 0 0 0 0 0 0 1
1 1 0 0 0 0 0 1 1
0 1 0 0 0 0 0 1 1
0 0 0 0 0 0 0 1 1
1 1 0 0 0 0 0 1 1
1 1 0 0 0 0 0 1 1
1 1 0 0 0 0 0 1 1
1 1 0 0 0 0 0 0 1
1 1 0 0 0 0 0 1 1
1 1 0 0 0 0 0 1 1
1 1 0 0 0 0 0 1 1
1 1 0 0 0 0 0 0 1
1 1 0 0 0 0 0 0 1
1 1 0 0 0 0 0 1 1
1 1 0 0 0 0 0 0 0
1 1 0 0 0 0 0 1 1
1 1 0 0 0 0 0 1 0
1 1 0 0 0 0 0 0 0
1 1 0 0 0 0 0 0 0
1 1 0 0 0 0 0 0 1
1 1 0 0 0 0 0 0 1
1 1 0 0 0 0 0 1 1
1 1 0 0 0 0 0 1 1
1 0 0 0 0 0 0 0 1
1 1 0 0 0 0 0 1 1
1 1 0 0 0 0 1 0 1
1 1 0 0 0 0 1 0 1
1 1 0 0 0 0 1 1 1
0 1 0 0 0 0 1 1 1
1 1 0 0 0 0 1 0 1
1 1 0 0 0 0 1 0 0
0 1 0 0 0 0 1 1 1
1 1 0 0 0 0 1 1 1
1 1 0 0 0 0 1 1 1
0 1 0 0 0 0 0 1 1
0 1 0 0 0 0 1 1 1
0 1 0 0 0 0 1 1 1
0 0 0 0 0 0 1 0 1
0 1 0 0 0 0 0 1 1
0 0 0 0 0 0 0 1 0
0 1 0 0 0 1 1 1 1
1 1 0 0 0 1 1 1 0
1 1 0 0 0 1 1 1 1
1 1 0 0 0 1 0 1 1
1 1 0 0 0 1 1 1 1
1 1 0 0 0 1 1 1 1
1 1 0 0 0 1 1 1 1
1 1 0 0 0 1 0 1 0
0 1 0 0 0 0 1 1 1
1 1 0 0 0 0 1 1 1
1 1 0 0 0 0 1 1 1
1 1 0 0 0 0 0 1 0
1 1 0 0 0 1 0 0 1
1 0 0 0 0 1 0 0 1
1 1 0 0 0 0 0 1 1
1 0 0 0 0 1 0 1 1
1 0 0 0 0 0 0 1 1
1 0 0 0 0 0 0 1 1
1 0 0 0 0 1 0 1 1
1 0 0 0 0 1 0 0 1
1 0 0 0 0 1 0 0 1
1 0 0 0 0 1 0 1 0
1 0 0 0 0 0 0 0 1
1 0 0 0 0 1 1 1 1
1 0 0 0 0 0 1 1 1
1 0 0 0 0 1 1 1 1
0 0 0 0 0 0 1 0 0
1 0 0 0 0 0 1 1 1
1 0 0 0 0 1 1 1 1
1 0 0 0 0 1 1 1 1
1 0 0 0 0 1 1 1 1
1 0 0 0 0 0 1 1 0
1 0 0 0 0 1 1 1 0
1 0 0 0 0 1 1 1 1
1 0 0 0 0 1 1 1 1
1 0 0 0 0 1 1 0 1
1 0 0 0 0 1 1 1 1
0 0 0 0 0 1 1 1 0
1 0 0 0 0 1 1 0 0
1 0 0 0 0 1 1 1 1
1 0 0 0 0 1 0 1 1
1 0 0 0 0 1 0 0 1
1 0 0 0 0 1 0 0 1
0 0 0 0 0 1 1 0 0
0 0 0 0 0 1 1 0 1
0 0 0 0 0 1 0 0 1
0 0 0 0 0 1 1 0 1
0 0 0 0 0 1 1 0 0
0 0 0 0 0 1 0 0 1
0 0 0 0 0 0 0 1 0
1 0 0 0 0 0 0 1 1
1 0 0 0 0 1 0 1 0
1 0 0 0 0 1 0 1 0
0 0 0 0 0 1 0 1 0
1 0 0 0 0 1 0 1 0
0 0 0 0 0 0 0 0 0
1 0 0 0 0 1 1 1 0
1 0 0 0 0 1 0 1 0
0 0 0 0 0 1 0 1 0
1 0 0 0 0 0 0 0 0
1 0 0 0 0 1 0 1 0
1 0 0 0 0 0 0 1 0
1 0 0 0 0 0 1 1 0
0 0 0 0 0 0 0 1 0
0 0 0 0 0 1 1 0 0
0 0 0 0 0 0 0 0 0
0 0 0 0 0 1 0 0 0
0 0 0 0 0 1 0 0 0
1 0 0 0 0 1 1 0 0
1 0 0 0 0 1 1 1 0
1 0 0 0 0 1 1 1 0
0 0 0 0 0 0 1 1 0
0 0 0 0 0 1 1 1 0
1 0 0 0 0 1 0 1 0
1 0 0 0 0 0 0 1 0
1 0 0 0 0 0 1 0 0
1 0 0 0 0 1 1 1 0
0 0 0 0 0 0 0 1 0
1 0 0 0 0 0 1 1 0
1 0 0 0 0 0 1 1 0
1 0 0 0 0 0 1 1 0
0 0 0 0 0 1 1 0 0
1 0 0 0 0 1 1 1 0
1 0 0 0 0 1 1 1 0
0 0 0 0 0 1 0 0 0
1 0 0 0 0 0 1 1 0
1 0 0 0 0 0 1 1 0
0 0 0 0 0 0 0 1 0
0 0 0 0 0 0 1 1 0
0 0 0 0 0 0 1 1 0
0 0 0 0 0 0 0 1 0
0 0 0 0 0 1 1 1 0
0 0 0 0 0 0 0 0 0
0 0 0 0 0 0 1 1 0
0 0 0 0 0 0 0 0 0
0 0 0 0 0 0 0 1 0
0 0 0 0 0 0 0 1 0
0 0 0 0 0 0 0 0 0
0 0 0 0 0 1 0 0 0
0 0 0 0 0 0 1 0 0
0 0 0 0 0 0 1 0 0
0 0 0 0 0 0 1 1 0
0 0 0 0 0 0 0 1 0
1 0 0 0 0 0 0 1 0
0 0 0 0 0 1 0 1 0
0 0 0 0 0 0 1 1 0
0 0 0 0 0 0 0 0 0
0 0 0 0 0 0 0 1 0
0 0 0 0 0 1 0 1 0
1 0 0 0 0 1 1 1 0
1 0 0 0 0 1 1 0 0
1 0 0 0 0 0 1 0 0
1 0 0 0 0 1 0 0 0
0 0 0 0 0 1 1 1 0
1 0 0 0 0 1 1 1 0
1 0 0 0 0 1 1 1 0
1 0 0 0 0 1 0 1 0
0 0 0 0 0 0 1 1 1
0 0 0 0 0 1 1 1 0
1 0 0 0 0 1 1 1 0
1 0 0 0 0 1 1 1 1
1 0 0 0 0 1 0 1 1
0 0 0 0 0 1 0 1 0
1 0 0 0 0 0 0 1 0
1 0 0 0 0 1 1 1 0
1 0 0 0 0 1 1 1 1
1 0 0 0 0 1 1 1 0
1 0 0 0 0 0 1 1 0
1 0 0 0 0 1 1 1 0
1 0 0 0 0 1 1 1 0
1 0 0 0 0 1 1 1 0
1 0 0 0 0 0 1 1 0
1 0 0 0 0 1 1 0 0
1 0 0 0 0 1 1 1 0
1 0 0 0 0 0 0 1 0
1 0 0 0 0 1 0 1 0
1 0 0 0 0 0 0 1 0
1 0 0 0 0 1 0 1 0
1 0 0 0 0 0 1 1 0
1 0 0 0 0 0 0 1 0
1 0 0 0 0 0 0 1 0
1 0 0 0 0 0 0 1 0
1 0 0 0 0 1 0 0 0
1 0 0 0 0 0 1 1 0
1 0 0 0 0 1 1 1 0
1 0 0 0 0 0 0 1 0
1 0 0 0 0 1 0 1 0
1 0 0 0 0 1 0 0 0
1 0 0 0 0 1 0 1 0
1 0 0 0 0 0 0 1 0
1 0 0 0 0 1 0 1 0
1 0 0 1 0 1 0 1 0
1 0 0 0 0 1 0 0 0
1 0 0 0 0 1 0 1 0
1 0 0 0 0 1 0 1 0
0 0 0 0 0 1 0 1 0
1 0 0 0 0 1 1 0 0
1 0 0 0 0 1 0 1 0
0 0 0 0 0 1 0 1 0
1 0 0 0 0 0 0 1 0
1 0 0 0 0 1 1 0 0
1 0 0 0 0 1 0 1 0
1 0 0 0 0 1 1 1 0
1 0 0 0 0 1 1 1 0
0 0 0 0 0 1 1 0 0
1 0 0 0 0 0 1 0 0
1 0 0 0 0 0 1 0 0
1 0 0 0 0 0 1 1 0
1 0 0 0 0 0 1 1 0
1 0 0 0 0 0 0 1 0
0 0 0 0 0 0 1 1 0
0 0 0 0 0 0 0 1 0
0 0 0 0 0 0 1 0 0
0 0 0 0 0 0 1 1 0
0 0 0 0 0 0 1 0 0
1 0 0 0 0 0 1 0 0
1 0 0 0 0 0 1 0 0
1 0 0 0 0 0 1 0 0
1 0 0 0 0 0 1 1 0
1 0 0 0 0 0 0 1 0
1 0 0 0 0 0 1 1 0
1 0 0 0 0 0 1 1 0
1 0 0 0 0 0 0 1 0
0 0 0 0 0 0 0 0 0
1 0 0 0 0 0 1 1 0
1 0 0 0 0 0 1 0 0
1 0 0 0 0 0 1 1 0
0 0 0 0 0 0 1 1 0
1 0 0 0 0 0 0 1 0
1 0 0 0 0 0 1 1 0
1 0 0 0 0 0 1 1 0
1 0 0 0 0 0 1 1 0
1 0 0 0 0 0 0 1 0
1 0 0 0 0 0 0 1 0
1 0 0 0 0 0 0 0 0
1 0 0 0 0 0 0 1 0
0 0 0 0 0 0 0 1 0
0 0 0 0 0 0 1 1 0
1 0 0 0 0 0 1 1 0
1 0 0 0 0 0 1 1 0
0 0 0 0 0 0 0 1 0
0 0 0 0 0 0 1 1 0
0 0 0 0 0 1 0 0 0
0 0 0 0 0 0 1 1 0
0 0 0 0 0 1 1 1 0
0 0 0 0 0 1 1 1 0
0 0 0 0 0 1 1 0 0
0 0 0 0 0 1 1 1 0
0 0 0 0 0 0 0 1 0
0 0 0 0 0 1 1 1 0
0 0 0 0 0 1 1 1 0
1 0 0 0 0 1 1 0 0
0 0 0 0 0 1 0 1 0
0 0 0 0 0 1 1 0 0
1 0 0 0 0 1 0 1 0
0 0 0 0 0 1 1 1 0
1 0 0 0 0 0 1 1 0
0 0 0 0 0 1 1 1 0
1 0 0 0 0 0 1 0 0
1 0 0 0 0 1 1 1 0
1 0 0 0 0 1 0 1 0
0 0 0 0 0 0 1 1 0
0 0 0 0 0 1 0 1 0
0 0 0 0 0 1 0 0 0
0 0 0 0 1 1 0 0 0
0 0 0 0 1 1 0 0 0
0 0 0 0 1 0 0 1 0
0 0 0 0 0 0 0 1 0
1 0 0 0 0 1 0 1 0
1 0 0 0 1 1 0 1 0
1 0 0 0 1 1 0 0 0
1 0 0 0 0 0 0 1 0
1 0 0 1 0 0 0 1 0
1 0 0 1 1 1 0 1 0
1 0 0 1 1 0 0 1 0
1 0 0 1 1 0 0 0 0
1 0 0 0 0 1 0 1 0
1 0 0 0 0 1 0 1 0
1 0 0 0 1 1 0 1 0
1 0 0 0 1 1 0 1 0
1 0 0 0 1 1 0 1 0
1 0 0 0 1 1 0 1 0
1 0 0 0 1 1 0 1 0
1 0 0 0 1 1 0 1 0
1 0 0 0 1 0 0 1 0
1 0 0 0 0 1 0 1 0
1 0 0 0 1 1 0 0 0
1 0 0 0 0 1 0 1 0
1 0 0 1 0 1 0 1 0
1 0 0 1 0 0 0 1 1
1 0 0 0 0 0 0 1 1
1 0 0 1 0 0 0 0 0
1 0 0 1 0 0 0 1 0
1 0 0 1 0 0 0 1 0
1 0 0 1 1 0 0 1 0
1 0 0 1 0 0 0 1 0
1 0 0 1 0 0 0 1 0
1 0 0 0 0 0 0 1 0
1 0 0 1 0 0 0 1 0
1 0 0 1 0 1 0 1 0
0 0 0 1 1 1 0 1 0
0 0 0 1 0 0 0 1 0
0 0 0 1 0 0 0 1 0
0 0 0 1 1 0 0 1 0
0 0 0 1 1 0 0 1 0
0 0 0 1 1 0 0 1 1
0 0 0 1 1 1 0 0 0
0 0 0 1 1 1 1 1 0
0 0 0 1 0 0 1 0 0
0 0 0 1 1 0 1 1 1
0 0 0 1 1 1 0 1 0
0 0 0 1 0 0 1 0 0
0 0 0 1 0 0 1 1 1
0 0 0 1 0 0 1 1 0
0 0 0 0 1 1 0 1 1
0 0 0 1 1 1 1 1 1
0 0 0 1 1 0 1 1 1
0 1 0 1 1 0 0 1 1
0 1 0 1 1 0 1 1 1
0 1 0 0 1 0 0 0 1
0 1 0 1 0 0 0 1 1
0 1 0 1 1 0 1 1 1
0 1 0 1 1 1 1 1 1
0 0 0 1 1 0 0 0 1
0 1 0 1 1 0 1 1 1
0 1 0 1 1 0 0 1 1
0 1 0 1 1 0 0 1 1
0 1 0 1 1 0 0 1 1
0 1 0 1 0 0 0 1 0
0 1 0 1 1 0 1 1 0
0 1 0 1 0 0 0 1 1
0 1 0 1 0 0 1 1 1
0 1 0 1 1 0 0 1 1
0 1 0 1 0 0 0 1 1
0 0 0 1 1 0 1 0 0
0 1 0 1 1 0 1 1 1
0 1 0 1 1 0 0 0 0
0 1 0 1 1 0 1 0 0
0 1 0 1 1 1 0 0 1
0 1 0 1 1 0 0 0 0
0 1 0 1 0 0 0 0 0
0 1 0 1 1 1 1 0 0
0 1 0 1 1 1 1 0 0
0 1 0 1 1 0 1 1 0
0 1 0 1 1 0 1 1 0
0 1 0 1 1 1 0 1 0
0 1 0 0 0 0 0 1 0
0 1 0 0 1 0 0 0 0
0 1 0 0 1 0 0 1 0
0 1 0 0 1 0 1 1 1
0 1 0 0 1 0 0 0 0
0 1 0 0 1 0 0 1 1
0 1 0 0 1 1 1 1 1
0 1 0 1 1 0 0 1 1
0 0 0 0 0 0 0 1 1
0 1 0 0 0 1 1 1 1
0 1 0 0 1 0 1 1 0
0 1 0 0 1 0 1 1 0
0 1 0 0 1 0 1 1 0
0 1 0 0 1 0 1 1 0
0 1 0 0 1 0 1 1 0
0 1 0 0 0 0 1 0 0
0 1 0 0 0 0 1 1 0
0 0 0 0 0 0 1 1 0
0 1 0 0 0 0 0 1 0
0 1 0 0 0 0 0 1 0
0 1 0 0 0 1 0 1 0
0 1 0 0 0 0 0 1 0
0 1 0 0 0 1 0 1 0
0 0 0 0 0 0 0 1 0
0 1 0 0 0 0 0 1 0
0 1 0 0 0 0 0 1 0
0 1 0 0 0 0 0 1 0
0 1 0 0 0 0 0 1 0
0 1 0 0 0 1 0 1 0
0 1 0 0 0 1 0 1 0
0 0 0 0 0 1 0 1 0
0 0 0 0 0 1 0 1 0
0 1 0 0 0 1 0 1 0
0 1 0 0 0 1 0 1 0
0 1 0 0 0 1 0 1 0
0 0 0 0 0 1 0 1 0
0 0 0 0 0 1 0 1 0
0 1 0 0 0 0 0 1 0
0 0 0 0 0 0 0 1 0
0 0 0 0 0 0 1 1 0
0 0 0 0 0 1 1 0 0
0 1 0 0 0 0 1 1 0
0 1 0 0 0 0 1 1 0
0 1 0 0 0 0 1 1 0
0 1 0 0 0 0 1 1 0
0 1 0 0 0 1 0 0 0
0 1 0 0 0 1 1 1 0
0 1 0 0 0 0 1 0 0
0 1 0 0 0 1 1 1 0
0 1 0 0 0 1 1 0 0
0 1 0 0 0 0 1 1 0
0 1 0 0 0 0 1 1 0
0 1 0 0 1 1 1 1 0
0 1 0 0 0 0 1 1 0
0 1 0 0 0 1 1 1 0
0 1 0 0 0 0 0 1 0
0 0 0 0 0 0 1 1 0
0 1 0 0 1 0 1 1 0
0 1 0 0 0 0 1 1 0
0 1 0 0 0 0 0 1 0
0 1 0 0 0 1 1 0 0
0 1 0 0 0 0 1 1 0
0 1 0 0 0 1 1 1 0
0 1 0 0 0 0 1 1 0
0 1 0 0 0 1 1 1 0
0 1 0 0 0 0 1 0 0
0 1 0 0 0 1 1 1 0
0 0 0 0 0 1 1 1 0
0 1 0 0 0 1 1 1 0
0 1 0 0 0 1 0 1 0
0 1 0 0 0 1 1 1 0
0 1 0 0 0 1 0 1 0
0 1 0 0 0 1 1 0 0
0 1 0 0 0 1 1 1 0
0 1 0 0 0 1 1 1 0
0 1 0 0 0 1 1 1 0
0 0 0 0 0 1 1 1 0
0 1 0 0 0 1 0 1 0
0 1 0 0 0 1 1 1 0
0 1 0 0 0 1 1 0 0
0 1 0 0 0 1 1 1 0
0 1 0 0 0 1 1 1 0
0 1 0 0 0 0 1 1 0
0 1 0 0 0 1 1 1 0
0 1 0 0 0 1 1 1 0
0 1 0 0 0 1 1 0 0
0 1 0 0 0 0 1 1 0
0 1 0 0 0 0 0 1 0
0 1 0 0 0 0 1 1 0
0 1 0 0 0 0 1 1 0
0 1 0 0 0 0 1 1 0
0 1 0 0 0 1 1 1 0
0 1 1 0 0 0 1 1 0
0 1 1 0 0 1 0 1 0
0 1 1 0 0 1 1 1 0
0 1 0 0 0 0 0 1 0
0 1 0 0 0 1 0 1 0
0 1 0 0 0 0 1 0 0
0 1 0 0 0 0 0 1 0
0 0 0 0 0 0 1 1 0
0 1 0 0 0 0 0 0 0
0 1 0 0 0 1 0 0 0
0 1 0 0 0 0 1 1 0
0 0 0 0 0 0 1 1 0
0 1 0 0 0 1 1 1 0
0 1 0 0 0 1 1 0 0
0 1 0 0 0 1 1 0 0
0 0 0 0 0 1 0 1 0
0 1 0 0 0 1 0 0 0
0 1 1 0 0 1 0 1 0
0 1 0 0 0 1 0 1 1
0 0 1 0 0 1 0 1 1
0 1 0 0 0 1 0 1 1
0 1 0 0 0 1 0 1 0
0 1 1 0 0 0 0 1 1
0 0 0 0 0 1 0 1 1
0 1 0 0 0 1 0 0 1
0 1 1 0 0 0 0 0 1
0 1 1 0 0 0 0 1 1
0 1 1 1 0 0 1 1 0
0 0 1 0 0 1 1 0 0
0 1 1 0 0 1 0 0 0
0 1 1 1 0 1 0 0 0
0 1 1 1 0 1 1 0 0
0 1 1 0 0 0 1 0 0
0 0 1 1 0 0 1 1 0
0 1 1 1 0 1 0 1 0
0 1 1 1 0 0 0 0 0
0 1 0 0 0 1 1 1 0
0 0 0 0 0 1 1 1 0
0 1 0 1 0 0 0 1 0
0 1 0 0 0 0 1 1 0
0 1 0 1 0 1 0 1 0
0 1 0 1 0 0 1 1 0
0 0 1 1 0 1 0 0 0
0 1 0 0 0 1 0 0 0
0 1 0 0 0 0 1 1 0
0 1 1 1 0 0 0 1 0
0 1 1 1 0 1 0 1 0
0 1 1 1 0 0 0 0 0
0 1 1 0 0 0 1 1 0
0 1 0 0 0 0 0 1 0
0 1 1 0 0 0 0 0 0
0 1 1 1 0 1 0 0 0
0 1 0 1 0 0 0 0 0
0 1 0 1 0 0 1 0 0
0 1 0 1 0 0 0 0 0
0 1 0 0 0 0 1 0 0
0 1 0 1 0 0 0 0 0
0 1 0 1 0 0 0 0 0
0 1 0 1 0 0 0 0 0
0 1 0 1 0 0 0 0 0
0 1 0 1 0 0 0 0 0
0 1 0 1 0 0 0 0 0
0 1 0 1 0 0 0 0 0
0 1 1 0 0 1 0 0 0
0 1 1 0 0 1 0 0 0
0 1 0 0 0 1 0 0 0
0 1 0 0 0 0 0 0 0
0 1 0 1 0 0 0 0 0
0 1 0 0 0 0 0 0 0
0 1 0 1 0 0 0 0 0
0 1 0 0 0 0 0 0 0
0 1 0 0 0 0 0 0 0
0 1 0 1 0 0 1 1 0
0 1 0 0 0 0 1 0 0
0 1 0 1 0 0 1 0 0
0 1 0 1 0 0 0 0 0
0 1 0 1 0 0 1 0 1
0 1 0 1 0 0 0 0 0
0 1 0 1 0 0 0 0 0
0 1 0 1 0 1 0 0 0
0 1 0 0 0 0 1 0 0
0 1 0 1 0 1 1 0 0
0 1 0 1 0 1 1 0 0
0 1 0 0 0 1 1 0 0
0 1 0 1 0 1 0 0 0
0 1 0 0 0 1 0 0 0
0 1 0 0 0 0 0 1 0
0 1 0 1 0 1 1 1 0
0 1 0 1 0 1 1 1 0
0 1 0 1 0 1 1 1 0
0 1 0 1 0 1 1 1 0
0 1 0 1 0 1 1 1 0
0 1 0 0 0 1 0 1 0
0 1 0 0 0 1 1 1 0
0 1 0 1 0 0 1 1 0
0 1 0 0 0 1 1 1 0
0 1 0 0 0 1 1 1 1
0 1 0 1 0 1 1 1 0
0 1 0 1 0 1 0 1 0
0 0 0 1 0 1 1 1 0
0 1 0 0 0 0 1 1 0
0 1 0 0 0 1 1 1 0
0 1 0 0 0 1 1 0 0
0 1 0 1 0 0 1 1 0
0 1 0 1 0 1 1 1 0
0 1 0 0 0 1 0 1 0
0 1 0 1 0 0 1 1 0
0 1 0 1 0 0 1 1 0
0 1 0 0 0 0 0 1 0
0 1 0 0 0 1 0 0 0
0 1 0 1 0 1 1 1 0
0 0 0 0 0 1 1 1 0
0 1 0 1 0 1 1 0 0
0 1 0 1 0 1 1 1 0
0 1 0 1 0 1 0 1 0
0 1 0 1 0 1 0 0 0
0 1 0 1 0 1 1 1 0
0 0 0 0 0 1 1 1 0
0 1 0 0 0 1 1 1 0
0 1 0 1 0 1 1 1 0
0 1 0 1 0 1 1 1 0
0 0 0 1 0 1 0 1 0
0 0 0 1 0 1 1 1 0
0 1 0 1 0 1 1 1 0
0 1 0 1 0 1 1 0 0
0 1 0 1 0 1 1 0 0
0 1 0 1 0 0 1 0 0
0 1 0 1 0 1 1 0 0
0 1 0 1 0 0 1 1 0
0 1 0 1 0 1 0 0 0
0 1 0 1 0 1 0 0 0
0 1 0 1 0 1 1 1 0
0 1 0 1 0 1 1 0 0
0 1 0 1 0 0 0 0 0
0 1 0 1 0 1 0 1 0
0 1 0 1 0 1 0 1 0
0 1 0 0 0 0 0 1 0
0 1 0 0 0 0 1 1 0
0 1 0 1 0 1 1 1 0
0 1 0 0 0 1 1 0 1
0 1 0 0 0 1 1 0 0
0 1 0 0 0 0 1 0 0
0 1 0 0 0 0 0 1 1
0 0 0 0 0 0 0 1 1
0 1 0 0 0 0 1 1 0
0 1 0 0 0 0 1 0 1
0 1 0 0 0 0 1 1 1
0 1 0 0 0 0 1 1 1
0 1 0 0 0 0 1 1 0
0 1 0 0 0 0 0 0 0
0 1 0 0 0 1 0 1 0
0 1 0 0 0 0 1 1 0
0 1 0 0 0 0 1 1 0
0 0 0 0 0 0 1 0 0
0 1 0 0 0 1 0 1 0
0 1 0 0 0 0 0 1 0
0 1 0 0 0 0 1 1 0
0 0 0 0 0 1 0 1 0
0 1 0 0 0 1 1 1 0
0 1 0 0 0 1 1 1 0
0 0 0 0 0 1 1 1 0
0 0 0 0 0 0 1 1 0
0 1 0 0 0 1 1 1 0
0 1 0 0 0 1 1 1 0
0 1 0 0 0 0 1 1 0
0 1 0 0 0 0 1 1 0
0 1 0 0 0 1 1 1 0
0 1 0 0 1 1 1 1 0
0 1 0 0 0 0 1 1 0
0 1 0 0 0 1 1 1 0
0 1 0 0 0 1 1 1 0
0 1 0 0 0 1 1 1 0
0 1 0 0 0 1 0 1 0
0 1 0 0 0 1 1 1 0
0 1 0 0 1 0 0 0 0
0 1 0 0 0 1 1 1 0
0 1 0 0 0 0 1 0 0
0 1 0 0 1 0 1 1 0
0 1 0 0 0 1 1 1 0
0 1 0 0 1 1 1 1 0
0 1 0 0 0 1 1 1 0
0 1 0 0 0 1 1 1 0
0 1 0 0 1 1 1 1 0
0 1 0 0 1 0 0 1 0
0 1 0 0 1 0 1 0 0
0 1 0 0 1 1 1 1 0
0 1 0 0 1 0 1 1 0
0 1 0 0 1 1 0 1 0
0 1 0 0 0 0 1 1 0
0 1 0 0 1 0 0 1 0
0 1 0 0 0 1 1 1 1
0 1 0 0 1 1 1 1 1
0 1 0 0 0 0 1 1 0
0 0 0 0 0 1 0 1 0
0 1 0 0 1 0 0 1 1
0 1 0 0 1 1 1 1 1
0 1 0 0 1 1 1 1 1
0 1 0 0 1 1 1 1 0
0 1 0 0 1 1 1 1 1
0 1 0 0 1 1 1 1 0
0 1 0 0 0 1 1 1 1
0 1 0 0 0 1 1 1 0
0 1 0 0 1 1 1 1 0
0 1 0 0 1 1 1 1 1
0 1 0 0 1 1 1 1 1
0 1 0 0 1 0 0 1 1
0 1 0 0 0 1 1 1 1
0 1 0 0 1 0 0 1 1
0 1 0 0 1 1 0 1 1
0 0 0 0 0 0 1 0 0
0 1 0 0 1 1 1 1 0
0 0 0 0 1 1 1 0 0
0 1 0 0 1 1 1 1 1
0 0 0 0 1 1 1 1 1
0 1 0 0 1 1 0 1 0
0 1 0 0 1 1 1 1 1
0 1 0 0 0 1 1 1 0
0 1 0 0 0 0 0 0 0
0 1 0 0 1 0 1 1 0
0 1 0 0 1 0 1 1 0
0 1 0 0 1 0 1 1 0
0 1 0 0 1 1 1 1 0
0 1 0 0 0 1 1 0 0
0 1 0 0 0 0 1 1 0
0 1 0 0 0 1 1 1 0
0 1 0 0 1 1 0 1 0
0 1 0 0 1 1 0 1 0
0 1 0 0 1 0 1 0 0
0 1 0 0 1 0 0 1 0
0 1 0 0 1 0 1 1 0
0 0 0 0 1 0 0 1 0
0 1 0 0 0 1 1 1 0
0 1 0 0 0 0 1 1 0
0 1 0 0 1 0 0 0 0
0 1 0 0 1 0 1 1 0
0 1 0 0 1 0 0 1 0
0 1 0 0 1 0 0 0 0
0 1 0 0 1 0 0 1 0
0 1 0 0 1 1 1 1 0
0 0 0 0 1 0 0 0 0
0 1 0 0 1 0 1 0 0
0 1 0 0 0 1 1 1 0
0 1 0 0 1 1 1 1 0
0 1 0 0 1 1 1 1 0
0 1 0 0 1 1 0 0 0
0 1 0 0 1 1 1 1 0
0 1 0 0 0 1 1 1 0
0 0 0 0 1 1 1 1 0
0 1 0 0 0 1 0 1 0
0 0 0 0 1 0 1 1 0
0 1 0 0 1 1 1 1 0
0 1 0 0 1 1 1 1 0
0 1 0 0 1 1 1 1 0
0 0 0 0 1 0 1 1 0
0 1 0 0 1 1 1 1 0
0 1 0 0 1 1 1 1 0
0 1 0 0 1 1 1 1 0
0 1 0 0 1 1 1 1 1
0 1 0 0 1 1 1 1 0
0 1 0 0 1 1 1 1 0
0 0 0 0 1 1 1 0 0
0 0 0 0 1 1 1 1 1
0 1 0 0 1 1 1 1 1
0 1 0 0 1 1 1 1 1
0 1 0 0 1 1 0 1 1
0 0 0 0 1 1 0 1 1
0 1 0 0 1 1 0 0 1
0 0 0 0 1 1 0 0 1
0 0 0 0 1 1 1 1 1
0 1 0 0 1 1 1 1 1
0 1 0 0 1 1 1 1 1
0 0 0 0 1 1 1 0 1
0 1 0 0 1 1 1 1 0
0 1 0 0 1 1 1 1 0
0 1 0 0 1 1 1 1 0
0 1 1 0 1 1 0 0 0
0 1 1 0 0 1 1 0 1
0 0 0 0 1 1 1 0 1
0 0 1 0 1 1 0 0 1
0 1 1 0 0 1 0 0 0
0 1 1 0 1 1 1 0 0
0 1 1 0 1 1 1 0 1
0 1 0 0 1 1 0 0 0
0 0 0 0 1 1 1 0 0
0 1 1 0 1 1 1 0 0
0 0 1 0 0 1 0 0 0
0 1 0 0 1 1 0 0 0
0 0 1 0 1 1 0 0 0
0 1 1 0 1 1 1 0 1
0 1 1 0 1 1 0 0 0
0 1 1 0 1 0 1 0 0
0 1 1 0 1 1 1 0 1
0 1 0 0 0 1 0 0 0
0 1 0 0 0 1 1 1 1
0 1 0 0 1 1 1 1 0
0 1 1 0 0 1 1 0 0
0 0 0 0 0 1 1 1 0
0 1 0 0 1 1 1 0 0
0 1 0 0 1 1 1 0 0
0 1 0 0 1 1 1 0 0
0 0 0 0 1 1 1 0 0
0 1 0 0 1 1 1 1 0
0 1 0 0 1 1 1 0 0
0 1 0 0 1 1 0 0 0
0 0 0 0 0 1 0 0 0
0 1 0 0 1 1 1 0 0
0 1 0 0 0 1 1 1 0
0 1 0 0 1 1 0 0 0
0 1 0 0 1 1 0 0 0
0 1 0 0 1 1 0 0 0
0 0 0 0 1 0 0 0 0
0 0 0 0 1 1 0 0 0
0 0 0 0 0 1 0 0 0
0 0 0 0 0 1 0 0 0
0 0 0 0 1 1 1 0 0
0 0 0 0 1 1 1 0 0
0 0 0 0 1 1 1 1 0
0 0 0 0 0 1 1 1 0
0 0 0 0 0 1 1 1 0
0 0 0 0 1 1 1 1 1
0 0 0 0 1 1 0 1 1
0 0 0 0 1 0 1 1 1
0 1 1 0 1 1 0 1 0
0 1 0 0 1 1 0 0 0
0 1 0 0 1 1 1 0 1
0 1 1 0 1 1 0 0 0
0 1 1 0 1 1 1 0 1
0 1 0 0 1 1 0 0 1
0 1 1 0 1 1 1 0 0
0 0 1 0 1 1 1 0 0
0 1 1 0 1 1 1 0 0
0 1 0 0 1 1 0 0 0
0 0 1 0 1 1 1 0 0
0 1 1 0 1 1 0 0 1
0 1 0 0 1 1 0 0 0
0 1 1 0 1 1 0 0 0
0 0 0 0 1 1 0 0 0
0 1 0 0 1 1 0 0 1
0 1 1 0 1 1 0 0 1
0 1 1 0 1 1 0 0 0
0 1 1 0 1 1 0 0 0
0 1 0 0 1 1 0 0 0
0 1 0 0 1 1 1 1 0
0 0 1 0 0 1 1 0 1
0 0 0 0 1 1 1 0 0
0 0 1 0 1 1 1 0 0
0 0 1 0 1 1 1 0 1
0 1 1 0 1 1 0 0 1
0 1 1 0 1 1 1 0 0
0 1 1 0 1 1 1 1 1
0 1 1 0 0 1 1 1 1
0 1 1 0 1 1 1 0 1
0 1 0 0 0 1 0 1 1
0 0 1 0 1 1 1 0 1
0 0 0 0 1 1 1 0 1
0 1 1 0 1 1 1 0 1
0 1 1 0 1 1 1 0 1
0 1 0 0 1 1 0 0 0
0 1 0 0 1 1 1 0 0
0 1 0 0 1 1 0 1 1
0 1 0 0 1 0 1 1 0
0 1 0 0 0 0 1 1 1
0 1 0 0 1 1 1 1 0
0 1 1 0 1 1 1 0 1
0 1 1 0 1 1 0 0 1
0 1 1 0 1 1 0 0 1
0 1 0 0 1 0 1 0 0
0 1 0 0 0 0 0 0 0
0 0 0 0 1 1 1 0 0
0 0 0 0 1 1 0 0 0
0 1 1 0 0 0 1 0 0
0 1 1 0 1 0 1 0 1
0 1 0 0 1 1 1 0 0
0 1 1 0 1 1 1 0 1
0 1 0 0 1 0 1 1 1
0 1 1 0 1 0 1 1 0
0 0 1 0 0 0 1 0 0
0 0 1 0 1 0 0 1 1
0 1 0 0 1 1 1 1 0
0 1 0 0 1 1 1 1 0
0 1 0 0 1 1 1 0 1
0 1 0 0 1 1 1 0 1
0 0 0 0 1 1 1 0 0
0 1 0 0 1 0 1 0 0
0 0 0 0 1 1 0 0 1
0 1 0 0 0 1 1 0 1
0 1 0 0 0 1 1 0 1
0 1 0 0 1 1 1 0 1
0 1 0 0 1 0 0 0 0
0 0 0 0 1 0 1 0 0
0 1 0 0 1 0 1 0 0
0 0 0 0 1 0 1 0 0
0 1 0 0 1 0 0 0 0
0 1 0 0 1 1 0 0 0
0 0 0 0 1 1 1 0 0
0 1 0 0 1 1 0 0 1
0 1 0 0 1 1 0 0 1
0 1 0 0 0 1 0 0 0
0 0 0 0 0 1 1 0 1
0 1 0 0 1 1 0 0 1
0 1 0 0 1 1 0 0 1
0 1 0 0 1 1 0 0 1
0 1 0 0 1 1 0 0 1
0 1 0 0 0 1 1 0 0
0 1 1 0 1 1 0 0 0
0 1 1 0 1 1 0 0 0
0 1 1 0 1 1 0 0 1
0 1 0 0 0 1 0 1 0
0 1 0 0 1 1 0 1 0
0 1 1 0 1 0 0 1 1
0 0 1 0 1 0 1 0 1
0 1 0 0 1 0 0 0 0
0 1 1 0 1 0 0 0 0
0 1 1 0 1 1 1 0 1
0 1 1 1 1 0 0 0 0
0 1 0 0 1 1 1 1 0
0 1 0 0 1 1 0 0 0
0 1 0 0 1 1 1 0 0
0 1 0 0 1 0 1 0 0
0 1 0 0 1 1 1 0 0
0 1 0 0 1 1 0 0 0
0 1 0 0 0 1 1 1 0
0 1 0 0 0 1 1 1 0
0 1 0 0 1 1 0 0 0
0 1 0 1 1 1 0 0 0
0 0 0 0 1 1 0 0 0
0 1 0 0 1 1 0 0 0
0 1 0 0 1 1 0 0 0
0 1 0 0 1 1 0 0 0
0 1 0 0 1 1 0 1 0
0 1 0 0 1 0 1 1 0
0 1 0 0 1 0 0 1 0
0 1 0 0 1 0 0 0 0
0 1 0 1 1 0 0 0 0
0 1 0 0 1 0 0 0 1
0 1 0 1 1 0 0 0 1
0 0 0 0 1 0 1 0 0
0 1 0 0 0 0 1 0 1
0 1 0 1 1 1 1 1 0
0 1 1 0 1 0 1 0 0
0 0 0 1 1 1 1 0 1
0 1 0 0 0 1 1 0 1
0 1 1 1 1 1 1 0 1
0 1 0 1 0 1 1 0 1
0 1 1 1 1 1 1 1 0
0 1 1 1 1 1 1 0 0
0 1 0 1 1 1 0 0 1
0 1 0 1 1 1 0 0 1
0 1 0 0 1 0 1 0 1
0 1 0 0 0 0 1 0 0
0 1 1 0 0 0 1 0 0
0 1 1 1 1 0 1 0 0
0 0 0 0 0 0 1 0 0
0 1 0 1 1 0 1 0 0
0 1 1 1 1 0 1 0 1
0 1 1 0 1 0 1 0 1
0 1 0 0 0 0 1 0 1
0 1 1 0 0 0 0 0 1
0 1 0 0 0 0 1 0 1
0 1 0 0 0 0 0 0 1
0 1 0 0 0 0 1 0 1
0 1 0 0 0 0 1 0 1
0 1 0 0 0 0 1 0 1
0 1 0 0 1 0 1 0 1
0 1 0 0 1 0 1 0 1
0 1 0 0 1 0 1 0 1
0 1 0 0 1 0 1 0 1
0 1 0 0 0 0 1 0 1
0 1 0 0 0 0 1 0 1
0 1 0 0 0 0 1 0 1
0 1 0 0 1 0 1 0 1
0 1 0 0 0 0 1 0 1
0 0 0 0 1 0 1 0 1
0 1 0 0 1 0 1 0 1
0 1 0 0 0 0 1 0 1
0 1 0 0 0 0 1 0 1
0 1 0 0 0 1 1 0 1
0 1 0 0 0 1 1 0 1
0 1 1 0 0 0 1 0 0
0 0 0 0 1 0 1 1 1
0 1 0 0 0 0 1 0 1
0 1 0 0 0 0 1 0 1
0 1 0 0 0 0 1 0 1
0 1 0 0 0 0 1 0 1
0 1 0 0 0 0 1 0 1
0 1 0 0 0 0 0 1 1
0 1 0 0 0 0 0 1 1
0 1 0 0 0 0 0 0 1
0 0 0 0 0 0 0 1 1
0 1 0 0 0 0 0 1 1
0 1 0 0 0 0 1 1 1
0 1 0 0 0 0 1 0 1
0 1 0 0 0 0 0 0 1
0 1 0 0 0 0 0 0 1
0 1 0 0 0 0 0 0 1
0 1 0 0 0 0 0 0 1
0 1 0 0 0 0 0 0 1
0 1 0 0 0 0 0 0 1
0 1 0 0 0 0 0 0 1
0 1 0 0 0 0 0 0 1
0 1 0 0 0 0 0 0 1
0 1 0 0 1 0 0 0 1
0 1 0 0 0 0 0 0 1
0 0 0 0 0 0 1 0 1
0 1 0 0 0 0 0 1 1
0 1 0 0 0 0 0 0 1
0 1 0 0 0 0 1 1 1
0 0 0 0 0 0 1 0 1
0 1 0 0 0 0 1 1 1
0 1 0 0 0 0 0 1 1
0 1 1 0 0 0 1 1 1
0 1 0 0 0 0 0 1 1
0 0 0 0 0 0 1 1 1
0 1 0 0 0 0 1 1 1
0 1 0 0 0 0 1 1 1
0 1 0 0 0 1 1 1 1
0 1 0 0 0 0 0 1 1
0 1 0 0 0 1 0 0 1
0 1 0 0 0 1 0 1 1
0 1 0 0 0 0 1 0 1
0 1 0 0 0 0 0 0 1
0 1 0 0 0 0 1 0 1
0 1 0 0 0 0 1 0 0
0 1 0 0 0 0 1 1 1
0 1 0 0 0 0 0 0 1
1 1 0 0 0 1 0 0 1
1 1 0 0 0 0 0 0 1
1 1 0 0 0 1 0 0 1
1 1 0 0 0 1 0 0 1
1 1 0 0 0 1 0 0 1
1 1 0 0 0 0 1 0 1
0 1 0 0 0 1 1 0 1
1 0 0 0 0 1 1 0 1
1 1 0 0 0 1 0 0 1
1 1 0 0 0 1 0 0 1
0 1 0 0 0 1 0 0 1
1 1 0 0 0 0 0 0 1
1 1 0 0 0 0 0 0 1
1 1 0 0 0 1 0 0 1
1 1 0 0 0 1 1 0 1
1 1 0 0 0 0 1 0 1
0 1 0 0 0 0 1 0 1
0 1 0 0 0 0 0 0 1
0 1 0 0 0 1 1 0 1
0 0 0 0 0 1 1 0 1
0 1 0 0 0 1 0 1 1
0 1 0 0 0 1 1 0 1
0 1 0 0 0 1 1 0 1
0 1 0 0 0 1 1 1 1
0 1 0 0 0 0 1 1 1
0 1 0 0 0 1 0 1 1
0 1 0 0 0 1 1 1 1
0 1 0 0 0 0 1 1 1
0 1 0 0 0 1 1 1 0
0 1 0 0 0 0 1 1 1
0 1 0 0 0 1 1 0 1
0 1 0 0 0 1 0 0 1
0 1 0 0 0 1 1 0 1
0 1 0 0 0 1 1 0 1
0 1 0 0 0 1 0 0 1
0 1 0 0 0 1 1 0 0
0 1 0 0 0 0 1 0 1
0 1 0 0 0 1 1 0 1
0 1 0 0 0 1 1 0 1
1 1 0 0 0 1 0 0 1
1 0 0 0 0 1 0 0 1
0 1 0 0 0 1 0 1 1
0 1 0 0 0 1 0 1 1
1 0 0 0 0 1 0 1 1
1 1 0 0 0 1 0 1 1
0 1 0 0 0 1 0 1 1
0 1 0 0 0 1 0 1 1
0 1 0 0 0 0 0 1 1
0 1 0 0 0 0 0 0 1
0 1 0 0 0 1 0 1 1
0 1 0 0 0 0 0 1 1
0 1 0 0 0 1 0 1 1
0 1 0 0 0 0 0 0 1
0 1 0 0 0 1 0 1 1
0 1 0 0 0 1 0 0 1
0 1 0 0 0 1 1 0 1
0 1 0 0 0 0 0 0 1
1 1 0 0 0 1 0 0 1
1 1 0 0 0 0 0 0 1
0 1 0 0 0 0 1 0 1
0 1 0 0 0 0 1 1 1
0 1 0 0 0 0 1 0 1
0 1 0 0 0 1 1 0 1
0 1 0 0 0 1 1 1 1
0 1 0 0 0 0 0 1 1
0 1 0 0 0 0 1 1 1
0 1 0 0 0 1 1 0 1
0 1 0 0 0 0 1 1 1
0 1 0 0 0 1 1 0 1
0 1 0 0 0 1 0 1 1
0 1 0 0 0 1 0 0 0
0 0 0 0 0 0 1 1 0
0 0 0 0 0 1 0 0 1
1 1 0 0 0 1 1 1 1
1 1 0 0 0 1 1 1 1
1 1 0 0 0 1 1 1 1
1 1 0 0 0 1 1 1 1
1 1 0 0 0 1 1 1 1
1 1 0 0 0 1 1 1 1
1 1 0 0 0 0 0 1 1
1 1 0 0 0 1 0 0 1
1 1 0 0 0 1 1 0 1
1 1 0 0 0 1 1 1 1
1 1 0 0 0 1 1 1 1
1 1 0 0 0 1 1 0 1
1 1 0 0 0 1 0 0 1
1 1 0 0 0 1 1 0 1
1 1 0 0 0 0 1 1 1
1 1 0 0 0 1 1 1 1
1 1 0 0 0 1 0 0 1
1 0 0 0 0 0 1 1 1
1 1 0 0 0 0 0 1 1
1 1 0 0 0 1 1 1 1
0 0 0 0 0 0 1 1 0
1 1 0 0 0 1 0 1 1
1 1 0 0 0 0 1 1 0
1 1 0 0 0 0 1 0 0
0 1 0 0 0 0 1 0 0
1 0 0 0 0 0 1 0 0
1 1 0 0 0 0 1 1 1
1 1 0 0 0 0 1 0 1
1 1 0 0 0 1 1 1 1
1 1 0 0 0 1 1 1 1
1 1 0 0 0 1 1 1 1
1 1 0 0 0 1 1 0 1
0 1 0 0 0 0 1 0 0
1 1 0 0 0 1 1 1 1
0 1 0 0 0 1 1 0 1
1 1 0 0 0 0 1 1 1
1 1 0 0 0 0 1 0 1
1 1 0 0 0 1 1 1 1
1 1 0 0 0 1 1 0 1
1 1 0 0 0 0 1 0 0
1 1 0 0 0 1 1 0 0
1 1 0 0 0 0 0 0 1
1 1 0 0 0 1 1 0 1
1 1 0 0 0 1 1 0 0
1 1 0 0 0 1 1 1 1
1 1 0 0 0 1 1 1 0
1 1 0 0 0 0 1 1 1
1 1 0 0 0 0 1 0 1
1 1 0 0 0 0 1 0 1
1 1 0 0 0 0 1 0 1
1 1 0 0 0 1 1 0 1
1 1 0 0 0 0 1 0 1
1 1 0 0 0 1 1 1 1
1 1 0 0 0 0 0 0 1
1 1 0 0 0 1 0 1 1
1 1 0 0 0 0 0 0 0
1 1 0 0 0 1 0 0 1
1 1 0 0 0 0 0 0 1
1 1 0 0 0 1 0 0 1
1 1 0 0 0 1 1 0 0
1 1 0 0 0 1 0 0 1
1 1 0 0 0 0 0 0 1
0 1 0 0 0 0 0 0 1
1 1 0 0 0 0 0 0 1
1 1 0 0 0 1 0 0 1
1 1 0 0 0 0 1 0 1
1 1 0 0 0 0 1 1 1
1 1 0 0 0 1 1 1 1
1 1 0 0 0 1 1 1 1
1 1 0 0 0 1 1 1 1
1 1 0 0 0 1 1 1 1
1 1 0 0 0 1 1 1 1
1 1 0 0 0 1 1 1 1
1 1 0 0 0 1 1 1 1
1 1 0 0 0 1 1 1 1
1 1 0 0 0 0 0 0 1
1 1 0 0 0 1 0 1 1
1 1 0 0 0 1 0 1 1
1 0 0 0 0 0 0 1 1
1 0 0 0 0 0 0 1 1
1 0 0 0 0 1 1 1 1
1 1 0 0 0 1 1 0 1
1 1 0 0 0 0 1 0 1
1 1 0 0 0 0 0 1 0
1 0 0 0 0 0 0 1 1
1 1 0 0 0 0 0 1 0
1 1 0 0 0 0 0 0 1
1 1 0 0 0 0 0 1 1
1 1 0 0 0 0 1 0 1
1 1 0 0 0 0 0 0 0
1 1 0 0 0 0 0 1 0
1 1 0 0 0 0 1 1 1
0 1 0 0 0 0 1 0 1
1 1 0 0 0 0 0 1 1
1 1 0 0 0 0 1 1 1
1 1 0 0 0 0 1 1 0
1 1 0 0 0 0 0 1 1
1 1 0 0 0 0 0 1 1
1 1 0 0 0 0 0 0 1
1 1 0 1 0 0 0 1 1
1 1 0 1 0 0 0 1 1
1 1 0 1 0 0 0 1 1
1 0 0 1 0 0 0 0 1
1 0 0 0 0 0 0 0 1
1 0 0 0 0 0 0 1 0
1 0 0 1 0 0 0 1 0
1 0 0 0 0 0 0 1 0
1 0 0 0 0 0 1 1 0
1 0 0 1 0 0 0 1 0
1 0 0 1 0 0 1 1 0
1 0 0 0 0 0 0 1 1
1 0 0 0 0 0 0 1 1
1 0 0 0 0 0 0 1 1
1 1 0 1 0 0 0 1 0
1 1 0 1 0 0 0 1 1
1 1 0 1 0 0 0 1 1
0 1 0 1 0 0 0 1 0
1 0 0 0 0 0 0 1 1
1 1 0 1 0 0 0 1 1
0 1 0 1 1 0 0 0 1
1 1 0 1 1 0 0 1 1
1 1 0 1 0 0 0 1 1
1 1 0 1 0 0 0 1 1
1 1 0 1 0 0 0 0 1
1 1 0 1 0 0 0 0 1
1 1 0 1 0 0 1 1 1
0 0 0 1 0 0 0 1 1
0 1 0 1 0 0 0 1 0
1 1 0 1 0 0 1 1 1
0 1 0 1 0 0 0 0 1
0 1 0 1 0 0 0 1 1
0 1 0 0 0 0 0 0 1
0 1 0 0 0 0 0 0 1
0 1 0 1 0 0 0 1 1
0 0 0 0 0 0 0 1 1
0 1 0 0 0 0 0 1 1
0 1 0 0 0 0 0 1 1
0 1 0 1 0 0 0 1 1
1 1 0 1 0 0 0 1 0
1 1 0 1 0 0 0 0 1
0 1 0 1 0 0 0 0 1
0 0 0 1 0 0 0 0 0
0 1 0 1 0 0 0 0 0
0 1 0 0 0 0 1 0 1
0 1 0 1 0 0 0 0 1
0 0 0 1 0 0 1 0 1
0 1 0 1 0 0 1 1 0
0 1 0 0 0 0 1 0 0
0 1 0 0 0 0 0 0 0
0 1 0 1 0 0 0 0 1
0 1 0 0 0 0 1 1 0
0 1 0 1 0 0 1 0 0
0 1 0 1 0 0 1 1 1
0 1 0 1 0 0 0 1 1
0 1 0 1 0 0 0 0 1
0 1 0 1 0 0 0 0 1
0 1 0 1 0 0 0 0 1
0 1 0 1 0 0 0 1 0
0 1 0 1 0 0 0 1 1
0 1 0 1 0 0 0 1 1
0 1 0 0 0 0 0 1 1
0 1 0 1 0 0 1 0 1
0 1 0 1 0 0 1 0 0
0 1 0 1 0 0 0 0 1
0 1 0 0 0 0 0 0 1
0 1 0 0 0 0 0 0 0
0 1 0 1 0 0 0 0 1
0 1 0 1 0 0 1 0 1
0 1 0 1 0 0 0 0 1
0 1 0 1 0 0 0 0 0
0 1 0 1 0 0 1 0 1
0 1 0 1 0 0 1 0 0
0 0 0 1 0 0 1 0 1
0 1 0 1 0 0 0 0 1
0 1 0 1 0 0 1 1 1
0 1 0 1 0 0 0 1 0
0 1 0 1 0 0 1 1 1
0 1 0 1 0 0 1 1 1
0 1 0 1 0 0 0 1 0
0 1 0 1 0 0 0 1 1
0 0 0 1 0 0 0 1 1
0 1 0 1 0 0 0 1 1
0 0 0 1 0 0 0 1 1
0 0 0 1 0 0 0 1 1
0 1 0 0 0 0 0 1 1
0 1 0 1 0 0 1 1 0
1 0 0 0 0 0 0 0 1
0 1 0 1 0 0 0 1 1
1 0 0 1 0 0 0 1 1
0 0 0 1 0 0 0 1 1
0 0 0 1 0 0 0 1 1
1 1 0 1 0 0 1 1 1
1 1 0 1 0 0 0 1 1
0 1 0 0 0 0 1 0 1
1 1 0 0 0 0 1 0 1
0 1 0 1 0 0 1 0 1
0 1 0 1 0 0 0 0 1
0 1 0 1 0 0 0 0 1
0 1 0 1 0 0 0 0 1
0 1 0 1 0 0 0 0 1
0 0 0 1 0 0 0 0 1
0 1 0 1 0 0 0 0 1
0 1 0 1 0 0 0 0 0
0 1 0 1 0 0 0 0 1
0 1 0 1 0 0 0 0 1
0 1 0 1 0 0 0 0 1
0 1 0 1 0 0 0 0 1
0 1 0 1 0 0 0 0 1
0 1 0 1 0 0 0 0 1
0 1 0 1 0 0 0 0 1
0 1 0 1 0 0 0 0 1
0 1 0 1 0 0 0 0 1
0 1 0 1 0 0 0 1 1
0 1 0 1 0 0 0 0 1
0 1 0 1 0 0 0 0 1
0 1 0 1 0 0 0 0 1
0 1 0 1 0 0 0 0 1
0 0 0 1 0 0 0 0 1
0 1 0 1 0 0 0 0 1
0 1 0 1 0 0 1 0 1
0 1 0 0 0 0 0 0 0
0 1 0 0 0 0 0 0 1
0 1 0 0 0 0 1 0 1
0 1 0 1 0 0 1 0 1
0 0 0 1 0 0 1 0 0
0 0 0 0 0 0 1 0 1
0 0 0 0 0 0 1 0 1
0 1 0 0 0 0 1 0 1
0 1 0 0 0 0 1 0 1
0 1 0 0 0 0 1 0 0
0 1 0 0 0 0 1 1 1
0 1 0 0 0 0 1 0 1
0 1 0 0 0 0 1 0 1
0 1 0 0 0 0 0 1 1
0 1 0 0 0 0 1 0 1
0 1 0 1 0 0 0 0 1
0 1 0 1 0 0 0 0 1
0 1 0 1 0 0 0 0 1
0 0 0 1 0 0 1 0 1
0 1 0 1 0 0 0 0 1
0 1 0 1 0 0 1 1 1
0 1 0 1 0 0 0 1 0
0 1 0 0 0 0 1 0 1
0 1 0 0 0 0 1 0 1
0 1 0 1 0 0 1 0 1
0 1 0 1 0 0 1 0 0
0 1 0 1 0 0 1 0 1
0 1 0 1 0 0 0 0 1
0 1 0 0 0 0 1 0 1
0 1 0 1 0 0 0 1 1
1 1 0 1 0 0 1 1 1
1 1 0 1 0 0 1 1 1
0 1 0 0 0 0 1 1 1
0 1 0 1 0 0 1 1 0
1 1 0 1 0 0 1 1 1
1 1 0 1 0 0 1 1 0
1 1 0 1 0 0 1 1 1
0 1 0 1 0 0 1 1 1
0 1 0 1 0 0 0 1 0
0 1 0 1 0 0 1 0 1
0 1 0 1 0 0 1 0 1
0 1 0 1 0 0 0 0 1
0 1 0 1 0 0 0 0 1
0 1 0 1 0 0 0 0 1
0 1 0 1 0 0 1 0 1
0 0 0 1 0 0 1 1 0
0 0 0 1 0 0 1 0 1
0 0 0 1 0 0 1 0 1
1 1 0 1 0 0 0 0 1
1 1 0 0 0 0 0 0 1
1 1 0 1 0 0 0 0 1
1 1 0 1 0 0 0 0 0
1 1 0 1 0 0 0 0 1
0 1 0 1 0 0 0 0 1
1 1 0 1 0 0 0 0 1
1 1 0 0 0 0 0 0 1
1 1 0 1 0 0 0 0 1
1 1 0 0 0 0 0 1 1
1 1 0 1 0 0 0 1 0
1 1 0 1 0 0 0 0 1
1 1 0 1 0 0 0 1 1
1 1 0 1 0 0 1 0 0
1 1 0 1 0 0 0 0 1
1 1 0 1 0 0 1 0 1
1 1 0 1 0 0 0 0 1
1 1 0 1 0 0 0 0 1
1 1 0 1 0 0 0 0 1
1 1 0 1 0 0 0 0 1
1 1 0 1 0 0 1 0 1
1 1 0 1 0 0 1 0 0
1 1 0 1 0 0 1 0 1
1 1 0 1 0 0 1 0 1
1 1 0 1 0 0 0 0 1
1 1 0 1 0 0 0 0 1
1 0 0 1 0 0 1 0 1
1 1 0 1 0 0 0 0 0
1 1 0 1 0 0 0 0 0
1 1 0 0 0 0 0 0 1
1 1 0 0 0 0 0 0 1
1 1 0 0 0 0 0 0 1
0 1 0 0 0 0 0 0 1
0 0 0 0 0 0 0 0 1
0 1 0 0 0 0 0 0 1
1 1 0 0 0 0 0 0 1
1 1 0 0 0 0 0 0 1
0 1 0 0 0 0 0 0 1
1 1 0 0 0 0 0 0 1
0 1 0 0 0 0 0 0 1
0 1 0 0 0 0 1 0 1
0 1 0 0 0 0 1 0 1
0 1 0 0 0 0 1 0 1
1 1 0 0 0 0 1 0 1
1 1 0 0 0 0 0 0 1
0 1 0 1 0 0 1 0 1
0 1 0 0 0 0 1 0 1
0 1 0 1 0 0 1 0 1
0 1 0 1 0 1 0 0 1
1 1 0 0 0 1 0 0 0
1 1 0 1 0 0 1 0 1
1 1 0 1 0 0 0 0 1
1 1 0 1 0 1 0 0 0
1 1 0 1 0 1 0 0 1
1 1 0 0 0 0 0 0 0
1 1 0 0 0 1 0 0 1
1 1 0 0 0 1 0 0 0
0 1 0 0 0 0 1 0 1
1 1 0 0 0 1 1 0 1
1 1 0 0 0 1 0 0 1
1 1 0 0 0 1 1 0 1
1 1 0 0 0 0 1 0 0
1 1 0 0 0 1 1 0 1
1 1 0 0 0 1 1 0 1
1 1 0 0 0 1 1 0 0
1 0 0 0 0 1 1 0 1
1 1 0 0 0 0 1 0 0
1 1 0 0 0 1 0 0 0
1 1 0 0 0 1 0 0 0
1 1 0 0 0 1 1 0 0
1 0 0 0 1 0 0 0 0
0 1 1 0 1 1 0 1 1
1 1 1 0 1 0 0 0 0
1 1 1 0 1 0 1 1 0
1 1 1 0 1 0 1 1 0
1 1 1 0 1 0 1 0 0
0 1 1 0 1 0 1 1 1
0 1 1 0 1 0 1 0 1
1 1 1 0 1 0 0 1 1
1 1 1 0 1 0 0 1 1
1 1 1 0 1 0 0 0 1
1 1 0 0 1 0 0 0 1
0 1 1 0 1 0 0 0 1
1 1 1 0 1 0 1 0 1
1 1 1 0 1 0 0 0 1
1 1 1 0 1 0 0 0 1
1 1 0 0 1 0 0 0 1
0 1 1 0 1 0 1 0 0
1 1 0 0 1 0 1 0 0
1 1 1 0 1 0 1 0 0
1 1 1 0 1 1 1 0 0
0 1 1 0 1 0 1 0 0
0 1 1 0 1 1 0 0 0
1 1 1 0 1 1 1 0 0
1 0 1 0 1 1 1 0 0
1 1 1 0 1 0 0 0 0
1 1 1 0 1 1 0 0 0
1 1 1 0 1 1 0 0 0
1 0 1 0 1 1 0 0 0
1 1 1 0 1 0 1 0 0
0 1 1 0 1 1 1 0 0
1 0 1 0 1 1 1 0 0
1 1 1 0 1 1 1 0 0
1 1 1 0 1 1 0 0 0
1 1 1 0 1 1 1 0 0
1 1 1 0 1 1 0 0 0
1 1 1 0 1 1 1 0 0
1 1 1 0 1 1 0 0 0
1 1 0 0 1 0 0 0 0
0 1 0 0 0 1 1 0 0
1 1 1 0 1 1 0 0 0
0 1 1 0 1 1 1 0 0
1 1 0 0 1 1 0 0 0
1 1 1 0 1 1 1 0 0
1 1 1 0 1 1 1 0 0
1 1 1 0 1 1 1 0 0
1 1 1 0 1 1 1 0 0
1 1 1 0 1 1 1 0 0
1 1 1 0 1 1 1 0 0
1 1 1 0 1 1 1 1 0
1 1 1 0 1 1 1 1 0
1 0 1 0 1 1 1 0 0
1 1 1 0 1 1 1 0 0
0 1 1 0 1 1 0 0 0
1 1 1 0 1 1 1 0 0
1 1 1 0 1 1 1 0 0
1 1 1 0 1 1 1 0 0
1 1 1 0 1 1 1 0 0
1 0 1 1 0 1 1 0 0
1 1 1 0 1 1 0 0 0
1 1 1 0 1 1 0 0 0
1 1 1 0 1 1 1 0 0
1 1 1 0 0 1 1 0 0
1 1 1 0 1 1 1 0 0
1 1 1 0 0 1 0 0 0
1 1 1 0 1 1 1 0 0
1 1 1 0 1 1 1 0 0
1 1 1 0 1 1 1 0 0
1 1 1 0 1 1 1 0 0
1 1 1 0 0 1 1 0 0
1 1 1 0 0 1 1 0 0
1 1 1 0 1 1 1 0 0
1 1 1 0 1 1 1 0 0
1 1 1 0 0 1 1 0 0
1 1 1 0 0 1 1 0 0
1 1 1 1 0 1 0 0 0
1 1 1 1 0 1 1 0 0
1 1 1 1 1 1 1 0 0
1 1 1 1 1 1 1 0 0
1 1 1 1 1 1 1 0 0
1 1 1 1 1 1 0 0 0
1 1 1 0 0 1 0 0 0
1 1 1 0 0 1 0 0 0
1 1 1 0 1 1 0 0 0
1 1 1 0 1 1 0 0 0
1 1 1 0 1 1 0 0 0
1 1 1 0 0 1 0 0 0
1 1 1 0 0 1 0 0 0
1 1 1 1 1 1 0 0 0
1 1 1 1 1 1 0 0 0
1 1 1 1 0 1 0 0 0
1 1 1 1 1 1 0 0 0
1 1 1 1 1 1 0 0 0
1 1 1 1 1 0 0 0 0
1 1 1 1 1 1 0 0 0
0 0 1 0 1 1 0 1 0
1 0 1 0 0 1 0 0 0
1 0 1 0 0 0 0 0 0
1 1 0 0 0 0 0 0 0
