# Supplementary material for: Conformational ensemble-dependent lipid recognition and segregation by prenylated intrinsically disordered regions in small GTPases
Source: Commun Biol. 2023 Nov 2;6:1111. doi: 10.1038/s42003-023-05487-6 (PMC10622456; doi:10.1038/s42003-023-05487-6)
Supplement: Supplementary file 7 — Supplementary Data 5 [file 42003_2023_5487_MOESM7_ESM.zip › Fig7/Rap1A_cluster3_insertion.txt]

-3.37460243051702 -7.46365844553167 -2.92654716318304 -9.50293266122991 -5.51244460886175 -9.29223357980901 -12.9359885389155 -15.2728415662592 -12.3429309064692 -7.02542030161077 -10.427487486059 -2.48872672861273 -6.98176872080023 -9.59747993295843 -4.6212645704096 -4.89248573129827 2.05401313955134 1.38674438649958 9.56671703512018
0.789074923775413 -3.28973290703513 -5.17991540215232 -10.1263913848183 -3.57304856560447 -6.4339132048867 -11.9810380675576 -9.2953347899697 -13.1575708129189 -11.2127999999306 -4.49393937370994 -8.57154176018455 -11.0752668120644 -8.7953634001992 -1.01683709404685 -5.5562047698281 -6.45512292168357 0.711991336128929 10.2478218338706
1.58141009590842 -1.70121700980447 -3.21660168387673 -8.03989155509255 -2.01890499808572 -7.20936138846658 -8.89319355704568 -4.6932957909324 -9.08814366080544 -9.9387791893699 -2.12843258597634 -3.49717076041482 -7.80904324271462 -6.65734036185525 0.82080714485862 -5.50095112540505 0.191797898032448 0.541809723593971 10.3043133475564
0.985119195417923 -1.98152699904009 -6.56420293287798 -9.21421018080278 -5.80927243666216 -6.68612447218462 -11.6990315003829 -8.62272420362993 -12.6166817231612 -9.95773663954301 -4.5353027863936 -5.09230771498247 -12.0083920045332 -8.18769231276079 -1.91064038710161 -4.00344434217973 -2.46694531874223 1.23323282762007 11.2606624083085
3.87966534874656 -2.49931719519875 -4.32489588477395 -8.03512003638528 -5.06481745459817 -1.82816317298196 -8.26078036048196 -3.30441477515481 -7.93950846411965 -11.6611423752525 -5.98431971289895 -11.5186233780601 -7.19218638160012 -9.04441454627297 -2.7041130326011 -2.41158678748391 2.29460332176902 2.21557805321433 9.881649944999
5.64815069545399 0.884400619160044 -2.70821641575207 -6.21990274082531 -3.68162797581066 -1.19718431125988 -7.87097238193859 -5.13779328953136 -10.3577811587941 -11.1339328158986 -6.73083757053722 -10.0195567477833 -8.98539041172375 -9.32021402012218 -3.71888993870128 -3.19748948704113 2.31701017726551 3.12906862605702 9.91886068690907
0.762538285688919 1.78908285661177 -5.17964425520464 -5.04719796614214 -5.48217072920366 -9.90247025923296 -10.8686300797896 -16.2242018266158 -16.3268629594283 -9.25634065107866 -10.2885176225142 -5.722855238481 -6.539017347856 -3.65916886763139 4.52921804948286 1.63444647355513 5.94388613267378 5.17714151902632 16.5551701502366
2.91690756190907 3.23742414821278 -3.35619043003429 -4.4545447696339 -3.34951852451671 -10.6155459750782 -10.4565799106251 -14.9047648776661 -13.4166781772267 -8.05024026523937 -7.92559884678234 -4.08659242283214 -5.87209390293468 -2.37475083958019 5.9329760204662 2.66016889918934 6.92172170985829 7.13302255977284 16.5698793064464
4.11452290795066 4.58321759484031 -1.84937193610451 -3.88473799445412 -2.57813360907815 -9.39281561591408 -10.3903112671592 -15.0271654389121 -14.5525026581504 -7.86241438605569 -9.43446829535744 -3.93370726325295 -4.53868010260842 -3.71874144294045 4.59562299034812 1.38255975029685 5.8383674361489 5.15730569145896 15.1530749537728
-0.182511633092705 -1.10787517374212 -8.15109378641302 -8.68409473245794 -7.48396808450872 -14.7033208066767 -13.6146176511591 -18.6062672788447 -19.2046254331415 -14.2737248594111 -13.7719166929072 -10.3628342801874 -11.9850915128534 -11.1131165677851 -3.21434909647161 -4.91666919534856 0.636398965662178 -1.91073924844915 10.8539869135076
2.49613409909335 -0.313094798001377 -6.38548440066251 -10.7157399090854 -5.87853592959317 -14.6738564404574 -15.1500260266391 -19.0789124402133 -18.737958613309 -12.604449931058 -14.0876938733188 -10.0999390515414 -7.92852372256192 -11.4565464886752 -4.66180962649259 -8.49642342654142 -1.51859063235196 -1.12065285769376 12.0704987612638
1.1575930335305 -0.758083083412863 -7.76252529837868 -10.4094998619773 -6.83884022452614 -14.1632115624168 -15.0037762902 -19.4038312218406 -19.7745244286277 -13.0515515587547 -15.9875256798484 -11.2399289391258 -9.86593601920388 -11.4369294426658 -4.33937428214333 -8.05523274161599 -1.91186878897927 -0.913806655190207 11.9488518454812
-0.0696059053594418 -1.50935276204889 -7.42640217000788 -11.044877130335 -6.68371494466608 -14.6731139009649 -14.8616972749883 -18.9166441744024 -18.3180609529669 -14.8708678072149 -13.5802393739874 -12.180510598963 -8.2422514742071 -11.0147658174688 -3.91803463155573 -9.56584652120417 -2.12094791585749 -1.441813546961 10.929081361944
2.88573719371449 2.93720318187367 -3.22057555805553 -7.23595641743053 -4.25088332783092 -12.012689815868 -13.0593683589589 -17.2808611262928 -16.3940508235585 -9.30995963703502 -13.7767679561268 -7.66856788288463 -7.44452117573131 -10.1804487575184 -3.13767837177624 -8.93874953876842 -3.19596885334362 -0.262842403758658 12.7657597195018
3.74168045737527 2.64560063102029 -2.92470233223655 -7.31632296822288 -3.86629550240256 -12.1570402838967 -13.0019461371682 -17.7097288825295 -16.2192274787209 -8.90378825447776 -13.2163168647073 -7.7482554175637 -7.86173121712424 -10.3466288306496 -3.80304019234397 -9.93832270882346 -3.53613345406272 -0.84781901619651 11.9988625786521
2.73052401976152 1.13803191618486 -4.67802528901534 -7.28537087007003 -4.40791229768233 -10.8173304037614 -13.0832395987077 -17.6499624685808 -17.2396040396257 -10.5233049826189 -14.0971708731218 -9.49973015351729 -8.31963257356124 -10.6391535238786 -3.13555817170577 -8.6165171103044 -2.56127457185225 -0.801451726393267 11.6737889810042
2.79068393707275 0.172211837768554 -5.91013793945313 -8.25451927185059 -5.30204849243164 -13.1079566955566 -12.8373725891113 -17.3090999603271 -17.1844776153564 -12.7615898132324 -12.312845993042 -9.1233585357666 -6.32386856079102 -10.2560203552246 -4.53671913146973 -9.32518463134766 -2.8785083770752 -1.98877601623535 11.3116852760315
2.92545424374667 3.50716124447909 -2.20184506503018 -1.09520138827237 -3.482561007413 -2.99989117709073 -10.1031855496493 -12.1499499234286 -13.8339194211093 -9.28890790072354 -12.0314501675692 -5.81013859835538 -6.73585309115323 -10.9185828122226 -2.65645016756925 -4.33346356478604 -1.42926777926358 -0.516311541470614 13.1614709940824
2.14493445483121 3.41276339617642 -2.34532090100375 -3.19227143200961 -5.4897968378934 -7.72446747693149 -11.4211246577176 -15.4445278254422 -14.5893833247098 -10.103661736575 -11.0430271235379 -7.29464074048129 -7.73838921460239 -11.23991318616 -4.35301705273715 -4.69949456128207 -0.238316735354339 -0.781949242678557 12.5302970799533
3.7924822027033 4.85750848596746 -1.28412359411066 -1.24887769872492 -5.39017408544367 -6.30490987951105 -11.1956607645208 -14.8864757364446 -14.4162265604193 -9.7418662851507 -12.5351955240423 -7.05553548986262 -7.15694540197199 -10.5372211282904 -3.96432417089289 -4.89441602880305 -0.327908689325508 -0.662493879144844 13.5069149190729
2.94099966395985 2.10900656093251 -2.02908738743175 -3.80859788547863 -5.74919351230968 -8.25322373997081 -12.9546988834034 -16.3587935794484 -16.0612319339405 -12.3856585849415 -12.8684352267872 -9.19692643772472 -6.00458177219738 -10.2383464206349 -4.83013566624034 -5.04946168552745 -0.601091705669056 -1.17107804905284 12.7179748188366
0.54561953978105 0.565965227647261 -3.49655956788497 -4.75583118958907 -6.16483730836348 -10.6748413519426 -13.2452702002092 -17.5856937841936 -17.5005344824357 -12.4718307928606 -11.9579567389055 -9.64658207459883 -5.55714077516036 -9.65799564881758 -3.24211163087325 -3.51857037110762 0.560990862412886 -1.46844524903731 12.329452566667
0.211212080175226 -0.0228081529790707 -4.38715179616755 -5.50144966298884 -5.73457153493708 -13.158872682398 -13.6784325426275 -18.2232590501959 -18.9237938707525 -13.7012329881841 -13.0386906450445 -10.1959343736822 -6.67839058095759 -9.44088562185114 -3.49746330434626 -3.86849983388727 0.408729475194757 -0.323368150537664 12.7520112211054
-0.331594631888649 -3.1338845946572 -3.94180314324119 -7.99588029167869 -6.72003953240134 -13.5988141753457 -14.8405935027383 -19.4179441191933 -18.5684949614785 -15.9171392180703 -13.2519685485146 -9.57581155083396 -7.57513825676658 -10.4243795134804 -4.16968743584373 -5.94470803520896 -1.05605523369529 -1.26482980034568 11.499929263375
2.93316473527388 1.35787691636519 -5.60495267347856 -8.60348782972856 -2.63191304640337 -1.8072193665938 -8.51987157301469 -9.96629987196489 -11.9465664430098 -8.08023534254594 -7.91382680372758 -1.74048123793169 -5.82518468336626 -9.49369893507524 -5.88827596144243 -5.70770154432817 0.470938821272416 -1.67981229261919 11.1825620131059
2.11846872676503 0.881995643268933 -5.82725957523693 -8.12076238285411 -2.62823156010021 -0.246359382976184 -8.0895638812672 -7.62771466862072 -11.0783620227467 -6.58343557010997 -7.82121709476818 -1.43890050541271 -5.17545369755138 -8.58895162235607 -4.13044789921154 -4.75319913517345 1.67660280574452 -0.739876304973254 13.8775534283031
2.93129826459018 3.3078460780057 -3.85811614123258 -7.28283690539273 -0.705593100461094 -3.27801322070035 -9.89857863512906 -10.866996756467 -12.804397574338 -7.18880461779508 -9.75822257128629 -2.3945465001193 -2.8276519688693 -9.58319090929898 -3.44822310534391 -8.27737616625699 -0.698501578244297 -1.78508948412809 9.14941979321566
0.979211937297475 2.70730985294689 -5.25988947261463 -7.7012880932201 -1.06710039485585 -1.35758386958729 -8.44616495479237 -10.0009421001781 -12.4189337383617 -7.04879557002674 -8.35712992061268 -1.44269358028065 -0.518163550983775 -6.60319696773182 -1.47945581782948 -7.73799120296131 -0.291820396076549 0.126588951457631 10.7601677287709
3.14595342982899 2.88638235438954 -4.69427846561779 -6.82468389164318 -0.598069893230093 -2.26916097294201 -7.93009160648693 -11.5606152881276 -12.1948468555104 -4.48471425663341 -9.09175084720959 -1.09664128910412 -1.10510228763927 -8.01516889225353 -1.79579709659923 -6.40143750797619 0.375265372883188 -0.130668388713492 11.6598951946605
3.9070296460932 3.88314296549017 -3.95328567678278 -6.88171623403376 -0.13120315725153 -2.17943237478083 -7.48149154836481 -11.4053406541998 -13.1513390367681 -5.74491546804255 -9.30939720327204 -1.39920280629938 -2.55707595998591 -9.51162956411188 -3.92475364858454 -8.05435417348688 -1.58566711599176 -0.34753845388239 10.7036032850092
2.53901095823808 2.81148143248124 -4.16397575898604 -7.63528160615401 -1.16754059358077 -2.65441612763838 -8.79570297761397 -12.0265512899919 -14.023407979445 -6.4447699026628 -8.50353912873702 -2.00348190827803 -2.16830925507979 -8.16343407197432 -3.44008354707198 -6.60721497102217 -0.873724980787799 -0.836916966871783 10.1197986169295
3.09745701876554 3.21790513125333 -4.26917162808505 -7.18400278958407 -0.611012372103605 -3.36102572354404 -8.79965868863193 -12.2081173983487 -13.56486788663 -6.67822733792392 -7.9525708285245 -1.64685145291415 -1.67146769436923 -8.61729899319736 -3.31535235318271 -5.93585101040927 -0.0893620577725507 0.510922518643465 12.9899073514071
2.24778817783703 1.73398851047863 -5.73438383449207 -8.47311903346668 -1.95581556666981 -5.10423590053211 -9.55219389308582 -13.939727080952 -14.9002258907665 -7.79229666103016 -10.3030045162548 -2.18655516017567 -1.38288618434559 -8.66927267421375 -2.51218344081532 -5.5760834347118 0.111880051005972 0.273476349223746 14.2092683185231
3.08271472237327 2.25385157845237 -4.88521702506326 -7.56035359122536 -0.65578205802224 -2.6437352440574 -8.35322125174783 -10.9272969506004 -13.4591000817039 -5.46117146231911 -8.99367459037087 -0.358983351967552 -1.03211910941384 -7.68116696097634 -2.58589680411599 -5.43837864615701 -0.354953124306419 -1.2234242699363 12.2840573050759
2.51242559606379 1.9531232660467 -5.34724027460272 -8.80361348932439 -1.58252889459783 -3.90925962274725 -9.48983747308904 -13.1699255163019 -13.3937147313898 -5.76118261163885 -9.65640432184393 -1.26877195184881 -1.41381627863104 -7.83710462396795 -2.53972608392889 -5.20752507990057 0.0496484583074412 -1.29639036005193 11.3380958383734
1.35033365596425 1.7491755138744 -6.24437001835216 -5.03505376469005 -1.34377530704845 -0.140268837321887 -7.08624890934337 -8.77729467045177 -10.6349301684986 -2.97887471805919 -9.28715184818615 -0.410980736125598 -0.612999473918567 -7.14084294926036 -2.84391835819591 -5.19117978702892 0.745034659992566 -0.462738548625598 13.5828680645336
2.12659121426669 2.48231745633212 -4.84367703524503 -6.81138562289151 -1.82665394869718 -1.89852856722745 -8.11993359652433 -9.94617413607511 -12.4419665249911 -5.92546414462003 -9.24857472506437 -1.35799168673429 -1.62340878573331 -8.59681271639737 -3.43615674105558 -5.74425076571378 -0.268889895352451 -1.63486622897062 11.5717864123258
3.6833330154419 2.62453136444092 -4.32531299591064 -7.60103168487549 -1.47976055145264 -0.77813091278076 -6.72897090911865 -9.43221607208252 -11.7031778335571 -4.86198749542236 -8.77844371795654 -1.13182964324951 -1.19508876800537 -8.59410800933838 -3.68314113616943 -5.35422458648681 -0.160169029235838 -2.08157482147217 10.991664981842
1.6570801301436 0.916777090592817 -5.91819529099898 -9.25862650437789 -2.77584223313765 -2.66581491990523 -9.10386995835738 -10.9424567656084 -12.069448037581 -5.00168947740035 -10.0590472654863 -1.26183085008101 -0.38630060716109 -7.79543833299117 -3.72950319810347 -5.56530718369918 -1.05925707383589 -2.93308023972945 10.6822089715437
1.07722819068215 0.989726664803246 -6.09407269737937 -9.63085973046043 -2.81136739037253 -2.85523259422996 -8.602770207145 -12.5597537734292 -12.9845927932046 -5.56899297020652 -10.1306308486245 -1.47947728417136 -1.06329571984031 -8.51997220299461 -3.60127293846824 -5.87799680016257 -0.844251988150855 -2.03825795433738 11.1336642525413
-0.322992619601163 -2.10737830075351 -9.38872176083651 -10.5024493304166 -3.60425215634433 -4.78959113034335 -7.32226591977206 -12.1358111468228 -13.832468327609 -7.59403448971835 -10.3666709032926 -2.41323119076815 -1.63270598324862 -8.73079329403964 -2.87072783383456 -4.88454275998202 0.410394373807041 -0.432237919894131 12.9994069966403
-0.118763966993853 -2.06556610627608 -9.05081276460128 -11.2695284323259 -4.10176949067549 -4.696223302321 -7.56526093049483 -12.2475023703142 -13.3424539999528 -6.36243919892745 -10.951199574904 -2.64663986726241 -2.48705009980635 -9.8913088278337 -3.75519852204756 -6.19501785798506 -0.685414357618853 -1.47447876496749 10.6032285256819
1.19520349502563 -0.918855953216553 -7.8909857749939 -10.336365032196 -2.94452123641968 -5.01110105514526 -7.77870588302612 -12.3781874656677 -13.5819037437439 -8.43828229904175 -9.74916486740112 -2.82199506759644 -2.13370733261108 -8.9635012626648 -4.02616529464722 -5.76786260604858 -0.352445888519288 -1.94515256881714 10.3360421180725
1.20120753374967 -1.38181744488803 -8.31416188153354 -10.4811903086576 -3.14824162396518 -5.77754650982943 -7.8741022196683 -12.8491693583402 -13.991945847598 -7.56213055523959 -10.3815923777494 -2.57850895794955 -1.91058407696811 -8.55014859112826 -3.22916279706088 -5.20319043072787 -0.238829239931974 -0.891708954897794 11.5522674473849
-0.928922393105246 -2.84330914237282 -9.93326542594216 -11.184325911782 -4.25007603385232 -5.21372196891091 -10.0966946861961 -14.7297131798484 -14.0873257897117 -8.18539402701638 -9.97943852164529 -3.12109730460427 -0.702106215737082 -6.41192219474099 -3.90023014762185 -2.96212361075661 1.85667445442893 -0.0539872429587618 10.9060223319314
-0.0785725333473906 -2.15513922951438 -9.11598136208274 -11.7390206076882 -4.75009848854759 -5.92629172585227 -12.4166538932107 -15.240590355613 -14.0730107047341 -6.56827666542747 -10.8814614035866 -2.96845748207786 -1.1776478507302 -7.82334449074485 -2.72348525307395 -3.61493994972923 1.98458550193093 0.303770758888938 11.6743013642051
0.439508620175449 -2.52030926617709 -9.4066217509183 -11.8413904276761 -4.76656704815951 -5.52968197735873 -10.7714098063382 -13.8125494089994 -14.1731184092435 -7.49605160626498 -10.8573740092191 -2.6455076304349 -1.53647023114291 -7.89238148602572 -4.00470906170932 -3.40875798138705 1.64910906878385 0.0205118092623628 11.4730455311862
0.440305536443535 -2.82319276983088 -9.40639322454279 -11.7877351587469 -4.95825403386896 -6.54198854619807 -10.9152204340154 -15.363994771784 -15.5462266748602 -8.21047609502619 -11.3336335962469 -3.38857858831232 -1.30028169805353 -7.75446718389338 -3.15177362615412 -4.8313085382635 0.803546732122246 -0.0657045190984569 11.6681645566767
1.9434889013117 -1.42649667913264 -7.77502649480646 -10.7780114954168 -4.65909593755549 -6.934946233576 -10.9785291498358 -15.8164026086981 -14.6066858118231 -8.23605745488947 -10.5195180719549 -3.03192537481135 -0.578792745416816 -6.68153970891779 -3.81256502324885 -3.3392144983465 1.63350850885564 0.166427438909356 11.566160028631
1.07523651990024 -2.32667426196011 -8.20456961718472 -11.7467277440158 -5.20930747118863 -6.18748358813199 -9.97952727404508 -13.9835212620822 -13.134505072507 -7.1464221867648 -9.59955672350797 -2.49916152087125 -0.511755743893708 -7.13901785937222 -2.82854727831754 -3.08393744555386 1.85335083874789 0.742202004519378 12.7701336947354
-1.23899890726263 -4.13121272867376 -10.6154637510126 -12.340839880163 -6.15757419412786 -7.1831994230097 -12.9803738767451 -14.0287766629999 -14.9287972623652 -10.0144906217402 -11.4411416227167 -3.70917751138861 -1.20087482278997 -7.47757007425482 -2.62538387125189 -4.46330692117865 2.50620029622858 0.079045755212956 9.91761158162897
-2.6756651098078 -5.45570012872869 -12.2041761571711 -14.8158857518976 -7.61700269525701 -8.21107503717596 -13.2572633916681 -15.6680967504328 -14.9497205907648 -8.68243047540838 -10.7148592168635 -3.88049146478826 -1.00446531122381 -7.40626737421209 -1.92116948908026 -4.42516919916326 2.59196928197687 1.26502397710627 10.7867000406439
-1.90149726000699 -4.70952643481168 -11.5347370061007 -13.1538051518527 -7.16811026659879 -10.4376987370578 -13.3356746586886 -17.5656150731173 -15.7326835545627 -8.44250144091519 -11.7943023594943 -4.54607619372281 -1.34356726733121 -7.87124098864469 -6.2637561711398 -3.55399931994351 1.63343583020297 1.55509529980746 11.4761963930997
-3.63898471485485 -5.84388545643199 -12.6606808055531 -14.6939659465443 -7.6793060649525 -10.9430199016224 -13.2300682414662 -17.5529518474232 -16.1734466899525 -8.27760127674449 -12.880376850475 -4.61608890186656 -1.25745967518199 -7.36697772632946 -5.63808063160289 -4.83561137806285 0.909656489979138 1.43575092662465 13.1172322880138
-3.02246952923861 -5.43386746319857 -11.9064416972074 -13.9675169077787 -7.38521099957553 -9.30799580487338 -14.5521307078275 -17.6961736765775 -16.4549627390775 -8.39289761456576 -12.5410757151517 -4.6315126505765 -1.88448811444369 -8.25828457745639 -4.95414067181674 -5.36734105023471 1.31090449419889 0.79568194476041 11.8761782559482
-1.72091106934981 -3.87557796998458 -10.5198002295061 -12.8055572943254 -5.98476604981856 -7.46572498841719 -11.7050972418352 -14.893075986342 -13.9842853979631 -6.08107761903243 -11.6761589483781 -3.4433746771379 -1.21105961366133 -7.43169216676192 -3.79050831361251 -6.6243992285295 0.758769945664838 0.557159380479291 12.1962017579512
-2.11387585726651 -4.7408747586337 -11.8494238766757 -14.4008116635409 -7.3866267117587 -8.77475499239835 -13.4974722775546 -16.7121291073886 -15.7350592526523 -8.10128926363858 -12.5735773953525 -3.84171818819913 -1.9575667294589 -7.41736554232511 -3.03119229403409 -4.28511952486905 1.81152392300692 1.32803393277255 12.2174029436978
-0.302487633445047 -2.61708953163841 -9.41759230873802 -11.8791306235574 -5.03624274513938 -7.58800818703391 -11.2779572226784 -14.1290581443093 -12.7245571830056 -5.65290763161399 -9.893479607322 -1.99226882240989 -0.305096886374734 -6.55199172280052 -4.44639136574485 -5.11384513161399 1.25027153708718 0.469980933449484 11.3993999741294
0.287901678952302 -1.82785912427035 -8.45978089245883 -10.3912574854764 -4.13793106946078 -5.86819954785434 -11.0339233485135 -12.7272636500272 -12.9110042658719 -6.01198120984164 -9.43268128308383 -1.62593384656039 -0.657820901003753 -7.54543229016391 -3.80872651013461 -4.3709060755643 1.22233084765347 1.64252356615933 13.7100475224582
0.146501584486529 -3.64969058470292 -10.6530036492781 -11.3497256799178 -4.94923396544023 -6.24862857298417 -10.8197326226668 -12.8619155450301 -12.7619800134139 -5.53322978453203 -9.1887340112166 -0.964332537217572 0.514553113417193 -5.68967433409257 -1.90893550352617 -4.357168154283 1.97801594300704 2.18057827516036 12.7405209974809
0.579519566622647 -2.91449135867032 -9.6678616437045 -11.7275311383334 -5.00498551455411 -7.62044877139005 -10.8668553265658 -15.1133343609897 -13.2707688244906 -6.04638070193204 -9.27398461428556 -1.56285637942227 -0.366298380765048 -6.80022782412442 -1.95932549563321 -4.73334855166349 0.747906025973233 1.3212683764371 12.4891627398404
-0.706775101748381 -3.3375543681058 -10.4735044566068 -10.4322504130277 -4.70331898602572 -6.36069050702182 -9.22424260052768 -12.8497823801908 -10.7219270792874 -3.57425824078647 -8.66778698834506 -0.30050412091342 0.762960997494783 -5.83861294659701 -1.47539845379916 -4.39358654889194 1.81097659197721 1.81951769915494 13.3852010640231
-1.37912497953935 -4.16904197172685 -11.1419042153792 -11.803012232347 -5.53431830839677 -6.02479110197588 -11.6443322701888 -13.2788976235823 -11.9383195443587 -4.97302184538408 -8.94541488127275 -0.828328470750289 0.37384666963057 -6.08948646025224 -2.40354667143388 -4.0466893716292 1.62574829621748 1.70672287507491 13.0363666014238
-0.865840010209517 -2.13158517317338 -8.36487870649858 -9.07527833418413 -3.01590447859331 -7.69641976789995 -10.3706179185347 -13.4109125657515 -12.2837153001265 -5.12519364790483 -7.85763268904252 -0.763514570756392 0.867602296309038 -5.00991540388627 -2.09449487165971 -3.28952126936479 2.28257841630415 2.90319532914595 13.7162517981096
-0.644902324676515 -2.46337995529175 -8.95168600082398 -10.7849341392517 -3.67640981674194 -4.21121892929077 -10.6678114891052 -13.6588221549988 -13.0436602592468 -6.07273397445679 -7.26348028182984 -0.817044353485109 -0.36006841659546 -6.74592695236206 -3.79196081161499 -4.71337423324585 0.969118976593016 2.81815614700317 13.7030624389648
-0.444009399414064 -2.63186416625977 -9.06471977233887 -10.5852275848389 -3.58119354248047 -3.45075950622559 -10.3167015075684 -11.3009315490723 -11.8573566436768 -6.01901969909668 -8.79843864440918 -1.81564674377442 -1.1307788848877 -7.50647315979004 -4.68966064453125 -5.23196563720703 0.428722763061522 1.30157699584961 12.6513747215271
-2.25986379276623 -4.7600716937672 -11.1690987933766 -10.935734688152 -4.86474126469005 -3.57655423771251 -10.488879143108 -9.64329808842052 -11.6312512744557 -4.57767003666271 -8.82068532596935 -1.05545133243908 0.0195894848216653 -6.00758451115001 -2.59322637211193 -3.66833585392345 1.54002863277088 4.1314020763744 12.9398360859264
-1.59024414582686 -4.34911903901533 -11.0878828482194 -12.0321176962419 -5.30393394990401 -5.48204025788741 -10.2819078878923 -12.7583521322771 -12.9259451345964 -5.96042618318037 -11.0265615896745 -1.84600624604658 -0.771026463942093 -6.83747467561201 -4.08526596589522 -3.93597588105635 1.26194587187334 2.3790265603499 12.9186913056807
-2.02701429887252 -4.40189222856002 -10.4214768843217 -10.4503026442094 -4.03336195512252 -5.14288763566451 -10.1141820387407 -12.581320329146 -12.470589204268 -7.12461523576216 -9.92665915055709 -1.83523993058638 -0.833649201826617 -7.0652680830522 -4.93429426713423 -5.05854086442427 0.468781904740766 1.22007890181108 12.3407086892561
-1.7326920856129 -3.44806226383556 -9.83088239323009 -10.6192868579518 -3.69737561832775 -5.35063298832286 -10.0319798816334 -10.6990826953541 -11.8430798877369 -6.78485044132579 -10.3320592273365 -1.66966184269298 -0.532817207683216 -6.10332997928966 -3.12106832157482 -4.12535985599865 1.12328592647206 1.90923181880604 12.7293717037548
-2.35076909498735 -4.48737721876665 -10.4196796937422 -10.3193760438399 -4.42419820265336 -7.21271138624711 -11.8026009126143 -14.4798737092452 -13.8351631684737 -8.58678441481157 -9.8127556367354 -2.28205304579301 -1.12512975172563 -7.16810040907426 -3.17741399244829 -4.86533551649614 0.391426034407182 1.81928057237105 12.9567169622941
-1.86969236894087 -3.71340231461959 -8.70368246598677 -9.71147017045455 -3.29455427689986 -7.54243330522017 -10.5806756453081 -11.4103036360307 -11.9474339918657 -6.73138098283248 -9.01406912370162 -1.34892706437545 -0.19876341386275 -6.65727285905318 -3.23934225602584 -4.09213308854537 1.13750977949663 1.97191949324174 13.4634198708968
-1.46319714459506 -3.85478726300326 -9.98731938275424 -11.4976495829496 -5.06705418500033 -8.95665875348178 -10.6721796122464 -13.0477308360013 -12.2426580515775 -5.6689809885892 -8.74311200055209 -1.21039906415072 -0.558970841494475 -7.08030072125522 -2.46954670819369 -4.25680104168979 1.13710269061002 2.82192095843228 13.0924807461825
-1.48822604959661 -3.10175716226751 -9.35875140970403 -10.6482602292841 -4.09337055032903 -9.15886699503118 -12.1994744474238 -14.8724576169794 -13.9577351743525 -7.04798709695989 -8.43229495828802 -1.94699107950384 -1.092752569372 -7.27579700296575 -4.83330928629095 -4.47405635660345 0.668281442468817 1.23930538350886 12.5492452448065
-4.43393888473511 -6.49571981430054 -12.9617365837097 -13.2465819358826 -6.93400564193725 -9.45050230026245 -12.6437129020691 -16.3984259605408 -15.4159010887146 -7.11271276473999 -10.8652667045593 -3.68961515426636 -1.52032461166382 -8.33360090255737 -4.79568090438843 -5.5930022239685 -0.7563494682312 -1.07689275741577 10.3926812171936
-2.52645450938832 -4.63634640086781 -11.3117709766735 -11.2153964649547 -5.22430759776722 -9.09941059459339 -11.6176372181286 -14.7257972370494 -14.2493568073619 -6.88059765208851 -8.65392452586781 -2.39781910289418 -1.02227932323109 -6.87604290355335 -3.96088558543812 -5.52439457286488 -0.216502727161753 0.0457443584095358 12.1940135348927
-2.45762909108942 -3.8407543962652 -10.4992398088629 -11.0416230028326 -4.55174530202692 -7.70851600820368 -10.4420746629888 -13.9413193529302 -13.41263664419 -7.56334388906306 -9.52204406911677 -2.35154998952692 -0.978321916406806 -6.7191895311529 -5.13492096120661 -5.68230903798884 -0.613211519067939 -0.293471223657782 11.1903973752802
-1.01508984999223 -3.4143742127852 -10.3751324220137 -12.3988293214278 -5.93238339857622 -11.3104675813155 -11.3839443726973 -14.9038055940108 -11.5002010865645 -5.33070645765825 -10.4857967896895 -2.31606564955278 -0.291903357072311 -5.73363385633989 -0.980629782243209 -4.01763616041704 1.38233294053511 3.23154558701949 16.2663210825487
-0.61948296807029 -3.65037820122459 -10.2907247283242 -11.2406244017861 -4.63125703118064 -7.69279000542381 -11.9731225707314 -13.2315492369912 -13.5912561156533 -6.40822312615134 -10.4719896056435 -2.33008477471092 0.252793338082054 -6.12702653191306 -1.11155221245506 -3.83163735649802 1.69619848944924 2.33044340827248 14.402846362374
-0.449019362709738 -0.677357604286886 -2.44626133658669 -9.45354359366677 -4.47263043143532 -12.8299283287742 -9.49801151969216 -13.5120209954002 -8.52793209769509 -8.72075550772927 -2.69614308097146 -2.78623478629372 -2.03230755545876 -7.30299084403298 -6.34949772574685 -5.8090142510154 -0.936419417641378 0.146529267051005 12.9339061476968
-1.80027367851951 -6.52028252861717 -8.63525368950584 -7.04145982048728 0.239652850411154 -2.63613106987693 -6.04490258476951 -11.1423948027871 -10.4953515746377 -9.58480622551658 -2.7845781066201 -2.76455094597556 -4.90680863640525 -1.20128800652244 -7.76977135918357 -1.41218735954978 4.32966635443947 1.43661711432717 13.0407082817771
-5.79730740460483 -10.6792654124173 -8.78851452740756 -8.41296902569858 -0.459105881777678 -2.17066136273471 -6.26484623822299 -10.5670904246244 -11.2113317576322 -9.30736485394565 -2.08748188885776 -2.66098347577182 -5.26081601056186 -1.20913258465854 -5.73517170819369 -2.55100384625522 2.23314913836392 0.361002531918611 13.6463838490573
-5.30686925541271 -10.073245750774 -5.25748609196056 -7.6977612842213 0.490272773395883 -2.79137395511974 -3.86522458683361 -7.65915654789318 -6.75917791019787 -9.05709432255138 -1.19013761173595 -2.10759519230236 -5.01299070011486 -1.19328473698009 -6.07368825565685 -2.10297177921642 2.83443857539784 -0.184255348552359 12.2305123936046
-5.70819527019154 -7.79210144389759 -8.03464180339466 -8.91417557109486 -1.04722839702259 -5.05704933513294 -5.63297325481068 -9.59425789226185 -7.55836540568959 -9.82696968425404 -1.81138092387806 -1.90114075053822 -5.8451734196056 -1.16927963603626 -5.4290528904308 -1.6541448246349 2.56095069538463 -0.0753656040538431 12.704473434795
-4.99159858010032 -9.08100363991477 -6.89333197853782 -8.27260634682395 -0.490433190085671 -2.71288726113059 -4.8771652915261 -8.73538253090598 -7.32086989662864 -9.98417899391868 -1.66113517067649 -2.33616301796653 -4.81254431984641 -1.16067168495872 -6.02530905983665 -2.41345450661399 2.33612778403542 0.0900321266867898 12.8014979622581
-4.47427962910045 -8.43562339435924 -8.8565771449696 -5.09059547077526 -0.179088817943228 -1.62910674702038 -4.15149711262096 -7.41550658832897 -7.47050880085338 -9.13954566608776 -0.491070019115103 -2.22592948566784 -2.00019096027721 0.0514371525157564 -5.84536002766002 -2.21317504536022 3.33305813182484 0.954486621509897 11.9859221111644
-6.50678523670543 -9.67781337391246 -10.1266163219105 -7.50808414112438 -2.00714572559703 -2.4775913585316 -5.44224055897106 -9.65897830616344 -8.73339923511852 -9.48451312672008 -1.79472621570934 -3.31093295704235 -3.66188510547985 -0.524493061412464 -6.04209979664196 -2.5966442454945 2.93390289653431 0.921475566517223 11.546929992329
0.339977723901921 -4.50109435861761 -0.623403089696712 -2.56383468454534 3.63685939962214 0.770672303980046 -4.88186790292913 -7.62473060434515 -9.16941978281195 -7.84885932748968 -1.11410095041449 -5.35801650827581 -1.69054366892034 -0.453385847265071 -7.10042144601995 -2.68783141916449 2.28896568471735 1.38271377736872 10.5101551836187
-2.02075651342219 -4.91524007970636 -3.25100973302668 -4.46720770055597 0.376742571050471 -0.506985456293279 -6.24171331579035 -9.86734083349054 -9.84029081518 -11.0246284311468 -3.08539846593683 -4.97081258947199 -1.92045667821711 0.517995088750666 -6.32180097753351 -1.17766264135187 4.03970453088934 2.88398382013494 12.9388792211359
-1.84739865389737 -5.69392193880948 -2.3799055966464 -3.54046429720792 1.09051524075595 0.516435727206144 -5.35115422335538 -9.17006863680753 -8.43579854098233 -10.2633837613192 -2.36634053316983 -5.20866574374112 -1.93393887606534 0.221963986483487 -6.01270283785733 -1.55081929293546 4.2918177691373 2.81111060055819 12.6899252978238
-2.36995399648493 -7.49076736623591 -3.69867981130427 -3.06848228627985 0.70803558176214 0.623181455785577 -5.24083412343806 -8.80711448842829 -9.52048195058649 -10.582974321192 -2.38691223317927 -4.02606094533747 -0.344605333154853 1.35986434763128 -5.87443245107477 -0.314551240747626 5.14847289865667 3.45086871927435 12.8084293538874
-2.34800992445512 -6.01026807264848 -4.6605900330977 -4.96941075758501 -0.601595739884811 -0.337015966935592 -6.4577320619063 -10.1148727937178 -9.84658894972368 -12.5870483918623 -3.6260498567061 -5.8471077485518 -1.22925076918169 0.246115823225541 -6.03928456739946 -1.08936772779985 3.88341249986128 3.13655771775679 14.5791062311693
-2.79862403002652 -7.29877852526578 -3.3315639409152 -3.49616240588102 -0.0312786015597268 -0.281589499386875 -5.95367621508512 -9.59234809008512 -9.59419821825895 -11.2173938664523 -2.58881758776578 -4.36015318957242 -0.370109549435703 1.43058777722445 -5.52613638964566 0.0823993769558982 5.82993222149936 3.39142228039828 12.8505764094266
-2.43176794919101 -8.35418082150546 -3.62796545895663 -5.41690588864413 0.340090266141026 -0.782279500094326 -5.56919814023104 -9.49772978695956 -8.90351057919589 -11.4321818438443 -3.34385825070468 -7.23315764340487 -2.17326689633456 -0.877780446139248 -6.12785483273593 -2.87415457638827 3.14496850100431 0.959187022122471 12.2787256154147
-3.33036514629017 -7.88579460490834 -5.2168759952892 -6.35747429240834 -1.73918815959584 -2.26803871501576 -6.17909904826771 -10.3867559086193 -12.1657399784435 -9.93077560771595 -3.45584389079701 -5.0535516392101 -2.08786674846302 0.643004452098499 -4.73254104961049 -1.0276612888683 4.30764011036266 2.95998195301403 14.7166025985371
1.01505674015392 -4.07208238948475 -0.857263435016979 -1.98520265926014 2.47653878818859 1.44344533573497 -4.70995699275624 -7.83065782893788 -9.91348253596913 -10.4271067272533 -2.26526819575917 -5.84876810420643 -0.904111732136119 -0.446710456501354 -7.49803530086171 -2.84647356380116 2.56296170841564 2.78244222294201 12.4982015002858
-0.567485003037888 -5.82069507078691 -2.546576647325 -4.38910975889726 0.747889371351761 -0.53327289061113 -6.66853633360429 -10.2942458672957 -10.4143992944197 -11.436562685533 -3.22924724058672 -6.83450427488847 -2.31698527769609 -1.63233676390215 -8.84737887815996 -4.21656146482988 1.34473309083418 1.47363743348555 11.6901482061906
-2.05807056427002 -7.09400691986084 -3.55931987762451 -4.61888828277588 0.282225227355958 -0.938386344909667 -6.68364086151123 -10.3744749069214 -11.793946647644 -11.3697408676147 -3.39828624725342 -6.45774402618408 -2.39152088165283 -1.01019039154053 -8.38431873321533 -3.33626308441162 1.9740930557251 1.83385906219483 12.1473217964172
0.819821193001488 -4.72165601036765 1.84338457801125 -2.31363789818504 2.99344713904641 0.584626033089378 -5.69050709984519 -8.8087474562905 -11.0918914534829 -10.1558753707192 -2.75112263939597 -7.73699109337547 -2.58846394798972 -3.09731023094871 -9.17061345360496 -5.76684682152488 -0.927540943839332 -1.09255902550437 10.4061554215171
0.369649748368698 -6.14116682572798 -1.98519720597701 -5.13430609269576 0.829170088334518 -2.12448324723677 -5.49671759171919 -9.36358274980025 -9.68823065324263 -12.0852319197221 -3.08256926103072 -7.15940680070357 -2.51602186723189 -1.92812742753462 -8.2225076155229 -3.23597349687056 2.0777853532271 0.364772657914596 11.2365630670027
-0.935058845173227 -7.13822389949452 -2.96630884517323 -4.71725679744373 0.861572014201773 -1.56953455318104 -5.34292055476795 -9.96204592097889 -8.50395799983631 -12.1715567242015 -3.19193865169178 -6.51333071101795 -1.94148661006581 -0.275425208698618 -5.38301683772694 -0.735714210163462 3.85400937687267 1.85106824528087 12.9978258479725
-2.31480106873946 -7.89252361817793 -4.02341923280196 -6.23251804871992 -0.982577176527542 -3.33310398621992 -7.4004677252336 -11.6063202337785 -10.7251709417863 -13.5296123938127 -4.76109203858809 -7.76855930848555 -3.67298588319258 -1.51137051148848 -7.09107288880782 -3.01650700135664 1.28582110838457 0.475396303697067 12.010012774034
-3.00955956198952 -9.98136513449929 -4.49711601950905 -5.83610527732155 -0.430129935524679 -1.83032791831276 -5.6285533211448 -9.37807457663796 -8.15215294577859 -13.0514601967551 -3.47959130027077 -7.09119217612526 -1.86329262473366 -0.521379401467062 -5.70479004599831 -2.63781540610573 2.95048911354759 1.200803826072 12.2668286063454
-3.41386688405817 -11.441408998316 -4.72032631093806 -6.74276436025446 -0.785332567041571 -3.57981384450739 -6.98533523732966 -11.3393029039556 -10.7633980577642 -13.1189545458013 -4.87820709401911 -6.68094337636774 -3.75983513051813 -1.78607071096247 -6.80663574392145 -2.45688903981989 2.21652328317816 0.782279127294366 11.5799575979059
-0.288951891118831 -5.39005281274969 -2.74644090479071 -4.89619829004461 0.0598010843450361 -2.19985963648016 -6.7827243978327 -10.759851473028 -9.99410440271551 -12.0399265462702 -3.71034051721746 -5.09605409448797 -3.45419885461981 -2.2486610585993 -7.4617958242243 -3.80921556299383 0.776897413080388 0.368185025995427 11.4151463335211
-1.13234201778065 -9.13062921870839 -3.70657221187245 -6.06939379085194 -0.363482154499401 -2.93508974422108 -6.25936571468007 -10.3540159832348 -9.54622904170643 -13.3377386700023 -4.40423838008534 -7.49912706721913 -2.75376383174549 -2.23490587581288 -8.55605188716542 -5.94328371394764 0.44528897892345 -0.834452308307995 12.1879199374806
-2.05444586493752 -9.40427267768166 -3.77766096808694 -6.08876669623635 -0.181194903633813 -2.87861311652444 -6.29951727607034 -10.4492765686729 -9.65953695990823 -13.4704271576621 -4.24908316352151 -5.38778746344827 -3.60757315375588 -2.43523276068948 -8.09995138861916 -4.13912832953713 1.2951883055947 1.49528825066306 11.962362168052
-1.65677985278043 -8.81619986620816 -3.31406554308805 -6.45473059740933 0.224291237917814 -2.03186377612027 -5.80283316698941 -9.40690573779019 -9.23889884081754 -10.974336234006 -3.36687811938199 -3.99472006884488 -3.40903624621305 -2.09403571215543 -8.81071051684293 -4.77363356676969 0.807190331545744 -0.608625021847811 10.6113294688138
-1.99785309704867 -10.2580307093534 -3.60024720105258 -5.26842003735629 -0.113325890627774 -3.70666771802035 -6.46671181592074 -10.5282638636502 -10.1208675471219 -12.2445037928495 -4.02360802563754 -4.55166130932895 -5.28340416821566 -2.08933716687289 -7.98169785412875 -3.63856964978305 1.92375105944547 0.291306677731601 10.7390820416537
-3.71578243429011 -10.1247504060919 -4.68149593526667 -6.55104282552546 -0.761657983606511 -4.060421258753 -5.62835529500788 -10.2817042177374 -8.46069553548639 -12.8507368868048 -3.5590670412237 -3.60647991353815 -3.66150119954889 -0.934168130701238 -8.30939701253718 -2.70906093770807 2.129031866247 2.07544490640814 11.822502821142
-1.08141978870739 -8.80703815113414 -2.69266589771618 -5.58455546985973 1.16643635142933 -5.11970790516246 -6.16197856556285 -10.8200958598744 -9.78612979542125 -10.8040855754506 -4.17295917164196 -6.24542697559703 -5.96252330433239 -2.96371539722789 -10.0165832866322 -3.9185264934193 1.35729328502308 -1.28373798023571 12.5957914959301
-3.97397797324441 -12.8844107887962 -4.94914429404519 -7.24668495871804 -1.12563507773659 -6.43861000754616 -6.83809845664284 -11.7950305245139 -9.67748253562234 -10.7338523171165 -3.77240555503151 -4.71870987632058 -3.94492714621804 -0.805131842873312 -8.11611168601296 -3.22046463706276 2.14498526833274 1.9892616965554 14.5073338248513
1.60648736086759 -5.6027869311246 -1.00071326169101 -3.32189360531894 3.43171795931729 -0.44936362179843 -3.60170164975253 -8.03653517636386 -9.34249487790195 -10.7582339373502 -2.85732451352206 -5.30529776486484 -4.80001250180331 -1.36580458554355 -7.94916144284335 -3.58047476681796 0.800909129056063 1.49823960390958 13.5670863064853
2.35272741317749 -4.18096399307251 -0.6226487159729 -2.14320993423462 4.4948353767395 0.510169506072998 -2.65944147109985 -7.48922395706177 -8.26855897903442 -9.65324068069458 -1.71093606948853 -3.93819856643677 -3.53596353530884 -0.411430835723877 -7.49691247940063 -3.56688165664673 0.666347026824951 1.96863889694214 13.6409831047058
0.566879159753974 -6.20155345743353 -1.73700534647161 -5.38552104776556 1.14705646688288 -2.90470516031439 -6.38472949808294 -10.6170788938349 -10.7435666257685 -13.1425458127802 -4.72940265482122 -5.05976688211614 -4.66077815836126 -1.06786929910833 -8.18178951090032 -3.10780536478216 1.48770702535456 1.00871456319636 14.2328566377813
1.26998298818415 -5.55753928964788 -1.13021117990667 -4.83973342722112 1.47995346242731 -0.662544553930108 -5.68301421945745 -10.2124903852289 -9.1506159955805 -12.592783277685 -4.23541671579534 -4.77727348154241 -3.81504852121526 -0.359913175756279 -7.61682540720159 -2.20015746896917 2.50462120229548 2.47970169240778 15.8822051828558
-0.831589785489168 -7.96665867892179 -3.60063656893643 -5.14750584689054 0.0685719576748944 -0.800791827115145 -6.50669011202725 -10.155160036954 -9.90572651949796 -14.3215895566073 -5.75262745943936 -5.72301777926358 -5.20569523898038 -0.744523135098543 -6.92674740878018 -2.21819218722257 2.84250536831943 2.72440997037021 15.8919469443235
2.62765609567816 -4.96789444143122 -0.37298477346247 -3.26309669668024 2.4913874799555 -0.967476732080634 -5.42175567800349 -9.68921173269099 -8.46995247060602 -13.9324158495123 -4.40611732656306 -6.26687515432184 -5.88632286245173 -1.40932739431208 -8.56102264577692 -3.41327751333063 0.786728971654718 1.82554733102972 14.4711757833307
2.17817867452448 -5.1773415738886 -0.584322088414972 -3.48214732950384 2.20421970540827 -0.519931905919854 -6.68290912454778 -9.52330791299993 -9.76006137674505 -12.4174004728144 -6.07636081522161 -6.62601672952825 -6.84613811319525 -2.27021228616888 -9.16917239969427 -5.34668552225286 0.314399606531317 0.583267099207099 13.3899415796453
-0.872949973019686 -6.81941260424527 -3.13500441637906 -4.84483756152066 1.58085213574496 0.0624481287869543 -5.87837637988004 -8.92224349108609 -10.8543437871066 -13.3313812169162 -6.00499381152066 -5.53957404223355 -5.39129485217008 -0.694715872677889 -7.07723464098844 -3.58950842944058 1.54224358471957 1.15682564648715 14.1667381373319
1.73797541531649 -5.1004149350253 -1.1526667508212 -4.48808163729581 2.20247012051669 -0.0409266385165132 -6.18014020052823 -9.77386731234464 -9.61983365145597 -13.499430361661 -5.47185963717374 -6.26770848360929 -6.2433535489169 -1.23998898592862 -5.96110982027921 -2.54240292635831 1.84943324002353 2.13540011319247 10.8926036921414
0.715145709297875 -4.12449395439841 -1.77794587395408 -4.0366662719033 1.74532377936623 -1.10971963188865 -6.48507439873435 -10.2619336821816 -10.7239278533242 -13.1949895598672 -5.18931519768455 -6.04556786797263 -4.96501290581443 -0.574235317923804 -6.2274335601113 -2.08288705132224 3.04305899359963 2.30746329047463 12.7312546990135
-0.0123346762223662 -6.33004173798994 -2.4409311728044 -3.98043427033858 1.57837501005693 -1.22716698213057 -6.53234085603194 -10.2452448324724 -9.8652418570085 -12.8506048636003 -4.64023193879561 -6.04989609284834 -4.33213791413741 -0.514375539259476 -6.56017479463057 -2.03411659760908 2.55494323210283 2.68470588163896 12.1608459039168
-0.827875778891823 -5.78472392342307 -2.89946620247581 -3.32845179817893 1.1885236046531 -0.759409592368385 -5.88582103035667 -10.0794035651467 -9.78148524544456 -12.1719061591408 -4.24124018929221 -3.82592646858909 -2.26904361031272 1.16498692252419 -5.33922641060569 -1.02245585701682 4.28691895224831 4.65783913352273 12.3204487107017
-0.0740268360484713 -6.09667278636585 -2.47411419261585 -3.88341785777699 1.53173183094372 -1.3521049152721 -6.63797832835804 -10.5705630909313 -10.5485084186901 -12.873537791859 -5.21715809215199 -6.27317692149769 -5.62206150401722 -1.087462199818 -6.60900188792835 -2.82615543712269 1.8104755748402 2.38952754627575 11.1461579669606
-0.783661036057907 -5.15292945341631 -2.53411307768388 -6.94272056059404 -0.15639129118486 -3.23588767485185 -8.05165305571123 -11.9470902963118 -11.5086690469222 -13.2120763345198 -6.49357619719072 -6.4582501931624 -5.47936072783037 -1.52570167021318 -7.40846839384599 -2.87013450102373 1.81324753327803 2.20481094880537 10.8564823584123
-0.236281420967796 -8.24035170295022 -3.0399866364219 -4.48066427924416 1.27571580193259 -2.025088336251 -6.37912085273049 -10.7942018769004 -10.1117143891074 -13.3056497833946 -4.92680647589944 -4.8623514435508 -4.47884466864846 -1.05783560492776 -7.23062422492287 -2.76304152228616 2.3808011748574 2.72221848747947 12.3557734229348
-0.07980696071278 -7.00903097499501 -2.83201376308094 -6.56196943629872 -0.088983214985241 -6.1401688228954 -7.92944113124501 -12.4352776180614 -11.21067015041 -13.9727284084667 -5.02691999782216 -6.23929182399403 -5.13782278407704 -1.56116072047841 -8.94934049953114 -3.50323644984852 1.4135650027882 1.12868531833995 12.097311817516
0.644069871035491 -4.63313464251431 -1.79498652544888 -2.91899851885709 1.47874279889194 0.493700226870452 -6.26115588274869 -8.67419413653287 -8.83017710772427 -9.8776986989108 -2.13959673968228 -3.26977519122037 -1.88577632037076 0.040674408999358 -7.46942500201138 -3.23869875994595 1.92375965985385 4.21585102948276 14.557898720828
-2.32779631181197 -7.31708845658736 -4.91082129044966 -6.11205420060591 -2.12664351029829 -2.13174948258833 -8.26236662431197 -12.3324044661088 -11.8157838301225 -10.3460267500444 -3.51629766984419 -4.525773377852 -5.689347596602 -1.07785353227095 -6.3085225538774 -2.65611204667525 3.4051291032271 1.06253495649858 13.4149519486861
-0.678607073697176 -6.05934247103604 -3.64171322909268 -5.26723012057218 -0.263100710782137 -1.22903546420011 -8.0358210476962 -10.6859103116122 -12.883395281705 -11.4722853573886 -4.68430050936612 -5.10308369723233 -7.80581769076261 -2.40684613314542 -6.57248219576749 -3.48827466097745 2.40761843594638 0.101689251986418 11.9451750842008
0.0774317221208065 -6.06846709684892 -2.25900741056962 -4.08365340666337 0.834689183668658 -0.296858744187787 -6.62310500578447 -9.96744246916337 -10.6041211648421 -11.9964093728499 -3.61402221159501 -4.62923713163896 -9.64110465483232 -2.97697539763017 -7.13306518034501 -3.14058204130693 2.1305437521501 0.365391774611041 12.7029443220659
-1.69694265885786 -8.86461576981978 -3.35461935563521 -5.53421530290083 0.0168501420454561 -1.40064749284224 -7.93198904557661 -11.252127976851 -11.7009118513627 -11.6248773054643 -4.02777800126509 -4.47297796769575 -8.19708571000533 -2.40330442948775 -7.40903029008345 -3.55101522965865 1.56511750654741 0.155098585648972 10.9961277528243
-2.84416097294201 -8.62534612308849 -3.64148038517345 -5.11817449222912 -0.23555463444103 -1.34192746769298 -7.92803853641857 -11.2230595935475 -12.9145688403736 -11.5586137164723 -5.50820249210705 -4.55809873234142 -8.4450196612965 -2.43569272648205 -7.33109944950451 -3.59143537174572 1.7312670360912 0.827136100422251 12.0282889019359
1.63210711045699 -4.48671689466997 -1.07498326735063 -2.63127675489946 2.05826792283491 0.201052041487259 -6.49937596754594 -8.86501088575884 -10.3718887849288 -10.7535511537032 -4.21683087782426 -4.21959271864458 -7.87571492628618 -2.05524220900102 -7.2983643098311 -4.26335111097856 0.757231088118118 1.07289347215132 11.560411305861
1.06007125160911 -4.5064170143821 -1.2934214852073 -3.95469353415749 1.67475058815696 0.212477944113992 -7.18613503196023 -9.88212654807351 -10.983229377053 -10.5756995461204 -3.59656403281472 -4.32921669699929 -5.86384270407937 -1.91189263083718 -7.78146240927956 -3.54537270285866 1.31080748818137 1.67235305092552 11.8928311087868
0.0820514245466768 -7.63333210511641 -2.22853550477461 -4.35077557130293 0.919684557481247 -0.700774045424026 -7.41892895265059 -10.2784508184953 -11.5206802801652 -14.6039112524553 -5.38370594544844 -4.88744625611739 -7.40835079713301 -2.45147213502364 -8.0349949316545 -4.32921299500899 0.633612780137497 0.955489306016403 10.6528121514754
-1.07980724681508 -5.6845626484264 -2.71355625499379 -4.30879207957875 0.781059299815784 -0.79243656505238 -6.91659923900258 -10.3837127338756 -10.199363673817 -10.4629192005504 -2.05134388316761 -3.57806011546742 -7.41685291637074 -1.49409862865101 -6.33914371837269 -1.89174839366566 2.93490604053844 -0.764345134388318 11.6191878665577
-2.78716226057573 -8.55927415327592 -3.73391671614213 -5.34100671248002 0.315210862593219 -1.64374490217729 -7.70705552534623 -11.071324781938 -11.262528852983 -13.1237387223677 -4.98557038740678 -4.62754579023881 -8.29861398176713 -2.32345529036088 -7.00647302107377 -2.76300187544389 1.83348898454146 -0.388053373856977 11.706775708632
-3.57036486538974 -8.99022379788486 -4.8352727023038 -6.18011370572177 -0.770226391878996 -2.93299189480868 -8.74250117215243 -12.2935513583097 -11.5083817568692 -12.3559865084561 -4.52642146023837 -4.70730868252841 -9.05174723538486 -2.653864773837 -7.22008219632236 -4.20791331204501 1.48903760043057 -1.64738169583407 12.2379918965426
-2.92528637105768 -8.31699093038386 -4.66749294454401 -6.45015819722956 -1.13492496663874 -2.89459140950983 -8.42868717366999 -12.2383032625372 -10.650891382044 -13.0314303224737 -4.15399082357233 -3.63918598348444 -8.0153113191778 -1.55764110738581 -4.9867411440069 -2.5071326082403 3.18712417429144 0.814131658727472 13.1616501027888
-3.26602403467352 -9.03207628076727 -4.17514268701727 -6.33678666895086 -0.99087945764715 -1.5125469381159 -7.66677705591375 -11.0282100850886 -10.6866554433649 -11.473946016485 -3.4388050252741 -3.15881387537176 -4.48201982324774 -0.695885103399103 -5.44161645715887 -1.60481683557684 4.15243585759943 1.59796865636652 11.5913096254522
-3.96029087413441 -7.69456478465687 -3.60473629344594 -5.40387913097035 0.0497951854359009 -1.32071110118519 -7.06327053416859 -10.540843928944 -10.0214614521373 -10.7230338703502 -2.46017643321644 -2.86506840098988 -4.92936130870472 -0.242425883900037 -5.13201519359242 -1.57498546947133 3.88038829456676 1.47345927845348 12.6533518184315
-0.840541761571711 -8.78875724619085 -3.34178916757757 -5.25630180185491 0.107194978540594 -1.136236112768 -7.63497154062444 -10.5771044904535 -11.5198058301752 -13.3106192762201 -4.67244712656194 -4.40468589609319 -2.49571983164007 -0.018922727758234 -4.80501930063421 -1.39510337656194 4.17817600423639 1.93076141530817 14.5415638273413
-4.55383284308694 -11.7472990296104 -6.39254172065041 -7.00359900214455 -2.14030249335549 -2.68581564643166 -9.49482519843362 -12.0942095062949 -12.3850401184776 -11.5535543701865 -3.09846670844338 -5.13920004584573 -1.79210264899514 -0.159868075630882 -4.67386419989846 -0.0911749146201402 4.51100652001121 1.96264092705466 15.101806566932
-2.50271312540228 -10.7235364133661 -4.14413539713079 -5.0366849119013 -0.419398229772394 -0.38247577493841 -7.70201579874212 -10.1761101896113 -11.4673623258417 -11.4263562375849 -4.16134158914739 -4.69115154092962 -1.9065579587763 -1.5656212980097 -7.26743785684759 -2.67984668558294 1.84856517965143 0.269909936731512 11.1727829759771
0.211703352494673 -6.92034430070357 -1.97018713517623 -4.91092962785201 1.11606126265092 -1.07945150895552 -7.62695211930708 -10.8186253981157 -11.4004735426469 -12.6041516737504 -5.85482878251509 -4.59429449601607 -4.50214666886763 -2.08601088090376 -6.98965735001998 -2.66181654496626 2.27839761213823 -0.152779527143998 10.6203151269393
0.827619812705301 -7.36337444999001 -2.29300472953103 -4.33712551810525 0.77700068733909 -1.00781414725564 -7.36094830252907 -11.1219079277732 -10.4049107811668 -12.7061383507468 -5.56516430594704 -4.3758542320945 -3.39854405143044 -2.0826585076072 -6.94333622672341 -2.58415768363259 2.77029158852317 -0.0207993767478243 11.953426621177
0.162155862288042 -7.72058225111528 -3.87416577772661 -5.2523453278975 0.184599633650347 -1.56816792921586 -8.22176862196489 -11.5826733155684 -11.0594131989913 -13.1279823823409 -5.76926541761918 -4.24647832350297 -3.28805089430375 -1.45472836927934 -6.32917523817583 -2.30499577955766 3.04888128800826 0.461235757307573 12.4267156080766
0.905806394056839 -7.75731387571855 -1.83500400023027 -3.18513408140703 1.94370350404219 0.203593106703323 -5.91312327818437 -9.42995753721758 -8.90076938108965 -9.53696742491289 -3.58910670713945 -2.43153300718828 -3.80392375425859 -0.119204668565231 -3.89704432920976 0.449391217665237 5.74908146424727 2.57478222413496 14.3732384161516
0.0597831726074212 -8.41028480529785 -3.09310417175293 -4.66871147155762 0.59006233215332 -0.859043884277344 -6.76305847167969 -10.1786563873291 -9.9544075012207 -12.3108280181885 -4.99914817810059 -2.62541656494141 -4.68372802734375 -0.296234893798829 -4.4557731628418 -0.557427215576173 4.23861999511719 1.33701057434082 13.8980504989624
-0.624502624164929 -7.63688131679188 -3.57166525233876 -5.40965887416493 0.67700341831554 -0.833794082294812 -6.00077482570302 -10.0695175777782 -8.17911383021962 -10.31242796291 -4.22695967067372 -1.85036894191395 -3.31620642055165 0.0444388736378052 -4.29524084437977 -0.56624838222157 4.53362611423839 1.25921586643566 13.7242660869252
0.422713851928712 -8.19891586303711 -3.25165977478027 -4.35924758911133 -0.17042770385742 -1.58170166015625 -7.3974193572998 -10.4820598602295 -10.0524887084961 -10.7194179534912 -5.09988441467285 -2.61975898742676 -3.17440643310547 0.433141326904298 -4.28450622558594 -0.0373634338378892 5.29434928894043 2.50219306945801 14.221702671051
-1.83573603196578 -10.2158133940263 -3.55025744004683 -5.61806940598921 0.178323034806684 -1.60068392320113 -7.55179476304488 -11.0386588530107 -10.2840278105302 -11.8642051176591 -5.68281435533003 -3.92618250413375 -4.76737093491988 -2.00531458421187 -6.95127558274703 -2.04454302354292 2.97690701918168 -0.861632104353472 12.1367590470748
-3.10202578631314 -8.62448672381314 -4.03593043414029 -4.60291461077603 0.277929505434905 -1.24648837176236 -6.57707766619595 -10.4612653645602 -9.80629138079556 -12.0751092824069 -5.54191569415006 -4.37949160662564 -4.90923098650845 -2.72934130755338 -6.83828524676236 -3.49608210650357 1.75835247906772 -0.182016173276033 13.6468345728788
0.569742601568048 -6.96563299352472 -0.919433194940741 -3.17362363988703 2.23196260278875 -0.126372892206366 -5.59092100316828 -9.40926702672785 -8.66603811437433 -10.6333862131292 -4.16210516149347 -3.3950458353216 -1.46528204137629 -0.107839185541327 -6.0446983164007 -2.43786009008234 2.92382280176336 1.49833719080145 16.3901406938379
0.275872629339045 -5.07116754705256 -0.659187871759588 -3.6853872125799 2.7393707448786 -0.481426793878729 -5.48634966070002 -9.11394746953791 -8.49368532354181 -10.3124051874334 -4.26337106878107 -4.11310251409357 -2.38723238164728 -0.595135289972479 -6.55960710698908 -3.0738321130926 2.38376371210272 1.37305776422674 15.668254774267
-0.699084654721347 -5.41785182085904 -2.51673258868131 -5.06919230547818 0.265621766177091 -1.80536784258756 -7.4697698506442 -11.0591882618991 -9.83710421648892 -11.4001306447116 -5.39774455157193 -4.80978335467252 -2.85876788226041 -1.61621035662564 -7.15711917010221 -3.74376238909635 1.0988336649808 1.05613957318393 14.486255272952
-0.258990972692317 -7.40540859049017 -1.96026965921575 -4.57087489908392 1.15794208700007 -1.5722748929804 -7.00404712503607 -10.4518239194697 -9.76719447916204 -11.644994466955 -5.60804340189154 -4.35873576944525 -3.05595561807806 -1.67340442484075 -7.73637935465032 -4.4210297757929 1.04793956929987 0.72908428365534 15.4871378248388
-1.64716465689919 -9.38576061942361 -2.90664990165017 -5.2815526268699 1.37648265145042 -0.982386901161888 -6.37311680533669 -10.1237118981101 -9.54981739737771 -12.2804921410301 -5.42309124686501 -3.44097836234353 -3.42580921866677 -1.23883183219216 -6.22410900809548 -3.22236569144509 0.926369354941627 1.12492434761741 15.3100346781991
-2.03338234641335 -7.31684105613015 -2.77995293357155 -5.16743271567605 0.133430550315165 -1.97085945822976 -7.85264771201394 -11.2511786720969 -10.1542872688987 -12.868215491555 -5.54138176657937 -4.53888313987038 -3.33707230307839 -1.39102738120339 -8.14731972434304 -3.61711304404519 1.85479743263938 -0.107124259255148 13.3526030280373
0.463515940579502 -5.33270483883944 -0.257814702120694 -3.95451384457675 1.44668358889493 -1.62974959286776 -7.25543051632968 -10.8008292284879 -10.2921832171353 -12.3885863390836 -5.6928618517789 -4.733139332858 -4.48413687619296 -2.39753180417148 -9.60063773068515 -4.41358405026523 0.929124537381259 -0.276804265108975 13.4044367703525
-0.624239340695468 -4.17880858508023 -0.80960501757535 -3.55403746691617 1.17871819409457 -0.614429846676913 -7.37433661547574 -10.4973853978244 -10.0462592991916 -13.201078787717 -6.14135588732633 -4.41695632067594 -4.39319457140836 -2.33856619921598 -9.00242270556363 -3.98597182360562 1.11601410779086 0.673310860720548 13.8516889658841
-0.758698324723678 -5.18472562269731 -0.640047888322311 -4.12129292921587 1.65860285325484 -0.654347281022506 -6.35314641432329 -10.1657341523604 -9.45974050001665 -13.6738823457198 -5.69412312941118 -4.66360745863481 -3.66325459913774 -2.25462613539262 -9.40762792067094 -4.60143933729692 0.744580407576127 0.776988168196244 14.1727944807573
-0.185523804751309 -5.06878262433139 -1.13784199627963 -2.70859509381381 1.7307073506442 -0.190204438296231 -6.64264470013705 -9.36952191266147 -9.92726498517123 -12.4963872996244 -5.63589650067416 -5.21289235028354 -4.33093052777377 -3.41721707257357 -9.74623089703647 -4.68065243634311 1.03317278948697 -1.59083920392123 13.0030071171847
-0.49717796499079 -8.07742202932184 -2.52031601125544 -5.01794136220759 0.72358619516546 -1.74265754873102 -7.90354049856013 -11.191258317774 -11.4354142015631 -12.5875233476812 -6.13843239003962 -5.17063797170466 -4.80250251943415 -2.50757301503962 -8.77859199697321 -3.36389625722712 1.72645484750921 -1.24134910756892 12.6772805387324
-1.08642768859863 -6.9564266204834 -1.78826522827148 -5.5458984375 0.832647323608398 -2.21426963806152 -7.46250343322754 -11.4951858520508 -11.4971408843994 -12.2651615142822 -6.24232292175293 -5.9561939239502 -5.47146797180176 -3.05672073364258 -10.4393653869629 -5.24882316589355 0.0326251983642578 -1.1131534576416 12.475145816803
-4.56390555988659 -8.25388129841198 -3.5029238093983 -4.50537284504284 0.652898944507946 -1.21432670246471 -7.1130598415028 -10.8753927577626 -10.7332399715077 -10.7837332118641 -4.50750716816295 -5.3466738093983 -4.38835509907116 -3.18855460773815 -10.2698419917714 -4.15457709919323 0.75143257487904 -1.99933799396862 11.9900290142406
-3.89159868413752 -7.11143968755549 -1.84899233037775 -2.60651300603693 1.93895246332342 1.28618528192694 -5.87526987249201 -9.04376314336603 -8.36428735906427 -9.89200304204767 -2.93794344121759 -4.92303751165216 -3.521416646784 -3.10907838994806 -8.96566484624689 -3.50821397954767 1.33375837152655 -1.42671106511896 12.0690589124506
-5.46878283240578 -7.80168383338235 -4.67660372473977 -5.07980005957863 0.119208882071757 -2.03199618079445 -6.99463503577492 -11.107536723397 -9.88668673255227 -13.0729908249595 -4.44103472449563 -5.47725527503274 -4.31819193579934 -4.09772722937844 -10.6537021897056 -5.04625361182473 -0.241810252449728 -2.61052935340188 10.4469919898293
-2.65871762362394 -8.0284609707919 -4.00385808077726 -6.4694132718173 -1.16881512728605 -3.17727421847257 -8.72851513949308 -12.8030352505771 -12.0224413785067 -13.1516222867099 -5.07167195406827 -8.62092541781339 -5.78185795870694 -5.06186055270108 -10.678285113248 -4.90831326571378 -0.329011431607334 -2.6398177060214 11.0094361391934
-1.79052908637307 -0.125432803414085 -0.902253939888695 -3.07261831977151 2.73007123253562 -0.106809451363304 -5.83305151679299 -9.48638518073342 -9.9768217346885 -9.72956831671975 -3.88837607123635 -9.09357817389748 -4.84647543647073 -4.36837561347268 -10.1633203766563 -7.34408362128518 -2.33346541144631 -2.86327536322854 8.95571915886619
-3.97670351375233 -6.652465690266 -4.99417291988026 -7.63712107051503 -2.19757639278065 -3.88976656306874 -10.0359514843334 -13.8140066753734 -14.3992460857738 -14.0986097942699 -6.95720278133046 -12.6102217327465 -4.8762320171703 -4.72563349116932 -10.5035837780346 -5.90484987605702 -0.792930472980846 -3.68117700923573 6.74479592930187
-5.6156212720004 -9.95764893618497 -4.66305512514981 -9.16362732973966 -2.69319314089688 -4.42059678164395 -9.4366719159213 -13.9890095624057 -12.6722046765414 -14.4631268414584 -6.76233071413907 -9.23498505679044 -3.36632699099454 -2.5639683636752 -9.80117005434903 -4.88689011660489 0.620638188448819 -0.0724121960726656 9.02252798947421
-3.29966050928289 -6.48644143884832 -2.28085977380926 -3.62696916406805 1.03539198095148 -0.0607784444635548 -6.1207874471491 -9.54155618494207 -10.7482650930231 -12.2523716146296 -3.85155183618719 -8.70194703882391 -2.65272981470281 -3.56836206262762 -10.7627590352839 -8.18680269067938 -2.74143487756902 -0.38081628626043 11.2605525797064
-9.45412384379994 -7.22713219035755 -5.09590851176869 -6.3166707645763 -0.833527911793102 -3.21901260722767 -7.86163460124623 -11.6996606479992 -10.4866269718517 -12.7849172245372 -4.69654213298451 -6.72239433635365 -1.32177101482045 -2.66666542400013 -8.29624687541615 -5.60152374614369 -1.20600639690052 0.672823559154164 11.4798876155506
-10.9926229650324 -7.02658902948553 -5.6726938421076 -6.28942739313299 -2.20330297296697 -3.19379293268377 -8.62126600092108 -12.7356821233576 -11.1448198491877 -9.25333463495428 -4.54616033380682 -5.87006818597967 -1.36128866022283 -3.00947820490057 -7.65314351862127 -4.6057821447199 -0.447340601140802 0.883672124689276 11.3582848375494
-10.4036331957037 -5.98815544301813 -4.47747238332575 -8.06062133962458 -1.56433304006403 -3.75525100881403 -7.8653450792486 -12.5539799516851 -10.3656826799566 -12.1716576402838 -4.81673057729548 -3.84697158986872 -2.21718986684626 -0.793846208398993 -8.00713356191462 -3.91989525014704 1.28078071420843 3.12077895944769 9.66792098825628
-10.1839457078414 -12.6354857011275 -8.5956507249312 -8.13901620344682 -4.48662667707963 -4.25767236189409 -11.9078875108199 -13.4049578233199 -14.2800951524214 -11.1451998277144 -5.96474938826127 -7.91565423445268 -2.05754952864213 -3.05856233076616 -9.63996606306596 -5.57919984297319 -1.04491334394975 -0.10337739424272 6.07843203111128
-1.67716660933061 -5.30834641890092 -4.05245461897417 -6.04417100386186 -0.831553129716355 -1.22628274397417 -7.23202958540483 -11.0052763505415 -11.088993696733 -10.5839544816451 -3.74554505781694 -4.5306059403853 -0.4395414872603 -2.54055467085405 -8.2968527360396 -4.68292298750444 -0.00413766340776078 1.19594702287154 12.9955142454668
-2.05422470786355 -9.07108948447488 -5.6503493569114 -8.50709603049538 -2.55631134726784 -4.10237763144753 -9.4298960945823 -13.3678862831809 -14.1389128945091 -14.3046004555442 -6.14191887595437 -6.19175408103249 -2.66552612998269 -4.66783783652566 -9.87770722129128 -3.62820503928445 -0.0911586067893282 -0.0292155525901094 11.5615847327492
-1.00425405502319 -8.67959661483765 -5.50111074447632 -7.0094630241394 -1.48659391403198 -2.28284711837768 -8.70810575485229 -12.5614115715027 -11.8492953300476 -14.1378523826599 -5.02566976547241 -5.32353658676147 -5.511439037323 -5.67676420211792 -11.5461165428162 -5.19093580245972 -2.27303953170776 -1.97922964096069 9.67891626358032
-0.635054172169077 -7.5609994541515 -4.2206559788097 -6.45152908671986 -1.01103836406361 -1.44262558330189 -7.74099403728138 -11.3152108799327 -10.9297090183605 -13.4513135563244 -4.29117828715931 -5.2730298649181 -3.97655159343373 -4.75235039104115 -11.2445741306652 -5.1974797855724 -1.88344627727162 -0.114929736744273 11.8099483836781
-2.25070137544112 -9.44125313325362 -5.08748001618819 -6.24352974458174 -1.39172501130538 -1.4324163870378 -7.75571579499678 -11.3146223501726 -11.1757673697038 -11.3820204214616 -4.23169846101241 -4.26108879609541 -3.82466835542159 -3.23273033662276 -10.1795954184099 -4.01582474275069 1.2289777322249 0.947313837571578 12.9550533814864
-3.4727034482089 -9.06250714388761 -5.55004643526944 -8.915080538663 -2.79864071932706 -3.96492909518155 -9.23367070284757 -13.3009619626132 -11.8084463986483 -11.3698840054599 -3.96875905123624 -3.78076314059171 -1.83874653902921 -2.41113804903897 -8.0773119839755 -3.51019047823819 0.770128735628994 1.86565256985751 12.4351453867826
-3.47859549088912 -9.31303000016646 -5.35860800309615 -7.15128302140669 -1.57274412675337 -2.74762701554732 -7.67393278642134 -11.6032960371538 -10.7044694380327 -11.4359147505327 -3.16734098954634 -3.76254057450728 -2.92718290849166 -2.69186377091841 -9.17521452470259 -3.67597746415572 0.891346220536665 1.8953821702437 13.5297763390975
-2.92747767188332 -8.74037630774758 -4.42698748328469 -7.99330599524758 -1.78635103919289 -3.09850580909036 -7.91548044898293 -12.3718498490073 -9.88003237464211 -11.8093193314292 -3.72585947730325 -4.25465090491555 -3.07886011817239 -2.24823267676614 -8.61225207068703 -3.99076159217141 0.563309834220192 1.10470120690086 13.6780440070412
-1.12690883983265 -7.4292216907848 -3.0012488972057 -6.33876949657093 -0.130353511463511 -1.65000110973011 -6.58337360728871 -10.6848540912975 -9.44091564525257 -9.41288906444203 -2.40088039744984 -3.39463955272328 -1.8081336628307 -2.14922100413929 -8.76039081920277 -4.27971035350453 1.1283840526234 2.4327339519154 14.1835498202931
-0.123640225150368 -5.39451997063377 -1.60144822380759 -4.74360673210838 1.11212713935159 -0.0952626921913833 -6.6198579528115 -9.76567094109275 -10.0722600676797 -11.7698594786904 -3.92967622063377 -5.09194581291892 -3.5840799071572 -3.7481424071572 -9.75348489067771 -5.49285523674705 -0.0751096465370864 0.207050158760765 12.1919387123801
-0.905626418373803 -7.37406552054665 -3.80587208487771 -6.44457638480447 -0.517439009926537 -1.39701855399392 -6.90292179801247 -11.1699506066062 -9.80015576102517 -10.2190152428367 -3.36774075248025 -3.97930157401345 -1.95990765311501 -4.04243290641091 -8.19008267142556 -4.73191845633767 -0.563917281410912 0.252130387046119 12.3374413230202
-0.242791158502751 -7.20482156926935 -2.03885935003107 -6.47307871038263 0.204829233342952 -1.77052400762384 -6.68836115056818 -10.7814073389227 -10.2846441095526 -10.8152360742742 -3.69338129216974 -5.22182748967951 -1.32415483648127 -4.85179613286799 -8.8503846948797 -4.87259958440607 -1.25864504033869 0.176972406560726 13.3056950742548
-0.854590147191828 -6.66770240610296 -3.54139968698675 -4.52299186533148 0.204127580469304 0.28512504751032 -6.60690566843206 -9.98244735544378 -10.2109210187739 -10.6928012067621 -3.30771705454046 -3.52056190317327 -2.61610481088812 -2.85110160654241 -9.17420455759222 -4.32927963083441 -0.142632215673274 -0.034912794286555 13.4881661241705
1.17721380753951 -5.98568520979448 -1.49814210371538 -5.85185609297319 0.956621308760209 -1.1457670731978 -7.29180512861772 -10.7844866319136 -10.4008234544234 -12.0104979081587 -4.2100809617476 -5.13314614729448 -4.4873140855269 -3.9555815263228 -10.3604887528853 -6.25221047834917 -1.12556252913042 -0.0220469041304163 12.3436442808671
-0.00848745866255385 -5.60601591630416 -2.50130247636275 -5.23346304460005 0.979530577226118 -0.889802689985796 -6.9841515974565 -10.5798928694292 -10.1420113997026 -10.7108285383745 -3.69856810136275 -4.37841963334517 -2.77906584306197 -3.05691504044966 -7.83196806474166 -1.76437162919478 1.16584992842241 1.10075402693315 13.8975374741988
-1.31252196051858 -8.1094389221885 -3.81615164496682 -6.41751005866311 -0.143721606514671 -0.577115084908225 -6.26939680793069 -10.3855142853477 -11.9550371430137 -11.0379801056602 -3.47774603583596 -3.78127577521584 -2.62863066413186 -2.72304632880471 -7.9602804444053 -4.06206038214944 -0.543379809639671 0.598763439872048 12.6484637000344
-1.49085796529597 -8.75546634847468 -4.42784488851374 -6.45707691366022 -1.31111705953425 -2.36231601888483 -7.38232982808893 -11.2864512270147 -11.3247984712774 -11.7511595552618 -3.92338169271296 -4.29826915914362 -2.97097194845026 -4.31060779744929 -9.29596508199518 -4.33793247396296 -2.26062191182917 -0.0906180208379581 9.0563231641596
-1.68809049779719 -8.00062673742121 -4.24424856359309 -6.04027288610285 -0.901381666010078 -1.30626600438898 -7.52429121190852 -11.0284358804876 -11.5770942514593 -9.7335826700384 -3.55861585790461 -3.62657659704035 -3.22594183141535 -2.44748800451105 -8.20094030553645 -3.19929998571223 0.035162752324883 1.76565629785711 9.56307012384588
-4.27533727992665 -9.0272179256786 -4.64573866237293 -6.21500021327626 -0.422924102436411 -1.26505285609852 -6.16984373439442 -10.1121464382518 -9.11011129726063 -11.603237212788 -3.14710432399403 -3.68049246181141 -3.3749962459911 -3.51907926906239 -9.42564779628407 -5.51390463222157 -1.24407583583485 0.791475235332143 9.69191068302501
-3.63512461402199 -9.71996729590676 -7.19130175330422 -7.20621340491555 -2.45363466956399 -1.80492441870949 -7.41533510901711 -11.3379215500571 -10.8044132492759 -10.7060531876304 -3.31201212622902 -3.59451716162942 -2.96264116980813 -2.32453005530617 -9.17248957373879 -5.1861385605552 -1.00375216223977 1.69508893273094 10.0182157256387
-1.64932017759843 -8.71437221006914 -4.68475680784746 -6.11935573057695 -0.580371431870894 -1.13898997740312 -7.46503215269609 -11.2078547997908 -10.2557960076766 -10.5009036584334 -3.31170039610429 -3.34460978941484 -2.21766047911211 -2.91789393858476 -10.3628230615096 -5.36105876402421 -1.04880671934648 0.62056583924727 10.4085106329484
-4.65502944426103 -10.5935346169905 -6.23555007414384 -7.51924148039384 -2.12544455961748 -2.18276610807939 -7.86758437590166 -11.9730989022688 -10.1931211038069 -12.6353837533431 -4.22684302763506 -4.09323707060381 -3.48670211271806 -2.60098281340166 -8.88276687101884 -4.3738996072249 0.260326238112015 0.593416066603226 9.90322289033369
-4.52325982180509 -10.6141278180209 -4.85736817446622 -6.5002762707797 -0.865182581814853 -1.71370286074552 -7.71534890261563 -11.3308121594516 -11.0326306256381 -13.1789528760043 -4.50114029971036 -9.31640023318204 -1.07112473574552 -3.87356919375333 -7.18758935061368 -5.94378632632169 -1.86560219851407 0.483526524630459 8.98157435330478
-6.41030937541615 -12.6747060428966 -10.2374292026867 -9.61982208598744 -4.96091133464466 -3.87220436442982 -8.9113526951183 -12.980820239674 -12.4296651493419 -14.9764791141857 -8.35077148784291 -8.1433854709972 -2.61697632182728 -4.55467659343373 -5.14463096965443 -2.2125993381847 0.647614895213735 1.81121581684459 12.0541543353688
-4.60172600312666 -10.5906595663591 -6.71260590119795 -9.40680069489913 -3.14641899629073 -4.32561249299483 -9.16935295625166 -12.8670420126481 -13.0948614553972 -13.6939978079362 -8.4764608816667 -8.1994833426042 -2.79850906892256 -6.30774826569991 -6.07675499482588 -1.99672646089034 -2.16440147920088 1.51674514250322 10.6695294900374
-3.51297175667503 -10.8513220526955 -6.67190730355003 -10.2867144324563 -3.0478419043801 -5.50933444283225 -8.17956912300803 -12.7321356513283 -13.9449080207131 -10.3805960395119 -6.36806857369163 -7.03495585701682 -1.83837878487327 -4.57180583260276 -6.52594172737815 -2.38811480782249 -1.28549372933128 0.0208188317038811 11.3398581764915
-4.05804294239391 -8.86690753589977 -5.58393710743297 -12.0013756145131 -6.96271175037731 -14.2283214915882 -9.26409000049938 -14.4769634593617 -11.3616756786 -6.52951663624157 -8.64694636951793 -5.31693690906872 -0.739469944347036 -2.19314998279918 0.207196773182261 2.04893452037464 3.50363308299671 5.49096351970326 12.0020886074413
-6.53156228498979 -10.8274416490035 -9.51491303877397 -15.7936262650923 -8.05023904280229 -13.8649115128951 -14.5621199174361 -18.6884321732955 -16.7580656571822 -9.88297791914506 -14.60494370894 -8.49271150068803 -3.13516755537553 -6.05574746565385 -3.11971612410112 -0.731589750810102 0.199526353315875 3.22384695573287 12.6001835302873
1.94033432006836 -6.92512893676758 -0.901767730712891 -7.36297798156738 -0.918685913085938 -1.49556350708008 -4.57954597473145 -4.06455421447754 -10.770112991333 -9.24967384338379 -10.2518482208252 -2.78994750976562 -3.96431159973145 -4.36946678161621 2.62940692901611 0.250432968139648 5.35616111755371 7.9037561416626 16.7669500112534
-1.38688004233621 -9.22779572226785 -6.55862915732644 -12.3289195320823 -5.65760338523171 -6.28587067343972 -11.484677436135 -9.98592102744363 -7.84311974265359 -5.30692208030007 -8.92351448752664 -10.0573092720725 -4.74413216330789 -6.10755837180398 0.270243523337623 0.918141243674537 5.85407054207542 5.21283328316428 14.5564786174081
-0.226117923042992 -8.54660971381448 -4.88064749457619 -11.7502363465049 -4.99779112555764 -6.8270357392051 -11.2741983673789 -9.59798033454202 -6.69248755194924 -4.96538336493752 -7.69179136969827 -11.5721071503379 -4.78050215461037 -6.72069342353127 -0.10778982856057 -0.00389464118264016 5.93861977837302 5.4210693099282 15.8292378642342
-0.107454334605823 -8.38616565357555 -4.3206806529652 -10.7532196391713 -5.1424522746693 -4.25412181507457 -10.6504497874867 -6.59383205067028 -6.89827159534801 -3.31669429432262 -4.54677394520153 -7.90978435169567 -2.23043445240367 -4.04518321644176 1.07323261607777 2.25188633311879 6.77234360088002 7.05414196361195 18.3289102863182
1.797011904283 -6.74567646546797 -1.12739986939864 -6.21348995728926 -3.04752773805098 -0.908935971693559 -8.66595119996504 -7.35234684510664 -5.76983303590254 -4.52969784303145 -7.52937740846114 -4.92899937196211 -3.84811634583907 -4.80313152833418 1.82851367430253 0.0193419976667926 5.98438697294755 7.54917674498125 17.3120145125823
0.612767869775947 -8.4518798047846 -2.35642844980413 -8.5746825391596 -3.41157180612737 -3.29944450205022 -9.73266631906683 -7.02589446848089 -13.5949385816401 -6.79084045236761 -11.5118907148188 -6.23227721994573 -5.77655822580511 -6.9865592176264 -2.1837027723139 -1.2200854474848 4.28012149984187 4.75902431661433 16.1084825342352
-0.0118952837857336 -9.35313712033359 -3.39043723019687 -9.96895132931796 -5.34389029416171 -8.03051863583651 -12.3275633898648 -8.33728133114901 -11.6333838549527 -6.97959433468905 -13.9693766680631 -6.31981383236972 -6.22020827206698 -7.95154868039218 -3.28463469418612 -1.40118323239413 2.89288796511563 3.58850754824552 15.5167104157535
-1.59956754337658 -10.6703358996998 -4.17158330570568 -10.862297188152 -6.40175450931896 -5.80420316349376 -10.3804761279713 -7.90575803409923 -12.863159309734 -7.80721295963634 -13.2439919818531 -6.03462613712658 -4.96109593998302 -7.25738538395275 -3.8495866168629 -1.51178754459728 3.69980894435536 3.70579992641102 14.6161183010448
-2.81445478092541 -12.3718831409108 -5.31905149113048 -11.6885545123707 -3.94139646183361 -7.15052388798107 -13.2116467822682 -9.33905385624279 -12.6665551532399 -11.5610921252858 -14.9218957294117 -7.03583692203869 -5.56399320255627 -7.84439824711193 -4.44003652225841 -2.55120442997326 3.0970270763744 2.91729380000721 14.369586242329
-3.86664418307218 -12.6697295102206 -6.29608944979581 -11.5194743069735 -5.37834576693448 -9.14214352694425 -14.3618338498202 -10.5633852871982 -15.9625189694491 -11.6473162564364 -14.2704565915194 -7.61557225314053 -4.7499640378085 -6.17938069430264 -3.4970286282626 0.0381676760586842 5.29250021847812 2.88301058682529 14.3173143473539
-4.9410362070257 -8.78713224584406 -11.4299068277532 -15.0811405008489 -8.34882353002375 -13.5591373270208 -14.7989063089544 -10.0859947031195 -12.1382579630071 -9.554300290888 -13.9607448404486 -6.90090559179133 -2.81992719823664 -5.20539091283625 -2.88027380163019 0.408063905889339 5.74322225397284 5.45179464166815 15.0758879358118
-1.80153338692405 -5.147164032676 -6.14250437996604 -12.7184626319192 -7.74099414131858 -16.0616804816506 -13.7398535468362 -10.0288531043313 -14.9775549628518 -11.541264221885 -15.897537873008 -8.88267962715842 -5.47725550911643 -9.31690089485862 -4.43814914009788 -2.68786113045432 2.36918575980447 2.28370411612771 12.8439939758994
-2.2001899805936 -5.16684952649203 -6.47332611950961 -13.5537323084745 -9.06543007763949 -18.2560333338651 -13.8711761561307 -10.7964138117704 -16.4758094874295 -12.0480331507596 -15.7712005701932 -8.31042710217563 -4.77241364392367 -7.3223480311307 -4.37210312756625 -1.88036385449496 2.9347902211276 3.12648352709683 12.4392434033481
-3.3175578030673 -8.08770512667569 -10.0387110623446 -13.9665808590976 -7.57039784518155 -16.4501891049472 -14.92963551608 -10.8742270382968 -14.6178488644687 -12.3713316830722 -14.9284377011386 -8.51914357272062 -6.33024548617276 -8.62735318270597 -3.24676655856046 -3.32085560885343 2.98551512631503 3.01322794827548 11.134434708682
-3.92020774321123 -6.73615050749345 -9.9073655648665 -15.3679139657454 -9.04297233061357 -18.3459832711653 -15.0004556222395 -11.3492200417952 -16.9208123727278 -13.0759484811263 -16.0227410836653 -8.37251258329912 -6.11171508268876 -8.7650373025374 -3.17674613432451 -2.21214080290361 3.37531590028243 3.43748020692305 10.0333855108781
-2.61097433783791 -5.37058165290139 -13.0987024567344 -10.6098547241905 -8.55987456061623 -17.7219839356162 -13.3769693634727 -12.1645021698692 -19.2694502136924 -15.4997015259483 -16.7719564697959 -9.31148627021096 -7.38642409064553 -9.28790762641213 -4.15699484565041 -0.684647586128929 4.17471024773338 2.2190580107949 10.7698740699074
-3.11773468364369 1.40139602314342 4.1355955470692 -0.799121631275522 1.39871619831432 -3.88593460429798 -7.14577270854603 -4.58157707561146 -10.0514791141857 -5.74286056865345 -12.5518643986095 -3.65398384441029 -5.81698776591908 -4.89398933757435 1.57751487385143 0.55779288898815 5.93629287372936 1.64052795063366 10.2255632747303
-0.119652800126509 3.99571222825484 6.75711817307906 0.447968430952592 1.85208982987837 -1.68953614668413 -7.82479196028276 -5.91344743208452 -10.1425219102339 -9.90916161970659 -4.74220948652788 -2.44506745771928 -4.5371676011519 -4.43773179487749 0.862334199385209 -0.808259062333541 4.60727591081099 2.94702620072798 12.6575183348222
-0.0226488806984655 5.65698521353982 4.11798851706765 -2.39540011666038 0.563948561928488 -7.31203562996604 -8.99377352974632 -7.97681338570335 -13.507498810508 -10.657120774009 -14.6131544806741 -5.0908823706887 -8.56205470345237 -4.6788893439553 1.1647385857322 -0.0491572119972936 5.4278697273948 3.04661457755349 13.5842489502647
2.02525423223322 7.48365019018 3.85213468725031 -1.2926588231867 0.0337018793279462 -6.57919027155096 -8.07951070612127 -7.36896230524237 -12.8406744176691 -10.0374994451349 -13.7043943578547 -5.20502187555487 -5.87163640802557 -4.07834150140936 2.08057878667658 0.50401399785822 5.8386659448797 4.13213537389582 15.0192587202246
1.47912986928766 7.66349704915827 5.82591827565973 0.5342961137945 1.92445381337946 -2.73223487680609 -8.11844245737249 -11.1913260633295 -12.2542876416987 -7.8016299421137 -10.044231336767 -2.18235008066351 -6.9942683393305 -4.62706176584417 1.42128189260309 0.318641740625555 4.48854072744196 1.6480713670904 11.5286360567266
0.451001132618298 5.51207825053822 6.07064720500599 -0.806391750682483 2.90601059306752 -1.36892036091198 -6.59246925007213 -6.61793998371471 -12.1635580409657 -12.6856317866932 -10.859772716869 -4.29491523395885 -7.34042457233776 -5.65510848652233 1.637635196339 -1.227843319286 4.5039271961559 0.780751193653455 8.6311711918224
-2.45913103277033 2.89116880243475 5.80791494196112 -0.22204378301447 5.5308143789118 1.34891721552069 -4.52158525640314 -5.99343851262873 -10.8907678430731 -9.44154909307306 -7.64639452153986 -0.669366628473455 -3.8309495752508 -2.24576166326349 4.0994932348078 2.05592366998846 7.01163026636297 5.40054151361639 11.6591450864618
-0.885322848233308 2.75465269955722 4.83616038235751 -2.01720074740323 3.65811415585605 -0.0155833157626049 -6.70082310763272 -6.24634389010343 -10.2275488766757 -11.253187456998 -5.74219540682706 -0.131790438565339 -6.20852116671475 -0.413517275723542 3.40424700650302 0.0495888796719655 5.66617747220126 3.56286593350497 11.8661930170926
0.282733301682907 3.61036906675859 4.3027061028914 -2.42370857758955 3.79962478117509 0.365836481614547 -6.93764175935225 -7.09801544709639 -10.9828897909685 -9.78645386262373 -6.52929749055342 -0.327501912550492 -6.40411247773604 -2.30736984773116 3.39740310148759 -0.317228932814164 5.9890378518538 1.3755296273665 9.7846921487288
0.662805878032337 3.97325929294933 5.32130178104747 -0.538633025776257 4.3280928958546 0.489517532695423 -6.70292822230946 -6.99865499843251 -10.6313854824413 -8.59607282985341 -6.64368406642567 -0.219983733784069 -5.06017843593251 -3.48168722499501 2.63924535404552 -0.15108267177235 6.00577195774425 1.61944230686534 10.3555920947682
1.29765566912564 3.40414675799283 4.69036158648404 -1.73045292767612 4.14239367571744 0.390234557065096 -7.03322354230014 -6.3840631571683 -10.7056440440091 -9.55470791730014 -6.69524899396029 -0.827815445986662 -6.79925480755893 -2.61356297406283 2.97429617968472 -0.857968720522795 5.17478617754849 0.914982405575838 11.41404542056
0.114145088195801 3.67311267852783 4.19529323577881 -2.54371471405029 3.26994972229004 -0.499220085144042 -7.91458721160889 -7.4600679397583 -11.6601240158081 -9.89928073883057 -4.96208591461182 -0.378383827209472 -6.39304370880127 -2.37223072052002 3.66760902404785 -1.58729763031006 4.73225860595703 1.49474506378174 12.3436911582947
0.512099448117343 3.94139689532193 5.27990550127896 -1.12888794812289 4.26760310259732 0.737414542111484 -5.7326191035184 -4.35532074841586 -8.90478592785922 -7.48659974011508 -2.67955666455356 2.10797614184293 -4.74819832715121 0.589612189206211 4.49268359270963 0.708344641598789 6.72687834826383 4.59516734209928 14.8018297585574
1.30877062190663 3.01426454890858 5.59209677089344 -1.51122525822032 4.31873842586171 0.746625388752332 -6.42049268375743 -4.96770909916271 -9.23905805240978 -8.95737699161876 -5.107491051067 0.514312232624402 -5.07264569889415 -1.18337110172618 3.7892670284618 -0.667637382854114 5.00437876094471 3.22381636012684 13.2657656322826
0.789644943584097 1.77001832615246 4.26594995151867 -2.43871427882801 4.24124883304943 0.901976333964956 -6.0473854671825 -5.1828835140575 -10.5274994503368 -9.16757513393055 -5.27832151759754 0.830528961528433 -4.86774946559559 -0.691537154804575 4.89957116733898 -0.109181655536997 5.52774404178966 2.57271073948253 13.3585083354603
1.94576961343938 5.04179794138128 5.72688991373235 -1.53325336629694 3.91818076914007 0.648824041539971 -6.43924205953425 -5.64944141561335 -10.426111871546 -10.6015497987921 -4.84198444539851 0.0169480497186818 -5.86569278890437 -0.541695291345771 3.90880328958685 0.62574512308294 6.43612033670599 4.25949794595892 14.8958395177668
2.97618843425404 5.61420608867298 7.46716381419789 0.623469127308237 5.73208404887806 1.88734890330921 -4.37044070850719 -2.82007907520641 -8.0092117656361 -9.09092258106579 -3.08698772083629 1.10878063548695 -2.71958087574352 0.0155933033336275 4.78414894450794 0.431355250965463 6.9530685078014 4.73212982524525 14.8253030907024
3.07493430050937 4.73080473813144 6.65276747616855 0.347140606966885 4.31983023556796 1.07324343594638 -6.02297848788175 -5.57437962618741 -10.5082308682528 -9.85430020419034 -4.61070126620206 0.0641282168301665 -3.90947217074308 -0.530014696988193 3.9122050372037 0.332993802157315 6.49011546048251 2.58807307156649 13.5634458628568
1.76252925179221 3.22562300942161 5.47806441567161 -1.57650959708474 3.72463881752708 -0.0545674584128655 -7.62243855216287 -7.64477169730447 -12.0144597313621 -11.0136567375877 -6.84430515982888 -2.09948933341287 -5.73654186942361 -2.22943127372048 3.25710856697776 -0.0984212181784905 6.15812766335227 1.44769274971702 12.4145663954995
2.11768565611406 4.18770347075029 5.75319228605791 -1.26026691956953 4.02189002470537 0.466886858506637 -6.28547634644942 -5.33210720582442 -10.1896797613664 -9.95168461366133 -4.91712917848067 -0.26431240601973 -4.88927235169844 -1.09638180299239 3.03853068785234 -0.630290646986527 6.02108035521074 1.88420520262285 12.9512475533919
2.82377432909879 5.09562968340787 5.55252741900357 -1.09769249829379 3.11441516009244 -1.32682801159945 -7.65185357007113 -7.1633377161893 -12.0088005152616 -10.251920708743 -6.72573662671176 -1.99935151013461 -7.14629174145785 -2.45296288403598 1.51327704516324 -1.55487442883578 4.80560683337125 1.83961295214566 13.1000494870273
3.64886804060502 5.91494126753373 6.60248609022661 -0.29043821855025 3.8095459504561 -0.404051347212359 -7.00366835160689 -6.69483999772505 -11.2567964033647 -10.2847772078081 -6.14196447892623 -1.71879629655318 -6.34623198075728 -2.51111082597212 2.58189340071245 -1.19387106461959 4.76634450392289 1.03963036970659 12.1373490853743
3.6859227440574 7.0543776772239 6.94487583853982 0.371018531105737 3.90675175406716 -0.653820870139381 -7.14169204018333 -5.80272376320579 -11.1343563773415 -12.0227268912575 -8.92269408486106 -2.85378920815208 -7.83173835060813 -3.96374022743919 1.52414238669656 -2.30310523293235 3.92463124015115 -0.55739867470481 10.4000035546043
3.38409314589067 5.82852826551958 7.00366197065874 0.232573370500045 4.24793897108598 0.179842810197311 -6.89870180650191 -6.29622377915816 -10.8740340666337 -10.0502883390947 -5.14112009568648 -0.367694039778275 -3.25429453416304 -3.32079805894331 2.91770921186967 -1.08313097520308 4.75075612501665 2.2770508332686 13.4148024125533
2.68813728852706 7.94560741944747 7.35053944154219 0.55707764192061 4.69658493562178 0.35182976289229 -6.16915297941728 -5.64791465239091 -10.0513570352034 -10.0569551034407 -5.56782699064775 -0.636976007981733 -4.10345817045732 -2.36797881559892 3.01932167573409 -1.25258231596513 5.45997929139571 3.33756374879317 13.9958512739702
3.83845720291138 9.29751691818237 7.52810678482056 0.854538059234621 3.9588547706604 -0.277629756927489 -6.6186484336853 -5.89583196640015 -10.9237345695496 -9.80300130844116 -6.79873456954956 -2.21190824508667 -5.02878370285034 -4.13634672164917 1.75269708633423 -2.16796102523804 4.53773412704468 1.36846170425415 12.557802772522
2.4912184455178 7.42838275215842 6.69765746376731 -0.108162047646264 3.7813853003762 -0.592586638710717 -7.01903355338357 -7.08062756278298 -11.3152924797752 -10.065506102822 -6.98697102286599 -1.99371731498025 -4.66188442923806 -3.34505093314431 2.24785029671409 -1.45957195975564 4.83914649269797 1.79621112129905 12.034214852073
2.50967623103748 10.3745892177929 8.74635816920887 2.7673561703075 6.03678156245838 0.747429145466196 -5.2043816913258 -5.03803037296642 -9.43080686222423 -9.5535962451588 -7.41429685245861 -1.29279492985119 -4.39606259952892 -2.71686719547619 2.58159281123768 -1.62120793949474 4.55088640559803 3.3589317928661 13.8176553379406
2.07706911780618 6.85314352729104 6.9176815293052 0.0227497360923081 5.44182379462502 1.12234766700051 -4.85396687767722 -6.03548543236472 -9.87030713341453 -8.48742978356101 -5.48811833641746 -0.531167195060036 -4.80340115807273 -1.43571393273093 4.93600733496926 3.42944605567239 8.99655802466653 5.37387354590676 13.2018850586631
1.60739913420244 6.2668439431624 6.89164367155595 0.0579492135481416 5.05041614012285 1.25810637907549 -6.1650465445085 -6.05867371125655 -10.4289072470231 -9.9455641226335 -5.99595245881514 -0.470373006300491 -5.17580399079756 -1.62016853852705 5.14344134764238 4.4744912667708 10.0866672082381 6.01197638945146 14.8908616586165
2.04054661664096 7.12137051495639 5.46279259595004 0.711996277895842 2.98763581189242 -1.1933668049899 -7.60008601275357 -8.87255648699674 -12.1640890034762 -5.88481883135709 -13.4930494221774 -6.04223994341763 -4.22798899737271 -6.4835393818942 1.46851368817416 -0.808780470761384 4.51234074505893 3.73875828656283 11.3496768084439
2.20233720432628 6.51828855167736 10.1301116336476 5.45863431583751 4.92796796451915 -0.0186577450145364 -3.60758215297352 -5.39780813563954 -8.34703451503407 -3.87254721034657 -11.5206356655468 -5.88409811366688 -3.28501135219227 -8.16468435634266 -1.44475752223622 -5.12938696254383 1.40712922703136 2.9119967807423 11.622981487621
0.502164918726141 4.59507282430475 8.56364067251032 2.46698005849665 4.84583290273493 0.0857735460454769 -4.22208206003362 -5.09692184274847 -9.39436141794378 -3.48613731210882 -10.9663905317133 -5.28763381784612 -4.39831344431097 -8.52607337778265 -2.05095474069769 -4.96874610727484 0.975648958032782 3.03511532003229 12.1898623293096
0.30162023197521 4.20116208683361 8.79704640995373 3.8257605899464 3.40672658573498 -1.26836229671131 -5.01724268306385 -5.80017687190663 -9.87531687129627 -5.15201975215565 -13.5608580242504 -7.08735491145741 -6.0298769604076 -9.89411951411854 -3.22012926448475 -5.51886011470448 0.755708443034781 2.56434796940197 10.9264075626027
-0.0762564138932653 4.26106772856279 8.11071429686113 2.09132705168291 4.83206496672197 0.466348032517867 -4.56814446015791 -7.22526421113448 -9.8117090658708 -3.3495737509294 -10.4824415640397 -4.8321005301042 -2.16199173493819 -5.92192902131514 0.0852120919661097 -1.61604942841963 4.39663443998857 4.35838065580888 13.4137419267134
0.938131583820688 5.12701536525379 8.18929220546375 1.86523844112049 3.96951986659657 -0.964338051189078 -4.6288030017506 -7.9638974536549 -9.91329740177502 -4.50982640873302 -13.2775456775319 -6.34975408207287 -3.94234632145275 -7.23576329838146 -0.901521431316031 -2.65014623295177 2.95235182155262 2.73062063563954 12.4821407924999
0.250409542430532 4.20452254902233 7.30786079059948 1.31700652729381 4.24096625934948 0.106078564036977 -5.68943840373646 -7.45310646403919 -10.2745233188976 -5.04400879253041 -12.4364343296398 -6.11320167888294 -3.47806793559681 -8.01476532329212 -0.874489368091929 -2.68434959758412 3.21871131550182 3.12934440266002 12.5229935039173
-0.162286333604293 3.97962803407149 7.54643387361006 1.62278408570723 3.0630840735002 -1.44643550352617 -6.93428187803789 -8.27805285887285 -11.4652152581648 -4.70662074522539 -12.5775733514266 -6.22155147032304 -3.3261924310164 -7.99086146788164 -0.396977953477339 -2.21364551024003 3.19291920228438 1.42645496888594 12.0345644430681
1.7240930817344 5.34538805701516 7.47897494056008 0.656315448067406 1.76440298774026 -2.52546632073142 -8.65339791558005 -8.91475045464255 -13.1711515166543 -6.3640474059365 -14.1914991118691 -6.22722184441306 -4.01320779106834 -7.7428487517617 -0.843388912894508 -0.301020977713844 4.14628088691018 2.6498800537803 12.4914304039695
2.3312818700617 5.79665204828436 6.51002618616278 -0.184320241754705 1.73810788934881 -2.77495363408869 -8.90464571172541 -8.9179914301092 -13.3891694849188 -6.57319429570978 -13.8223703211004 -7.44074609929865 -4.54471185857599 -8.19507768804377 -1.9447133844549 -0.842792302911931 3.9875204259699 2.59868928735906 11.9240586454218
1.43744486028498 4.9448749368841 6.07118623906916 -0.370801752263848 1.47496622258967 -2.51999646967107 -8.80258161371404 -9.66967183893377 -13.3437631780451 -6.38757879083807 -13.7368467504328 -6.12995321100408 -3.20583326166326 -6.48850995844061 0.203489476984199 1.1763727014715 5.9437705820257 4.40383165532893 13.193783456629
0.805655089291658 4.80302962389859 6.04692133990201 -0.336909684267912 2.4220662983981 -1.22506657513705 -8.11409893902865 -8.85992756756869 -12.4629129496488 -5.2284292307767 -12.5532793131742 -4.70185414227572 -2.70000210675326 -5.33751622113315 1.03268298235806 0.828701582821932 6.14526042071256 4.49154337969693 13.1709829243747
-0.152462967959316 3.43141268816861 4.1900787266818 -2.15070248517123 1.7734994801608 -2.20053578290072 -8.54470921429721 -10.0684099284085 -12.8140592661771 -5.1781435099515 -12.3537893381986 -5.46443463238803 -1.950482377139 -4.9221677866849 1.65743731585416 1.39511393633756 6.50383376208219 5.42664813128385 14.1356372746554
1.34391211596402 5.10703181353482 5.66615389910611 -0.619667061892422 2.03441237536344 -2.01547242077914 -8.33330155285922 -8.71229744824496 -12.2611026850614 -5.394161233035 -12.8605804530057 -5.89644051465121 -2.9749775019559 -6.3205356684598 0.759311667355625 0.25575446215543 5.4999456318942 4.56949042406949 13.6344861897555
0.109940771623091 5.95000386671586 7.13645673231645 1.06468701796098 4.00951028303666 -0.393299813704058 -5.80657267137007 -7.45150255723433 -10.7766520933671 -3.88035654588179 -11.105608697371 -5.21464418931441 -2.98717569871382 -6.21920847459273 0.154162649674848 0.363681082292036 5.44907308058305 7.10517907576127 16.1544683022933
-0.422656830874356 5.35816592303189 6.52081698504361 0.814674559506503 3.81743067828092 -0.149541672793301 -5.05561428937045 -7.18787938031283 -9.82820874127475 -3.65789585980502 -11.9268320170316 -4.86856442364779 -2.32346707257357 -5.53949147137729 0.799972716244785 0.644064131650058 6.06801337328824 5.60379237261686 15.0224236878482
0.4359148979187 5.94363679885864 6.79252233505249 1.25095930099487 4.91802778244018 0.483444118499754 -5.23592958450318 -6.98286828994751 -10.1529847145081 -2.9331093788147 -10.5331440925598 -4.10291299819946 -0.0408879280090346 -3.26329431533814 2.64663972854614 2.61186780929565 7.90943040847778 7.46456041336059 16.4999438762665
0.463149382851341 6.22797997214577 7.77667553641579 2.33239681937478 5.75588543631814 1.30749066092751 -4.38389270088889 -5.2673041083596 -9.16678683541038 -2.28610102913596 -10.2163073279641 -3.47208087227561 -1.48058573982932 -4.58447901985862 1.67704518058083 1.90639813163064 7.15831215598367 6.54827339865945 16.1079977295615
-1.59474419680509 1.51397848996249 4.53326464566317 -2.58295487490567 1.98504973324862 -2.15134095278653 -7.94015549746427 -10.3104596051303 -11.7030796918002 -5.22872399416837 -12.3279938611117 -6.64700173464689 -3.58787011233243 -6.14954804507169 -0.256756297024815 -0.311607829007237 4.22315836819735 4.2139420596036 13.8284893122586
-2.2337158203125 0.656411361694335 4.03623695373535 -2.89418296813965 1.71673698425293 -2.72576408386231 -8.07756881713867 -10.8427474975586 -13.1897609710693 -6.28548316955566 -10.2405956268311 -7.34664611816406 -4.79985694885254 -7.10371856689453 -1.54094581604004 -0.0354793548583991 4.51001949310303 4.11677188873291 13.3845178604126
-0.806796203960072 3.94047438014637 5.4799860607494 -2.28420175205578 2.19992147792469 -1.80602944980968 -6.80976022373546 -9.07127488743175 -11.3167411197316 -5.5363189090382 -11.7827540744435 -7.37064279209484 -4.11180986057628 -7.07457841526378 -1.12950624119152 0.335524428974498 4.1958120952953 4.53835569728504 12.3749235760082
-1.28868109963157 3.30317490317605 4.15719692923806 -2.30920417092063 2.48830025412819 -2.10112006447532 -6.73503501198509 -9.09495169899681 -10.8272419669411 -5.92351538918235 -13.7501278617165 -6.58526427529075 -3.56631476662376 -7.52185256264427 -0.417936394431376 0.175949027321554 4.14522545554421 3.25417416312478 11.656973769448
0.100590046969327 4.14216452511874 5.27324133786288 -1.71274346438321 2.93154555234042 -1.46672219363126 -7.18991059389981 -8.96005219546231 -12.2955796155063 -5.01425904360685 -10.6502663525668 -6.28268975344571 -3.40920991030606 -7.33537072268399 -0.578321162137119 0.434952076998623 4.53823119076815 3.462143239108 12.028241929141
2.87421555952592 7.29823537306352 7.14421315626664 -0.652028603987262 2.38802762465043 -1.94673876328902 -7.3520808653398 -7.45823244615035 -11.6952510313554 -5.6438231901689 -13.3563838438554 -6.78843836350875 -3.79033236070113 -6.77098230882125 -0.718659921125933 0.97584767775102 4.62188764051957 2.4960464997725 12.5350126786665
3.44807364723899 7.8965485312722 8.77987983010032 0.760347626426004 3.88966014168479 -0.704572417519309 -6.1150185845115 -6.95535824515603 -10.6000935814597 -4.3881890557029 -12.4893395683982 -5.45369312979958 -2.64166043021462 -5.91857311942361 0.0773852088234648 0.660017273642801 4.96904971382835 3.61840178749778 12.6876995780251
1.23337305242365 5.77059972936457 6.17570245916193 -1.24438344782049 2.49623048955744 -1.95896970575506 -6.87821447199041 -8.48530637567693 -11.3289056951349 -5.37818204706365 -12.4584184820002 -6.38489782159979 -3.20851003473455 -5.91906225031072 0.323779470270331 1.23372209722346 5.30690706426447 3.63432634527033 13.453305608576
3.76016512784091 8.14930811795321 9.41965952786532 1.70599642666904 3.60577002438632 -0.942265597256746 -5.24193677035245 -6.89588650790128 -10.588774767789 -4.62152394381436 -11.459998217496 -7.1467829617587 -3.08408459750089 -7.35429486361417 -0.385054675015535 -0.279217806729402 3.37157526883212 0.562872799960051 9.75963679226962
2.54776029586792 7.93655996322632 8.38332490921021 0.520483303070069 2.87711553573608 -1.60277719497681 -5.55540056228638 -7.84817094802856 -9.88514108657837 -5.00716943740845 -12.6636273384094 -7.06512994766235 -3.61571474075317 -7.21111078262329 -0.596442890167236 0.597976970672608 4.03738813400269 1.20680837631226 10.8222935676575
2.94262433485551 7.98431992964311 7.6219389481978 0.517951254411177 3.6529915376143 -0.847414727644487 -5.51037287278609 -7.61527704759078 -9.49459528489546 -4.45521235032515 -12.3457076506181 -5.56180452866988 -2.72936319871382 -5.72953295274214 0.181584600968794 1.67986035780473 6.02467942671342 5.77245355085893 13.4310743852095
3.11798543063077 7.55481976595792 9.57740658846769 2.5661360653964 5.36651581850919 0.191759768399326 -4.31347399624911 -5.12967806729403 -9.18335848721591 -3.68805247220126 -11.8565247622403 -4.89912539395419 -3.46764498623935 -5.89941912564364 -0.420964535799893 0.906275454434482 5.71070927706632 5.99147385683927 13.7657319935885
3.57130855213512 7.79237025867809 8.09277099262584 0.85388320576061 3.72333663593639 -0.652493060718882 -5.97906357158314 -4.95085197795521 -10.2511735569347 -4.32257706035267 -12.5998178135265 -4.45759636272084 -3.86904770244251 -6.28990799296986 -0.444143832813609 0.269814907420766 5.32713454853405 5.51680511127819 14.3937239040028
2.94470859874378 6.95190311778675 10.4093206058849 3.10910869945179 5.88714386333119 1.3520467411388 -3.78103088032116 -3.02384780536999 -8.07875655781139 -2.2251016963612 -10.1674864162098 -3.59408019672741 -2.87197707783092 -5.63791297565807 -0.183962093700064 1.01409126628529 5.75381828654896 6.09951664317738 15.8911924492229
1.499245002053 4.84205849387429 7.43187840201638 1.32947571494363 5.35831577994607 1.09183724143288 -4.53505866310813 -4.99971930763938 -8.91360633156516 -2.29336135170676 -9.9132191397927 -2.34076659462669 -0.839317009665749 -3.830588982322 2.33919174887917 3.32892639853738 8.04537232138894 8.0648606560447 17.2065717718818
-0.528369487415659 1.72261470447887 6.77910655628551 0.814205585826528 5.00700992237438 0.666630207408559 -5.27259022105824 -4.68699032176625 -9.02929836619984 -2.42012554515492 -9.56276852000843 -2.08283954967152 -1.08092075694691 -2.22067028392445 2.86902373920788 3.92495959888805 9.11518996845592 8.47618621479381 18.4268858123909
0.992076865109532 5.95477580157193 10.2214374455539 4.11491011706266 6.71837710467252 1.79633521166715 -3.18464280041781 -4.45202256116 -7.39331627759066 -1.69484330090609 -9.87536431225863 -3.35538674267855 -0.991991051760586 -5.14506913098422 1.92276000109586 0.612157812985508 5.5056133183566 4.92719267931852 13.0947747143832
-3.2251332543113 1.84768359444358 4.70232074043967 -0.207503630898216 3.48299758217551 -1.47112019278786 -7.51631672599099 -5.81529743888161 -9.54700405814431 -4.63679630973122 -12.7051575920799 -4.06795056082986 -2.42365772940896 -4.73768551566384 0.935354874350807 1.88039653084495 7.36224810860374 7.68802611611106 17.1919901826165
-1.95205626054243 3.53700414137407 5.04612126783891 -0.632365556196731 3.684769300981 -1.01251730485396 -7.17431387467818 -6.60693869157271 -9.65850958390669 -3.99665960832075 -10.8320592360063 -3.22537359757857 -1.17367491288618 -4.09377417130904 1.90247788862749 2.57300248579546 7.56986489729448 6.53311315016313 16.2669757886366
1.4829832944003 5.62059563723477 9.93721169558438 3.88501233187589 4.06057709780606 -0.499606427279385 -5.3088696566495 -4.29850321683017 -9.55251437100497 -4.06087809475985 -11.8848336306485 -4.11495142850009 -2.36898356350985 -5.57045107754794 0.43661564913663 -0.128974255648526 5.75874775973233 4.51061505404386 15.9641830357638
0.481843454187565 4.62435768300837 8.55347297841852 3.0913424318487 3.83359096700495 -1.82913829630072 -5.88754894083197 -6.63462306802923 -11.0078969175165 -5.77094318216497 -12.5800366575068 -8.44754268472845 -3.99995853250677 -7.46588565653021 -0.941576498205013 -1.23401881998236 3.58171222860163 3.40210960561579 14.6852435892278
2.21616787476973 6.68872971101241 9.40962738557295 3.52744717164473 4.74741119904952 -0.522107653184371 -3.97686915831132 -4.79668765501543 -9.4914756341414 -4.84942775206132 -12.4691405816512 -5.39618258909746 -3.48751597837968 -7.89983134703203 -1.28893428282304 -1.34223895506425 3.6051287130876 3.74676270051436 14.1565927938981
-0.30946962183172 4.06399019414728 8.94635732824152 3.68791063482111 4.96807821447199 0.537913877313787 -5.01912919824774 -5.95085565393621 -9.26316491907293 -3.44645540064031 -10.9660801107233 -4.07026712244207 -2.38019029443914 -6.20195237940008 0.0273204630071469 -0.0413955861871891 5.07963712865656 4.59111269170588 15.7789157217199
-3.04694586667148 1.24365967837247 4.3238093289462 -0.778583821383389 2.85162324038419 -0.973688420382413 -7.6405985918912 -8.03578024777499 -11.4446623888883 -4.1159632769498 -11.4132235613736 -3.99713164242831 -2.92640143307773 -5.30452376278964 0.481353464993564 1.22659653750333 6.24379986849698 4.67745942202481 14.1796767148105
-1.3914945082231 3.64330220655961 7.5654900117354 2.24456239180131 3.89021039442583 0.0773146195845165 -5.34982656999068 -6.47216009660201 -10.3366334394975 -3.51781820817427 -11.516572709517 -2.92938398881392 -1.98960470719771 -3.94996428056197 1.72442269758745 2.43757081465288 8.06764150099321 6.50785947279497 17.4399839086966
-0.851144313812256 3.80796098709106 8.80151224136353 3.51979494094849 4.91939973831177 1.53923082351685 -4.19446516036987 -3.11448812484741 -8.14460134506226 -1.8570990562439 -9.84942007064819 -1.36694288253784 -1.21342611312866 -4.13892507553101 2.39786577224731 3.68389081954956 8.74515295028687 7.90227174758911 17.7941421866417
-0.862415253032339 4.22991377223622 6.41065794337879 1.39808660853993 2.93674284328114 -1.0828952182423 -7.42808908115734 -6.15744584690441 -10.2238807071339 -4.2064360965382 -10.8787516940724 -3.49999421726574 -2.73077195774425 -6.0874118198048 0.556913436542857 1.20661932338368 4.59755903590809 4.44096285213124 15.3448982845653
1.24541438709606 5.36242545734752 2.86514915119518 -2.34170948375355 3.92652763019909 0.122146259654652 -5.02218281139027 -7.47726093639027 -10.013540614735 -3.26419102061879 -10.7121108661998 -3.83256756175648 0.204263340343129 -3.00696789134632 2.77563441883434 2.91810096393932 7.66097797047008 7.00362647663463 15.7180279601704
0.926704502105714 5.03479871749878 1.39591417312622 -3.23433294296265 3.09212217330933 -0.598995113372801 -7.37930669784546 -8.30380048751831 -11.7005709648132 -3.63315954208374 -10.0705088615417 -3.15169324874878 0.135696506500246 -3.39156522750854 3.54104146957398 4.01779851913452 8.08359441757202 6.66315660476685 14.9566243648529
1.74797753420743 5.91181401339444 2.02688531008634 -2.66496153744784 2.87161282626065 -0.358675679293547 -6.86523886593906 -8.24380179318515 -11.082056721774 -3.47776671322909 -10.2324206438932 -3.41973563107577 0.143393793973054 -2.48046942624179 2.9611103924838 2.76282147494229 6.86984185305509 7.50920991030606 16.3750110062686
0.911679536646062 4.7526762788946 2.81281116658991 -2.15993758981878 3.13040569478815 -0.802822797948664 -6.79139777963812 -8.08856460397894 -10.9780623609369 -4.12280151193792 -11.2323500806635 -3.91999885385687 -0.942789762670344 -3.77224990671331 2.17747810537165 2.34813240224665 6.99771526510065 7.09406498128718 15.2179866140539
1.04373924948952 3.82575886466286 1.93991463401101 -3.25766379616477 2.48322861411355 -1.04383094094016 -6.92971617958763 -9.70094878456809 -12.5658684470437 -4.58507926247337 -12.3442097403786 -3.66526038429954 -2.35293204567649 -5.61604316017845 0.954759528420187 1.66541092612526 6.91612999655984 6.76460449912331 14.9519819519737
1.41164266412908 4.91620981043035 6.5020281011408 0.717369669133966 4.19245492761785 0.0542741948908017 -5.65671861821955 -7.72838915044611 -9.09704530889338 -3.21665895635432 -9.92233026677912 -3.27520692998713 0.0965620214288876 -3.7676194971258 3.14856111353094 3.30326330011541 7.64140760248358 7.26837789362127 14.780067318136
1.06079153581099 4.57255510850386 5.65112642808394 -0.772387938065961 2.72996286912398 -1.73358674482866 -6.36105485395952 -9.18423982100053 -11.9498056931929 -4.78656526045366 -11.1290602250533 -5.45928330854936 -1.09753365950151 -5.35998292402788 1.36904196305709 1.57776121659712 5.81539110703902 5.5716910795732 12.9702310995622
-0.705412257801402 2.41481174122204 5.79779780994762 0.479047428477894 3.32813800464977 -0.381258357654918 -6.18841205943714 -8.25726162303578 -10.9924090992321 -4.32726131786 -11.8137687336315 -4.53751980174671 -0.858438838611949 -3.96220623363148 1.94875873218883 1.94637263904918 5.56753982197155 4.29703105579723 17.0402798761021
0.245153513821688 2.73103245821866 6.26630982485684 1.26633271304044 5.75408944216641 1.6983719739047 -3.93311110409823 -5.00318709286777 -9.10648718747226 -1.73276701840487 -8.58709517392245 -2.5655726519498 0.961668101224031 -2.89165869626132 3.95694169131192 2.77553280917081 6.67960080233487 6.53890332308682 16.4432307156649
0.387771433049981 3.6499565297907 6.02979547327215 -0.188345128839668 3.68730623071844 -0.328231984918769 -4.08699052984064 -7.22688883001154 -9.19514101201838 -3.39937418157404 -11.1603433435613 -4.83759325200861 -1.51185625249689 -5.48408525640314 1.22601491754705 1.84842092340643 5.69856626337225 4.93156511133367 14.4983261281794
0.227130499753084 3.79305037585172 7.03304061022672 0.791543570431795 4.55223616686734 0.101764288815584 -5.67899742993442 -7.06272927197543 -10.353020104495 -3.46377793225375 -11.247888955203 -4.45933571728793 -1.36044350537387 -5.44707146557895 1.12133750048551 1.15296706286344 5.50276717272672 4.01901110735806 14.3627344044772
-0.601294482838025 1.58654883991588 6.06593993793834 -0.0849485050548218 4.7291632045399 0.0617399562488892 -5.92460724223744 -7.12740036357533 -10.5361699711193 -3.46211143840443 -10.6311139713634 -4.54729553569447 -1.53534981120717 -4.26157471049916 2.20392516743053 2.2279596675526 5.8861685145985 4.97382548939098 13.2784595836293
-0.515217685699461 3.96999845504761 6.47910604476929 0.446761226654054 4.53370199203491 0.360280132293703 -5.59135332107544 -7.31033983230591 -10.6622590065002 -3.30338373184204 -10.1574429512024 -3.17242136001587 0.105713939666749 -2.89494791030884 3.50316915512085 3.12860879898071 7.3265248298645 5.70469579696655 15.6477662086487
-1.31110535534945 3.50739611712369 6.88438643542203 1.39725913134488 4.86109198656949 0.363113776120272 -5.08581314953891 -6.78245697888461 -9.69427262219516 -3.557637795535 -10.7815109339627 -3.32637749585238 -1.16269837292758 -4.18295823010531 2.12634123888883 1.01225890246305 5.42774142352017 5.26644648638639 15.4857882412997
-0.890731707486239 3.06353197964755 6.02017413052646 1.977888211337 4.98212061795321 0.201665982333097 -5.54627980318936 -4.72524441805753 -9.66005887118253 -3.608049288663 -11.4754980954257 -3.2690600308505 -2.41393841830167 -5.92352475253018 0.708868130770597 -0.35529126253995 3.74928007992831 3.88478670987216 13.6534868327054
-0.483162368427625 3.69182447086681 6.84000924717296 2.20647004734386 4.62539056431163 -0.0540928493846558 -5.29977270473134 -5.54922720302235 -10.5311607967724 -4.07234617580067 -12.1881012569774 -4.62211271632802 -2.62294050563466 -5.80453916896473 0.504975830424915 -0.388422454487195 4.00432637821544 3.37258008610118 13.5346122134816
-1.33502016067505 2.22467222213745 5.79265966415405 -0.268230533599855 4.76790132522583 0.408210659027098 -5.56964502334595 -6.15046892166138 -9.48719034194946 -3.27361879348755 -10.9406510353088 -3.18839082717896 -1.41554460525513 -4.57776460647583 2.96368398666382 2.05985822677612 6.07677736282348 5.10825624465942 13.2305706977844
-1.25830737027255 2.97462185946378 6.27655037966641 0.533143130215731 3.86631688204679 -0.868056210604582 -6.56893626126376 -6.22899142178622 -10.5893658724698 -5.28804102810946 -12.7586125460538 -4.80100527676669 -4.17075625332919 -7.05610552701083 -0.368105801669035 -0.458939465609465 3.72956379977139 3.33426770296964 10.6682339581576
-2.47537069320679 1.7814938545227 5.56006212234497 -0.182726192474366 3.79155321121216 -0.224809932708741 -6.33338003158569 -7.79947118759155 -11.1565249443054 -4.02040700912476 -10.9035323143005 -4.63267545700073 -3.07373647689819 -5.70985250473023 1.2414834022522 1.12185068130493 5.35781736373901 4.88575525283813 13.2219392776489
-3.78204186179421 -0.206537558815697 3.52835147164085 -0.28985245444558 3.32781569740989 -1.22176010825417 -7.00489456870339 -8.43874771811745 -12.3540194771507 -5.35805351950906 -12.6313288948753 -5.24884255149148 -3.13464005210183 -6.59085304953835 0.172845528342506 0.986735985495827 4.63884322426536 2.80012862465598 13.8312346198342
-2.91997815045443 1.17430018511686 4.49970435229215 -0.855925568667324 2.7579908284274 -1.68058300885287 -7.25439930829135 -8.62563610943881 -12.1870145884427 -5.44320202740756 -12.9119997111234 -5.90247822674838 -3.78946019085971 -7.19360257062045 -0.381217011538418 0.119193068417637 4.45194148150357 2.71640299883756 13.3292555722323
0.651729089563542 4.4003662889654 8.19662998372858 3.06827877218073 5.72134636098688 1.1838660066778 -4.40654994791204 -5.05413677042181 -9.14602710550482 -2.59114505594427 -9.01342059915716 -2.77450038736517 -0.430637853795833 -4.9382043058222 2.83874462301081 -0.413689153844661 5.17273662740534 7.23224495107477 16.5997576540167
4.21100287003951 7.50770144029097 8.06005339189009 2.68359808488326 4.49369864030318 -0.749005751176313 -4.72389169172807 -7.23784013227983 -11.192138151689 -4.4222521348433 -11.9163336320357 -4.33221192793413 -4.02792497114702 -7.65588326887651 -0.572938398881391 -3.23304505781694 1.43190054460005 2.31727652116255 13.5706005529924
5.18933949904008 8.6428488297896 8.86304936842485 3.91186414198442 5.16525350050493 0.293145994706588 -4.73579039140181 -4.78213514848189 -9.53381742997603 -3.86531652970747 -12.0858556227251 -4.59290709062056 -4.16831221147017 -7.32454504533247 -0.744007249311966 -3.03019728227095 1.46165643171831 2.49718652205034 13.4234212441878
-2.35310460870916 1.3699388330633 -1.28101636713201 -7.01339628046209 -1.80345823114569 -4.12226392572576 -10.9105997258967 -12.7113065893 -13.9228696996515 -6.78751279657537 -13.8872060949152 -5.54825879877264 -4.4960508519953 -6.76174642389471 -0.160256403142757 0.234740239923649 5.67357824498957 5.59236715490168 11.0301928346807
-0.242226271195847 1.29123625321822 -0.846211103959519 -7.30473008589311 -2.05372682051225 -5.04320016340776 -11.3689009232955 -14.1199690385298 -15.9000669999556 -7.95454278425737 -14.8373648210005 -7.4280725999312 -6.29132523970171 -7.85025086836382 -0.708346037431198 -0.0896975083784639 4.79990324540572 4.42895636125044 11.0657299475236
0.378581940044057 1.41198342930187 -2.35134130824696 -7.90833479274403 -2.04213339198719 -4.87885671962391 -11.6674996029247 -13.7551365505565 -15.1745739590038 -7.28804022182118 -14.4318028103222 -6.06454092372547 -6.10379034389149 -7.54342657436024 -1.50453192103993 -0.613546432148325 4.33583921085705 4.76463311802257 11.0037159312855
0.995992044969039 5.34964690641923 2.92630610899492 -2.62404312653975 0.976411203904586 -2.83445229096846 -7.97942413850264 -10.8386866049333 -11.9742666677995 -5.98832764192061 -13.2374159292741 -5.8290716604753 -5.93324722810225 -7.60564102693037 -0.654648442701859 -0.438206334547562 4.07926974730058 5.66751418547197 12.1637090249495
-0.741822875629772 1.94483407627452 -3.62258116115223 -7.44378820766102 -1.34088102687489 -3.97752729762684 -10.967490829121 -12.6461159359325 -11.9261395107616 -5.63534704555165 -13.1658703457225 -5.032863296162 -4.4808727871288 -5.94745413173329 0.222830139506947 2.1498874057423 6.52356942783702 6.22629865299572 12.0984519351612
-1.7380635434931 1.721891671961 -4.61840221231634 -5.52826854532415 0.0616896455938161 -2.31174060648138 -9.02369472330267 -9.85005733316595 -13.0350072080439 -5.07023975198919 -11.9923169309443 -3.33867236917669 -1.75570842569525 -3.34219905679876 3.77630928212946 2.56597641164606 7.08925083333796 6.8334696596319 14.2694435423071
-1.16697633049705 2.3756462357261 -2.94979798577048 -5.37327706597068 0.209606768868188 -1.6191686370156 -8.36363160393455 -10.3084558226845 -11.0758317687295 -4.0753625609658 -10.842872021415 -3.06412827751853 -3.37040269158103 -3.91768967888572 2.45180285193704 3.56486571051858 8.41762602545998 6.81148207404397 13.5362912438133
1.07558403015137 1.30558738708496 -5.21184196472168 -7.1760124206543 -0.930687332153319 -3.74760475158691 -10.2932209014893 -11.2154811859131 -14.626749420166 -9.39940872192383 -16.3132232666016 -9.55619850158691 -4.77668228149414 -9.1583999633789 -2.72939147949219 -7.27016868591308 1.76717720031738 0.316709136962892 10.0795122146606
-0.563368502530185 -0.812491122159091 -6.98320645419034 -4.82075947848233 -0.74595517245206 -3.66314763155851 -10.6678244504062 -12.4614207181064 -15.4604746731845 -9.01341122713956 -15.5565096768466 -8.59341878024015 -4.01367062655362 -6.87601727572354 -2.47137707796964 -4.54041546908292 3.53202849301425 2.71225291165439 11.4616740313443
-0.456943598660555 -1.50871285525235 -8.4904747876254 -8.51550873843106 -2.45281037417325 -5.49580391970548 -12.1567135724154 -14.1867257031527 -16.73751076785 -8.76156052676114 -13.3456688794223 -10.5527802380649 -4.37127694216641 -5.84121140566739 -0.478653040799227 -0.832044688138094 1.94655791195956 5.5361422625455 11.3605941859159
-0.1937631000172 0.284321464191784 -7.19966634403576 -5.32582982670177 -1.23705228458751 -4.43312772404064 -11.4224351276051 -12.3223031390797 -14.7122319568287 -6.89208539615978 -12.66615041386 -7.98441060673107 -3.67038472782482 -5.22323354374279 0.166931785236706 -1.39659055363048 1.56617800105702 5.59175459254872 12.8893653522838
-0.303253329883923 -0.624756015430798 -7.84420791972767 -4.82268158305775 -1.08089271892201 -3.65495125163685 -9.7878476749767 -12.3256379734386 -14.1115018497814 -5.87091652263295 -10.9212075840343 -8.12465683330189 -3.02824035991322 -4.84735313762318 0.983625255931507 -1.21764961589466 1.75686057697643 5.65363868366588 12.0960062373768
-0.968605535680599 -0.984013097936458 -8.22910739725286 -7.64985896890814 -1.51725627725775 -3.69805003946478 -9.42847301309759 -12.8285050565546 -13.5399327451533 -6.08060123270208 -10.1805653745478 -7.78801967447454 -1.92819644754583 -2.99903919046575 1.87628505880182 1.0931734865362 5.21143768483942 7.21479747945612 13.554827672785
-1.22785613320091 -0.746157143332741 -7.97451255104759 -7.65573737404563 -1.87259909889915 -4.66253897927024 -10.5054573752663 -12.6478829123757 -15.0843643882058 -6.80126807472923 -9.51728865883567 -10.0110916831277 -3.63246962807395 -4.08000991127708 0.705379035256126 0.51042893149636 3.09507992484353 5.85824635245583 12.1171884796836
-3.92838865626942 -4.23996168483387 -12.3800278316845 -10.9266415249218 -3.94404608119618 -5.89337355006825 -12.116098464619 -15.1090508114208 -15.9552422176708 -7.84993940700184 -12.7645893703807 -7.77245336879383 -4.12947470058094 -4.45145613063465 0.0395125735889792 -0.0368443142284036 4.44428533207287 6.2823466647755 12.9153646815907
-5.51638572866267 -4.95835083181208 -12.3584515398199 -13.0823666399175 -6.65275352651423 -6.62175911123103 -13.037666017359 -13.63841789419 -17.3435417955572 -9.5698658769781 -16.4631401842291 -11.83985489065 -7.28782814199274 -7.80067985708063 -3.38769882375544 -2.39483040029353 2.06968528574163 2.57497054880315 10.4744542295283
-2.53315744400025 0.0263117790222154 -6.94381914138794 -8.68703470230103 -2.09443864822388 -5.1758957862854 -12.1846943855286 -13.4312134742737 -15.9951478004456 -8.20543870925903 -14.6262513160706 -9.86146364212036 -4.70408449172974 -5.77058420181275 -0.830324268341066 -1.43523797988892 4.35355749130249 5.00227251052856 14.355352306366
-2.80716036016291 0.0165472204034991 -7.10205743963068 -8.68774507695978 -2.49844263250177 -5.60649202520197 -12.5011396234686 -12.6692075555975 -16.5802106683904 -9.09862230474299 -15.4252958124334 -9.02179239446466 -5.79180048162287 -6.81055544072931 -1.41517923528498 -2.4633054559881 3.67485906427557 3.35809804742987 10.7277646238154
-3.81835263859142 -4.98166173588146 -10.3544167865406 -8.30988591801037 -4.0325383533131 -8.15165799747814 -13.9467973102223 -11.0539864886891 -17.2362412799488 -15.444970070232 -15.1988381732594 -8.05345052372326 -8.35690587650646 -7.63719266544689 -1.02848523746837 -1.05228704105724 4.18831831325184 2.42848116267811 11.9663935314525
-3.95019578066739 -4.73852967348966 -10.1842026623813 -9.42036103335294 -3.30440186587247 -7.12223481264981 -13.1097493084994 -11.8463005932895 -17.4572262677279 -15.5304303082553 -14.7338185223666 -6.53247307864103 -10.7119774731723 -9.81438302126798 -3.55425690737638 -2.18086098757657 3.04904127987948 -0.104244700345127 10.8375830737027
-4.07588405609131 -4.59889430999756 -12.2501222610474 -11.7853147506714 -5.27266139984131 -10.519504737854 -3.9246561050415 -7.75406284332275 -7.31675548553467 -7.96524066925049 -3.41512317657471 -0.201238822937011 0.163474845886231 3.49548988342285 -3.28266735076904 0.819433021545411 6.13639430999756 6.48306159973145 17.4691138744354
-4.33042277422818 -4.68171061602506 -12.7673200520602 -12.118104353818 -5.95832575884732 -11.5227559956637 -5.38156642046842 -9.5183595570651 -9.45571078387174 -10.7524656209079 -3.64798487749967 -0.324122801694003 -2.56499423113736 2.7117429819974 -3.71486605730924 1.08036480816928 6.26351986798373 6.18455563458529 19.0205352825197
-4.9451682177457 -5.56899519833652 -13.7840373125943 -12.7094447222623 -6.95498724850741 -11.800152501193 -7.14794989499179 -11.4031931963834 -10.003802022067 -12.7322165575894 -4.79821272763339 -2.63470526608554 -4.3245398608121 0.866107264432038 -4.92010565671054 -1.00319548520175 4.24127797213468 4.8518345746127 17.0950657519427
-11.2035238786177 -11.2618010087447 -18.6808836503462 -18.0644705338912 -10.3755381150679 -9.95342088179155 -7.27822518782182 -10.238849882646 -11.7095701737837 -13.0372488542037 -6.69036889509721 -2.17812943892045 -3.90571046309038 0.524051423506304 -5.029398207231 0.564553971724077 4.85703920884566 4.01324820085005 15.8907256083055
-7.57150279825384 -7.01031123941595 -14.6166630918329 -12.1283894712275 -5.82844936197454 -8.06018459146673 -4.52400981729681 -4.76190196817571 -10.430736654455 -12.8651238614863 -5.99832736795599 -6.51433765237982 -6.09760867899114 -2.75600253885442 -9.06734859293157 -3.30194103067571 1.77519977742975 1.04431904012507 13.068344003504
-7.84971968043934 -8.97648779262196 -15.0915943752636 -12.2867542873729 -6.28272596706044 -7.5173718105663 -4.4708572994579 -4.31802908290516 -6.90159574855458 -11.6758381496776 -4.95471159328114 -4.03754774440419 -3.37278334010731 0.28632959019054 -5.71607557643544 -1.51096121181141 3.48148950229992 3.4188083041798 14.1856392253529
-8.66227042458274 -8.69160735390403 -16.1524761893532 -14.6239613272927 -7.24500548622825 -8.75736892006614 -5.52147376320579 -6.35534560463645 -9.68381392739036 -11.3068646170876 -3.31140982887961 -3.84775435707786 -4.1597336509011 -0.555861351706763 -6.34350859902122 -1.71524131081321 3.28233921744607 2.86641514518044 12.5548139832237
-8.03889038779519 -8.22004654624245 -16.4323230049827 -14.3051028511741 -7.00963928916238 -8.20154144980691 -5.21536782004616 -5.95128586509011 -9.75189354636452 -12.0211901924827 -4.69382813193581 -5.08637001731179 -4.85995629050515 -0.979188468239524 -6.90284302451394 -2.10755493857644 2.93181464455344 2.25157782814719 12.8838705756448
-8.17331136356701 -7.58756650577892 -15.5889340747486 -15.4921323169361 -7.09018529545177 -8.51645864139904 -5.46486104618419 -5.50596059452404 -8.10713208805431 -12.1596413959156 -5.16881574283947 -3.95645917545665 -4.70374311100353 -1.09965718876232 -7.11052144657482 -1.72482885013927 3.38590608943592 1.71497522700917 12.9539655338634
-8.01783257397738 -9.47033577832309 -16.0872715083036 -13.8573558894071 -7.13086586865512 -8.71932869824496 -6.54348259839145 -7.15110093030063 -11.594775017825 -13.5228717890653 -6.35570412549106 -3.57048684033481 -4.55022698315707 -0.740235146609219 -6.68485337170688 -1.22674637707797 3.85038203326139 1.82912558642301 13.3160125645724
-4.56034551100297 -6.46559606031938 -14.0035599275069 -11.9665134950118 -5.09306035475297 -7.64809880690141 -3.93306050734087 -4.47738728956743 -9.06281362013383 -12.3235500855879 -5.39531217054887 -9.38075337843462 -4.76611791090532 -1.05941472487016 -7.1675365968184 -1.99660382704301 3.11603178544478 2.31786264939742 14.1801797346635
-6.48560236150568 -6.11715410405939 -13.9831666773016 -14.9078454797918 -7.77159975225275 -8.5756273096258 -4.01960466558283 -7.87772653753107 -10.2218541925604 -11.3404054468328 -3.61448381597345 -9.63473222905939 -1.72691438848322 -1.87978456670588 -8.52633379155939 -0.21182535344904 3.32138730829412 1.49702550714666 11.5725760633295
-8.17533206072721 -8.80226801958951 -16.0802202138034 -14.7562227162448 -7.26942156878385 -9.25149821368131 -6.07929514971647 -7.91392802325162 -12.8242273243991 -11.8769845875827 -3.08396052447232 -10.6424341115085 -5.58313654986295 -2.83625315752897 -9.18196009722623 -1.5352125081149 2.03465939435092 1.04843617352572 9.25296688946811
-8.87511006268588 -8.98527470501987 -16.7377046671781 -14.4807123270902 -7.77141133221713 -8.6752122965726 -6.43965283307162 -7.50690213116733 -9.81418553265658 -10.9986661997708 -2.8369554606351 -10.1237558451566 -5.12049427899447 -2.33066311749545 -9.15139332684604 -3.15033284100619 2.12359484759244 0.905844298276033 8.64140280810269
-8.84819169477983 -10.3701433701949 -18.084306196733 -17.8062872453169 -9.83134789900346 -10.1420054002242 -7.1813196702437 -9.76460404829545 -10.2669500871138 -11.3103060288863 -2.52638001875444 -9.95568795637651 -6.9872221513228 -3.01723046736284 -8.92842812971635 -2.41197534040971 1.70346502824263 1.27193502946334 9.90210108323531
-4.52021765275435 -6.39040541215376 -14.5061719374223 -11.7038400129838 -5.54816412492232 -8.48949598832564 -4.56543135209517 -8.87622046037154 -8.63709044022994 -12.3134095625444 -4.94067167802291 -10.0695035414262 -8.07736563249068 -3.34519743485884 -9.75182699723677 -3.22174429460005 0.849046949906782 0.0840570970015087 10.0829336686568
-4.61499085859819 -5.75003877119585 -13.7666193528609 -13.5387770219283 -6.3504244370894 -8.96031632856889 -5.86013284163042 -10.4698263688521 -10.5680471940474 -13.2865931077437 -6.37954774336382 -10.9560133500533 -6.35776772932573 -2.77430596785112 -8.54908242659135 -2.53724923567339 1.80631575150923 0.855725617842239 11.7097934202714
-0.620273928208785 -2.26908908323808 -9.62275538878007 -9.25894389586015 -3.03194079832597 -4.96696887449785 -4.06365237669511 -8.95553050474687 -7.75935206846757 -10.3094924493269 -2.45632586912675 -6.4641059442 -2.45998034910722 -1.24379764036699 -8.28985248045488 -3.11005435423418 1.91385426087813 1.9482761816545 11.8486029104753
-0.512501811981203 -1.46800527572632 -8.44622144699097 -9.59479246139527 -4.02040586471558 -8.66025075912476 -5.30039319992066 -9.59106931686402 -8.01978406906128 -10.4747630119324 -1.87227544784546 -6.36182699203491 -1.0096884727478 -2.32266721725464 -7.31265554428101 -1.50838384628296 3.75914945602417 4.34241285324097 13.891455078125
-1.32033355886286 -1.61761673147028 -9.02267845327204 -9.79364212209528 -4.82744987661188 -9.98474510366266 -5.58216865712946 -8.38873871023005 -7.08695800954645 -6.54563911611384 -1.95644004995173 -4.63477333242243 -2.06427009755915 -2.11675460988825 -7.88030059987848 -2.37738617116755 2.81133262460882 3.73591224497015 13.2870058233088
-2.87264184951782 -3.99774866104126 -10.3776505470276 -10.2700016975403 -6.41451005935669 -12.5225804328918 -8.88265352249146 -11.5350831031799 -7.07986001968384 -10.2526600837708 -4.04597787857056 -9.31511430740357 -3.9680474281311 -4.10939340591431 -9.49111108779907 -4.50103120803833 0.333464336395263 3.88187952041626 13.6107570648193
-2.36893283670599 -3.39567386453802 -10.3780823880976 -9.08753597086126 -5.85763751810247 -11.632963293249 -6.84679996317083 -11.1054516965693 -11.920898550207 -13.0434704953974 -4.21667491739446 -10.7083569700068 -3.32024585550482 -2.30129443948919 -10.2794095212763 -4.86525546854192 -0.26461231058294 3.2959660356695 13.7380403345281
-0.237710736014627 -2.44437577507713 -9.86605241081931 -6.8401029326699 -3.3242395140908 -9.22529389641502 -6.18601205132224 -8.65819718620994 -12.7178266265176 -13.8242948272012 -5.07917001030662 -11.1893861510537 -4.99487092278221 -4.07343652031638 -11.3635499694131 -7.44505288384178 -0.994210980155252 1.9810526154258 12.3600070259788
0.0534069841558278 -1.87334319894964 -7.51948615854437 -6.53957435434515 -3.59051963632757 -12.0640628034418 -7.84203407114202 -11.4268767530268 -5.11319038217718 -10.0888182813471 -3.87792655771429 -6.57675239389593 -3.7207934552973 -2.28397628610784 -9.54092857187445 -4.37256500070745 -0.0137831861322582 3.63233974630182 14.1554363077337
0.228454191034491 -1.46647111719305 -7.20753137415106 -6.31534616296942 -3.29577676599676 -10.5958007985895 -6.65603486841375 -10.3562664205378 -5.61625711267645 -9.89052621668035 -3.39308778589422 -8.51553193872625 -2.87322847192938 -1.94497148340399 -8.89362565820867 -4.73003999536688 0.222886640375311 3.20409544164484 13.6823173349554
-0.817639923095705 -1.91118392944336 -8.20737800598145 -6.83643112182617 -4.41375885009766 -12.3704162597656 -5.57508239746094 -9.46076354980469 -7.50931701660156 -11.0191741943359 -3.1140438079834 -8.31584701538086 -2.04263648986817 -1.60556564331055 -9.51911315917969 -4.18926963806152 -0.157470321655275 2.70469131469726 13.3000773429871
-0.666838377172297 -3.3410098249262 -6.8891055280512 -6.06457206552679 -4.44717284982855 -12.5961425000971 -6.96514579599554 -10.0943190748041 -6.85686752145941 -10.9337451154535 -4.79362174814398 -9.66532966440374 -3.53074905222113 -2.43390151804144 -9.64375182932073 -4.20896217172796 -0.402123182470149 1.89808204824274 13.8662016695196
0.372978921370073 -0.747414831681684 -6.71967816786333 -6.50393033461137 -3.70504880384965 -10.6165230317549 -7.45114255384965 -10.8815891786055 -6.02959180311723 -10.6888287110762 -4.62116361097856 -8.02450681166215 -3.65222287611528 -1.94523168043657 -9.25029111341997 -5.31864858107133 0.140343423323198 0.9684627012773 12.3378293470903
-0.400517082214357 -2.58066997528076 -7.86046657562256 -6.37902698516846 -4.49270305633545 -11.6628499984741 -7.2259298324585 -10.5667463302612 -6.4106107711792 -10.1488061904907 -4.60916004180908 -8.88312206268311 -4.05755863189697 -2.44455585479736 -9.3143030166626 -6.03003177642822 -1.2571855545044 -0.759495353698732 11.5968173980713
-0.60293192429976 -2.34127611680464 -8.20213503404097 -7.57065577073531 -3.9782599882646 -11.2613582090898 -5.59119982285933 -8.27848619981246 -7.68292231126265 -9.34236139817671 -4.17961306138472 -7.84915918870406 -2.92957872910933 -1.57272715135054 -8.95553202195601 -5.23295206590132 -0.190942712263627 2.17010503248735 13.3762989564375
-1.8534219308333 -2.88398719267412 -10.1156919045882 -8.9403131051497 -4.59687400297685 -9.81315398649736 -7.38504767851396 -10.7169568582015 -6.27409720854326 -9.78148436979814 -4.44246650175615 -7.88098884062333 -2.70042396025224 -1.47357345060869 -8.82388854460283 -5.82519317106767 0.451362843946978 1.7326376394792 13.8957946257158
-1.42490575096824 -2.96294781944968 -6.82099911949851 -7.69869420311668 -5.80852124474265 -13.00015446923 -7.18813130638816 -11.1168651320718 -7.99419781944968 -11.589883778312 -4.30496976158836 -10.6129302718423 -3.62250516197898 -2.22199055931785 -8.26414105675437 -5.0693473555825 0.0141144058921121 0.997722651741721 13.1541052124717
-3.33676828037609 -5.46559442173351 -12.4426127780568 -11.5039130557667 -7.60828698765148 -14.9339019168507 -8.85403169285167 -12.0777655948292 -11.1078978885304 -14.6666518558155 -6.05579866062511 -11.102227341045 -4.70279801975597 -2.96119416843761 -9.68881715427746 -3.83849824558605 0.895827163349498 0.505400527607311 13.4180201183666
-3.83906191045588 -4.54864328557795 -10.2178060358221 -10.0656034296209 -7.31156747991389 -14.4297887628729 -7.76781862432307 -10.903057271784 -7.82732980901545 -11.1067926233465 -2.829477483576 -9.96761148626154 -3.13468187505549 -1.81328981572932 -9.21228044683283 -3.20483606511896 1.15456754511053 1.64013463800604 13.5954268628901
-2.03716530366377 -1.42052139802412 -6.17008652253584 -6.44644798798995 -6.09047188325362 -13.2851568655534 -10.4139429525896 -11.5551325277849 -4.5545069174333 -7.33645309968428 -2.47233452363448 -8.28370728059248 -2.86072411103682 -0.567137380079789 -7.63115372224287 -1.95874084992842 2.50210414366289 2.76893363432451 14.0769375367598
0.275704279812899 -0.491936787691984 -5.38413153561679 -4.97700034054843 -4.06122885617343 -9.01855765256015 -6.73309241208163 -9.84127150448886 -4.44264517697421 -9.53600798520175 -2.02719794186679 -8.03851424130526 -3.03891478451816 -0.70917235287753 -7.56641112240878 -3.07218657406894 1.53760613528165 2.16222657290372 14.2041384133426
-0.185203985734418 -1.27071805433793 -7.80633779005571 -6.27528615431352 -3.50264020399614 -10.7977737946944 -7.35760159925981 -10.8654102845625 -6.4671444459395 -9.50845570997758 -1.33361859755082 -7.48641820387407 -2.13041158155961 -0.72137875990434 -7.8793472810225 -3.03966756300493 2.18662027879195 1.33251719041304 13.5691123442216
0.658716591921721 -0.860314932736483 -6.55223044482144 -5.73483237353238 -3.26720007983121 -8.58005866137418 -8.03244551745328 -9.87521132555875 -3.15291365710172 -8.6842208775607 -1.07408866015347 -5.51250418749722 -0.831327048214998 0.498581322756682 -5.78076895800504 -1.61572035876187 3.39542904767123 3.92649308117953 14.628193768588
0.803106186606666 -0.598261000893334 -7.52741444327615 -6.21373379447244 -2.51831639029763 -6.87607586600564 -5.94811070182107 -8.93664181449197 -2.65141499259255 -7.33673298575662 -1.42067921378396 -6.81827175833962 -0.99491894461892 0.0981062629006111 -5.80818951346658 -2.16566097953103 3.18485724709251 4.43026911995628 15.2477937915108
-0.744262209805576 -2.64365338412198 -8.93255757418546 -6.39351224032315 -3.65035771456632 -9.31932019320401 -9.45357655611905 -10.9933028134433 -4.97017239657315 -9.73870419588956 -1.98534535494718 -7.96392201510343 -2.71517514315519 -2.51293706026944 -8.15909146395597 -3.23359250155362 1.47638941678134 2.66876078518954 13.8489461031827
-0.146769185499711 -2.90892662568526 -8.21611084504561 -6.11678375764327 -3.52489914460616 -8.37107529206709 -8.34934296174483 -10.3414503531022 -4.78463615937666 -8.41454758210616 -0.253254552321 -6.18058838410811 -0.315733571486039 0.134208063645797 -6.78847755952315 -1.85015930695967 2.97132811979814 4.48920569853349 16.1969238324599
1.38484970439564 -1.08180793415416 -6.77749236713756 -4.93206008564342 -1.71372398029674 -6.86906989704479 -5.01515182148326 -8.48834785114635 -4.89958747516979 -9.10334380756725 -0.524516903270374 -6.09195121418346 -1.08967574726451 0.378391421924938 -7.50647719990123 -2.92590125690807 2.24883285869252 3.19925133098256 15.7068862091411
-0.759516542608086 -3.5401104146784 -9.76776964014227 -7.63120157068426 -2.97148782556707 -9.74935228174383 -5.07323343103582 -9.07215005701238 -7.90356141870672 -11.0202491933649 -3.09994012659246 -7.56954652612859 -2.91131669824773 -0.860115831548516 -7.91782266443426 -2.71756822412664 3.1913348978216 2.1693679636175 14.2204033678228
0.300228387659246 -2.62325259988958 -7.95920345133001 -5.71368762796575 -2.81683513467962 -10.5824887449091 -5.75475093668157 -8.64538547342474 -9.52698299234564 -11.7371995145624 -3.08363696878607 -7.87383815591986 -3.00369617288763 -1.13259097879583 -8.82280513590032 -3.18395015543157 2.98541286641901 1.76879337484186 13.9655697649175
0.092433270541104 -1.31966084566983 -6.96699589816007 -5.44588154879483 -3.3468920621005 -10.6471182736483 -6.67698353854093 -9.95341748324308 -6.20963734713468 -9.61316174593839 -1.62838811007413 -6.90944928255948 -2.05936116305265 -0.843216601285068 -7.68579167452726 -3.03364438143644 2.23870592984286 2.65555888089267 15.6241741743955
0.536043938723477 -0.910065833005039 -7.61732977953824 -6.99339598742398 -2.85180968371305 -8.47506445971402 -4.51967543688687 -8.8474590214816 -5.44538039294156 -9.50501746264371 -1.01222533312711 -6.53883093920621 -1.13812178698453 0.667939004031094 -6.43844718066129 -3.11855239001187 2.92458897503939 2.78538304242221 12.8169534769925
-0.872380612113258 -2.21418320915916 -9.31515824578025 -8.20275246880271 -4.41758668205955 -10.2425969817422 -5.70434510491111 -9.72443139336326 -8.74228036186912 -10.4438928344033 -2.81663453362205 -9.50414407036521 -2.64424264214255 -1.46583497307517 -8.86272370598533 -4.67223298332908 0.943672778389672 1.67117178656838 14.3467570564964
-0.455848641829057 -1.69781679673628 -9.06529230637984 -7.83628840012984 -3.62249369187789 -10.6045264677568 -5.21847528977828 -8.32835192246871 -6.56188578172164 -8.80652231736617 -0.307151742414995 -4.42587084336714 -0.372697778181596 -0.201524682478471 -7.40991968675093 -4.96190065904097 0.711307577653365 1.89650922255083 13.3581381364302
0.312903967770662 -1.63973847302524 -9.03928032788363 -7.25930252942172 -2.77432862195102 -10.5971092310819 -4.38707581433383 -8.39530030163852 -7.2206863490018 -9.35983124646274 -1.29315033825961 -5.48037377270785 -1.41898384961215 -0.324057015505705 -7.73421135815707 -4.28019181164828 0.64924010363492 1.9813342961398 13.2079420956698
-2.27286003286188 -3.88953064138239 -11.0042404955084 -9.8669018572027 -5.60214660817926 -9.65826080495661 -6.56388900930231 -9.72666786367243 -8.56765411550348 -10.9975724046881 -2.96320388967341 -7.28677986318415 -1.12783477956598 -0.15154121572321 -5.92118118459528 1.31165267770941 6.12805702036077 4.13664199655706 11.5683674985712
-1.76548059636896 -2.82662447149103 -10.5589547937567 -8.92992456609553 -4.49725397283381 -11.2668157404119 -5.46371133977717 -8.95895631963556 -8.47873552495783 -10.7264562433416 -3.03027017766779 -5.26091249639338 -0.818819600885565 1.84508840387518 -3.8123288934881 0.22117559259588 5.74556485956365 5.71617547815496 11.4992498571222
-1.30964178605513 -3.21073622270064 -9.39136595292525 -8.38547606034712 -4.51370329423384 -12.2417439894243 -5.58111662431197 -9.52527708573775 -9.44072241349654 -10.8471078352495 -3.85328192277388 -5.30806631608443 -3.46145910783248 0.640440992875533 -5.42880148454146 -0.923726029829545 5.18104653791948 4.86055665449663 11.2014070077376
-1.50156188444658 -3.20694899992509 -10.8231217904524 -9.01655936674638 -4.33156943754716 -10.0727212472395 -6.29765868620439 -10.970870737596 -8.76799560026689 -11.77732444243 -4.51048827604814 -8.03322196440263 -4.51601195768876 -2.14533210234208 -8.30321097807451 -2.6575925393538 1.0374758200212 1.38237404389815 9.24958633943038
-1.02075482281771 -3.03129673871127 -9.59565831097689 -8.32763958844271 -4.05903530987826 -8.86343098553744 -6.34009648236361 -10.5332059946927 -8.18733311566439 -12.2802839365872 -4.41625691327182 -8.28717900189486 -4.48450375470248 -1.47397519024936 -8.21086026105014 -3.3414964762601 0.648798933896153 0.551144591244785 9.62662123766813
-0.00943385037508904 -1.51086054715243 -8.30272112759677 -6.81759463223544 -3.71773348721591 -9.48177538785067 -6.57355128201571 -10.8697358218106 -7.01081667813388 -11.1330739107999 -3.05519686612216 -7.60199747952548 -3.1280575838956 -1.20344553860751 -8.39825259121982 -2.10825739773837 1.61540593233975 1.6018122586337 12.0408243092624
-0.036929538033224 -1.47605078437111 -9.02161734320901 -7.99331038214943 -3.31017630316994 -8.48382323004983 -4.89582770087502 -8.88450949408791 -7.27356665351174 -10.2094892761924 -3.00556891181252 -6.61418669440529 -2.21752302863381 0.183987210013651 -6.93217985846779 -0.933909823677755 3.14140279076316 1.73470361016014 11.4655118682168
0.261310534043744 -1.61520390077071 -9.35676579041915 -7.73179440064864 -2.76517490907149 -6.20059780641036 -5.13080982728438 -9.79270367188887 -6.16269115968184 -9.28344158692794 -2.16244511170821 -6.35788731141524 -2.1769943670793 0.516900972886518 -6.93122486634688 -1.86536984010176 2.91442199186845 2.3678054376082 11.2334384484725
-1.28385108600963 -2.19546645771374 -10.103709637035 -7.84275191913952 -3.97425597797741 -8.36835807453502 -6.0290941585194 -9.9963678706776 -7.70762389789928 -10.8770670283924 -4.61630386005749 -8.28703254352916 -3.97230285297741 -1.35844176899303 -7.79962485920299 -1.97263663898815 2.40420395244251 1.22553116191517 10.7522521625866
-2.99716109362516 -3.24745101061734 -10.6482726964084 -10.6260463627902 -5.99555701342496 -10.5386859807101 -6.49803656664762 -9.70215720263394 -8.15880507555875 -11.2371494206515 -2.81736106005582 -6.94573325243863 -1.77017325488004 0.590418633547696 -6.01467818346891 0.81564789685336 4.62941819104281 3.24433022412387 12.5234959689054
-1.8915770444003 -2.25100926485928 -9.62800244418057 -9.15943364230069 -4.95636395541104 -12.851103106412 -6.25542477694425 -8.07352093783292 -11.6778433713046 -9.35782841769132 -3.71176938143643 -7.7110350522128 -3.6462099942294 -0.915838519009675 -6.95032719698819 -0.256357470425691 3.01108714017001 1.19989939602939 10.8714501467618
-0.721602405201306 -2.2152948032726 -8.05594154704701 -7.48977180827748 -4.75059028972279 -12.023133243214 -5.74243065227162 -8.3343076359142 -8.88312240947377 -10.403317416798 -2.86806579936635 -6.40999313701283 -3.59566780437123 -0.666418994556775 -7.38095566142689 -1.65700050700795 2.7609358180653 0.878169094432483 12.1893558848988
-1.11502990722656 -2.82308921813965 -7.77563247680664 -7.9446159362793 -5.13349304199219 -10.8999362945557 -6.2776065826416 -7.34783897399902 -8.54956970214844 -10.3290725708008 -3.21272621154785 -6.91093406677246 -2.80140075683594 -0.854856109619142 -8.21008262634277 -2.30461845397949 2.41420974731445 1.25743141174316 11.8330625534058
-0.513309409401632 -2.29243271567605 -7.59760086753151 -6.99960510947487 -4.09236901023171 -11.5608176491477 -6.19035904624245 -9.53131096579812 -6.25400917746804 -11.0687922737815 -3.97934906699441 -8.5445403359153 -3.59530060508034 -1.46793358542702 -9.2238616249778 -3.26413147666237 1.17646224282005 0.0174923636696569 11.1802621581338
-0.164348290183327 -1.46468703530051 -7.35373084328391 -6.7732216574929 -3.79249350807883 -11.4577423789284 -5.58475653908469 -9.13264434120872 -5.1394154288552 -9.65868727944114 -3.62221114418723 -5.99552886269309 -4.52203528664329 -1.51381270668723 -8.63461653969505 -1.46318404457786 2.96801312186501 1.18598778464577 12.0468390724876
-0.364668343283913 -1.63912436745384 -6.62344786904075 -5.77839514992454 -4.01357505104759 -12.0761608817361 -4.63492057106712 -8.26281592629173 -5.87271353981712 -8.69831702492454 -2.97634169838645 -5.51948401711204 -3.76569793007591 -0.409899208762429 -7.75001952431419 -0.805153343894265 3.07752087332986 1.52384331443093 11.2514505646446
-0.951486232063989 -2.62403643348 -7.89387285926125 -7.42578470923684 -4.86482584693215 -12.3793255112388 -5.38558733680032 -7.44847834327004 -8.26190531470559 -9.09465754248879 -3.02627337195657 -6.95153391577981 -2.82658732154153 -0.874850871346215 -6.88270151831887 -0.980975749275903 2.98761689446189 1.4343017318032 12.0756214835427
-1.19393574107777 -2.04097591746937 -5.82979999889027 -7.22170101512562 -4.94936786998402 -12.6927322040905 -5.25060879100453 -7.00879131663929 -7.61837993968617 -7.47971950877796 -3.10950695384632 -7.156944621693 -4.80902706493031 -2.66735493053089 -9.46143947948109 -3.91561924327504 0.979840885509144 -0.113310207020152 12.4852601398121
-0.707017335024748 -1.7351316538724 -7.17443028363315 -7.29319325360385 -4.05795613202182 -11.3235735026273 -4.5188516703519 -7.23762646588412 -9.64169445904819 -10.1146768656644 -4.11487713727084 -8.12099781903354 -4.28956547650424 -2.53633633526889 -9.69244137677279 -3.66118374737826 1.04004534808072 0.0208726796236895 11.3385959538546
-0.272463685815985 -1.12312782460993 -5.92234504873102 -8.15577018911188 -4.29077804738825 -10.0500706499273 -4.36656273061579 -7.9249829118902 -6.46363723928278 -9.54802787954157 -3.74668586904352 -7.68212021047419 -3.23398101980036 -1.1321591203863 -8.6358040636236 -3.41740883046931 1.35376273935491 0.798817747289483 12.8855520421808
-0.688957257704303 -2.42090611024337 -7.16912846131758 -7.85356335206465 -4.33957676454024 -12.1652965979143 -4.97968487306075 -7.03071980042891 -8.37069897218184 -10.0421486334367 -4.09840588136153 -7.80887035890059 -3.72522167725997 -1.42134289308028 -8.52581028504805 -3.18370060487227 1.86492534117265 0.63674159483476 12.3361320062117
0.461665196852252 -1.24909301237626 -7.10892577604814 -6.05279059843583 -3.49588294462724 -11.4721002145247 -4.81719680265947 -8.5890492959456 -7.61146254972978 -10.1552495522933 -4.64762015776201 -8.49898620085283 -4.65185065702958 -2.20724387602372 -8.61696525053544 -5.83476348356767 -0.0315846963362247 0.220469518141314 10.9460773901506
0.776792214133522 -0.696989371559837 -7.02302773215554 -5.06245453574441 -3.06227143027566 -10.1099494240501 -5.08674652793191 -8.53701813437722 -6.1983531258323 -9.66949494101785 -3.45337708213113 -8.14625961997292 -3.21488411643288 -2.03986962058327 -9.41473419883035 -6.68238098838113 0.190595314719459 -0.894060446999291 11.0860573508523
0.0508289944041849 -1.95053285251964 -7.04757112156261 -6.38788980137218 -3.28867715488781 -11.3515662540089 -5.3474044192921 -8.05170625339855 -8.05930703770031 -10.1176108707081 -4.20138734470714 -7.84084886204113 -3.56405061375011 -1.90769761692394 -8.88609689365734 -4.76048654209484 1.68529135097157 -0.870054184306753 11.3734608303417
-0.145498570528897 -2.05537253293124 -7.41158705624667 -5.8079684344205 -3.85425787839023 -11.0310328570279 -5.46351462277499 -9.12298231991855 -9.40771323117343 -11.3855155077848 -4.11235648068515 -8.24511557492343 -3.09475928219882 -0.532085713473233 -7.29882651242343 -2.47451620968905 3.71015423861417 1.01940125552091 11.8566333684054
-0.0616966160860919 -1.63898047533902 -7.5433689030734 -5.83195456591519 -3.66027030077847 -11.4832607182589 -5.08702429858121 -8.00964316454801 -8.78901442614469 -10.5817314061252 -3.54197653857144 -7.02415808764371 -3.2646537694064 -1.42549666491422 -7.83558615771207 -2.84411391344937 3.66845265301791 -0.0226283940401935 12.1761097041043
0.421968052603983 -1.47009890296242 -7.53461306311867 -5.97077601172707 -3.56640665747902 -10.0483707688071 -5.70084040381692 -9.31133120276711 -7.17689936377785 -10.0518345139243 -3.35916178443215 -5.38249628760598 -3.18843882300637 -0.344404628060079 -6.74499361731789 -2.60472910620949 3.85723073265769 0.668153355338358 12.5466929175637
-1.35273310921409 -3.32177302620628 -9.08703753731468 -8.50650546334007 -5.04485080025413 -12.9379992224953 -7.54051348946311 -10.4351610877297 -11.7411570288918 -13.9730334021828 -6.07126376412132 -9.6678843238137 -4.71139666817405 -1.64944789192893 -8.08147761605003 -3.26853511116721 2.58847763755105 1.01436474540017 12.5301571152427
-3.48051137924194 -3.96616430282593 -10.1268412590027 -12.0446097373962 -7.14589185714722 -14.0552737236023 -6.49662084579468 -9.52136106491089 -9.02029676437378 -9.75073308944702 -2.37461538314819 -7.79319257736206 -0.897022914886474 -0.141876888275146 -7.91651029586792 -2.95346708297729 1.78825693130493 2.25880365371704 13.6156061172485
-3.84130079096014 -4.49730283563787 -10.9682729894465 -11.6639536077326 -6.69893819635564 -12.4968622381037 -6.48605901544744 -9.47933370416814 -11.7717893773859 -12.697320764715 -4.77210599725897 -8.77012044733221 -3.51470739191229 -3.05903989618475 -9.74359685724432 -7.4711816961115 -1.29752141779119 0.202131444757637 11.7389942949468
-2.33879199461504 -3.99394526915117 -11.7790862603621 -10.0231105370955 -5.21470752195879 -11.4188396020369 -5.52794375853105 -8.53380885557695 -9.48774638609453 -12.212857393785 -4.98910251097246 -6.10506740049883 -1.23819461302324 0.132769437269729 -5.39223971800371 -2.15939441160722 2.32692226930098 4.88494381471114 14.4026106314226
-4.71060900254683 -6.37236933274703 -14.4346118406816 -12.8239036039873 -6.5123649076982 -9.47724298997359 -6.74130205674605 -10.7867618040605 -10.2410331205888 -11.9770522551103 -2.96576647324996 -6.75577120347457 -1.28390459580855 -0.856431527571246 -6.65602259202437 -0.229098840193316 2.53527684645219 3.3393663926558 13.4410271211104
-3.0877872727134 -4.79217875220559 -12.2491260788657 -10.7832180283286 -5.50144350745461 -7.24143946387551 -6.25734484412454 -10.4691463730552 -9.91483462073586 -10.3295208237388 -2.87667429663918 -6.37408220984719 -2.76033938147805 -1.83502924659036 -8.81674921729348 -1.09028780677102 1.65189969322898 1.73298489830711 12.3274883010171
-1.95237432826649 -3.38752447475087 -9.94035612453114 -10.0653961788524 -5.06503950465809 -9.38737379420887 -5.57639776576649 -8.59976087916981 -9.24053274501454 -10.6361721645702 -2.07034193385731 -5.67174612392079 -0.920582641254772 -0.805643905292857 -6.48466955531727 -1.17232595790516 1.29120935093273 1.79261315952648 13.312848221172
-3.77954529848966 -5.27769707766446 -12.6358036908236 -11.3858361157504 -5.81535004702481 -8.4719128522006 -6.1528038891879 -10.1733345898715 -10.0498127850619 -11.4109997662631 -2.33791016665372 -6.33536576357755 -0.924541941556065 -1.6286511334506 -8.45064591494474 -1.28154038515958 0.867764958468349 2.65862227353183 12.1532287684354
-3.66402583555742 -4.29354625181718 -11.9144626183943 -11.1594386620955 -7.16508822874589 -12.5885501428084 -7.98168712095781 -11.8881488366561 -13.9072051568465 -14.0921721978621 -5.91419558958574 -8.16315989927812 -3.13757853941484 -1.62394862608476 -8.27673297361894 -0.673846773667769 2.39128727479414 1.71811718507247 11.8338489012285
-3.3953052780845 -5.11438143470071 -12.1765819809654 -11.3187443039634 -7.03808367469094 -13.0001941941001 -8.69702112891457 -11.8857837937095 -10.9109360001304 -13.2554889939048 -4.60779535987161 -8.42691767432473 -2.575114848397 -2.82028734900735 -9.37213671424172 -3.1418758652427 0.222341892936011 0.804071781852027 13.3486417510293
-1.56393079757691 -4.57961874008179 -10.3422205924988 -10.0734732627869 -5.09428243637085 -11.8894732475281 -7.56275205612183 -11.5313590049744 -11.1630232810974 -11.5918848991394 -3.39296941757202 -6.54117994308472 -1.644398021698 -2.43552045822144 -9.55716543197632 -4.27309637069702 -0.701870250701905 0.787761402130126 10.2873303413391
-3.87289911616932 -6.18713861812245 -13.0755072246898 -12.3519621502269 -7.00856310237538 -13.5075770031322 -9.43266779292713 -13.7818079601635 -10.26292330135 -14.1737719189037 -5.23006922114979 -8.65549570430409 -2.45039659846913 -3.05665308345448 -10.1216993938793 -3.66544062007557 -0.372880042682993 0.26504796635021 11.5170382846485
3.13902788162232 1.06707887649536 -4.92274732589722 -3.8778826713562 -0.762333583831786 -6.67385168075561 -3.06058378219604 -7.63818807601929 -7.45309324264526 -9.5502516746521 -1.27603979110718 -2.78081007003784 0.676064777374268 1.88707284927368 -4.89606161117554 -0.978689861297607 4.02040891647339 5.39644365310669 13.6626170158386
0.458091259002686 -0.390053272247314 -6.96566247940063 -6.06023645401001 -3.59770441055298 -11.3195443153381 -6.21036767959595 -9.98563241958618 -9.83964204788208 -8.58878564834595 -0.9871506690979 -5.13342905044556 0.627410411834717 0.435683727264404 -5.86831521987915 -0.459957599639893 4.07897615432739 3.26950311660767 16.3630270957947
1.32389655546709 0.107814936204392 -5.7740381674333 -5.50829872651533 -2.33777412934737 -8.04788765473799 -5.03484901948408 -8.59591850800948 -7.19706329865889 -10.5057543234392 -0.549938054518265 -4.71732315583662 -0.31095490022139 0.388898996873337 -5.18130669160323 0.0143090768293916 4.31951060728593 3.75532832579179 17.2059870048003
0.340751882032915 -1.67630362944169 -8.93231749968095 -7.48409629301591 -2.92714858488603 -10.6390302224593 -6.83292174772783 -10.3356492562727 -5.11380744413896 -8.08552527861162 -2.01049399809404 -4.76117873625322 -2.06606078581376 -1.25920463041826 -8.06067824797197 -3.57377791838212 1.21181892915206 1.08749413056807 11.8642651991411
-1.09969002983787 -2.82387025139549 -9.07556779167869 -7.33823067925193 -4.62665993950584 -11.409498760917 -7.81897790215232 -10.314226696708 -6.39252526543357 -8.55886895439842 -1.6105676390908 -2.98490578911521 -2.62789971611717 -0.670723507621073 -7.5441613890908 -1.76074845574119 2.33532850959084 2.13535635688088 11.4838699600913
0.118774422732265 -1.71261214342984 -8.36735724535855 -6.66671179858121 -3.90130232897672 -10.7734241398898 -6.92343710986051 -9.96066474047574 -5.3164043339816 -8.85080145922574 -1.48616026965055 -2.74551581469449 -2.71502684679898 -0.931201926144688 -8.09203719225797 -2.45028494921598 2.21902657422152 2.45962525281039 12.2153210726651
0.158506428111682 -2.27136799205433 -8.52953716624867 -5.75530048717152 -2.72135731090199 -7.30375477183949 -5.54683300365101 -9.24083134044301 -4.58350178111683 -9.47455593455922 -3.52983471263539 -3.93605419505726 -4.33443065990101 -2.45941349376332 -8.74082561839711 -2.8588904987682 1.46849444996227 1.34576610218395 12.1492514957081
0.117357176000422 -2.59604271108454 -8.72393806630915 -6.01325615102595 -2.74331863576716 -7.7677002733404 -5.04435356313532 -8.60446937734431 -5.41475113088434 -10.1903496568853 -2.4882698839361 -4.3089714830572 -4.04263885671442 -2.66325576955622 -8.57663353139704 -3.57513054067438 1.08732024973089 1.15799705331976 10.1001099759882
-1.06696294437755 -2.81204007755627 -9.47386907230724 -7.44070027958263 -4.2597844470631 -9.81210302006115 -7.79367993961681 -11.127689110149 -6.21344922672619 -10.6861283649098 -2.34603284489025 -4.75081037174572 -3.61634801517834 -1.72270940433849 -7.9164006580006 -3.1016976703297 1.15047098506581 1.87394548762928 10.5766384731639
-0.22143204428933 -1.76992256858132 -8.85164292075417 -8.18368942954324 -2.96628792502663 -6.41703446128152 -4.75801689841531 -9.62893898703835 -6.51515228965066 -9.57352287986062 -1.54641373374245 -3.51338989951394 -3.08247978904031 -2.49510224082253 -7.59987480857156 -2.60613091208718 1.65621917031028 1.30125014565208 11.1734596946023
0.362322642586449 -1.69506375572898 -8.57305447838523 -6.24917332909324 -3.11262242577293 -6.97741238854148 -5.09915082237937 -9.71798245690086 -8.34102933190086 -11.6866256453774 -2.79809109947898 -4.26850812218406 -3.85588757775047 -3.22939793846824 -6.47743527672507 -2.26933781883933 1.55477984168313 0.779560878060082 10.7301433823325
-1.28633181832053 -3.68059413216331 -10.5313154914162 -8.00172488472678 -4.22971026680686 -7.77042643807151 -5.91498820564964 -10.3888403632424 -11.3239561774514 -13.5016009070657 -5.16217486641624 -5.55637614510276 -4.62342135689475 -4.55115573189475 -10.4031435706399 -4.80485598824241 -0.165281937339088 -0.609543488242409 10.4324534676292
-1.27456891319968 -3.19274365685203 -10.4610236861489 -8.19080579064109 -4.15849530480125 -7.95948636315086 -6.14818608544089 -10.9733070113442 -11.2003406264565 -14.256054280021 -5.29959332726218 -5.75052106163718 -4.3509162642739 -3.61634290001609 -8.94883191368796 -3.49222600243308 0.84068834998391 -0.759174702384254 9.56854498603127
-0.44341441934759 -3.6681172544306 -8.81122180765325 -5.18093082254583 -3.37660571878607 -9.18541309183294 -6.23063251321966 -9.71000263040716 -11.3300664121454 -12.1688687497919 -3.56515666788275 -4.692020147497 -3.75229999368841 -2.50572940653021 -7.97566196268255 -3.07330295389349 1.09727886373346 1.19351032430475 9.95001724416559
1.67811474366621 -1.6880332513289 -6.53931918577715 -2.90108790831133 -1.29263415770097 -7.76626124815508 -4.48502841429277 -8.0050784631209 -9.40009417967363 -10.7555343194441 -2.1764480157332 -2.62351527647539 -2.26558795408769 -1.1459361596541 -5.81633105711504 -2.04121699766679 2.46199879212813 2.30655178590254 10.198410840468
1.98962704051625 -1.51113017689098 -7.39169772755016 -4.14072497974743 -0.682274662364613 -6.82242282520641 -3.15646823536266 -8.11330112110485 -6.10528072010387 -8.47567828785289 -1.72958644520153 -3.06194957386364 -2.14769252430309 -1.63783725391735 -8.64325603138317 -2.5455959666859 1.43726269115101 1.7938872944225 9.81251350749623
2.3723540392789 -0.949982157620518 -6.61632775393399 -3.31477784243497 -0.407936564358799 -5.77434777346524 -3.14351319399747 -7.70237969485196 -6.39086770144376 -9.61423729983243 -1.46582650271329 -2.87067650881681 -2.10541771975431 -1.67852067080411 -8.26520012942228 -2.61630677309903 1.52636862668124 1.19416571530429 10.6377997485074
3.25767585580999 -0.0386822527105153 -4.74635627919977 -2.05968216115778 -0.284907609766179 -4.9205696886236 -3.90521553212946 -8.10580375844782 -5.2900708025152 -9.08527877981012 -1.04446914846247 -3.07445839101618 -1.63073280507868 -2.21138694936579 -8.10326698476618 -2.9593823259527 0.723591535741633 2.09057685678656 11.0361635381525
3.55671792463823 1.28665833906694 -4.40907949967818 -2.4732255415483 -0.392207093672319 -5.55530828996138 -2.29771132035689 -6.24906439347701 -4.47879690690474 -8.75746626420455 -0.437504716352983 -3.14054007096724 -1.67278379960494 -1.56198019547896 -8.5253209547563 -2.8944673018022 1.00039010481401 1.48146920637651 10.0634995027022
3.82217566750266 1.2837025382302 -3.78553803183816 -2.65057594992898 -0.162369086525658 -5.06838448264382 -2.44150192954324 -6.45673783042214 -3.27757485129617 -7.89876778342507 0.0194603659889907 -2.69463379599831 -0.743225409767845 -1.72800095298074 -7.23718674399636 -2.63488419272683 1.4893852927468 1.97800414345481 10.4992167212746
-1.44244942231612 -4.52072891755537 -11.6386202292009 -9.71054062409834 -3.64252647920088 -8.02767929597334 -5.66453918977217 -9.86758026643233 -10.1474436239763 -11.8549250082536 -5.63200745149092 -5.6372087912126 -4.81766876740889 -2.71718773408369 -9.6567457632585 -4.49210152192549 0.289943842454392 -0.889734120802444 10.5125209374861
-0.54712132540616 -3.05310086337003 -10.4329131039706 -7.7567942532626 -2.84144238558682 -7.59453229037198 -4.169519701871 -8.31667164889249 -8.01732853976163 -11.1850016507235 -3.25652531710538 -4.41958836642178 -2.0972655209628 -0.806852618130769 -7.50658825961026 -3.40218381014737 1.33288546475497 -0.169842043789949 10.3529126253995
-1.96964982639659 -4.74592164646495 -12.1485476840626 -10.5797477115284 -3.83649972568859 -7.54761270176281 -4.19950441013683 -8.10997346531261 -10.3765349734913 -12.1098513950001 -4.74016908298839 -4.59433702122081 -3.72615388523448 -2.5818152774464 -8.95458177219738 -3.69814637791027 1.28356405604969 -0.0552306522022583 9.90327402461659
-0.922111545909534 -3.64357379566539 -10.8534374583851 -8.63663486133922 -2.52133945118297 -6.62034419666637 -3.80515864979137 -8.04653743397106 -9.08243373524059 -10.7320099223744 -3.90638736378063 -5.22895244251598 -2.51181415211071 -2.50578120838512 -9.21043017994274 -3.32086948047985 1.05874821056019 -0.924610172618518 9.61951919902455
0.350639681382614 -2.45076527162032 -9.90019764466719 -6.09955944581465 -1.36683620973067 -5.77386631532149 -2.05545582337813 -4.88756527467207 -8.17377628846602 -12.2052399115129 -5.06781544251875 -6.63265003724532 -3.86241306825118 -1.48117794557051 -8.53194775147871 -3.15678181214766 1.9830268426375 1.52801166014238 10.8595813317732
-1.02079087170688 -3.74972229870883 -11.1179435816678 -7.5918834772977 -3.25334053906527 -8.77459031018344 -4.32978516491977 -7.69590454968539 -8.18367653760043 -12.4459159937772 -3.18008118542758 -5.22605210217563 -5.19527321728793 -2.28509407910434 -9.07693940075961 -3.92009430798617 1.32479590502652 -1.52041893872348 9.22776717272672
-2.7917820150202 -5.92973672693426 -12.5684333974665 -9.50803338831121 -4.71870576685125 -7.57659494226629 -8.30234681909734 -12.0522381002253 -5.80480729883367 -8.43322908228094 -9.05910074060613 -3.89138376062566 -4.18178140466863 -0.280101411992852 -5.50128137415106 -0.550704591924493 5.18679845983332 2.63866937810725 14.6550792520696
-0.491808050329034 -3.34673129862005 -10.0568562681025 -8.01779758279974 -2.1793004209345 -4.1619664365595 -5.22604381387884 -8.934549444372 -3.56715976541692 -9.91718112772161 -4.39509593790228 -3.10977184122259 -4.22558032816107 -0.410257452184503 -4.58526050394232 -1.15939914529974 5.30247581655329 3.63449180776423 12.1762508218939
-1.78908113132823 -4.31918481479991 -12.3979049075734 -9.20266107212413 -3.91253999363292 -10.2209029544484 -9.07140115391124 -10.8664183963429 -4.25911477695812 -9.62643197666515 -2.18331483494152 -3.58477738987316 -1.69937852512706 1.11716886867177 -3.93852380405773 -0.842782532085071 5.37122007716786 3.08559366572987 15.4798216472973
-1.3629471952265 -3.18054172342474 -10.6544243985956 -9.28958484476263 -4.57221195047552 -11.2249886686152 -9.19804546182806 -10.7806985074824 -3.7966344053095 -9.78029605692083 -2.47234699075872 -2.92925235574896 -1.23721668070013 1.61104419881647 -4.7473179990595 -0.8724572355097 4.88123920614069 4.42250374013727 14.8545556371862
3.67110473459417 -0.708789521997627 -6.65013473684138 -2.89716118032282 1.23368484323675 -4.36095016652888 -3.72841995412653 -6.40295761281794 -0.822105104273017 -7.02515762502497 0.660831754857842 -0.542279893701728 -0.34081047231501 4.93689567392522 0.527313535863701 5.20218021219427 10.0587056333368 8.24672252481634 12.5484240705317
-0.0408882227810956 -3.1282676783475 -9.54676857861606 -5.38862839612094 -2.52863350781528 -8.72672310742465 -6.18215599927035 -9.66401329907504 -9.55781975659457 -12.5686420527372 -3.72454491528598 -4.7955211726102 -5.37305489453403 0.12972220507535 -4.18712082776156 -0.236481103030119 5.32954367724332 5.07362326708707 11.6424389752475
1.22542557282881 -1.95456519560381 -7.85162368254228 -4.46803679899736 -1.75853553251787 -7.80282607512041 -4.44249358610674 -8.44893088774248 -9.68524756865068 -13.041675715013 -7.90382209257646 -3.31179252104326 -4.41923346952959 0.181400151686233 -3.83957114653154 -0.723447947068649 4.75401386781172 6.13986858888106 12.3074139074846
0.499262844432483 -2.03970047343861 -7.9805421482433 -7.09239479411732 -2.66391655315052 -8.23547455180775 -5.81120010722767 -10.1593312870372 -8.79242416728627 -13.2370862614025 -5.26701065410267 -5.76019569743763 -2.55542274821888 0.282536541331897 -3.18835922588002 2.04818919788707 6.48909953724254 6.73521140705455 15.0360398639332
0.728818503293123 -1.97534409436313 -6.88319435986606 -5.18195954236117 -2.40228310498324 -6.93165055188266 -6.36305085095492 -10.6801914301786 -8.40317383679477 -12.5556663599881 -6.04002610119906 -4.81979218396274 -4.71958008679477 -0.514873894778166 -4.92741433056918 -0.471752556887541 4.48123129931363 4.44055136767301 13.9399825009433
2.54003145911477 -0.751531574942849 -6.38788983605125 -4.81717870018699 -0.32644269249656 -3.79633710167625 -3.67931172631004 -7.97334859154441 -6.72550008080222 -11.8798560836098 -5.29373547814109 -5.53043935082176 -4.3936710097573 -0.225706074454568 -3.64133069298484 0.642593409798362 5.28214361884377 6.82821562506936 15.8851356766441
0.694034385681153 -3.36027164459228 -7.39074153900146 -4.15200061798096 -1.37427921295166 -5.08795185089111 -5.32008953094482 -9.83543224334717 -8.79570217132568 -11.511297416687 -4.08666820526123 -5.59347171783447 -4.23733158111572 -0.491970252990722 -4.20010967254639 0.747125434875489 5.59511165618897 4.27500514984131 14.9416416168213
-0.569682494076815 -3.99591769305142 -9.48288668719205 -6.82687319842252 -2.88186587420377 -7.36931552019986 -6.60899676409635 -10.9468645009128 -9.98265399065885 -12.3572515400973 -4.60379923907193 -6.51456774798307 -4.5573991688815 -0.327678099545565 -3.56414927569303 1.02808438214389 6.05969296368686 5.90507756146518 15.6357434836301
0.848351079767401 -2.68144933527166 -7.10077993219549 -4.41163961237127 -1.07541982477361 -4.77254430597479 -5.03388921564276 -9.53270665949041 -9.07821027582342 -10.2801412755793 -2.5127329046076 -4.22280256097967 -2.97916166132147 0.866402227228338 -2.49268285577947 0.570507604425604 5.38447054082697 6.74136980230158 15.1693857496435
-0.292515737360173 -4.02591798955744 -8.36475275213068 -6.83153818303888 -2.51013849431818 -8.25319193059748 -6.49739740545099 -10.9314527338201 -9.1725339716131 -11.159283620661 -3.11837480718439 -8.56527994329279 -4.89407823736017 -0.682692510431462 -5.24852274114435 -0.31498811895197 4.96127416437323 4.21989156549627 16.2223656350916
1.11122554432262 -2.36460071910511 -6.39532810557972 -4.94808155406605 -1.62562900890003 -7.06496578563343 -5.89873653758656 -10.1715388904918 -8.01781994212757 -9.72127300609242 -1.00018268931996 -5.98115307201039 -4.60303074229847 -0.0608230244029642 -5.11682850230824 -1.36150127757679 4.03146499286999 4.58999961506237 17.0055411447178
3.54914319298484 -0.215522410652856 -5.5787540695884 -3.83694231726907 -0.0231148026206291 -6.36565363623879 -5.17229426123879 -8.29207194068215 -4.62813723304055 -6.79476893164895 1.37434041283347 -3.47194063880227 -0.105605723641137 2.16522061608054 -3.83752596595071 0.78484761498191 4.72963273308494 3.43597447655418 9.37667405388572
2.07746861197732 -1.50364329598167 -7.99582316658714 -4.76564242623069 -0.898172638633035 -6.76305987618186 -8.4428484656594 -9.88966777107932 -5.19077708504417 -7.575777313926 -0.0291807868263945 -4.62611796639182 -2.8167555548928 0.131942488930441 -6.25397135994651 -0.961958191611551 3.50582478263161 0.669049956581809 8.82813523032448
1.45075032494285 -2.24336245276711 -9.00815775611184 -4.88457110144875 -1.40440943457864 -6.53153612830422 -10.1117229721763 -10.5734386704185 -5.98484995581887 -7.0890999100425 0.452808354117654 -4.26407625891946 -4.66168787696145 0.466852162101052 -5.89956858374856 0.0714854933998801 4.78235909722068 2.70010373375633 10.2742328383706
-1.58871238014915 -8.30786864540794 -10.5002972342751 -5.46883361122825 -2.39239470741965 -9.26930777809837 -10.0842644431374 -12.0138870932839 -4.78938071511008 -10.0111767508767 -2.09340255043723 -5.54714362404563 -3.60178725502708 0.661667182228783 -3.94797675392844 -0.300040886618874 5.9762433312156 7.91556961753152 15.5553222439506
-6.13569098385898 -9.11547118100253 -15.3159411517057 -12.0882723894986 -5.80472403439608 -9.68983107480136 -9.04300528439608 -12.1892188158902 -6.664047535983 -9.51169615658847 -6.05491858395663 -5.5567477312955 -3.2096961108121 0.80881089297208 -4.76142912777987 0.427894297513095 6.88199109164151 8.25085133639249 13.2919675740329
-6.86011193882335 -9.83523057590832 -9.48253511082043 -4.6822116244923 -4.20598863254894 -5.38449548374523 -12.0936877597462 -12.4137618411671 -5.82225869785656 -11.2251384128224 -3.96177552830089 -4.60006021152843 -4.56536363254894 -0.244623886455191 -5.26606439243664 -0.996008621562613 4.571339858662 6.40733076442372 8.97591711391102
-5.72003424384377 -3.82579291083596 -11.7979494354942 -13.6827932617881 -4.9584795258262 -4.38712370612405 -5.15319121100686 -10.322842242501 -4.84540045478127 -10.6166960022666 -3.75071203925393 -4.12617361762307 -2.76506674506448 1.04340684197166 -5.42002928473733 -1.0961462280967 4.82129037163474 6.87450349114158 9.68874776146628
-5.62509739615701 -4.58984959342263 -12.1880227349021 -13.5670567772605 -5.39721691825173 -4.8030873558738 -8.07472050406716 -11.400638701699 -5.14849674918435 -10.3381310723045 -3.08208859183572 -4.51313984610818 -2.24360096671365 0.589397309043189 -5.66769230582497 -2.07814610221169 3.24395549080588 4.8886212088845 8.61168944618919
-5.2713154445995 -5.49657904018055 -12.8602779995311 -10.9786537777294 -4.12173162807118 -4.23889623988758 -5.42226110805165 -10.4808472286571 -6.56168638576161 -11.4288529049266 -3.99888502467762 -4.70606123317372 -2.15386282313954 1.26492799412121 -4.71687589992176 -2.00765692103993 3.73322976719249 6.15521062504162 11.5560776103627
-9.06779141859575 -8.53249402479692 -15.444691137834 -11.9019856019454 -5.55665440992875 -5.28576131300493 -6.09931989149614 -11.3965534730391 -5.77429814772172 -11.4449486298995 -6.45115132765336 -5.80355687574907 -4.73903508619829 -0.196470694108442 -5.05370564894243 -1.64240308241411 3.51054815812545 5.74798636002974 8.62067274613814
-4.54914006319913 -6.39560803500089 -12.2329626950351 -9.59328373995694 -4.43746861544522 -4.73823460665616 -6.52573117342862 -11.4958716305819 -6.86756810274991 -10.9155817898837 -4.26880749789151 -4.21920880404386 -3.31959446993741 0.0611065951260663 -6.20999440279874 -1.04881009188565 3.55635634335605 5.31363669308749 8.12303343686191
-4.34580508145419 -8.73286333951083 -11.7165593233976 -6.02319041165439 -2.62252894314853 -3.47287836941806 -4.44884386929599 -8.29721346768466 -6.32068911465732 -11.1242360201749 -2.87729922207919 -3.33774462613193 -2.80944338711825 0.934571352871981 -4.57373324307529 -1.00248995694247 3.82547005740079 6.20234307375821 8.82791909304532
-4.32691857598045 -7.62300202629783 -11.7076081969521 -6.65546891472556 -3.21657655022361 -2.41699311516502 -6.24178979180076 -10.5936116912148 -8.68758103630759 -9.71023461601951 -0.854777310111306 -3.3013334014199 0.406817462227561 2.84299471595071 -3.48482606194236 0.311759021065452 5.63787653662942 10.0561533234336 11.8501205704429
-6.38963649923151 -10.6106524294073 -14.6039500063116 -9.37959049398249 -5.22336719686335 -5.45687435323542 -9.1894869630987 -12.9719729250128 -10.5364260500128 -11.0017371004278 -2.50968502218073 -4.51448009664362 -0.622519952600651 2.97624065225775 -2.92823742086237 -1.430343133753 4.54148246591742 7.13905193155462 14.8607182676142
-5.58108817880804 -10.2319194013422 -13.7968054944819 -8.90920554941351 -5.00932418649847 -6.43783485239202 -9.06849204843694 -13.3262854749506 -11.1030188733881 -10.7699824506586 -3.01254188364202 -6.58723174875433 -0.30593597238714 1.72668731862849 -5.36938964670355 -3.50966941660101 2.95955932790583 5.05294216329401 11.9395903413946
-3.84855196692727 -9.19011614539406 -8.27442858435891 -3.21063540198586 -2.84367296912453 -4.27954409339211 -6.50767061927102 -9.56396219947121 -11.5828525803306 -11.9924232743003 -5.02840349890969 -9.85717699744485 -7.65486643531106 -3.33224413611672 -6.88915751197121 -2.73937151648781 2.88968541405418 4.33270814202049 11.3585841872475
-5.25043734637174 -8.72130831805142 -7.07427081194791 -10.8102308186618 -3.29908427325162 -6.30218180743131 -11.7995363148776 -7.26433047381314 -10.4304376515475 -9.0351320180026 -9.88746317950162 -2.38858279314908 -4.12385233965787 -2.07665309039029 2.26168576153842 2.59897366437045 -0.13290652361783 2.90661183270541 12.0702094164762
-3.06643317829479 -4.77211021076549 -9.86611770283092 -11.1463148463856 -3.23967765461315 -6.00050948749889 -11.8719847072255 -7.859239803661 -13.7416803706776 -11.2393190730702 -11.2681715358387 -3.73355506550182 -5.9544603694569 -3.49057220112194 0.787978900562631 1.03818489421498 -0.486469494212759 2.83204056132923 11.5264046322216
-4.82488594922152 -9.44309388074008 -8.46433792981234 -10.6890655604276 -3.77745400342074 -9.67815934094516 -14.0242916193875 -9.54217873486606 -12.1068454829129 -10.3037029353055 -10.2206111994657 -2.47588692578402 -4.81893120678988 -2.18087540539828 1.67965163317594 1.12516249743375 1.55945242968473 3.90053023425016 13.3088005932895
-3.12626368782737 -8.20266825936057 -3.31391436836936 -8.01138598702171 -1.55061824105003 -5.08230502388694 -11.3774920203469 -8.83261210701682 -9.55383212349632 -10.9284067847512 -11.391911576011 -2.62927539131858 -5.30918032906272 -3.85981089852073 1.14947788932107 -0.4669810035012 0.802323272011495 2.77204029776833 13.8431863091209
-4.66235779848966 -10.0299973401156 -4.74387024966153 -10.0523724469272 -3.98420952883634 -7.9563984784213 -12.4009632977572 -7.94744729128751 -9.50895356264981 -9.83541344729337 -10.6721672925082 -2.75605057803067 -4.35305070010099 -2.35245369997892 1.67743445309726 1.51988936337558 0.535794743624599 3.28339053067294 14.5886793223294
-3.98728664571589 -6.62927730733698 -7.42737682515925 -11.3199797456915 -4.08651836568659 -6.48715122396296 -10.5871573274786 -6.45140941793268 -9.33741291219538 -8.26449306661432 -9.69575412923639 -1.79348285848444 -3.89644725972956 -0.695054132288153 2.98428050821478 2.88788310831243 2.27897159403021 4.78794566934759 14.1673549825495
-2.78987633098255 -6.41605507243763 -7.60142074931752 -11.9749425541271 -4.08602272380482 -6.43837295879017 -13.2672895084728 -9.07927070964466 -10.7225927006115 -9.51647888530384 -10.2766049991954 -2.73730789531361 -4.69810425151478 -3.13104759563099 1.1547361720692 1.00498641620983 0.632576595653187 3.07449687610973 12.7702838290821
-4.05157620690086 -7.52497823021629 -9.56076199791648 -12.3646426894448 -4.00147015831687 -5.85699803612449 -11.5462547042153 -6.81540448448875 -9.7530761458657 -8.85639340660789 -11.1643386580727 -2.52955205223777 -4.85708768151023 -2.44170529625633 2.10559122779152 1.78290217139504 0.850479533455587 4.00534384467385 13.5786947510459
-1.36076987873424 -4.03982413898815 -6.70176566730846 -9.48038352619518 -3.30378211628307 -5.75135291706432 -11.3693662990223 -7.71782363544811 -9.84764732014049 -9.35611404072155 -9.29815543781627 -2.03001845966686 -4.4359804500233 -1.54806769977916 2.56789528239857 3.29678093303334 1.14073692668568 2.90885578502308 14.8749025951732
-1.58710977380926 -4.7671539480036 -6.23153802698309 -10.3548271352595 -3.16199037378485 -5.66438791101629 -12.6824199849909 -9.54817125147039 -9.6015045339411 -9.69518396204168 -8.67294999902899 -1.7496864492243 -4.56591913049871 -1.92140123193914 2.26504972631281 2.72418096715754 1.42073896581476 3.62797907049006 14.7200124567205
-4.52055366689509 -7.81450660878962 -10.7880917375738 -12.2900715654547 -4.83100898916071 -6.44226463491266 -12.6924687212164 -8.03509147817438 -9.89174469167536 -9.01634987050837 -9.36062629873102 -3.1146183794195 -4.35695846731013 -2.40316780263727 1.71284667795355 1.39668266122991 0.668752592260187 3.50839511697943 12.7799271756952
-3.18481933420355 -5.83449279611761 -9.0528937513178 -11.3430586988276 -3.50987350290472 -5.83521377390081 -12.397536390478 -8.44646941965276 -11.1895304853266 -9.76730644052679 -9.04096519296819 -2.05221664255316 -5.16253768747503 -2.75765525644476 2.0742920702154 1.63725174123591 0.124892122095282 2.78626907522028 12.0928200548345
-2.34547755501487 -6.37828776619651 -8.4686655738137 -11.6633524634621 -4.15040347359397 -8.05277392647483 -13.4251608588479 -9.45759532234885 -13.6017203070901 -10.5088209845803 -9.26667926094749 -2.55916354439475 -4.2817530371926 -2.53019664070823 1.95842602469704 1.00042011954568 0.333635833046653 3.23472550132058 12.5593562386253
-3.93196704170921 -5.5984881140969 -8.486665985801 -10.9740145423196 -5.1868670203469 -6.56855609200218 -13.1634295203469 -8.97517993233421 -12.9803259589455 -11.1381037452004 -11.2474978186867 -3.37018992684104 -3.81324412605979 -2.53131320259788 1.61863682486794 1.80767605521462 1.02259609915993 3.10962937094948 14.9411937973716
-3.347776222229 -7.80258541107178 -7.20576839447022 -12.9584901809692 -5.49729518890381 -7.68119029998779 -14.7920072555542 -10.8511922836304 -12.0373018264771 -8.92229061126709 -11.151939201355 -4.07908229827881 -4.75634174346924 -2.91123371124268 0.725532722473144 1.55140132904053 0.823072624206542 2.64348239898682 14.7809268951416
-1.71010567058216 -6.09494377483021 -5.30764366496693 -11.1803929935802 -4.40508247722279 -6.2189843784679 -13.7546517979015 -10.3504827152599 -10.9171159397472 -8.8328874241222 -10.9955003391613 -3.35696197856556 -5.06847931254994 -2.88591171611439 1.17644904743542 1.20464728962292 0.686788784373892 2.77038119922985 15.181686149944
-3.08568012064153 -6.98364841287786 -5.9999905759638 -11.9957123929804 -4.39094173258001 -6.4620152646845 -12.437349432165 -7.66150867288763 -9.52031719034368 -7.88402187174017 -8.69487773721868 -1.6865082914179 -3.24267017191107 -0.460113638097589 2.8337439363653 3.89493072683161 2.27170742208308 3.77032840902155 15.3972035711462
-2.16426134109497 -6.64063119888306 -8.20599794387817 -11.1664853096008 -4.73747110366821 -6.54003190994263 -13.3403782844543 -9.47354173660278 -11.8330845832825 -9.54359483718872 -10.0069394111633 -2.52241373062134 -4.80562448501587 -1.92556047439575 1.68713331222534 1.87195539474487 2.1777491569519 3.62596845626831 14.9144058227539
-1.2124962980097 -4.16847659891302 -7.17122127359564 -11.5008759671992 -5.64481593912298 -5.54539539163763 -13.6891865903681 -10.7016949827021 -10.5325074369257 -8.28284122293646 -10.6120305234736 -1.96904994791204 -3.96570445841009 -2.21403362100775 1.96449611837214 1.91546772176569 1.76400707418268 3.36287830526178 14.4072980707342
0.858534336090088 -2.35402250289917 -4.95809316635132 -9.75228643417358 -3.98183965682983 -3.97632741928101 -12.1869921684265 -8.63640546798706 -9.01206350326538 -9.45774602890015 -10.8018355369568 -2.16160154342651 -4.32431554794312 -2.89854574203491 1.85288286209106 0.5887131690979 1.05808877944946 2.99138879776001 13.6564736366272
-1.02553379752419 -4.19334233023904 -6.74781429984353 -10.7554589531638 -5.85178959586404 -6.01165402152322 -13.6093865654685 -9.34819805838845 -9.53854382254861 -8.81420529105447 -10.7765866539695 -1.95055210807107 -4.29225552298806 -2.17767727591775 2.53244101784446 1.42330729744651 1.43843447945335 3.81473052284934 14.998330710151
-0.91535684412176 -6.06728288477117 -5.84060403650457 -11.5761081868952 -4.62085077112371 -4.88987466638739 -13.0009662801569 -9.4974834615534 -9.97405549829656 -10.7386562520807 -12.0418026143854 -3.30726358240301 -4.62978669946844 -3.50484391992742 1.1310565775091 1.00780180150812 1.1907604044134 3.04254320318049 13.814794809168
-0.760266009244052 -4.46385640231046 -6.69173115816983 -11.4082800778476 -4.69299573031339 -4.47902554598722 -12.5034052762118 -8.91225880709561 -9.98569363680753 -11.7651316556064 -11.5831992062655 -2.73358220187101 -4.22547787753019 -3.20346135226163 1.26032000454989 0.385070141878995 1.28949671658603 3.02971964749423 13.9158237543973
-1.91861565329812 -6.08372147300027 -6.92910034873269 -11.8925822518089 -4.35370285727761 -4.2203143379905 -11.9155658028343 -9.34632904746316 -8.73972161032937 -9.88408692099831 -11.6888011238792 -2.46510918357156 -3.88963349082253 -3.16443093039773 1.81934516213157 0.541667626120827 1.88837020180442 3.60528723976829 14.2510511138222
-2.17147561853582 -6.42894288843328 -6.34796258752996 -11.4761268789118 -4.76606294458563 -5.41885301416571 -12.5322334462946 -8.40310594385321 -11.5621044332331 -10.0752403432673 -11.0679199392145 -2.59496805017645 -4.45512697046453 -3.07431527918035 1.58647611791437 -0.155362337285823 2.15478780919855 3.61496332341974 13.6291430299932
-0.0253987572409891 -5.87626888968728 -7.84095814444802 -12.9767442009666 -5.68481114127419 -6.21503117301247 -12.962317015908 -8.8616566918113 -10.014542128823 -11.3766656182029 -11.9655251763084 -3.84635784842751 -5.64138844229958 -4.63822224356911 -0.0117249748923562 0.139705155112527 0.248208496787331 2.18982074043968 13.3473958709023
-2.4489110513167 -7.63251815275713 -10.9826844735579 -13.3730138345198 -7.65939078764482 -6.97125754789873 -8.96223769621416 -8.60068641142412 -15.7237847848372 -13.8754571481185 -8.09336600737138 -3.95672545866533 -4.70145545439287 -3.31282935576005 0.350020070509476 3.21364655061202 0.874846120314164 1.40946831269698 11.4150272802873
-1.98830682581121 -6.25090486353094 -11.1330116445368 -12.4534137899225 -8.66054231470281 -6.54370958154852 -9.1618259603327 -8.61052591150457 -15.4126632863825 -13.4722374135798 -9.31969720667059 -4.5346172506159 -4.48104936426336 -4.45246202295477 -0.324124162847344 1.8384410684759 1.2786094492132 2.2269737070257 13.1443516557867
-1.54453411969272 -6.5022501078519 -10.8626493540677 -13.3055185404691 -8.65717068585483 -6.49771443280307 -9.26860943707553 -8.55709210309115 -15.7046350565824 -13.9510606852445 -8.92637196454135 -4.47940388592807 -5.14951077374545 -4.70897618207065 -0.858786973086271 1.38214739886197 0.720715132626619 1.63230380144986 12.1837769421664
0.363371562957763 -5.82892541885376 -8.64049654006958 -12.4773819923401 -6.70699243545532 -6.80104570388794 -9.01166849136353 -10.9547245979309 -16.7179177284241 -14.5017693519592 -9.49212961196899 -4.46864061355591 -6.13214998245239 -4.91280488967896 -0.51426820755005 1.15193433761597 -0.773782062530518 1.50447721481323 11.3378030776978
1.68086011193015 -3.77701227881692 -7.47149126746438 -10.867676188729 -4.39521448828957 -8.31595080115578 -9.73861544348977 -10.1783794663169 -16.0958885452964 -15.6499199173667 -7.3925594589927 -3.51501505591652 -6.98270838477395 -2.99596636512063 0.73924023888328 1.77315861962058 0.910831043936991 3.13210637352683 12.9288554885171
0.698730546777899 -4.34971229379827 -8.59560195749456 -12.3205775434321 -5.66299621408636 -9.11522666757757 -11.4624232465571 -9.92088119333441 -16.8743552381342 -14.6980513746088 -7.51091949289495 -3.77798644846136 -6.51428596323187 -2.73118392770941 0.407550889795477 2.29232986623591 0.493143159692938 2.49333770925348 10.9472952669317
1.20242323441939 -3.48873506025835 -8.17806992964311 -10.5558622880415 -4.78072724775835 -7.45271096663042 -11.2358835740523 -8.56680665449663 -15.2486094041304 -14.1391466660933 -7.12277780012651 -2.88767419294878 -4.79214463667436 -2.04042802290483 1.70316137834029 3.14613356156783 0.468725343184037 3.60182108445601 12.1445843176408
1.88621437766335 -3.38728797219016 -6.44031226418235 -11.0329712607644 -4.91351020119407 -8.45400893471458 -11.9001225211404 -9.34977614662864 -15.7349213340066 -12.8558071830056 -7.95154464028098 -3.60721289894797 -5.92333113930442 -2.65529715798118 0.972628714821557 2.54942810752175 0.379872443459252 2.64208901145242 12.3881365082481
0.283337714455346 -2.67872321388938 -8.43742835304954 -10.5060967185281 -4.06504523537376 -3.34051024697044 -7.13223922035911 -5.44274794838645 -11.2788552024148 -10.3604496695779 -6.10048186562278 -1.39852797768333 -5.28929030678489 -1.45378196022727 2.76870453574441 3.81729805686257 0.426844718239526 3.56009590842507 11.5659514687278
-1.36528240550648 -4.11158787120472 -10.6130317341198 -11.6569942127575 -4.91283642161976 -5.55115543712269 -7.59243809093129 -5.7562106739391 -12.0099547993053 -10.3438819538463 -5.97950016368519 -1.78834377635609 -5.48610721934925 -1.92907558787953 2.10209430347789 2.89734138141979 1.33847392689098 2.8319240916859 10.7806478847157
-2.27155931646174 -4.45836122686213 -10.276144582575 -12.2899137323553 -4.10052545720881 -4.00262506658381 -5.89761980230158 -4.13029726201838 -10.1711145227606 -7.39604814702814 -4.87661607915705 -0.263594228571112 -3.76637323552912 0.628995340520685 4.95545331781561 4.76068250482733 2.90244046991522 5.20706216638738 13.2721580678766
-3.24951469247991 -5.53934776132757 -10.4976283246821 -11.716721647436 -4.93116485422308 -3.99844657724554 -7.02866279428655 -5.37399207895452 -11.4517337018793 -10.8630934888666 -5.75133239572698 -1.4995776349848 -5.33639060800726 -1.13392173593694 3.11637962514704 3.52410877401179 2.11578071767634 3.84956348592585 11.2003167932684
1.53565678163008 -3.08150973753496 -6.88017383055254 -11.0616084619002 -3.27568736509843 -4.44131389097734 -5.2961989922957 -3.83892550901933 -10.7094489617781 -9.17127528624101 -4.74019351439043 -0.468445925279099 -4.78207698301836 0.42893299622969 4.34630474610762 4.84282669587569 0.472079129652542 3.93886360688643 14.6894851641221
-1.37830449017611 -6.8260984507474 -8.80479527386752 -12.9487924662503 -4.4119196024808 -6.19529820355502 -6.82567883404818 -4.90232754620639 -11.3568945017728 -9.9778490153226 -4.30666066083041 -1.07704258832064 -3.45349980267611 1.07675456133756 4.34326361742887 6.60603140917691 1.75166415301236 4.44143580523404 11.4144878300754
0.985323645851828 -6.63268973610618 -9.70876433632591 -13.7506821372292 -6.142503044822 -7.61193396828391 -9.19459845803001 -7.75205733559348 -14.2334244467995 -11.8140480735085 -7.99062659523704 -3.8196442343972 -7.16375281594016 -2.55771567604759 1.74851868369363 1.18873856284402 -0.721999428488992 2.53764603354714 10.6272341988303
2.90481028123335 -3.84729543165727 -6.36488500074907 -10.4021565003829 -3.04647221998735 -4.91288724379106 -6.44938054518266 -4.64194074110551 -11.1641270204024 -12.1147285981612 -6.49921384291216 -1.59123959974809 -5.93629994825884 -1.43685117201372 3.14523253007368 3.51553759141402 -0.0684544129805147 3.73696360154585 12.6171339468522
-0.375228274952281 -7.28220116008412 -10.7107289921154 -13.6528772007335 -5.68395172465931 -5.52029358256947 -7.45192657817494 -5.06989609111439 -11.4398931156505 -10.4665139805187 -4.96746956218373 -0.994304050098766 -3.21334015239369 1.41008819233287 4.40695155750621 5.60832370411266 3.76406253467907 6.01898921619762 11.6297179568898
-1.64590077833696 -9.45722585157915 -11.4103031678633 -14.2045937104659 -6.50832753614946 -6.77667622999711 -8.47091489271684 -6.0395451112227 -12.2230759187178 -10.7411613984541 -5.99255757765336 -2.07588391737504 -2.8657284303145 0.617465920881791 3.47623915238814 4.51844210191206 2.92954248948531 5.47425932450728 10.6555914358659
1.15084471269087 -5.50759683088823 -8.87071786360307 -12.1492613358931 -4.32664666609331 -5.06176934675737 -7.0765646501021 -4.79274354414506 -11.5528353257613 -10.300124983354 -6.92629800276323 -1.85867104963823 -4.56222329573198 -0.546632628007369 3.65433229966597 3.87267794175581 1.82947744889693 4.61611761613326 11.1333629087968
-1.90421726053411 -8.10746051614935 -11.8085847074335 -14.4759202176874 -6.33475925272161 -7.16118099039251 -8.81177570169622 -6.6781888181513 -13.1864381009882 -12.47893001383 -7.7554536039179 -3.15172435587103 -4.59051563089544 -1.42962123697454 2.36409042531794 3.0662655656988 1.55302570516413 3.60157440358942 10.2837452715093
-0.788599976626308 -7.16741085919467 -9.81537152203646 -13.6364507761869 -5.27417660626498 -5.85216999920932 -7.80425740155307 -6.6382322398099 -12.7805891123685 -12.0971002665433 -8.16655636700717 -2.89694882306186 -5.29756451520053 -2.44552136334506 2.43591975298795 1.57170771685514 -0.0863370982083396 3.29981516924772 10.468315115842
-0.511378253589978 -8.03494926799427 -11.1894807468761 -13.4634980808605 -5.83128067363392 -5.37804123271595 -8.07398887981068 -5.62126442302357 -12.0535878788341 -11.1535920750011 -7.87732597697865 -2.52168747295033 -4.81275459636342 -2.16148468364369 2.56929401050914 1.79239181171764 -1.59725090373646 3.65567020069469 10.6224747050892
-0.0800653977827608 -7.06320634321733 -7.46692719893022 -12.354841856523 -3.82689919905229 -6.42259469465776 -7.09429040388628 -5.72860017256303 -12.4166800065474 -11.2854029221968 -6.76692452864214 -1.8692175431685 -3.76300492720171 0.253732057051224 4.17266401811079 4.15323099656538 1.66563162370161 5.81629213853316 12.3468006567522
-0.296442647413773 -8.17347969575362 -9.01812424226241 -12.8052488760515 -5.00381531281905 -6.74299873872237 -7.82670654817061 -6.09972443147139 -12.6662641958757 -12.6860166983171 -7.25120796723799 -2.41169800324873 -5.30143417878584 -1.67722763581709 2.70522246794267 2.83613715605302 0.418452600999313 4.11369643644853 10.6653107209639
0.506492233276369 -5.68616714477539 -9.78298988342285 -13.0746444702148 -5.36447944641113 -6.26803436279297 -8.44926109313965 -5.85303153991699 -12.3570541381836 -11.9557632446289 -7.46207084655762 -2.51673164367676 -5.34096374511719 -1.79035224914551 2.16460762023926 1.96169815063477 -0.282568359374999 3.36780605316162 9.73584995269776
0.292404564944182 -6.56466635790738 -9.54524954882535 -12.7000595006076 -5.08968314257535 -6.1499248417941 -8.07982596484097 -5.86620482531461 -12.1646705540744 -11.1511913212863 -7.36756857958707 -2.71005972948941 -5.33949812975797 -1.56525000658902 2.5326284495267 3.10942974957553 0.24454537304965 3.70217648419467 10.1676925745877
1.16667986783114 -5.96233510104093 -6.73925351229581 -11.5771822842685 -3.9072565945712 -5.6448111447421 -6.28644513216886 -5.27477788058194 -12.1113543423739 -10.4571776303378 -4.32828473177823 -0.824294558438389 -3.27815198031339 0.0568280306729392 4.44802237423983 4.54554129513827 2.37582636746493 5.91685439023104 13.3817782488736
0.519146399064496 -6.19139437241988 -7.45425753159957 -12.2010684446855 -3.91883043809371 -6.07362131638961 -6.07213549180464 -4.52919725938277 -11.4190040068193 -9.64651255174117 -4.12384371324019 -0.794475121931598 -2.41050295396285 1.56903882460161 5.68343968824907 5.32160039381547 2.65547223524614 6.73720689253373 14.2077779336409
-0.15160464373502 -5.13219737139615 -6.45773982134732 -10.6547593983737 -2.94180583086881 -6.45827387896451 -6.93848132220182 -6.23923586932096 -13.3006715687838 -11.756190291318 -7.53126811114225 -2.55731486407193 -4.74275683489713 -1.97577189532193 2.82265950116244 2.76296711834994 1.93010617169467 6.28510952862826 13.7854890910062
-1.63689991344105 -8.05051990855824 -11.6499080311168 -15.1144218098034 -7.07618328441273 -9.18951794017445 -8.97891422618519 -7.13427158702504 -13.8717383991588 -14.0048026691784 -6.81653400767933 -3.50181766856801 -4.35812755931508 -1.48049351085316 2.67739776264537 4.31221393238414 3.64023212086071 6.64672092090953 11.2573037494313
0.698919599706475 -2.76320617849177 -5.97827118093317 -8.43866699392145 -3.44659393483942 -6.37800377065485 -13.2936531847174 -9.82249992544001 -11.0707566087896 -7.2783505266363 -10.0982319658453 -1.89933174306696 -4.25042122060603 -2.16668098623103 2.39712936227972 2.34729606455022 -1.18009155446833 1.8254149610346 13.9474270994013
-0.0423971522938125 -5.40166152607311 -7.27831519733776 -10.1709810603749 -3.98189414631237 -8.01006759296764 -11.6257120479237 -8.46812499653209 -13.9514681209217 -9.35229171406139 -12.9446207393299 -4.10206473957409 -5.81143439899791 -3.19678558002819 1.03801475871693 1.29356132854115 -3.07774604450573 -0.0488382686268203 12.6955159794201
1.71655413020741 -4.94136289249767 -5.72076467167247 -9.59119657169689 -3.90448621403087 -7.51430753361095 -13.7919545520436 -9.64079335819591 -13.2554097522389 -10.4816060413014 -12.6055474628102 -4.92469075809825 -6.99717000614513 -4.64908078800548 -0.0699982989918091 -0.299049888957629 -3.84714177738536 -0.345253502238879 12.2828635822643
3.36778420535001 -4.40709811123935 -6.15670901211825 -9.08088618191806 -3.77567606839267 -7.38486605557528 -13.7404721346768 -10.9068959322843 -10.7267067995938 -9.1532357302579 -12.7876313296231 -4.37664347561923 -6.02704554471103 -3.59835749539462 0.974764529141513 0.936022463711826 -2.59877329739657 0.247509661587802 12.2236725720492
1.34847067052668 -5.61824609583075 -7.04052354639227 -9.87413980310614 -3.73881532495672 -8.38217546289617 -14.4302120382136 -11.0013084585016 -14.9037342244929 -11.9511127645319 -13.2572689229792 -5.14891435449774 -6.0398044759577 -4.31914521997625 -0.0750580007379718 -1.17777063196356 -3.81681443994696 0.222753507440739 12.2633890932257
1.42207689285278 -5.74153928756714 -6.9969199180603 -7.28671102523804 -2.42758207321167 -7.82913618087769 -13.137016582489 -9.8622820854187 -14.2678626060486 -11.6321661949158 -13.4867308616638 -5.70292501449585 -5.88117055892944 -4.75811223983765 -0.630405712127686 0.0615860939025872 -3.85206060409546 -0.601467418670655 12.3326127052307
3.8324183810841 -2.77182299007069 -1.17496591914784 -5.8988581310619 -2.07311922420155 -6.99425417293202 -13.0858622204174 -10.5260935436596 -10.7756834637035 -11.4210310589183 -13.3673926006664 -5.74802690852772 -6.20653635371815 -4.92801386226307 -0.310931266437876 -0.731905997883189 -2.80074793208729 -0.288563789020884 10.8996428836476
3.90037280862981 -3.78282230550593 -3.81980961019343 -7.72831791097468 -2.70432727987116 -7.19787090474909 -13.2970415895635 -10.8633753603155 -9.49523800069636 -10.934635812586 -11.9383894746954 -4.81736248189753 -5.48671024495905 -3.22065418416804 0.771569555455986 1.63354236429388 -0.370917016809639 0.497262304479424 12.3995369130915
2.87748135653409 -3.65908823880282 -4.48233614834872 -8.13888560208407 -2.75105105313388 -7.3592530337247 -12.6441918459806 -9.88606463345614 -12.8393860903653 -12.1962929812345 -11.5004292574796 -4.16201601895419 -5.48995982083407 -3.8716813174161 0.892627612027255 0.8453425320712 -0.598289593783292 0.769918337735263 11.5872005375949
1.37925773967396 -5.33109801899303 -5.5898908961903 -8.90433639179577 -3.86746352802624 -8.55316489826549 -14.4627165187489 -11.4597982753407 -10.345071255077 -9.76644462238659 -12.1652407039296 -4.60297149311413 -4.80450004230846 -2.89705032001842 1.26629501689564 1.18604141582142 -0.371308742869985 1.28734260905873 13.0084343563427
3.05614346590909 -3.25527220639315 -3.02310400876132 -7.01546889218417 -2.56410628232089 -8.46328383359042 -13.573263463107 -11.2895205584439 -10.8386176196012 -10.4508288470182 -11.7044699755582 -4.22254401120273 -4.80707770260898 -2.2910063830289 1.24713486758145 1.98032921877774 -0.76314955624667 3.21887368288907 13.9661347302524
3.88720941543579 -1.46636343002319 -0.837008953094482 -6.90232419967651 -1.16957235336304 -7.21095418930054 -12.9416499137878 -10.5850405693054 -11.8621420860291 -8.53169393539429 -10.768449306488 -2.95373296737671 -4.27316236495972 -0.635289669036865 2.8550124168396 3.50991010665894 1.04465913772583 4.60410928726196 14.8775923252106
2.47961346886375 -2.81215365149758 -2.31176264502786 -8.08323366858743 -2.87893564917825 -8.66786463477395 -13.718718364022 -10.2300308487632 -13.4583843491294 -9.21090777137063 -12.0742004654624 -4.48032458045266 -5.20762522437356 -2.51704867102883 1.22715298912742 1.68420331261375 -1.95494921424172 2.96212880394675 13.4256393172524
1.98865417133678 -3.5357122074474 -3.3692140232433 -8.55131813396107 -3.1238355289806 -8.6037053715099 -14.1147451053966 -11.0159692417492 -13.6855535160411 -9.38942619670521 -12.3394555698742 -4.64601036418568 -5.6631536136974 -3.00055405009877 0.886075054515491 1.1696157802235 -1.36182686198842 2.52007774006237 13.8321404803883
2.38467410694469 -2.44318004954945 -3.42628666270863 -8.01229664195668 -2.56423183787953 -8.50877567638051 -12.2601623188366 -8.31282039989125 -13.8542174946178 -9.54303165782582 -12.5287341724743 -4.6602935444225 -5.414321864735 -2.58013531077992 0.921541248668323 1.25542071949352 -1.33710476268422 1.46603587757457 13.9417009700428
3.99301811565052 -0.438622509349475 -0.661358867992053 -6.48846152912487 -0.867640529979358 -5.90378669391979 -12.0620279658924 -8.33538344990123 -12.0220709193837 -8.54443458210338 -11.2767553676258 -3.68219665180553 -4.68409255634655 -2.76512244831432 1.74481483806263 1.11411568034779 -1.40137771259655 3.36155220378529 12.903609717976
3.23274629766291 -2.87815934961492 -1.47754175012762 -6.35813409631902 -1.60343248193914 -6.29967004602605 -12.2680061513727 -9.34249574487859 -12.0080249959772 -11.1484287435358 -10.6052883321589 -3.37163812463934 -4.33458978479559 -2.04222947900945 2.20609586889094 1.51415746862238 -0.721630876714531 3.24610727483576 13.3164245432073
2.80198602676392 -1.92096586227417 -1.09308881759643 -5.62467641830444 -1.46798582077026 -6.89581174850464 -11.5676657676697 -7.81288213729858 -11.0423075675964 -7.77415342330933 -10.5239207267761 -3.30736799240112 -4.58534498214722 -1.86532278060913 2.22614221572876 2.10890893936157 -0.669632625579833 3.93838148117066 14.0591600418091
3.18620341907848 -2.45978123057972 -2.66666752208363 -6.17543941844593 -1.93892628062855 -6.618175090443 -12.3564696918834 -9.00167805064808 -13.2398677479137 -11.3526416431774 -11.0945487629284 -4.29864460338246 -5.07766682017933 -2.47718006480824 1.60539668690075 1.18728107105602 -0.485219539295542 3.30621474872936 13.025304256786
3.53269516338002 -0.632598530162465 -0.186084400523793 -4.93621791492809 -0.631467472423207 -5.68915141712536 -11.1357132304798 -7.91147578846325 -8.24460757862438 -7.50828708301891 -10.9572731364857 -3.28573001514782 -4.39688457142223 -1.75449908863414 2.47058140147816 1.52652965892445 -0.456349979747426 4.24704681743275 13.2681053768505
3.37680286927657 -1.24649100737138 -2.17975097136064 -6.31618171171709 -0.932842783494429 -6.0655255837874 -11.8977513833479 -8.9415078683333 -7.60100608305498 -8.82754950956865 -10.2226853890852 -2.68943076567216 -4.43030219511552 -0.944954447312789 2.76967758698897 3.33376259370284 0.637795873121782 3.90902180238204 14.3398293928667
3.57417669296265 -1.37000093460083 0.452777767181395 -5.35737810134888 -0.387714481353761 -5.72167024612427 -11.3769951820374 -8.95443162918091 -11.8305188179016 -8.67915735244751 -10.8659077644348 -2.87743005752564 -4.25564966201782 -1.51257333755493 2.52849378585815 2.56769933700561 0.1994647026062 4.2672833442688 13.7554997444153
3.22044819918546 -1.18730669888583 0.394325915249912 -4.91854792508212 -0.778504666415127 -6.03551226529208 -11.8423550692472 -8.71526652249423 -11.5511143771085 -7.55965548428622 -10.3133957949552 -2.63576441678134 -4.13889628323642 -0.942241009798916 2.84375065890226 2.52886838045987 1.05489796725186 4.93203705874356 14.4865447911349
4.44375520185991 -2.19458097978072 -2.47352499528365 -6.60029310746626 -1.14980787797408 -6.42100424333052 -11.874329514937 -8.08218664689498 -10.5735387281938 -8.05482763810591 -11.2855996565385 -2.84868902726607 -4.00432104630904 -1.23525328202681 2.65652375654741 2.44413476423784 0.8135347886519 4.68205457167192 14.2354870362715
2.65996514233676 -1.58491934863004 -1.9784835728732 -6.43572272387418 -1.31506194201383 -6.79165114489469 -12.1939643773166 -9.01224364367398 -11.2306293400851 -7.13758124438199 -8.99071730700406 -3.05054892626676 -3.63505782214078 -0.422277823361483 3.0717865076932 2.79052697095004 1.57599411877719 4.72017537030307 14.1960917559537
3.04180294383656 -1.07032722126354 -0.934041439403188 -5.61556190143932 -0.984820782054555 -5.65036338459362 -11.8592466701161 -9.35148566852916 -12.0227674831044 -7.11470740925182 -9.2080606807362 -2.60809463154186 -3.42686980854381 -0.987853466380727 3.1465821873058 2.12323051799427 0.931767047535288 4.51057964671742 13.7844286571849
2.42078685760498 -1.28659915924072 -1.42561626434326 -5.48882961273193 -0.810078620910645 -5.88899517059326 -11.797926902771 -8.57355213165283 -11.7198534011841 -9.40893268585205 -9.99301052093506 -2.87392139434814 -3.87449741363525 -1.02064037322998 3.16204833984375 2.57815837860107 1.03092098236084 4.84900665283203 13.6872773170471
3.48375468687578 -0.718685574965043 -0.749088712172075 -4.99933094544844 -0.0175919012589887 -4.94525951905684 -10.6712517218156 -7.58712811036543 -10.8936218695207 -7.68971294923262 -10.0680889563127 -2.09448093934493 -2.99508137269454 -0.587093778090043 3.37939315275712 3.54897170500322 0.987145952744918 4.93656783537431 13.8036757035689
1.74293955889615 -2.79661122235385 -3.42870274457065 -7.46377125653354 -2.19672337445346 -6.38550702008334 -12.8614591685208 -9.92493954571811 -11.2434057322415 -8.79866543683139 -10.5422300425443 -3.314256104556 -3.87091580304233 -0.817832383242521 2.51422175494107 2.21881159869107 1.33289584246549 4.79869422045621 13.8337798985568
1.03459223833951 -3.3981012431058 -4.60059681805697 -7.64166775616733 -2.95029965313998 -7.61952725323764 -13.3528760996732 -10.7890295115384 -11.9367498484525 -11.561196717349 -10.8845914927396 -4.24818745526401 -4.03564968976108 -1.36848011883822 2.04297503558072 2.64524325457486 0.810082045468416 3.79496249285611 13.5738321217624
0.26506653699008 -4.27458914843472 -5.09502562609586 -8.78504714098844 -3.05070265856656 -8.04982337084683 -13.6232849034396 -9.69665679064664 -14.9227424534884 -11.0677066716281 -10.4811511906711 -3.97670325365933 -4.17723044482144 -2.27764853564176 1.76554718884555 2.05478325757113 -0.455485907467928 2.9725288477811 13.1651863184842
-0.643441130898214 -4.32527058341286 -3.23427288749001 -7.28266232230446 -2.97389691092751 -8.10417072989724 -13.6589307091453 -9.63460819937966 -15.0501660607078 -11.1884373924949 -10.9530782006004 -4.31257908561013 -4.43071644522927 -2.08525173880837 1.30786044380882 2.13739306709983 1.04665286324241 3.36498935005882 14.4736338355324
-1.12451090379195 -5.63272013230757 -5.13941301866011 -9.95256723924117 -4.20506014390425 -8.93729509873824 -14.6552459196611 -11.4434195951982 -13.4309627012773 -9.30983843369917 -11.1980792479082 -5.15829004807906 -4.4451285795732 -2.793378014998 0.680258612199264 1.20851598219438 -0.652493615583939 2.24107251600786 13.7010921044783
0.135289322246205 -4.01331793178212 -3.99592100490223 -8.11906896937977 -3.39209257472645 -8.30923735011708 -13.8075817715038 -10.9786614071239 -13.2327774654735 -9.77283369411122 -12.3324059139598 -5.62984548915516 -5.56056867946278 -3.84424101222645 -0.162871230732311 0.758446823466908 -1.20450674403797 1.70079911838878 13.1344395984303
0.728195225108752 -2.57475086558949 -2.70193859447133 -7.67684170116078 -2.27190967906605 -7.49857708324086 -12.8609237324108 -9.59053036082875 -12.9218597065319 -8.84609791148793 -11.3232993732799 -3.98165699351918 -3.72975536693226 -1.80758663524281 2.49132636677135 2.0473709453236 -0.370180095325818 3.17575839649547 14.5463450301777
0.688893110101873 -3.67737504785711 -2.94045564478094 -7.77561113184149 -2.75111886804754 -8.65438005273992 -13.7422439748591 -10.1944153005427 -12.8223659688776 -9.1675445730036 -12.3227131063288 -4.98724481409246 -4.97165986841375 -2.88083001917059 1.25096204931086 1.95562055761164 -0.829133241826838 1.75888708288019 13.2549412553961
-1.18107680407437 -6.09343413439664 -5.68881301012906 -7.58140639391812 -3.64983252612027 -8.5394828709689 -13.6667716893283 -10.2321575078097 -11.3551967534152 -7.74215773669156 -9.36462287035855 -2.92092017260465 -4.75334242907437 -1.30379180041226 2.58978291424838 2.9405614939603 1.77035637768832 3.26414891156283 17.3087946978482
-1.3561919038946 -6.01421955282038 -5.27873829061335 -7.91456058675593 -3.62356022054499 -9.21534565145319 -13.8510687654669 -10.0125220125372 -13.8796141451055 -9.30912235433405 -9.4119551485235 -3.41449764425104 -4.15430477315729 -1.18460109884089 2.37689754312689 2.93792793100531 2.58017513101751 3.90837928598577 17.9624840313738
-0.747856044769286 -5.51024236679077 -6.32804098129272 -9.7823676109314 -4.28881635665893 -8.57176389694214 -14.0474566459656 -11.8599108695984 -9.84614362716675 -9.04868307113647 -11.1411131858826 -4.08771696090698 -4.50383176803589 -2.18188848495483 1.63913927078247 1.42691621780396 0.845773792266847 2.84186754226685 15.7653995513916
-1.69192137284712 -5.62900366349654 -6.32128729386763 -9.74451460404829 -4.28944220109419 -8.82871260209517 -14.3379498915239 -10.5725709394975 -12.7916394667192 -7.2770787672563 -11.6968366102739 -5.17243017716841 -3.90614332719283 -2.97151960893111 0.952098707719284 1.63902078108354 0.262990812821823 1.72882638411089 15.2228535218672
-0.649791708859532 -4.55058478442105 -6.30967711535367 -9.14367293444547 -2.99306677904996 -7.38113211718473 -12.1993026646701 -8.5675201329318 -9.53922652331266 -5.32910346117887 -10.3840255650607 -3.33404730883512 -3.4587383183566 -1.7174053105441 2.43081475171176 2.01824952038852 1.35721779736605 2.97906876477328 14.7397804346952
-2.07445396076549 -5.78620971332897 -9.17726195942272 -10.4862943996083 -4.21657050739635 -7.99308646808971 -13.6133886684071 -9.57301009785045 -11.2089716304432 -5.59609855305065 -10.3414064754139 -4.04145873676647 -3.5631891597401 -2.0738092769276 2.12535797465931 1.30936752666127 0.488879550587047 3.05061375011097 13.9756983410228
-2.42957355325872 -8.81218768900091 -8.15704967325384 -10.4627213651484 -4.80072833841497 -8.83950855081732 -13.714037435705 -9.00320293253118 -12.5659413511103 -6.55896617716009 -11.0868420774286 -4.11505557840521 -3.36992503946478 -2.19068195169622 2.30312679464167 2.15190838033503 0.129619104211979 3.22349498922175 14.6266279047186
-2.45833806991577 -8.32943372726441 -8.26131277084351 -9.80505590438843 -4.47647695541382 -8.32310132980347 -13.9748442649841 -9.9179690361023 -12.4250815391541 -6.06887273788452 -11.3947966575623 -4.20518522262573 -3.66577558517456 -2.37159566879273 1.91497774124145 2.0591103553772 -0.0584338188171394 1.84989137649536 14.3735057830811
-1.46053622852672 -6.35455249439586 -7.68477367054333 -9.65382693897594 -4.41714786182751 -8.53696368824352 -13.9831077922474 -9.97772143970836 -12.0870506633412 -6.36666225086559 -11.256812321056 -4.38658069263805 -4.27317927967418 -3.83626102100719 1.01317287791859 0.501341594349253 -0.870028721202505 0.970122111927378 13.7958815227855
-1.9169433073564 -5.66584276719527 -7.58616709275679 -9.95010637803511 -4.11401056809859 -7.91296648545699 -14.4565665678544 -10.4212920622392 -12.2548148588701 -6.61004137559371 -11.5852630095048 -4.75013613267378 -4.82002710862593 -4.02806162400679 0.942981009049848 -0.215271707014605 -1.60974955125289 1.34873700575395 12.7242271943526
-0.548182886297052 -3.78537885492498 -7.15661565607244 -9.53818647211248 -3.23876325433904 -6.34405652826483 -12.7092584783381 -8.35349218195135 -8.78143445795233 -4.52699605768377 -9.93340627496893 -3.89096967523748 -3.45531598871404 -2.28881589716131 1.52186067754572 0.24284799749201 0.00421388799493982 3.47360571080988 14.9153657739813
-0.570880863883279 -4.48687550804832 -5.92642590782859 -9.08880803368308 -2.97882649681785 -6.72883031151511 -12.2212333419106 -8.16590878746726 -9.47819134972312 -4.25557896874168 -9.63500211022117 -4.01072499535301 -2.74347493431785 -2.50155446312644 2.65819838263772 0.644832637093284 0.787839915535667 4.31674769141457 15.5882535240867
-0.0725693876093096 -4.09259845560247 -5.96130992716009 -9.28633548563177 -3.61718990152533 -6.37966396158392 -12.9764332944697 -9.47340061014349 -10.4578423673456 -6.25056316202337 -11.0129323179072 -4.04933978861029 -3.68119098489935 -2.73603488748724 2.1070837801153 0.4269079988653 0.0871786897832685 3.38307140523737 13.6882753198797
-1.42464769536799 -5.36576021367853 -6.53995073491877 -8.81981599981135 -2.90821397954767 -6.73969400579279 -12.5825551813299 -8.69432962590998 -7.70967233831232 -4.79153192693537 -9.79976785833185 -4.28770769292658 -3.22297228032892 -2.82173860723322 2.29962217157537 0.596274011785333 -0.127799398248847 2.75507890527899 13.8767672712153
-0.334968168085272 -3.73523481542414 -5.53158147985285 -7.26190336400812 -2.50248678380793 -6.62979658300226 -12.2789722269232 -8.50817831212824 -8.70346220189875 -5.59865148717707 -10.3324619119818 -3.75275190526789 -3.91749914342707 -2.42481573278254 2.49399129694158 1.00952760523016 0.571573656255548 3.11539499109442 13.9545153791254
1.05828610333529 -3.29328402605924 -4.69854220477017 -7.35332736102017 -1.8576246174899 -5.46765193072232 -11.4287725361911 -7.01772936907681 -9.57563838091763 -4.77752551165494 -8.54697856036099 -3.58215769854459 -2.85771044817838 -1.81500109759244 3.03935566815463 1.69550839337436 0.64215222272006 3.50539055737582 14.6816445914182
1.5359919981523 -3.49620213942094 -4.11665692762895 -7.33080831007524 -1.67711224989458 -5.74412885145708 -11.5642830415206 -8.60936513380571 -8.72784009413286 -5.52193227247759 -11.191415457292 -4.72396817640825 -4.25633779005571 -3.47611203627153 1.81025728745894 -0.846954016251999 -1.24401059584184 2.14099916978316 12.9651249365373
-0.205208873748781 -4.60832891464234 -5.55164442062378 -7.44346532821655 -1.20209226608277 -5.69233808517456 -11.6998892784119 -9.49664030075073 -11.2944231987 -5.92429456710816 -10.0843134880066 -2.65966138839722 -3.21743307113648 -1.42775068283081 3.20538892745972 2.26649370193481 0.00468530654907084 2.76704015731811 13.9720272064209
-0.00301830985329232 -5.38300411917946 -5.37337963797829 -8.15023319937966 -3.38404743888161 -7.98605816581032 -13.7237576744773 -11.636746337197 -11.6317605278709 -6.44134609915993 -10.4057835839011 -3.82596485831521 -3.58043949820778 -2.9159535668113 1.89647395394065 -0.261851241371847 -0.549605300209738 2.77634722969749 12.1680956580422
-1.83460904901678 -6.79561330621893 -6.15431119745428 -9.06983854120428 -4.72509481256659 -8.91114522760565 -14.5862627202814 -11.8047800237482 -14.2190675908869 -8.3451547796076 -10.8003187352961 -4.23059369867498 -4.31418706720526 -2.5062990361994 2.02422617132013 0.859669668024235 0.331517202203923 2.81828211004084 13.0990381067449
-1.72827587127686 -8.07195911407471 -6.84198436737061 -9.71881732940674 -4.83472309112549 -9.65224895477295 -15.1468835830688 -11.389023399353 -13.2687574386597 -7.16722354888916 -12.0781541824341 -4.15864429473877 -3.60119495391846 -3.26276836395264 1.42661037445068 -0.567373847961427 -0.0547605514526381 1.79705753326416 13.3274039268494
-2.50444125262174 -7.17688082781705 -8.44875620928678 -10.1061029347506 -5.52053927508268 -9.30489253130826 -14.9945135029879 -11.6144094380465 -12.8152131947604 -6.55640887347135 -9.35873889056119 -3.64453600970182 -2.65800761309537 -1.43489550677213 2.35951138409701 1.82733250531283 2.18982983502475 3.4166746226224 15.8274512377652
-1.44127127907493 -7.12632605812766 -7.21527335427024 -9.63295218727805 -4.84280249855735 -9.03442046425559 -14.8285603263161 -10.9711594321511 -13.1210140921853 -6.20948264382102 -9.56731841347434 -3.33655783913352 -2.96441314003684 -1.55040595314719 2.88335564353249 1.36167099692605 0.665864493630149 4.03850605704568 16.0684151909568
-0.911773499575528 -4.84720021161166 -3.80267697247592 -7.34348088177768 -3.02736836346713 -7.86995869549838 -14.0332487193021 -10.588165101138 -11.2614400950345 -6.50132923993197 -10.79583531293 -3.34337216290561 -3.27936726483432 -1.62269383343783 2.77638644305143 1.89774912920865 1.8903753193942 3.70229071703824 16.8760123881427
1.00151348114014 -5.20353603363037 -5.04786968231201 -7.64895725250244 -2.8205099105835 -7.83917713165283 -13.0107107162476 -8.52014446258545 -11.8657083511353 -6.58428478240967 -9.81367778778076 -3.01584339141846 -3.5811071395874 -0.834004402160645 3.27565574645996 2.54630565643311 1.68578624725342 4.58650302886963 17.5004916191101
-0.165937553752553 -6.03002751957287 -5.04875768314708 -6.8536206592213 -2.65321744572033 -8.26556790958751 -13.2216817248951 -9.79398740421642 -12.0021211017262 -7.0555478442799 -9.71065724979747 -3.63967145573009 -3.25233853947033 -0.740562569011342 2.75188814509999 2.83841692317616 1.66361032832753 3.98358332027088 16.8744690309871
-1.7292331348766 -7.67072330821644 -8.46826206554066 -10.6926082264293 -5.00299106944691 -9.03036533702504 -14.1596206318248 -10.1967891346325 -12.1484378467907 -6.38338886607777 -10.9092792164196 -4.30262028087269 -3.49600826610218 -1.65657650340687 2.37646449695934 2.53658069263805 2.15999759327282 4.39110530506481 19.2355449606072
-1.08923338109797 -6.16489408666437 -4.67500875646418 -8.20627592260187 -3.54778860265558 -8.0738658731634 -13.6841220682318 -9.77789495641535 -11.9169502084905 -6.59407804662531 -11.048311216181 -3.89496801549738 -3.3973522012884 -1.78936956579035 3.15997220819647 1.38892747705633 1.16552354639227 4.30014802759344 18.1325096065348
0.545514713634144 -6.42700420726429 -5.04846226085316 -9.29854999889027 -4.05746113170277 -8.61162029613148 -13.7469924579967 -9.86197697032582 -11.2615131031383 -6.77890240062367 -10.4051841389049 -3.87370716441761 -3.38298641551625 -1.56020199168812 3.06917346607555 2.09164584766735 1.67516292225231 3.85094417225231 17.8343294371258
-1.97089404192838 -7.83865183916959 -5.66630572405728 -7.80977839556607 -4.15818232623014 -8.93806284991178 -13.7670404347506 -10.4644929799167 -11.8320810231296 -7.85350627032193 -10.5997106465426 -4.30498713580045 -3.70162600603971 -1.1706373128024 3.0038650599393 2.53617077740756 2.12977391156283 4.60557537945834 17.3839531508359
-1.59107512560758 -8.12802237597379 -6.65697592821988 -9.46559065905484 -4.39631957140836 -9.26486319628629 -13.5189144047824 -9.79757804003629 -12.0279590519992 -6.88894385424527 -9.65400809374723 -4.45660513964566 -3.00922888842496 -0.495913687619296 3.21530514630404 2.79141693982211 2.97928791913119 5.40049343976107 17.4725906220349
-1.99689529592341 -8.51569793874567 -8.63186309987848 -10.1952805345709 -4.81065986806696 -8.65420196706598 -13.9766735857183 -9.54687164480036 -12.1218743150884 -6.65988586599176 -9.66155670339411 -2.48337600881403 -2.57835815603083 -0.41972969228571 3.40588714426214 2.78571082895452 2.79456283395941 4.86922027414495 17.4219532186335
-2.32438625855879 -8.52473415894942 -8.9761024908586 -10.4722286657854 -4.49124302430586 -8.63299145265059 -13.6844593481584 -9.38689198060469 -8.92131962342696 -6.33295216126875 -10.0498215155168 -3.50851597352461 -2.75070728822188 -1.42717327638106 3.05970511869951 1.66799960569902 2.00818477110429 4.33084712461992 16.8256875081496
-2.47387946735729 -7.93789924274791 -6.50373901020397 -9.47394813190807 -4.42765105854381 -8.90920890461315 -14.5193048823964 -11.1582723964344 -12.3424764979969 -7.14314330707897 -9.78378547321666 -4.91259254108776 -3.2049070705067 -1.94897330891002 2.09528862346302 1.5765699039806 0.818694461475719 2.89935909618031 15.042685140263
-3.34903555783358 -8.23854666623202 -8.20509749325839 -10.2451308337125 -4.87215834530917 -9.05750685605136 -13.5056841936978 -8.60935240658847 -11.2967913714322 -5.86047774228183 -9.7655985918912 -4.19905119809237 -2.72911291989413 -1.35090666684237 3.01349133578214 2.3861462506381 1.85454148379239 4.32865780917081 16.8979652556506
-2.79670026085594 -8.15547253868797 -6.09724499962547 -9.85267331383445 -4.70988728783347 -9.03202321312644 -13.2991187789223 -9.27064778588035 -10.4591739394448 -5.32822873375633 -9.32557751915672 -4.38565327904441 -2.92276456139304 -1.1791446425698 2.84928343512795 2.38106463172219 1.81930849768899 3.44087431647561 16.9631013653495
-7.67875408692793 -9.36058926148848 -7.84915279908614 -10.7066261724992 -4.96713375611739 -8.88147663636641 -13.6939766363664 -9.40056156678633 -11.9901096777482 -8.31152843995528 -9.64131092591719 -4.48322605653243 -2.73481869264083 -1.46136402650313 2.57289576963945 1.91919780211015 1.2996184869246 3.61996341185136 16.7579300446944
-4.28272828188809 -8.53897294131192 -8.91085824099454 -11.1603680523959 -4.80740365115079 -8.1544209393588 -12.7361870678988 -8.21707543459805 -11.5964928540316 -8.16636475649747 -9.1699009808627 -3.69341286745938 -2.51547059145841 -1.12117585268888 3.08800307187167 2.66402140530673 1.97043791684237 4.41458502682773 17.1226305094632
-3.87769164172086 -7.38879813280973 -9.02218093005094 -10.8204730900851 -4.78848876086148 -8.81800879565152 -13.5103420170871 -9.07913817492398 -12.5139774235812 -9.44185294238004 -11.3166889103976 -4.94156302538785 -4.35015524950894 -1.90308417406949 1.23240242871371 1.88059197339145 1.2302394953641 3.12933121594516 16.0864800063047
-3.02699618773027 -8.45776324705644 -9.01852374510332 -9.5727916284041 -4.78962855772539 -8.44613986448808 -13.4502330346541 -9.38747363524003 -8.11169581846757 -6.1527362389998 -10.7466769738631 -4.95563846067949 -4.31259875731035 -2.67209201292558 1.51129002137618 1.45508617921309 0.274630017714067 2.35275215669112 15.3505713419481
-3.05963889902288 -9.11219016855413 -8.13767616098577 -11.7798823530024 -4.48811904733831 -7.98272125070745 -13.157346647436 -9.39487068002874 -7.20413581674749 -5.83573715036566 -10.370948713476 -4.94805137460882 -4.07954208200628 -2.43321983164007 1.72901733571833 1.67280395681208 1.11522682363337 2.72645862752741 14.4531441515142
-2.7710337378762 -8.81861636421897 -8.85729167244651 -10.8541006781838 -5.7020640113137 -9.58105609200218 -14.6429552771828 -10.025195572593 -10.3101038672707 -7.88256785652854 -11.1382403113625 -5.46512362740257 -4.11625621102073 -2.61293742439964 1.38583996512673 0.810011412880637 1.2319016716697 2.57181027152322 15.5953171513297
-2.16354794935746 -7.73153348402543 -8.26215405897661 -8.89084287123246 -4.17813916639848 -8.70127912001176 -13.7967361970381 -9.25610776381059 -9.61129041151567 -8.28579755262895 -10.8190464539961 -4.69510884718461 -4.10491414503618 -1.85143895582719 2.02192263169722 2.1338191465898 1.90401224656539 3.3300500349565 16.4947977499528
-2.43996842991222 -7.13949044834484 -7.19900354038585 -9.49238427769054 -4.1965239871632 -8.33147081028331 -13.5886939395558 -9.29449113499034 -9.97292741428722 -6.82476457249034 -10.2102301944386 -4.19283136021007 -3.49835046421398 -2.36005052219738 2.33489290584217 0.864114440571178 0.900468505512585 2.90182844508778 14.9003757606853
-2.75774853446267 -6.47630970694802 -5.7789792320945 -8.59258740165017 -3.20901768424294 -8.46757023551247 -13.5846089623191 -9.99419872977517 -9.93638127066872 -6.93511479117653 -9.83666889884255 -4.57281201102517 -3.91334622123025 -2.11721508719704 2.29913623116233 1.55140216133811 0.285758087851786 2.08981807015159 14.759756157615
-2.78284739581022 -7.07956217852506 -6.52446841326627 -7.33709429827604 -3.70085047808561 -8.68589686480436 -13.9738416585055 -9.76510714617643 -11.306727400693 -7.63605784502897 -9.81814669695768 -4.87896632281217 -3.1889047535983 -1.53689097491178 2.53467846783725 2.70932484540072 2.16159153851596 3.15033055218783 15.3606212225827
-0.344355340437456 -5.63488840623335 -5.3224551634355 -6.48483538194136 -2.27579378648238 -6.691717858748 -11.880230660872 -8.33454203172164 -9.87542032762007 -8.77974390550093 -12.2990577177568 -4.41442942185835 -5.0041072325273 -2.50871920152144 1.80006528334184 1.41642117933793 -0.302357430891558 1.48942494825883 13.3052156014876
-3.10758083516901 -7.55890339071101 -8.23516147786921 -9.47967212850397 -4.12367313558405 -7.99296825582331 -13.716015512293 -9.28422611409968 -8.40044468099421 -6.90385311300104 -11.5529810732061 -5.00159328634089 -4.05901592428034 -3.04903667623347 1.8727257901972 1.54765064066106 -0.415520364587959 1.6642068082636 13.1219733411616
-4.67952182076194 -6.55911280892112 -5.80387713692405 -7.64614321968772 -3.16910578987815 -7.8347113349221 -12.6732161261819 -8.90904261849143 -9.72773768685081 -7.61825396797874 -11.9900305487893 -4.89876010201194 -4.81706073067405 -3.83667590401389 1.51077244498513 -0.374870560385965 -1.15188815376975 1.48299191214821 13.5101644776084
-5.86253444498236 -8.61781017130071 -6.77091876810247 -8.62214366739446 -4.77807132547552 -8.85767642801458 -13.7226971799677 -9.19266216104681 -10.5796765500849 -6.96727268045599 -11.4153126890009 -5.88119022195989 -4.51507465189153 -3.13820926492864 0.995852548425848 1.53118999654597 0.221495706384832 2.2937479799444 12.9153776949102
-5.6335148898038 -7.10975695523349 -8.36241961392489 -8.90119410428134 -3.74806071194735 -8.2906308260831 -13.6754117098722 -9.73558092984286 -10.9399056521329 -7.99695826443759 -11.3830838290128 -5.62041331204501 -4.39678431424228 -3.25302935513583 1.50823735323819 -0.192057141390713 -0.245682248202236 1.97525166598233 12.7800965222445
-7.0633676442233 -7.66939524737271 -4.38729266253385 -7.55961779681119 -4.12619570818814 -8.20550135699185 -13.7357042225924 -9.89768580523404 -9.94329051104459 -7.12369326678189 -11.7864225300876 -5.45837763873013 -5.27049616900357 -4.08850077715787 0.510709961977874 -0.266389647397126 -1.30117587176236 0.78046246441928 12.7694613543424
-8.1023552461104 -7.62014317946 -5.44011044935747 -8.15688443617387 -4.11483884291215 -8.43921590284868 -14.350217108293 -10.3863098664717 -14.4304287476973 -8.80371594862504 -11.6951649232344 -6.05352330641313 -5.63304257826372 -4.38421369032426 0.256037469343706 -0.33530927137895 -1.0346062226729 0.814306970076128 13.0733392195268
-5.06548949154941 -7.59870215329257 -9.16393919858066 -9.28081007870761 -4.40772505673495 -8.77221175107089 -14.0416495409879 -10.1054274645719 -13.6074530688199 -9.84822340878573 -11.0315348711881 -6.15359373959628 -5.25591536435214 -3.6652438250455 0.728734293850984 0.452315607937898 -0.907013615694915 1.35855034914884 13.0675800236789
-5.79931562597102 -6.09068411046809 -5.95131223851984 -6.77114599401301 -3.20010488683527 -8.10515516454523 -13.6527301614935 -9.98007314855402 -11.2827312296087 -9.0440131967718 -12.9719421213323 -5.78748243505305 -6.44554060155695 -4.48152654821223 0.347485368902031 -0.103293592279609 -2.2135459726507 -0.070702726190742 12.9436338598078
-5.97100849151611 -6.39322872161865 -5.71274394989014 -7.75055904388428 -3.97663898468018 -8.19996471405029 -14.1502477645874 -10.6774007797241 -12.0899049758911 -8.41845722198486 -12.1079465866089 -6.52667636871338 -6.0864049911499 -4.38031024932861 0.30305461883545 -0.028845024108886 -2.12068195343018 0.755271720886231 12.1011770248413
-1.89956197738648 -5.93508443832398 -5.55631361007691 -8.45968542098999 -3.3009768486023 -8.05842504501343 -13.6136122703552 -9.84521207809448 -11.9164935112 -8.6010085105896 -13.3813601493835 -6.7201605796814 -6.21811399459839 -5.96308431625366 -0.878029918670656 -1.70243368148804 -2.89808950424194 -0.587500667572023 11.8533109664917
-1.29997060082176 -4.9848632552407 -5.03299138329246 -6.77865788719871 -2.73251340172508 -7.40766713402488 -13.5705451705239 -10.2656383254311 -12.2301120497964 -8.50450131676414 -14.0937957503579 -6.41058919213035 -6.88523289940574 -5.32328984520652 -0.608325932242654 -1.35754010460593 -2.2496337630532 -0.529788944937966 12.138903167031
-1.93596625761552 -5.74226546721025 -4.74760222868486 -6.97404647306962 -2.90584922270341 -7.47610831694169 -13.2798402352767 -9.86543250517412 -11.5270078225569 -8.27874160246416 -11.8147542520003 -6.70380187468095 -6.37188697294755 -4.10984778837724 1.45418762727217 -1.2207086129622 -3.01735473112626 0.264053578810259 12.5413820700212
-1.38402645804665 -5.4376763603904 -5.58699696280739 -7.68333714225075 -2.7975453636863 -7.38115017630837 -13.0977391503074 -9.76243870475075 -13.9719247124412 -9.13378803946755 -12.6826333306052 -6.06439488150857 -6.8326844475486 -5.17239659049294 1.27172000191429 -1.67547886588357 -2.41623585440896 0.344372818686747 13.221778938987
-2.2799784747037 -5.83390684994784 -5.28805418881503 -7.66112585934726 -3.68709059628573 -8.68656226071445 -13.8027999010953 -10.1177298632535 -14.5779769030484 -9.22805663022128 -13.8391539660367 -7.34984084042636 -5.88807173642245 -4.69569464596835 -0.0535723772915944 -1.23169203671542 -2.19849081906406 0.0150864514437572 11.8732140454379
-2.69573579268022 -7.0871676011519 -7.24272714094682 -8.4196985764937 -3.62323747114702 -8.17085061506792 -13.5707911057906 -10.5552748246626 -13.568513731523 -8.28207383589311 -12.3068769975142 -6.57489762739702 -5.79257379011674 -4.05083451704546 0.756258149580521 -0.0620611710981898 -1.33884797529741 1.43273939652876 12.3174210981889
-2.59855061444369 -6.97829991253939 -7.69951992901889 -9.7918813792142 -4.72955876263705 -8.74777203473178 -14.4636724558744 -10.1135786143216 -12.4510763255033 -7.89967137250033 -11.9174001780423 -5.99603634747592 -5.52183895978061 -4.07637196454135 1.51831835833463 0.406772795590488 -1.4550836649808 0.952358427914707 12.6110331448642
-3.62489423751831 -7.39630613327027 -7.48914251327515 -10.9819212913513 -4.47840986251831 -9.50820074081421 -14.0617857933044 -10.1721278190613 -12.4736319541931 -8.30076322555542 -12.5931788444519 -6.30244359970093 -4.67545232772827 -3.00105199813843 1.97654428482056 1.62137880325317 -0.0340395927429213 1.03933420181274 13.3973473548889
-3.44609514583241 -7.39015833247792 -6.55986849177967 -9.99278894771229 -4.08348337520253 -9.62911478389393 -14.2758185039867 -9.73736444820057 -12.364855445515 -8.44496599544178 -11.8074728618969 -6.70468775142323 -5.8860708843578 -4.14422289241444 1.48519834171642 0.427647911418568 -1.68968645442616 0.289048515666614 12.7421782840382
-3.32493569634178 -7.42319848320701 -7.61258866570213 -12.1145341613076 -4.14362695000388 -9.09838082573631 -13.3748281218789 -9.0635087706826 -12.8942849852822 -8.36592461846092 -12.805013439872 -6.00160958550193 -6.77675225517967 -4.64038636467674 1.42272780158303 0.632171847603537 -1.29772736809471 1.20584318854592 11.6962439797141
-5.06434170983054 -8.06386105797507 -7.58033292076804 -8.43686978600242 -3.84557835839011 -8.23779980919578 -14.061555073478 -9.89560048363425 -12.8310157515786 -8.70197789452293 -13.104638264396 -6.51280896446922 -5.68188779137351 -4.30683438561179 1.44794161536477 0.776730372688988 -2.382750675895 0.40969355323098 11.1567886612632
-3.56848476583307 -7.10957477742975 -8.60591457540339 -9.62332866842096 -4.55158947164362 -8.33355663472956 -13.562329751795 -10.0491003816778 -11.5162062471563 -8.53135059530085 -13.6075224703008 -6.6853480165655 -6.56096218282526 -4.45726345235651 1.48908664529974 0.371679800206966 -1.9406847780401 0.448923605138607 11.3133578473871
-4.43086708242243 -7.49496353322809 -8.5953930681402 -9.0005730455572 -4.17930496389216 -9.34020698720759 -13.3539265459234 -9.825629121607 -14.3651303117925 -9.60872924978083 -13.9648426836187 -7.08645332509821 -6.77906692678278 -4.75748718435114 0.886214368993585 0.368485563451593 -2.56971824819392 -0.555569536035712 10.6019507581537
-3.05277230522849 -6.25785615227439 -6.18857743523338 -7.26022889397361 -2.85655381462791 -7.79236008904197 -12.1922300078652 -9.18983247063377 -15.0780313231728 -9.35380723259666 -13.0732057311318 -6.29897477410056 -4.61634995720603 -4.32181145928123 1.76827261664651 0.0440847656943575 -1.90636422417381 0.242170550606467 11.6281029961326
-3.78684518120506 -5.24513909599998 -6.30488106987693 -8.89928147576072 -2.91936204216697 -7.19033715508201 -13.2183122374795 -9.79325577995994 -11.5257310607217 -8.20522973320701 -11.6945295073769 -5.58103081963279 -5.58948418877342 -3.9949369170449 2.05122854926369 0.937136676094749 -2.29832551262595 0.351443316719749 11.7121897003867
-4.74132985201749 -6.83778828707608 -5.65584248629483 -8.43491429415616 -3.47262829867276 -8.37361210909757 -13.9666678341952 -10.1458918484775 -12.6303202542392 -10.537480059537 -14.2165190610019 -7.33800572482022 -7.19041127291593 -5.29152173128995 0.375745114413174 -0.515183154019443 -3.25190228548917 -0.369675341519443 11.3944495287809
-4.47278211767023 -6.83408735448664 -8.09959219152277 -9.53487775976008 -4.09680174047297 -9.29890821630304 -14.2187022989446 -10.6667747324163 -14.6655750101263 -10.8309745615179 -14.0856227701361 -8.16305349523371 -7.91980932409113 -5.96788404638117 -0.629459363763981 -0.740308744257145 -4.18677900487726 -1.9724082773382 9.01802064722235
-6.69256590929898 -7.85728453722867 -6.96485709277066 -9.5966892155734 -4.51856230822477 -9.30070494738492 -14.1858005436984 -9.91416358080777 -12.9262924107638 -9.51957892504605 -13.8593540104953 -7.0114898594943 -6.93255042162809 -4.32658576098355 0.76834107312289 1.08619690808383 -2.2131328496066 -0.346826544674961 10.6581792918119
-4.3837155602195 -6.73656742789528 -7.33161061026833 -8.33834736563943 -4.18282406546853 -8.78690998770974 -13.5756062767722 -9.63730137564919 -13.3694142601707 -9.58354656913064 -12.896553923867 -6.68044369437478 -7.3389329216697 -5.31731693961403 1.09729487679222 -0.194161345741964 -3.44946568228982 -0.906474044106222 10.225106308677
-6.21335280158303 -7.71532881476663 -8.26157629706643 -8.60741293647073 -4.20404494025491 -8.83210432746194 -13.3683077118614 -9.66662466742776 -14.8753610871055 -8.80809271552346 -13.8644815705039 -6.31369459845803 -6.42202818610452 -5.5064417145469 0.843137142874976 0.321689007499 -3.8426290772178 -0.911963107369164 10.0375627257607
-5.42817078503695 -7.2784687128934 -7.63239251050082 -8.10668526562777 -4.44053803357211 -9.5185638514432 -14.5786110011014 -10.618938073245 -13.7509628382596 -9.73961983594027 -13.1599784937772 -6.85168229016391 -6.13180695447055 -5.31582604321567 0.774677649411288 -0.318147286501798 -3.15849648388949 -0.608493432131681 10.6166347416964
-5.02128884575584 -7.94172761223533 -8.73233315727927 -8.92138001702049 -4.53329942009666 -9.25294015190818 -14.6500005461953 -11.0033788420937 -14.0953931548379 -9.09828660271384 -12.2796392180703 -7.31870553276756 -6.25182435295799 -5.42323586724021 1.10611632087014 -0.247466061332009 -4.16122338555076 -0.601069424369118 10.8608522675254
-6.6312596061013 -7.83651511452415 -8.5950047232888 -8.67743651650169 -4.79721610329368 -9.41196410439231 -14.1652313926003 -10.0535866477273 -14.0433594443581 -9.1038929679177 -12.2443310477517 -7.30948607704856 -7.19043319008567 -5.26702468178489 0.837625815651634 0.0753386757590562 -4.17628829262473 -0.96823088906028 10.7741988442161
-6.30349572788585 -8.44697412144054 -8.44265206943859 -9.7385161746632 -4.99232324253429 -9.75612100254406 -14.8068889011036 -10.3580573428761 -13.6751635898243 -9.13213571201671 -12.6876967776905 -7.42618592869152 -7.84158166538585 -5.44366677891124 0.200194991718639 -0.505598389018665 -3.52176126133312 -0.988336883891712 11.3495298992504
-7.09329262646762 -7.09176484021274 -5.85887185010043 -9.5301174250516 -3.93303719433871 -8.73879662427035 -14.0726608363065 -10.2860187617215 -13.1789764490995 -9.02884713086215 -13.7787574854764 -7.2798904505643 -7.36699524792758 -5.28557053479281 0.907191840085115 -0.0508846369656659 -4.56446495923129 0.0127883824435138 10.1469007405368
-6.81043092554266 -7.42276040857488 -8.74842874353582 -10.1717456991022 -4.55679361169988 -8.35535089319403 -14.6948742086237 -11.9103206807917 -14.7710689718073 -10.1533111745661 -15.4752659017389 -8.37562600916082 -7.80707971399481 -6.26891748254949 -0.13625184839422 -1.35882036035711 -3.88536302393133 -2.1757606679743 8.86508520299738
-6.60916324962269 -6.78126140941273 -6.92857548106801 -9.76070019115101 -3.84234043468129 -8.78642460216176 -14.226650203358 -10.7520599018444 -11.4838027607311 -9.07933040965687 -13.9911994587291 -6.86430355418812 -6.76436802257191 -5.51816936839711 0.767276798595081 -0.664253200184216 -4.68023868907582 -0.889163936268201 9.81926158558239
-7.19616785049438 -7.07724847793579 -7.39778985977173 -9.71398057937622 -4.13376131057739 -8.71593561172485 -14.2158974647522 -10.7487515449524 -12.0469979286194 -9.22141351699829 -13.5653084754944 -6.67339220046997 -6.65075960159302 -5.50106706619263 0.997445201873781 -0.109335803985594 -3.9243706703186 -0.381955051422118 11.1276799201965
-8.7678801796653 -8.21886513449929 -7.41407082297585 -9.89452622153542 -4.94681999900124 -9.74099610068581 -14.5777652046897 -11.3164679787376 -14.888087012551 -9.47412369467995 -13.8954036019065 -7.42869827964089 -6.98780510642312 -5.39894554831765 0.184993050315164 -0.90462944724343 -2.6132170937278 -0.588743903420188 9.55549647591331
-6.70315030704845 -6.55236486088146 -7.45807126652111 -9.82460836063732 -3.57481626163829 -7.95363477360118 -13.4552140582692 -9.61628202091564 -11.2494149554859 -8.43371251713146 -13.4174752582203 -5.90487531315197 -6.33145764957775 -4.42516759525646 1.24632021297108 1.12278696406971 -1.9729924548756 -0.635094200481067 9.65160795558583
-6.24270953265103 -5.86052073565396 -5.72004450884732 -7.55812205401334 -2.43272723284635 -7.40284670916471 -12.5103315266696 -8.9241098317233 -12.4583219441501 -8.96837367144498 -13.4763387593356 -6.56760157671842 -7.04055155840787 -3.69675768938932 2.03533039959994 2.24271832379428 -2.7695688160983 -0.770190611752597 10.9450284090909
-7.25451992208307 -6.22681949788874 -5.43451259786432 -8.06364582235163 -2.64952037984675 -7.5522913759405 -12.7869486635382 -9.57680843526667 -10.7802653139288 -8.57284305745905 -13.3034224336798 -6.14818523580378 -7.57062099630182 -5.06848285848444 0.596375005895442 1.74073077982122 -3.10150478536432 -0.959519845789128 10.3830065900629
-6.94820564443415 -6.58516090566462 -7.95964973623103 -8.25456779653376 -2.71352737600153 -7.84798019582575 -12.9918686693365 -9.68861549550837 -13.3974167650396 -10.7583863084967 -13.6800972765142 -7.54363792592829 -7.57111328298395 -4.75582092458552 0.425115888768975 2.10957938974554 -2.40616195852106 -0.7461182420904 11.0359295064753
-6.06959877881137 -5.72311745556918 -6.43707619580356 -8.81413803967563 -2.95913468274203 -7.84240113171664 -13.4196754542264 -9.80653534802524 -13.5451675501737 -9.77618180188266 -11.934404000369 -5.84519539746371 -6.68380890759555 -3.89600716504184 1.42447127428922 1.73686255541715 -1.98242913159457 -0.46137772473422 11.4612611683932
-8.63775969418612 -9.29193831357089 -8.08969069394198 -10.4123454180631 -5.08188963803378 -9.62117720517245 -14.8325343218717 -10.1171298113736 -15.1978373614225 -9.78511572751132 -13.0313887682828 -6.11756850155917 -6.05979681881991 -3.62389326962558 1.68299531069669 2.08445214358243 -1.39069701108065 -0.362178334322842 10.6895861538974
-5.27920912829313 -6.80454253283414 -6.81051253405484 -8.93646430102262 -3.96559523669156 -9.0316142949191 -13.9852275761691 -10.8793353947726 -13.2993106755343 -10.4991435917941 -12.6370983037082 -6.26874732104215 -6.6344089421359 -3.74356841174039 1.4689788905057 1.82842827710238 -2.3862514409152 -0.553068152340977 10.9357385722074
-4.15347592613914 -6.83236806175925 -7.06806485436179 -9.29430882714011 -3.27065007469871 -8.11292378685691 -13.3200160720132 -9.69762341759422 -14.4792606093667 -11.6264507033608 -14.0793887831948 -7.03317372582175 -7.46572606346824 -4.09532658837058 0.980154826424339 2.10149653174661 -1.21449200890281 -0.520568058707497 10.1403415940025
-6.76787320050326 -6.63636532696811 -7.77895871075717 -9.31189671429721 -3.76548901471225 -8.61110058697787 -13.9922594157132 -10.5834478464994 -15.8180879679593 -12.4353250590238 -14.6738924113187 -7.65922490033237 -8.00973835858432 -5.17435398968783 0.150608626278963 0.312534895810213 -3.12146321209994 -1.42368260296908 9.29076537218961
-3.80979751240124 -5.64732192646374 -6.50268195759167 -8.51483558307995 -2.64327834736217 -7.40930770527233 -12.6927797664296 -9.93390105854381 -14.280346142162 -11.2791960109364 -11.6315023769032 -6.41930221210827 -6.85231231342663 -3.31439231525768 1.749646915089 2.61542679179798 -1.77913116108288 -0.419174419749869 11.0090987812389
-4.91205061132258 -6.4656642740423 -8.17161215001887 -9.27097547704523 -3.54781950170344 -8.36082685643976 -13.2912734811956 -9.86417616063898 -13.3704494302923 -9.05307615453547 -12.804756528681 -7.13154066259211 -6.9843410318548 -4.23760641271418 1.34026872461492 1.07462274377996 -1.98226392919367 -0.225452787225898 11.1595727140253
-4.98485679626465 -6.48901672363281 -8.41438026428223 -7.60966796875 -3.31955451965332 -7.84740943908691 -13.299702835083 -9.74335784912109 -13.2603580474854 -10.1104995727539 -13.5797130584717 -7.13206596374512 -6.39465065002441 -4.11456794738769 1.34129981994629 1.14361839294434 -2.67835159301758 -0.566989135742187 10.8403165817261
-5.08074618252841 -5.90129900845614 -6.39517641934481 -6.83904505642978 -2.6421933260831 -7.69952250393954 -13.4869370547208 -10.6392769900235 -13.6639466372403 -9.78484583767978 -12.8719105807218 -6.83230067166415 -6.73543597134677 -4.55932665738192 0.914542666348545 1.31174229708585 -1.83177424344149 -0.532377728548916 12.1235923680392
-4.64040313200517 -6.49989066557451 -6.39545760588213 -8.02991996244951 -4.18258605436845 -9.78905234770341 -14.2374986215071 -11.0348199410872 -14.4580873055892 -10.4606526895003 -13.7862466378645 -8.1008714242415 -6.69520316557451 -4.31830726103349 1.13699974580245 1.23229851289229 -1.98195205168291 -0.362996439500289 11.7412716345354
-4.4144772009416 -6.09157642884688 -7.66709980531172 -8.39542851014571 -3.48008427186446 -9.01353535218672 -14.1439083532854 -10.2868183569475 -14.4660366491838 -11.0779846624895 -13.2970913366838 -6.9722164587541 -6.3919170813127 -4.16462406678633 0.965531496568161 1.73645511107011 -2.50484165711836 -0.365845532850784 11.8152009530501
-7.95371730110862 -7.57012851021507 -8.65994364998557 -9.76796633980491 -4.83214862129905 -9.6763315894387 -13.6761370398782 -10.4604616858742 -14.2720194556496 -10.4630518653176 -12.9303827979348 -7.03893573067405 -6.8304892279885 -3.72929103157737 1.38502018668435 2.58261769034646 -3.22741038582542 -0.153275559165262 11.37352030494
-9.27088506005027 -9.0702319838784 -8.80970151207664 -9.62917859337547 -5.33894307396629 -9.92784459374168 -15.444673130729 -11.5579925277016 -15.2479606368325 -10.8521781661294 -12.8586192824624 -7.29033429405906 -6.57349164269187 -4.74725491783836 1.08419459082863 1.21915285804055 -4.62349087975242 -0.2734676100991 10.7567185662009
-5.89140214053067 -6.87997712222013 -9.07394112673673 -8.93798913088712 -4.2522725018588 -8.17069520083341 -13.5599888714877 -9.7610386761752 -12.8135289105502 -10.1620167645541 -10.0752743634311 -5.41251076785001 -5.36714829531583 -3.43985833254727 2.05129156979648 2.72448645505038 -2.27822770205411 0.879471882906827 12.0823432055387
-5.57759623961015 -6.11239772276445 -7.77704959349199 -7.89791064695878 -2.9306960626082 -7.64463191465898 -12.9981437249617 -9.00982051329179 -11.6381145043807 -9.76382976011796 -11.0986342950301 -5.09357600645586 -4.99188952879472 -2.96622043089433 2.34086651368575 3.34100384278731 -1.68512683348222 1.03967327638106 12.6571802572771
-6.12782287597656 -5.82895088195801 -7.67396545410156 -7.00453758239746 -2.61103248596191 -7.5471076965332 -12.2517623901367 -9.56854057312012 -13.7249794006348 -12.4154644012451 -10.2768249511719 -5.79458999633789 -6.56832695007324 -3.82034683227539 1.10164833068848 1.85312080383301 -3.73262405395508 0.359775543212891 11.3243880271912
-3.6293286150152 -4.7471264665777 -4.18816841298884 -5.51466453725642 -1.22444618398493 -6.26437843496149 -11.2292546098883 -8.7054070299322 -13.13258636648 -9.96405876333063 -10.1898487871343 -6.01850212270563 -5.0248364275152 -3.55972374135798 1.88646232431585 1.92725669687444 -3.71340263540095 0.268767469579522 11.0684009725397
-3.11021329706366 -6.2249326879328 -8.1068906957453 -8.83116247003729 -3.31334974115545 -7.64253141229803 -12.9978628331965 -9.75477124994451 -14.2889509374445 -10.6249609166926 -9.13124944513494 -6.5116472417658 -5.11026098077948 -3.17001630609686 2.01254366094416 2.63187692815607 -2.58027173822576 0.761681539362126 11.4632391756231
-3.02558520056985 -5.05392077185891 -4.64756014563821 -7.59188273169778 -2.72461703040383 -6.84766962744973 -12.5594196579673 -9.51262285926125 -12.3809967301109 -8.01117899634621 -10.519189860604 -6.17902758338235 -5.34857180335305 -4.71358492591164 1.56110951683738 1.11974713585593 -3.85515215613625 0.333177540519021 12.3003082015298
-3.86061874736439 -6.09423462260853 -7.01092544902455 -7.02689377177845 -3.03955475200306 -7.15991417277943 -12.9878942142833 -9.88654533733021 -10.2734510074962 -6.29729095805775 -10.3339273105968 -5.42632309306752 -4.03862587321888 -4.22037903178822 1.28583701740612 1.34196838032116 -3.45166794170033 1.19877036701549 13.0195134509693
-3.16015038923784 -5.01143250898881 -6.25642381147905 -6.01144395308061 -2.45346055464311 -6.0705832047896 -11.9519194169478 -8.84692368940874 -12.6034754319624 -7.75009904341264 -9.15376649336381 -5.45490632490678 -4.3127649827437 -3.79974923567339 1.11091246171431 2.56798758073286 -2.22685418562456 1.37055983109908 11.9084121183916
-2.79635769237171 -4.38286548961293 -5.45608097423207 -6.13432461131703 -1.61202770579945 -5.82927662242543 -11.7682777057994 -8.07485920299183 -11.2065215717662 -7.28234630931507 -11.0117946277965 -5.53216511119496 -4.89349705089222 -3.63861614574085 1.62030452381481 2.52690547596325 -2.99587589610707 0.864090381969106 11.9236225474964
-3.48284199454568 -6.99669316031716 -5.28199246146462 -7.18440678336404 -2.58525135733865 -6.8941273949363 -12.1750340721824 -8.5445065758445 -12.3959927818992 -8.43381931998513 -10.5639214775779 -6.29332211234353 -5.23052265860818 -3.62210896231911 0.725070450522683 3.8291277625344 -2.55204060294411 0.972154114463113 14.2368526198647
-4.5827617818659 -7.4978180105036 -4.32617189233953 -7.31392099207098 -2.01417161768133 -7.60096551721746 -11.9691429311579 -8.15928651636297 -12.22315790003 -8.06081392114813 -8.71842004602606 -5.10004236047918 -4.46787263696844 -3.24980928247625 1.84981153661554 4.19500158483332 -1.43642045801336 1.45428846532648 14.4232864206487
-3.22355073582042 -7.08881181370128 -6.08572572361339 -7.90330690037121 -2.65435022007335 -6.67562669407238 -12.5462245334278 -9.27874177585949 -12.3892897952687 -8.42343515049328 -11.5842570651661 -6.30085366855968 -4.69283670078624 -3.49489778171886 1.13722807277333 3.33323866237293 -1.4171122897755 0.733875335346568 14.4104638706554
-1.75541211041537 -5.33605671795932 -4.71904660138217 -6.78494358929721 -2.04165745648471 -6.77701474103061 -12.3365106669339 -9.96848774823275 -12.6647939768704 -8.69338513287631 -11.5173444834622 -6.56557751568881 -5.28120518597689 -3.93237591656771 1.90166949358854 2.18341540423307 -2.44945431622592 0.942990294369785 13.6706733616916
-1.44215096560391 -5.20633019534024 -5.26081551638516 -8.0094632062045 -2.97525490847501 -6.63508118716153 -13.178343668851 -10.1836880597201 -12.4147499951449 -8.59949006167325 -11.3569096478549 -6.87517060366544 -5.86509026614102 -4.82763756838712 0.695494755831632 2.30484114560214 -3.2878941449252 -0.0150803479281336 13.2054673281583
-0.423947958512741 -4.37022176222368 -5.43838658766313 -7.45040288404985 -1.25177350477739 -5.46956029371782 -11.6578938050704 -9.34282460646196 -12.8504330201582 -7.82281651930376 -10.6418949647383 -5.53606381849809 -5.20915189222856 -3.42039266066118 2.41109499497847 2.74849161668257 -2.35653462843462 0.69274553819136 14.919748397307
-3.50835808840665 -5.81485756960782 -6.1418362530795 -7.93556984988126 -3.7349816235629 -7.62313469973477 -14.2802697095004 -10.4416886242953 -12.464489069852 -7.85655602541837 -11.6983509930697 -6.84825905886563 -5.38341530886563 -5.02518281069669 0.683742436495695 1.15110579403964 -2.88632973757657 -0.242343989285555 12.3678468790921
-3.20367422970859 -7.52647200497714 -7.81480017575351 -10.413970860568 -4.93690863522616 -8.7247466174039 -15.3786124316129 -12.2931231585416 -14.7873763171109 -9.80312529477206 -14.1158103075894 -8.81550780209628 -8.04496374997226 -6.73073759945956 -1.10245505246249 -0.602106007662687 -4.55183783444491 -2.24893942746249 12.0974555882541
-5.96679478558627 -9.38891774090854 -9.18363743695346 -10.4473932352933 -5.6394212809476 -9.76841526898471 -16.2186678019437 -12.1997564402494 -15.9759576884183 -10.684657868472 -12.3674161997708 -8.97540646466342 -6.44251995953647 -5.00751858624545 -0.0872324076565825 2.10161227312955 -3.61088925274936 -1.43385296734897 10.9907729062167
-6.53893414410678 -9.85226574811069 -8.9019083109769 -9.76140728863803 -5.41798535260287 -9.55821171673862 -15.3132604685697 -10.948512467471 -15.0710157481107 -10.2596906748685 -10.0044359293851 -7.44136753949252 -5.15766087445346 -3.78766766461459 1.44492014971646 2.85402831164273 -2.43468037518588 0.120659438046541 12.1396776112643
-6.33055463270708 -9.05857434706255 -9.74090733961626 -9.26671185926958 -5.24654546217485 -9.32222142653032 -15.0665756745772 -10.9275452180342 -15.6697823090987 -10.3613640351729 -9.29546132521196 -6.91208615736528 -3.88261952833696 -3.30219617323442 2.3402961210771 2.93701395554976 -1.94305577711626 1.29833063645796 13.906991334395
-4.72956870685924 -6.87477515827526 -4.11948035847057 -6.56489966999401 -2.62331222187389 -7.33085845600475 -13.2357065547596 -9.67675803791393 -13.7723944057118 -9.31143592487682 -10.1969854701649 -6.4190714229237 -4.62620948444713 -4.56582854877819 1.75589920390736 2.05252052653919 -3.29718803058971 -1.70356773029674 12.4296519886364
-7.44552795236761 -8.386968534643 -9.73202125375921 -10.3861884290522 -4.99426070993597 -8.13017074411566 -14.2606829816645 -10.7897528821772 -12.6236247236078 -8.01379577463323 -10.1531218702143 -7.07120124643499 -5.32376281564886 -3.77326003854925 2.20614250356501 2.41581352407282 -3.45653335397894 0.0458393877202816 12.3683796709234
-6.5754902232777 -7.90927051197399 -4.54565356861461 -7.82882999073376 -3.57982371937145 -7.93655131946911 -13.2580578197132 -10.2871677745472 -13.6940491069447 -9.6549579967152 -10.7782566417347 -6.94909595142711 -5.41052173267711 -3.74093173633922 2.03224064220082 2.70095039714466 -2.62529872547497 -0.597430454600943 11.1995942722667
-7.31507288325917 -7.77698122371327 -7.17592417110096 -8.67662035335194 -3.9941519390453 -7.63460146297108 -13.6053141247142 -10.1336592327465 -12.6937540661205 -8.32368837703358 -9.69793497432362 -6.16167627681385 -4.90912233699452 -3.55107485164296 2.44911874424328 3.12070287357677 -3.03146921504628 -0.133636344562877 11.6125971187245
-7.69015664187345 -7.7188870343295 -6.7650525006381 -8.39211815920743 -4.01523560610685 -7.81393593874845 -13.8514172467318 -9.59724396792325 -13.7491948041049 -8.7723423871127 -9.12511796084317 -5.61462945071134 -5.17753762331876 -2.33412331667813 2.85724669369784 4.17182379635898 -1.3548676404086 0.124832448092373 12.4018004504117
-3.84970764680342 -7.73168091340499 -6.36573509736495 -6.59342484040694 -3.18884758515792 -7.90223793549971 -12.3147860006853 -8.59026436372237 -13.0743494467302 -8.9276743368669 -8.9807692007585 -5.18845467133956 -3.84535126252608 -2.16715530915694 3.17711730436845 4.57516189055009 -1.31350807710128 0.784497217698529 13.0648912949996
-3.05689281983809 -6.4915451483293 -5.72746128602461 -8.1618275122209 -2.87905354066329 -7.39431423707442 -13.0919079260393 -9.00411648316817 -14.5727028326555 -9.6806206183 -8.78658527894454 -5.64379925294356 -4.03881496949629 -2.33345074220137 3.22675090269609 3.76628261045976 -1.1757549719377 1.88348536924882 14.40820126967
-1.35850926312533 -5.82131787213412 -4.65943737897006 -7.04953404339877 -2.35177441510287 -6.65419789227573 -12.8224336710843 -9.86042424115268 -12.5526468363675 -9.26401539715854 -12.444879731265 -6.4100095835599 -7.10321637066928 -4.5954401102933 1.47893504229459 1.64360217181119 -2.93723507794467 -1.11755009564487 11.3571446332065
-4.44248090223833 -8.8090446992354 -6.0534065766768 -8.26728139357133 -4.82760892347856 -9.20635686354204 -15.041281561418 -11.1307438416915 -13.8861874146895 -10.1295555634932 -12.8369091554122 -7.4069279237227 -7.43006406263872 -5.47289166883989 -0.0272244019941859 1.5602351622148 -2.93378720716997 -2.04541287855669 10.5978504614397
-1.79394043142145 -6.9555176561529 -4.71808899099177 -7.581976777857 -3.38788879567927 -7.5834358995611 -13.8546036546881 -10.9516304796392 -11.7661198442633 -9.14416397268122 -12.4839791124517 -7.76666153127497 -8.08701599294489 -6.7013500993902 -0.179472810571845 -0.0247334306890323 -4.85200584585017 -3.24288070852106 9.63423930948431
-2.42635668841275 -6.58184756365689 -5.31352748003873 -6.35391177264127 -3.07647646990689 -7.07347048846158 -13.4757245930758 -10.200379744443 -11.8973325642672 -8.88418521014127 -11.7355588826266 -6.50353182879361 -6.31945361224088 -5.87719477740201 0.977938279238614 1.22383175763217 -4.24975527850064 -2.31964625445279 11.8210574236783
-2.39530599767512 -6.75518072301691 -6.81079900914973 -7.3076003854925 -3.25369108373469 -7.26411665136164 -13.2086280649359 -9.75757063085383 -14.7540057962591 -9.34579313451594 -11.7523177927191 -7.13859213048762 -6.96926344091242 -5.74808347875422 0.00430070703679775 1.19618570154363 -4.50525510961359 -1.59712255651301 11.770535104925
-2.29367451234297 -7.40188793702559 -6.81552891297774 -9.0493317083879 -4.16129498048262 -7.72025112672286 -14.0880032019182 -11.0722465948625 -12.2216396765275 -8.47746281190352 -10.0801945166154 -6.31755260987715 -5.79999165101485 -4.80108074708419 1.35968776182695 1.58259578184648 -3.84881214662032 -0.0910168127580135 12.3128251595931
-2.02185311750932 -8.14703050093217 -7.46175446943803 -9.59356751875444 -4.5461260362105 -8.02001634077592 -14.3162962480025 -10.5345713181929 -13.1755301042037 -8.94741502241655 -11.2325159593062 -6.56336274580522 -6.27978578047319 -4.62337556318803 0.930262895063919 1.59552893205122 -2.66644921736284 -0.0588575883345186 10.4244121031328
-2.21843236576427 -7.95586484562267 -6.99393933903087 -9.32377713810314 -4.26882260929455 -7.25685018192638 -13.8782128680836 -11.1975926746022 -13.7348336566578 -10.4728822101246 -14.6240662921559 -7.8340348590504 -9.04871839176525 -6.62306684147228 -0.545872627605092 -0.285824715007436 -4.12752812992443 -1.20862477909435 7.57550436366688
-0.995622530850497 -7.04881848421964 -5.21292485323819 -8.66516293612393 -3.87900532809171 -7.18570889559659 -12.913432970914 -8.4543398770419 -13.2438525113192 -8.7350081357089 -12.1026381405917 -5.71470822420987 -6.10753048983487 -5.33881177035245 1.43754206570712 0.937513455477628 -4.51425541964444 -0.959947482022372 8.2456637469205
-0.137812848524614 -6.34933590455489 -5.47055935426192 -8.00655865235762 -3.46891521974043 -6.81030964417891 -13.1868088202043 -9.39939426942305 -13.8978645758195 -8.74477314515547 -10.9725696997209 -5.97146915955977 -5.04395794434981 -4.8783314184709 1.5895640893416 0.54863238768144 -3.82022022767501 0.356009249253706 9.93573642210527
0.786729647896507 -5.44218270561912 -4.27241151116111 -6.78688065788963 -2.39937798760154 -5.86513726494529 -11.7832643248818 -9.25465218804099 -13.7325402953408 -9.34210793755271 -10.952593014457 -5.77632920525291 -5.15849129936912 -3.54580704949119 2.71286185004494 2.86356909491799 -1.75184838555076 -0.0364553191445083 9.99548895575784
1.3364804874767 -5.13558448444713 -4.33604491840709 -5.98115028034557 -2.04263175617565 -5.89447082172741 -12.5417124141346 -9.16872848163952 -12.3252893794667 -8.54400504719127 -13.537710796703 -5.25579131733287 -5.07699073444713 -4.56929458271373 1.35567222942005 1.73992859233509 -2.87183440815319 -0.768519054759633 9.73434387553822
0.566858612407337 -5.43105284083973 -4.41876379359852 -6.77111593593251 -2.46004263270985 -5.95405355800282 -12.4109989773143 -8.86452070582997 -11.0523563991893 -6.9115368496288 -12.0527245174755 -5.77666822780262 -5.07032934535633 -5.27461592067372 1.39575799595226 0.393959366191517 -3.81324926723133 -0.0032784115184441 9.99866613041271
0.297638485648417 -6.01141875006936 -4.11377089240334 -7.68678610541604 -3.6130823395469 -6.9206709168174 -13.0884298584678 -9.79754011847756 -12.8150457642295 -9.4303144715049 -12.4926351807334 -6.63934653022072 -5.77009718634865 -5.32005446173928 1.11992509148338 0.581163952567362 -3.96312659003518 -0.498805453560568 9.48279435417869
2.41729601079767 -3.65368215387518 -2.22247258966619 -5.58734456842596 -0.977956216985529 -4.05711118524725 -10.9938348943537 -8.460370462591 -9.5093206579035 -7.53882924860174 -13.8923982793635 -5.84998266046697 -6.74316732233221 -4.95223180597479 1.2043195551092 1.11209924871271 -4.0666765386408 0.470934469049627 10.1060052698309
1.76935977068814 -4.32970982464877 -1.93790036114779 -6.79834156903354 -1.32632809552279 -4.84788113507357 -11.3535192576322 -8.60077076825229 -11.5258882609281 -9.63278752240268 -14.4157617655667 -5.89455967816439 -5.82745724591342 -5.21274166974154 1.03181666460904 1.08325976458463 -5.29605275067416 -1.38375454815951 9.60484522906217
3.22952710931951 -2.76374471837824 -1.38345182592219 -4.42839849645441 -0.498854047601874 -4.47111929113215 -11.1375488107855 -8.29338682348078 -11.8086494272405 -8.53873289281672 -12.9267925089056 -5.29971349889582 -5.37653196508234 -3.7405723398382 2.54650842493231 2.23521959131414 -3.15035284215754 -0.289516813104804 9.94609987085516
2.91106629805131 -3.08744120164351 -0.570856805281206 -4.51442026658492 -0.872530694441362 -5.41019320054488 -10.8283050016923 -7.22258829637007 -10.4127280668779 -8.6005313353105 -11.4230983213945 -3.9905574278398 -5.32935595078902 -4.36480974717574 1.90727925734086 1.23376203016801 -3.81711840196089 0.198231939835981 11.5120408578352
3.12367644743486 -2.89955791993575 0.562451509995896 -3.71186527772383 -0.347554059462112 -4.50042233033614 -10.9601257757707 -8.46282658143477 -11.1619137243791 -9.29572376771407 -12.2638939337297 -4.65575298829512 -5.2206467108293 -5.30008587403731 0.932484774156052 0.333022265000778 -4.82256779237227 -0.730488629774612 8.75842395262285
2.1903152812611 -3.49130245555531 -1.5234584461559 -4.57256504405629 -0.155021632801404 -4.54785915721547 -10.6776866566051 -6.89753528941761 -10.665018046986 -9.46164890636097 -12.9556274067272 -4.12114330638539 -5.46376224864613 -5.17985721934926 1.82548526417125 0.745166813243518 -5.14095493663441 -1.01585766185414 8.42580131183971
2.93112493861805 -3.4619967807423 -0.272228943217886 -3.52346109043468 -0.269619690288199 -5.08497880588878 -10.5265204776417 -7.49925492893566 -12.0178630221974 -10.018690811504 -14.2795951236378 -5.50777505527843 -6.72936128269543 -6.40845559727062 -0.341595398296011 -0.5652682651173 -5.74962495457043 -2.04205964695324 7.92332483638416
0.754644896767356 -5.17097041390159 -3.54236933968284 -5.83990809700706 -1.88692042610862 -6.08913943550803 -12.3894552924416 -9.48396250984885 -13.4612650611184 -12.0342783667824 -14.1625857093117 -6.44316050789573 -6.14329669258811 -5.10510775826194 1.50438359000466 1.27443173148415 -4.89758631966331 -0.849448654868386 8.7892689964988
3.39817488410256 -2.17644345543601 1.44250071265481 -1.9633487441323 1.06994402625344 -3.85802495262839 -9.41870152733543 -7.3387263991616 -11.2392429091714 -10.2527221419594 -13.6092189528725 -5.12713277123191 -5.58331906578757 -5.41850888512351 0.694303157112817 0.101073863289574 -5.03505933068015 -1.58074414513328 8.595134379647
2.35477036562833 -3.48555975827304 -0.254619893160733 -3.36011153134433 -0.298313435641202 -4.80511694821444 -11.1643145647916 -8.30694418820468 -12.2233031359586 -10.5700400439176 -14.0045760241422 -5.30860167416659 -5.84914809140292 -6.96350699338046 -0.732382115450772 -0.594219502535733 -6.44971304806796 -1.8022082415494 8.00463551607999
2.55212521119551 -3.03778529600664 -0.684624437852339 -4.45745158628984 0.110055203871294 -4.38921618895097 -10.7871120019393 -9.36218142942949 -10.723065142198 -10.3591029687361 -14.8725116296248 -6.59276080565019 -5.90761638121171 -6.99105716185136 -0.530356173081831 0.118043179945513 -6.27213931517167 -1.94690394835039 8.19777607484297
4.24783607829701 -2.12487605701793 0.73191639293324 -4.01662448536266 -0.439420734752307 -4.30812839161266 -10.4061508525502 -8.79136851917614 -11.56541446339 -9.62719539295543 -13.2569771159779 -5.98406795154918 -4.97978404651989 -6.19938853870739 -0.533311878551135 0.476228679310193 -5.31105235706676 -0.943019901622424 8.4673995624889
4.86405577226119 -1.98763547377153 1.02507509751753 -3.33576856092973 -0.201104025407272 -3.71056447462602 -10.497076849504 -8.66237340406938 -10.4940937562422 -8.93855367140337 -13.2189625306563 -5.52925191359087 -5.24069676832719 -5.82199559645219 0.374966760115189 1.20488466783003 -5.18489156202837 -1.2787483735518 8.22303309007124
5.25454664230347 -1.55325651168823 1.28102731704712 -2.26255369186401 0.543274402618408 -3.40825605392456 -9.74716138839722 -7.39038610458374 -11.468945980072 -9.93502569198608 -13.2544589042664 -5.51807355880737 -5.6141676902771 -6.08200597763062 0.0891613960266113 0.69414758682251 -4.36522054672241 -1.55626249313354 8.63192892074585
4.48093384829435 -1.74800425442782 1.76444119540128 -3.5790169802579 0.183327380093662 -3.62814074429599 -10.3419945803556 -7.35846453579989 -12.8933804598722 -9.42815142544833 -12.7842343417081 -6.29665881070224 -5.34542590054599 -5.02058916958896 0.943215075406162 -1.1011002627286 -4.74855929287997 -1.13580447110263 9.92702931490811
0.295813092318447 -5.10453175631437 -3.40283345309171 -6.73116635409269 -2.55245923128995 -6.58541630831632 -13.4575381192294 -11.3440050992099 -13.883700838956 -10.7673983487216 -15.3501620205966 -7.09773968783292 -7.89697407809171 -5.22684048739347 -0.927741518887608 2.72483111294833 -2.12848996249112 -1.55296277132901 10.4783759203824
-0.19541775963523 -5.90212476036765 -4.02392041466453 -6.71888577721336 -3.01200139305808 -6.69575726769187 -12.8671516158364 -9.89336240074851 -12.8263496138833 -11.3058723189614 -15.0717357375405 -6.97709882042625 -5.75358998558738 -5.79010617516257 -1.22978627464988 -0.34089123985984 -4.42986714623191 0.310393931648949 9.11896956183694
-0.45490590875799 -5.82025090997869 -5.41159192865545 -8.11226598566229 -2.92439786737615 -6.89330617731268 -12.9838594610041 -9.43309728449041 -13.0485929662531 -16.0498499090021 -14.4448503667658 -7.077313821966 -5.68252507990057 -5.0414308721369 -0.0918993169611149 1.77813776189631 -2.52436773126776 0.767910558527166 11.9531427210028
2.8036961295388 -3.64169838645241 -2.35150292136452 -5.9279933235862 -1.44224121787331 -5.13926270224831 -12.3123240730979 -10.0674319527366 -8.94232895591042 -12.2135043404319 -12.3832297585227 -5.61838677146218 -4.77774574973366 -3.54691651084206 0.685093376853249 0.184040520407937 -1.66616585471413 2.48362967751243 11.6583928801797
1.52806961753152 -4.86260115883567 -2.88609778664329 -6.7456825949929 -1.88432395241477 -5.48841941139915 -12.6330403067849 -9.6031979300759 -12.3172444083474 -8.80576026222922 -13.7565964438698 -5.76198470375754 -6.40961920998313 -5.03086554787376 0.315274359963158 0.386761786720971 -2.79358756325461 1.04592812278054 10.3005934975364
-0.427639692479914 -6.75176498239691 -5.54420921152288 -6.87674209421331 -2.94569656198675 -7.01278182810003 -13.1616332227534 -9.93130752390081 -15.2055823499506 -13.9547049695795 -15.5473677808588 -7.26367637460882 -8.3650691205805 -6.81275436227972 -1.53744575327093 -1.82369109934027 -4.30728217905218 -0.207340925390071 8.13417080098932
-0.218757854808462 -5.98561881672252 -5.06493781696667 -7.414415584911 -2.78304885517467 -6.56927131306042 -12.7984964717518 -9.47749923359264 -11.5048105586659 -7.84953521381725 -12.366470562328 -4.99203513752331 -3.51860450397838 -3.47805427204479 1.91002060283314 2.1407487522472 -2.15763114582409 2.2349870334972 12.9521877895702
-0.205610743435948 -5.61142586794767 -3.6154618176547 -7.6596283825961 -2.80783700076017 -5.86762284365567 -12.3665909680453 -9.01745461550626 -11.12508057681 -8.03354500857267 -13.152330866727 -5.55960511294278 -5.64334725466642 -4.61183976260099 1.165072926608 1.87783957394686 -3.35954522219571 0.02435446652499 12.0194435206327
0.437252590873026 -4.09097426154397 -1.50323240973733 -5.33098547675393 -0.788230349800802 -5.06741850592873 -11.8276209137656 -9.20645086982033 -13.3581079743125 -9.61368887641213 -12.1473364136436 -4.97907774665139 -5.96192305304787 -4.62467138983986 0.636330197074198 0.453981945731424 -3.57679503180764 0.0385556914589635 11.1565848090432
0.217149144952948 -5.56272756403143 -4.95953809564764 -6.67072545831854 -2.69032728021795 -6.29917585199529 -12.6129041845148 -9.30995427911932 -11.5432954961603 -8.64477407282049 -13.8510175878351 -6.45686399286443 -4.94394170587713 -4.92725622003729 0.0787214105779483 1.23626077825373 -3.45504438226873 -0.0517564946954892 11.4761413400823
-0.25410096428611 -6.60755555412986 -5.9398214080117 -8.70943848870017 -3.23370950005271 -6.79292886040427 -12.7357484557412 -9.72115342400291 -13.8267194487832 -9.12043587944724 -12.9741670348428 -6.41948144219138 -5.36617486260154 -3.46363847038963 0.877855136177757 3.30413038947366 -1.63660638115623 1.13377363898537 13.2014892838218
-2.47594998966564 -6.66135572086681 -9.49571393619884 -9.7417352069508 -3.3829533923756 -6.3211972583424 -12.5615250934254 -9.73727582584728 -10.3193681110035 -8.37789128910412 -13.7309892047535 -6.11398290287365 -4.73202298771252 -3.45392583500255 0.745088828693735 1.08948160518299 -1.4623105395924 2.07740427364002 13.0547669063915
-2.33019162958319 -6.75776578729803 -7.51663305109198 -9.66624357050116 -3.27847768610174 -5.98900129144842 -12.713072794134 -9.70120717828924 -11.787306802923 -11.1195535833185 -13.8105592901056 -6.30922223871405 -5.588446634466 -3.57547094171698 0.0975503748113447 1.45233820134943 -1.08913709467108 1.59735773259943 12.5889053171331
-1.55859798084606 -5.50675052296032 -7.23090022693981 -10.0328163493763 -3.71815913807262 -6.59638064991344 -13.3467678416859 -10.2400287974964 -12.3731235850941 -10.7744297374379 -14.9045452464711 -7.70696872364391 -6.62520831714977 -5.39934581409801 -1.21842235218395 -0.306940494884145 -3.6441540111195 0.320344508777964 10.3454414020885
-1.02316613630815 -5.45840020613237 -7.17400498823686 -9.56978173689409 -3.05107446150346 -5.84516282515092 -12.636718229814 -9.74060960249467 -13.7310919328169 -9.24215455488725 -13.9037527604537 -6.29668183760209 -7.73711533979936 -4.17934556440873 0.10392813249068 2.87225203080611 -2.00329347090288 1.1331677870317 12.3987279371782
-1.40709712288596 -5.36809565804221 -9.49983622811057 -10.6796572425149 -3.95151164314964 -5.58815219185569 -13.1582091071389 -11.3193381049416 -11.6455233313821 -8.61639621041038 -13.9631598212502 -6.57344844124534 -5.5958025672219 -6.09555079720237 -1.12413050911643 0.303832747719504 -4.40289714119651 -0.0418493964455351 11.0693948052146
-1.38435535430908 -6.0060079574585 -8.02951602935791 -10.6817129135132 -3.71334247589111 -5.58907680511475 -12.5735548019409 -9.044704246521 -10.4600770950317 -8.06316547393799 -12.5624425888062 -5.70225887298584 -4.88999347686768 -5.39329891204834 -0.814458656311036 -0.0415742874145515 -2.87630634307861 1.68834133148193 9.42043800354004
-0.466407905925404 -4.47310651432384 -7.35229123722423 -8.71401609073986 -2.20389951359142 -4.42360890995372 -10.9008351672779 -7.32406629215587 -10.4988137591969 -8.2896558154713 -13.6722909320485 -5.61697400699962 -5.9056340564381 -5.47650159489025 -0.929191719401967 0.689195502888072 -3.03786672245372 0.647455085407604 9.87646948207508
-2.58498842932961 -6.49550135352395 -10.1141823075034 -11.9376877091148 -4.38909228064797 -6.3476017258384 -13.3383491776206 -9.44753535010598 -10.9797065994956 -9.0030201218345 -14.3109768173911 -6.16601259925149 -6.84278185584328 -6.29830630042336 -1.69487078406594 -0.4130371353843 -4.25305254676125 0.107976124503395 8.60608594200828
-1.77901904366233 -5.33449809334495 -9.55314128182151 -10.34570758126 -3.87861697457053 -5.95966784737327 -13.0487143256448 -10.358231232383 -10.9352251746438 -10.2028547980569 -13.5256239630959 -6.09935633919456 -7.02883212349631 -5.1181055762551 -0.606150315024635 0.513139083168724 -4.10901133797385 1.3014271996238 9.76102478720925
-1.49879507585005 -5.34554533524947 -9.0715108351274 -9.76135878129439 -3.01820616288619 -6.22593359513716 -12.8517632917924 -9.91017393632369 -11.753756089644 -11.1598267988725 -13.2306027845903 -5.1039929823442 -6.39068274064498 -4.32071737809615 1.12297959761186 0.993457274003461 -3.01128439469771 1.08352609114213 10.9027790589766
-0.969415005770596 -4.27351694974032 -8.42403727444735 -9.28149157437411 -2.69604426297274 -5.09534960660067 -12.564679440585 -9.74874430569735 -9.21710329922763 -12.8347428408536 -14.5866292086515 -6.06822520169345 -6.46518832120028 -5.12799387845126 0.424578371914951 0.102471056851474 -3.89985209378329 1.67332524386319 10.7501685055819
-2.45156505758112 -5.18928363973444 -9.01456478292292 -9.28538349325007 -2.57602146322077 -6.02965191060846 -12.5147269075567 -9.82458522970026 -10.8673174684698 -14.1276285951788 -14.84326580221 -6.35332515889948 -6.84005954915827 -6.3741362398321 -1.10474613363093 0.116342275792903 -3.64007023031061 0.904218404943293 11.1193725759333
-1.57769676555287 -5.63936897624623 -8.51775452006947 -9.4910344730724 -2.57517143596302 -5.92336746562611 -12.607060397755 -9.82681175578724 -11.8984422336925 -12.7335118900646 -14.4893998752941 -6.37999626506459 -6.85452171672474 -5.18659302104603 -0.365918124805798 0.557566677440295 -2.90788933147084 1.50561240803112 11.9643655170094
-1.12421480525624 -4.65576044429432 -7.99892107356678 -8.56048838008534 -2.64772669185292 -5.57797304500233 -12.723145164143 -10.6611887585033 -9.2812124859203 -11.3089491497387 -15.078270591389 -6.90449968684803 -7.51170221675526 -7.43981996883046 -2.38939157832753 0.492631279338489 -2.54131189693104 -0.575235999714245 9.56641038547863
-1.83782306150957 -5.53224864439531 -9.29731097654863 -9.59767260984941 -3.3125564141707 -5.99287715391679 -12.8139106317 -10.8524047418074 -9.73491015867754 -11.5191852136092 -15.284894136949 -7.0427753014998 -7.59624591307207 -7.03691401915117 -1.88042369322343 0.42931255860762 -1.44819560484453 1.56332287354903 10.4441765265031
-2.11772184371948 -4.68373899459839 -6.12264280319214 -9.30705862045288 -2.76800565719605 -6.11457281112671 -13.1193526268005 -10.5526965141296 -13.8727515220642 -13.102628993988 -16.2873900413513 -7.70637350082398 -8.61520414352417 -8.44563322067261 -2.00180082321167 -1.56366186141968 -3.63601903915405 -0.0343516349792488 8.87297506332397
-0.794760712710293 -5.05258847149936 -7.85661984356967 -9.73085499676791 -3.401165970889 -5.64328862103549 -12.7242422190579 -10.3622922984037 -12.778233536807 -14.6863069620999 -16.7212228861722 -7.4049673167142 -7.9639387217435 -7.59275151166049 -1.40458203229037 -1.24063206585971 -3.53614712628451 0.774573317441074 10.1847295674411
-1.46910397789695 -4.47604672692039 -7.34184949181297 -8.95430295250632 -2.15092007897117 -5.32137410423972 -11.2002689101479 -9.0056583144448 -12.6466399886391 -13.9114124038003 -16.204133198478 -7.14572636864402 -8.84784238121726 -8.44695012352683 -2.00386922142722 -2.15957181236961 -4.18287007591941 -0.531384632804176 7.54813750006936
-2.48529852086848 -4.84960210973566 -6.70945776159113 -8.33825910741633 -2.58830297643488 -5.36527479345148 -12.6618827646429 -9.64788664037531 -12.9564117258245 -10.1921275919134 -13.5302165811712 -5.27398527318781 -7.55388487035578 -5.23498571569269 0.911157243902032 0.299930208379571 -2.66246069127863 1.89936219995672 10.7094179326838
-1.51086737025868 -4.63325048793446 -7.54066206325184 -8.66780210841786 -2.1818077694286 -4.9262917171825 -11.1905701290477 -8.75377775539051 -12.3620369564403 -11.8639996181835 -13.7926685940136 -4.84360433925282 -6.73055769313465 -4.13031889308582 0.749161468852652 1.10916589390148 -2.38197256435047 2.37363313328136 11.6840598453175
-1.03537905432961 -4.28620112159036 -8.46682512976907 -8.9238525650718 -2.53931009986184 -4.52336275794289 -12.1363636276939 -9.88892710425637 -11.1690613053062 -11.0515209458091 -12.4373470566489 -4.42085039832375 -6.41844141700051 -4.89103090979836 0.668749211051246 0.717382786490699 -1.95561945655129 1.93686902306296 12.0938509681008
-1.68038682070645 -5.26843003359708 -7.58750275698575 -9.63978127566251 -3.19664124575528 -5.8572285565463 -12.8499539288607 -9.79061249819669 -11.7929242047397 -12.8198807629672 -15.0469811352816 -6.41883782473477 -6.98660210696134 -6.11490563479337 0.243866643038665 0.0905196276578053 -3.03635148135098 1.46111937436191 12.6432168093595
-2.87904116890647 -5.38120219490745 -8.3009409644387 -9.20070597908714 -3.47472903511741 -6.17183253548362 -13.6728758551858 -11.6470503546975 -13.2459654547951 -9.95668360970237 -13.9398588874123 -5.19521281502464 -7.52496478340843 -5.43238398812034 0.813837554238059 0.450668837807395 -2.53085276863792 1.68158581473611 12.4839968941428
-2.56913273551247 -4.79943554618142 -8.3120660088279 -9.607376982949 -2.73177998282693 -5.07381146170876 -12.7348241112449 -12.8298901818015 -14.8671139977195 -10.339425017617 -13.8990735314109 -5.87548725821755 -7.27908032157204 -5.3314809105613 0.585326264121317 0.743926117636942 -1.7707947991111 2.11230380318382 13.9411011435769
-1.16391164606268 -4.01594526117498 -5.82452565973455 -7.15951711481268 -1.59225065057928 -5.07973844354803 -11.8462351018732 -9.17293340509588 -9.27677900140936 -12.0383661443537 -14.1112573797053 -5.72760755365545 -6.79960614984686 -5.20896131342107 0.907150441950019 0.861948186700996 -1.87393171137029 2.56987970525568 13.6034614389593
-0.946208728443491 -4.12015320171009 -6.43936134685169 -8.2590234409679 -2.19128967631947 -4.93657280315052 -12.1543824802745 -10.0406682621349 -11.7958543430675 -10.8051488529552 -13.6303250919689 -5.40206886638294 -6.78379799235951 -6.05152298320423 0.370186077464712 0.633318172801626 -3.24352241862904 0.505933987010611 11.5039336551319
-0.863374189897016 -5.50779290632768 -6.47712464766069 -8.09637971357866 -2.51464219526811 -5.47226281599565 -12.4000143571333 -10.2592863603072 -9.97171731428666 -7.32818551497026 -13.875394300981 -6.10117288069291 -6.12276215986772 -5.22537751631303 0.819101853804156 0.806170030073687 -1.67940850691362 3.30779604478316 11.1876349882646
-2.38218620473688 -6.27071121389216 -9.21946838552302 -10.1862576311285 -4.03168228322809 -6.49919822866266 -14.0260632341558 -11.1188004320318 -12.8281815355474 -10.1993458574468 -12.6133377855474 -5.30997207814997 -5.86233833486384 -5.04333236867731 0.510086744481868 0.706131666356868 -1.78043487722223 3.53122684305364 12.206487863714
-2.30183717554266 -7.53150102441961 -7.5608379537409 -10.7336322957819 -4.09496995752508 -7.55584070032293 -14.159558504278 -12.014668672735 -12.7951538259333 -9.39490815942938 -12.7879078084772 -7.43227884119207 -7.70360109155828 -6.76986619775946 -1.18974801843817 -1.6281101400202 -3.21246835535223 1.44434431249445 11.091213018244
-1.68943528262052 -6.78544358340177 -7.7523472699252 -10.7673733624545 -4.30248765078458 -6.90582017031583 -14.0358822735873 -13.1694710644809 -13.283780375394 -8.73225525942716 -15.11160401431 -8.08302239504727 -8.49345521059903 -7.81310586062344 -1.99313286868009 -1.76191262331876 -4.0951149853793 0.301890095797454 9.08051272305575
-2.95574728358876 -6.66285864223133 -6.06373945582997 -9.3291393886913 -2.81909529079091 -7.50965467799794 -13.5763584743847 -10.6644207607616 -13.0073315273632 -9.1033035885204 -14.726840652119 -7.12961927760731 -7.37519422877919 -6.63857809413563 -0.833797134052624 -1.37055746425282 -3.34598318446766 1.60586579929699 10.8545544971119
-3.05132431550459 -7.89422936006026 -8.4117865042253 -11.4591555075212 -4.99171394868331 -7.81421989961104 -14.4686254934831 -11.4183554129167 -13.7529539541765 -7.96068329377608 -14.5817427115007 -7.25522942109541 -7.96758026643233 -7.11911720796065 -1.00496620698409 0.203762583299117 -1.96596474214034 0.896982721848921 10.9165206475691
-3.46963126442649 -8.58488852761009 -7.16550261757591 -10.4087010123513 -4.64216429970481 -8.45828254006126 -14.1672611930154 -10.7586880423806 -12.9231625296853 -8.31776244423606 -14.7099171378396 -6.74399192116477 -5.72231490395286 -5.82325370094993 -0.111076424338602 1.65487091758034 -1.43255622170188 2.0202483437278 11.572790553353
-1.87632987282493 -6.78149268410423 -7.51662871620872 -9.70793196938255 -3.90383002541282 -6.98843810341575 -13.7145447470925 -10.9376492240212 -11.9582562186501 -7.86282584450462 -12.5775093772195 -5.57056090615012 -4.65164420387962 -5.53184363625266 0.103208091042259 1.42186310508034 -1.84769294045188 2.08577492453835 11.3088622353294
-1.94249318729748 -6.13816426884044 -8.59992002140392 -10.820638405193 -4.40275167118419 -6.84382222782482 -14.2072160113942 -11.4692304004322 -11.799865471233 -6.80497144352306 -14.3289735187184 -6.20623372684826 -5.21893094669689 -6.65430806766857 -0.778966652263296 -0.443338142741812 -3.3527963031422 1.16493059505116 9.8337042461742
-3.27991535880349 -8.5210747978904 -8.32586910941384 -11.6277413628318 -5.60071232535622 -8.20493366935036 -15.0066037438133 -11.5740018151023 -15.3806004784324 -13.2663884422996 -15.3448300621726 -7.56072476126931 -6.59422734000466 -7.308788802407 -1.31718113639138 -0.860035445473411 -3.5767503044822 -0.0714020989157937 11.9446401335976
-3.73581667813388 -8.52082987698642 -11.6885659304532 -14.7460763064298 -5.46984644803134 -8.21623011502353 -14.98569651517 -11.1062695589933 -10.5732609835538 -11.7904660311612 -14.2784058657559 -5.80222674283115 -8.03841563138095 -4.32162447842685 -0.66967554959384 1.15264729586514 -1.06554575833407 2.06310872164639 13.1589782628146
-4.21587742025202 -10.0996264284307 -11.7608698671514 -14.6711729829962 -5.58643711263483 -8.73311031514948 -15.1078833406622 -11.6128691499883 -14.0253027742559 -10.5135020082647 -13.4050024812872 -5.62465274984186 -7.23263347799128 -4.82720554525202 -0.273427850549872 1.54944812601263 -1.5647066896612 2.38648425882513 13.197744959051
-7.32793044176969 -12.8929576787082 -15.1429328831759 -16.9128303441134 -8.95266150561246 -11.2197856816379 -18.0998954686252 -14.1289558323947 -14.4554862889377 -12.970756522092 -16.7029571446505 -8.63718031969938 -9.60758399096402 -6.72813223925504 -2.6485462102023 -0.332912436398594 -4.07840918627652 -0.394090643796055 11.7244300928983
-6.50329321080988 -11.6236163919622 -12.1640903299505 -16.1218005960638 -9.2628852670843 -10.8550998514349 -16.800385648554 -12.871171171015 -12.3363334482366 -13.5789081400091 -15.4552432840521 -7.45147627050227 -8.47920530492609 -6.4932090585882 -2.44118612462824 0.488217180425469 -3.08309667760676 0.167900865728203 11.4803322011774
-5.54050625020808 -10.1469153230841 -11.8986853426153 -15.4402598207647 -8.9726542299444 -10.2107600038702 -16.6646670168096 -12.1911143129522 -14.2415026491339 -13.4033545320684 -16.4657038515264 -7.90373790914362 -9.94379795247858 -8.10715091878718 -3.4677828615362 -1.37074649984186 -4.78747165853327 -1.51010692769831 10.8543125325983
-5.75667552081021 -10.952939787778 -11.1347864064303 -15.1259515675631 -8.11979083147916 -10.087684431943 -16.8400552662936 -12.199952879819 -13.583892622861 -12.1965234669772 -15.6096895131198 -6.98072413531217 -8.62966899004849 -6.75517443743619 -1.6873739155856 -0.598121443661775 -3.52641657915982 0.927375992861663 12.4594671336087
-4.82817096710205 -11.4765111923218 -12.5205976486206 -15.6913778305054 -7.98846454620361 -10.2551538467407 -16.6047117233276 -13.2654287338257 -15.1082059860229 -15.5395223617554 -15.8137075424194 -8.73731632232666 -8.18548030853271 -6.27578372955322 -2.58735485076904 -0.727552604675292 -4.59085292816162 -0.0909425735473626 10.6913707733154
-2.42554036053744 -2.02481976422397 -8.4156736460599 -7.10305348309604 -8.19639912518588 -7.64926091107455 -14.5794786539945 -16.8517412272367 -18.1866182413968 -11.4032777872953 -14.5103181925687 -6.17280331524936 -3.48837223919955 -7.11982861432162 -3.134812745181 -1.88521328839389 -5.7489542094144 -2.22171345624057 8.62247904864224
-2.41560461737893 -2.17955496527932 -8.18713095404885 -8.02611258246682 -7.4093485138633 -6.89687254645608 -13.5898294708946 -15.9191446564414 -17.3233652374961 -11.711876895211 -14.6407442352989 -5.58731558539651 -2.98292639472268 -6.99602606513283 -2.4259786865928 -1.13870337226174 -5.3313741944053 -1.89310553290627 8.5909309127114
-2.30896501541138 -2.6212628364563 -9.47707681655884 -7.17226152420044 -6.28023271560669 -6.61817674636841 -13.3850129127502 -15.2509339332581 -16.8896973609924 -11.1884930610657 -14.9378083229065 -6.33619813919067 -3.3204701423645 -7.30161409378052 -2.11762742996216 -1.53248720169067 -5.94777612686157 -1.61470155715942 8.82414503097534
0.311132699793035 -4.16068431680853 -7.75617954080755 -9.84185954874212 -8.49494335001165 -5.39566585367376 -10.6846215421503 -14.3399636442011 -14.1903855497187 -8.74032947366888 -10.326261251623 -2.1456448728388 -0.640229910070246 -3.24467250650579 2.44536235982721 3.69398716146296 -1.68552181070501 1.34370639974421 11.590544015711
1.06294647563588 -2.78504356037487 -5.07524665485729 -9.77719482075084 -8.12544234882701 -6.20463927875866 -13.1370008815419 -13.0360468257557 -15.8088301051747 -9.53875335346569 -10.6877954829823 -3.9837702144276 -2.25880225788463 -4.22520049702037 0.793131030689587 2.1630860935558 -2.56295188557018 0.0286542545665398 11.3013092647899
2.85838535482233 -2.19036266153509 -3.91404125040228 -9.00482723062689 -6.24893733804876 -5.12151881998236 -12.6251580411738 -12.0518967801874 -13.3884141141718 -8.77873393839056 -11.8921830350702 -3.31416866129095 -2.36651584451849 -4.6393086606806 0.592500955408269 1.75452449971979 -2.69852420633489 0.541809350794011 12.0634668176824
3.81859742077914 0.707299813357267 -2.89870490160855 -6.55103148547086 -4.50852049914273 -4.42993582812223 -11.8366454991427 -12.39280165759 -12.5887969884005 -6.10784758654508 -11.4287380131808 -2.99726332751187 -2.57553328600797 -3.46352995959195 1.06952248486606 1.20078812512484 -1.88228262988004 1.34755097302524 11.9181386080655
1.91646197058938 -0.991264317252419 -3.93820950768211 -7.57156178734519 -5.03651997826316 -4.73212620995261 -11.924621556022 -12.0875053145669 -12.4322509505532 -5.61415478966453 -9.94424054405906 -2.30047795555808 -4.74655720970847 -3.4089412429116 2.60579111792824 3.94954111792824 -1.44126698754051 0.329683329842307 11.8848228714683
3.13308043913408 -0.168258710341021 -3.32686619325118 -7.19105343385176 -2.56554035706954 -5.00822453065352 -11.8225059942766 -10.2986717657609 -12.7214737371965 -7.15484242005782 -11.735626264052 -2.58968357606368 -3.31478123231368 -2.58955769105391 3.34050937132402 3.62565417723222 -1.87908558412032 1.10584063963456 11.9704160256819
2.50769144405018 -2.6481503833424 -3.46243184696544 -8.72794240604748 -3.670483528484 -7.02142804752697 -13.4914445270192 -10.3325623859059 -13.5575074542652 -7.66891568790783 -10.9285916675221 -3.80366605411876 -4.10109609257091 -2.5067700732838 2.97238355983387 4.77113157619129 -1.54293531071056 0.0876455913890481 9.65893274654042
2.94205292788419 -1.31377020749179 -4.29377547177402 -6.44003668698398 -3.91920081051913 -4.74762717160312 -11.9667319384488 -8.23918524655429 -11.8103560534391 -5.7786902514371 -11.3926333514127 -2.90120879086581 -3.92967024716464 -2.66192427548495 2.34622773257169 3.88624867525968 -1.80125990780917 0.334369746121492 10.4891005429355
1.73949099454013 -3.14819478121671 -3.58724736300382 -7.84836529818448 -3.86997555819425 -5.12136410799894 -11.7093748959628 -9.42461537447843 -10.4507231625644 -4.61505650607022 -10.8564925107089 -2.19964551058683 -3.1569132718173 -0.969115725430576 4.29756213101474 5.20164347561923 -0.690759173306553 2.13641978177157 11.9632306185636
2.36990293156017 -2.3642145763744 -4.26956430781971 -6.84490457881581 -5.33012071956288 -4.607250846516 -11.508129752766 -9.16495386470448 -11.4644610058178 -4.9286562572826 -11.0648676525463 -2.69254557002674 -3.23648516048085 -2.72673288692128 2.27886518131603 4.02817090641368 -0.691557563434948 1.00314839969982 11.248630844463
2.10507112849842 -2.3901872028004 -5.37731259952892 -9.17889875065197 -5.84350484501232 -5.17506497990001 -12.9940976489674 -12.4624261249195 -10.438586174358 -5.93411344181408 -12.005745827068 -3.22961705814708 -3.58473867069591 -3.64809507023205 1.93944650996815 1.99635607112538 -2.33924573551525 0.70426470149647 11.9321504246105
2.63872300928289 -0.486641294305976 -4.70344770604914 -4.30638921911066 -6.21395338231867 -5.05478323156184 -12.769262677973 -12.0078681772405 -12.2546638315374 -6.43367040807551 -13.3128532236273 -3.90760076696223 -5.17121732885187 -4.86612547094172 0.463195436651056 1.03105890100652 -4.25480688268488 -0.231499082391913 9.7238994771784
2.32436141100797 -0.107061776247892 -4.774141701785 -6.73005906018344 -6.5105918970975 -5.56461563977328 -12.7334140864286 -9.82202378186313 -11.9183181849393 -6.79285660657016 -12.1669963923368 -4.10416260632602 -4.55876389416781 -4.43789902600375 0.769481268796053 1.86345633593472 -2.35936203869906 0.594096747311678 10.6322675618258
1.65314622358842 -1.34877829118209 -6.98910383744673 -7.64840178056197 -7.74934057755904 -4.27331022782759 -12.742432160811 -11.8779912428422 -10.8160253004594 -5.25684790177779 -10.6536622480913 -3.14283041520552 -4.37534575028853 -4.3689790205522 1.1386942429976 0.610166029496625 -2.47167830033736 2.21501870588823 11.8139886422591
0.286354255676269 -1.09235935211182 -6.67940311431885 -8.15353374481201 -8.32238178253174 -6.13421611785889 -13.9873788833618 -12.5885065078735 -12.0197732925415 -4.75244121551514 -10.999854850769 -2.73699169158936 -0.92773609161377 -2.16958026885986 2.04637928009033 3.89702243804932 0.566026878356933 2.507936668396 12.0975133895874
-0.690582821585917 -1.97276742241599 -7.76534898064353 -6.90162904045799 -8.66860635063865 -5.6917443969033 -12.6508508422158 -12.9632611968301 -12.9001355864785 -6.04335267327049 -12.2923398711465 -4.6255880095742 -3.54330880425193 -4.42367036125877 0.931416919014669 1.90665953376076 -1.29186494133689 0.928830554268576 9.92909186103127
-0.742762548273259 -1.66602991277521 -8.41356752569025 -7.71567819768732 -7.37190912420099 -3.76739023382013 -9.55601785833185 -12.8289556329901 -10.7127961939031 -4.72568796331232 -10.0667981928045 -2.43362138921564 0.540869730169124 -1.34075449163263 2.42215253656561 3.65738488977606 2.07914830988104 3.3084230596369 14.3026390249079
-1.23383002714677 -0.951311640305953 -6.33839850859209 -3.80306487516923 -7.63984733061357 -2.75916724638505 -7.8621392770247 -11.8660989327864 -12.186060480638 -4.84923415617509 -10.092030100389 -2.97771697477861 0.083959050612016 -1.44188933805986 1.50619072480635 3.76999706788497 2.30896038575606 2.86697144074873 13.5762209372087
-1.01352522589944 -1.29704115607522 -6.76188490607522 -5.36225149848244 -8.15399382331154 -3.76247809150002 -8.41855452277444 -13.0342352173545 -12.5908853790977 -5.73090002753518 -11.0471575043418 -3.49381468512795 -0.570966937325217 -2.11293623664162 1.65891434929588 3.82603719017722 1.19305779717185 3.12121560356834 13.5187514045022
0.825959188287907 -0.37531949823553 -6.29154683893377 -4.40983869379217 -6.74126340692694 -2.10555936639959 -5.92840864008123 -11.0231580907648 -11.8640394384211 -4.23058225458319 -9.68701459711248 -1.93710996454412 0.255772573297673 -0.69082357233221 1.7232045953924 3.93368337804621 2.73214243108576 3.14741323644465 14.4710414236242
0.0559862050143138 0.275159636410798 -5.64284153851596 -4.93503018292514 -6.64631482037631 -3.29710789593783 -8.21537419232455 -12.4830762949857 -12.2080232706937 -4.68140240582553 -9.94471569928256 -2.70463200482455 0.269010344418611 -1.81531353863803 0.976871291073884 3.29529837695035 1.48982409563931 2.36277751055631 14.0017445477572
1.77805174047297 0.955639249628241 -4.2789417440241 -2.96333658044988 -5.74482881372625 -1.26777421777899 -6.5234600240534 -10.50870477503 -11.3783165151423 -3.82413636987859 -9.80363809412176 -1.71117173975164 0.425192243402655 -1.09226190393621 1.89884603673762 4.17567003423517 2.03076208288019 2.83068407232111 14.0560330217535
1.96725534092296 1.70538018833507 -3.17151571620594 -1.22032095302235 -4.99730230678211 -0.2023098598827 -3.64067770351063 -8.72095991481434 -9.89440466273915 -2.65101362575184 -8.86463667262684 -0.521874679218637 1.38829492222179 0.482861267436636 4.12674211155285 5.46109746586193 3.44239495884289 4.5833928455006 16.9873393643986
2.24617526314475 1.68144747994163 -3.79478314139626 -4.02536251761697 -5.16313793875954 -2.81141331412575 -7.94453861930154 -12.2885766289451 -12.3325600884177 -5.19396450736306 -10.3131661675193 -1.93022968985818 -0.24685528495095 -1.48764851310036 2.63578269264915 3.52664611122825 0.917592499472878 2.84329173348167 15.7254593112252
1.62479871403087 1.01231092106212 -5.70975595821034 -3.82731539119374 -5.50079065669667 -1.54489618648182 -5.32326418269764 -10.2613249431957 -10.9385729442943 -3.42143732417713 -9.55501085628163 -1.09554201472889 0.280459343303335 -0.425387443195689 3.40476506840099 4.83732312809337 2.3484506000172 3.99101441990246 17.0864968885075
1.82573056654497 1.9945385499434 -3.87978624864058 -2.69693254991011 -5.57244181199507 -1.39224695725875 -5.53191256089644 -10.3920466856523 -11.4806392149492 -3.5817553953691 -9.9628360228105 -1.64853167100386 -1.18677591844039 -1.73592638535933 3.47314477400346 2.86088395552202 0.399314169450239 2.7202522798018 15.5079400582747
0.669169547341088 0.651826026222924 -5.6687782981179 -3.25185286782004 -5.90882384560325 -1.86736190102317 -5.74163901589133 -10.7757214286111 -11.0818260886452 -4.12266814491965 -9.80500113747336 -1.70121657631614 -1.01096617958762 -1.85970580361106 2.10785401084206 3.5988637230613 0.397879721901635 2.2630540154197 14.6086598656394
0.441679807142776 -0.686892656846481 -7.06515803770586 -5.38779750303789 -7.18139377073808 -3.63003268675371 -8.9259654565291 -12.9108726067977 -14.0908080621199 -6.53123965696855 -11.2056952996687 -2.70245280699297 -1.59257235960527 -1.88247409300371 2.3828781561418 3.55792412324385 0.630135388807815 2.41750225587325 15.115297646956
0.916749737479471 0.469522259452127 -5.70058462836526 -4.18448279120705 -6.01403258063576 -3.72114393927834 -10.3953630707481 -12.916343905709 -11.9707586548545 -5.84772703864358 -10.5294706604697 -1.67861960150979 -1.10158941962502 -1.77213690497658 2.12740876457908 3.29950310967185 0.743516705252908 2.24093224785545 14.9235818602822
2.76367942636663 1.71668330972845 -3.72106655294245 -2.8103609865362 -5.36833103353327 -2.53609760457819 -8.98313053304499 -12.1415720766241 -11.9798460786993 -7.48120411092585 -9.91949375325983 -3.07382305318659 -1.51698787862604 -2.84440334493464 1.12733165567571 2.84813110178167 0.583428304845636 2.04414455240423 14.4390925580805
2.2635948007757 0.486437970941719 -5.83357507532293 -5.13060647791082 -6.63608056848699 -4.48319131677801 -11.7772987539118 -12.0968216115778 -12.7951076680964 -8.09317094629461 -7.8687294179743 -3.12872964685613 -2.0658558065241 -2.65528184717352 1.67006986791437 2.9243556802923 -0.00858003442937516 1.79436987096613 14.3494130914862
3.08710815256292 2.48442603891546 -4.20357940847223 -3.28153083974665 -4.37433288747614 -2.98555229360407 -9.62335823232477 -12.7085766618902 -12.7214493578131 -11.2593731706793 -8.26305816823786 -3.29690025502985 -1.93159149343317 -3.41190384084528 0.887908476049251 1.64128448312933 -0.850138170068913 0.865140455419368 13.5382509404963
1.86776690049605 0.395165963606402 -6.06717153029008 -5.10412831739946 -6.49690480665727 -4.0485424561934 -10.1220688386397 -13.8822369142012 -12.2386650605635 -12.2566055818038 -7.55091519789262 -4.57157559828325 -2.71566625074907 -4.41052670912309 -0.0684780641035587 1.60754541917281 -0.974958853288129 0.394267602400348 13.3997517065568
0.889574146270753 0.0631962776184096 -6.96673574447632 -5.21811666488647 -6.40193357467651 -4.217054271698 -10.4125727653503 -13.7524966239929 -12.6935538291931 -9.98014631271362 -9.41030111312866 -4.76780500411987 -2.37587728500366 -3.48171987533569 0.452867603302003 2.00374803543091 -0.0324133872985826 1.01003274917603 13.9211855888367
0.46706838607788 -0.818295764923096 -6.8762619972229 -6.06645517349243 -8.84716539382935 -4.91945581436157 -10.7791073799133 -13.557050037384 -12.4076607704163 -10.8508561134338 -7.56444673538208 -3.7168553352356 -1.96395235061646 -2.91921358108521 1.53068990707397 2.87417764663696 0.25343198776245 1.29473371505737 13.8800923347473
0.953674749894574 1.03686757521196 -6.16384462876754 -3.72925524278121 -6.29298357530074 -2.5300708250566 -8.10141329331832 -12.2658191160722 -11.4261756376787 -10.6120753721757 -5.88254885240035 -3.73451761765914 -0.797559304670855 -1.70016436143355 2.09766431288286 3.16791387037797 1.49406667189164 2.33972974257036 16.1735329194502
0.567273035916415 0.489201441678134 -6.61605559262362 -4.92528067502109 -5.9686919299039 -3.09906111630526 -9.53370963009921 -12.2682276812467 -11.1965800372037 -8.9735632983121 -6.57649527463046 -2.31561766537753 0.770098582181063 -0.985221013155851 1.21362771120938 3.55936040011319 3.35296811190518 3.50314702120694 15.8798059376803
1.55339514992454 0.674652931906959 -5.73532402732156 -4.84339821555398 -5.86149323203347 -3.42164528586648 -10.0120135567405 -12.2535010597923 -12.2883235237815 -6.39108765342019 -9.56268227317117 -2.49015152671121 -0.657050254128198 -1.90828430869363 0.90542113564231 2.7559136130593 1.83664214394309 2.49274909279563 15.1516169287942
2.84775770360773 1.00304449254816 -5.26439058130438 -4.41863786523992 -5.86340486353094 -3.78161203211004 -11.1102977926081 -11.3289295369929 -12.0627151662653 -6.59136545007879 -8.79817735498602 -2.78287660425359 -1.70379792993719 -2.76074182336981 0.203626996820624 2.67485273534601 0.951649076288398 1.1583026712591 13.9318078821356
2.02807217511264 0.61083775433627 -5.82220286456021 -5.27248591509732 -5.85415286150846 -3.93230456438932 -10.3654806050387 -11.7969495686618 -12.121006194028 -5.29162806597623 -9.89885920611295 -2.07696932879361 -1.045509520444 -2.3516904744235 1.4668024149808 2.49641781720248 0.549011048403653 1.81515484723178 15.4211462107572
1.90866557034579 0.35220614346591 -5.90968998995694 -5.3932429226962 -6.44103345003995 -4.66520032015714 -10.6696024808017 -12.6883135708896 -11.9149523648349 -8.12389668551358 -6.27599248019132 -3.68696126070889 -1.18319806185636 -1.85424717989835 0.539296063509855 3.44030371579257 2.02858439358798 1.9307259646329 15.1866671172055
1.13851887096058 0.0428405414928079 -6.39921611439098 -4.76696056019176 -6.69880717884411 -4.1025051463734 -11.03448527943 -13.1734184611927 -10.1770328868519 -9.63872378956188 -5.45166629444469 -2.93931049000133 -0.810333668101919 -1.65624850880016 3.17290264476429 4.27731853831898 1.93864399303089 2.03160053599964 15.3707194935192
2.04140756780451 0.831850988214665 -5.60595800226385 -4.9125547582453 -6.21949483698065 -3.26267530267889 -8.98239614313299 -12.6622514898127 -11.8312654668635 -8.92648984735662 -5.93388082330877 -2.44414045160467 -1.26471425836737 -2.89103414362127 0.727805120294743 2.59269807988947 1.73497675115412 1.71814821416681 15.3398980920965
-0.0232940847223446 -2.68078576868231 -9.81546747034246 -6.95571290796453 -8.59156572168524 -5.36482393091375 -10.6531635457819 -14.0906826192682 -11.732186906988 -7.25259935205633 -6.11166345422918 -2.77899324243719 -1.42951928919012 -1.99652444666082 1.45227468663996 3.35384882146662 0.840940839594062 1.81308019811457 14.0112766092474
0.904576995156027 1.15586827018044 -6.19172122261741 -4.47320582649925 -6.31060435555198 -3.19866969368675 -10.0588610389016 -13.0718672492287 -12.433630249717 -8.952974579551 -7.79083850167014 -2.61053874275901 -0.440572998740457 -2.32518031380393 2.19527790763161 2.82972595908425 0.323072173378684 2.39852307059548 15.1975292942741
0.394250132820822 1.44760439612649 -4.87347295067527 -4.48641659996726 -5.36479451439597 -2.18657758019187 -8.13592030785301 -11.7917144515298 -11.8441741683266 -9.12431599877097 -4.79648091576316 -1.64342953942039 0.635991313240744 -0.709269306876443 3.02438948371194 4.74962542273781 1.83377382972024 3.40704367377541 16.8184909603812
-0.472811742262408 0.269406275315717 -5.3704119162126 -4.88727860017256 -6.68718246980147 -3.17769531770186 -9.61916069550948 -12.0159521536394 -13.0225954489274 -10.4580698446794 -9.29890350861983 -2.56051544709639 -1.8244142965837 -1.67880730195479 2.28236289457841 4.07233901457353 1.1143350167708 2.28027244047685 14.6470918221907
-0.490331398357046 0.131046546589243 -5.66115544926037 -7.19573949467052 -6.79550336490978 -5.0760686267506 -11.4413926471363 -13.1287534106861 -12.7892701495777 -8.86983464847912 -7.84221814762462 -2.36579488407482 -0.930976616252554 -2.10344098698009 1.32364870418202 4.0995152126659 1.10709215510975 2.2496092449535 14.6957957874645
1.12776587226174 0.264391162178732 -5.97953393242576 -5.40149094841697 -5.75497414849021 -4.24681451103904 -9.95909478447654 -11.8982579924844 -12.4716489531777 -7.98615624687888 -8.22834183953025 -2.7123124816201 -0.97391869805076 -2.35883881829002 1.57489798285744 3.93631575324319 -0.248298428275369 1.9162561676719 14.7624115727165
1.78273832147772 0.896689050847833 -5.535092717951 -4.42921388799494 -5.85794771367853 -2.74172533208674 -8.74591768438166 -10.9798654382879 -10.814483053034 -6.48636758977717 -5.97250116521662 -1.68632829839533 0.070200555974786 -0.283828145807441 3.44363653009588 5.4979587728327 1.64415227716619 3.21547281091863 16.8597841197794
1.58374592174183 0.951497996937146 -5.24019054066051 -3.96249774586071 -5.61850741993297 -2.41375163685192 -8.86871150623668 -12.1704407085072 -11.5504112590443 -9.92762950550426 -6.17902949940074 -3.55904773365367 -1.58954242359508 -2.13498119007457 1.76576420177113 4.88430019725453 0.41250606883656 1.82800861705433 15.2802109371532
-0.483338199962269 -0.988392673839222 -7.7314976085316 -4.81614955555309 -6.63048061024059 -3.02497943531383 -8.76969989429821 -11.2980373729359 -10.9786709178578 -7.49754222523082 -5.53726848255504 -1.9275711406361 1.21045032848011 0.0709563862193718 3.76854626048695 6.47017876018177 2.38191334117543 3.54639736522328 16.527877963673
1.01481233943592 -2.56196988712658 -9.1353818286549 -9.19103063236583 -7.02669347416271 -5.20729268680919 -10.8529473651539 -12.5697556842457 -11.9891492236744 -7.86562551151622 -6.99295629154552 -2.11199201237072 -0.670900474895131 -1.49052442203869 2.94705282558094 4.65452467311512 1.17132555354725 2.61040197719227 13.8674257885326
1.07748995694247 -1.29064740267667 -6.76382435885343 -7.46939648714933 -5.87691105929288 -4.59183682528409 -9.92371930209073 -12.2083586606112 -12.0220869931308 -6.77739514437589 -6.04475964632901 -2.49476422396573 -0.929744616421786 -0.790527239712802 2.87951861294833 5.48157511624423 1.67787180813876 3.37975703152743 13.8050600138578
1.10366883711382 -1.56491407914595 -8.2823937849565 -7.09367689652876 -6.65743002458052 -4.03201422257857 -9.48488363786177 -12.641459794478 -11.0601991133256 -7.84797606034712 -5.89806875749068 -1.6447919325395 -0.439298005537552 -0.129044862227005 4.01268926100298 5.45631280378862 1.92186227278276 3.85829129652544 15.5977186246352
0.830818471041592 -1.76554268923673 -7.93782586184415 -7.09624833193692 -6.48607415285977 -4.78279275027188 -9.55521744814786 -12.185676279935 -11.8225933941928 -7.6770340832797 -6.8501011761752 -1.98834199038419 -0.0876442822543062 -1.30425042239102 2.65190630826083 5.22518378171054 1.8581164446744 3.0299447146329 12.871907528964
0.093135270205412 -1.03672465411099 -7.90374049273404 -6.72524317828092 -6.59819087115201 -3.67274531451138 -7.05601557818326 -11.1761690053073 -9.79019412127408 -8.62640437212857 -4.86670359698209 -1.45430811968717 0.0419077006253339 0.0467828837308026 4.7223257151517 5.55887833508578 1.80449429425326 4.1406196680936 14.7227357951078
1.25685453414917 -1.46457719802856 -8.09815454483032 -6.89182710647583 -5.91229486465454 -4.18066263198853 -7.83749055862427 -12.3972039222717 -11.6113228797913 -6.56591463088989 -5.86264657974243 -1.86325883865356 -0.108944416046143 -0.641609668731689 3.52760934829712 5.87852239608765 1.68725347518921 3.69788312911987 13.7985692024231
0.0615396846424439 -1.59201141704213 -8.8244256626476 -6.31603905070912 -7.66568275798451 -4.21851059306752 -9.72441955913197 -12.5866155277599 -11.7559041630138 -8.93971916545521 -7.1536378513683 -2.94531914104115 -0.689463580738416 -0.726283038746228 2.95790866505016 5.43681434284557 2.16856292377819 3.19283584247936 13.1202011455189
1.41859320727261 -1.21243592175571 -7.92480774792758 -6.70408554944125 -5.80796166333285 -3.47820206555453 -7.79202958020297 -12.2879249659452 -12.28776474866 -7.37018128308383 -6.78620263012973 -2.35250779065219 -1.84632798108188 -1.74345131787387 2.8211915883151 4.46662215319547 1.42918089953336 2.27354697314176 12.7659924420443
0.868765362826259 -1.79024457064542 -8.79767178622159 -7.1851992520419 -6.45259236422452 -4.06765507784757 -10.0847544583407 -12.9190707120028 -11.8154425534335 -8.57395314303312 -6.75818966952237 -3.41465710726651 -1.30185650912198 -1.8750529202548 2.15840769681063 3.85808039578524 1.25842905911532 2.45553828152743 12.4634237376126
0.618144728920676 -0.557295105674051 -6.57271029732444 -5.29543521187522 -6.74085452339866 -2.19235827706077 -7.80439593575218 -11.2708227851174 -9.60084559700706 -5.15004184029319 -7.17513110420921 -1.60979869148948 1.18882534720681 -0.12677981636741 4.11523888327859 5.60279820182107 2.49836514212868 4.70980046012185 16.4852640412071
-0.16082455028187 -0.670168651234018 -6.49457050670277 -5.0161903034557 -7.60869861949574 -3.38436199535023 -8.68485905040394 -11.8979671131481 -11.8913066517223 -7.38333202708851 -9.78845287669789 -2.83169056285511 -0.101738704334604 -1.13700176585804 3.2362511027943 4.44056628834118 1.34045146595348 3.97219012867321 14.9901175368916
0.757201931693338 -0.272718646309592 -6.94554541327737 -4.5111982605674 -6.65472052314065 -2.54361746527932 -8.25482962348244 -11.9725191376426 -10.3980600617149 -6.05165503241799 -6.97401640631936 -2.13860151984475 2.00386597893455 0.665431759574197 5.07093503258445 5.95582368157127 3.17611672661521 5.65958001396873 16.9581037976525
1.07805677760731 0.897837127338757 -3.78421739231456 -4.10239938389171 -6.22641519199718 -2.49153474460948 -8.6040435184132 -9.75770906101573 -10.5265994418751 -6.09837487827648 -6.30446771274913 -1.07542565952648 1.43627592433583 0.118191207538953 3.19354196895253 5.88738390315663 2.74641558040272 4.88962122310292 14.3946187149395
-0.0422731572931454 0.0144704645330265 -6.11887037103826 -3.70826780145818 -7.7693678075617 -1.99553930109197 -4.90343534296209 -9.95867788141424 -10.3998094732111 -7.5574709111994 -6.14650594537908 -1.82312452142889 2.70905721837824 1.67318666631525 5.15424669439142 6.73084676915949 3.49417341405695 5.61786211187189 15.2348181074316
0.487378094413064 0.389365170218728 -4.94286635138772 -3.66942694403908 -7.41595366217873 -2.53235724189065 -6.18702795722268 -11.4930830261924 -9.7816858551719 -9.87468435981057 -7.31940176703713 -2.20782568671487 1.56951806328513 0.300579998709939 2.85079285881736 5.37057587883689 2.23864266655662 4.83753678581931 14.0696620681069
0.00473488027399327 -0.526133649999444 -4.60559188669378 -4.81913101022894 -8.11325561350042 -4.11362945383245 -9.27826988046819 -12.5541182691401 -10.7393866712397 -9.1976691419428 -6.35232078378851 -2.56554710214788 1.47978103811091 -0.730431669408624 2.07236755544489 4.50349605733698 1.65627182180231 4.31086242849177 12.8167394464666
2.69379239515825 0.328185133500533 -3.99358648820357 -6.12082380814986 -7.66923422379927 -3.81921095414595 -10.317086167769 -11.909350343184 -9.19960302873091 -8.37514776750044 -9.92667669816451 -3.0336160139604 0.672125868363814 -1.41351408524947 1.37625604109331 3.74627309279008 2.72742467360063 3.95325761274858 13.0305176301436
2.13183094371449 1.06847263682972 -5.14035915027965 -3.72964404713024 -6.59975551258434 -2.70103000294079 -8.36934398304333 -11.8543941844593 -9.16595767628063 -9.33167575489391 -9.96394466053356 -3.54019282947887 -0.267667042125357 -2.43639682422985 1.57107235301624 2.79117943156849 0.199955714832651 2.8441932331432 12.5770628582348
-0.248753460970793 -1.02049151333896 -5.87305918606845 -6.53580180081454 -7.76565447720614 -4.73051157864657 -10.6794499483976 -13.9137677279386 -7.92171374234286 -13.7842892733487 -10.2206067171964 -4.41213885220614 -1.04017916592685 -2.69482317837802 1.11740597811612 3.28738602724942 0.758648959073152 2.90920170870694 12.9476400288669
1.16504992571744 0.1398080739108 -6.3862043467435 -6.11306248578158 -8.92955075177279 -4.82800351056186 -10.3995386210355 -11.127911194888 -6.52844105633822 -13.2689901438626 -11.0889535990628 -3.71583424481479 -2.29831562909213 -1.31166897687045 2.55724276629361 4.5222429188815 1.74601687518033 2.57464255419644 12.6797336491671
1.23864501606334 0.0156359065662741 -6.78330284465443 -6.25882774699818 -9.23059707988392 -3.9197583805431 -9.83919960368763 -9.86042267192494 -6.7577882419933 -13.9364572178234 -11.5249353062023 -3.91373688090931 -4.08642250407826 -1.63411766399037 2.55861896168102 5.0926985133778 0.461602627147329 1.25381606708874 12.5590524066578
1.73504275408658 1.09786051836881 -5.43099766644564 -4.5405328837308 -7.8273923960599 -2.3424184885892 -7.986961182681 -10.1932294932279 -6.58576565655795 -11.9128988352689 -10.4359548655423 -3.47585087689486 -1.51552945050326 -1.37993031415072 2.29033297625455 5.65258139696988 1.13439005938443 2.16523951617154 11.5347391995517
1.3917760848999 0.672919273376465 -5.81616687774658 -4.71889781951904 -8.35848331451416 -2.3269567489624 -7.45795917510986 -9.70355892181396 -5.909499168396 -13.1697301864624 -9.67824649810791 -3.88330173492432 -1.82092189788818 -0.762564659118652 1.81089115142822 5.83021831512451 2.1687536239624 2.253981590271 11.8953723907471
0.503028531508011 0.586425443129105 -5.72835383848711 -4.10677371458574 -8.24675021605058 -1.63691554503007 -5.67870364622636 -9.22812495665117 -5.13601146177812 -12.1169265313582 -8.93727145628496 -3.91037402586504 -1.51699672178789 -0.229120592637496 2.57032646699385 7.1228949026628 2.23663105531172 2.69925941987471 13.0843116240068
0.171791726892646 1.63223140889948 -3.82390147989446 -3.60866863077337 -8.61739856546575 -2.50033885782415 -8.45860606973821 -9.49874812906438 -5.36023265665228 -10.3950188810175 -5.95869571512396 -3.38418132608587 -1.10693103616888 0.572418863123115 2.94157951528376 7.32512348348444 3.14448898488825 3.43218296224421 13.8761588876898
0.970375581221148 1.88237051530318 -2.97722001509233 -3.94448419050737 -5.26869531111284 -3.28246636824174 -10.3391489549117 -11.1699404283003 -5.73139901594682 -9.02183099226518 -6.20154328779741 -3.58606477217241 -1.4434923692183 -0.69930787519975 2.88144545121627 6.08040289445357 1.46278051896529 2.35809187455611 12.9826674894853
2.70314487110485 2.74243816028942 -2.00726524699818 -3.03912178386341 -3.77580658305775 -2.19003120769154 -9.24918762553822 -9.52878967631947 -6.92502228129994 -12.3683549534191 -10.3592855106701 -3.00907532085072 -3.67012993205677 -0.128046191822399 2.13460143696178 6.62271293293346 3.56857284199108 3.32349570881237 13.9395230640065
2.18988794846968 1.40475267930464 -4.40132718519731 -4.91254048780961 -5.04297643141313 -3.04407697157426 -10.0789223237471 -8.14956670240922 -6.2169018311934 -11.3228073640303 -9.4981518311934 -3.27393537001176 -2.92726521925493 0.511255212263627 2.36873812241988 7.70517344041304 4.31050676866011 3.42895311875777 14.216183610396
-0.642968082427977 0.328534221649171 -5.65234651565552 -7.52359094619751 -7.12975206375122 -5.24676790237427 -12.1939782142639 -10.9046257972717 -7.27437677383423 -11.3636845588684 -10.8457573890686 -3.78698244094848 -3.52774705886841 0.389556026458742 1.87148008346558 7.601380443573 3.65168581008911 3.23882207870484 13.0866104125977
-1.05466864325783 -1.00716803290627 -7.96696684577248 -7.13706038214944 -7.38248083808205 -4.99252531745217 -12.1107027313926 -10.3735601685264 -6.86603567816994 -13.9628870270469 -10.4815618775108 -3.30002997138283 -3.65183851935647 -0.211437442085959 2.6068437316201 6.86472012779929 3.95738675377586 3.72075345299461 13.606014511802
-0.362029162320223 0.82712069424716 -4.75344571200284 -4.63311490145596 -6.64023121920499 -4.41345891085538 -10.2918196591464 -11.0872031125155 -6.10443791476163 -13.3030444058505 -10.0251418027011 -2.8207388791171 -3.41419705477628 0.526829632845793 2.97306147488681 7.44121352109042 3.94383421811191 4.27754965695468 14.8730091181668
0.806025773828679 1.14206054860895 -3.93714210336859 -4.7558276349848 -5.96562644785101 -3.8003661329096 -10.1621176893061 -11.7222258741205 -8.60341712778265 -14.9469268018549 -10.892119138891 -4.30039092844183 -4.64281722849066 -2.88014289682562 1.28577163869684 3.6357910936529 0.808926851099187 1.16772583181208 11.8226430719549
-0.394421672821046 2.03786363601684 -1.96980962753296 -3.72749814987183 -5.72765836715698 -2.62689504623413 -9.58695325851441 -10.9598952293396 -6.77991781234741 -13.3647490501404 -11.8144865989685 -5.78016767501831 -5.64133749008179 -3.57079801559448 0.387350940704344 2.65411939620972 -1.1605845451355 0.396357440948485 11.3373264312744
-0.44527704932473 0.884127781607887 -3.75533564307473 -5.60570223548196 -6.5528019211509 -4.22144587256692 -11.0799721024253 -11.6110790512779 -7.19330103614114 -13.3938930771568 -11.5143345139243 -5.27180369117043 -4.56041224219582 -3.42514879920266 1.47924916527488 1.614195988395 -0.449768855355003 0.524079487540504 11.6152755477212
-0.408713271401144 1.30129344246604 -2.75178806998513 -4.96507733084939 -6.14895718314431 -3.759476592324 -11.2775258324363 -11.5436333916404 -6.98807041861794 -13.1672047875144 -11.6761769554832 -6.63194935538552 -4.78335659720681 -2.76273243644021 0.933054993369364 3.21795470497825 0.0209055640480749 0.75235469124534 11.5531264045022
-0.304807775670831 0.982944375818427 -3.6952859098261 -5.20169460123235 -6.22274219339544 -3.94991313760931 -11.4505616361445 -10.9295846158808 -7.5122090513056 -13.5088025266474 -11.9494134122675 -6.41335880106146 -4.42879115884954 -2.40909587686712 1.53594959432429 4.51319969350642 -0.177887075597589 1.4552096193487 12.0808938806707
0.285165916789662 -0.18073068965565 -5.64858805049549 -6.42252909053456 -7.03731142390858 -4.72851358760487 -12.2154196392406 -10.8291605602611 -9.51165377009999 -15.2571962963451 -12.8169649731029 -5.89744364131581 -4.97388445247303 -3.02865587581288 0.736412178386342 4.12837804447521 -0.0010088573802598 0.508426796306264 11.2661320079457
1.74020358865911 -0.327793390100652 -6.02453067952936 -7.5012057130987 -5.70941761190241 -5.0862772768194 -12.2585451906378 -8.81770923787897 -9.35756900960749 -12.1583121126348 -12.6013930147344 -4.98943355733698 -3.81446293050593 -2.44581630880182 1.28420230692083 4.16196033304388 0.263486593419856 0.74408695047552 12.8082959348505
1.62457299665971 1.25140786604448 -3.87101530595259 -5.36935591264205 -5.30937170548873 -3.5444543318315 -11.3089292006059 -10.5391213850542 -5.99488424821334 -12.1634747938676 -11.1645467237993 -3.8731954054399 -3.93516516251998 -2.06518721147017 3.20512891249223 5.20977426008745 0.236370329423384 1.08884454206987 12.7790234132247
1.20147194428877 1.7144247488542 -3.29766784147783 -4.41043792204423 -4.97243438200517 -3.04648337797685 -10.3885625405745 -11.2220605416731 -7.25482688383623 -14.4495881600813 -11.055526117845 -3.2232030435042 -4.88116584257646 -2.95759330229326 0.761021275953812 3.33482899232344 -0.642293314500289 0.892496724562211 12.3168264822526
-0.0296325856989093 -0.428312318975276 -5.94653894251043 -5.84124566858465 -6.75649453943426 -4.4594936544245 -11.6580352956598 -11.9911060506647 -7.04181482141668 -14.3505020314997 -10.7702598745173 -2.95718957727606 -3.68358804529364 -2.86528207605535 -0.271829622442073 4.02220438176935 -0.679914491826839 1.10654447728937 11.7613529985601
2.47747636274858 2.01704907850786 -2.56669497056441 -4.09891771836714 -4.53309130235152 -2.9219596342607 -10.5265586332841 -10.3049552397294 -6.03061174912886 -13.3581092314287 -10.8355719999834 -2.07842134995894 -5.1319091276689 -2.83644365830855 2.12632489637895 4.23394418196245 -1.0495173887773 1.27552342848344 13.2250239892439
0.587182998657227 -0.457025527954102 -5.74605369567871 -6.3029899597168 -6.55513572692871 -4.1099681854248 -11.1475696563721 -10.3412971496582 -6.21811485290527 -11.4041919708252 -9.49721717834473 -2.86331367492676 -3.88206672668457 -1.57451820373535 4.3402681350708 5.06224727630615 -0.531639099121094 1.74740791320801 13.5724353790283
2.6212984085083 0.922089195251466 -4.65474262237549 -5.19894542694092 -4.66576328277588 -2.76975002288818 -9.01696720123291 -7.5116189956665 -4.05292644500732 -10.8450845718384 -9.76034107208252 -0.619704627990721 -5.37704029083252 -2.10205020904541 3.05881271362305 5.34661731719971 0.239206886291505 1.92605075836182 12.3471494674683
1.40089007290927 0.202377041903411 -4.40780858126553 -6.98167828646573 -5.99836567965421 -4.5309641751376 -10.7434828671542 -10.0867426785556 -6.12580136385831 -12.7278998288241 -10.8426878842441 -2.26165799227628 -3.91591290560635 -2.37432889071378 2.36053248318759 5.21860285672275 -0.452341357144441 1.85584612759677 11.589025220004
1.50515834634954 0.277031820470636 -4.52022846395319 -6.2069559877569 -5.69387348348444 -3.75493152791804 -10.7598620241339 -9.59227665120905 -5.99491222554987 -13.5328894441778 -11.3473444765264 -2.40682895833796 -3.28333385640925 -1.58347614461725 3.01372234171087 5.43241588419134 0.0752247983759098 2.08627406900579 12.8515376264399
2.37814864245328 1.32314738360318 -3.95807400616733 -4.74767247113315 -4.69244709881869 -2.83507862958041 -10.1495794382962 -8.78146115216342 -5.47763958844272 -12.6456579295072 -11.7909750071439 -3.03498783978549 -5.38260022076694 -2.48391476544467 2.85817488757047 5.26731070605191 -0.188895615664396 1.10647257891568 12.1895852955905
2.66332381855358 0.822379528392446 -3.51193100322376 -6.68566948283802 -4.95191818584095 -4.53318268169056 -11.6523900638927 -10.4455075870861 -6.99418693889271 -14.5029779087413 -12.340662540089 -3.95563370097767 -5.25137764323841 -2.7029786716808 1.35941260944713 4.7488207210194 0.101331173289907 0.541320263255727 11.9783582080494
2.24191407290372 1.1963169964877 -5.00350829037753 -5.47325201901523 -4.77190466794101 -3.14615126523105 -10.2999960986051 -8.43462248715488 -4.85574217709628 -11.6221510973844 -9.31449004086581 -1.24311514767734 -4.83520575436679 -1.53675719174472 3.79178551760587 5.82752064791593 -0.574261387911712 1.38782624331387 12.7893531712619
0.0594485282897956 0.230760860443116 -6.80892343521118 -6.30827302932739 -6.34109849929809 -4.47268648147583 -10.8542172431946 -11.0135762214661 -5.87575311660767 -13.3491322517395 -10.1026265144348 -2.06560487747192 -5.03848428726196 -1.4046685218811 3.77594118118286 5.50690011978149 1.18155317306519 1.07549123764038 12.196556854248
0.450069158727473 -0.883867532556707 -7.17124202901667 -7.77672222310846 -6.61915043050593 -4.93036487752741 -11.5201895540411 -9.55086544210261 -5.3552153413946 -11.2404043977911 -9.64131191427057 -1.76691654378718 -4.02657154256647 -0.39589336568659 3.99123546426947 6.96040317362005 1.61333247965032 1.85479327982122 12.2481305295771
1.69453453584151 0.399044270948931 -5.51573539213701 -7.64006400541826 -5.61006141142412 -4.4845082803206 -11.6148736520247 -10.5789277596907 -6.08031249479814 -12.8669469399886 -9.99613357023759 -2.907487635179 -5.88366294340654 -1.4527871652083 3.11122345490889 5.76201748414473 1.91376518769698 1.04007553620772 12.2508008436723
2.2001972545277 0.307642017711292 -5.69924541820179 -7.64694019664418 -5.63822361339222 -4.62157055247914 -11.3942279468883 -9.25928303111683 -5.75057407725941 -12.3937282215465 -10.4821033130993 -2.18523975719105 -4.34062763560902 -1.93968387950551 3.59759524952281 5.6245136607777 0.397964512218127 1.25222591053356 11.083266769756
2.13295578523116 -0.178848032517866 -6.75790763334794 -7.98878455595537 -5.70496917204423 -4.33478141264482 -10.9395082040267 -8.12849212126298 -5.12962699369951 -11.6954782052474 -10.4180638833479 -2.12714934782548 -3.68494010405107 -0.465390924973921 4.16940617127852 6.40639996095137 2.01487755341963 2.69287037415938 12.5377557234331
0.911853634227406 0.0248735774647102 -7.04175773967396 -7.65907684672963 -6.19441810954701 -5.0566465031017 -11.7683240543712 -9.93135467876088 -5.06181351054799 -11.9049722324718 -7.72936264384877 -0.754259265552868 -2.85436836589466 -0.23785606731068 4.86895164142955 7.70132144581188 2.42378791462291 3.20741351734508 13.9943488467823
3.19771810878407 0.227138961445203 -6.2728553165089 -6.43340448032726 -5.28799012791027 -4.8508582461964 -11.4281573642384 -9.51090768467296 -5.04329064976085 -10.1540446628224 -6.68170884739269 -0.210305725444446 -2.32782319675792 -0.282569443095813 5.09763475764882 7.69455381740223 2.78097959865223 2.57571836818348 12.9446510921825
2.58628993467851 -0.345539517836137 -7.09528774781661 -8.44180340333418 -5.38851971192793 -4.07983059449629 -10.6127762274309 -8.37321705384688 -4.76206249757247 -11.8592667059465 -9.16078800721602 -1.58398289246993 -1.50501865907149 0.400296740098433 5.35540633635087 8.09122519926591 2.92046885923906 3.26492267088457 14.2040653748946
2.91279857808894 -0.765647237951104 -7.75686199014837 -8.19944888895208 -4.94112331216985 -3.11189967935735 -9.65655834024603 -7.97491008585149 -4.47664005106146 -10.1157639676874 -9.22418720071966 -0.927182501012627 -1.13293582742864 0.907070810144599 4.90860431844538 7.87311618978327 3.73765247518366 4.40697258169001 14.2625181024725
1.70953485315496 -0.863112241571599 -7.72079733068293 -8.74826315099543 -5.76520803624933 -4.58753088170832 -11.061461240595 -9.07157400304621 -6.22349622899836 -11.5911491220648 -9.74510076696222 -2.56742551976984 -3.02686765844172 -0.355322629755193 3.86897012537176 6.48527452295477 2.04238244836981 2.41224023645574 14.725901334936
3.7369780106978 2.02591557936235 -5.02897028489546 -6.77904657884078 -3.48926882310347 -4.46803431077437 -10.7556395964189 -9.54293207688765 -6.12398676438765 -13.2584548430009 -11.5663485960527 -3.76826815171675 -4.4529223875566 -2.75024370713668 2.03256459669633 4.57796998457475 0.574530081315473 1.33449788527055 13.9101719422774
2.8581709428267 1.29327722029252 -5.3713040785356 -6.88147787614302 -4.45781950517134 -3.39385466142134 -10.3193288282915 -10.7770696119829 -5.90264753861861 -13.5547891096635 -11.4890733198686 -2.81044249101119 -3.19957975907759 -2.60466627641158 2.11440034346147 3.51899095015092 -0.0113549665971249 1.6368746324019 13.8304032845931
3.29124286825007 0.476723939722234 -5.22345992868597 -7.82778999155218 -4.20921394174749 -3.54893371408636 -10.4431559736078 -10.5145270520991 -6.9926383191889 -14.9222151929682 -12.6203849012201 -4.47030708139593 -6.19468185251409 -4.02641174143011 0.619435579126531 1.86597183400934 -0.455334394628352 0.194331437891179 12.8229611223394
3.07034903439608 -1.03751153078946 -5.4302136334506 -9.04995125857267 -4.19448060122403 -4.07106370058927 -10.5287472638217 -9.70455903139981 -6.66911286440763 -13.5066925915805 -13.0500466260043 -4.49949616518888 -6.2026459607211 -3.64355248537931 0.546659764376553 2.56995802792636 -0.711709681424228 -0.295373621853916 13.1428845492276
3.86595859527588 0.0277999877929673 -5.58639106750488 -7.17039260864258 -3.69798049926758 -4.53920707702637 -10.1553169250488 -8.27000579833985 -6.45415458679199 -12.2065883636475 -12.3048397064209 -3.55861053466797 -5.22127304077149 -3.03188285827637 1.39473190307617 4.13818397521973 0.239323043823241 0.430605316162108 12.9248579978943
2.02487177415328 -0.691017202897505 -6.80427556471391 -8.42186170057817 -5.27445798353715 -5.2355957551436 -10.5947781129317 -7.62947469191118 -8.24615483717485 -12.3042812867598 -11.7006569428877 -3.29816632704301 -3.79093175367876 -1.06612592176958 2.59648890061812 4.97317976518111 2.00388140244917 2.14928812547164 14.1382708029314
2.54479372718118 -1.4625114180825 -6.97972905419089 -8.84249722740867 -4.71346699974753 -4.19004285118796 -10.636196491935 -6.88849103234031 -5.84686887047507 -12.1178954818032 -10.9497092940591 -3.20610272667625 -2.54488789818503 -0.689003346183082 2.07058489539407 3.52236998297952 3.43330252387307 3.20778429724954 14.5673452637412
3.14170046719638 -0.534023562344636 -5.28583935824307 -8.57473973360928 -4.7551138791171 -4.12883023348721 -10.5643484982577 -8.60180501070889 -5.54327801791104 -12.2895911130038 -10.5396712216464 -2.92244557467374 -2.39307240572843 -0.465589800747956 2.81111880215732 5.34586497220126 2.34582873257724 3.31528731259433 15.7915784922513
1.65950982353904 -1.93859465338967 -6.86229307868264 -8.63569433905862 -5.78133757331155 -5.08124716498635 -11.6075914643028 -8.37273390509866 -5.53583128669045 -11.8089350006797 -11.2227552674033 -3.15986044623635 -3.42963392951272 -1.18920500495217 2.62877862236716 5.3852330901406 2.45436684868552 2.56842915795066 15.3958720423959
0.588920359178022 -3.51339554353194 -9.79271149201827 -9.67106270356612 -7.02957176728682 -5.40742516084151 -11.4313394979997 -8.59388374848799 -5.75046753449874 -10.9996149496599 -11.3528730825944 -2.70024323029952 -3.10281204743819 -0.282181020216509 3.34135032133623 5.83975863890214 2.77734637693925 3.0214955850081 15.3019111199812
0.673212536898525 -1.48153256503019 -7.80990361300382 -9.22725247469815 -6.82029675570401 -4.28410100069913 -11.0730357083407 -11.2273039731112 -8.34185551730069 -11.2304568204013 -10.5179438504306 -2.27344273653897 -2.29975842562589 -0.0836005124178811 4.05029345425692 6.84461737546054 3.00463629635897 2.70691347989169 13.609951504794
-0.494632521542634 -3.50920085040006 -9.75498751727017 -10.3079164418307 -7.94475916949185 -5.20175723162564 -12.5806272420016 -9.81410197344693 -6.97262744036588 -12.7778489979831 -8.21979502764615 -2.28015688982877 -1.52142695513638 0.960584839907561 4.00015183362094 7.70628758343783 4.03050919446078 3.67587586316196 15.7728643027219
0.428660176017068 -5.34443590857766 -10.6882698319175 -12.6895286820152 -6.6328441879966 -5.85547754981301 -12.2966644547202 -8.23170206763528 -7.28748057105324 -9.81394121863625 -8.47145006873391 -1.35285685279153 -1.16065714576028 1.07131459496238 3.86598946831443 7.49881341240623 3.54415108940818 4.0713041045449 15.7353718497536
-0.965080608021129 -6.69848476756703 -11.7083114277233 -13.4279521595348 -7.51038776744496 -5.78862034190785 -12.1855510364879 -10.3826564442028 -7.53278194774281 -12.5048297535289 -8.48935161937367 -2.16897808421742 -1.40588795055043 0.985231052745473 3.45503200184215 8.12181819568981 3.7480150569569 3.90279258381237 16.534039627422
-0.173759148337624 -4.68539397499778 -10.8459774710915 -11.9401585318825 -6.49110381386497 -4.7026650168679 -11.3205620505593 -10.1456963279031 -5.90644423744895 -10.6906315543435 -5.93183676979758 -1.04292266152122 -0.724742577292702 2.24884445884011 4.50720150687478 9.63164074637673 3.9514630577781 4.72542221762917 17.6045573494651
-0.925868849320846 -3.81187234358354 -11.0473478837447 -11.1753347917037 -7.50426278547807 -5.22603593306108 -12.2810572190718 -9.76594911055131 -5.25571237043901 -9.5179537339644 -5.94742570356889 -0.512040953202682 -0.630460600419479 2.24780287309126 4.93713964982466 10.2672873930498 4.69316591783003 5.38856520219283 18.3202729420228
-0.635345606370407 -4.65323081450029 -11.8332540078597 -12.4711648507552 -7.33849540190263 -4.17316642241045 -10.9332639260726 -7.42417159513994 -5.51461615995927 -8.63766112761064 -3.36673942045732 0.405773015455765 -0.320001749558884 3.57456478639082 5.97138676209883 10.9614380316301 5.6363132910295 5.65426716371016 19.0386080460115
0.820251854983244 -2.50054511156949 -9.24959525195035 -11.4371200474826 -6.00688895312222 -4.47367629137906 -11.2433029088107 -8.21207198229703 -6.79216727343472 -8.03370055285367 -4.98945197192105 0.442831429568205 -0.843171683224764 3.06940976056186 6.25225964459506 10.6474904147061 4.86230412396518 5.18241349133578 18.5562289905819
1.80553679899736 -2.19062561555342 -8.64828056855635 -11.0496248678728 -5.26540321870284 -4.94722504182295 -11.3452181295915 -7.56638092561202 -6.28783363862471 -10.2833799795671 -6.70073074861006 -0.866376347975297 -2.4762167410417 0.948422007127242 4.36572986082597 8.87657981352373 3.58637385801836 4.30267959074541 17.5411404891448
1.324532066692 -2.38304277766835 -8.6787409435619 -10.4296087871898 -5.84126230586659 -5.64026972163807 -12.4222826610912 -10.890986884724 -7.22686716426503 -12.7317213665355 -8.39728876460682 -2.48249765742909 -3.40332170833241 0.286737953532825 3.49334195743907 7.86319211613048 3.10850957523693 2.28336003910411 16.2578945506703
0.205610786784778 -3.60915323604237 -10.1190886150707 -10.939986671101 -7.31822153438221 -5.93190142024647 -11.8938994060863 -8.56343790401112 -7.2485537182201 -11.3886198650707 -6.45724817622792 -1.69078966487538 -2.00648256648671 1.9515080798756 4.92245343815197 9.12549356113781 3.25809243809093 3.95724919926036 17.2464392532002
-0.110445681485263 -4.17649334994229 -10.3399378689853 -11.4035231503573 -7.41856068697843 -6.82370251742276 -13.0670515927401 -9.42787999239835 -8.14917058077726 -12.1237303647128 -7.73687237826261 -2.43256062594327 -3.38942021456632 0.475720700350674 3.25277739438144 7.9340499010953 3.02203303250399 2.68280917080966 16.6574454871091
0.421560504219748 -2.87803437493064 -9.19186188957908 -10.558997891166 -6.55773331902244 -5.33098962090232 -11.4225537993691 -7.41752602837303 -5.65977647087791 -8.39891602776267 -6.33635499260642 -0.511478207328103 -1.88909890434959 2.02710364081643 4.56502363898537 9.10020086982033 4.68143484809182 4.16631148078225 17.3079405806281
1.40748778256503 -2.74587067690763 -9.06148728457364 -10.9168740185824 -5.66415604678067 -4.78166016665372 -11.3160687359897 -7.6262112530795 -5.87248238650235 -11.1366196545688 -7.10430344668302 -0.715362635525789 -2.70701989260587 1.51287833127109 5.44955244931308 9.70589819821445 3.32524100216952 3.61987200650302 17.0577090111646
1.75240170738914 -2.07919275977395 -7.82432711341164 -9.01069605567239 -5.37110865332864 -4.66328203894875 -11.0768409989097 -8.4093319199302 -6.04971087195657 -10.8809334061363 -8.071696879647 -1.07442438819192 -2.82098925330422 0.976076481559058 4.73427998802878 8.83267915032127 2.75491940758445 3.41938912651755 15.9525989272378
2.34556199854071 -1.30751798803156 -6.46040151769465 -9.75377081090754 -4.99359510595148 -3.49978063756769 -10.3341522043402 -7.42969892675226 -5.25815199071711 -8.62458799535578 -2.88602636510675 0.744049089605159 -1.7845306223089 2.36189271753485 6.03439523523504 10.1630430394953 4.21721746271307 5.23590947931463 17.4143766338175
1.0608171636408 -3.26222665960139 -9.57024629766291 -11.7245889490301 -5.90028627569025 -4.68650110418146 -11.510857183283 -8.14831216985529 -5.79593523198908 -9.21366365606135 -4.7693887537176 -0.0779577081853695 -1.40738161260431 3.42256490534002 5.64369336908514 10.7666939908808 5.6179517919367 5.11503450220281 16.3258862907236
2.50144714875655 -1.09993510679765 -6.97652774290605 -10.5381579919295 -4.88671832518144 -4.24230723814531 -11.1259284539656 -9.48643069700761 -5.89842563108964 -9.77031474546953 -4.47830729918046 -0.124072603745894 -1.79765468077226 2.37319416566329 5.07491249604659 9.09619659944014 4.36940426392989 4.33260483308272 16.2868542151018
2.16090649691495 -2.28057604703036 -7.90700083645907 -9.27963953885165 -5.3502629366788 -3.79939204129306 -10.3566830721768 -8.02144747647372 -4.90355044278231 -11.3349202242765 -5.62791186246005 -0.450105008212002 -2.59969645413485 1.52032918063077 5.23772782412442 9.65487069216642 4.23265523043546 4.23353165713224 16.4643453988162
1.34434239647605 -3.1912525437095 -7.91377718665383 -10.9189975998618 -5.91287501075051 -4.66876490332864 -11.3838337204673 -9.84264643409036 -6.67102701880715 -11.078244044564 -5.05180628516457 -1.02007372596047 -2.56040079810403 1.06380765221336 4.3854943969033 9.63145653984763 2.91315095207908 3.86090962670066 15.7049526431344
2.88795585632324 -2.47337799072266 -6.98418884277344 -9.79503707885742 -4.71468811035156 -3.69276885986328 -10.0086486816406 -10.839909362793 -5.60813789367676 -11.5244148254395 -6.50815086364746 -0.462120819091798 -2.77953987121582 0.826472473144531 5.31855888366699 9.13524265289307 2.71670551300049 3.10576171875 15.7964980125427
3.0192797053944 -1.44961525310169 -6.03091217387806 -8.73805977214466 -4.33745170940052 -2.44840217937123 -9.57187057841908 -8.51722885478626 -6.25313354838978 -10.2690789829601 -6.83456016887318 -0.414664996754038 -2.34239174235951 1.0412580836903 5.37451861988415 7.9993240703236 1.80942557941784 2.80987952839245 15.8642799724232
1.7447979146784 -1.29711988622492 -8.53426817113703 -9.99537542516535 -5.33799436742609 -3.18297079259699 -9.67493704015558 -6.55242803747004 -6.04168584997004 -9.95651319677179 -3.83129385167902 -0.281750470941716 -1.59508016759699 2.40332719629461 5.06293985193426 8.74551698511297 3.74061319177801 4.61952230280096 16.7854261094874
1.4885683926669 -2.87622347745029 -9.020470532504 -9.02410021695224 -5.52775469693271 -3.44593706997958 -10.3105382052335 -9.30960551175204 -6.65531054410068 -10.1030491915616 -4.10607043179599 0.546010104092684 0.152762499722567 2.78157147494229 6.68385705080899 9.41000279513272 3.96464356509122 4.83443841067227 16.7188361558047
3.32348442077637 0.148921966552734 -4.9352970123291 -7.79553604125977 -4.30905342102051 -4.03940200805664 -9.62371635437012 -5.52655220031738 -5.93064880371094 -8.03576850891113 -8.75691223144531 0.157546997070312 -1.39937019348145 0.937374114990234 5.69907283782959 7.65133666992188 2.01886177062988 5.37507057189941 16.1543095111847
2.19483525536277 -1.11270945288918 -7.26959269263527 -8.94512598731301 -5.15387575843117 -4.47092478492043 -10.4264587662437 -5.24405901648781 -5.37043993689797 -9.73154680945656 -6.64699213721535 0.677753041007303 -0.132996012947775 1.74945790550926 6.17134053490379 8.04493863365867 2.04555852196433 5.31247384331443 16.0976532199166
2.48958515687422 -1.85781932310624 -7.55525279478593 -8.87633967833085 -4.55158114866777 -5.16309047178789 -12.3852012200789 -9.24855876402421 -5.43246913389726 -9.51675486998124 -8.23883128599687 0.682889218763872 0.782719846205278 1.95808147950606 6.22680878205733 8.5745851950212 3.68334126038985 5.52960705323653 17.109401698546
-1.37583521062678 -6.09135416204279 -11.4542138879949 -12.1582391565496 -8.43263796026056 -6.59389284307306 -13.2245099847967 -9.92802789861506 -7.20484903508967 -13.2126214807684 -11.4096143549139 -3.36080530340021 -5.09217813665217 -0.43012598211115 2.60309335535223 6.63257142847235 1.33601590936834 1.45251294916326 12.6382758313959
-0.472840274464001 -3.85620590556752 -8.05905243266713 -11.3676709781994 -7.76772400249135 -7.1885270725597 -14.4927472721447 -11.5423555027355 -8.6870679508556 -13.6642713199962 -13.4056348453869 -5.34623428691517 -6.07736488689076 -2.60232826579701 0.775546108592639 4.21012309681285 -0.375418628345837 0.398924862254749 13.2184324611317
-0.573438531702216 -4.65885151082819 -9.38367832357233 -10.2917860811407 -8.09638965780085 -5.88359821492975 -12.8252486055548 -10.3476427858526 -7.38053501302546 -14.4553202455694 -12.1503447359258 -4.58649051839655 -4.77365673238581 -1.81104267293757 2.0838643247431 5.42879211252386 0.679691427404229 1.25920116251165 13.6561595136469
-0.985821671919389 -4.92064375443892 -10.6051053480669 -12.1662663893266 -9.05238432450728 -7.6034516768022 -14.24134535356 -12.6775903181596 -8.92735571427779 -15.454106278853 -13.6277970747514 -5.69439215226607 -6.11487478776412 -3.40567678971724 0.10960298018022 2.72144799665971 -1.48856443925337 0.0567980332808062 12.7105622811751
-4.09207135113803 -11.967954453555 -11.2540548411283 -16.4488046732816 -12.9975870219144 -21.8045366373929 -22.1161897745999 -17.5609949198636 -14.3877275553617 -14.1983354655179 -9.61030369671908 -6.06623249920932 -6.88901883038607 -3.2014387217435 -0.134439286318692 3.783377829465 -0.54296666058627 -0.144679841128262 13.3884756001559
-2.72945985794068 -10.2021790504456 -10.6202679634094 -15.3468953132629 -10.0512372016907 -17.3283864021301 -17.4937382698059 -14.567010974884 -19.1941319465637 -12.5758610725403 -11.0277520179749 -7.29223642349243 -8.43208131790161 -5.33337602615357 -0.830986118316652 1.79261388778686 -2.559951877594 -2.30464944839478 10.408852481842
3.96348707892678 -2.48427636406639 -7.21659142754295 -7.98864037773826 -2.88620621941307 -7.631552288749 -11.3072534301064 -7.71515519402244 -9.99779755852439 -5.86502892754295 -4.04890305779197 0.852815081856466 -4.4085298278115 -0.476467678763651 5.4371675751426 6.23734133460305 0.713958194039083 3.51434176184914 14.1872052452781
3.51226141669533 -3.15761372826316 -5.82243916771629 -10.2020683028481 -3.05561826012351 -9.77412602684715 -13.1020660140298 -9.98830792687156 -12.119102452018 -7.8089542128823 -5.41545865318992 -0.771415684439919 -3.75272938988426 -2.77981374047019 3.1036844513633 3.47845270850442 -1.17137334130027 1.93912890174172 12.7998867295005
-2.63240830681541 -8.30632416985252 -13.5382043578408 -13.9177667357705 -6.50281350395896 -8.11797921440818 -12.3032418944619 -8.88723008415916 -10.0947133757851 -6.67866914055564 -6.60339753411033 -1.47529618523338 -5.1124231078408 -1.19522492668845 4.77663691260598 5.67249853827737 -0.00873582146384422 2.11989195563577 14.3532074234702
-1.58116467215798 -6.41862232901833 -12.3766778252342 -14.1648820183494 -6.33033688285134 -7.33608563163064 -11.9214261315086 -10.7578423760154 -10.5014432213523 -5.41728146292947 -6.29755718924783 -0.534560515663841 -4.79854710318826 -1.09686215140603 4.90738646767356 4.99231784126975 -0.187304808876732 2.91095034859397 14.0586129882119
-0.98783645629883 -6.74466667175293 -12.4150386810303 -11.8948341369629 -4.12221870422363 -4.39682350158692 -11.0419193267822 -12.8449569702148 -12.7140785217285 -7.34549102783203 -5.87194786071777 -0.14927444458008 -2.1015811920166 0.431360626220702 5.90503158569336 7.20353927612305 2.27925910949707 3.750998878479 14.9457897186279
-3.91536070216786 -9.6106522213329 -11.9662182461132 -10.2667324673046 -4.53323866237293 -4.51777387965809 -11.6964295040477 -12.4209015499462 -12.8675091396679 -9.12247396815907 -6.65296293605457 -1.47996260036122 -3.66802145351063 -0.380198730121958 4.83888791691173 6.87933610569347 2.41013597141613 2.57775949131359 15.2620348800312
-2.22239977229725 -6.43176752437245 -8.3865118633617 -8.69139391292225 -2.44781786311756 -3.42400652278553 -10.817647040974 -11.0659685741771 -12.7552366863598 -8.61032396663319 -6.16294199336659 -1.6384764324535 -2.71587091792713 -0.21120935786854 4.99808782230724 6.89994138370861 1.69567578922619 2.51315778385509 14.4830698360096
-1.76716590361162 -4.7599103494124 -12.1851098580794 -8.21356749968095 -1.66048217253251 -3.00295615629716 -11.0198800607161 -11.4628064675765 -12.7618787332015 -8.06639647917314 -6.09587836699052 -0.785270456834272 -3.28075004057451 0.0876314596696339 5.54781937165694 7.0377552465959 2.50120758576827 3.13927197022872 14.0230033354326
-4.37101132652976 -8.08809621117332 -13.9216933944009 -8.30549962303855 -3.49546963951805 -3.23796803734519 -10.2822395064614 -10.7684112288735 -11.3634086348794 -6.61442334435203 -5.28974683068015 -0.588937351920389 -3.21319157860496 0.319355418465353 5.88250773169777 6.64810602881692 1.90877001502297 4.00703947760842 14.8690161011436
-4.34931465495717 -7.3059758793224 -14.1068715702404 -9.83733841289174 -4.04586311687123 -4.80179497111927 -11.9802274357189 -13.8706540714611 -13.9570264469494 -8.92706009257924 -7.56975456584584 -2.29257103313099 -3.48206230510365 -0.932871783863416 4.62823012958873 5.44771484028209 0.675431286204944 1.5048208583485 13.614221607555
-3.57627019882202 -11.7200137138367 -8.51070508956909 -11.6080046653748 -4.38848600387573 -3.80580244064331 -10.7901450157166 -11.9606219291687 -13.0903445243835 -9.58576307296753 -5.7620135307312 -1.27258977890015 -2.44913015365601 0.208619022369383 4.92163076400757 6.15513029098511 2.07337083816528 3.63024320602417 14.4830497741699
-1.18998376672918 -8.62248842065985 -5.58576623743231 -10.2540668660944 -4.17938463037664 -3.53035966699774 -10.2717193776911 -12.30404512232 -12.2034553701227 -8.19349328821356 -5.61199037378485 -0.0197471792047672 -1.93650667017156 0.969018537347967 6.69620569402521 6.66975267583674 2.13342817479914 4.27202757055109 14.9964414423162
-1.55442897623236 -7.31811420267278 -7.81951419656927 -10.9870862180536 -3.52755443399603 -4.92433444803411 -11.9534005338495 -13.6423615629023 -12.9686192685908 -8.65281764810736 -7.44993869608099 -1.77209750955755 -2.99367992227728 -1.05551235025579 4.50007160360163 4.67213638479059 0.57511814290827 2.75876053029841 13.4234991853887
-2.81358794299039 -7.42750624743375 -12.7577121647921 -13.3322208317843 -7.08517340746793 -7.77620009509 -14.7552860173312 -15.9997127446261 -16.6288669499484 -13.9788234623996 -9.77785948840054 -4.0651233586398 -5.86303214159879 -3.92638281908902 1.48260231885043 2.13058014782992 -0.709500113400544 -0.401037970456208 10.8923928347501
-4.52102371562611 -10.6884469639171 -12.2912282596935 -12.5196618687023 -7.50686737407338 -8.85822388042103 -15.3514241825451 -16.5318784366954 -16.8168096195568 -13.9463719974865 -10.1988057743419 -4.21958443034779 -6.39881416667592 -3.90588661540638 1.04980567585338 2.37382987629283 -1.02382561076771 0.118012462962756 10.7301268924366
-3.99452719254927 -8.15518888993697 -11.6213201002641 -13.7321122602983 -7.32986578507857 -9.36655935807661 -14.4146951155229 -12.9212583021684 -14.2482179121538 -8.35339483781294 -8.87148031754927 -3.89716658158736 -3.82756742997603 -2.54591688676314 2.40110269026323 4.31914868788286 -0.9878266768022 0.75625291304155 12.738040117784
-4.61055201617154 -8.81413668719205 -13.2165491017428 -13.7247602376071 -6.57152003374967 -10.0965196522799 -12.2646295460788 -10.4528333577243 -11.403642836484 -6.2588998707858 -7.76441592303189 -3.26944941607389 -1.43082064715299 -2.05060404864225 2.78635292920199 4.94919854077426 0.693624314394864 2.3844106760892 13.3812811938199
-4.42724329341542 -10.3374052654613 -13.422949851643 -13.6697264324535 -6.25896746028553 -9.16493326533924 -10.4004583965648 -8.05441385615956 -9.09451395381581 -4.90868669856678 -6.31574732173573 -2.35016542781483 -1.23782450069081 -2.39886766780506 2.93725865970958 2.60221189152111 -0.243893684040415 1.82087224613537 12.9364618648182
-0.783647242459384 -7.04326600161466 -7.52461976138028 -11.3594509991733 -3.62017220583829 -5.83237427798185 -10.2761570843783 -8.1836144360629 -10.2108342084018 -4.99825829592618 -6.02085846987638 -0.651155177029697 -0.355769816311923 0.207233723727139 5.25091296109286 5.93274527463046 2.25860052975741 3.88324576291171 15.6398449507627
-2.4833064772866 -7.84608609459617 -12.1165805556557 -13.1946960189126 -6.55036313317039 -7.87133557579734 -12.3196712233804 -11.4301257827065 -11.5849719741128 -5.58215863487937 -7.28001935265281 -1.44169575951316 0.290174891731954 -0.180734226920389 5.00279658057473 5.37237303473733 2.65733187415383 3.86267893531106 16.5996746323325
-2.08925868814642 -7.41578151529486 -11.8553834134882 -13.9158730680292 -6.54340793436224 -9.51470233743841 -12.7745156461542 -11.5013947660273 -11.9159856015986 -5.03080608194525 -7.39897968118841 -1.94844486063177 -0.393560903722591 0.262521249597722 4.53375480825251 5.17235515767878 2.4892859285528 3.84197281057184 14.1437444513494
-0.364287437092173 -5.87201792110096 -10.0479212414135 -10.4573412548412 -5.35473162044178 -7.3834772716869 -11.8073263775219 -10.2645483623851 -10.9933577190746 -6.22896868098866 -6.74459177364002 -1.42415529597889 -0.534867347370493 -0.162243903766978 4.89272588383068 5.92439073215832 2.45081990848888 3.23447793613781 13.5617193568837
-0.475631800564852 -7.84143647280606 -10.0990353497592 -12.9344826611606 -5.21741303530606 -10.6843529614535 -12.0670224103061 -11.0322361859408 -11.5140019330111 -6.05236252871427 -6.9278527173129 -1.04731186953458 1.00226202878085 1.59087553891269 5.87814513119784 7.28065672787753 3.86776152524081 4.84961119565097 14.6419810381803
-1.22304073680531 -7.33510891307484 -11.5729304920543 -12.5489017139782 -5.68429294932972 -7.04214779246937 -11.6261817585338 -10.118830836903 -10.6434089313854 -5.67642513621937 -6.05991474498402 -1.12800327647816 0.479740940440784 1.9008377421986 5.64699729572643 8.22722610126842 4.84728225361217 4.39045985828746 14.7053192485463
-0.397885704040526 -7.52446689605713 -10.6767896652222 -12.6269659042358 -5.80511035919189 -8.14375247955322 -12.3953851699829 -10.3103326797485 -11.3628057479858 -5.25183429718017 -6.88854541778564 -1.60352840423584 -1.11838283538818 2.00247058868408 5.39990577697754 7.59869823455811 4.56997547149658 3.98590526580811 15.699903345108
0.0959448294206098 -6.79271369413896 -10.3452210946517 -11.9236474557356 -4.50163703398271 -7.80436950163408 -10.5336003823714 -10.1142221017317 -9.72732787565752 -3.67066245512529 -4.81439071135087 0.786384053663774 0.887286611036821 3.48180050416426 7.43282837434248 8.62690491242842 6.02142376466231 6.83282036347823 18.3020586149259
-0.808868971737947 -8.1362996968356 -11.5391260060397 -13.7137952717868 -6.34218272295865 -10.7703233632174 -13.7275892170993 -12.5119996937838 -13.1769491108981 -7.31796130267056 -7.96269663897428 -1.97479113665494 -2.53385790911588 0.00400105389681826 4.67612877759067 4.76042595776645 0.545504960146818 2.13563862713901 14.6579305258664
-0.498206025903876 -8.63993347341364 -10.1393612688238 -12.9470928972418 -4.50537956411188 -9.73813331777399 -11.3462361162359 -11.3937672441656 -10.4466675584966 -6.84121406728571 -6.02637947255915 0.2860594922846 -1.59935844594782 1.14494239633733 6.08972846811468 6.05500613992864 2.48118507211858 4.03061782663519 16.487158649618
-0.696346326307818 -9.9525185064836 -13.1985092596574 -11.8067913488908 -6.00203518434004 -9.19501881165938 -14.4796600775285 -12.316623731093 -12.5589390234514 -8.33693317933516 -7.21112827821212 -1.32585339112715 -2.15487865968184 0.769332842393354 5.35748572783037 6.22641082243486 2.14910693602128 3.08433623747392 15.3431996865706
0.711937765641647 -6.56494249864058 -6.44969286485152 -11.9164229826494 -4.99183382554488 -12.7983390287919 -15.1186267332597 -11.0370189146562 -11.212660928206 -9.01183809800581 -6.28435244126753 -2.00363268418745 0.594435553117233 0.923769812150436 5.87377820448442 5.8663948579268 3.5392578645186 5.35270295576616 15.8710580869155
-0.203048246557064 -7.03941299265081 -8.65772201364691 -13.078786390478 -5.57525398080999 -12.0989051038569 -15.373651045019 -12.5972819501703 -11.9485049421137 -11.2546630079096 -7.37016631906683 -3.21922447031195 -0.00520088022405574 -0.106050031835384 4.06451461965387 4.2699141328985 2.02299926931208 3.92671344930475 14.7128696268255
-2.15828720439564 -7.22289100993763 -8.36989609111439 -12.8826257358898 -6.30635849345814 -13.9484597812999 -15.1808816562999 -10.402218021046 -14.788490451466 -11.58611313213 -8.15637604106556 -4.06328979838978 -1.77256218303334 -0.876695788990368 3.71769412647594 4.43621715198864 0.81608565937389 2.85064109455455 13.2420223582875
-0.548739988153631 -6.19415243322199 -9.33470686132258 -11.4782214945013 -3.05834921056574 -7.21801908666437 -13.1128421610052 -11.7781406229193 -10.4755187814886 -8.08862837011164 -5.72780569249933 -0.964690763300116 -0.0129619424993344 0.918766420537775 5.34605161493475 4.93742982690985 2.01466218774969 5.60276738947088 15.9989093953913
-2.65138346932151 -6.26543338082054 -13.4356528022073 -13.9573660590432 -6.184277603843 -5.9190073706887 -11.4892435767434 -13.1405840613625 -11.6741839148782 -7.62443072579124 -2.89320666573265 0.0101460716941126 1.37278645255349 0.434748580239035 4.63881485678933 6.42586891867898 4.22565453269265 4.94987480857155 15.8389598629691
-2.01848260706121 -6.56806413477117 -12.4303421193903 -12.6701816732233 -4.94616548364813 -4.84207765405828 -10.5142463857477 -13.3929409200495 -10.858904283697 -6.97663919275457 -2.39494935815985 -0.0651592428034 1.06350668126887 -0.557979982549494 3.90466077977961 3.35672052556818 2.24089391881769 4.80732877904719 15.7511900251562
-4.08880479986017 -10.4107461755926 -14.0126672571356 -13.2103353326971 -6.26658495122736 -5.43292101079767 -11.2690435236151 -13.8180452173406 -11.7952962701971 -9.0031305139715 -3.00149210149592 -0.815346319025213 0.853257578069513 -0.178728658502752 3.86353055780584 5.2828163320368 3.741376321966 4.59847680872137 15.9949757272547
-4.33902880928733 -9.91355082771995 -9.60341784737327 -13.3253931739114 -6.35594126961448 -6.16972300789573 -13.4017634131692 -12.8616270758889 -9.48900172493675 -9.28047129891135 -2.8910231330178 -1.17391536019065 2.32370617606423 -0.172154877402566 3.29725506522439 5.11696198203347 2.73662331321023 4.88861706473611 16.0696378014304
-5.34035573439165 -6.9911736054854 -12.7616547151045 -12.5344627900557 -3.98822293715044 -4.74586568312212 -4.11185918287797 -8.65024648146196 -5.10570035414262 -6.90768704847856 -1.20612416700883 -2.21351323561235 -1.29251180128618 -1.01323209242387 2.99522604508833 5.05302252335982 2.34244646592574 3.92886271043257 15.7815367178483
-7.09330843145197 -5.32403085882013 -11.5146264856512 -10.0699395960028 -3.887383443659 -1.67508600408381 -2.86985109502619 -7.92192171270197 -4.98710153753107 -5.97200296575373 0.510632532293148 1.25350858514959 -0.376704198663884 -0.545311910455876 4.6574917012995 4.83938791101629 0.84969808405096 4.69479944055731 13.7408089811152
-5.83997360576283 -6.22628036845814 -13.4432717930187 -13.0181619297374 -5.27629295695912 -5.92466751445424 -5.51264397014271 -10.0642778049816 -6.8739015232433 -7.85830894817006 -1.29120270122181 -0.626211322437634 -2.35485092509877 -0.863430179249157 4.92632945667614 4.88316424976696 1.12752326618541 3.99205573688854 13.3794606555592
-11.5226722197099 -11.9004817442461 -16.2651210264726 -13.9485698179765 -7.02723269029097 -5.42497782273726 -7.27940897508101 -12.1466689543291 -8.37022547288375 -8.70244936509566 -2.79685167832808 -3.52598337693648 -3.71228365464644 -3.04383425279097 1.62696690992875 2.35794492201371 -0.576049371199176 1.99983449415727 12.4287414117293
-12.1369739965959 -13.041394849257 -15.0154911474748 -11.7654491858049 -6.70659031434493 -4.75967945619063 -6.66765942140059 -11.411662717299 -9.36346020265059 -9.96390308900313 -2.64929546876387 -2.54072918458418 -4.30696262879805 -3.03962292237715 1.30121264891191 2.40238891081377 -1.01854290528731 1.44127498106523 12.6632388635115
-6.59924866936424 -10.5402181365273 -15.6350743987344 -14.7297589995644 -5.91134049675681 -3.43186929009178 -7.57935693047263 -12.2366044738076 -11.3380658843301 -7.0465123870156 -2.11673905632713 -0.463350079276346 -3.95281388542869 -2.27959229729392 4.63222334601662 2.78509638526223 -1.60024239800193 2.63129255988381 14.7895993969657
-6.03314301750877 -10.5982064940713 -14.8621892668984 -14.1185903289101 -5.01889893791892 -2.21745011589744 -5.33557221672752 -10.262717221 -8.59335992119529 -9.49854562065818 -1.69957253716209 -0.629296276786111 -2.73307702324607 -1.07262322685935 5.28794195868752 5.58118345954201 1.45580008246682 3.60731699683449 15.2898910305717
-4.81738596829501 -7.57076960476962 -13.4023507204923 -11.7206032839688 -4.38978510769931 -4.94342738064853 -5.42953616055575 -9.7893498507413 -8.87731867703524 -9.48323183926669 -2.88262873562899 -1.98945742520419 -4.29726344021884 -2.78545123013583 3.48831051913175 2.07240361300382 -1.21372157010165 2.70416039553556 14.185233298215
-3.10257264917547 -7.63307878320867 -14.1090309316462 -14.1989738637751 -5.43049928491766 -6.11962243860418 -6.72907563989813 -11.5801727468317 -8.42023965662176 -12.0647632772272 -3.75107118433172 -3.51104089563543 -5.13855478113348 -2.87377664392645 2.13275697881525 3.04667165929621 -1.18432351892645 1.84982374364679 12.0413058107549
-3.82998195128008 -6.29397120909258 -14.0445395989852 -14.6470672173934 -6.15691485838457 -7.25852694944902 -9.59108272032304 -14.303771166368 -11.3202106042342 -14.0601722283797 -6.17770877317949 -5.42382159666582 -7.0309402032332 -5.61917033628984 -0.56703868345781 1.65643581910567 -3.02406611876054 -0.778557924790817 9.85937962098555
-3.17716026306152 -6.41763877868652 -13.5519847869873 -13.1431140899658 -5.82977485656738 -7.35791778564453 -9.40976524353027 -13.6538219451904 -12.1716480255127 -13.7435321807861 -6.55343818664551 -3.51421737670898 -6.88005447387695 -5.69238090515137 0.26677131652832 0.869470596313477 -4.06081390380859 -0.194551467895508 9.48013877868652
-5.83044642535123 -7.4396860035983 -14.442201796445 -13.4511186513034 -5.77835673418912 -6.24946803179654 -9.07336634722623 -13.5215455922213 -12.5010854634372 -14.1373464497653 -6.21876734820279 -5.37722796526822 -7.52479952898893 -5.30875414935025 0.47813397320834 1.18708592328158 -4.222999754819 -1.04363459673795 8.71705609234897
-4.7584077314897 -10.3882066206499 -15.1596166090532 -15.6547872023149 -6.81522383256392 -5.75811590714888 -9.22868933244185 -13.727665086226 -11.3901864485307 -15.3087521986528 -6.6434346632524 -6.19133390946822 -7.82574858231978 -6.31695570512251 -0.622730393843216 0.0760401292280726 -5.12183203263716 -1.58590139909224 7.73397527174516
-6.4010854027488 -12.4564233086326 -16.4464669487693 -15.5050874016502 -7.38884785392068 -5.01889088370583 -7.90399410941384 -12.5949654839256 -9.85987713553689 -14.1990227959373 -4.99060681082986 -4.42548039176247 -7.68865254142068 -5.48871853568337 -0.400534178993919 1.85995433113792 -2.86726238944314 -0.322414901039817 9.69116351387718
-4.28731274171309 -8.37832569642501 -13.6028034643693 -12.0691063360734 -4.59086918397383 -3.76115726991133 -5.85999226136641 -9.57909130616622 -10.5570061163469 -11.8369076208635 -7.12605022950606 -5.16055225892501 -9.00318455262618 -7.43009876771407 -1.64686321778731 -0.501345868544146 -6.33557629151778 -2.18537258668379 8.91408706144853
-2.99745445251465 -8.39728622436524 -13.5600650787354 -12.646227645874 -4.65994720458984 -5.34567909240723 -8.15117721557617 -11.2461727142334 -13.4539916992188 -10.5696781158447 -6.47024421691895 -4.48207168579102 -8.74840812683106 -6.63677482604981 0.333140563964843 -0.661242294311524 -5.41759757995606 -1.85326080322266 8.94643611907959
-3.82241784009067 -8.48564682873813 -14.4430252161893 -13.3152481165799 -5.16107521924106 -4.20515023144809 -7.25036774548617 -10.7152248469266 -10.8657318201932 -12.9800163355741 -7.05148850354281 -5.65469895276156 -8.68443642529574 -6.50273285779086 -0.634029015627775 0.621443167599764 -5.06399880322543 -1.9392410365018 8.20922698107633
-4.03353887037797 -9.30416112379594 -15.5505753083663 -15.0531158967452 -6.11936002211137 -4.5338078065352 -6.35640149550004 -11.1732216401534 -10.1671734376387 -12.387579016252 -6.10050397352739 -6.78197484449907 -8.29429631666704 -7.66547971205278 -2.33243184523149 -1.01459889845415 -5.3728085084395 -2.66756062941118 7.1865119413896
-3.94561080932617 -9.29964332580566 -13.8246715545654 -13.1376731872559 -5.75370101928711 -4.78109817504883 -7.63139991760254 -11.6691558837891 -13.3537414550781 -10.7722805023193 -5.11348609924316 -6.29405479431152 -8.08350257873535 -7.5940788269043 -2.61878089904785 -1.80100517272949 -5.29580001831055 -1.83212356567383 9.21440620422363
-6.43261989246715 -8.12367709766735 -15.1474808086048 -14.4663627971302 -6.86985477100719 -7.22057994495739 -9.51153453480114 -13.339629017223 -14.3854378093373 -9.30919345508922 -5.56594356190075 -6.23718722950328 -7.17337306629528 -6.47910197864879 -1.54580196033825 -0.763254963267933 -3.35268291126598 -1.64626201282848 8.59823242534291
-5.71346091357145 -8.86505507555875 -14.7451114567843 -13.7642993840304 -5.70805548754605 -4.83290289965543 -8.46903037157926 -12.5826797398654 -13.9167270573703 -9.41936492052945 -5.07338141528043 -6.17490767565641 -7.60734557238492 -7.33512114611539 -0.758768072995274 -2.07919501391324 -4.95414542284879 -1.6850452336398 7.28553105267611
-6.42631966850974 -8.13670975945213 -14.999716351249 -14.4066529967568 -5.81764848015525 -6.21576363823631 -11.1629377105019 -14.7969346740029 -11.5921102263711 -8.08063561699607 -3.5134111144326 -5.74235970757224 -6.79793603203514 -6.62732941887596 -1.18130929253318 -0.498648236014628 -3.8760648467324 -1.07519395134666 9.44567816474221
-5.08859249461781 -9.49999996532094 -15.0047015797008 -14.3747424732555 -5.69234463084828 -4.54703708995472 -8.10993000377308 -12.4735450397838 -13.2636222492565 -6.93013950694691 -6.24404522288929 -4.75065418590199 -7.22665020335804 -5.25066562999379 0.609428440440784 2.11218265186656 -2.89468380321156 -0.796016658436169 9.61076739918102
-3.9004997253418 -7.97868194580078 -12.8358024597168 -11.9026168823242 -3.7111400604248 -3.32855072021484 -7.75083389282226 -11.7753910064697 -13.5253204345703 -6.43925514221191 -6.20080604553223 -3.5415843963623 -6.78811302185058 -4.25462188720703 1.89601860046387 2.03223190307617 -1.46831169128418 -0.00426902770995952 9.90121517181397
-4.70541890751232 -6.09093412052501 -13.3776810992848 -12.4798005450856 -4.20949681888927 -4.15048345219005 -8.56800969730724 -12.7002442706715 -14.5821908343922 -7.60111554752697 -5.75514730106701 -4.79048284183849 -7.36839612614025 -5.03378614078868 0.729357398640026 0.905594504963268 -2.83737500797618 -0.562457405437122 10.4062143932689
-5.83484485799616 -7.8178446596319 -13.6308424776251 -12.2946684663946 -5.19653537923639 -4.28563144857233 -7.84280422384089 -12.3855612581426 -12.975008279627 -8.25091198140925 -3.92727497274225 -5.20737293416803 -5.89588382894343 -3.18364551717585 2.62271377390081 3.94621059244329 -0.317072183435613 0.304959982091731 10.9358288938349
-9.90092740492387 -12.0219658418135 -16.1034916444258 -13.8607204957442 -6.96235166029497 -8.33295712904497 -10.9530914826827 -15.2041309876875 -13.9447277589278 -10.0696533723311 -4.16095815138383 -4.64815412001176 -5.06388745741411 -5.18789945082231 0.103379388289017 0.454369683699174 -2.19374356703325 0.0578547911210485 11.0968686537309
-9.13816449425437 -9.40122792504051 -16.4324664809487 -15.5743770339272 -7.21848675987937 -8.04817006371238 -11.2226905562661 -14.6951007582925 -13.3145599105141 -8.99166295311668 -3.61863515160301 -3.9343204238198 -4.49740216515281 -4.22972104332664 0.978925730965354 0.25975229956887 -1.24973866722801 1.39702799536965 12.034588839791
-7.49038086804477 -6.91704331311313 -13.9593921748075 -12.51611290845 -5.43162690075961 -8.15388832959262 -7.42718850049106 -11.952111825076 -8.05688820752231 -11.1578956690702 -2.35286484631625 -3.54593239697543 -3.64815293225375 -4.04390107068149 0.582640067013827 1.52676428881558 -0.721442803469571 1.50241889086637 13.063284293088
-1.77796466133811 -3.34286410591819 -10.4878454901955 -9.01946360848167 -3.25175769112327 -5.7565317847512 -6.08909327767112 -10.6083937384866 -6.35157115242698 -8.83273226998069 -0.781245300986551 -3.52348048470237 -4.29495913765647 -5.70308787605979 -0.764992783286356 -2.85038287422874 -2.99948222420432 -0.150904724814676 12.2908252976157
-2.98645898645574 -3.39379045313055 -8.30823060815985 -8.04499742334539 -3.73498651331121 -10.2485496694391 -5.56050226038153 -8.45756265466864 -6.34462854211981 -11.3241131002253 -3.50692102258856 -5.84452554529364 -6.32538911646063 -7.91296312158758 -3.66636773889715 -4.04417535608465 -3.95400354211981 -2.6274997884577 10.5392530267889
-3.74310550689697 -5.09559116363526 -8.70407161712647 -6.00052318572998 -3.90198383331299 -7.29331455230713 -6.17315921783447 -11.4772459030151 -11.1512399673462 -11.8982091903687 -4.15445384979248 -6.97236309051514 -6.5364538192749 -8.83983097076416 -3.42005405426026 -3.87289485931397 -4.66165981292725 -3.20582256317139 9.65326633453369
-3.5152584769509 -3.38040892861106 -7.78870551369407 -5.65687339089133 -2.71894423744895 -6.68263022682883 -5.49017112038352 -9.44281165383079 -7.93617026589133 -12.5992218711159 -4.5374809958718 -4.70812194130637 -4.77774779579856 -6.48767249367454 -0.0503384330055923 -3.09378974220969 -3.36066405556419 -0.238973305442116 11.6289661667564
-3.24399136629972 -4.33116864291105 -10.5906023892489 -7.66325139132413 -3.29004811373624 -6.62829541293058 -7.10180424776944 -11.6238722714511 -9.5237345608798 -12.2220549496737 -3.977824679288 -4.63033818331632 -5.40378522005948 -6.24800633517179 0.286568173495205 -2.16576718417081 -4.23352955904874 -0.572627535733311 10.973612317172
-0.566642769900234 -1.59075737866488 -7.96962929638949 -7.97043991955844 -2.29708863171664 -6.58139420422641 -5.2212047663602 -9.45064164074984 -6.50344086560336 -12.0511684504422 -2.69765664013949 -5.29172326001254 -4.93400765332309 -5.89447403821078 0.617965689572422 -3.26896477612582 -3.86118317517367 -0.173002251711758 10.938059798154
-0.781125528162175 -2.10872600728815 -8.84112880880182 -8.41403530294245 -2.99253795797175 -5.84637020284479 -5.98999546224421 -10.2868761842901 -7.57684658223932 -11.8981146639044 -3.14556453878229 -4.6444315736944 -5.11439274007624 -6.58501003438776 -0.49762104207819 -3.39507816488092 -3.35129688436335 -0.132279855554753 10.9421506101435
-2.94673526070335 -2.38049113533713 -8.1511419989846 -7.52520549080588 -2.79401194832542 -4.12578761360862 -4.53383433602073 -8.81034457466819 -6.18152987740256 -11.5401095130227 -2.29353129646995 -5.27550685188987 -5.63288295052268 -6.49923503182151 0.200613143227319 -2.25686633370139 -3.48941981575706 -0.885124085166236 9.90956318595193
-3.27438442923806 -3.3966721794822 -8.21351902701638 -6.2245415947654 -2.98920529105446 -3.86815159537575 -4.11228459098122 -8.15458195426247 -7.10484020926735 -10.5623463890769 -3.15064709403298 -4.84004681327126 -6.03437702872536 -6.38332073905251 0.396220276572489 -2.49568836905739 -3.77571766593239 -0.678534438393331 10.3371477820657
-3.22769395654852 -2.88979570215399 -8.34100953882391 -7.11233369653875 -3.52884713953192 -4.63433687036688 -3.14150087183172 -6.74770776575262 -5.38571779077703 -9.99258653467352 -3.20398942773992 -5.11094896143133 -6.48479692285711 -7.53084413355047 -0.604149263555353 -3.91033975427801 -4.2670749837702 -0.787487428838556 9.71148927861994
-3.39799678975886 -3.64571750814265 -9.96286762410944 -7.80882442647761 -3.45464695150202 -4.49349582845515 -4.09414089376276 -7.5717753236944 -6.90253437215632 -11.0506972139532 -3.58887470418757 -5.45094478780573 -6.11855304891413 -7.43381298238581 -0.260034448450263 -4.1425818269903 -4.35603893453425 -1.81446445638483 9.29448043649847
-3.46809003136375 -3.69156453392722 -9.66836354515769 -7.40483281395652 -2.57143971703269 -4.46500203392722 -5.13810918114402 -9.38121793053367 -9.17004773400047 -12.369689915397 -3.00103184960105 -8.74120137474754 -5.76189420006492 -6.54800412438133 0.792421366951682 -3.01555630943992 -4.59773251793601 -0.811319325186989 9.47698500373147
-1.20549970106645 -3.66885571913286 -10.6242828889327 -8.74620061354204 -2.28415685133501 -5.11661534742876 -5.70558934645219 -10.3165760560469 -8.09744267897172 -9.95464139418169 -3.05420690016313 -4.58835797743364 -7.11403089003129 -7.26213078932329 -0.046663336320357 -2.84916310743852 -4.73442082838579 -1.840704016252 8.3476676420732
-3.63792382153598 -6.64685212048617 -12.5834404078397 -8.71331368359652 -3.55647622021762 -4.95297013196078 -6.78796158703891 -11.3158203211698 -8.72138749035922 -10.8408599940213 -4.00643311413852 -5.7295013514432 -7.37982140454379 -7.51345215710727 -0.482125863161954 -3.09883271130649 -3.75901375683871 -2.1595722285184 9.13866175738248
-2.15811343626542 -4.69223208860917 -10.5327205224471 -10.3319663567977 -3.5046405358748 -5.38834567503496 -5.81475062803788 -10.5365066094832 -7.63898463682695 -11.8921622796492 -4.65124888853593 -5.96565814451738 -6.30361171202226 -6.23348041014238 0.691326184706256 -1.76955981688066 -2.79001422361894 -0.989957766099408 10.5634322599931
-1.56760162006725 -4.09314483295788 -11.1344580043446 -8.88862365375866 -2.9326471675526 -6.04164451252331 -6.12194198261608 -10.8158697475087 -7.64672797809948 -11.772000728954 -4.70044082294811 -5.9083666194569 -6.86200278889049 -5.9202131618153 0.826468051563609 -1.48731559406627 -2.82899612079967 -1.18913024555553 10.6193824421276
-1.78846090490168 -3.04597967321223 -9.20580976659602 -7.98915975744074 -2.78882711583918 -8.56017606908625 -4.75088232213801 -7.93322103673762 -4.77252119237727 -10.4221526926214 -2.27017706090754 -5.18176954442805 -5.53785436803645 -5.60449903661555 1.07552034204656 -1.33799093419855 -2.66405790502375 -0.375001127069648 12.1434248143976
-3.41568267995661 -4.71623695546931 -11.1720246141607 -8.85917366201227 -3.51210296804255 -5.56878364736384 -5.29525459462946 -9.38778389150446 -6.83099830800837 -11.4584358995611 -3.05949485952204 -6.11251915151423 -6.02829445058649 -6.23134315664118 0.651383512670343 -2.15546501333063 -3.29949844533747 -0.957398301904853 11.5542451078242
-2.70789826133035 -5.34376251914285 -11.6620494148948 -11.8701735756614 -3.53679573752664 -3.97013199546121 -4.90930474021218 -9.38668358542703 -6.06165421225808 -8.54671013571999 -2.33684075095437 -4.93864739157937 -5.55126869895242 -6.18774903037331 0.509251473166724 -3.21849167563699 -2.6394664070823 -0.602007987282494 12.1687577941201
-4.30000779412009 -5.86470505974509 -12.3330583312295 -10.0462541320107 -4.70169160149314 -5.60281655571677 -5.99899003288963 -10.3209333159707 -10.3168611266396 -7.22423074028709 -2.71239373467185 -4.47982308647849 -6.05169007561424 -6.45220849297263 0.78237250067971 -2.12707803032615 -2.33906075737693 -0.888129208304665 12.5729828140952
-3.19577480662953 -5.66116596568714 -12.6377380024303 -12.7478206287731 -3.44083095897328 -3.95224453319203 -5.00647808421742 -9.74821354259144 -9.24755932201039 -7.25337673534046 -3.11540867198597 -2.44237781871449 -5.35391498912464 -5.34982563365589 2.09030460010876 -2.27612758983265 -3.20692516673695 0.0879948009144194 12.1363293994557
-1.05197279670022 -3.55800955512307 -10.1465791962363 -9.45383970954201 -1.76451628424904 -2.38750403144143 -3.66940825202248 -6.29381506659768 -8.38233130194924 -5.47295134284279 -2.10434096076272 -2.54284231879494 -4.01254980780861 -4.66739027716897 3.56716210625389 -1.05442755439065 -3.48249380805276 0.233553478934549 13.8719659545205
-1.91748363321478 -4.64403468912298 -10.7228577787226 -8.37746745889837 -2.14722759073431 -3.19353801553899 -4.95118648355657 -9.63585216348821 -11.00402767008 -5.47274143045599 -1.63820964639837 -0.92491275613958 -3.91512805765325 -2.42710239237005 5.13439624959772 1.25470226461237 -1.06985408609563 2.10847728902644 14.5960797613317
-1.37327842712402 -3.60209350585938 -10.4593856811523 -9.75488739013672 -2.29469757080078 -2.78651313781738 -4.5376880645752 -9.06173973083496 -9.49681358337402 -4.39846305847168 -1.10552864074707 -1.19470672607422 -3.29519538879395 -3.04228477478027 3.82131023406982 0.540892791748046 -1.03187255859375 2.67268486022949 15.662158203125
-1.61998373378407 -5.0412674557079 -11.4860611568798 -10.7162495266307 -2.56450277675282 -3.24014097560536 -4.2075043331493 -8.35167700160633 -9.11159139979969 -4.46120649684559 -0.745817245136607 -2.33744055141102 -3.1318207393993 -3.05410009730946 4.17123311649669 0.158132492412221 -1.76679808009754 1.66013711582531 15.2729975570332
-2.0102859843861 -4.22285998951305 -11.008317600597 -10.2573162425648 -2.55643237720836 -3.4298359264027 -5.06133807789196 -9.46257175098766 -9.78964580189098 -4.54720653187145 -1.10506213795055 -2.31111110340465 -3.55378497730602 -3.88791431080211 3.35476719249379 -0.0485702861439101 -2.51506770740856 1.25956951488148 13.961668361317
-3.22822369662198 -5.44378842440518 -12.0769194516269 -9.76447857943448 -2.75425519076261 -4.61187352267179 -5.81486310091886 -10.4949492367831 -11.1342600735751 -5.625965014371 -1.99102009859952 -2.34377659884366 -4.53459538546475 -4.78866757479581 2.8592587557706 -2.37010373202237 -3.37910069552335 0.790403470126066 13.5750824061307
-1.83314407522028 -3.826605684107 -10.2586354082281 -8.58500183278864 -2.53431595022028 -3.20174873525446 -4.14365089589899 -8.02599800283259 -10.0470475023443 -5.95092285329645 -1.81547821218317 -2.89496315175837 -4.38384140188044 -4.76696479970759 2.57003795450384 -1.12712181264704 -3.35510719472712 0.307829969579522 12.2066379720514
-2.93379536542026 -4.69708195599643 -10.2541326609525 -9.11788311871615 -1.28589573773471 -2.87162533673373 -3.50251332196322 -8.24614277752963 -7.66356602582065 -6.96253147992221 -0.541203888979826 -2.48286763104526 -3.08979931744662 -3.81637326153842 3.59166010943326 0.221672621640291 -2.42553082379428 1.38977870074185 13.2534428509799
-3.06348847475919 -4.22418068972501 -10.5259365948764 -9.20672654238614 -2.17706345644864 -3.74165009585294 -3.90213059512052 -8.06622552004728 -8.87419938174161 -7.99166344729337 -1.34742402163419 -3.22811745730314 -3.87026833620939 -4.42532204714689 2.86291647824374 -1.17118500796231 -2.26445435610685 0.809043416109951 11.5926346865567
-2.7962776704268 -2.60328641371294 -8.54856076674028 -7.48155179457231 -1.79296651320024 -2.52690663771196 -3.71728864149614 -8.4403378053145 -7.92769780592485 -7.41855779127641 -1.2688232942061 -3.86806264357134 -3.58809247450395 -3.94804921583696 3.43570646806197 -0.417918829484421 -2.0842529817061 1.22773966355757 12.8342808203264
-1.66314330534502 -3.38210311369463 -8.48979773954912 -6.85597625212236 -0.358484415574509 -1.00786414579912 -2.96445289091631 -7.21074691252275 -6.94116988615556 -8.22517219023271 -1.57735648588701 -3.13324943022295 -4.15234580473467 -4.15839019255205 3.35518726869063 -1.21992888884111 -2.73151221708818 0.95768341584639 13.331934781508
-3.57473547675393 -5.84787543036721 -10.5589082977989 -8.24145682074807 -1.69744856574319 -2.63398916938088 -3.90224058844827 -8.81576712348244 -7.39373190619729 -11.3313082001426 -3.18032248236916 -4.30571158149026 -4.67517264106057 -4.1335714600303 3.18321149132468 -1.5871790192344 -1.80483992316506 0.738392040946266 12.9764200904153
-4.03900926763361 -5.41082018071955 -11.1580850427801 -10.446888143366 -2.73164003545588 -3.34805124456232 -3.8965989893133 -9.04185312444514 -6.75740640813654 -10.4735585992987 -2.15448206121271 -3.68681162053889 -4.43186205083674 -3.86819666082209 2.98613530939275 0.163415735418145 -2.15442102605646 1.19633657282049 12.5728605443781
-5.36756800738248 -7.76804064837369 -13.444121352109 -12.018828383359 -3.72237872210416 -3.32810687151822 -7.65699099627408 -12.1784696492282 -7.41992091265592 -12.8144178303805 -3.97007845965299 -5.20267771807584 -5.28475855914029 -4.24440669146451 2.62821770581332 -0.222781172665684 -2.92863177386197 -0.205613127621739 12.5115513888272
-5.73017987337979 -7.52099904147061 -10.7632094296542 -9.26868542757901 -3.14745625582608 -3.2494498166171 -9.2730036648837 -12.8579340848056 -9.67048939791593 -9.80490025607022 -4.73923787203702 -2.53903302279386 -4.38930424776944 -2.84256085482511 2.97484293850986 0.543515118685637 -1.99503430453214 1.33444300564853 13.615148934451
-6.35685208927501 -7.67125180851329 -12.2071786273609 -9.88763860355724 -3.06861165653575 -3.00551847111095 -8.68489125858654 -12.2903943408619 -11.9481377948414 -6.32081655155529 -7.08316281925548 -1.83379415165294 -3.74989942203868 -3.09264234196056 2.86554857600819 0.331275428425183 -2.0101132739674 1.57310625423085 13.5921334873546
-6.27594452771273 -7.20142250928012 -10.2547481623563 -7.50399666699496 -2.52817421826449 -2.74596291455356 -8.33044510754672 -12.8915451136502 -13.5346496668729 -6.15089875134555 -11.2748859492215 -4.46910553845492 -6.45480042370883 -5.55563240918246 0.375045004757968 -0.792551812258633 -3.64784890088168 -1.54090767773715 11.1632234486667
-5.17598518891768 -5.73602280183272 -10.6266172842546 -7.79964623017744 -2.41868767304854 -2.52720245881514 -8.43857178254561 -12.0559004263444 -12.9540098623796 -5.60555252595381 -12.329927297072 -5.07590088410811 -5.64398560090498 -5.29604897065596 1.13126769499345 -0.735891194777054 -3.64111694856123 -0.755708547071976 11.1737429185347
-4.63890182321722 -5.92005645578558 -8.5269156629389 -5.83415138071233 -1.42332755869085 -1.65297805612737 -7.25291358774358 -11.796555631811 -12.8285762006586 -4.62119972055608 -11.3021403486078 -3.27095138376409 -5.4093619520014 -4.31166946237737 1.76607978994196 -1.05661880319769 -2.15589629953558 -0.112275236303155 13.0262731378729
-4.75833563371138 -7.80262999101119 -10.8954778151079 -8.79534391923384 -2.10503630204634 -1.91778807206587 -7.32795576615767 -11.9710278944536 -11.8871579603715 -4.75982718034224 -10.7665200666948 -2.97833303971724 -5.13999418778853 -3.60403875871138 3.19836183027788 0.476392225785688 -2.03894094987349 0.638904051347211 11.7125210328536
-4.61921344236894 -6.03675494627519 -9.92952571348711 -7.67656360106035 -1.04609332518144 -1.26643214659257 -7.36645923094316 -10.9738753838973 -11.8432811303572 -4.13456759886308 -10.8628886743025 -2.21296153502031 -4.99779544310136 -4.16874728636308 1.97966923280196 -0.15442309813066 -2.67091403440996 0.000419278578323912 10.5191647009416
-4.37720121903853 -5.58284010453658 -9.02388205094771 -5.52326788468794 -1.32020201249556 -1.23441328568892 -5.81547560258345 -10.324983735518 -12.5219060377641 -5.26386084123091 -10.902807374434 -3.10560240312056 -4.99031080766158 -3.62761511369185 1.9262674851851 -0.405838151411576 -2.36064924760298 0.424014906449752 10.882195334001
-3.54297854683616 -3.64895083687522 -8.17682864449241 -4.9888804175637 -0.401632569052957 -0.412725708701394 -4.84496714852073 -9.46716716072776 -11.2632429816506 -3.85907199166038 -8.98808886788108 -1.76489856026389 -4.2906439521096 -3.73033168099143 2.58784840323708 0.703096129677512 -2.15247752449729 0.320312239907004 11.0836474678733
-2.68903115012429 -1.1473822853782 -4.9559760353782 -4.49185707785866 -0.592214133522727 -0.784364249489524 -3.87058022238991 -8.17893173911355 -9.46126320578835 -3.95993759848855 -8.49205544211648 -2.40257790305398 -4.29528572776101 -3.36518242575906 2.42259547493675 0.956993553855202 -1.40882446982644 0.792923424460671 11.6502079703591
-3.5054369579662 -2.5979433666576 -8.02955728877674 -6.74313646663319 -0.974301398884165 -1.95019441951405 -6.78291040767323 -11.2932272564281 -12.5386438976635 -5.23278337825428 -10.458874763142 -3.7441893230785 -4.6636343609203 -4.25977999080311 1.56376546512951 -0.562428535114634 -2.38198953975331 0.148415504802358 10.8325952876698
-2.40387183969671 -0.54346687143499 -6.47996360605413 -3.93424255197698 -0.221556013280694 0.291755372827705 -4.054058378393 -8.65188438242132 -10.7717974836176 -4.1108153516596 -8.54624778574163 -2.64411956613714 -4.12092620676214 -3.93536598032171 1.70363395864313 0.285279924219306 -1.27082664316351 0.902782136743721 11.8177530115301
-4.29848457683216 -3.42314697612415 -4.17815376628529 -2.44783951152455 -0.380754245411264 -0.972392810474741 -5.56678749431263 -9.8110597263683 -11.6174333225597 -4.81705452312123 -11.7513044010509 -3.31047607768665 -4.66560913432728 -5.41296936381947 0.978136288036001 -1.61087013591419 -2.87259651530873 -0.122056735645639 10.152567135204
-3.2881385976618 -3.73728868311102 -7.48298570459539 -2.73557397669012 0.11033895665949 0.207409650629216 -4.78624269312078 -9.16685983484442 -10.3607418233698 -3.41754075830633 -8.46357652490789 -0.997834413701838 -3.87887689417059 -3.62842103784735 2.56186941320246 0.227053434198552 -1.14212915247137 1.27006605321711 12.1596753900701
-3.14136806834828 -2.07283321727406 -5.94045177806507 -1.53084293712269 1.07669910084118 0.189699970592152 -4.90510288585316 -9.36842647899281 -10.1695281635631 -2.93035999644886 -10.5386344562877 -1.59697262157093 -3.83334080089222 -3.11823192943226 2.94036468159069 0.579624973643909 -1.87342945445668 1.38683780323375 11.9508303035389
-4.03138947920366 -3.47436738447709 -6.56190133528276 -1.91751695112749 0.659047837690874 0.788596864180132 -4.05548501448198 -7.87066674665971 -10.2668860001998 -3.65779900984331 -9.32756066755815 -2.11059403852983 -3.89943910078569 -2.95998597578569 3.32672857804732 0.784272904829546 -1.56058907942338 0.990493531660601 12.0863687948747
-3.41107273968783 -2.02748394879428 -4.73971463116732 -3.488812455264 0.724595061215489 0.613986006650059 -5.34969235333529 -9.44361401471225 -10.650168427554 -3.35176754864779 -8.05237103375521 -2.25006962689486 -5.10905362042514 -5.26908780011264 1.53607462969693 -1.90255833539096 -3.48299694928256 -0.206021317568691 11.0876798543063
-3.65840520858765 -1.2066840171814 -4.9884222984314 -1.0235556602478 1.21226892471314 1.17934808731079 -4.7702483177185 -8.48732748031616 -10.2661341667175 -3.07858266830444 -6.58411588668823 -1.97448720932007 -4.13974752426147 -4.0175856590271 2.13297281265259 -1.59312810897827 -2.50868215560913 0.63039598464966 11.7701798439026
-2.76704956401478 -2.10776115764271 -6.53278709758412 -0.802650226246225 1.07304023395885 0.561203228343619 -4.19951034892689 -8.38097359050404 -9.05176330913197 -4.68815208781849 -5.58891464580189 -2.57895637858998 -3.64430786479603 -3.62761665691029 2.63909076343883 0.147268520702017 -2.3245751987804 1.36604713093151 11.8832356799733
-2.96246179233898 -2.6415694583546 -5.30845864902843 -2.45010026584972 0.366561568867077 0.776996291767468 -3.93045076023449 -8.4438212741505 -10.3084433902394 -2.87856324802745 -5.91158136021007 -1.99899324070324 -4.10766252170909 -3.87006219517101 2.52817312587391 0.229596770893444 -2.48343690525402 0.63278547633778 10.593961871754
-2.8625918561762 -2.73232185190374 -7.70837508981878 -2.10037719553167 0.102742082422431 0.407256013696845 -4.81906997507269 -8.56936179941351 -9.85110198801214 -3.30253707712347 -4.76816093271429 -0.934146040136163 -2.08232032602483 -1.28637420480901 4.5431116884405 2.44847000295466 -0.265473478490655 2.69070709401911 13.0870703523809
-3.61715605475686 -4.5165376923301 -6.98832609870217 -1.89626791693948 -0.291829135201194 -0.507731463692405 -4.80021383979104 -8.98095610358498 -10.016694094918 -3.40906241156838 -5.1365270874717 -1.44617369391701 -2.56840422370217 -2.29066755988381 3.57800195000388 1.83806130669334 -0.791352298042991 2.1597375609658 12.0784601905129
-2.68854652751576 -5.19889389384877 -7.69368683208119 -2.97314964641224 -0.566882480274547 -2.09432541240345 -3.06783615459095 -6.80651031840931 -8.92239128459584 -4.72005783427845 -3.51204239238392 -0.740506518970836 -1.88337074626576 -1.58718048442494 4.56248916279186 2.31789649616588 0.000881801952015593 2.82679332386364 12.1488801349293
-4.67739839553833 -4.9576413154602 -9.25179643630981 -5.29356927871704 -1.15523500442505 -0.748096179962157 -3.8057915687561 -7.97520227432251 -9.2453724861145 -7.37675256729126 -4.55975694656372 -2.66861505508423 -3.13466424942017 -2.39269418716431 2.9991286277771 2.19670705795288 -1.18149728775024 1.48611669540405 12.7164443016052
-1.91827559904619 -3.97006392912431 -8.1395318551497 -5.53897071318193 0.18982910676436 1.637190099196 -3.82973075346513 -7.74945426420732 -8.99317145781083 -7.82853484587236 -3.83160186247392 -1.53267837004228 -2.5262563271956 -2.70515609221025 3.25949024720626 2.41090416474776 -0.182887796922163 1.8547251181169 12.8002860502763
-4.19461444507946 -3.50772288929332 -6.99147418629039 -2.19842723499645 0.861515010486951 1.54190441478383 -3.36026385914196 -6.94169238697399 -8.83192256580699 -7.01297572742809 -3.71297267567028 -2.26018527637828 -2.29794887195934 -2.44041064869274 3.55065437663685 1.38930508006703 -0.340845142711292 1.86388775218617 13.3890666614879
-3.86083920218728 -2.22963459708474 -5.60275204398415 -2.20408566214822 0.895872757651588 0.963955567099831 -4.38157398917458 -8.35716374137185 -9.32545216300271 -5.42797024466775 -3.42456753470681 -1.11097653128884 -1.65647251822732 -1.03643734671853 4.55745475075462 3.2934271552346 1.23201052925803 3.40324561379173 15.073841974952
-1.87565298947421 -2.30440588864413 -7.78652640256015 -5.86395140561191 0.219428339871492 -0.287831029024993 -2.88001700314609 -5.94402571591464 -8.40254469784823 -6.10960837277499 -3.52451964291659 -2.03666373166171 -1.89069052609531 -2.00834532651034 3.31699971285733 1.69423798647794 0.509440699490632 2.56072644320401 13.5564225110141
-3.06566192453558 -3.37802268808538 -8.32979156320745 -5.28471328561956 -0.228139417821712 -0.40557433908636 -3.98240615671331 -8.01585914438421 -8.81760551279242 -6.59539176767523 -3.47282172983343 -2.25271941965277 -1.76868011301214 -1.68030311411077 3.50927112752741 2.25388382131403 0.795439225977116 2.87747810537165 13.3681406801397
-1.88332799564708 -3.43565229069103 -8.61676076542247 -4.15608838688243 0.402688468586316 -0.850967918742786 -2.581274544109 -6.22383741031993 -9.39174893986095 -5.39335302006115 -3.96173337589611 -1.72326902042736 -2.69454625736583 -2.88955548893322 3.15240427364003 0.902739966999402 -0.061068092692981 2.05303522456776 12.742082084309
-2.85631305521185 -4.79540187662298 -10.19689876383 -7.05679828470403 -0.642627065831963 -1.68303806131536 -5.15399677103216 -9.85677844827825 -9.38669139688665 -6.99376613443548 -4.32223445718938 -1.51081783121282 -2.18067294901067 -2.4639123136347 3.18509548360651 1.21387355977839 0.105200464075264 2.09210460836237 13.3610164468939
-3.85048752698031 -4.78864556225863 -8.17593842419711 -5.27969056042758 -0.614701088992032 -0.66354828747836 -5.90660553845492 -10.0495269862088 -11.7564209071073 -5.02230721386996 -7.23953705700961 -2.24682503613559 -3.17376786145297 -2.34504776867953 2.22643965807828 0.775506201657382 -0.507096108523282 1.88889807787809 12.62839383212
-4.63447102633389 -6.32508954134854 -10.5854712399569 -6.68208417025479 -1.97871121493253 -2.49770077792081 -4.35599240389737 -7.30356129732999 -9.86262044039639 -7.839299288663 -4.68907651034268 -4.21883687106046 -3.04414662447843 -2.26062497225675 1.86362925442782 1.85327044400302 -0.116137591275301 1.90426150235263 12.4117569056424
-4.09515506570989 -3.72815639322454 -7.53774005716497 -4.66095859354192 -1.46786243265325 -1.62898189371282 -4.47633487528021 -7.77860194986517 -9.99996120279485 -6.89316684549505 -4.52840358560735 -2.65429241007024 -3.05657131021673 -2.46404964273626 3.51296013051813 0.798472101038154 -1.29676563089544 1.4663969820196 12.3037959879095
-3.59694864966653 -4.77754023291848 -9.0159855149009 -5.71272471167824 -1.95589831092141 -2.54132845618508 -5.72871210791848 -9.04483988501809 -10.590593364022 -6.84389307715676 -4.60179903723977 -4.6540470383384 -2.92867663123391 -2.5482006333091 2.38268372795799 1.2915038802407 -0.905506160042503 1.18780324242332 11.6770648696206
-3.3234866402366 -4.34429772116921 -8.11904366233132 -4.18231423117898 -1.34574730613015 -1.34443695761941 -3.37118561484597 -7.09346039511941 -9.56260903098367 -7.00082428672097 -4.55373795249245 -3.47658188559792 -2.30513985373757 -1.27448876120827 3.55223624489524 2.86745612404563 0.764045403220436 2.12346999428489 13.5125042655251
-3.36373172239824 -4.59725032286211 -8.2748855157332 -4.90838656858964 -0.173536638780075 -0.637066225572067 -3.38445315794511 -7.06702647642656 -9.39375148253007 -4.35794673399492 -4.96419749693437 -1.68206820921464 -3.18413005308672 -2.07794414000078 3.12062992616133 2.12400784059004 -0.110670427842575 1.85228123231368 13.1253963903947
-2.73990757682107 -4.08486302115701 -7.40280468680642 -5.24425442435525 0.186432526328346 -0.780040099404076 -2.82874615409158 -6.11195500113747 -9.33838207938454 -5.39877064444802 -2.71100361563943 -0.765981032631615 -2.53973515250466 -2.48588879325173 3.51877467415549 1.68047587654807 -0.57692463614724 1.99539439461448 13.1000625350259
-1.16875529722734 -1.66693568663164 -5.95616412596269 -4.38999820189042 0.854485745863482 0.338389630751177 -2.30669665770097 -5.83230662779374 -8.77981639341874 -3.64960360960527 -3.46821856932207 -1.05760074095292 -2.29687762693925 -1.47631144957109 3.78674721284346 2.14636730714278 0.22656178040938 2.48543953462081 14.2555978254838
-1.65668705159968 -3.36253765279596 -8.45244434530085 -8.23528316671198 -1.18969944173639 -2.69437435323542 -4.60841396505182 -8.41722896749323 -10.5480807130987 -5.55081585103815 -4.79167392904108 -1.27238872701471 -2.43602207357233 -1.86720302755182 3.29861137216741 1.98560878580267 0.241672247106379 2.59240600412542 14.4723565275019
-3.18850408033891 -3.70359502272172 -8.40777860121294 -7.50633511976762 -1.55207333998247 -4.72786412672563 -7.23251805738969 -11.5647247834639 -12.2674320741133 -6.68130574659868 -5.44859586195512 -3.27620397047563 -2.66175160841508 -2.04581532911821 3.12907518907027 1.97965540452437 -0.332070211930709 1.96690668626265 13.6677152113481
-2.66088240363381 -4.44532530524514 -8.35330717780373 -8.17453711249611 -2.12536566474221 -6.15402929999611 -9.76615469672463 -14.2755178711631 -13.2893862030723 -7.18439619757912 -6.23632757880471 -4.17871039130471 -3.53858511664651 -3.13380377509377 1.9797139861367 0.780142376639628 -0.980801989815451 1.19485337517478 13.7463117339394
-2.22657252225009 -3.5359807101163 -7.53251696499911 -5.35505915555087 -0.102304944125088 -2.91223383816806 -6.41630793484774 -10.8107972231778 -11.4292092410001 -9.72439623746005 -6.84105349454013 -3.62502146634188 -2.98520136746493 -2.17767764004794 2.96895932284269 2.81120347109708 0.256654253872959 1.67417859164151 13.210210314664
-3.0886699849909 -4.15054437463934 -8.70781251733953 -7.56869432275946 -2.55174180811102 -3.5833046132868 -5.55487939661199 -10.0353080922907 -11.1316940481013 -7.78970262354071 -5.96309968774969 -2.58467599695379 -2.90516969507391 -2.10570260828192 2.51428297216242 3.26495912725275 0.130575925653631 1.32838514501398 12.9798291032965
-3.1793439431624 -4.20085311369462 -7.95102286772294 -6.32906508879228 -1.16431975798173 -4.12686515287919 -5.91191649870439 -10.2199857278304 -10.415113215013 -7.9320294900374 -4.75972533659501 -2.50787520842119 -2.28755164579912 -2.18405890898271 3.65015244050459 2.76753544373946 -0.171859507127241 1.92765068574385 12.4649994329973
-3.202839383212 -4.67312289151278 -9.15284205350009 -7.16041613492099 -1.59349108609286 -2.96640826138583 -6.70705843838778 -10.4144101229581 -12.0329098788175 -7.87302447232333 -6.43083811673251 -4.63536883267489 -3.17577982815829 -3.45330286892978 2.41336964693937 1.12065457430753 -1.215534695712 1.14387845126065 12.340138426694
-1.86131123629483 -2.95290402499112 -7.38070897189053 -8.36849621859464 -0.708189288052644 -0.364681521329011 -5.92752293673428 -9.95603207674893 -10.9034560116855 -7.26513699618253 -5.31394986239346 -2.7145750912753 -2.31880024996671 -1.80335644808682 3.10949774655429 3.23296423825351 0.758544644442473 2.34001131924716 14.9607371893796
-1.02276859283447 -4.26131496429444 -8.76285610198975 -7.7621618270874 -0.891710853576662 0.0134214401245103 -5.64798603057861 -9.80874309539795 -10.6551519393921 -5.75526294708252 -5.39709529876709 -0.217297172546388 -1.66019306182861 -0.965544319152833 5.07478942871094 3.74452056884765 1.20768871307373 2.81827869415283 13.7919596672058
-0.689428268779409 -3.81626504551281 -9.21983903538097 -10.0750808108937 -1.24910348545421 -1.67661279331554 -8.1065883029591 -11.4582805026661 -10.7568663943898 -7.70003694187511 -5.64443200718273 -2.66375344883312 -2.78762239109386 -1.24956887852062 3.52878290523182 3.33339697230946 1.5844517361034 2.45991712916981 15.2124040733684
-2.63614460338246 -5.11406895030629 -9.94331547130238 -11.6359595905651 -2.51645275462758 -2.31291958202015 -7.84960934032094 -11.5561046253551 -11.9083499561657 -10.4137096058239 -5.54710384715687 -3.26080318797719 -3.32139774669301 -3.24373813975941 1.91266826282848 -0.02218624461781 0.820041691173206 1.43079951893199 12.9418840755116
-2.74279373342341 -5.11370628530329 -10.2875096147711 -7.97018020803278 -2.65699737722224 -2.38217132741755 -7.72423332387751 -12.1368252580816 -12.1168381517584 -10.2001091783697 -6.18695228750056 -2.2409970110113 -3.05513923818415 -2.77215545827692 1.66894561594183 0.70328361337835 1.3338320905512 1.99133903330022 13.3506010228937
-1.95060606002808 -4.04026288986206 -9.68128843307495 -9.92135496139526 -2.10155744552612 -2.96715421676636 -8.18893308639526 -12.5201041221619 -12.6877352714539 -8.86419744491577 -6.50102491378784 -2.45375699996948 -4.46686239242554 -3.84959287643433 1.74687700271607 -0.960833263397216 -1.74588460922241 1.42608575820923 12.0048301696777
-2.41078464334661 -4.72049419229681 -9.67793361490423 -8.80311672037298 -1.51415912454778 -2.03129092996771 -7.31090442484075 -11.5506734067743 -11.7769669706171 -9.39544193094427 -6.6246918851679 -2.23704234903509 -3.3114709073847 -2.41068736856634 3.18828018361872 0.679673272913153 0.556107599085028 2.42772586995905 13.4475956743414
-2.31046728654341 -4.82799582047896 -10.1855912642045 -11.9185967878862 -2.60732130570845 -3.69172911210494 -9.91327528520064 -13.2855916456743 -12.0678887800737 -7.29118017716841 -6.09388212724166 -1.79861311479048 -3.98171286149459 -3.65018896623091 1.82176728682084 -0.0370107130570858 0.533978895707563 1.70053620771928 12.1119341416792
-2.07114781466397 -3.88475026217374 -9.56870640841397 -8.80547513094815 -2.49933423128995 -3.86699284640225 -7.30504407015714 -11.6570090207187 -12.1503027829257 -8.3088606747714 -5.96163357821378 -3.2097224148837 -2.81836308566007 -3.09604825106534 1.40926371487704 -0.0547255429354578 0.545711621371183 1.7363053408536 12.4650970545682
-3.44320464567705 -4.68256164030595 -10.1453111215071 -9.21013427214189 -2.82135940031572 -5.40171027617021 -7.75559592680498 -12.4554765267806 -11.7298638863997 -6.28141761259599 -6.97173858122392 -0.315747980637983 -3.13740516142412 -2.65412688688798 2.97720264955001 0.772052998976275 0.91025375886397 2.59292149110274 13.3082239584489
-0.796798419952392 -2.39961404800415 -8.92188806533813 -9.17097635269165 -1.65484590530395 -4.31087274551392 -7.79857606887817 -12.2607113838196 -11.3951279640198 -4.51006669998169 -8.16791315078735 -0.337289524078368 -3.27753801345825 -1.89315576553345 3.91242341995239 0.917377758026124 0.929352092742921 3.06696920394898 14.1927054405212
-2.68579783873125 -3.17224231199785 -9.89821925596758 -9.04655566649004 -2.46277347044511 -5.21745601133867 -8.41544642881914 -12.9275218530135 -13.9551250024275 -6.25649180845781 -9.67383304075761 -2.16120830015703 -4.54712214903398 -3.73794475035234 1.62284931703047 0.0952347235246123 -0.139306215806442 1.20524487061934 11.9580563025041
-1.93011613325639 -1.92070718245073 -8.87689729170366 -6.98982758955522 -1.18054528669877 -3.54481454329057 -7.70566506819291 -12.014970259233 -13.9414381547408 -6.29366441206498 -10.7807287736373 -2.62332864241166 -5.32200379805131 -4.55727715925737 1.6534200148149 -1.43448586897416 -1.42919297651811 0.644873185591265 11.4955196814104
-3.95332325155085 -3.50694072896784 -10.6909350221807 -8.54170025045222 -2.8319186037237 -6.13622463399714 -8.28189838582819 -12.8382147615606 -14.3401488130743 -6.79587925130671 -10.708064920252 -3.33121860677546 -5.1977804964239 -4.34707058126276 1.43964206522161 -0.151237375086005 -0.764331704919989 0.483093374425714 11.5425430471247
-5.2404990716414 -4.33869700865312 -11.1813502831893 -9.87897448973222 -3.74837832884355 -7.50128512815996 -7.72342257933183 -12.7601333184676 -13.8799281640486 -8.20356135801836 -8.73354869322343 -4.21301417784257 -5.84674983458086 -4.85531001524492 0.683062024550004 0.165384717421098 -1.85934024290605 -0.130940966172652 10.5526928381486
-2.85193069631403 -2.78188903981989 -9.92090805227106 -7.90750129873102 -2.2198487108404 -4.52614029104059 -8.95870979482477 -12.9397927110845 -12.3961067979986 -5.18201454335993 -9.37322242910212 -1.72742660695856 -3.7454834764654 -2.26277931386774 3.96514503305609 1.48026840036566 0.140733640844172 2.24298278635198 12.5208014661616
-2.483078956604 -3.37807559967041 -10.5514478683472 -8.65505313873291 -2.8847074508667 -5.34443187713623 -9.81405162811279 -13.8663206100464 -13.1972131729126 -5.79039478302002 -10.8809862136841 -2.15011692047119 -4.77337741851807 -3.12605953216553 2.83443355560303 1.12294483184814 -0.311259269714355 1.37205982208252 11.9007339477539
-1.30680445757779 -2.5067041310397 -9.75327853289517 -11.1968973073092 -2.9653280171481 -5.05984286394986 -9.05442027178677 -13.4246633442965 -13.8189962300387 -7.26152781573209 -9.18305567828092 -1.64274195757779 -4.48107699480924 -4.39844111529263 2.10904141339389 0.668672761050139 -1.95552424517545 1.14178105267612 11.4362279978665
-1.65544057325883 -2.839137320085 -10.6335327668623 -10.1144955201582 -2.46967435316606 -3.77087903456254 -9.49017644362016 -12.3259785218672 -12.3123276277022 -5.24346089796586 -10.3297855897383 -1.69825482801958 -3.53370976881547 -2.18994451002641 3.33134150071578 2.35129046006636 0.884688134626909 2.0702807859941 12.4427692846818
-0.674834225394509 -1.55884454033592 -9.44520089409568 -9.21622369072654 -2.00671860954978 -2.92782113335349 -8.69370744011619 -10.7953424193642 -9.6249246337197 -4.10114571831443 -10.7531518676064 -1.33578583977439 -4.17074486992576 -2.71786019585349 3.6183557770469 2.63729670264504 0.036408450386741 1.44497015692971 11.5584655068137
-0.472631939974697 -1.46269846829501 -9.02356577786532 -10.0579018679532 -1.55963183316317 -2.15445185574618 -8.33578921231356 -9.89170123013583 -9.2392277804288 -3.12723208340731 -9.97856379422274 -0.931654461947353 -3.38811922940341 -2.27042818936435 3.91015576449308 2.19936703768644 0.368607989224522 1.96453808871183 12.1538448247043
-0.772018840096212 -1.92084162452004 -8.92820589759133 -8.33153383948586 -1.72326891639016 -2.73626940467141 -8.67272989966652 -10.4949440262534 -9.9023250839927 -3.48297350623391 -9.93049853064797 -1.43305628516457 -3.98151056983254 -3.26164858557961 2.82356984398582 0.106727192618632 -0.797937800667501 1.27775914452293 11.9715638854287
-0.390210897272283 -1.70084551030939 -8.13865259343928 -8.68855074102228 -1.92457559758967 -3.5170953577215 -9.10851839238947 -11.507602483576 -10.6897218530828 -3.84742716008967 -9.87724474126642 -2.22141245061701 -5.13052728826349 -4.82999399358576 1.46079656427557 -1.2552774255926 -1.92339494878595 0.407781809026545 11.2382819349116
-0.70430329062722 -1.46203949668191 -8.12104180075906 -8.60183480002663 -0.875281836769798 -2.85528710105202 -7.97873261191628 -11.2262282631614 -11.0391230843284 -3.44848206259988 -9.14907791831277 -0.77350380637429 -2.70914032676003 -2.6183238289573 3.2115740515969 1.58534285805442 -0.15178635337136 2.16372344277122 11.4493689276955
0.840183994986795 -0.47927019812844 -6.60612032630227 -5.43331644751809 -0.366021373055197 -4.12057421424172 -8.10185740210793 -12.1836349747398 -12.4663116715171 -5.22098276831887 -10.1469166062095 -1.48005793311379 -3.20575449683449 -3.38990900733254 3.03691174767234 0.0110519149086699 -0.667918422005393 1.8275935866616 13.8410613753579
-0.0180023366754689 -0.988341158086602 -7.03407174890691 -7.42300874536688 -0.287482088262383 -3.25358278101141 -6.80378991907293 -10.7569740468805 -11.8897083455866 -4.70708162134344 -10.6472118551081 -1.53567392175848 -3.73870546167547 -2.57330400293523 3.11359041387385 0.755690748041328 0.539841825311836 2.50559919530695 14.3180829828436
-1.20101939114657 -2.29024897488681 -9.50391589078036 -7.86853800686923 -1.28933344754306 -3.40283022793857 -5.52286730679599 -8.68320284756747 -12.3557263461026 -6.72157679471103 -11.9904824343595 -3.42013750943271 -5.89079676541415 -5.16640101346103 1.23793019381436 -1.44766627225009 -2.30153666409579 -0.110403164950284 11.454041853818
-0.580505605177446 -4.18791031403975 -9.8176042990251 -7.7438852743669 -1.87944054170088 -2.21690964265303 -4.64567589326338 -9.34188103242354 -7.96509384675459 -8.52320313020186 -9.90130447907881 -4.27992081208663 -4.00935959382491 -3.13349175019698 1.52045226530595 1.23263144926591 -0.212934728102251 1.36666655973955 13.9794447465376
-0.935869104211982 -2.57704532796686 -8.50632084066218 -6.67815578634089 -1.66911495382136 -2.35595310384577 -6.82121265584772 -10.2801474397833 -12.0677241151983 -6.95030201131647 -9.36654651815241 -2.872579461878 -3.91867244893854 -2.48502147847956 2.84395038431341 2.25009357278997 0.956163519079034 1.78538715189153 14.7350491220301
-2.22001021992077 -3.17991202961315 -10.0261568416249 -8.4238752711903 -2.34897559772838 -3.13984054218639 -7.06326049457897 -11.1555380214344 -11.4976324428212 -7.88963264118541 -9.84405082355846 -3.21979468952526 -3.81901878010143 -2.70844215046276 2.20966202129017 1.29028755534779 0.00858551372181182 1.26080185283314 14.458564342152
-2.68577659780329 -2.48022926503962 -8.60643470937556 -6.95813644582575 -2.37795723134821 -3.88352096731013 -7.44312179738825 -10.969355470484 -13.5897911852056 -7.5121468370611 -9.39356315786188 -4.37978256398981 -5.59926117116755 -4.92943657094782 0.240532987767999 -0.485731965845282 -1.75958526784724 0.349951856786554 11.8540779287165
-1.47611575560136 -1.75683932737871 -7.11254077391191 -5.51475100950761 -0.901204638047652 -2.32404475645586 -5.87658267454668 -9.42675738768144 -12.8094745202498 -7.04853969053789 -10.28959422545 -4.16896968321367 -5.81477885679765 -5.47058444456621 0.659819074110551 -1.76329760984941 -3.80553203062578 -0.614697985215621 11.6679377035661
-2.34626431898637 -2.94339986280961 -8.76034970716996 -6.59026570753618 -1.76557965712114 -2.98013539747758 -5.84488530592485 -9.92386861280961 -13.0086826844649 -7.06928105787797 -10.0660557313399 -3.93360753492875 -6.12524838881059 -5.51518102125688 1.03549723191695 -1.6176285310225 -3.12898488478227 0.122727914289996 12.0829306082292
-2.79795770645142 -5.26365213394165 -9.03088312149048 -5.69933061599732 -1.23166780471802 -2.86179285049439 -6.37419061660767 -9.25899629592896 -13.9884407997131 -9.05282907485962 -13.3982995033264 -5.77881364822388 -4.04407815933228 -4.98762063980103 0.68828649520874 -1.13623743057251 -2.11248140335083 0.194819164276122 13.6551405906677
-2.57753680836071 -2.93225787769665 -7.29531787525524 -7.55300639759411 -1.91730617176403 -3.27977489124645 -7.82347224842418 -11.6381428111683 -13.9876148570668 -8.68713306080211 -11.6879265178334 -4.90887950550426 -4.06729816089977 -3.84743808399547 1.25368572581898 0.68734814036976 -0.98846744190563 0.821135295521128 14.6883499752391
-3.51392065395008 -3.65844808925282 -6.40533911098133 -5.32980810512196 -1.78654180873524 -4.48254095424305 -8.04078565944325 -12.0700844417919 -13.8476761471141 -9.24804197658192 -11.0945347439159 -5.59866224635731 -5.5326450954784 -5.50561033595692 -0.0999554287303575 -1.501173843037 -2.35216604579579 -0.289946426044811 12.8162528384816
-3.84694647355513 -3.86738943620162 -7.78553366227584 -7.74763273759322 -2.85661482377486 -4.71718573136763 -10.3983705000444 -13.7076890425249 -13.7494180159135 -9.71132063432173 -11.5091626600786 -5.8174149946733 -5.70647787614302 -4.91294836564498 -0.30986952348189 -0.964847321943804 -1.66121267838912 -0.341930146650835 13.9165461106734
-2.94949371164495 -2.72568542307073 -7.87886268442327 -7.19070846384222 -1.24145156686956 -1.27624732797796 -5.82986862009222 -9.76954299753362 -12.1377490217035 -7.48118621652776 -7.55733329599554 -3.86184150522405 -4.77856094186956 -4.18750221079046 1.11570327932185 -0.423172300512139 -1.70017844980413 0.892575914209541 15.1088640039617
-3.44656276702881 -2.92812442779541 -8.24681758880615 -6.34518337249756 -1.75217151641846 -1.56540775299072 -6.6655969619751 -10.6750802993774 -10.4252290725708 -9.70179843902588 -7.85587406158447 -5.90350818634033 -4.53406238555908 -5.15744495391846 0.505795478820801 -0.672089576721191 -2.1381254196167 0.555333137512207 14.379900932312
-1.19757753718983 -2.72159677852284 -7.32170206416737 -7.17178636897694 -0.745486320148814 -0.764437736164439 -5.32516008723866 -9.03518587459217 -10.1580305706371 -7.63797479976307 -8.46507555354725 -3.50782495845448 -4.27571398128163 -4.10268503535877 1.83594983707775 -1.09108072627674 -2.54018312801014 1.50723928104748 13.9106082309376
-2.79228136756203 -2.5423900864341 -6.63240359046242 -7.07754824378274 -1.73511812903664 -1.92856524207375 -6.75160143592141 -10.9940521500327 -10.9708339951255 -10.0059807083823 -7.61971781470559 -6.20365832068703 -5.24163935401223 -5.7237980149009 -0.0640899918296114 -1.7102482102134 -3.12030146338723 -0.0225174210288301 12.7254340865395
-1.32815770235928 -2.14391545382413 -7.99809292879971 -6.4362547787753 -1.30098179903897 -1.55372456637296 -6.65572194186124 -10.6958544644442 -10.0562060269442 -10.285694399747 -5.94313839999112 -3.46706418124112 -4.27203778353604 -3.94460705843839 2.12375613125888 -0.816637316617097 -1.37930516329678 1.40620966824618 15.0610916224393
-1.37677319266579 -3.00611622550271 -8.71495182730935 -7.38951428153298 -2.1494553826072 -1.44208653189919 -6.16535694815896 -10.1968186638572 -11.4698708794334 -9.31941158988259 -9.06086666800759 -6.04295666434548 -4.47460110404275 -4.28777058341286 1.03859965584495 -0.380494429848412 -1.52518971183083 0.692173645713112 13.8091541983865
-2.14113190390847 -4.42008927085183 -9.37735893943093 -9.63817169883034 -2.2458701393821 -2.10375740744851 -6.76802399375222 -11.0525756142356 -10.4599128029563 -9.58362343528054 -7.38670304038308 -5.92564156272195 -6.06771996238015 -5.61521294333718 -0.824401404640891 -1.29510262229226 -2.07693245627663 -0.722930457375266 12.9531240203164
-2.45438886989247 -4.27265287746082 -9.38720823634754 -9.8681976925243 -2.95437742580067 -2.05578924525868 -7.50362707484852 -11.0771000515331 -11.7631485592235 -6.91936613429676 -9.33765150416981 -5.18321920741688 -5.37183119166981 -5.92833448756825 -0.590506805073129 -2.00202871669422 -2.73238874782215 -1.13069464076649 12.9023277629506
-1.40299674814398 -2.73081657236273 -8.57348129099066 -7.71563407724554 -1.43603393381292 -1.59458801096136 -5.89640495126898 -9.5163314039057 -11.17928573435 -4.42001983469183 -5.85080596750433 -2.05609390085394 -4.47056648080999 -5.17847892587835 1.13348892385309 -2.5713565046137 -3.34986755197698 -0.169241636449641 11.9100621050054
-2.5083418412642 -3.58034997419877 -8.78063874678178 -9.23544793562456 -2.42954926924272 -3.05733972029252 -7.03755479292436 -10.5956163926558 -11.5924349351363 -6.45619111494585 -8.13315682844682 -4.17609315352006 -6.46109490828081 -6.51818566755815 -0.748169951005416 -2.36725335554643 -4.07536607222124 -1.15628533796831 10.7581777052446
-1.21076947992498 -3.75016958063299 -8.98006612604314 -9.43441564386541 -1.90864736383611 -2.31662732904607 -6.81102163141424 -10.6290987188166 -11.7282293493097 -5.27352315729314 -6.23281461542303 -3.6612508947199 -6.9714258367365 -6.67728025263006 -0.20297033136541 -2.29774648492986 -4.09985334222967 -1.06999952142889 11.9148265665228
-1.36063782085072 -3.89556518901478 -9.5264836918224 -10.5853482853283 -2.04508797038685 -2.14596954692494 -6.52441231120716 -10.3193170200695 -12.0632363926281 -6.10683075297963 -6.71498123515736 -4.23272720683705 -6.17640701640736 -6.88471046794545 -0.872533954273571 -3.07363525737416 -3.66488281596791 -0.899757541309704 11.5291822780262
-0.737264433774079 -3.3546274098483 -9.36728266802701 -7.72911814776334 -1.88400248614224 -2.57384661761197 -5.89666346636685 -9.57806567278775 -11.9898031148044 -5.56255702105435 -8.16183261004361 -3.08005694476041 -6.40499476519498 -6.845948973569 0.41277333172885 -2.2124212178317 -3.79927615252408 -0.495706358822908 11.1790082064542
-1.83889526887373 -4.44587463899092 -10.567788548903 -10.4145941214128 -2.67426056428389 -3.42810005708174 -6.65911430879073 -10.473607488112 -12.5683283285661 -6.10385460420088 -8.33103889985518 -3.27681870027022 -6.80470604463057 -7.09253449006514 -0.104789205030961 -2.41606277986006 -4.88508362336592 -1.04999870820479 11.0968838258223
-1.86183705763384 -4.57897153334184 -8.50725522474809 -7.62671819166704 -2.02875867323442 -2.91609158949419 -5.50844350294634 -9.53720441298051 -11.7544209046797 -5.74483838514848 -7.85868039564653 -3.33370938734575 -6.59311070875688 -7.20774045424028 -0.0878941102461397 -2.5682789369063 -4.17391744093462 -1.19889226393266 11.4078024344011
-0.874345233223654 -6.296182086251 -10.8255266449668 -11.5526422760703 -3.41233961798928 -5.61936514594338 -7.18243925788186 -11.4809202454307 -12.9843458435752 -7.8177828095176 -9.04672758795998 -4.65245573737404 -6.90099852301858 -6.60958616950295 -1.49469511725686 -2.59771292426369 -2.78720228888772 -1.02110998847268 12.700336525657
-0.491820170662621 -6.84872515418313 -10.9435108444907 -10.4578331253745 -1.74060137488625 -3.40857584693215 -7.85587771155618 -11.6397808335044 -12.0270622513511 -5.65072138526223 -8.34833224036477 -2.37328608252786 -5.14785273291848 -4.81168062903664 0.886161015250465 -0.838248088143089 -2.84386522986672 0.435267613150856 13.0220319487832
-1.07414337504994 -4.94106193889271 -10.3050508152355 -10.2755403171886 -2.8344182621349 -4.79651543010365 -8.11304184306752 -12.5788812290538 -13.5535115848888 -6.84437652934681 -8.65653511394154 -2.4639520298351 -4.82730575908314 -4.7226190220226 2.29180053364147 -1.68793007243763 -3.41349312175404 0.511734997142444 12.8570008624684
-1.22974742542614 -4.5221096385609 -10.1853691447865 -10.5492378581654 -2.94404376636852 -5.76804126392711 -8.31492198597301 -12.8074699748646 -13.1356197703968 -6.97131694446911 -9.63138354908336 -1.67418063770641 -4.66020740162243 -4.81819690357555 1.99677120555531 -2.13351977955211 -3.19929469715465 1.7924483906139 13.2995246540416
-3.71538604389537 -5.9798208583485 -11.4612032283436 -9.48401702534069 -3.66578162800182 -4.42237151752819 -6.2674356807362 -10.2487684596669 -12.3256479610096 -7.07962859760631 -7.81536544453014 -2.63290084492077 -4.92994369160045 -5.61015380512584 1.57933365214955 -3.21895469318737 -6.10511649738659 -0.589098583568227 10.7222169529308
-2.10072357871316 -6.43560250022195 -12.0273669502952 -10.767010047219 -3.53870995261452 -6.41519959189675 -8.70786125876687 -13.3047927162864 -12.760101630471 -8.5456259987571 -7.71345741965554 -1.60756523825906 -4.12658913352273 -4.47001869895242 2.249290154197 -1.39348252036355 -4.26141579367898 0.801923439719459 13.089516804435
-3.25355639024214 -6.77481379075484 -12.5753337339921 -11.9168654875322 -3.46506990952925 -4.90835871262984 -8.21995462937788 -12.4515773253007 -12.6958247618242 -6.66450609727339 -8.14630999131636 -1.24709047837691 -5.02575602097945 -4.61457171006636 2.60278783278032 -1.02060427232222 -4.51089396043257 0.338295797868209 12.4144152207808
-1.428247200359 -5.99886296879162 -12.1841084827076 -12.8598267902027 -3.92935346256603 -4.65496228824962 -11.1872975696217 -12.6940419543873 -13.8341214526783 -5.94342969547619 -9.17761777531017 -1.97964070927013 -3.46248410831798 -3.63916562687267 3.39142824519764 0.268179191242563 -3.95768140446056 0.789743674885141 13.2722613941539
-1.33013269251043 -3.27533456628973 -8.95028802698309 -9.21761438196356 -2.46517488306219 -3.1487171346491 -6.92691346948797 -11.5138561422175 -11.1077205831354 -3.82155153101141 -6.82310411279852 -0.449191301519221 -4.41427728479559 -4.22593423669989 3.00248983556574 -0.431473940069026 -4.55374261682684 0.503264219110662 11.9314458673651
-1.2426703192971 -5.13786151192405 -10.5247442939065 -11.1456701972268 -3.10951068184593 -3.27194049141624 -9.06862475655296 -11.7256815650246 -9.34810473702171 -4.30398967049339 -7.21119143746116 -1.17323329231956 -4.55923297188499 -4.41327883980491 2.81811211325905 -0.845505020835184 -4.19490458748557 0.0667741081931368 11.6551477692344
-1.4617488340898 -5.19793200059371 -10.5710952238603 -10.9891574339433 -2.95644259019332 -3.06861757798628 -6.54248880906539 -10.8129584745927 -9.27273249192671 -3.24081110520796 -7.47329973741011 0.0216133637861766 -2.98801302476363 -2.38700365586714 4.88586736158891 1.4876091523604 -3.24810289903121 2.09024358229204 12.8053557916121
-1.4027078888633 -5.65558798529885 -11.3541315338828 -11.8516367218711 -3.77118284919045 -3.66806204535744 -7.19439490058205 -11.7937296173789 -10.1663492462852 -4.09142477729104 -7.55223257758401 -1.20259268500588 -3.54973013617776 -3.89106543280862 3.59060494683006 0.809993908622047 -2.76352484442971 1.12931267998435 12.3653327681802
-0.206378052451395 -4.21312243721702 -10.1687441565774 -10.5360823371194 -3.15591151497581 -3.33514697334983 -8.16405970833518 -11.7505732276223 -10.6469050147317 -4.1850157477639 -8.20594126961448 -0.857926438071512 -3.18926341316917 -2.59999186775901 4.9796103737571 0.877077986977316 -2.39293772957542 1.62206356742165 14.1042813561179
-0.658563007007945 -4.98718010295521 -11.1281770359386 -10.667762149464 -3.13029419292103 -3.63546501506459 -7.54404579509388 -11.3592198978771 -9.77234779704701 -3.97489868510853 -6.99744354594838 0.133818279613148 -2.46736847270619 -1.56674324382435 6.2115856517445 1.68483985554088 -1.3103574406017 2.44111503254284 15.1538714278828
-0.970352944460782 -4.77466088208285 -10.5908573237332 -10.8714244929227 -3.39760094555941 -4.14671021374789 -8.69493370923129 -12.6057746973905 -10.9682109919461 -4.70207291516391 -7.59427338513461 -0.154352959719571 -3.20019226941195 -2.86241227063266 4.87000865069303 1.76049918261441 -2.45217018994418 1.41883772936734 13.1398169430819
-0.944215887243097 -4.40667735880071 -9.73697864359075 -9.93762790506536 -2.9084378415888 -4.17952930277044 -10.1911278898066 -11.9585171872919 -9.22487270181829 -4.06204044168646 -7.8141995603388 -0.327715032750909 -3.23037158792669 -2.52323924844915 5.41734779531306 2.14757908040827 -1.47377406900579 1.09433353597468 13.5303653543646
-0.455073798786511 -3.58408304561268 -8.52056261409413 -7.9072680126537 -2.65479418147694 -4.27954431880604 -8.12578150142323 -11.5455584179271 -8.32308336604725 -3.49567552913319 -6.31996294368397 0.41857770573009 -2.8286318432201 -1.70092722285878 5.93134454380382 2.9479155887257 -0.665917838703503 2.10146382938732 13.9133425105702
-1.41967837593772 -5.26203601143577 -11.001484558799 -11.4282042243264 -3.72182338021018 -4.88131587288596 -9.27000872872092 -12.943421051719 -10.7759005286477 -5.65019862435081 -6.99573390267112 -0.507910416342995 -3.34869448921897 -2.05200450203635 5.57168991782449 1.65856678702615 -1.75969569466331 1.95959599234841 13.2233489296653
-1.78968273509632 -5.31412350047718 -11.4207023273815 -11.345665324818 -3.85656200755726 -5.05747639049183 -7.07332264293324 -11.4562667499889 -9.74318348277699 -4.17103229869496 -7.25586735118519 -0.205904353748668 -2.66472851146351 -0.840273250233043 6.65675033222545 2.02703632007946 0.0498596538196914 3.74618304859508 14.2970305789601
-0.732001928849655 -4.37302937941118 -10.1300541444258 -9.89203801588579 -3.47428861097856 -5.81092420057817 -9.26306310133501 -13.1985222382979 -11.8090378327803 -5.43066564039751 -7.50444570021196 -1.23982015089555 -3.81605115370317 -3.07472386793657 4.94220289750533 0.943657250837845 -1.76764646009966 1.4815371946855 13.6905883268876
0.277178200808439 -3.75231894579801 -9.13913306322965 -8.86644705859097 -2.64787253466519 -3.97937926379117 -8.15528830614957 -11.8800941380587 -9.09853133288297 -4.77466544238004 -7.35601958361539 -0.581161108883943 -3.68218192187222 -2.26893958178433 5.36936131390658 1.09978333386508 -2.18830451098355 0.895588311282072 12.6283134547147
-0.790193288976496 -3.5603062803095 -9.05026599710638 -9.68247005289251 -2.30191776102239 -3.26791164224798 -5.12803241556341 -9.97611781900579 -7.72274753397161 -2.93785259073431 -6.85706683939154 -0.21355602091009 -2.88696262186224 -1.65638515299017 5.84127929860895 3.89315441304987 -1.04108783548529 1.83798435384577 13.4610927408392
-0.512053498354824 -4.02888966473666 -10.8424501505765 -12.2933473673734 -3.4253645029935 -4.17247677716342 -11.2478571024808 -12.6417608347806 -10.3031568613919 -4.30737591656771 -7.62215519818393 -0.57434750470248 -2.46205998334018 -1.5099420634183 6.02303122607145 4.31365012255582 -0.874186524477871 1.77240847674283 13.0185923489657
0.554228964718906 -4.82203751477328 -9.86710434826938 -11.1217258540067 -2.54001885327426 -2.84793740185824 -8.36741143139926 -10.6165168848905 -7.79730111035434 -3.84189301404086 -6.76326256665316 -0.592982110110196 -3.1757228938016 -1.35137062939731 6.24977034655484 3.43927783099088 -0.738631066409024 1.30066603747281 11.8233544262973
0.59445681138472 -2.59837232069536 -7.83614049391313 -9.40207181410356 -1.57473836378618 -2.57480893568559 -7.50941167311235 -10.0179852052168 -7.68214688734575 -3.72636495070024 -7.39785657362505 -0.304459433122116 -3.40738187269731 -1.55827031569047 5.74862780137495 3.5551606611772 -1.1586597962813 0.770436425642533 11.0541120962663
0.940239672227339 -4.57808422608809 -9.62188267274336 -10.116118665175 -2.3065769629045 -2.6240589575334 -8.66364407105879 -11.0752022223039 -11.0019600348039 -4.12891697450118 -7.97762989564376 0.105133776231245 -2.23828434510665 -0.0290482000871144 6.97480178312822 5.13696551756425 0.59899974302812 2.27757907347246 12.5689532800154
-0.88278273669156 -5.72615889635953 -10.4493415745822 -12.7696884068576 -4.16171530810269 -4.77076605883511 -10.7534187230197 -11.8115623387423 -12.7255351933566 -4.87727240649136 -9.38271216479215 -1.06369284716519 -1.6518047246066 -2.02712515917691 4.82273598584262 1.87413521679965 -0.633786002072419 3.50474091443149 12.2201883402738
-1.77537897283381 -4.13541963750666 -11.5288122003729 -12.468934804743 -2.75572755986994 -2.23141840154474 -6.94693163091486 -11.2200868433172 -9.84932878667658 -2.70121553594416 -5.69507196599787 1.08978483026678 -0.44012239629572 -0.273921758478338 6.45462819879705 3.96943113153631 0.668363779241389 4.5441257650202 14.1449720556086
-3.4693134654652 -4.37419017444957 -11.6198795665394 -11.8700455058705 -2.64480479847301 -2.54272349964489 -6.75741466175426 -11.6385429729115 -10.6709106792103 -3.73264392505993 -6.65552791248668 0.41876713145863 -1.69426997791637 -1.64433177601207 5.63529030192982 2.36662021983754 -0.11243518482555 3.86555973399769 14.871212161671
-1.07694356224754 -0.728556797721168 -8.01462666771629 -8.47027890465476 0.43985827185891 0.963753535530785 -3.55049435875632 -8.23999135277488 -7.58445660851218 -0.69652097008445 -6.79421727440574 2.21170695044778 -0.980780766227028 -0.0673534133217544 7.18517000891946 3.3567159912803 1.16771776892922 5.37742312171243 14.1448128960349
-1.63026390075684 -1.41843185424805 -8.43396911621094 -7.30786857604981 0.213392639160155 0.39330711364746 -2.79779586791992 -7.54803428649902 -7.64368019104004 -1.18271026611328 -5.49602088928223 1.98150672912598 -0.722154235839845 -0.085101699829103 6.77465095520019 3.75888481140137 1.25209655761719 5.15944709777832 14.9105350017548
-2.76700761101463 -2.00272156975486 -8.86692597649314 -7.64390733025291 -0.661910793998025 -0.131831906058572 -3.88614442131736 -8.60238244316795 -8.4326379515908 -1.35078217766502 -5.61702134392478 1.98610327460549 -0.330249569632791 0.708299853584982 7.20014021613381 4.11891100623391 2.41599295356057 5.64888022162697 15.5977635166862
-3.67440607764504 -2.56849863745949 -8.95811083533547 -8.43571856238625 -0.222017314217307 -0.347694422981956 -5.30063631751321 -9.50718691565774 -8.88463404395364 -1.57664683081887 -7.32032206275246 1.99828908226707 0.326223347403786 0.763069126822732 7.4820441939614 4.41840073845603 2.70435521385886 5.87775895378806 15.6430592276833
-3.45552073392001 -3.10232554349032 -10.2181893435392 -10.9769078341397 -1.19784937771884 -0.982713803378019 -6.31251917752353 -10.0909062472257 -9.75372515591708 -1.78643427762118 -7.03187952908603 1.26852788058194 0.175178423794833 0.708492175015536 7.34328641024503 4.66364468661222 2.6252554806796 5.78149022189054 16.3781863602725
-1.9980374509638 -1.66613780801946 -9.09231960123235 -9.4876557523554 0.204690820520575 0.336627847498114 -4.17557155435735 -8.60081302469427 -7.63300906961614 -0.502216451818292 -5.10710346048528 2.46390522176569 0.747871286218817 0.606618768518622 7.03318489248102 4.85103405172175 2.943229562586 6.28588283712214 17.5558507507498
-1.74115502617576 -3.10944115898826 -9.82749306938865 -10.8557981230996 -0.639060375907203 -0.16684281609275 -5.24253785393455 -9.21110856316306 -7.76974999687888 -0.743176815726539 -5.01780640862205 2.78710997321389 0.896437289498071 0.828636767647485 7.06397879340432 4.85331404425881 3.24832594611428 6.98948443152688 17.7182906887748
-2.11964013359763 -3.47648408196189 -10.0145166137002 -12.2195451476357 -1.75411011955955 -1.6656644561074 -7.10467126152732 -10.8856637694619 -9.42805650017478 -2.27550866387107 -6.75293519280174 1.54179213263772 0.793821551583029 0.342840411446311 6.64979765631936 3.97485754706643 2.25531599738381 5.76105139472268 16.7506379864433
-1.68201717029918 -1.97349437366832 -8.82328876148571 -10.3247803081166 -0.210066639293323 -0.387038074840198 -4.55147632252086 -9.21907313953746 -9.17286761890758 -1.58169635425914 -5.59121211658825 1.86731640208851 -0.206888996471058 1.25212398875843 8.46900860179554 3.93585125316273 2.07407299388539 5.62529865611683 16.6653987537731
[truncated: 4,907,242 more chars]
