# Supplementary material for: Conformational ensemble-dependent lipid recognition and segregation by prenylated intrinsically disordered regions in small GTPases
Source: Commun Biol. 2023 Nov 2;6:1111. doi: 10.1038/s42003-023-05487-6 (PMC10622456; doi:10.1038/s42003-023-05487-6)
Supplement: Supplementary file 7 — Supplementary Data 5 [file 42003_2023_5487_MOESM7_ESM.zip › Fig7/Rap1A_cluster4_insertion.txt]

-7.94525825327093 -7.23518668955023 -14.3649932081049 -15.9281188184565 -6.85945236032659 -11.4086753064936 -6.98447906320745 -8.53419029062444 -14.7345763379877 -11.8586341077631 -10.2485610181635 -6.2117129499262 -4.07561218088323 -6.51072799509222 -0.136464231664483 -2.82435523813421 3.62617099935358 5.22540844137018 11.9406517809088
-2.69559094689109 -7.59519002220847 -10.2125301100991 -5.96338841698386 -3.8022517897866 -3.77044293663718 -9.99563023827293 -7.85681912682273 -14.3831577040932 -14.6219310500405 -9.89993855736472 -10.2617645003579 -3.43383023522117 -6.0564136245034 -2.727672550895 -3.65170094750144 2.12044527747414 2.06979944922707 10.9402160904624
-5.11106068004261 -6.04882007945668 -13.7026992451061 -10.2350879322399 -4.30410915721546 -10.8976646076549 -11.3496394764293 -7.45305591930043 -11.5947929035534 -9.30671650279652 -10.3062949787487 -5.6983810078014 -2.92096477855335 -2.68121677745472 2.33194583546032 0.390186725963247 6.22745174061168 8.22327846180309 11.1258587230336
-1.08896010138772 -1.27106802680276 -9.01675360419533 -9.89100592353127 -1.97990172126076 -9.77558272101662 -6.91935866095803 -4.19671957709572 -10.5936903259971 -10.6098951599815 -6.21507971503518 -6.68887274482033 0.0243955352089635 -1.80055182196877 0.71416528008201 -0.954667498848654 6.39589745781639 7.42168576500633 9.53095586083152
-3.22780375047164 -2.86721376939254 -10.4633079008623 -12.7813945250078 -3.1014590696855 -10.6767230467363 -7.9659839109941 -3.88469271226363 -9.95401720567183 -8.15290407700972 -6.41439203782515 -3.66760592027144 -0.149228616194293 -1.27799944444136 2.87470574812455 0.935642675919965 6.68182416395707 9.44176812605424 12.0535749955611
-4.70923128128052 -2.56206789016723 -8.16193475723266 -10.6877049446106 -5.50685968399048 -11.0397080421448 -12.763573551178 -7.83868112564087 -9.78313722610473 -5.97371377944946 -10.5350293159485 -2.91887369155884 -2.0263165473938 -3.98571100234985 2.70297727584839 -2.20007791519165 4.11415586471558 4.23092184066773 15.1050778388977
-5.60005683031949 -2.97420996752652 -7.92599219408902 -11.9265338811007 -4.29513091174039 -9.38121337023648 -10.7345878514377 -5.91062659350309 -5.92087287035855 -3.77405280199918 -10.2704803380099 -1.75946158495816 -0.653826895627109 -3.82590216723355 3.05149727734652 -2.08041495409879 4.9778640833768 4.31457692059604 14.5850618449124
-5.57105877616189 -3.63293698050759 -8.57510616996072 -11.9537911675193 -3.93298962332986 -9.84651806571267 -5.42770436026833 -3.89112713553689 -9.95206310965798 -4.34938099601052 -8.71180203177712 -1.07934429862282 1.8387713172219 -1.59999706961892 4.85582301399925 -1.40490010001443 5.27388045571067 6.04883811257102 15.8849663474343
-1.60513876134699 -0.195886594598942 -4.2944125955755 -3.10921285802668 -7.04448888952082 -2.90759084874933 -9.46380041295832 -6.40629957372492 -9.70873830968683 -5.68976400548761 -9.08735464269465 -1.95084570104425 -0.977048856561833 -1.88080595189875 4.71317579096014 4.46066285913641 5.75570394342596 10.5876407796686 20.1905814582651
-4.6572531006553 -6.34160788275979 -9.07922346808694 -11.2304132721641 -11.3997247956016 -6.51566870429299 -13.1916960022666 -8.52458365180276 -10.1302717468955 -5.91950590827248 -7.34776098944924 -1.34848196723244 -0.540836169502953 -1.83909781195901 4.91152875206687 1.85806100151756 5.49414841912009 7.95632951042869 18.3744692065499
-4.67811262824319 -6.44307196357034 -8.77654135443948 -10.687323214791 -10.842466952584 -3.72786963202737 -10.8294874451377 -7.80318129279397 -8.7378927490928 -4.83948958136819 -5.73174154975198 -0.252209307930688 -0.063740374825219 -1.31449568488381 4.68339383385398 2.81896340630271 6.68880307457664 8.98504197380759 18.9238557495854
-5.95798623345115 -2.45075738213279 -5.92014443657615 -7.82051598808982 -7.91690575859763 -4.14149033806541 -10.9077008940957 -9.47264802239158 -8.30886780998923 -3.8820089080117 -4.69095551750877 -0.561150906302711 2.24589216925881 -1.15945946953513 5.01545679785989 1.30647719123147 6.16565954901955 6.81025088050149 18.0813679716804
-5.4546915401112 -2.80753005634655 -4.01575912128795 -4.24183715473522 -8.01062263141979 -3.2987848628651 -9.88641227375377 -5.75528014789928 -7.30613769184459 -3.99286903034557 -4.82069457661022 -0.0933901179920547 1.6440976749767 0.0528348575938828 5.79620109904896 2.10357414592396 6.92736564983021 8.18736969340931 19.2148080359806
-3.00307129946622 -1.08610009280118 -8.39606331911954 -6.24908303347501 -2.23791741457853 -5.83635186282071 -9.36111306277189 -5.42790459719571 -11.4871315869418 -7.92860650149259 -6.79754685488614 -1.5530667218295 -0.637123576077549 -1.7558369549838 4.45770789059726 1.5553202715787 6.21275664242831 8.21465636166659 21.0933382597837
-5.13922851735895 -2.50639503652399 -10.5766426866705 -7.29695671254938 -3.06296318227595 -8.09381454641169 -8.45695274526423 -5.14455955678767 -10.7550579851324 -6.0901123827154 -4.07991569692438 -0.294154817407783 0.102381056005303 -1.79610031301325 4.09826309030706 2.07648879831487 6.62519485300237 8.23933631723577 20.2092697078531
-3.95048403306441 -6.25005411668257 -13.1654670195146 -11.6502196745439 -8.21698259873824 -6.19077181382613 -7.79202532334761 -5.43873285813765 -11.6099002317949 -9.09499620957808 -5.26968264146285 -0.7244441465898 1.77483678297563 -0.954848046736284 6.1134464784102 2.69616437391801 7.50508046583696 8.66812539534135 20.4412955089049
-3.41362817070701 -7.51359612724998 -11.9620786406777 -14.7463803984902 -9.31009728691795 -11.0259042479775 -9.59233338616111 -5.64339120171287 -10.5484567382119 -7.45799500725486 -5.20613343498924 -0.449905941703104 2.0857385895469 -0.530935833670878 5.9046329758384 3.0863432190635 8.16045038916848 7.42662470557473 19.6171165607192
-6.09438380328092 -9.43048533526334 -14.9688249501315 -16.1284471425143 -8.63296755877408 -9.28766497698697 -10.8934255513278 -6.02942904559049 -10.3550020131198 -6.65639170733365 -6.39942988482388 -1.66150721636685 0.669589432803068 -1.63254603472623 4.5921577540311 1.70407429608432 7.46687546643344 8.04197445782748 19.5263805714521
-1.36053653196855 -4.81773753599687 -6.43379779295488 -9.78045077757402 -2.4332294030623 -10.4904651208357 -9.17573352293535 -5.12607760862871 -10.2437820001082 -6.15381999449296 -6.20119853453203 -1.47024531797929 -2.27376552061601 -2.35574908690019 3.90934376283126 2.22008709474044 6.56139473481612 8.76419548554854 20.1515325741334
-1.84953004663641 -5.75373727625066 -6.58907968347723 -9.80945474451238 -2.80528337305242 -10.7530334646052 -8.07201654260809 -5.19412309473211 -11.5390823537653 -7.56228143518621 -9.3296497518366 -5.4140232259577 -4.11298448389227 -3.23912889307195 3.38402479345148 1.79497640783137 5.73042314702814 8.4093696420843 19.2568563764746
-3.64988055662675 -9.51621547178789 -10.7261287255721 -13.0411216302352 -6.7186786218123 -12.8845073266463 -7.08181682066484 -6.29067149595781 -12.6552382989363 -11.9051658196883 -11.9487601800398 -7.90014758543535 -7.45160212950273 -5.0422870202498 1.08066067262129 0.139986844496292 3.94328865571455 5.93068775697188 17.9777396635576
-1.95737311623313 -8.35244414589622 -9.17054602883079 -11.9997410514138 -4.09130141518333 -10.6973290183327 -6.60100028298118 -7.37822005532005 -13.8777355887673 -11.4859127738259 -8.23568770668723 -7.17889067909934 -7.58013770363548 -4.64118811867454 0.94181206443093 1.12161782004616 4.98352673270486 5.6054368279197 18.3231399915435
-3.29959161064842 -8.86813790581443 -10.1203504302285 -11.4461580016396 -3.66164834282615 -13.1278501250527 -6.23303277275779 -7.16996056816795 -13.2999196746133 -11.4908872344277 -9.06739289543846 -5.63426263115623 -7.63678986809471 -5.12902886650779 0.752171923897482 0.783605029366232 4.05393927314065 5.72665636756203 16.3937789700248
-2.03629778948697 -9.1969613942233 -11.2914228352633 -11.6733140858737 -4.61933993426236 -11.2754564198581 -5.40687083331022 -7.70435618487272 -10.1846990498629 -12.3518304738131 -9.84093569842252 -6.44288920489225 -8.92873286333951 -4.56990908709439 1.02974224957553 1.38768673810092 4.29634381207553 5.30794907483187 17.0837140170011
-3.07526690743186 -6.81812388680198 -6.755078385093 -12.6630068518899 -3.90480716011741 -12.1062155463479 -7.0098219611428 -6.98210437081077 -13.3240290381692 -10.7294874884866 -7.68989665291526 -4.38939769051292 -7.36775882027366 -4.86338717720725 0.947823455116964 -0.33586413643577 4.91298859336159 5.2698878548362 17.1764237187125
-3.42213154706088 -9.04326535138217 -7.32581425580111 -11.9351930704984 -4.38089085492221 -10.5813284006986 -7.26311970624057 -6.82479954632846 -13.452736863223 -12.2328996745023 -9.3337946024808 -8.99713993939486 -7.17388058575717 -3.42921734723178 0.911982527646153 1.06564807024869 5.81142138567838 6.53319644061002 17.7187415274707
-1.20916591991078 -8.08316837657582 -5.06808697093617 -12.5977939258922 -4.60183750499379 -12.2869285236705 -8.17046963084828 -7.95478092540394 -14.5430511127819 -13.2376865040172 -10.2405589710582 -10.8076175342907 -9.74746738780629 -4.94557033885609 0.468461643565785 -2.69463955272328 3.25387729297985 4.21783317219127 16.5818964351307
-2.01955119913275 -8.37040988748724 -3.2019566709345 -11.2239312345331 -4.3920315915888 -12.4973324949091 -9.8362397367304 -9.12330715006048 -16.102656286413 -13.732050817663 -14.3776349241083 -10.7361382657831 -7.90761462991888 -6.27147189920599 -0.287716787511652 -3.28451053445989 2.54629429036921 2.71488578969782 14.9503150766546
-4.53289329355413 -11.3070670301264 -9.24693214243108 -14.1839667493647 -6.16060554330999 -15.5255538160151 -10.4446116620844 -12.2576934034174 -18.7226134473627 -15.4664145643061 -13.6352072889155 -12.9198142225092 -10.0693885022944 -8.15675269907171 -2.05231773203069 -5.39639198129827 0.42089737111872 1.5891960924322 14.1416100328619
-5.82974729537964 -13.3463450431824 -12.1416560173035 -16.3735323905945 -7.73937711715698 -15.5700655937195 -10.0257845878601 -9.26552686691284 -15.7079783439636 -12.9264117240906 -11.79757604599 -9.88134298324585 -6.55292615890503 -5.88450536727905 -0.268094158172609 -3.00163373947144 2.53453531265259 3.40226163864136 15.1348070144653
-5.58821633078835 -12.2256102822044 -13.5173259041526 -13.2173495552757 -6.49830010154031 -12.5728202126243 -13.6644015572288 -9.98010781028054 -15.9174914620139 -14.4190249703147 -12.3035407326438 -8.63172295310281 -8.38367798545144 -6.17975762107156 -0.163558509133079 -2.41385224082253 3.21772811196067 3.58921096108176 15.5933010318063
-4.22973325035789 -9.19289662621238 -8.33255841515281 -14.4054038741372 -6.04239346764304 -13.8179252364419 -10.6942451216958 -7.0971076705239 -12.6707866408608 -6.6081226088784 -12.29474141381 -4.71678235314109 -3.59753873131492 -5.0967586257241 1.06050989844582 -2.26160123131492 3.51120588996194 3.55297301032326 15.8814289353111
-4.64335707751187 -9.11538580981168 -10.1302688511935 -10.4416873845187 -3.56025389758023 -10.9329002293673 -9.0303275975314 -6.79221419421109 -12.8892848881808 -7.02490500536832 -12.5228927525607 -4.19450453844937 -3.49702910509976 -5.16830138293179 1.7731277552518 -2.35611418810758 3.4513446894559 3.68302365216342 15.2751724329862
-5.14366396990689 -7.04944857684049 -10.3670030507174 -13.4209543141452 -5.13686045733365 -12.1762090596286 -7.36087855425748 -5.55279025164517 -12.4429860982028 -8.67986353960904 -11.8981386097995 -3.10940417376431 -4.71352824297818 -4.68018969622525 2.47250119122592 -1.07561740008267 4.29482880505649 3.21099701794711 15.4934169379148
-5.77332745465365 -8.25123272809115 -10.7090326395902 -13.4565530863675 -5.78317509564486 -13.0317674723538 -8.39353810223666 -6.09631977948276 -12.6636510935697 -7.39725743207065 -11.0653463450345 -3.11848507794467 -3.86350117596713 -4.67863140973178 2.81259287920865 -1.28238926800815 3.94958819476041 4.67377890673551 16.2799602898684
-5.00305184451016 -8.9635086926547 -9.27961739626798 -11.9292965802279 -5.15868958559903 -12.1488018902865 -7.64900216189298 -6.0693093213168 -13.0071316632358 -10.1608372601596 -12.1030331524936 -5.70405015078458 -4.59164246645841 -4.18342980471524 2.68123045834628 -1.52911004153165 4.57581797513095 3.60868349942294 14.6860002604398
-7.20679400183938 -9.31382296302102 -8.69716570594094 -11.5745479843833 -4.55886767127297 -11.161406733773 -7.69457361914895 -4.44546053626321 -11.0088932297447 -8.07982180335305 -11.0167686722495 -5.06443331458352 -2.78952715613625 -3.66690371253274 3.54027154228904 -0.0723392746665255 4.57230260155418 5.89127042076804 15.8559625365517
-6.82833833694458 -10.0375554084778 -8.60299844741821 -12.4795548439026 -4.95184106826782 -12.286208820343 -8.16253061294556 -6.68295068740845 -13.0061356544495 -8.22111291885376 -12.6068779945374 -5.69684381484985 -4.51387567520142 -4.98447389602661 1.20415525436401 -1.23677415847778 3.61182432174683 5.11766939163208 15.7391222000122
-6.9279937657443 -10.3127517613498 -8.92840003100309 -13.5970840367404 -5.55855368700895 -14.2812652501193 -9.89089774218473 -7.13581847277555 -13.462356558713 -9.50372313586148 -11.1954421910373 -3.9871807011691 -5.41366194811734 -4.40532301989469 2.08793450268832 -0.887060156735508 4.29400826367465 4.22304249676791 15.5365014162931
-7.20552925630049 -10.20458130403 -9.76863007111983 -13.0546350912614 -5.04574303193526 -13.2369509176774 -11.6322260336442 -8.31871704621749 -13.975297017531 -9.04031853242354 -13.3841333822771 -5.2516546682878 -5.85691170258956 -6.39700607819991 0.273867563767865 -3.1316709951921 2.57408233122392 2.81383033232255 14.6863374276595
-5.95735554261641 -10.2676315741106 -8.45210461183028 -13.1212807135148 -5.92765621705489 -14.4700088934465 -13.5372467474504 -9.1702747778459 -14.7875938849016 -9.93803600831465 -13.6978836493059 -6.38086132569747 -6.5587025122209 -6.86627010865645 0.873649553819135 -4.00351910157637 1.51444621519609 2.12861628965898 13.3543715043501
-6.14614523107355 -8.87150419408625 -10.5709079569036 -12.6491779153997 -5.76148832494562 -13.459370023554 -8.90597952062434 -6.38454664403742 -13.1364673441107 -9.12830579931086 -13.9971431558782 -7.29017484838312 -5.28737104589289 -6.3776573007757 0.0210663015192196 -3.57623327428644 1.95890962427313 3.04926835840399 14.1332994634455
-6.3282055421309 -10.1116432710127 -9.11031957106157 -13.3262161775069 -6.11978955702348 -12.8988823457198 -9.57294698195024 -6.96411176161332 -12.8984417481856 -8.43181081251664 -12.90412755446 -5.38896222548051 -5.03108067946 -5.88090939955278 1.05462221665816 -3.31490941481157 2.88047556443648 2.93085245652632 13.1850295500322
-2.90577133352106 -8.03842552358454 -8.37600906545466 -11.8083535021002 -5.93245323354548 -14.7085362260992 -13.0240536516363 -9.65047462636774 -14.1093464677984 -8.3501091783697 -12.9004708116705 -5.78977211171931 -5.29036720449274 -6.33845527822321 1.34597579782659 -4.06007583791559 2.43345443552191 2.84134761636907 13.4910039121454
-2.74352275674993 -6.66861736124212 -9.57806598489935 -13.2555772001093 -7.40506374185735 -14.2650567228144 -10.6214715177363 -6.97045909708196 -12.2681561643427 -7.06582271402532 -10.7926427060908 -2.66817676370794 -2.80923473184759 -4.88418018167669 2.34806621724909 -1.95010768716985 4.01085174733942 4.33444584066218 15.1311205690557
-5.00028644041582 -8.98955569700761 -8.13791308836504 -14.1920951409773 -6.64886126951738 -13.158254961534 -10.1478999658064 -6.95319781736894 -12.6874259515242 -7.93842540220781 -9.88222537474199 -2.77787433104082 -3.43770442442461 -4.58989749388261 2.32631840272383 -1.41263423399492 4.48143162293868 4.88585724397139 15.1102241472764
-2.80416647304188 -7.11155096400868 -7.01486173976551 -12.6566445003856 -6.37697759975087 -14.2689091335643 -11.311219848286 -7.57301679957997 -12.5311714779247 -7.69822088588368 -10.7062889706005 -2.67810407985341 -3.8150784145702 -4.28993002284657 2.76849206577648 -1.3585526119579 4.36690648685802 4.9678223956715 15.8887205947529
-3.14393576708707 -7.49034842577847 -10.8155551823703 -12.1700721654025 -7.87405547228726 -15.4968562993136 -11.2109256657687 -7.27888640490445 -13.048404303464 -8.62887152758512 -9.56889494982633 -4.04906615343961 -2.99924239245328 -4.0439563664523 2.3511566248807 -1.50760039416226 4.92990055951205 4.33226338299838 14.6378368464383
-3.82552549188787 -8.225946634466 -7.97251531427557 -14.4771787816828 -7.17464467828924 -15.1605283910578 -13.2068082982844 -9.01779195612127 -13.0371610814875 -6.89765378778631 -11.8424551183527 -4.57971402948553 -3.99764653986151 -6.03192922418768 0.0244672601873219 -3.45262166803533 2.81421259099787 3.11532190496271 14.5434844797308
-3.4875317400152 -8.16783912832087 -9.49709518606013 -13.0239716356451 -5.74925239736384 -13.028974611109 -10.682123262232 -6.79799850637263 -12.200584489649 -6.60674484426325 -9.63510330373591 -2.88726242238825 -2.81900604421442 -4.96189315969294 1.53923217600042 -2.64500053579157 3.9386738950556 2.30626670664007 14.4144958669489
-4.09795517487959 -7.63202042146163 -7.57189316316084 -11.2494215445085 -6.81887764497237 -12.9835142569108 -10.8553308920427 -6.40772766633467 -12.2396025137468 -5.96685547395186 -9.25086540742354 -2.30693764253096 -2.71621460481123 -3.80086082978682 2.14121871428056 0.257216028733687 6.10991530851884 3.80798488096757 15.1915836854415
-4.36870046962391 -8.68137785304677 -9.83033033717762 -10.2316231380809 -4.95073362697255 -11.815659011494 -7.78854986537587 -6.00123258937489 -12.6439308773388 -7.17499777187001 -10.2731022487987 -3.92237516749989 -2.33559271205555 -4.00303884853016 2.12708238254894 -0.65557714809071 5.8498349536549 3.80533269535411 14.4083104480397
-4.22451443238692 -8.66007847352461 -10.7728924231096 -13.6711029486223 -5.94518894715743 -13.3071884588762 -11.3005527929826 -7.34317249818282 -13.6314300970598 -7.95776600404219 -10.5971188025041 -4.98256344361739 -3.39844555421309 -4.88413090272383 1.28793292479082 -2.38427967591719 4.142470888658 3.50674395994707 14.070937685533
-4.70952945189043 -8.56140857176347 -9.51519542173906 -12.556554369493 -6.31659656004472 -14.4146171136336 -12.1697669549422 -8.23412280516191 -12.9736133141951 -8.27301173643632 -9.65908008055253 -2.83726649717851 -3.88894038633867 -5.15923839048906 0.642649121717973 -2.04871516661211 4.44388432069258 3.76864761872725 15.456273503737
-5.14575540369207 -9.5226112539118 -10.1863781148737 -10.8649326497858 -4.5371261770075 -12.2802539998835 -12.1135059530085 -7.99036943262274 -12.2833458120173 -6.74493753259832 -10.5479065114802 -3.08876001184637 -3.88008844202215 -5.12292253320867 0.462166196649726 -1.70468293970281 4.64523065740412 3.14000738317316 13.794602281397
-4.00309933749112 -8.08316792574796 -10.8026408108798 -12.1613539609042 -4.66772641268643 -12.2001036557284 -11.4496630581942 -8.88728512850675 -15.5922049435702 -11.2733343991366 -11.2161940487948 -5.63420094576749 -4.52596654024991 -6.82714070406827 -0.898757830533114 -4.57859982577237 2.17910204800692 1.3010197726163 13.6397558298978
-3.82205208865079 -7.42214211550626 -11.1651249798861 -11.4640293988315 -4.43066224184903 -14.1905842694369 -11.0576134595004 -7.3171177777377 -12.8130894574252 -7.54648026553067 -10.2142220410434 -3.90883263674649 -3.29732522097501 -4.82928475466641 1.09992018612948 -2.97737702456388 3.6984957781705 1.91624442013827 14.2420772639188
-4.1752385226163 -6.45199862393466 -12.4538010683927 -13.2579602328214 -5.46403017911044 -13.7428158846768 -13.1489113894376 -9.14482966336337 -13.6213444796476 -9.63525095852939 -14.5816639986905 -8.33929339322177 -4.79085245999423 -6.92896166714755 -0.0131825533780194 -4.45107737454501 1.53332623568448 1.16404446688565 13.5555692586032
-1.08216961080378 -3.52285297567194 -9.48862178975886 -12.0375586336309 -3.98054035360163 -11.3569784944708 -11.3001719301397 -7.5135966127569 -13.152226526087 -7.42148883992975 -12.3161726778204 -6.036540109461 -3.59994037801569 -5.54416187459772 0.0773019010370426 -2.31371982747858 3.35917274301702 1.10380832498724 14.7360476667231
-2.34536874077537 -3.44815194390037 -9.56332528374412 -10.4614461638711 -3.19049203179099 -13.698211071708 -10.986297009208 -8.25036561272361 -14.5632890441201 -10.8857434966347 -11.6197789885781 -4.4477761962197 -6.08606278679587 -5.2002176024697 0.712496402046899 -1.8047384001992 4.13555300452493 3.19249403693459 13.7770234368064
-1.42797232541171 -4.93466711911288 -8.11026526364413 -11.0853800860318 -2.90248442563144 -12.7757487383756 -11.5412535754117 -7.92722464474765 -13.5387854662808 -8.90428496274081 -10.3129935351285 -5.29915953549472 -5.25316382321444 -3.92455054196444 2.08208130923185 -0.834123143282802 4.51425599184903 5.15021943179044 16.1221244248477
-2.93880443572998 -6.58854846954346 -10.3242643356323 -9.37609844207764 -2.74228649139404 -12.8274114608765 -9.42407207489014 -7.36249713897705 -13.962257194519 -8.6125638961792 -10.013583946228 -5.44420413970947 -5.49011402130127 -3.79330806732178 1.97731418609619 0.023718070983886 5.79263610839844 5.17774696350098 16.366158914566
-5.26590666337447 -8.58040365739302 -9.64211020036177 -11.3317845778032 -4.74085554643111 -13.3371423201127 -9.2273114637895 -6.55363783402876 -13.7765572981401 -10.9295896009965 -11.3466447310014 -5.86129126115279 -5.79064497514204 -4.22008642716841 1.02507462935014 -1.7585671858354 4.80806699232622 4.2632834001021 14.9751140160994
-6.02354907122525 -11.2677831563083 -12.2131738576022 -12.7863759907809 -5.03228663531217 -14.3806962880221 -11.6745023640719 -8.0595045003024 -14.2285432728854 -8.70172976580533 -9.93191050616178 -2.78099154559049 -4.36570643511686 -3.66848658648404 2.3278017130765 -1.06725024310025 5.39041996869174 4.24299336346713 15.655200251666
-6.17097791324962 -9.10170682560314 -11.1447671283375 -13.1674016345631 -4.49069341312755 -13.1300347674977 -10.8432763446461 -7.81610234867443 -13.9803632129322 -11.1663316119801 -10.7768452991139 -6.4191106189381 -5.00426610599865 -4.67906697880138 1.74204889644276 -2.07356961857189 4.51681772578846 3.62642637599598 15.5701574455608
-7.25619481693615 -8.85055898319591 -12.8373753894459 -9.38135884891857 -3.44058583866466 -13.5916936267506 -10.8204362262379 -6.85916875492443 -12.6834962237965 -8.45454381595959 -9.61214040409435 -2.68424771915783 -3.47708295475353 -2.28547071110119 3.71826197017323 0.560991538654672 6.80048872340809 5.04438902248036 17.6982904802669
-7.26160755157471 -6.88916912078857 -11.8384717941284 -7.20870914459228 -2.86617794036865 -12.480641746521 -9.21978893280029 -6.94249286651611 -13.2427820205688 -10.1514715194702 -9.07856121063232 -3.22171154022217 -4.16996898651123 -3.12533512115478 2.87493190765381 -0.584727668762206 5.7643295288086 5.58942470550537 17.6905423164368
-5.25227190364491 -12.2903044353832 -8.95632196773182 -13.7534811626781 -5.12262560237538 -14.5121290813793 -9.538061393391 -7.9872686992992 -14.6185591350902 -13.0092127453197 -11.4537832867015 -7.57244135249745 -5.34138513911854 -5.84399057735096 0.734399544108999 -2.84436251033436 3.37835382114757 3.53166268955578 13.931833969463
-8.47008624510332 -8.83735003904863 -8.86985698179765 -14.6017829461531 -6.79817882017656 -11.0731116815047 -13.7045356317 -9.38259234861894 -15.814700274034 -12.4465610070662 -11.7042972131209 -8.69463458494707 -7.28361812071367 -7.23627009825273 -0.724183229966599 -1.88599124388261 1.40324101014571 3.40726456208662 14.7764044718309
-8.92408362301913 -7.17026129635898 -11.9409388628873 -13.9337710467252 -8.5004805651578 -14.8186434832486 -13.0968054858121 -9.67096701535312 -16.2422503558072 -14.8737315264615 -10.3225955096158 -10.1828650561246 -8.40468588742343 -7.01957503232089 -1.1984843340787 -2.00541869076816 1.33905037966641 3.88657673922452 16.0900078686801
-2.00560443184592 -5.90103404305198 -5.491158173301 -4.38904254219749 -3.16575305245139 -11.2224604346535 -12.2916838385842 -8.97879092476585 -15.128063843467 -9.51110331795432 -16.2529989936135 -9.48957888863303 -8.50298754952171 -8.09865634224631 -3.0554835059426 -3.677437470176 2.97261173941872 2.02491123893044 12.4240320465781
-4.00649609999223 -8.99321904615923 -7.53272595839067 -4.6317326112227 -2.11286893324419 -9.42233624891801 -11.4492451234297 -8.28087392286821 -13.8400093598799 -7.85353818373247 -15.6773735566573 -8.83356061415239 -10.540240912004 -7.50368276075884 -3.40668836073442 -2.55254903273149 3.85927423997359 1.24714693589644 11.8261469320817
-6.36485418839888 -10.6072896437211 -6.0255521254106 -7.31451925797896 -1.96644148393111 -9.79256186051802 -11.9816297010942 -7.88910040421919 -12.0281918959184 -6.73726210160689 -14.7244656996293 -11.9174264387651 -9.86253294511275 -7.25699553056197 -2.70945677323775 -2.69867834611372 3.83857598738237 1.80535188154741 13.04597678618
-3.54594189903953 -8.32568890831687 -3.02278477928855 -9.51550633690574 -2.9154468276284 -9.94066960594871 -11.6121116378091 -7.31690938256004 -7.50748021385887 -4.97025258324363 -12.3345351912759 -10.6252303817055 -10.321288655021 -7.89648015282371 -1.96201855919578 -3.1964526870034 3.43034689643166 1.58293192603371 12.1827143929221
-3.44384071176702 -8.42079040353948 -2.70654174631292 -8.88179656809027 -3.23988601511175 -8.11224433725531 -12.3718154126948 -8.73904678171331 -8.98422881906683 -6.05225631540472 -11.406092374975 -9.85532829111273 -9.18302413767034 -7.3698413068598 -2.13113662546331 -3.90682670419866 3.67525985891169 0.640910417383367 11.5545790498907
-4.60706911087036 -9.08542642593384 -3.13138589859009 -9.71326265335083 -3.64894685745239 -8.73305521011353 -12.7263356208801 -9.30496988296509 -7.93158731460571 -6.42443475723267 -13.8094807624817 -13.2735787391663 -8.13853273391724 -8.71564683914185 -2.78629884719849 -5.07379922866821 2.50472249984741 1.11486616134643 11.3661016464233
-4.21891026063399 -6.37790684266524 -5.18643765016036 -11.9205418066545 -4.47735409303145 -9.63048176331954 -11.6879539923234 -7.45009045167403 -9.40536694093184 -5.79892353578047 -10.1876202063127 -11.4170685247941 -9.81742481751876 -9.06939320130782 -2.96177105470137 -4.94117931886153 2.16730113462968 0.715345339341596 11.4828066392378
-2.83170062845403 -3.11657459085638 -1.82447368448431 -9.02017719095403 -3.19843417947942 -7.84644061868841 -12.8330548459833 -8.98586398904974 -8.62076312845403 -6.35275966470892 -8.83628207987005 -10.4791958982294 -10.6187318021601 -8.37426120584661 -3.28692943399603 -3.69015247171575 2.48829334432429 0.386547738855537 11.4211284464056
-0.945574066855691 -1.38813998482444 -6.11113765022971 -9.97833850167014 -4.94488742134788 -12.064266464927 -12.2622015692971 -8.31917407295921 -13.7580149390481 -8.03234698555686 -14.0980913855813 -7.39426066658714 -5.02984645149925 -7.74280764839866 -1.49891307137229 -4.29640986702659 2.67290470816872 2.5772816918113 12.8121888420799
-5.69215699109164 -8.36974831494418 -8.23881646069614 -13.9436733332547 -10.5084545222196 -18.264779290286 -14.9326068964872 -11.0706150141629 -17.1801426020536 -10.5340225306424 -15.2309619990262 -8.36129494580356 -6.25681229504672 -9.11575623425571 -2.57028695019809 -5.43863984021274 2.22501067248258 1.83518294421109 11.3252756985751
-2.37164263291793 -5.32607798142867 -6.11478952928023 -12.2765517668291 -4.82772020860152 -10.5422988371416 -15.0580325560136 -12.3496680693193 -17.0852885679765 -13.5197329954668 -15.7344851927324 -9.17688326402144 -8.43182520432906 -8.65540270371871 -3.30236391587691 -4.83338884873824 2.50621076063676 1.54812856154008 10.7485823197798
-3.67723427685824 -8.20786248120395 -4.70014153393832 -11.1909156886014 -3.81768761548129 -11.8348823634061 -13.0626045313748 -10.2055412379178 -15.3967681971463 -11.4019580927762 -16.473840340701 -9.95297776135531 -7.33529435071078 -9.89315567883578 -3.63789902600375 -6.35495911511508 0.117048636349764 0.554130926999179 13.0828207882968
-2.69591637524692 -8.28411789807407 -7.22381516369907 -13.7886497584256 -6.37798996838657 -13.6339790430936 -13.1387130824002 -11.1103298273954 -17.1417648402127 -11.2937061396512 -16.6090614405545 -11.0075561610135 -7.52224846753207 -9.19426270398227 -3.08749695691196 -5.95182724866 0.458021918210115 2.09267310229215 11.8219588193026
-2.6023285518993 -8.16893316615711 -8.79625059474598 -13.9547531734813 -7.8509857784618 -16.7258713375438 -15.7259514461864 -13.3294289242138 -19.8606903683056 -15.1775925289501 -18.7217819820751 -13.3595898281444 -9.91537977565418 -11.1596539150585 -5.28402639735829 -8.00776983607899 0.0253341067921049 -2.58563734401356 10.2218282092701
-4.266757626967 -9.50635113282637 -8.59147991700606 -14.9882332281633 -6.99096836610274 -15.463742871718 -13.9497238592668 -11.866927762465 -18.4663940863176 -15.0894638495012 -17.4983307318254 -12.1245209173723 -9.60992779298262 -11.6310841040178 -5.24111904664473 -8.57351269288496 -0.606208463148636 -1.02086796327071 10.4431894822554
-5.30819092663852 -12.4699493494901 -7.70898972424594 -14.2988220301541 -6.05348740491 -15.862985238162 -12.0589290705594 -11.3478351679715 -18.3864837733182 -16.3486610499295 -16.1062103358182 -11.1573902216825 -11.1783062067899 -9.53960381421176 -3.71237717541781 -5.31679116162387 1.11310805407437 0.854887381466952 11.859712973508
-6.28004831834273 -9.97826952500777 -7.51913065476851 -13.4073829130693 -5.84820932908492 -14.0176085905595 -11.435720391707 -11.248916573958 -18.0988463835283 -15.6913184599443 -14.0866393522783 -10.5951041655107 -10.0133323149248 -8.00077623887496 -2.95794481797652 -4.52314562364058 2.5797873063521 1.82272153334184 12.091466478868
-4.69912879250266 -9.46759192726829 -6.68919913552024 -12.6098362662575 -5.39463012001731 -13.9105927207253 -10.6682583548806 -10.4142090537331 -17.031968758323 -15.3322846152566 -12.3069321372292 -8.34981124184348 -10.987363503196 -7.87760321877219 -2.54192130348899 -3.91038100502708 3.33459027030251 2.18620903708718 12.0885651848533
-8.25147181424228 -13.4552853670987 -9.3101132479581 -13.4682019320401 -6.59902697476474 -13.7657139864835 -10.5450833407315 -9.73796015652743 -16.7181904879483 -14.5673115816983 -12.4003823367032 -7.49992876919833 -9.89155131253329 -7.4040959444913 -1.8641789523038 -2.34751253995028 4.02042264071378 3.00600308504972 13.0954043301669
-6.30239901976152 -11.4103644891219 -9.83184466795488 -14.3060039086775 -7.41485820250078 -15.606102327867 -15.7660068078475 -11.7744582696394 -17.7874606652693 -14.1170657678084 -14.8665393395857 -9.40446887449785 -10.4885715051131 -9.49740062193437 -3.04694972471757 -4.43125949339433 2.28750767274336 1.48569073243575 12.189467568831
-5.15568294525146 -9.67376651763916 -8.0414041519165 -11.7557024002075 -6.50655307769775 -14.6353010177612 -9.37136783599853 -9.99756374359131 -17.1016363143921 -13.9197820663452 -15.6712202072144 -9.25932445526123 -10.5963567733765 -8.15040340423584 -3.59871616363525 -3.40490856170654 3.38100299835205 2.19067440032959 13.6101504325867
-5.50531606674194 -9.10243635177612 -8.60999708175659 -12.1882536888123 -6.98122243881226 -15.132902431488 -9.91545705795288 -12.1175806999207 -16.0190718650818 -13.4709303855896 -12.0508521080017 -7.00984411239624 -9.46999578475952 -7.93874197006226 -2.90486745834351 -2.73893003463745 3.59615201950073 3.11873693466186 16.4322888374329
-5.86351796930487 -10.2978899175471 -6.92926046198065 -11.9947035009211 -6.56990835016424 -15.1146433049982 -10.269590585882 -9.69078084772283 -15.7271158391779 -10.9973241979426 -12.3796789342707 -5.12460920160467 -6.96525785272772 -7.41618367975408 -1.29335233514959 -2.78094884699041 4.84023740941828 2.37522485906428 16.0780835455114
-5.434638040716 -7.82521154230291 -6.93614866083319 -12.4646196538752 -5.25651838129217 -13.2721872503107 -10.4844694310969 -8.76298810785467 -15.2008695775812 -10.4509992772883 -10.2667093450373 -4.89310933893377 -6.50254918878729 -5.02962209528143 0.417822820490056 -0.909405725652523 6.211358053034 4.06992815191095 15.1478109186346
-4.58847527070479 -10.2947435812517 -9.50147156281905 -10.2655325369401 -3.97128204865889 -12.3112917379899 -10.6647615866228 -8.14606003327803 -14.8801432089372 -11.0716810659929 -11.0655088858171 -5.52193932099776 -7.61355881257491 -5.81854729218917 -0.344737096266314 -0.947384877638385 5.92043395475908 3.92024131254716 13.9385017915206
-7.1810246294195 -12.710723954981 -6.4407959764654 -12.3347187822515 -5.71641739064997 -14.1006146257574 -12.4246807878668 -8.76582153493708 -14.6214123552496 -9.86358841115778 -11.0521202867681 -4.78363235647028 -6.46633346731013 -6.0275936906988 -0.400463182275946 -1.20163734609431 5.25121585672552 4.47509471719915 14.1053995305842
-5.67267399701205 -12.7407053080472 -8.78043347272006 -10.3205469218167 -5.73817997845736 -13.7258623209867 -11.4947870341214 -9.93693333539096 -16.3467844096097 -13.6114557352933 -18.0906351176175 -12.2850320902738 -9.69810467633334 -9.47758274945346 -2.56158429059115 -5.43631153973666 0.486904326352207 0.816988173398105 9.93705576983365
-4.16067506616766 -5.14564134424383 -7.78526880090887 -10.0515575582331 -5.53004648035223 -13.3789634877985 -10.2764110738581 -8.41279985254461 -14.9742813283747 -10.9480819875544 -14.1774406606501 -5.43212320154364 -7.35864259546453 -6.9604530507868 -1.13212587183172 -3.26380540674383 4.51039789373224 1.99153898412531 11.200275403803
-1.11777376695113 -6.37053370042281 -6.43667292161421 -9.15310358567671 -5.17583345933394 -12.9694716887041 -9.98240351243453 -9.45636820359664 -16.5091407255693 -13.0314872221513 -15.3365905241533 -9.5870044188066 -9.31444811387496 -9.04472422166304 -2.89359736009078 -3.20135187669234 2.12164998487993 0.640406851335005 10.6210501237349
-2.06383938355879 -3.27305454774336 -3.53789944215254 -8.06385273499922 -2.70714611573653 -10.9687237219377 -13.7508625464006 -10.4803242163225 -16.3212284521623 -13.4829983191057 -16.6843914465471 -9.16827625794844 -9.4662765936418 -9.23956532044844 -2.96095509095625 -4.43174976869063 1.72351222471757 0.511626772447066 10.5547996087508
0.412341568686745 -4.42774822928689 -1.953714873574 -8.7505784294822 -2.78741314627907 -9.9428448937156 -11.5454640648582 -10.1417088768699 -17.1881680748679 -14.0542187950828 -16.2330136559226 -8.21015217520974 -10.0741925499656 -9.89879086234353 -2.75479939200661 -5.91551449515603 0.592423889853738 -1.68234303214333 8.95213649056175
-1.62076266895641 -6.34697230945934 -4.46884997974743 -9.99946292530407 -3.61299976002086 -12.3932140697132 -11.5882519115101 -8.36763843189586 -14.4488514293324 -8.9813869823109 -14.0815227855336 -6.19760593067516 -6.12639888416637 -9.60842403065075 -2.25803836475719 -6.18813022266735 -0.317841373790394 -1.16999515186657 8.50371567119252
-1.25940063649958 -6.58239486867731 -4.7330754106695 -9.81799438649958 -2.77871444875544 -10.5943482225591 -8.47771766835993 -5.59065559560602 -11.971442491358 -8.08513000661677 -12.9055912798101 -3.36753776723688 -4.47955444509333 -6.33690765554255 -0.102620393579656 -1.62421158010309 3.84693404977972 2.77939864938909 11.0210148984736
-2.69141004735773 -6.42002676183527 -3.35502432042902 -8.60249517614191 -1.85294531041925 -11.2882537668402 -8.47435377294367 -6.69474981481379 -13.6159095590765 -9.15534780675715 -14.0770873850042 -4.24796865636652 -5.8956374948675 -7.2487697427923 -0.237815839594059 -2.152688962763 2.09053613489325 1.27301408594305 10.3372192556208
-2.37021056088534 -7.03817358883945 -4.33651152524081 -9.6640547839078 -2.57556143673984 -11.4999541369351 -9.40329733761874 -8.40219679745761 -15.3025187579068 -11.561899098483 -13.8402003374967 -5.13409033688632 -7.32029906186191 -7.3534144488248 -0.242376240816984 -1.55145636471835 2.74062356081876 2.2247334393588 12.5589471730319
-1.19505035226995 -6.48175155466253 -3.09930717294866 -8.13002693002874 -2.40902625864202 -11.279631727392 -8.80113899057562 -8.28567420786077 -15.531621092016 -11.645526045019 -14.5857134992426 -5.73716079538519 -7.80436050241644 -7.71161948984319 -1.40882789438421 -0.864724271947686 3.76401889974421 4.02221954519099 14.1273540323431
-1.7363111149181 -6.19253364909779 -4.23188797343861 -9.51990143169056 -2.85055176128041 -9.8225099216808 -10.3171884189953 -8.2220346104015 -14.6278878818859 -10.3201333652843 -12.8351556431163 -7.35907760966908 -7.00472847331654 -8.29066673625599 -1.81049934733998 -2.09025398601185 2.35424407612194 2.44877036701549 12.6895602573048
-1.72529614188455 -6.18875706412576 -4.23770153739236 -9.88660824515603 -2.65357601859353 -11.2273961327293 -11.1733533165672 -8.23304379203103 -14.1958447716453 -9.33219540335915 -13.5785275719383 -9.02616703727029 -5.96430790641091 -7.11148846366189 -0.981367232582787 0.459382889487525 4.07945525429465 2.52811038277366 11.5636304595254
-1.64481792449951 -6.57184276580811 -3.39440402984619 -7.02368221282959 -1.14575634002686 -10.3048902511597 -8.14381465911865 -6.98741588592529 -14.1100698471069 -9.5329252243042 -11.6246934890747 -6.13443050384522 -5.37536106109619 -6.250710105896 1.0729154586792 0.658791923522948 4.91097679138183 4.24733200073242 13.2415284156799
-2.99516585089944 -8.30258658149026 -4.88376333930276 -9.4377966187217 -2.76358893134377 -12.0347566864707 -7.73748305060647 -7.44296553351662 -14.5019560120322 -11.9042101166465 -12.7920179627158 -7.53751661994241 -7.43338682868264 -7.20167067267678 -0.187855746529319 -0.277527835152366 4.12717911980369 3.16994569084861 11.7797455527566
-2.1526744409041 -7.19988322691484 -5.13378596739335 -9.34877658323808 -3.00005603270097 -13.0777232690291 -10.6878802819685 -6.93213916258378 -13.5282809777693 -10.2039153619246 -12.8274772210555 -7.49995494322343 -6.52374721006914 -6.39674830870195 0.0906536535783253 -0.176520113511518 4.46039318604903 2.96225857301192 11.3054983572526
-3.95338688763705 -9.58053646954623 -6.85825405987826 -9.9817739573392 -4.97955571087924 -12.9277978983792 -11.8933073130521 -8.73548947247592 -15.0190912333402 -11.389614686099 -14.9268060770902 -8.95580540570346 -7.55025731000033 -6.93656025799838 -0.814953431216153 -1.10830555829135 2.99290885058316 2.49309863177213 11.2626780423251
-2.65772744959051 -8.17269632166082 -6.43710252588446 -10.2708542043513 -3.62905618494207 -10.8481990987604 -9.51299020593817 -8.48923417871649 -15.6225120717829 -12.0054142171686 -15.2063247854059 -9.66834756677801 -8.71656724756414 -8.17488214319403 0.0869605844671071 -2.30601426904852 2.83539846593683 0.45494344884699 9.94915941411799
-2.90060018192638 -9.35693906437267 -7.41574643741955 -9.62207387577404 -2.66092656742443 -10.6987779010426 -8.07732175480236 -7.97765515934337 -15.388114677776 -12.2417847980152 -14.8358418811451 -8.57612203251232 -8.3936841357838 -7.68116353641857 -0.582784401286734 -2.772973762859 2.18829561580311 2.28937364925038 10.6367828976024
-4.3489297433333 -10.4744905038313 -6.92526755766435 -11.8183396859603 -4.4988206429915 -12.9468053384261 -11.4394391580061 -9.39324317411943 -16.2312787576155 -12.2434686227278 -16.8173726602034 -10.0033200784163 -8.64639983610673 -8.35579619841142 -0.528575281663375 -4.06405578093095 1.33979477448897 1.03878082795577 9.59315266175703
-5.21621411063454 -10.368794371865 -7.88802235343239 -12.6588200829246 -5.73135082938454 -14.2450970909812 -11.5121735832908 -8.85144703604958 -15.2602948448875 -9.98901455619118 -14.4027127526023 -7.53379910208962 -6.7064923546531 -7.70554630973122 -0.50834744193337 -2.57095806815407 2.01776416084983 2.59569747231224 10.5423670508645
-4.04051338542591 -8.99310432780873 -9.16190468181263 -11.8624890934337 -5.66869293559681 -13.8183168064464 -9.77856766093861 -9.27316795695912 -16.5845483433117 -13.2657331119884 -13.6299241672863 -7.77815567363392 -9.37208114970814 -7.90512024272572 -1.1131967197765 -3.15180336345326 1.3354002345692 1.3964353908192 10.4153257716786
-2.85830611315641 -8.28930014696988 -7.31934660998258 -10.2490150364962 -4.57440299120816 -12.4085113438693 -10.2871410283175 -9.97708815661344 -16.8562518986789 -13.6805087956515 -16.2477313908664 -10.7008392247287 -9.63918608752164 -10.2201492222873 -2.42210501757535 -5.9452487858859 -0.74352187243375 -0.601462546261875 8.1619232264432
-1.34292856563221 -6.96701113093983 -6.01710955012928 -10.3255888592113 -3.85492960322987 -11.5262972484935 -10.6164900432933 -10.0788866649974 -17.0106341015209 -14.6095873485912 -16.4268709789623 -12.2322794567455 -10.5761858593334 -10.1786390911449 -2.8224722515453 -5.86771265376698 -0.712446845661511 -1.65866915095936 7.40094026218761
-2.45902589451183 -9.33569291721691 -6.72305444370616 -12.3490767825734 -5.12391618381847 -13.2511325229298 -10.1423182834278 -11.3445773471485 -18.076861893047 -16.0467105258595 -16.5459323276173 -11.5122161258351 -12.411485229839 -10.5539031375538 -3.40352777134288 -4.8142199863087 -0.307368790019641 -1.18171075474132 7.47170873988759
-3.36445764194835 -8.13349298130382 -9.49005464207042 -13.9392829288136 -7.16088632236827 -15.0207496036183 -11.1151996005665 -10.9049830783497 -18.182008301128 -15.2891593326222 -15.3313804019581 -12.1754832614552 -11.2744708408009 -9.55516389500011 -2.13439706455577 -4.49951699863781 1.11062094081532 -1.09577706943859 6.34069105495106
-1.98609870563854 -7.35946220051159 -6.70716422687877 -12.7646097530018 -5.47104591022838 -14.6399912227284 -10.6403955806385 -11.1231340755116 -17.819041668285 -15.6345171321522 -17.3800157893788 -12.1531786311756 -11.915591656078 -9.4668440211903 -2.22315543781627 -4.43799155842174 1.6204305302013 -1.30346053730358 6.08542877544056
-3.36554969440807 -8.41626418720592 -8.5869814265858 -12.340912472118 -5.92224181782116 -12.5915743220936 -11.9045263637196 -10.6217924464833 -17.7234751094471 -13.767519604076 -13.8216501582753 -9.83853591572155 -9.8659120906483 -7.48599494587291 -0.434902798045766 -2.35441650043834 2.80203853953968 0.847655643116344 9.67865024913441
-4.39318463585593 -9.79788205406883 -8.63685986778953 -11.0269145705483 -5.13277814171531 -12.4233607985757 -6.65444752953269 -7.89214131615379 -14.599950764396 -12.9688129164956 -8.59909055016258 -6.12141225121238 -9.8776740767739 -5.07961079857566 0.819513346932151 0.0539684555747293 5.35440256812356 2.82480051734231 11.4166846535423
-3.74059160405939 -8.86562975103205 -3.9122052972967 -9.25375993902033 -1.60545976812189 -10.5892148798162 -6.89876230413264 -7.8327260797674 -14.6790529077703 -13.1052442377264 -13.1244569605047 -8.3980222528631 -9.99375589544123 -5.89293916875666 -0.0364347284490414 -0.507315236871893 4.03882352655584 2.72717706506903 11.8511757070368
-4.10196082375266 -9.84850280068137 -5.25808684609153 -9.66925017616965 -3.10863654396751 -11.0861450888894 -7.78082244179465 -8.49996726296165 -15.2289101340554 -13.6295487143777 -11.2064015128396 -8.23741118691184 -9.59980361244895 -6.26930014870383 0.414846732399681 -0.451011345603249 4.7258132240989 3.29177506186745 12.1879771492698
-3.80473369251598 -9.09622424732555 -6.90730899464 -9.70507472645153 -3.4054893840443 -11.3246979106556 -4.99502414356579 -7.72480052601207 -13.2486957896839 -12.0866188396107 -10.4674343455922 -6.05134624134411 -8.90754169117321 -5.59698146473278 1.32517010081898 -0.294287144054067 4.4471021305431 4.14391094554554 13.7940555225719
-3.78821081681685 -9.42121595902876 -8.18398756547408 -10.7205495314165 -5.07895178361373 -12.88125891252 -8.39574141068892 -9.69553656144576 -16.3665799574419 -13.6912259535356 -12.1063737349077 -7.75186247392134 -9.62051863236861 -6.60628599687056 -0.600647874311967 -0.626633592085405 4.37879662947221 3.40068917707963 12.4607310815291
-4.06890393170443 -8.53136349591342 -7.95149327191439 -9.16473103436557 -4.27851200970736 -11.1117067423734 -6.86385632428256 -8.37500286969271 -15.0873460856351 -13.0819540110501 -8.47060109051791 -8.36003209027377 -10.3813467112454 -5.44212819012728 -0.263258942690761 0.0923890980807229 4.54096030321988 4.06973742571744 11.8245296391574
-2.82556526877663 -7.81534950949929 -6.65223305442116 -8.23333733298562 -3.89384644248269 -11.7559375069358 -8.91073982932351 -7.98071663596413 -15.0491294167259 -11.6731070778587 -12.6320552132346 -10.3121070168235 -8.13445847251198 -6.15262215354226 0.732725212790751 0.433607170798563 4.04978282234886 3.20166213295677 12.6100602843545
-2.71293799660423 -8.40714423439719 -6.33196036598899 -7.748313591697 -3.32570426247337 -10.0602623679421 -7.89717070839622 -7.21543280861594 -14.5745617606423 -11.7391201712868 -12.577544853904 -9.72044913552024 -8.10050360939719 -6.94011466286399 0.150640799782494 -0.408462212302467 4.40645535208962 2.3569339058616 10.8892052910545
-2.93971734480424 -8.14309983686967 -4.56206613020463 -7.10558228926225 -1.01593118147417 -7.12759118513627 -4.89391236738725 -5.81465821699663 -12.7255125565962 -10.1984186692671 -9.57701592878862 -6.90575700239702 -7.01262956099077 -4.89311128096147 2.07040113969283 1.32487387223677 6.41463560624556 4.36341852708296 12.7346634344621
-4.24015431837602 -9.81642156080766 -5.98967938856645 -8.88284306959672 -2.6093864961104 -10.3228397889571 -6.8640251679854 -6.8901424928145 -13.8674030824141 -12.4270973725752 -10.7016506715254 -8.27616887526079 -8.17550855116411 -5.34987264112993 1.72370714707808 0.296920724348588 5.14901728196578 4.57264132066206 14.0478414969011
-5.95661705190485 -12.4213902300054 -8.0279785936529 -11.8010670488531 -4.34946792775935 -10.3015190904791 -6.6484505479986 -6.83223121816462 -13.881545717066 -10.9815308397467 -12.6003510301763 -9.95208709890192 -7.36436050588435 -4.75582092458552 2.04280311411077 -1.70159881765192 5.07098800485784 4.46130210703069 13.5141494924372
-5.68640770478682 -10.8114286856218 -12.6635137991472 -7.8129354910417 -4.66404022736983 -11.4115282492204 -11.0033861593767 -8.72301735444502 -14.9390646414323 -10.8350550131364 -12.415722508864 -6.62737907929854 -7.07496513886885 -5.71668686433272 0.945069651170211 0.349269251389938 4.93811164335771 4.1710732980208 13.4125546021895
-5.58672324093905 -9.10101691159335 -12.355091008273 -8.28948012265292 -3.66444197568027 -10.2156466570767 -10.8025759783658 -7.7147425738248 -14.0017451373014 -10.4859179583463 -11.6693152514371 -4.87728300961581 -6.61057463559237 -4.69597617062655 2.05509003725919 0.874439326199617 6.10706051913175 4.35364350405606 13.1284900578586
-7.3791671666232 -13.3672939213839 -10.7126766118136 -13.1409240635959 -5.87919577685269 -13.9260936650363 -14.5227352055636 -9.97441443529996 -15.2379604252902 -9.69393118945035 -10.3724952611056 -4.52246245470914 -6.90422972765836 -5.98790320483121 0.459978493777189 0.334986123171721 5.34191075238315 4.17801037701694 13.8787016001615
-6.02650980515914 -10.6798434690996 -10.1315474943681 -8.5996451811357 -4.13387636704879 -13.0157123045488 -10.0119967894121 -8.84672503037886 -14.985427422957 -9.85993532700972 -13.4768405394121 -7.03306345506148 -6.57062487168746 -7.0148120359941 0.19884343580766 -1.93816713853316 3.0016617341475 2.15515561537309 12.3993725343184
-6.74416129372337 -10.0079666831277 -11.8935333945534 -8.70118491432883 -4.50906531594016 -10.9696976401589 -10.8573986747048 -8.62907569191673 -14.3907658316872 -9.92839782021262 -13.1350609519265 -7.01890342018821 -6.42594878456809 -6.88962714455344 0.104891135475853 -0.134885475852272 4.0125506661155 3.48562748648904 13.3061345360496
-5.12610035809604 -9.66853695782748 -9.86081868084994 -8.70030575665561 -3.36647587689486 -12.8818739024076 -11.4079645243558 -8.80691891583529 -14.5359228220853 -8.49649601849643 -12.1984060374173 -5.01065045270053 -4.94865590008822 -5.10063343915072 1.92147654620084 -1.43400174054232 5.03331011858853 3.49185771075162 13.8468548688022
-4.92595460198142 -8.99900796196678 -12.0432393767617 -9.82843949578025 -5.41145875237205 -13.4135301329873 -11.6947114684365 -8.45332314751365 -14.1138169982217 -9.98434998772361 -11.0821721770547 -4.10991837761619 -6.24143960259178 -5.44987084648826 1.12333891608498 -0.143846295096658 5.42972395636819 5.79162333228371 14.4998457215049
-5.2917969010093 -9.71544954993508 -12.9261772415855 -8.39478609778664 -6.02334139563821 -14.8692524216392 -13.1988041184165 -9.78466532447121 -15.5884716294029 -11.1011421463706 -13.4858295700767 -6.43651888587258 -7.38080332495949 -7.57770655371926 -0.53234408118508 -2.30187533118508 3.43236233971336 3.67630841515281 10.6676571585915
-4.34288921356201 -9.41845073699951 -12.4772199630737 -8.24630680084228 -6.02095165252685 -13.9777807235718 -11.6066068649292 -9.14800968170166 -15.3592046737671 -11.3370622634888 -11.4945539474487 -6.35963191986084 -7.52727451324463 -7.35824909210205 -0.563189888000487 -2.57582416534424 3.40093479156494 3.75047264099121 11.3480101585388
-3.71251547553323 -7.73926985480569 -11.9306970856406 -7.41095411994241 -5.23656332709573 -12.4464079163291 -13.7133318207481 -10.0153795502403 -15.6653200409629 -11.9716898224571 -11.2381273529746 -6.20071280219338 -8.33163321234963 -6.83741820075295 -0.265637042305688 -3.23718512275002 2.88298833153464 2.8452542998574 11.7281302191994
-5.30876361673528 -8.63717090433294 -12.6241284543818 -7.14017879312689 -6.17747127359564 -15.2947388822382 -12.3533784086054 -10.2145100766962 -16.428955190832 -13.8027268583124 -13.0387097532099 -8.489875906164 -9.9714375669306 -8.73372279947454 -1.94055568521673 -2.67329799478704 0.805862314050849 2.12400234395808 11.3532756632025
-5.31381714560769 -11.3812953255393 -12.4368754646995 -10.4984465859153 -5.87274468161843 -13.4860926888206 -13.247357489846 -11.7141448281028 -18.2187911293723 -14.3676711342552 -15.8195182106712 -10.662770392678 -10.7502280495384 -9.75272858359597 -3.20251572348855 -4.18633377768777 -0.871878745339135 2.1511772849343 12.946574566581
-6.75025688518177 -10.5482648502697 -15.0790284763683 -10.2226995121349 -7.83348785747181 -16.1309617649425 -12.6212552677501 -10.6156228672374 -17.65476547588 -15.6337274204601 -12.1141904484142 -10.3351071964611 -12.803223956715 -7.93732391704213 -2.03591095317494 -4.13015686381947 2.71317924152721 2.51766074787487 12.7320977557789
-5.58071960102428 -9.04381240497936 -12.7394338954579 -9.86439956318248 -8.29846252094616 -16.420149456371 -12.1817575801503 -11.3550821651112 -18.2933222163807 -13.6432482112538 -15.9705339778553 -9.23186553608287 -10.1328092921864 -9.13501227985729 -2.80450881611217 -4.23965324055065 1.80738769878041 1.39758430827748 12.9073189388622
-5.03597541288896 -8.64258857206865 -13.2053288979964 -7.71876616911455 -8.50173278288408 -15.7789907021956 -12.0183934731917 -12.1196469827132 -19.0615987344222 -16.2894200845198 -14.9502629800276 -11.3171128793196 -12.6344956918196 -9.08255286650224 -2.76987166838212 -4.42928023771806 0.5469370321794 1.45638374848799 12.6839471296831
-6.60399976210161 -10.684579519792 -15.7816673798995 -11.9281345887618 -9.396026281877 -17.6591927094893 -15.4190537019209 -12.6702591462569 -19.173391012712 -14.332212118669 -15.0632225556807 -10.2562557740645 -10.879762320085 -8.71845403151079 -2.98587193922563 -4.73901906446977 1.32422861619429 1.42955622239546 13.1209028677507
-6.71478556719693 -13.5239648732272 -15.7840280446139 -11.3692312153903 -11.9992360982028 -20.0298051747409 -13.4975442799655 -12.0754747304049 -18.6039552601901 -14.563096037778 -14.7298402699557 -7.89223574725064 -10.5086450490085 -9.25398921099576 -3.98495577898893 -5.29292773333463 0.940064438906582 1.19369412335482 12.0320420351895
-4.81867746006359 -11.7420344699513 -13.4548430789601 -9.87073472629894 -7.19338563572277 -15.8609214175831 -10.5541968692433 -10.0305972446095 -16.7417273868214 -12.7897010196339 -13.6253371585499 -7.37273362766613 -8.74956849705089 -7.75004533420909 -2.19411805759777 -3.86442712437023 1.80741163600575 3.53027101863514 15.4070772777904
-3.59070322730324 -11.6899082443931 -12.9194881699302 -7.39367029883645 -9.32882235266946 -17.2033493302085 -10.9208805344322 -15.1328270218589 -11.6458561203697 -13.313521601937 -14.5505058548667 -9.58335802771828 -8.4687931320884 -7.86519549109719 -0.68141863562844 -4.27254984595559 3.76716496727683 2.17884900353172 12.1169350363991
-5.9219010699879 -5.59804280887951 -11.3663800586354 -8.99199041019786 -15.2225564349781 -19.3718522418629 -18.5104668964039 -13.8473809589039 -11.2440045703541 -17.2479585040699 -16.214095436443 -11.421141945232 -6.07369550358165 -8.40243085514415 -2.9269059528004 -6.15063604008068 1.37045542110096 0.409807838093151 11.5117279659618
-3.14088259610263 -4.03998385342685 -11.2996579256925 -9.69206438931552 -10.0406743136319 -16.09982882413 -14.8604222384366 -14.2495671358975 -8.2265454378995 -10.5513859835538 -6.67857561978427 -11.7640915957364 -3.74966250332919 -3.84490214261142 -5.65431986722079 -2.75174342068759 2.72280873385343 2.38107098666104 13.0021442326632
-2.16808871355924 -2.04364756670865 -9.24770907488736 -7.31868723956021 -10.6772592457858 -15.6976125630465 -14.38424281207 -15.0029371174899 -8.07453135577115 -9.87883357134732 -5.79800204363736 -9.87721995440396 -3.84891108599576 -2.62602023211392 -3.24110964861783 -3.41312197771939 4.01615353497592 3.23306961926547 13.152025422183
-2.68355969515714 -4.65816334811124 -9.6841910275546 -6.34130887118253 -9.89637784090909 -13.8844721707431 -14.1776926907626 -14.5971300992099 -7.7592356595126 -11.6888964566317 -6.71785763827237 -10.8453467282382 -2.7181322964755 -3.31446484652432 -1.89847401705655 -2.28622273531827 4.89095946225253 3.28236552151767 13.1245638934049
-3.90760295174339 -5.72107569954612 -12.8099467017434 -11.8335673072121 -11.0921465613625 -17.5369803168557 -16.4780356147073 -16.0169150092385 -8.75256411812522 -9.85587756417014 -5.25821177742698 -10.1259409644387 -1.38034884712913 -3.46277873299339 -2.49030749581077 -3.30328051827171 3.55120976187966 2.96228344657204 12.1446846268394
-9.08856943303888 -8.84794214422053 -14.6936319177801 -13.9221093958074 -11.7024667566473 -20.1812608545477 -16.1135003870184 -13.9469240015203 -7.43448808843439 -8.48479822332209 -5.0068471735174 -10.110385686701 -1.85231569463556 -2.46988847905939 -3.12760141546076 -3.76935175115412 0.971494882757014 3.40176221674139 13.0908901387995
-8.88407318808816 -9.27538292624734 -15.5410231850364 -14.969829489968 -13.2183150551536 -21.9794959328391 -17.9354323647239 -15.8457564614036 -9.50434105613015 -11.6471976540305 -5.05267899253151 -10.6954859993675 -3.46423332907937 -2.8736647865989 -4.0035361550071 -5.44396393515847 -2.02615540244362 2.40169341347434 11.2910233237527
-8.06738947088068 -8.77104280645197 -15.0626382654363 -15.248108846491 -12.5085286920721 -20.6161355798895 -17.7424859827215 -16.062432271784 -9.13304422551935 -10.5963868921453 -5.72452066594904 -10.628931981867 -3.52579401189631 -3.83694551641291 -3.42321489507502 -4.39927194768732 -0.859534246271306 2.2639665777033 10.7259974653071
-12.8060326402838 -14.1923622911627 -18.0795121019537 -19.8113007372076 -12.4085640733892 -18.9206337755377 -14.9918312853033 -17.4178108995611 -11.1285595720465 -12.0021118944341 -8.72038887197321 -3.4174332445318 -1.1941723650152 -5.09380958730524 -0.217134935205632 0.645350950414485 1.06097556894476 4.51694251840765 13.2607560331171
-9.9742523280057 -10.3050609675321 -10.3592277613553 -17.4932476130399 -11.9857784357938 -21.5629230585965 -19.0387340632352 -16.9420314875516 -11.0492988673123 -13.3819061365995 -10.427116021243 -7.84947739514438 -2.20042382153598 -6.05945168408481 -1.56559334668246 -1.0758377161893 -1.18208657178012 3.02985514727506 8.79431761828336
-6.84180041226474 -6.1273438540372 -9.6764218417081 -16.3082921114835 -10.0788533297452 -17.7778622713956 -16.4877392855558 -16.7466618624601 -10.1541936007413 -9.81239481839267 -6.00132914456454 -8.41037150296298 -1.84765787991611 -2.77989169034091 -0.717523297396575 -1.17128535183993 -0.154227933016692 4.05244282809171 10.74281910983
-10.0437773704529 -10.4363097190857 -10.4456748008728 -17.5399626731873 -10.7951239585876 -18.8565825462341 -17.035922908783 -16.6487998008728 -9.66629781723022 -10.2770022392273 -6.00405302047729 -7.96409025192261 -1.20947637557983 -2.24301328659057 -0.464204692840575 -0.264476680755614 -0.0418642997741685 4.83231267929077 10.9695030212402
-9.10503073605624 -11.3309237566861 -11.0126349535855 -17.5845458117398 -11.2164542284879 -18.0752303210172 -18.2326361742887 -16.8146330920133 -10.356341084567 -10.7574965563687 -5.5495383349332 -6.84707709225741 -0.782925328341399 -2.03100462826816 0.342530527981843 -0.574156483736907 -0.258417805758391 4.5343935879794 12.0560262593356
-7.92770382274281 -7.85940357555043 -11.0553969990123 -16.8648604999889 -10.8156680714 -19.9426955829967 -16.5082854877819 -17.0860328327526 -10.632375682484 -10.1260623585094 -6.48698040355336 -7.88848301280629 -1.05013271678578 -0.737098659168591 1.57292941700328 -0.745273555408826 1.59162334095348 7.1091966975819 13.9654741634022
-8.09532929333773 -9.5508823481473 -10.4573974696073 -17.6939983454618 -11.429977425662 -18.769613274661 -16.974878319827 -17.6172237482938 -11.3042392817411 -10.7601814356717 -6.05460167798129 -5.97612763318148 0.335117331418125 -2.59244728955355 1.22256087389859 0.579153052243321 1.67570304003629 5.80958079424772 13.8811221036044
-9.03718719482422 -10.2621646881104 -14.7001358032227 -19.1673522949219 -15.6520935058594 -22.1405960083008 -18.496427154541 -14.7269073486328 -11.5836940765381 -11.9727397918701 -7.85334548950195 -5.85652313232422 -0.511880493164064 -2.9297348022461 -0.16989097595215 0.120323562622069 1.37166442871094 5.03462448120117 14.2480257987976
-7.28766230669888 -9.19332102862271 -11.559499541196 -17.1304414662448 -13.2112329396335 -21.1212594899264 -16.6727121266452 -13.1301458272067 -9.08512286272916 -10.6240880879489 -6.29548434344205 -7.15892771807584 -2.08900622454556 -2.11690310564908 0.178638657656585 0.941374024477874 2.43159123334018 5.23391552838412 14.3062326517972
-4.37795339064165 -6.87466512159868 -11.3081158204512 -16.3779839082198 -11.6913364930586 -19.340863089128 -15.0789650483565 -11.4983967347579 -7.35005841688676 -9.37833676771684 -5.40892682508989 -6.33193288282915 0.641732354597611 -0.402333120866256 1.43732561631636 1.73746027512984 4.94667162461714 7.35164846940474 14.2706538633867
-3.60144945491444 -6.35944506038319 -14.0882162701 -13.1392073284496 -12.9986014019359 -19.7541327129711 -18.3742499004711 -15.0570883404125 -9.44769235957753 -11.3069815288891 -6.42665621150624 -9.65787645686757 -2.076196159016 -2.04884287227284 -0.425044501911511 0.484785591472278 1.79040387760509 5.45201924930919 13.6632881511341
-3.78373475508256 -6.41596932844682 -13.5474600358443 -10.0469412370162 -16.961331800981 -17.9762510819869 -16.5539106889205 -13.076098875566 -7.33401627974077 -11.918586210771 -7.87865014509721 -8.47647614912553 -2.16333718733354 -1.9215426011519 -0.716176466508344 2.17095427079634 2.5169282393022 5.97215895219283 15.2624528841539
-5.59086495312777 -9.90260010632602 -13.4637153712186 -13.4333198634061 -15.516520318118 -22.2770145502957 -18.3037479487332 -14.8676326838407 -8.82497483166781 -11.2758625117215 -7.20108490857211 -8.67439347180453 -1.67818528088656 -3.11664467724887 -0.80702858838168 1.60960311022672 2.34052867022428 5.59239977923307 14.7576472195712
-4.40123018784956 -5.75442347093062 -12.109365792708 -13.3569014982744 -10.7967246489091 -18.0403388456865 -15.2779067472978 -15.1812880949541 -7.93989405198531 -9.28956636949019 -5.39727243943648 -6.71022066636519 -1.24517283006148 -1.08598932786421 0.0817543549971163 1.76593747572466 3.07591882185503 6.20979180769487 14.6605233235793
-2.45585777976296 -3.0431285164573 -8.66668083884499 -9.11300614096902 -9.60453369834206 -16.949826743386 -12.5974135658958 -15.0831122658469 -9.86469032981179 -8.58725502707741 -5.58460571982644 -6.22920563437722 -1.00821831443093 -2.41600563742898 -0.778165366432884 1.69428870461204 2.59438273689964 5.94444701454856 14.1671938636086
-1.166100025177 -4.15880632400513 -9.49675416946411 -9.889488697052 -9.12847185134888 -16.9088978767395 -13.8080449104309 -16.7072377204895 -11.2876935005188 -11.3537163734436 -6.83891725540161 -6.18121004104614 -1.29016160964966 -4.0454888343811 -1.94252443313599 -0.0726437568664551 0.801440715789795 4.39102602005005 13.7875356674194
-1.99185546528209 -6.14179786335338 -8.78172668110241 -11.8166559566151 -9.92175468098034 -18.1047647822987 -12.6918257106434 -16.2329347957264 -10.3344324458729 -11.0501459468495 -6.97456534992565 -8.12814315449108 -1.46986755024303 -3.22879394184459 -1.3510969508778 -0.297368847240101 0.399402774464001 3.77932182658802 14.3551751743663
-4.35084918629039 -3.93832210193981 -10.6946201671254 -10.7448597301136 -9.02288440357555 -15.8641224254261 -12.8571758617054 -14.9301662791859 -8.7335052837025 -8.72756770740856 -6.20229533802379 -5.75850871693004 -0.224012409556995 -3.60629275928844 -2.35090068470348 0.822137797962537 0.134677852283826 4.62759109843861 14.9891407142986
-1.62701278166337 -3.38823371367021 -9.94023757414384 -7.01783805326982 -10.1302838845686 -17.2938733621077 -13.0862603707747 -16.5499883218245 -11.3841176553206 -10.4989972634749 -8.40585952238603 -5.68486648039384 -0.904478601975875 -3.13356643156572 -0.919479898972945 1.37647003694014 1.69206757111983 6.01340527100997 14.7136191801591
-2.28655457930131 -3.69882417158647 -10.6614344163374 -9.58301759199663 -9.68865418867631 -18.3722384019331 -14.0521128220992 -14.9213182969527 -7.76271462873979 -7.89698434309526 -5.63915849165483 -7.73832154707475 -1.89017510847612 -1.77917695478959 -0.171070341630415 1.39185118241744 1.42793821855025 5.52874922318892 13.875661130385
-3.6676609732888 -7.67572905800559 -10.4123604514382 -13.7475941397927 -11.3309605338357 -19.588246605613 -14.415509484031 -16.9753887870095 -10.9539063193581 -8.19555213234641 -5.84082534096458 -5.25992705605247 -0.0767319419167265 -1.36188628456809 -0.513608238913797 1.18899033286355 1.32815048911355 5.25696728446267 14.1468827507713
-7.62261382016269 -11.6243819323453 -11.8927611437711 -17.6221102801236 -13.6853808489713 -21.0225771990689 -16.6363963213834 -15.1860446062955 -8.70908347043124 -8.16541663083163 -6.69193640622226 -6.31180754574862 -0.383155736056242 -2.34755125912753 -1.67201605710116 1.13370331850919 0.581016627225008 5.31818017092618 14.0516634854403
-8.10211052461104 -8.58305420442061 -13.8759237722917 -14.5667005972429 -14.1293798880144 -20.4159742788835 -15.4203268484636 -13.6198145346208 -7.10669197602705 -7.06654991670088 -6.41482414765791 -6.03510727448897 0.0728238625959925 -2.99440636201338 -1.71425880952315 1.75920997099443 0.161685328050094 5.53663192228838 13.9957984490828
-5.88036770387129 -7.29474491639571 -11.0933632330461 -10.8881515936418 -11.6319813208147 -19.2391838507219 -15.0853523687883 -10.9007286505266 -6.72973293824629 -9.12212414308028 -5.23806042237715 -4.7471603827043 1.42781596617265 -1.02399677796797 1.60316234068437 2.78653388456865 3.25096373991533 7.4318585915999 17.442007951303
-6.21717765981501 -7.03564193898981 -13.5175087755377 -13.1127274339849 -9.88391426259821 -17.9556496446783 -14.813052446192 -14.4886086290533 -7.59553459340876 -10.590920717066 -5.56760338002985 -4.28335502797907 -0.302869111841375 -2.0629208391363 1.35269042795355 2.94456264322454 4.00082084482366 7.30608627145941 18.062814473564
-7.03145307194103 -9.22541707645763 -12.9478177417408 -17.0265931476246 -10.3506478656422 -18.4255799640309 -15.5241326678883 -14.0639466632496 -7.53908437382091 -7.34472936283458 -3.67395490299572 -2.97693532596935 1.55953699458729 1.07534319270741 2.00220972407948 3.47250181544911 4.88554960597645 7.72857099879872 17.701994360577
-7.67334310358221 -7.74066297357733 -12.0327467138117 -16.726296823675 -12.4248079473322 -20.3950781041926 -16.0717329198664 -12.6592745000666 -8.68047468012029 -9.88216344659979 -4.71813718622381 -5.79987470453436 -0.0228246862238102 -1.22998563593084 -0.595004480535334 2.50845773870295 3.41063554937189 6.3681789224798 17.027598697489
-8.60419784025713 -9.15961585478349 -12.5339311166243 -13.8787282510237 -11.6601079507308 -20.1568044228987 -15.4798940225081 -12.092334131761 -7.48766074614091 -8.7854302926497 -3.01889739470048 -4.05324492888017 2.00192131562666 0.00156082673506219 1.36897530122237 3.16088928742842 4.32207169099287 7.00110592408614 17.963403244452
-7.46001514088024 -8.01417049061168 -12.0613983501088 -16.1461056102406 -11.9137924541127 -19.6825664867054 -18.7368534434925 -16.1865185130726 -10.6107776988636 -9.27096828113903 -3.93811114918102 -4.14956363331188 0.742140926014294 -0.50392802845348 1.03925052989613 2.50324646342884 3.00739494670521 6.3472377430309 17.98707006086
-6.5581903110851 -9.47671219218861 -11.3798703800548 -16.8318700443615 -12.2830457340587 -17.599024737965 -16.158652270924 -16.0783414493908 -9.66056152690541 -10.0267209659923 -5.00846191753041 -4.94246956218373 0.859805141795764 -2.08016678203236 -2.64911934245717 0.203677212108264 1.15474227558483 3.59095290790905 16.9991903651844
-6.63825477253307 -9.21234382282604 -11.2141023982655 -16.1722742427479 -12.0799394954335 -19.2822443355214 -17.8808122981678 -16.1242052425038 -9.92937530170787 -9.38673652302135 -5.101280819286 -6.62437118183483 -0.081108700145375 -2.18140281330455 -1.79283012043346 0.395552981983531 4.44136272777211 3.78611503947865 15.425841439854
-8.29615150798451 -8.6327336918224 -12.7835324894298 -17.0418199192394 -10.9222463260997 -17.9423402439464 -16.2788346897472 -15.3283761631359 -9.47389351237904 -8.51400123942982 -3.44390999187123 -6.28268753398548 0.652939449657094 -1.78109680522572 -2.19359527934681 0.831400524486195 2.40320552479137 3.97479213367809 16.5915339101445
-13.0131890296936 -10.3243653297424 -13.1000744819641 -16.2245060920715 -13.2915532112122 -22.7362706184387 -21.0321080207825 -18.4056851387024 -13.2461983680725 -12.5279805183411 -6.67064065933227 -10.7063195228577 -2.79059762954712 -3.86028070449829 -2.94856615066528 -0.429073047637939 1.30440740585327 3.36497716903687 13.9171188354492
-10.8595841754567 -11.3078549731861 -17.1742318500172 -19.3180039752613 -15.4386437762867 -22.7476075519215 -20.420337044109 -18.5585511554371 -12.4702275622975 -13.7504418719899 -7.9585507739674 -9.48075803409923 -2.76757367740978 -3.43182119022716 -2.02488073002208 -0.733735405315052 2.11871591914784 2.67250505794178 12.9770647655834
-8.33073956749656 -8.65270001671531 -15.362412998893 -17.1917854048989 -12.8302798964761 -21.1228042342446 -16.2420478560708 -13.5281024672768 -8.29250676415183 -9.81866986534812 -5.8272948958657 -8.76532323143699 -1.31199414513328 -1.66163213036277 -0.43200261376121 0.952476908943868 3.19938414313576 4.49034064032815 14.0537308953025
-9.58589287671176 -8.86635514172641 -11.6378643122586 -15.3465702143582 -15.6742298212918 -23.0131618586454 -19.9424488154325 -17.725774010745 -10.9195530024442 -14.0611469355497 -8.97970124157992 -8.25123139294711 -3.20262642773715 -4.05329438122836 -1.40511055859653 -1.06351204785434 0.154860297116365 2.81759432879361 13.2421915921298
-7.3892426664179 -9.19707919901068 -12.4909539396113 -13.7998147184199 -9.93675853555853 -18.9526238614863 -15.6986985379999 -18.6502366239374 -12.5267186338251 -14.835302847082 -9.4972748929804 -7.23780681436712 -3.22464992349798 -5.03624584024603 -1.53339435403997 -1.49518634622747 1.56223056966608 1.67781589681452 12.1290397470648
-11.1795984008095 -10.1617952086709 -13.748812267997 -12.3244291045449 -8.33550889275291 -18.7850824095986 -12.5791726805947 -16.1417871215127 -13.0577207305215 -12.0333543517373 -10.0697942473672 -7.92737061760642 -2.28253228447654 -5.49100739739158 -2.47412545464256 -3.26559312126853 1.24787466742776 0.103511264107443 11.2702035210349
-11.0960180629383 -11.7685816157948 -13.0506937373768 -15.6057321895253 -8.2368204463612 -18.0955164302479 -11.8120500911366 -15.7483560908924 -12.1024687160145 -12.2543432582508 -7.80192016254772 -9.32514976154674 -1.76332877766002 -4.70164321552624 -2.98489593159069 -2.20313094745983 1.63130165446888 0.884845508228647 12.3595488201488
-23.3075661659241 -20.437849521637 -14.8879914283752 -20.9631066322327 -13.840437412262 -20.8968567848206 -14.9075226783752 -18.1973023414612 -14.0514245033264 -12.6223492622375 -9.01241540908813 -8.54290628433228 -0.933268070220947 -4.62558221817017 -3.00781488418579 -0.821177005767822 1.77329397201538 2.18677282333374 12.4920635223389
-14.0736281481656 -17.2001311388883 -16.9086730090055 -21.9470450488004 -14.9806792345914 -18.6706549731168 -13.9301459399137 -17.4567648974332 -15.6259924975309 -11.1439463702115 -8.08817549618808 -10.9307925311002 -3.15582915219394 -6.44007559689609 -4.27183600339023 -2.39661093625156 -0.164433201876555 0.901450434598054 10.9974344166842
-14.0474381446838 -16.484194278717 -10.3577103614807 -16.2379212379456 -12.3421158790588 -11.0091233253479 -12.3911690711975 -16.3064408302307 -13.9054589271545 -11.9317784309387 -7.30141878128052 -10.672089099884 -3.15494394302368 -5.13705110549927 -3.00262498855591 -1.02954149246216 2.15076780319214 2.42563390731812 11.9386949539185
-13.9150313637473 -13.7706355355003 -9.79574196555398 -16.5552157662132 -9.3423976204612 -11.4124697945335 -11.2180041573264 -16.3368319771507 -12.9873427651145 -12.1368712685325 -7.69117920615456 -9.76030152060769 -3.29799454428933 -5.06780045249245 -3.05759422995827 -0.48647301413796 2.36778647682884 2.4997597434304 12.375982353904
-13.1483525016091 -17.5647419669411 -12.1964615561745 -19.0088986136697 -12.1120270468972 -15.0423496939919 -11.7328785636208 -15.0917996146462 -11.1660755851052 -12.9279087760232 -9.09176337502219 -8.91854560158469 -2.86244475624778 -4.27023398659446 -2.19306266091086 -1.79354750893333 0.231972815773705 2.15651428916238 12.1626311562278
-10.5836924292824 -9.12704074166038 -13.1811369635842 -16.6045473792336 -8.57724177620628 -9.04928576729514 -7.60031497261741 -12.0373209693215 -11.2859724738381 -7.76113688729026 -13.7090548255227 -8.83881938240745 -5.21668040535667 -4.62119471810081 -1.91088092110374 0.0755006096579827 4.29320442893289 2.85430252768777 11.1568099282005
-6.56780120676214 -7.00000068491156 -13.0478408033198 -16.7789580518549 -11.0186507398432 -20.52281257456 -15.3037154371088 -16.0203025037592 -8.99003288095648 -7.80143997018988 -10.9321028882807 -7.60582992380316 -4.24928352182562 -3.53797981088812 -0.961479871923274 0.604275972192937 4.45302799398249 5.24313953573053 12.2690270250494
-5.892232912237 -5.87528611963446 -12.1823177511042 -15.7503013784235 -12.0356426412409 -18.777824419195 -16.0266876394098 -17.6806030446833 -11.4420471364802 -9.47405244653875 -13.2923050100153 -10.1514148885554 -5.78027345483953 -6.62284089868719 -1.95756341760809 -1.41618921106512 2.63483236486261 4.17918489629572 11.5359287088568
-5.9689265424555 -6.08302413767034 -12.9624701673334 -16.0044966871088 -12.6375724012201 -19.7433196241205 -16.7459860975092 -18.8538314039057 -13.8493872815912 -11.3315516645258 -13.3478995496576 -8.31824981516058 -7.65530311411077 -6.26718246286566 -1.82701026743108 -1.74493705576116 2.92835128957575 3.00937259847468 11.1221627062017
-5.25634956359863 -6.01460456848145 -12.5132827758789 -15.758810043335 -11.6177978515625 -20.9529247283936 -13.8196353912354 -15.5032444000244 -10.6528968811035 -9.91819953918457 -10.0899295806885 -7.90466499328613 -6.4141960144043 -4.94412231445312 -1.40989112854004 0.217748641967773 3.19455146789551 3.98199939727783 12.8783760070801
-4.56141958236694 -7.97213468551636 -15.2955466270447 -14.5476065635681 -11.6607867240906 -21.1375113487244 -16.9991026878357 -19.0456534385681 -13.3037825584412 -12.3695498466492 -12.0864211082459 -11.7135725975037 -8.81903562545777 -6.24597845077515 -2.52096281051636 -0.65193853378296 3.4300440788269 2.82667436599731 13.6735991477966
-4.41827737634832 -7.02379762476141 -14.2409568960016 -13.7106300527399 -12.9436355764216 -20.5972839528864 -18.4255577260798 -20.0231910878962 -13.5147834951227 -11.3847194845026 -14.4254547292536 -9.78833352869207 -7.32091295068914 -6.11869394128973 -3.53966104334051 -1.35269891565496 1.62002409154719 2.06178320104426 14.0377844637091
-3.11894261620261 -5.30563199303367 -11.0380786635659 -15.3457130172036 -11.4509204604409 -19.3785651900552 -14.1099456527016 -17.4724181868813 -13.0368674971841 -12.4058345534585 -15.240896580436 -12.7735885360024 -9.11191212914207 -6.90470349571921 -5.1017822005532 -3.57817494652488 1.3368107102134 0.274467112801293 13.0681601784446
-3.23509023839777 -5.09119032079523 -11.2382602518255 -11.5386314218695 -10.7427501505071 -17.9078712289984 -15.6953506296331 -18.3108596628362 -13.6215934580023 -10.0425948923284 -15.4781875436956 -12.2729701822454 -7.08401678258722 -7.0466155832464 -4.45690344030207 -3.27465055639093 1.89452173059637 1.3797760183161 13.504209058935
-1.14345228021795 -3.48277913873846 -10.0452390844172 -12.0966230565851 -9.49827443903143 -17.200337045843 -15.8418356115168 -18.1357427770441 -11.8068815404719 -9.49196683710272 -15.1820493871515 -11.0803056890314 -6.68659459894354 -7.25627576654608 -6.28975736444647 -3.98269140070135 -0.15194951837713 0.597434408014472 12.7946194475347
-2.20420555634932 -3.75064568086104 -9.73863510652022 -12.5937090353532 -8.3868914084001 -16.6652021841569 -16.169856114821 -15.5842161612077 -9.04413132234053 -10.6763868765398 -16.051878972487 -13.4308081106706 -7.50671486421065 -7.0768328146501 -6.24797157807784 -4.13783554597335 -0.261574788527057 0.982209162278608 13.0517983003096
-4.50374884171919 -7.13438887162642 -13.0924291090532 -15.1651048140092 -10.432133622603 -18.0452165083452 -14.2178620771928 -13.7127351240678 -6.87622351212935 -8.1771707014604 -13.9454049543901 -10.9039563612504 -5.10784430070357 -5.35239119096236 -4.92177862687544 -1.62963003678755 2.04967599348588 1.69914155439897 13.8657017274336
-4.07393291646784 -3.50455692464655 -8.35968044454401 -12.6140120332891 -5.54867199117487 -10.9650938814337 -7.97666767293757 -12.6324522798712 -7.53354099447077 -10.7906229799444 -14.5230181520635 -10.2043154543096 -6.1592696016485 -6.22363689596003 -5.28022792989557 -1.80272129232233 1.03980037515814 1.98019954508001 14.314877241308
-3.06057813817804 -2.9831188028509 -7.4765041177923 -12.4247463052923 -6.73000600988215 -14.3714931314642 -10.0704162424261 -14.2491405313665 -10.1544082468206 -10.0267761057073 -15.7362354105169 -12.0628097360784 -8.19678381139582 -5.94512823278254 -5.80290105993097 -2.81772497350519 0.742894380742854 0.46615144556219 13.2429454023188
-3.41342742226341 -3.04799468300559 -7.13081748268821 -11.8962803580544 -3.98369223854759 -12.2757263877175 -8.47681433937766 -13.1761513449929 -11.6528511740945 -7.29191214821556 -14.1187916495583 -10.6231861808083 -4.65435035011985 -7.1625958182595 -5.63616950295188 -3.15473563454368 1.36159126975319 0.287107398293234 12.8406771919944
-3.03236222700639 -3.68840241865678 -8.42752862410112 -10.493265394731 -3.92838311628862 -13.0906374497847 -7.94398522810502 -11.0465185685591 -7.79594445662065 -8.03759217695756 -12.2672617478804 -11.3251764817671 -5.34148621992631 -4.99531388716264 -3.45022416548295 -1.10560059980913 3.85299372239546 2.33855032487349 14.1257827238603
-3.1130239833485 -3.38350890766491 -8.10566352497448 -10.6149256099354 -3.0623705257069 -12.3194410670887 -6.50819419514049 -9.8964655269276 -8.0419676173817 -5.79994033466686 -10.9577696193348 -7.95680259357799 -2.60831092487682 -3.51210807453502 -1.03919242512096 0.324311984669077 4.59000469554554 3.65751530040394 14.5552504192699
-4.23188390731811 -3.979110622406 -8.59623899459839 -9.85947980880737 -4.02811803817749 -14.3167399406433 -7.89501752853393 -11.2955760002136 -10.025216960907 -6.05966367721557 -12.0426997184753 -9.23351469039917 -2.77012434005737 -3.74079504013061 -2.53022184371948 0.374168491363527 2.97371110916138 3.73401937484741 13.7879415512085
-3.723565084284 -2.53711603338068 -8.29578684026545 -10.8823594873602 -3.83897493535822 -12.8316678827459 -6.79735849553888 -11.0764760797674 -8.63108919317072 -8.6498231714422 -14.6370858972723 -10.9649877374822 -4.80743501836603 -5.65373705083674 -3.49350259954279 -0.969798070734196 1.83825971429998 2.69819166010076 14.7168398076838
-3.6674899708141 -3.93118282664906 -10.1374797474254 -12.0956763874401 -5.8986911426891 -14.7822684894909 -9.91737171519886 -14.0370444904674 -12.1877822529186 -9.33524128306996 -15.0512351642955 -12.4021186481823 -5.57155987132679 -7.33757587779652 -5.18808742869984 -1.84578701366078 -0.310752833973279 0.713279758800159 13.0591869701039
1.25334954695268 -0.146062608198687 -4.73868536515669 -8.65607046647505 -0.764068360762163 -8.47773718400435 -3.40506529374556 -7.9842565016313 -7.99133848710494 -5.70149206681685 -14.0728108839555 -11.2554242567583 -4.15872168107466 -6.39278578324751 -4.22778868241744 -2.161275620894 1.48257470564409 1.36784577803178 13.8664610429244
-0.324537788737903 -1.53921369205822 -7.32972959171642 -7.12062886844982 0.060056174885144 -10.0273061145436 -5.22879842411388 -8.19914106022228 -9.57682088505138 -4.01742223392833 -11.655493294109 -7.91834691654552 -2.03783277164806 -6.5334172595631 -4.09831098209728 -2.48524907719005 1.02195879329335 0.933091605793347 12.8558015476574
-1.06320831992409 -2.13578102805398 -8.12785599448464 -8.66049072959206 -2.09525749900124 -11.1882941506126 -4.88260338523171 -8.39848969199441 -8.80522225119851 -7.55116341330788 -15.1651808998801 -11.9321009896018 -5.2968337319114 -6.56425736167214 -3.83669159629128 -5.9281928322532 0.388425133445047 1.10105826637962 13.7010042884133
1.55368374044245 -0.0597424680536456 -6.97864772623236 -7.60014011209661 -0.856522100622005 -5.18512965982611 -3.40506793802435 -7.75456859415228 -8.77639056986029 -5.65184642618353 -13.8786969358271 -11.8364110166376 -3.30483486002142 -5.98290683572943 -3.69025470560247 -5.67449428384954 1.42633770162409 0.18457172567194 12.8799609964544
-0.187215276197954 -2.21546310944991 -8.07146973176436 -10.3266004995866 -3.13706154389815 -11.6439337210222 -6.05061096711592 -9.15401787324385 -10.0183748678728 -7.15404648347334 -15.433927007155 -9.70604080720381 -5.11835045381026 -8.82457871003584 -4.67778152986006 -7.53152794404463 -1.54219193025069 -1.16015762849288 10.6669273896651
-0.778070744601163 -2.79961234006015 -8.70061331662265 -12.2803443041715 -4.71390944394198 -11.170452412692 -6.30827933224765 -9.22994643124667 -11.0608180132779 -8.62440329464999 -15.6704600420865 -12.0745890704068 -7.22549658688632 -10.3455775347623 -6.38891440304843 -9.56050520810214 -2.80727415951815 -1.65368109616366 7.8297964963046
-0.182816765525125 -2.13510634682395 -8.48847892067649 -11.7833893515847 -4.60313918373802 -11.7693798758767 -5.99372412941673 -9.96870734474876 -9.29847647927024 -6.749436638572 -15.2778465964577 -12.1625836112282 -5.67949797890403 -8.95776488564231 -5.09903647682884 -8.02749945900657 -1.22985961220481 -1.44990470192649 8.30618164756081
-1.24001055630771 -0.84243708523837 -3.8423398104581 -9.42283373746005 -1.06532412442294 -7.79388171109286 -4.19708567532626 -8.84034472378817 -7.41361361416903 -4.02884798916903 -12.3732827273282 -11.2500737276944 -3.66638880642978 -4.59782343777743 -2.25267916592685 -4.77372675808993 2.1557185086337 3.15552014437589 13.0468279751864
-0.191412301497024 -6.04008516831831 -6.72880587144331 -9.42585596604781 -6.12371859116988 -10.2729896025224 -6.05529627366499 -9.14138826890425 -7.07281908555464 -10.1030105070634 -14.2075637297197 -10.8228362516923 -4.62731775803999 -5.89191660447554 -3.44925341172652 -3.31278070970015 3.03335824446245 3.83803811506792 14.7403289361434
-0.315924271670255 -0.239996537295255 -7.87976132306186 -6.06913815411654 -3.88624058636752 -12.9508844462308 -7.96313534649936 -10.785366639224 -10.5081487742337 -5.99732838543979 -11.8117452708158 -4.86479435834018 -3.06054173382846 -5.43825398358432 1.00868167010221 1.1483644398776 6.52254237261685 5.16340960589322 11.3422674092379
0.888959771936591 1.04577243978327 -6.05190860574896 -5.2357197934931 -3.29810916727239 -11.9047051603144 -8.85872279947454 -13.4561444455927 -10.4166241819208 -7.87083637064153 -13.0020924741572 -8.89221011942083 -4.29423152750189 -6.12373172586614 -2.06350719278509 -1.11773311441595 3.50467670614069 3.59629715139216 9.46959388906306
1.17025487206199 0.810607121207497 -6.35947878577493 -7.42969019629739 -4.04354555823586 -12.5204437515952 -8.78907282569192 -13.8563946030357 -7.56447298743508 -8.8666618607261 -10.2576072952964 -9.18465883948586 -5.17476542212746 -3.77308542945168 -0.436322047493675 1.53378789208152 6.34096162102439 6.18309228203513 12.457891628959
-0.13754868073897 0.487300638719038 -5.27143501801924 -5.15518784089522 -4.25186562104659 -14.262361760573 -8.49993156953292 -13.6291105703874 -8.52315353913741 -11.8715784506364 -12.5403711752458 -7.56734299226241 -5.82609962983565 -6.26669334931807 -1.26346802277999 -1.00395988984542 5.58539557890458 5.19171786741777 11.9753625436263
-0.583352140946822 -0.51464562849565 -6.33558946089311 -5.32016091780229 -1.70127969221635 -10.5873365922408 -4.68540292219682 -8.9150858445601 -5.06648545698686 -8.04465966658159 -11.5395079179244 -6.01419358686967 -2.04000192122026 -3.3590498490767 1.24636168046431 2.27565855546431 5.46107191606001 7.25751966996626 13.3803357557817
2.27259563966231 1.3139069037004 -5.38085055784746 -7.32046390013261 -1.86995196775957 -7.18330073790117 -9.40842318968339 -10.0972735925154 -3.32627749876542 -8.23546481565996 -8.82385516600175 -4.44263148741289 -1.94629931883378 -0.834685091538862 4.31224560304122 4.94631790681319 7.05228542848067 8.70575928254561 15.241900916533
1.00596890016035 1.46626743836836 -5.27264132933183 -4.28918757872148 -1.23747935728593 -6.5416995568709 -10.6088954492049 -10.5368377252059 -3.99178615049883 -8.52327456907793 -9.42330279783769 -5.10269084410234 -2.48107066587968 -0.342019228501755 4.18792423768477 5.63126835389571 7.28479370637373 10.0803821997209 16.1407419161363
0.819799076427113 0.402084003795277 -5.20205532420765 -5.99357258189808 -4.16974865306507 -7.33504139293324 -9.06745754588734 -10.9813064228405 -4.05594860423695 -8.10667263377796 -9.77774845470082 -6.09115253795277 -2.35446392406117 -2.00926624644886 2.09492648731579 4.68034900318493 6.75371993671764 9.57724822651256 15.6261433471333
-0.0152271444147267 -0.24303323572332 -6.35765535181219 -8.4130237752741 -5.77415353601629 -7.58419877832586 -9.83742982690984 -11.344145601446 -4.61716157739813 -8.32884675806219 -8.97289735620672 -4.98231202905828 -2.45337182825262 -2.13098985498602 2.55971449071711 4.42410677129572 6.62072485143488 8.92173212224787 16.1350318735296
-1.83593422282826 -0.889942706714976 -7.31924110759388 -8.03068214763294 -5.80709511150013 -6.30260712016712 -9.53689819682728 -11.9131398807872 -6.406580508839 -5.24153763164173 -9.37105614055287 -5.01210647929798 -0.901508868824351 -1.99381500590931 2.6998819697987 5.39345878254284 7.95594066273082 10.3435406077992 16.606624065746
-0.430179257826371 -0.384860654310746 -6.6039101080461 -6.90126957459883 -6.01665081544356 -6.73893894715743 -8.61571850343184 -10.0819755987688 -3.41234364076094 -4.26657261414961 -7.3945423559709 -2.96240963502364 0.69263110594316 -1.7088676886125 0.938875536485153 7.20109878019853 7.42754493193193 10.9213870568709 16.1828146977858
0.837065427953547 -1.04298713857477 -7.0312760179693 -6.07506874257868 -6.69125297719782 -7.79720810109919 -11.3772900407965 -10.6002743547613 -4.70363548452204 -7.75734832937067 -9.60823181325739 -4.55245521718805 -1.09276703054255 -2.33240631276911 1.14194747751409 5.57071849649603 8.35428211038763 10.237695425207 16.1470622712916
0.437969866665927 -0.225873288241299 -6.63879137906161 -7.85065012845126 -6.684235867587 -7.12673312100497 -11.3173592654142 -10.7469952670011 -5.3595517245206 -8.84950762662021 -9.96494227322665 -5.74072199734774 -2.43860369595614 -3.17829066189853 0.909321490201084 4.04627198305997 7.38084477511319 10.748342219266 14.2435228261081
0.732244899056173 -0.741101811148905 -6.37816579125144 -8.23400838158348 -6.82238156578758 -7.53512723229148 -13.1231361129067 -13.7834869124673 -7.94634206078269 -11.3522887923501 -9.98264462731101 -8.18576199791648 -4.77148778221824 -5.38328511498191 -0.823989460685038 1.63748781897805 6.31208079077981 8.19362395026467 13.2226876518943
-0.797680005160245 -1.71742640408603 -8.07672701748935 -6.65844927701083 -8.42072306546298 -7.9959717837247 -12.6897126284513 -13.2024746981534 -7.05484209927646 -10.8973370638761 -8.86617098721591 -6.61133776578036 -2.92036448392001 -3.97315798672763 -0.341304883089933 4.65845192995938 7.77416028109464 10.8633908185092 14.5553368481723
0.286462324315853 0.182935255224056 -6.78218124563044 -7.9486889665777 -6.68107650930231 -5.85900543386286 -11.444126588648 -12.082819444483 -6.0910172289068 -9.74617050344294 -10.123569948023 -5.58159492666071 -2.39157531911676 -2.79957245046442 2.52124549692327 4.82678653543646 7.42558051889593 11.7795620137995 14.1449799711054
0.691788361289284 -1.85798771598122 -7.80546505667947 -8.2069676659324 -8.14846356131814 -9.64081890799783 -15.3029912255027 -12.087039305947 -7.45994694449685 -11.727368666909 -10.6402200005271 -8.0117543480613 -4.67089207389138 -5.2792332909324 -0.969390227577904 2.20591037056663 5.78296725533225 8.02541987679221 12.0816442229531
3.30081171555953 -0.190524153275923 -6.16617112593217 -6.67585282759233 -8.13478379683061 -10.594067625566 -13.6666307969527 -12.8126230760054 -6.66001992659135 -11.4547205491499 -10.6220446153121 -7.91740327314897 -4.7241907639937 -4.55188851789995 0.877045579390092 3.8936013655229 6.01170630021529 9.24118418260054 13.3309773878618
2.47148121053522 -0.904150121862237 -7.76892101114446 -6.38265811746771 -8.85910808389837 -12.9111767942255 -13.8910027677363 -11.855713003332 -6.08391963785345 -9.34886371439153 -11.9874631101435 -8.75547992532903 -3.81133472269232 -4.67079364603216 0.484475976770575 4.14162910634821 6.9322136705572 9.75719631368464 13.2170809572393
1.82010131315752 -0.864871449904008 -7.48039192719893 -4.96166367097334 -5.70057243867354 -12.2585234121843 -14.5203699545427 -13.1140703634782 -7.36151451631026 -10.8375448660417 -9.75721306367354 -6.87570328278975 -3.39626259370284 -3.71531052155928 0.644825510545211 4.06870990232988 6.63032870726152 9.67621188597246 13.7103381677107
0.423360997980293 -2.42092115228826 -9.45760709589178 -5.82517988031561 -7.14201909845525 -12.0784929448908 -15.1604002172297 -12.5154531652277 -7.59803754633123 -12.3762510473078 -11.2320345098322 -7.74211484735662 -4.74590856378729 -4.20845777338201 -0.777770822698418 2.8194391077215 5.77943056279963 8.30220144445246 13.3565527742559
2.07960492914373 -1.23736208135432 -5.84630792791193 -3.49333017522639 -6.98338716680353 -10.1433259790594 -13.1865903680975 -9.21278589422053 -5.94292276555842 -11.0904809778387 -10.7636224573309 -8.44779985601252 -4.14826601201838 -4.02070635015314 -0.755048925226387 3.08481103723699 6.10093957727605 6.68113595789129 13.7925513440912
4.31162014007568 1.56456890106201 -4.14465007781983 -2.05357799530029 -2.62828884124756 -10.2189031600952 -12.8392683029175 -9.60514507293701 -6.33778820037842 -12.5109468460083 -11.5602899551392 -10.7849374771118 -5.39909610748291 -4.98803195953369 -1.63898715972901 1.9657205581665 3.32122554779053 6.26655139923096 16.0870400905609
3.28204265074297 0.405162004991013 -5.25259861512617 -3.41983112855391 -4.42464527650313 -9.2620113806291 -13.4049728827043 -9.89329418702559 -5.41900715394453 -9.34334835572676 -10.3128899054094 -6.96493992371992 -3.24418148560957 -2.24812588258223 0.62860980467363 5.29554667906328 5.8716270013289 8.94229045347734 16.7862915082411
4.34552338340066 0.801670577309348 -2.45966098091819 -3.81969401619651 -5.91937014839866 -13.0700525977395 -15.3200144507668 -11.3733000495217 -7.9223952033303 -12.9614596106789 -10.8864550330422 -10.0434431769631 -5.5528883673928 -3.84276911995628 0.300974395058372 3.05966522910378 5.17167904593728 7.75046875693581 16.1434817574241
3.74075661572543 -0.388928786191073 -2.28145350542935 -5.96492137041959 -5.09086550799283 -11.2420648488131 -13.2989457997409 -12.4290269764987 -6.55702151385221 -12.4237913045016 -9.03642787066373 -9.21423091021451 -4.25173701373014 -3.30063761797818 0.818361863222989 3.96651230725375 5.86609707745639 8.34973774823276 18.5392885503444
3.20670991377397 -1.71071810288863 -2.49489206834273 -5.90915293260054 -6.82189173264937 -14.3120078520341 -14.8436889128252 -11.1576709227128 -7.21817583604292 -12.8421916441484 -9.68346399827437 -7.92056459947066 -4.85811228318648 -3.56441874070601 0.589088491960005 3.65791993574663 3.93722348646684 8.18180757002397 17.9180839581923
1.62952348535711 -1.36934736425226 -1.65542867833918 -6.15060117894953 -4.9302566354925 -12.7769801920111 -13.208792478388 -12.4636791055853 -6.68771818334406 -10.2939575021917 -13.4193027322943 -6.35864141637629 -4.49550512487238 -4.39612081701105 -0.58896330053156 2.61375352686102 4.73423501794989 7.6357195073908 18.2523995930498
-0.220283638347279 -6.21439183842052 -4.28146566044201 -10.0485383380543 -4.420044075359 -7.46336568485607 -13.9600430835377 -14.4640790332447 -10.2099439014088 -15.9328214038502 -9.42268956791271 -8.11227048527111 -13.6203976977955 -6.75253881107677 -9.18922055851329 -1.47745908390392 0.873084891926158 1.55611215938221 10.0469025265087
0.094253470680929 -5.22152907631614 -2.7210617759011 -7.14425666115501 -3.73480613014915 -7.43263633034446 -12.5051270224831 -11.6568623282693 -7.96099288246849 -14.487892220237 -9.86914260170677 -11.3956795432351 -13.401207039573 -6.19188506386497 -9.96260840676048 -0.999017784812235 -0.256488869406962 0.853969504616476 8.51144402243874
0.940764539892022 -4.9678524797613 -2.95043838674372 -8.86170089895075 -3.15132225210017 -6.37699020559138 -11.518198854273 -9.80857742482966 -7.24327552968806 -13.6647423570806 -7.56787956411188 -10.1811074083502 -14.0222481554205 -7.54989898855036 -11.1034230058843 -2.70900810415095 0.0194026166742489 0.581980817968194 8.09755622690374
-1.11278825239702 -7.0264254136519 -4.70822625593706 -9.99178414778276 -4.33602242903276 -7.12216477827592 -13.7631483598189 -12.5201483293013 -7.5086203141646 -13.1147718949751 -6.00464349226518 -4.5183859391646 -11.4287100358443 -5.00037675337358 -7.84916978315874 0.346733994917436 2.94406027360396 2.44974989457564 11.2106713728471
-1.45084811123935 -5.80890131863681 -4.19902468594638 -8.74207163724032 -3.12255335721103 -5.97007037076083 -11.9449677554044 -10.7691121188077 -7.5675797549161 -12.7770524111661 -4.54967165860263 -7.86509753140536 -10.9489064303311 -5.72275591763583 -7.75130892666903 -0.833660611239345 1.70175313082608 2.10156964388761 11.5992221745578
-0.424160896648061 -6.11312383304943 -4.37032788883556 -8.45320218693126 -2.18766683231701 -4.59579175602306 -10.0554551471363 -11.6827916492115 -6.9484147418629 -12.425215660442 -6.43816465031017 -4.77362531315197 -9.27596753727306 -3.53818029056896 -8.48704236637462 0.802502692829478 1.72915178645741 1.67667108882557 10.8868179928173
-1.43345062082464 -6.22299186533148 -4.6074389631098 -9.30236427133734 -2.7145995313471 -5.41436950510198 -10.6072158033198 -13.0368193799799 -10.112066190893 -12.9177455121821 -5.17530242746527 -3.2147273237055 -10.470880430395 -4.88206092661077 -7.53749839609319 -0.412624281102961 1.58202751333063 3.22868164235895 11.7588668649847
-2.95565877394243 -7.86727033094926 -4.33874783949419 -8.83104024366899 -1.89955220655962 -5.60066686110063 -11.2507332368331 -12.5345161958174 -8.19569096998735 -13.5345505280928 -4.63626180128618 -3.40220723585649 -11.7584999604659 -6.97142682508989 -8.01223264174028 -0.855898718400436 0.677712579206986 3.00476660294966 12.2922774748369
-0.518043388019908 -6.14222132075917 -1.94835459102284 -5.79969583858143 -0.258848060261119 -4.16433130611073 -8.28575121272694 -9.99010835994374 -6.52313410152088 -13.085571159016 -7.92001520503651 -5.45870386470448 -12.0396441112865 -6.12826906551014 -9.25100313533436 -0.861215461384166 1.23184980045665 2.18550313602794 12.9618269313465
1.24177011143077 -3.7379528652538 -2.0227200161327 -4.73932424892079 -0.766067184101452 -4.5041653286327 -8.70040861476551 -10.1476704250682 -3.85378805507313 -10.3844067226757 -3.14153448451649 -5.01212660182606 -11.0834557186474 -4.37751165736805 -7.2749115597118 0.234785400737415 2.75866349827159 4.03343614231456 15.0893038142811
1.71589177738537 -4.16077524531971 -3.34244066585194 -4.44742876399647 -1.21548181880604 -4.65601831782948 -10.0561857830394 -7.78405481685292 -3.52120882381092 -9.64309984553944 -2.21187311519276 -3.87664896358143 -10.5242434154857 -4.94592958797108 -8.5322981487621 -0.359316886555064 2.01916783939708 4.184324203838 13.1812071193348
0.856803772666236 -3.24185192801736 -2.17689335562966 -6.96027767874978 -2.46663868644021 -6.4464036247947 -12.1052037499168 -10.678112151406 -5.86779225089333 -11.4484940788963 -2.41469586112283 -1.831546904824 -10.7750531456687 -8.06095516898415 -5.99014485099099 -2.71808445670388 0.45809733650901 4.86819255135276 11.804948685386
3.06213201176037 -0.00497518886219339 -0.785727370869029 -4.60863577235829 -2.70496641505848 -5.84828649867665 -11.8035572658886 -8.6934345852245 -8.99203573573719 -8.92933546413075 -1.79729734767567 0.89916146885265 -6.86306845058094 -6.57553945888172 -3.83189092982899 -2.4697960506786 1.21465409885753 5.34522260319103 12.5310622562062
1.07839197678999 -3.72234731154008 -2.87700658278032 -6.0029354615645 -3.52670865492387 -5.66213422255083 -11.6066170258956 -10.2919312043623 -5.77153020338579 -10.700624517961 -3.13751225904985 -1.36552243666215 -9.77224927382036 -6.98249059156938 -5.97138410048051 -1.99429707960649 2.48150152726607 6.17083162827925 9.93254084153609
4.93936218781905 -1.51454387144609 -0.533289293809371 -4.3777850671248 -1.23167071775957 -5.9688495202498 -10.261131624742 -6.02976642088457 -6.41852412657304 -11.8732303185896 -4.63403354124589 -6.51166186766191 -12.6817191644148 -7.72303233580156 -9.63741336302324 -0.377544741197067 -1.65796885923906 1.87994541688399 11.244805951552
5.39059618169611 1.9257982080633 1.56466463262385 -3.40297719782049 1.06750658208674 -4.43545362299139 -10.5055010015314 -8.26024648492987 -6.74391385858709 -12.2666761571711 -5.50202199762518 -5.59537717645819 -12.2210886174982 -6.60288640802557 -9.08345243280584 0.293870717828923 0.325618535822088 0.954721242731267 13.1133148973638
4.06411238583652 0.883866986361419 -0.168192187222566 -4.54156903353604 -1.85927800265225 -5.54659108248624 -11.1597044858066 -8.55390957919034 -8.37228802767667 -13.7758314999667 -7.06888226595792 -6.65831593600186 -13.2492659482089 -6.99070576754483 -9.58840397921475 0.201604565707122 -0.74075917330655 -0.595295229825105 10.5527360049161
4.13325984261253 -0.838252951882101 -0.0694865486838587 -4.5892180702903 -1.92501824118874 -2.50297539450905 -9.99864952780984 -6.65238373496316 -8.54470246054909 -12.7043246529319 -5.48594849326394 -6.99477951743386 -13.8358210823753 -8.31400673606179 -10.3523120186546 -1.47580139853737 -1.09267800071023 0.454608986594462 10.7194758155129
3.66977510452271 -0.869812870025633 -0.396927738189696 -5.56688203811645 -1.63142671585083 -3.94735803604126 -10.5262726783752 -6.40621461868286 -7.40890398025513 -13.2097729682922 -5.74113359451294 -5.90877237319946 -12.9949521064758 -7.21590700149536 -9.41465845108032 -0.777157688140868 -1.9403561592102 1.02549848556519 11.3515664100647
2.91578803495927 -0.84643139405684 -2.40085186524825 -6.84749187989668 -4.24700893922286 -6.62896694703536 -12.4709412054582 -9.06139149232344 -6.69325604005293 -11.9850212530656 -6.48113407655196 -6.73759235902266 -14.3765617804094 -10.062692304091 -7.72320713563399 -4.61785282655196 -2.50086750550703 1.14644275145097 9.54962668852373
3.36025792902166 -1.90070169622248 -2.13831728154963 -6.59193819219416 -4.25586145574396 -5.63353365117853 -10.9794866388494 -9.02097528631037 -8.15079515630549 -12.9661104028875 -7.1451398676092 -6.73697488958186 -12.8792230432684 -7.5501577203924 -7.40103166753596 -2.96068781072443 -1.11841409856623 2.18509084528143 10.9367798024958
2.70537116310813 -2.9176890633323 -1.57387039878152 -6.17307923056863 -2.97282669760964 -6.12418053366921 -11.5795428536155 -10.2597224495628 -6.75532601096413 -12.5496260903098 -5.95977852561257 -4.97896454551003 -12.1507403633811 -7.23807976462624 -7.82628700949929 -2.13044998862527 -1.27369568564675 2.23409392616966 10.7964136817239
3.88469936197454 -0.348565561121159 -0.901648980920964 -5.51840160543268 -2.89394138509577 -5.72688434774225 -12.2384180849249 -11.1673598116094 -8.20979259664362 -14.0286803072149 -6.76591251546686 -5.302506906336 -13.0228247469122 -6.74614093953913 -5.60230205709284 -1.971358758753 -0.497287256067448 2.55933048074896 11.4873600179499
2.29292123967951 -1.47418958490545 -2.35412961786443 -7.20514280145818 -4.11786443536932 -7.50935727899725 -11.5168016607111 -7.1878622228449 -8.03124791925604 -12.8896501714533 -5.26700193231756 -3.25942403619939 -11.7720087224787 -6.40299779718572 -8.10567647760564 -3.2518385106867 -0.536878412420098 1.2724592035467 10.1481735056097
2.5098276311701 -1.62261675054377 -2.7743406122381 -6.81027315313166 -4.55599306279963 -9.5226487940008 -11.2126645868475 -6.2632264917547 -5.63041208440607 -11.2853746240789 -3.98909280950373 -3.98973749334162 -10.9499120538885 -4.47745798284357 -8.21584413701838 -0.358307821100407 0.446429269964046 2.97149373834784 11.184879320318
2.83562613400546 -0.735116473111241 -1.4573054226962 -6.33663319674405 -3.32763623324308 -5.38488911715421 -9.01913785067472 -5.48510312167081 -2.99297093478116 -9.79353283968839 -2.65980671969327 -2.80268239107999 -9.24815701571378 -3.25370549288663 -5.75683163729581 1.58882189663974 1.98765612515536 5.2745642748746 12.9286403742704
3.40560183958574 -1.11182465119795 -2.20597900910811 -6.573567052321 -4.33824219270186 -7.33096184297041 -11.5296675161882 -9.1947943167253 -5.26504005952315 -11.5131899313493 -3.89511360688643 -3.47976173921065 -11.4088274435564 -5.37651505036787 -7.32461037202315 -0.112702031569047 0.368411402268844 4.16906772093339 11.4619444413619
4.1644529429349 0.982142838564787 -1.22372302142056 -5.44288119402799 -3.82389506426724 -4.92590006915006 -9.39217242327603 -9.89321574297818 -5.66184290972623 -11.5719362172213 -4.30887850848111 -3.7966009053317 -11.2095781239596 -5.2274976643649 -7.04070147601041 0.375504883852873 0.809094819155607 3.38467541607944 11.6172761050138
3.39945667440241 -0.219520872289483 -0.515671079809014 -5.4228099042719 -2.90589744394476 -6.53234893625433 -10.5787833387201 -8.54293090646917 -6.49020606821233 -12.3365882093256 -5.35644370859319 -5.70378715341741 -11.8134310895746 -4.90553695505315 -7.61652595346624 0.120589906519111 0.992942506616767 3.11291092092341 10.3421503847296
4.01674465699629 0.230607076124713 -0.62632842497392 -4.5484113259749 -3.24887557463212 -5.5116681619124 -11.0282907052474 -7.68984885649247 -6.08565230803056 -12.0316094918685 -5.63707633451982 -5.86861129240556 -10.6684369607405 -3.4801568551497 -5.12734885649247 2.08743004365401 1.12058357758956 4.4114275412126 11.8055701689287
2.48445229963823 -1.40671438737349 -1.7312764601274 -6.13450140519576 -4.15555281205611 -5.18196959062056 -10.5643357710405 -8.5058011488481 -3.63124556107955 -10.3078546003862 -4.1139497236772 -3.52477736039595 -9.42973036332564 -2.7456807570024 -6.11419195695357 2.48949914412065 2.43048768477006 4.1928072495894 11.8217216058211
1.53158781745217 -2.67064645073631 -3.68060853264549 -6.58865716240623 -4.91758897087791 -6.86480691216209 -11.842351696708 -9.24342515251853 -5.05472543022849 -11.2629640319131 -6.25031449578025 -4.88704850456931 -10.1449029662392 -3.65121438286521 -5.13714005730369 1.77349684455178 2.67221663214944 3.93837282874367 12.9962217591026
0.766166565634986 -4.49442875602029 -5.25442898490212 -8.26145756461404 -6.4074574730613 -12.5745087883689 -14.244913222573 -12.9458791039207 -6.61078846671365 -12.5932351372459 -7.00054371573708 -3.53594792105935 -9.43428051688455 -2.94458592154763 -4.73502934195779 2.28497683785178 3.69229495308616 4.77877890846946 10.488081333854
1.55697941346602 -4.52171016172929 -4.44154620604082 -7.48584437803789 -6.48400378660722 -11.613072161241 -15.2311942620711 -13.3774230523543 -6.88925242857499 -11.7979514642195 -5.45964122252031 -5.55643725828691 -8.14793086485429 -1.6805007501082 -3.76956248716874 3.98808788819747 4.40849804444747 5.21670555634932 10.9338266806169
1.09226213801991 -3.46115506779064 -5.31088842045177 -8.74782956730236 -6.67815221439708 -13.0632134784352 -15.1592103351246 -11.3967992175709 -6.90121091495861 -12.055957924236 -7.10474790226329 -4.42035878788341 -8.10876287113537 -1.54973615299572 -4.14627278934826 3.5737475048412 4.75689779628407 4.30158697475087 11.4907306324352
1.4117505680431 -4.56506942402233 -5.42933868061413 -8.04814551960338 -7.7271826137196 -11.2586157191883 -14.8739225734364 -12.40763686787 -7.16796897541393 -12.4650652278553 -6.10382865558971 -4.41408561359752 -9.64148162495006 -3.36930678974499 -5.23128150593151 1.17527176250111 3.79032493938099 4.5506026874889 12.4072620998729
1.66263767589222 -3.53287318836559 -4.01608470569957 -7.79518703113903 -5.31484416614879 -10.1642990459095 -14.2218971599232 -10.7408504832875 -7.97966006885875 -13.2359867442738 -6.18454364429821 -4.3626613963734 -10.1599865306507 -3.3164139140736 -5.45096591602672 0.932100261341443 3.26628109325062 4.12777420390736 12.6774024616588
1.76891062476418 -3.69425084374168 -3.31114079735496 -6.62720372460105 -4.99260594628074 -8.65362431786277 -11.827160618522 -10.2931926467202 -3.8865535475991 -10.2580173232339 -4.0415714003823 -3.46792104027488 -9.18293835900047 -2.79531171105125 -5.19699742577293 1.75378344275735 3.95346758582375 4.27284548499367 11.6039774201133
1.7356278332797 -2.96649580868808 -2.7943022814664 -7.23047095212069 -6.48225432309237 -6.25930243405429 -11.3370593157682 -8.21626311215487 -5.84526663693515 -10.9540198412809 -3.26599722775546 -2.85171729001132 -10.0645297137174 -4.85754233273593 -3.77829199704257 0.419419947537509 4.45336312380704 3.48614091006192 13.835847083005
2.74208578629927 -0.590269712968308 -1.8046480699019 -6.3512789292769 -7.05751100019975 -5.79489579634233 -11.4793383164839 -7.74958100752397 -6.49857583479448 -11.0297285600142 -3.37298837141557 -3.23260560469194 -9.4383150620894 -3.23107209639116 -3.04725518660112 2.64119181199507 5.06481966538863 5.35647425218062 12.7698424772783
1.59075097170743 -1.7353121844205 -3.28656645688144 -7.68880721005527 -7.75137778195468 -6.85366888913241 -12.1298892107877 -9.90819235714999 -4.80385275754062 -10.615898808566 -3.7994105425748 -3.24554129513827 -8.90495749386874 -2.93729658993808 -3.41177817257968 2.75515202608975 4.91576890078458 5.0349343213168 13.6274798306552
1.7183575890281 -2.62730548165061 -4.06691310188987 -7.92621943733909 -7.28523967049339 -6.7859205939553 -12.6484675147317 -9.14123484871604 -7.77409884712913 -12.109538529136 -5.11208483956077 -4.35414263985374 -10.6952795722268 -3.80146548531272 -3.36619708321311 0.796658065102317 3.60183098532937 6.21828892447732 12.0137739441612
2.28446632732044 -1.96446555744518 -3.70750754963268 -7.61812728535045 -8.30759376179088 -7.91089004169811 -12.4703459132801 -9.47732871662487 -7.76564735065807 -12.8223890651356 -5.08497375141491 -4.84957831989635 -11.7414240230214 -5.89908164631237 -4.75378745685924 -0.82916396747936 3.49795109141957 4.10303741801869 10.8387985836376
1.7473650672219 -2.9024037621238 -3.11426060416482 -6.89973156668923 -7.16136830069802 -6.40272419669411 -12.3264760277488 -9.55181591727517 -7.50442402579568 -12.5986546776511 -5.49094288565896 -5.70068257071755 -11.3716782829978 -4.82251255728982 -5.12173931815407 -0.0161618492820033 3.00778968117454 4.75754649422386 9.20841128609397
2.28474040464921 -1.83713726563887 -3.49520878358321 -7.01832966371016 -8.10630802674727 -7.64466480775313 -12.4033031897111 -9.5723743872209 -5.21726612611251 -10.7087669806047 -4.80033497376876 -4.6796741919084 -10.8968754248186 -4.65625767274337 -4.55573849244551 1.21462817625566 3.79338832335038 5.88079543547197 10.6422485871748
2.88340517390858 -1.71458200107921 -2.25218537937511 -6.89773133884777 -6.57097962986339 -5.42484048496593 -10.0392375339161 -8.53230622898448 -3.74625161777843 -9.69640115391124 -4.04561761509288 -4.01294854771007 -8.48187593113292 -1.94373468052257 -3.89573625217784 3.36403032649647 5.35500189174305 6.74101683009755 12.9371795307506
1.31176320856268 -4.30151231939142 -3.6005597894842 -7.55831964666193 -5.65202959234064 -7.00358827764338 -13.2434564417059 -12.3568330591375 -7.2920823877508 -13.5132222955877 -7.1131387537176 -7.06148203069514 -12.4662767236883 -6.95864732915705 -5.47475298101252 1.39206067865545 1.77199498956854 3.49841348474676 13.6802019292658
2.4454443064603 -0.873947897824372 -1.79406050768765 -5.90024832812222 -6.44068602648648 -4.18180541125211 -10.5386016759005 -9.08251456347379 -7.95528487292203 -12.8269412907687 -5.83322791186246 -6.12849310961636 -12.1410358342257 -5.8079326542941 -8.48045615282926 -0.351210394772615 0.856934746828948 2.0115367976102 12.2960579005155
1.73226743177934 -2.93131632371382 -1.94478029771285 -5.79798121018843 -3.82098002000289 -4.60220522447066 -11.5031547026201 -11.5778006987138 -7.96230883164839 -13.3674487547441 -4.61244768662886 -6.90369982285933 -12.500417657332 -6.96963305039839 -7.03091997666792 -0.272411294416948 1.01187901930376 2.44378095106645 12.7074547334151
2.76868579170921 -2.1777081749656 -0.236317183754661 -4.68868496634743 -3.61102917411111 -3.23832752921365 -10.7173829338767 -9.61717846610329 -7.40943958976052 -13.5060105583884 -5.88979962088845 -4.87010433890603 -12.5665478966453 -6.75208904959939 -7.92544796683572 -0.40457012870095 0.00607249520041719 1.60418650887229 12.0473017432473
3.75441858118231 -0.573282987421209 0.631516664678401 -3.58749654943293 -1.24612882787531 -3.18157079870051 -9.76025274450129 -11.0545509164984 -7.60533025914972 -13.346222669428 -6.05947187597101 -2.85393026525324 -11.9023540323431 -6.25951650792902 -5.74767759496515 1.50052186792547 0.00267717188054917 1.75823900049383 11.6663353139704
2.03633685545488 -2.00691799684004 -0.521629376844928 -5.06275181336837 -2.66246609254317 -4.73539166017012 -11.5000324682756 -10.8728161291643 -9.0029221014543 -12.6506576971574 -4.47224621339278 -2.67235378785567 -10.7239685492082 -5.18850140138106 -5.7259388403459 0.933069185777143 -1.85957912965254 2.75095172361894 12.5733403726058
2.23415829918601 -3.54964182593606 -2.08870241858742 -6.79084704139016 -4.52870676734231 -5.29254648902199 -11.2398750565269 -10.6338894150474 -7.63778803565285 -12.3518974564292 -3.24311564185403 -4.59014055945656 -11.5928642533042 -5.31869623877785 -7.33443186499856 0.696862004019998 -2.22264597632668 0.968668720938943 13.0849187590859
1.81428826938976 -2.70803343166004 -1.18018804896962 -6.4429463039745 -3.02478681911122 -4.85804640163075 -9.94460188258778 -10.544257033955 -7.04204260219227 -11.4802445064891 -2.82174764979969 -3.54208456386219 -10.2680042873729 -5.83923803676258 -4.58740126002919 1.24641717563976 -1.79349409450184 2.20887101780285 12.5333992351185
0.876890095797453 -2.81881531802091 -2.15225228396329 -6.32053765383634 -4.79408082095059 -6.44880112734708 -11.5872269543734 -11.5002022656527 -7.1286469372836 -11.2368470105258 -3.15505990115079 -3.87447175112638 -9.98699006167325 -4.58848198977384 -4.53826912966641 0.912744435397062 -2.26411637392911 2.10100451382724 12.3805498209867
0.910320949554443 -1.59460000991821 -1.68531351089478 -6.74674730300903 -3.99150018692017 -7.41479616165161 -12.6323655128479 -9.85912637710571 -7.77964906692505 -12.2579930305481 -3.96419458389282 -5.24283151626587 -11.4395573616028 -5.63600854873657 -4.86976556777954 0.129284572601318 -3.08850221633911 0.765684795379638 12.3591348648071
1.54165885231712 -0.90999176718972 -1.18685486533425 -6.82834389426491 -4.15048935630105 -8.02327492453835 -13.2967372200706 -10.9472804329612 -7.09741356589577 -12.5638709328391 -5.13474610068581 -4.84199860312722 -11.1316447518089 -5.68544342734597 -5.61430886008523 1.07445761940696 -3.62763550498269 -0.262622382424095 10.5533427932046
1.86373294483532 -0.687473643909801 -0.298551906238902 -5.53913723338734 -3.61109196056019 -3.87142597545277 -11.3326152454723 -10.5720275532116 -6.70368610728871 -12.4226859699596 -6.29202305186879 -6.08690105785023 -11.6051715504039 -6.15263210643421 -5.98322521556507 -1.33380733836781 -4.07954250682484 -0.571997035633434 10.9972492564808
1.21383248242465 -0.745603934201327 -0.136261359128085 -5.6344894322482 -0.395409003171054 -4.89234580126676 -10.2816146763888 -7.29912222948941 -6.96580733385953 -14.0669578465548 -10.4075969609347 -7.13517798510465 -13.5554908665744 -6.98255957690152 -8.13153304186734 -1.74092520800504 -3.07767523852262 -2.15698088732633 8.44301567944613
1.77383218245073 0.300531248612838 -0.783968110518021 -5.22040762467818 -1.84876455827193 -8.55658354325728 -11.7295381025835 -7.01707663102583 -7.01838316483931 -13.9647542433305 -9.33497442765669 -7.70232595963911 -13.7655774550004 -6.01157774491744 -8.03255095048384 -0.500625749067826 -3.44692244096236 -1.78058828874068 10.9773925347762
1.39170578176325 -2.40420791452581 -0.757578581029719 -5.74867126291448 -0.329611509496516 -4.2829329664057 -10.358599394018 -7.62558051889593 -7.98375388925726 -14.6147048169916 -9.67656394785101 -9.40837928598577 -14.0933043653315 -6.83668014352972 -8.06908103769476 -0.904602735692805 -3.15263435190374 -3.25120994394476 9.87250450307673
0.919932452115145 -4.25359812649814 -1.70476618680087 -6.31738749417392 -1.1978215304288 -3.93288126858798 -10.8651322451505 -9.46913615140048 -9.23998919400302 -15.6129731264981 -11.0489110079679 -9.57927409085361 -14.4800957766446 -7.50706950100986 -6.72037402066318 -0.582419308749113 -4.56238451871005 -2.5650033083829 10.3766899975863
0.498760128021239 -5.56688890457153 -0.939716434478761 -3.31337366104126 1.11805334091186 0.0758627891540513 -7.90835580825806 -6.04904947280884 -2.64901552200318 -7.96539316177368 -0.142870044708253 0.337610149383544 -8.13185319900513 -3.09482393264771 -4.05323419570923 1.63523664474487 0.938009166717528 3.82310094833374 14.8825193881989
0.729318410700017 -6.15691205804998 -1.75575277155096 -6.54601117914373 0.536309987848455 -0.8118784124201 -7.53786870783026 -8.75004407709295 -3.45641156976873 -9.18498632257635 -4.96468374078924 -2.64976713007147 -11.0239183599299 -6.15593549554998 -5.18059179132635 -0.167135446721858 1.12112405950373 3.61041334325617 12.1180975740606
0.839301984960382 -5.45669372731989 -1.58294113332575 -7.26094635183161 -1.11999328786677 -1.6618710344488 -8.92098625356501 -9.64656646901911 -5.88036163503473 -10.8625050371343 -3.17794235402888 -2.43473251516169 -10.7919903581793 -5.88865287954157 -5.06175811940973 1.10445396249944 0.820136945897882 2.63553993051702 11.8785156423395
-0.465789751573041 -6.91865916685624 -2.41700358824296 -7.91418452696367 -1.16020007566972 -0.408718065782026 -7.23590465025468 -9.95889659361406 -4.72110171751542 -10.2976073785262 -2.78033633665605 -1.01257129149003 -9.41401477293535 -4.57448382811113 -3.39167781309648 2.57484631104903 2.13721279664473 5.09799675507979 13.4144053892656
0.00313613198020235 -5.48496391989968 -2.27065994956277 -7.06016304709695 -1.96265747763894 -2.65568688132546 -9.63497498252175 -11.5320945046165 -5.97447922446511 -11.1295771858909 -3.52435448386452 -2.40554573752663 -10.4862876198509 -5.56134560324929 -3.21294357993386 2.69909331581809 0.442142937400124 4.12736937782981 13.5093793608926
-0.984976196289061 -4.52166976928711 -1.37466087341308 -7.27174606323242 -3.7390998840332 -4.0177749633789 -10.1042675018311 -10.83874168396 -4.65620079040527 -10.1215938568115 -5.25990905761719 -1.44559516906738 -9.43701400756836 -4.41927947998047 -1.76320877075195 3.99316463470459 3.39707336425781 6.28297958374024 14.875294303894
-2.2630674275485 -7.65614718523893 -4.60904139605436 -10.1337625416842 -6.67321414080533 -6.52147692767057 -13.4068147572604 -12.1509668263522 -7.95620173540982 -12.0164338978854 -7.87374323931607 -3.14291781512174 -10.476532164487 -5.97300929156217 -2.43425005999478 1.69447880658236 2.348533448306 5.87480622204867 13.0749972430142
-3.16398504430597 -9.10553625280207 -4.65958479101008 -9.54154470617121 -4.80268934423273 -5.02625730687922 -11.4560020273382 -13.5610015695745 -8.5989520853216 -12.6922385996038 -6.17220380956476 -5.03184011632746 -11.5596206491644 -5.69673422033136 -3.25920751745051 1.99275132959539 2.50327417200262 4.91147920435125 13.1742131406611
-1.13542405041781 -6.29216423901645 -3.29655877026645 -7.14736977490512 -3.33617249402133 -5.4742149439725 -11.1762527552518 -11.5959228602323 -8.45836487683383 -12.5179142084989 -5.39780274304477 -3.55252304944125 -10.5433582392606 -4.1504901972684 -3.16813507947055 3.18932017413053 2.63847121325406 6.84844264117154 13.6145015629855
-1.41553064693104 -8.18763300288807 -4.84225794185292 -8.36507364619862 -4.53278299678456 -7.05591341365468 -12.3842024456371 -12.2346510540355 -6.92335077632557 -12.9670481335033 -10.0011286388744 -4.88195558894764 -11.5526384960521 -4.75440355647694 -6.00664850581776 1.68682340275157 2.84952977787365 5.09843877445568 14.0995192874562
-1.05215414220637 -8.2878566568548 -3.91585691625422 -7.85254438573664 -4.21404226476496 -5.9690147226507 -11.3557258432562 -11.8012576883489 -7.03759916478937 -11.8964267557318 -8.95672376806086 -4.66188390905207 -10.6088596170599 -5.03954084569758 -3.92503698522394 1.91549341028387 3.53340856378729 4.76954690759832 14.3083256894892
-3.40801392468539 -8.06738816174594 -4.25091515454379 -8.4303299036893 -4.06312714490024 -7.00416146191684 -11.813834771243 -12.5382495966825 -7.05121384533969 -12.62841759595 -5.76322899731723 -5.09609375866977 -11.1884323206815 -4.77318344983188 -3.43993721875277 1.45579756823453 3.29551447955045 4.82610167590055 15.0529436024753
-3.04168741052801 -9.90131418054754 -2.55049554651434 -4.496183794195 -0.399782579595392 -3.01325837915594 -9.9190582448786 -10.4431080037897 -7.38231889551336 -13.3758281881159 -7.07106630151922 -5.91080323999578 -11.3048748189753 -5.07884637659246 -5.75988618677313 2.63646276647394 5.00751836950129 2.50756414586847 10.5552688425237
-1.77906461195512 -9.12352796034379 -2.17610402540727 -4.00157018141313 -0.125593618913129 -3.5263256593184 -9.85219998793168 -8.37666936354204 -5.09838529066606 -11.7104382081465 -4.98077435926957 -4.34131284193559 -11.7932343049483 -5.0298656983809 -4.57290692762895 2.11726908250289 2.50573877854781 2.63367132707076 10.8698440031572
-3.05203847018155 -9.81666211214932 -2.93329838839444 -4.51519993868741 -0.615738192471589 -4.70963696566495 -10.627735415372 -9.52556637850675 -7.22680882540616 -13.2328112515536 -6.03498105135831 -6.53771046725186 -11.879782000455 -4.69734982577237 -7.41927746859464 1.08378001126376 1.96606036099521 1.13915606412021 8.87299796017734
-4.09290281642567 -10.491775191914 -4.00992170680653 -5.47066656459462 -0.841088927875866 -3.87076345790516 -10.8389870296825 -9.54945532191883 -7.46876303065907 -13.6516205440868 -6.25169721950184 -5.89227453578602 -12.3860928188671 -6.02056661952626 -7.13642469752919 0.651356064189564 2.97359784733165 1.5597766269337 9.32780297886242
-4.42081851092252 -11.1996690663424 -4.6835824879733 -6.31992739764127 -2.67995089617643 -5.70135897723111 -11.1820928486911 -12.2800180348483 -6.00626963702115 -12.0074884327975 -4.32629222002896 -5.71724719134244 -11.9406701954928 -5.32131404009732 -7.8219987782565 -0.198505583676425 3.04676896008578 1.74083500775424 8.80162125500766
-3.27679555199363 -9.93556706688621 -2.96938435814597 -6.58672635338523 -1.24646107933738 -3.96286122582175 -10.8936721541665 -8.96664731285789 -9.09059254906394 -12.564427540519 -4.42902295372703 -6.06897847435691 -12.3093082167886 -5.29923550865867 -8.01704327843406 -0.479886219718239 1.78144152381203 0.934569194100121 9.29988081671975
-4.34130495244807 -9.35037820989436 -2.21722047979182 -6.16957491094416 -1.40234392339533 -3.44711321050471 -9.28337877446955 -8.28693788701838 -3.8747426813299 -10.0232354944403 -3.96024339849299 -2.47623460943049 -8.61288660222834 -2.81823366338557 -5.03508585149592 2.80090791528875 3.51493722742254 2.73288709467107 11.2815774137324
-6.56114270470359 -10.0692928054116 -2.97722127220847 -8.78281667015769 -2.28859212181785 -2.63586118004539 -8.29371144554832 -9.19128682396629 -4.25655820152976 -10.3104770400307 -5.78197552941062 -2.55753972313621 -9.47433545372703 -2.98987843773582 -4.8496768691323 2.46123812415383 2.93099234320901 2.42187235572121 10.9055206558921
-6.53934687701139 -9.75247210589322 -2.71057910052213 -7.46270770159635 -1.54336756792936 -2.8033449086276 -8.11330622759732 -8.87140864458951 -6.50755518999967 -11.3764593037692 -3.65005320635709 -2.0933896931735 -9.78336924639615 -2.95158785906705 -4.5914365681735 2.57668095501986 2.65901738080111 2.15781575116244 11.0729587641629
-7.72064230658791 -10.3327963135459 -3.32880423285744 -7.80161116339944 -2.54311773993752 -0.650779940865256 -7.75507567145608 -7.98535750129006 -5.3740198395469 -11.1447889588096 -3.5731107971885 -2.92888281562112 -11.0789720795371 -4.3919470093467 -6.5658914826133 1.95149400017478 0.713781140067361 2.16661622307517 10.4667661406777
-6.86128669218584 -8.19680648283525 -1.72131782011552 -6.47501426176591 -1.21399741606279 -0.375235132737593 -7.44250541166826 -8.60050445036455 -6.63304381804033 -11.9949155374007 -4.03814368681474 -3.95522933439775 -11.305782846971 -5.84481292204423 -7.16808562712236 1.14886230988936 1.32578606172041 1.93510574861006 9.25998730225997
-7.21673884825273 -8.52741923765703 -1.94632449583574 -6.73026576475664 -0.791918901963669 -1.25977435545488 -8.63939586119218 -10.0782920403914 -5.9163333459334 -12.3967963738875 -7.0768386407332 -2.45448985533281 -10.9917327447371 -4.72445598082109 -5.59490313963457 1.05383572144942 1.01876339478926 2.12994083924727 11.2792256788774
-8.72911918813532 -8.72318733388727 -2.12498367482966 -7.73900306875056 -2.84310806447809 -2.2359074419195 -9.93454254323786 -9.90501869375056 -6.94200027639216 -12.6024102037603 -6.06206596547907 -3.34760368520563 -11.9648178880865 -6.75937545949763 -6.93887603933161 -0.00633323842829014 0.166218870336358 3.62955009287054 11.6213513547724
-9.64946187626232 -6.94357885013927 -1.48818410526622 -8.43373693119396 -2.2453671802174 -0.391925941814076 -7.31869519840587 -8.92177213322033 -4.99928487430919 -10.4348546374928 -2.16723836552013 -2.28117955814708 -9.69669355045665 -4.42176831852306 -5.33758367191662 1.57155786861073 2.07328020442616 3.16790090907704 12.4986938129772
-10.1669280919162 -9.20890692797574 -3.52403143969449 -9.16852645007047 -2.93289450732144 -2.67874983874234 -9.20020369616422 -9.14058379259976 -4.96909216967496 -11.8853481206027 -4.9564807805148 -3.31821517077359 -10.7053726109591 -4.81675414172086 -4.08385161486539 0.882050713625823 2.64272232922641 3.26487561139194 12.3702232447538
-10.66973064596 -10.1923403566534 -3.82640979940241 -9.99833248311823 -3.97842357808893 -3.81983898336237 -10.0741038149053 -11.1575732057745 -6.94006107503717 -12.3869776552374 -6.01074169332331 -3.8791727846319 -10.8426546877081 -5.41026256734675 -6.57528255636042 0.628202932531185 1.43718196695501 1.86266376321966 11.1686430150812
-10.7320360357111 -11.2252744848078 -4.09590856378729 -8.85872785394842 -2.94364492242986 -2.47232381647283 -9.08237592523748 -11.4923471624201 -7.57813398187811 -12.4842771703547 -5.42008916681463 -3.8291219884699 -11.1421922857111 -5.08516637628729 -6.21091977899725 0.138069707697088 1.3976674860174 2.57641657049006 11.6133828943426
-8.51680870923129 -7.85590859326449 -1.69212647351352 -7.74085350903598 -2.17984696301547 -2.95210762890903 -10.279442986575 -11.7340557185086 -8.41175003918735 -13.0388996210965 -5.95723267468539 -3.98276253613559 -11.5275871363553 -4.9967548457059 -7.18408509167758 0.0841358098116771 2.35448912707242 2.47082976427945 11.3153136166659
-9.02467475370927 -8.9070180459456 -2.89604697660966 -8.35829863981767 -2.99554954008623 -5.01905570463701 -11.5355790658431 -11.8992913766341 -6.38746772245927 -12.607320169969 -11.0846894784407 -6.0642388863997 -11.701241831346 -6.68315062956377 -6.91056762175127 -0.379100184007125 1.99767555757002 1.8534742788835 10.7822839216752
-4.19089708328247 -5.88203821182251 0.675262355804442 -3.97197351455689 0.777730846405028 -0.943613147735597 -6.51714525222778 -10.041641330719 -5.5196629524231 -12.0385094642639 -5.91683588027954 -5.56999406814575 -10.9984360694885 -4.05838212966919 -5.70680055618286 1.58105268478393 2.06441869735718 -0.471559619903566 9.71144857406616
3.19078347466209 -0.587405230782249 0.0900773741982199 -4.00641539313576 -1.54470541693948 -8.38895323493264 -8.26241209723733 -12.6289720795371 -8.08458998420022 -9.83321287848733 -4.85155775763772 -6.30526259162209 -8.61460974433205 -2.68362524726174 -7.04288962104104 0.808892224051736 0.399138424613259 2.41235062859275 9.77238366387107
-4.04951942617243 -5.17763221914118 -10.939549333399 -14.825068361109 -9.4081543749029 -13.8769329851324 -11.3126705949957 -8.37197578603571 -11.9829033678228 -5.0112923448736 -5.69414604360407 -3.75678337270563 -10.5124157732183 -5.72707069570368 -1.20253456289118 -8.11522377187556 -1.98304260427302 -2.30051506215876 8.41688644235784
-4.15127609426325 -4.22905586416071 -8.61411903554743 -11.2931961839849 -8.32972191030329 -11.2606663530523 -10.6847061937506 -7.09669922048395 -11.9390625780279 -4.43163536245173 -6.13220642263239 -4.3966870134527 -11.1293377702886 -6.82034156972712 -1.89377830678766 -8.02935074025934 -2.02256248647516 -1.4119515245611 8.57220222299749
-4.48568387465043 -4.78017850355668 -9.88819547133012 -13.0870346589522 -8.64241071180864 -11.5851158662276 -10.9422153993086 -6.82600446180864 -10.2012161775069 -3.89527936415239 -5.49727101759477 -5.34466214613481 -12.7076630158858 -8.53114743666215 -3.24611134962602 -9.95930524305864 -4.01249928907914 -1.75340886549516 6.63394217057662
-5.67962254610929 -5.95612706271085 -12.0037421139804 -15.516834154996 -9.51319302645597 -13.0129240902987 -11.8915804776278 -7.85950078097257 -12.7086333188144 -5.48357953158292 -6.00642193880948 -4.22679127779874 -11.1890982541171 -6.93439091769132 -1.90372075167569 -8.17953862276944 -2.99363888827237 -0.392019167813388 7.67452536496249
-5.75099654631181 -7.07363028959794 -14.0659856362776 -16.1735295815901 -8.77631278471513 -12.3951177163558 -9.73100181059404 -6.88868804411455 -12.2720765634017 -5.28003020720048 -4.73599906401201 -2.65043158964677 -9.83457656340165 -5.51781173185869 -0.603230433030561 -6.76160712675615 -2.05484099821611 0.0363436178727596 8.32255367799239
-5.50755685459484 -8.08382028232921 -15.3032645572316 -18.4611281741749 -9.1207312930714 -14.4266776431691 -11.0276469577443 -7.83764260898937 -11.9934920657765 -4.75734895359386 -5.05394929539074 -3.43270105015148 -10.5798606265675 -7.00998109470714 -1.20369332920421 -7.27440065037121 -3.16603845249523 -0.591682373393667 8.90711504329335
-4.5597129128196 -6.88478424765847 -13.8314471504905 -17.5397334358909 -8.24229004599831 -15.342742469094 -9.22246124961159 -8.85740807273171 -13.4384570381858 -7.26496079184792 -4.11185600974343 -5.46259453513406 -11.0333285591819 -5.95640900351784 -1.04315903403542 -6.90748741843484 -1.37731888510964 0.413374397971413 9.39195868752219
-4.39034831307151 -8.28152835152366 -14.4807471015237 -17.9750250556252 -8.75213992378928 -16.3227804877541 -9.39420878670432 -8.57559954903342 -13.8809202887795 -8.67307078621604 -4.21587931893088 -5.49914920113303 -9.7822455146096 -4.3156927802346 -0.903600571372291 -6.23864161751487 -0.0790575721047126 0.721050383827905 10.3244591973045
-5.34560472315008 -8.54318124597723 -15.0981643850153 -18.5088699514216 -8.88598710840398 -14.2947319204157 -14.4909942800348 -9.73263437097723 -15.0116279775446 -10.0483635122126 -6.74497873132879 -7.11865121668035 -10.4296653920954 -5.50932199304754 -1.35985452478582 -6.92228395288641 -1.80748826807195 0.227429563348945 9.73863619024103
-4.07274091893976 -5.89238203222101 -12.520197278803 -15.5778812235052 -7.89076650792902 -11.3451637094671 -14.5992206400091 -10.1841529672796 -13.434316999262 -9.00086439306086 -5.11932027990168 -4.04425275976008 -8.8084434335882 -5.20635450536555 -0.31012380773371 -5.16933477575129 -3.25913465673273 0.786771410161798 10.1889520818537
-4.27574651891535 -5.84815519506281 -12.7739002054388 -14.3031417673284 -7.52387350255793 -12.4881336038763 -13.7431213205511 -9.11481779271906 -12.5190707987005 -8.94248312169855 -4.5399848764593 -3.45544927770441 -9.37090986425227 -5.2186958139593 -0.248080426996406 -5.60896986181086 -0.417168790643867 1.35697252100164 9.37803441827947
-2.89518508911133 -5.66141090393067 -12.2376914978027 -15.1454444885254 -6.34715995788574 -10.2661033630371 -13.1871353149414 -8.92110977172852 -13.6613231658936 -11.1697784423828 -4.84341011047363 -2.62707862854004 -9.37773475646973 -5.63580093383789 0.29905548095703 -4.76450500488281 0.538921737670897 2.75582447052002 11.0430792808533
-3.29612417221069 -5.75251264572143 -12.9301516532898 -15.247091960907 -7.57585973739624 -9.40766592025757 -14.3734385490417 -11.6906477928162 -11.8372923851013 -7.36625356674194 -4.45318670272827 -2.29366178512573 -10.3127333641052 -7.36858434677124 -0.903839778900146 -5.59024496078491 -0.305872631072997 2.336780834198 10.8255632400513
-4.12053040591153 -6.42827538576993 -13.179547587308 -16.8419773968783 -8.09237221804532 -10.8721974286166 -15.5226681622592 -12.1141617688266 -12.9542858990756 -7.86362389651212 -6.35380105105313 -3.52917222109708 -10.4421780499545 -7.14407853213223 -0.676663676175203 -4.8928730877963 -1.58899239626798 1.77559729489413 10.7050473299893
-4.65483844930475 -5.20291317159479 -11.7946184938604 -14.5980166261846 -7.69021022970026 -12.0698336427862 -15.1649187868292 -10.4604872530157 -13.0242689912969 -9.12656963521784 -5.19555843526667 -2.70204532796686 -9.69548404866999 -4.90703571492975 -0.155132180994208 -4.79114521200007 -0.0992335146123722 1.83372699564153 10.1940127546137
-3.74592788002708 -4.20834929726341 -10.7976494529031 -13.0353260733865 -7.03359801552513 -11.0944557883523 -14.4382210471413 -10.1584072806618 -13.1228028037331 -8.95677001259544 -4.59987075112083 -2.39732749245384 -8.61640174172141 -4.61993224404075 -0.322746346213602 -6.59231765053489 -0.410602638938212 0.678754737160421 10.7939404747703
-4.01645923961292 -5.06703449596058 -11.7246863972057 -14.2894580494274 -7.80148578990589 -11.3246257435192 -14.2898013721813 -10.0513141285289 -12.1881339680065 -7.99852634776722 -3.78592945445667 -1.26095844615589 -8.54311825145374 -4.74094463695179 0.611356006969107 -5.84471966136585 0.768820988048208 2.86976741443981 11.9160511363636
-5.73293509049849 -5.31025900407271 -10.0084744886918 -13.7766763166948 -8.93702902360396 -11.0252267317338 -14.7453767256303 -10.6222802595659 -13.2747556166215 -9.0533353285356 -5.40976538224654 -3.02029242082076 -9.90380682511763 -6.0866490797563 -0.78077330155806 -5.10924543900923 0.00687013105912726 2.58796296553178 12.6074479623274
1.83311960046942 -0.760977536981756 4.67239019220526 -1.18484762365168 0.739262788945979 -2.50381353551691 -8.48212125951594 -6.56304815465754 -10.6422317331487 -7.51491048986261 -2.38339689428156 -10.1490600412542 -5.57506826574152 -1.91923597509211 -7.299031049555 -1.0570648019964 2.16186448877508 1.70877954309637 11.3131863767451
0.851064257188277 -1.60514683289961 3.66215472654863 -0.544414945082231 1.05376201109453 -2.04776615663008 -8.0495342688127 -5.63992542787032 -9.57497829957442 -7.32132381959395 -2.0712627844377 -7.83488888307051 -3.96978611512618 -1.35015911622481 -5.22564549012618 1.34541087584062 1.68527560667558 3.60668330626054 15.0765915437178
-0.537461020729758 -2.43607781150124 3.86875464699485 -1.34694740988991 -0.0868613503196016 -2.54965851523659 -8.19729874350808 -5.28233788230202 -10.3355147621848 -7.62817452170632 -3.29678604819558 -9.40855095603249 -1.44349739768288 -1.89288399436257 -5.65661690451882 1.29539038918235 1.26768805763938 2.32155539772727 13.9719670035622
2.28405114087192 -0.298319617184724 5.3515493479642 0.498160561648284 1.51493569287387 -2.60842589465054 -7.57006148425015 -4.95680693713101 -10.3371189030734 -7.2248084935275 -3.45426253405484 -11.1971900853244 -4.7677772435275 -4.12638358202847 -8.60280112353238 -1.4567420872775 0.00175591382113538 0.941777428713714 12.0067340937528
1.4905216217041 -0.779413986206055 4.39814968109131 -1.14695434570313 1.09907264709473 -2.73963241577149 -8.45789985656738 -6.07176475524902 -11.0596797943115 -8.20464210510254 -2.60749320983887 -10.1620796203613 -2.31972961425781 -3.38316993713379 -7.61516838073731 -0.752054977416993 0.361460876464843 0.488150787353515 12.4796816825867
0.367989479411733 -1.21271997798573 4.35058110844005 -1.67425829280506 0.675770698894155 -2.60909181941639 -8.4594107281078 -6.995532096516 -11.0572405468334 -8.04465967525135 -3.2292910229076 -8.52816110957752 -2.31931215633045 -3.92549044002186 -9.03806787837635 -1.33659464229237 -0.0397883068431497 1.28505796085705 12.3122348178517
0.0139385483481682 -1.65783154747703 3.81099474646829 -1.51830708763816 -0.0315326430580818 -3.23682248375632 -9.37346303246238 -7.69733273766257 -12.3865169265053 -9.00547826073386 -3.81111752770164 -11.5391086318276 -4.46706998131492 -5.32509457848289 -10.3001273848794 -2.73074185631492 -0.871681568839332 -0.330322621085426 10.6843787453391
-0.466163860667837 -1.79615043293346 3.81246544231068 -1.3728010524403 1.85042168010365 -1.73641990314831 -8.25116370807995 -8.01293014179577 -11.9218351710926 -7.03608916889538 -2.46337531696667 -9.69315551411022 -3.09348510395397 -3.42043136249889 -8.61977218281139 -1.37266372333874 -0.742002712596548 0.862668765674936 12.782756580006
0.110678126595236 -1.83112103722312 4.06706755378029 -1.86547810814598 2.31575243689797 -1.34592587731101 -7.39832265160301 -6.62670476219871 -11.2351184584878 -6.41117055199363 -2.26939351341941 -9.93150479576805 -2.20329816124656 -2.71967847130515 -8.74205548546531 -2.33784825585105 -0.0708213546059362 2.12020151831887 12.4532946846702
2.58670096830888 -0.531270451979204 5.19135432676836 -0.387256093458696 2.10629325346513 -2.21834892793135 -8.54571861787276 -7.75155205293135 -11.5100187735124 -6.8793100790544 -2.12544960542159 -10.7284025625749 -3.95904678864913 -3.94301170869307 -10.059810109572 -5.15523857636885 -1.10549301667647 0.584322504563765 11.4377365632491
1.58775187405673 -0.446254244717686 5.46716357144442 0.0118699160489157 3.20987559231845 -1.40863179293546 -7.30975102511319 -7.72295140353116 -11.1450056943026 -5.64955090609464 -1.83171032992276 -10.7883429440585 -4.04052876559171 -3.04042004671964 -9.32436894503507 -4.18653248873624 0.749430188265713 0.881092557040127 13.5738115397367
2.07169887369329 0.0376717740839183 6.07783386057073 0.88591930216009 3.12653991525823 -1.37651088887995 -7.21418407613581 -5.35059955770319 -10.7138502901251 -6.39237812215632 -1.69858577901667 -8.7650053804571 -6.65240314657038 -2.85892704183405 -9.20979145223444 -3.64399936849421 1.17927905862982 1.24949237650091 14.1000654393976
1.83372004248879 -0.890601322867653 5.34306128241799 0.619896724007347 1.36001475074075 -2.83572690270164 -8.48672978661277 -6.313903019645 -11.440331623771 -7.70461957237937 -3.87280766747214 -11.4502002455971 -7.04249303124168 -4.14879719994285 -9.61657826683738 -3.90038602135398 0.290154292366722 0.181540324471214 12.1184237740257
-0.288695898923006 -1.77246054736051 4.99610844525424 0.247471245852385 1.88932839306918 -1.80693587389859 -7.55041274157437 -6.50006636706265 -11.0482822331515 -6.87150725451383 -2.73994406786832 -10.8060623082248 -5.54001196947965 -2.75583609667691 -8.60366400805387 -2.79134139147672 1.97945061596957 1.6529373255643 12.4718712893399
1.11288041201505 -0.872360524264248 5.54921120730313 -0.186613377657803 1.72044915285977 -1.69060927304355 -7.61283903988925 -6.11202460202304 -10.7598727312955 -7.16002684506503 -2.89647131833163 -10.9301932421598 -5.90060072812167 -2.97000914486972 -8.37475996884433 -3.52981215390292 1.29100770083341 1.36078614321622 13.3679272564975
0.80139896219427 -0.968820840662175 5.52775356119329 1.33930942362005 1.7417027646845 -1.79374340230768 -8.18641498739069 -7.13862064534968 -11.1908705537969 -7.07431247884577 -2.32394626790827 -8.15638759786432 -5.30987766439264 -2.04383876973932 -8.22605159932917 -2.74941280538386 1.04693385904486 1.8150784665888 14.1246769124811
0.315932473269378 -0.893358984860505 6.00955506238071 1.05983467969028 1.34794159802524 -0.83085517016324 -6.41057852831754 -4.43688086596402 -9.71967391100797 -6.48921088305386 -2.46902731982144 -8.94237593737515 -5.31547049609097 -2.79958991137418 -7.50596503344449 -2.71504096117886 0.930295189944182 1.4419567194852 13.5445921030912
2.26749667254361 -0.532702836123381 6.13209494677457 1.0581746968356 1.6885457905856 -1.84411374005404 -7.28679982098666 -4.82630291852084 -9.35485592755404 -7.03937092694369 -3.23973790082065 -10.4849199381742 -6.03618756207553 -4.82139149579135 -10.1026987162503 -5.12008038434115 -1.1837629404935 -0.351077469912443 12.3831249150363
0.360471621426669 -1.87351618680087 5.07061566439542 0.525615588101473 1.47897519198331 -1.66091738614169 -6.8709717837247 -5.37949763211337 -10.8330708590421 -6.76559267911044 -3.1354867068204 -9.73682604703036 -7.04041300686923 -4.08510600003329 -10.8807374087247 -5.51397906216708 -1.00051699551669 -0.428058728304777 12.946078673276
0.38722597468983 -0.272127281535756 6.26802240718495 0.784129966389049 2.44465242732655 -0.836321007121693 -6.06897748600353 -4.29513372074474 -10.2320710528981 -6.15581334720958 -2.38371480594982 -10.332548271526 -5.58064664493908 -4.13960469852794 -10.6446553577076 -6.32838834415783 -0.351753364909779 0.897937644611705 13.5917404781688
1.1869028264826 0.0785005742853322 6.70831949060613 0.88645536249334 2.84210569208318 -1.08265703374689 -6.86715906316584 -5.28697794133967 -10.4080316370184 -6.26919000799006 -1.96010606939143 -9.27521722966975 -6.13221948797053 -3.97470300847834 -10.0685331171209 -5.20004671270197 -0.600395376032051 0.764539545232598 13.5854633504694
0.421204549616032 -1.15546705072576 5.85264490300959 -0.512232797796077 2.85873792821711 -1.19821836298162 -7.29575635736639 -5.69424917047674 -11.132262247259 -6.54851438348944 -2.79507924860174 -11.2899942571467 -6.89982511346991 -4.38621236627752 -11.1736402684992 -7.54846288507635 -2.27527524774725 -0.262574213201351 12.066751462763
1.75617511922663 0.460242349451239 7.08725174123591 2.3963566606695 2.79371364766901 -0.583235662633722 -6.78935138528997 -6.12190906351263 -10.563464086706 -5.73412982767278 -1.82399837320501 -9.85900585001165 -6.37317363565618 -4.03628627603704 -10.5589074308222 -5.17315761392767 -1.41862575357611 0.231700021570379 12.2778421228582
1.02486098029397 0.269470813057641 6.80829012610696 1.07601797797463 3.77675020911477 -0.235137341239234 -5.6854699828408 -3.7406285979531 -9.26172005913474 -5.11419999382712 -1.26713692925193 -9.87131440422752 -5.22010552666404 -4.43507706902244 -9.13766038201072 -5.04256760857322 -0.468297360160133 -0.358394024588844 11.7236892006614
0.438358107480134 -1.12578030499545 4.77033595171842 -0.604013642397796 2.62493876543912 -1.90607663067905 -7.8914548960599 -6.5327245798978 -11.3884603587064 -6.93424435528842 -1.88247509869662 -9.18538876446811 -5.6861326304349 -3.00660725506869 -8.35141774090854 -4.27450581463901 0.542802611264314 0.28477076617154 12.7435005101291
1.53099090402776 -0.735295945947822 5.49133426492864 -0.534717256372627 3.30313236063177 -0.299575502222236 -6.75792473012751 -5.99377601796931 -9.36490791494196 -6.05376403981989 -0.571202928369697 -5.92090194875544 -4.25927894765681 -1.56157844716853 -8.00437896901911 -3.9171559160406 0.77796394174749 1.88805991953069 13.3833163434809
0.0788976756009205 -3.43798808184537 3.37360878857699 -2.82376650896939 1.33031292828647 -2.27432803240689 -8.83199481097135 -7.2530649098483 -11.3878324421969 -7.51000384417447 -1.29476908770474 -8.44149569598111 -3.48904017535123 -1.05331400957974 -7.33070925799283 -2.13202265826138 1.41446896466342 2.2030126658353 14.7323162165555
1.46597498113459 -0.566995447332207 6.33479612523859 1.36947267705744 2.43799417669123 -0.838828867132012 -6.57354146784002 -3.96474439447576 -9.05557996576482 -5.86934644525701 -0.922653024846856 -9.4735124761408 -2.74523145502264 -2.15544301813299 -6.73760968988592 -1.70559675043279 1.95594137365168 1.85273569280451 13.6732460802252
0.603232366388493 -2.43705846613104 3.94162653142756 -1.21011831110174 1.72027872258966 -2.23863698785955 -8.39051725214178 -7.00390531366522 -11.1989984685724 -7.19549276178534 -1.68080426996405 -8.92349149530584 -3.74722768610174 -1.66331769769842 -7.23703481500799 -2.81890012567694 0.116024953668767 2.06488607580011 13.2376723116094
1.66398495760831 -1.17027789029208 4.35198182192716 -1.0276139346036 1.71083516207608 -1.7032902804288 -7.86979037198153 -5.94903117093173 -10.3960297671231 -6.4668229189786 -0.99551325711337 -8.45469218167392 -3.56286936673251 -1.43028765591708 -7.36170893582431 -2.61804705533114 0.441616717251865 2.72795361605558 14.216912690076
2.75704553777521 -0.752421587163752 5.09051874334162 -1.15066644495184 1.91226175481623 -2.40482255762274 -8.11061403101141 -6.77821466272528 -11.5891086751764 -6.99837800806219 -2.15502092188055 -8.51119348352606 -4.72622224634344 -2.81726571863348 -9.02588579004461 -3.95851632898504 -0.505700319463557 1.33877256566828 11.7239525621588
1.81975035233931 -1.30754991011186 5.62879232926802 -0.0876040025190861 1.34540228410201 -1.94003243879838 -8.29072709517045 -7.30849214033647 -11.7469000382857 -6.81619782881303 -1.89476533369584 -7.11898560957475 -5.41526170210405 -1.61284203962846 -7.74936814741655 -5.03116364912553 0.705542130903765 2.37981466813521 12.4122271971269
0.0733839121731847 -2.31529940691861 4.30527363690463 -1.29169406023892 1.18071995648471 -2.83672846880826 -9.28748454180631 -6.95560587969693 -11.9324659260837 -8.14670886126432 -3.4182619008151 -8.70415248003873 -5.62905253497037 -2.01598490801724 -5.57295931902799 -4.8703817280856 -0.399600401791659 1.8079515543851 11.7672930804166
0.971580401333895 -1.73500643643466 4.24361504641446 -1.44233714017001 1.4795092496005 -3.08157740506259 -9.51694117459384 -8.11672030362216 -12.7102566805753 -8.89838610562411 -3.87953005704013 -6.95210276517001 -6.56026850613681 -3.23226366910067 -8.4201489535245 -4.70585261258212 -1.02627955350009 1.06075657931241 12.6126798543063
2.76825366453691 -0.768040318922562 4.0512059731917 -1.48082603974776 1.44155631498857 -2.8264910177751 -8.83305038972334 -7.54670776887373 -11.943497319655 -7.97272743745284 -3.61671318574385 -8.95672096772627 -5.00010170503096 -1.35509171052412 -6.93553795381026 -3.15549530549483 1.32216964201494 3.27256713347002 14.6399527593092
0.428802230141379 -2.65421511910179 3.11057827689431 -1.47654940865257 0.384990432045676 -1.78873278877952 -8.65900065682151 -6.47096659920432 -11.4697821357033 -8.09923007271507 -2.45622088692405 -6.33050181648948 -3.78038241646507 -1.61144091866233 -7.89018656990745 -3.08486773750999 1.87761852957986 2.09352467276833 11.7695295593955
1.36500182585283 -1.68900284333662 3.88038554625078 -0.679355473951858 1.89957061247392 -1.60944923921065 -7.89304337068037 -5.65743622346358 -9.86251244111494 -6.79525169892744 -1.3220289663835 -3.03733620210127 -5.24183067841963 -1.04639229340987 -6.76729569001631 -3.45442184968428 1.839470057054 2.82604995207353 12.3426457925276
1.36942223635587 -2.86091872128573 3.52577046481046 -1.72125693234531 2.01678399172696 -1.2782923785123 -7.36864920529452 -5.52612944516269 -10.354050358859 -6.71351881894198 -1.14090414914218 -5.22744055661288 -2.41460677060214 0.472174921902742 -6.51659079464999 -3.84842558774081 2.30502442446622 3.59387902346524 14.7354364785281
2.24542242396961 -2.53879922520031 4.83646398891102 -0.622684418071401 1.48634916652333 -1.29608720432628 -8.07197183262218 -6.12198442112316 -9.64374726902355 -6.44355958591808 -0.95384019504894 -8.34441751133312 -1.79708856235851 -0.0223674167286276 -6.14638513218273 -3.03026002537121 2.94536787379872 4.27600199092518 15.4518032680858
2.34932429573753 -2.97747223593972 3.65741164467552 -2.46785156943581 1.19667441628196 -2.09226410605691 -8.54237549521706 -7.59165756919167 -11.1555785439231 -7.03626053550026 -1.44082825400612 -8.69272988059304 -2.86568825461648 -2.03513901450417 -7.17549889304421 -3.44877617575905 1.28107077858665 2.26728637001731 13.7509456374429
0.821355984427711 -3.44991476752541 4.20183388970115 -1.56623442389748 1.16861359856345 -2.17655737616799 -8.22847731330178 -6.31783850409768 -10.8999117157676 -8.06663115241311 -2.38989813544534 -8.28416998603127 -4.25255377509377 -2.36373503424905 -6.53141577460549 -3.00011427619241 1.14387337944724 1.91139619133689 13.8655025222085
0.491996903852982 -2.89637361006303 4.95819868607954 -0.716914991898971 0.540571351484818 -1.53041825727983 -8.04608712629839 -5.66050134138628 -10.0245073838667 -7.266605238481 -1.9815710587935 -5.28394875959917 -4.25105653242631 -0.893718580766159 -6.46358094648881 -2.94756303267046 2.01946653886275 2.53292383714156 13.8491403059526
1.43822296315973 -1.98986427133734 5.06723220998591 -0.622135084325617 1.20331199819391 -1.45536414926702 -7.51976577585394 -5.5262335950678 -9.65962592905218 -6.79594222849066 -1.74288741892034 -6.987554472143 -5.0229434186762 -2.21313087289984 -7.47134773080999 -3.86820785349066 1.61458595449274 1.18758400136774 12.9387756174261
2.66429029811512 -0.591269623149525 5.96290575374256 -0.183478485454213 2.27133642543446 -0.988839279521596 -7.09731591831554 -5.3389197696339 -9.81453050266613 -6.14035905491222 -1.83625901829113 -7.71963227878917 -4.67396272312511 -2.29676927219738 -8.00661195408214 -3.67970002781261 1.88580213893544 1.57027708400379 12.3542197834362
2.53142505992543 -2.45285743366588 4.0651384006847 -1.47263282429088 1.67529350627552 -2.24860137592663 -8.61950820576061 -8.7163614619862 -12.3043455470692 -7.45144408832897 -2.88190024982799 -7.0298094142567 -6.50796073566784 -2.35866302143444 -7.95313209186901 -3.67366737018932 1.88649994243275 1.99203163493763 13.7804723392833
3.58921697789972 -2.07861253565008 4.67421510869806 -1.67279168909246 0.915488035028631 -2.04217454736883 -8.39896699732 -5.89101907556707 -9.70362397974188 -7.07955095117742 -2.02968522852117 -5.1137115651911 -4.84432336633856 -1.80826684778387 -6.52443620508367 -3.1006385976618 2.23331907445734 2.23563650304621 13.5961754625494
2.80427296378396 -2.93189112923362 4.06211216666482 -0.985262558676979 0.823216750405052 -1.36220423958518 -8.11681811592796 -8.01448886177756 -11.4807879187844 -6.68841044686057 -1.47535960457542 -3.8816611029885 -4.97061602852561 -1.14127986214378 -6.49499957344749 -2.5567328192971 2.26008351065896 3.0753176949241 13.5920127175071
1.24535508589311 -3.12930159135298 4.34924645857377 -2.05915693803267 0.675088362260297 -2.41997770829634 -8.42715887589888 -5.4146504835649 -10.2525506453081 -7.7974744276567 -3.31680540605025 -6.44239096208052 -6.19903616471724 -2.32317785783248 -7.13942579789595 -3.18610815568404 1.67519517378373 1.81260438398881 10.7107724709944
0.864518885178999 -1.7769491629167 5.14279914335771 -0.557520146803423 2.16023612455888 -1.23309158845381 -7.01192688508467 -5.53362488313155 -10.3562319235368 -6.82642960114913 -1.72768997712569 -3.84814095063643 -5.37267708344893 -0.582056279615923 -6.73509239716963 -3.30977654023604 2.63121104673906 1.88741279081865 11.5307862801985
1.52261394153942 -1.23184353221546 6.17610591541637 0.25881427418102 2.91456550251354 -1.00855404246937 -6.72246509898793 -5.44729763377796 -9.87235981334339 -5.86806255687367 -1.24350887645375 -8.00748211253773 -3.76523167003285 -0.438731731068003 -7.01338917125355 -3.09843021739613 1.89236110340465 2.93041938434948 12.3314184535633
1.76413220492276 -1.45459872159091 5.38404530611905 -0.644994076815518 2.38177746859464 -1.79750185879794 -8.01387148770419 -6.82492381009189 -10.8851960268888 -6.8157284823331 -2.75892764004794 -10.2527039614591 -4.81173449429599 -1.65465670498935 -7.39849596890536 -3.68291407498446 1.15225857821378 3.11724251833829 12.5307499798861
3.18541043021462 -0.028615067221903 6.87997811057351 0.514016082070089 3.57543366172097 -0.293784210898661 -6.21683604500511 -5.12973315499046 -9.63695246956565 -5.90696627876975 -1.32868869087913 -9.40516192696311 -3.25254733345725 -2.28409106514671 -8.13090045235374 -3.19207103035667 1.39696781852028 2.48641293265603 10.9369539520957
2.74823262474754 -0.0435135147788301 6.54896809838035 0.525095722892068 3.05542638085105 -0.963538386605002 -6.48744509436867 -5.17231486060403 -9.43620417334817 -6.26051829077981 -1.52831576087258 -8.56689760901711 -1.96323321082375 -1.41408655860207 -5.99121592261574 -1.50322077491067 3.38839795372703 2.53270222923972 12.4363825537942
4.70387846339833 0.431037009846079 6.45947557796131 0.477877677570689 3.18056303371083 0.66166216243397 -6.22845739017833 -4.62777417789806 -9.44433110844005 -5.1459473956715 -0.383746086467397 -7.90901654850353 -3.68131536136974 1.07677179683338 -5.2404298175465 0.593577445637095 3.9410477291454 4.81456190456043 13.6214581142772
4.27696623368697 0.855874200300736 7.45700182481245 1.21984591050581 5.21634401841597 1.38247599168257 -5.17962346510454 -5.3153694673018 -8.20272336439653 -3.68998036818071 0.785601754622025 -6.38452992872758 -2.05730901197954 1.58232798142867 -4.18068204359575 0.974337716536088 5.84150614304976 4.95097937150435 13.9276625113054
4.78144051811912 1.04320599816062 7.28427865288474 1.16117169640281 4.97785165093162 1.12967946312644 -4.85683176734231 -4.63432238318703 -8.04076121070168 -3.41231653907082 0.209090016104959 -7.63364527442238 -2.66607973792336 0.401238224723123 -5.24885103919289 0.198263905265115 4.89906003258445 3.71099545738914 13.0559437491677
2.73063722957264 -0.316838585246693 6.56475225795399 0.788494743000378 4.21416155208241 1.22807184566151 -5.10713895450939 -3.32232984196056 -8.44858869205822 -4.12816556583751 0.600115455280651 -7.5572827685963 -1.53901036869396 1.65252558101307 -3.98583348881115 1.35949579585682 6.37689081538807 4.52976003993641 13.6110693584789
4.37801953229037 0.566255768862639 7.73780842694369 1.94101925763217 4.71050377759067 0.77423687848178 -5.20178011980924 -4.82562808123502 -8.82994441119107 -3.88849810686978 -0.122949400815095 -7.61481455889615 -1.82975749102506 0.874834260073577 -4.55678538409146 0.0992223826321705 4.78372403058139 3.4671728220853 12.0915577021512
4.51749832846902 0.49899323203347 7.54633839347146 1.48210365988992 3.74192745902322 0.740211798928001 -5.78595893166282 -4.48756758949973 -8.97029082558372 -4.53436820290305 -0.0646301963112563 -8.28647200844505 -3.07745711586692 0.412395789406517 -4.48587004921653 0.421087577126244 3.96888668753884 3.94342167594216 12.4787739060142
5.41603184613314 1.18742180737582 8.29148198041049 2.67916108044711 2.80959797772494 0.730567940798672 -5.52393721667203 -3.16214369860563 -7.84319876757535 -6.81986044970426 -0.50557135668668 -4.74024771777066 -4.08178900805387 0.611776360598476 -3.4270114811984 0.00958825024691379 4.70573235425082 4.2997951594266 12.9620733347806
5.02195153669878 0.0387638612227015 6.93008695082231 1.17006383375688 1.84023366407915 -0.39645876450972 -6.24455179734663 -3.409100671248 -7.88503756089644 -5.69208635850386 -1.49885859055953 -7.04693140550093 -2.79072489304976 -0.76426996751265 -5.63435663743453 -1.69929804368453 3.41756043867631 3.47355256514116 11.6127489610152
4.75305017124523 -0.221131003986706 7.05354150425304 1.23052533756603 2.75217565189708 -0.129681266437878 -6.11360803950917 -4.74562326778065 -8.58193079341542 -5.03167597163807 -0.459807075153698 -7.92655817378651 -4.84556833614003 0.198861442912708 -5.59270349849354 -0.711691535602917 2.8526290286671 4.1041520465504 12.4009426463734
5.59446776129983 -0.191655514457008 6.91273939826272 1.07148611762307 2.51860010840676 -0.373765347220679 -6.22564065239646 -3.86060654900291 -7.89215600273826 -5.73421609184959 -1.57789551995017 -8.47372185967185 -3.37144791863181 0.285351397774438 -5.0603307463906 0.186974169991235 2.9654899857261 4.28013384558938 12.748096110604
2.68852278102528 -1.13846543918956 5.89987894405018 0.510712112079968 1.75629278529774 -0.636289154399524 -7.13377717625011 -5.2855620731007 -9.77533677708019 -6.28365853916515 -1.50862458835948 -7.01328805576671 -4.15325502048839 0.885530913959851 -3.36216882358898 0.253008330952039 5.53206583369862 4.72086759914052 13.3411192547191
2.42161459489302 -1.48672776655717 5.77389330430464 0.451308198408647 1.56913275285201 -0.347970060868697 -6.87050157026811 -6.55713754133745 -10.4739046616988 -6.04870896772905 -1.30286698774858 -8.11353784040971 -4.23185067610307 0.578604646162553 -4.40247827009721 1.36756987138228 4.24859995408492 5.7846793608232 12.7615894751115
2.73895637338812 -1.04648883992975 4.37126914804632 -0.875042993372137 0.384009283239191 -1.46239193136042 -7.77247722799128 -6.142403680628 -10.5424815004522 -7.69085605794733 -2.54791744405573 -8.28197963887995 -6.94564541036432 -1.68083675557917 -6.24291141683405 0.203661840612238 3.35268203561956 2.30452243631536 12.4258064443415
2.45547937913375 -0.461204771562056 5.6604211287065 0.310056443647905 0.839196916060015 -0.56619477705522 -7.17630410627885 -5.29342866377397 -9.31792664961381 -5.42212892012163 -1.49664330915971 -8.46421075300737 -5.2848799272017 -0.612364058061079 -4.57363343672319 1.91645979447798 3.49001764817671 4.31634211106734 13.3125016645952
2.86732935471968 -0.506003622575239 5.53564047379927 -0.365985159440473 1.60393976731734 -0.760571722550825 -7.30560040907426 -5.50256658033891 -9.78653836683793 -5.96315122084184 -1.48676801161333 -9.96200490431352 -5.32731557325883 -1.6954948945479 -5.45433927015825 0.417347665266558 2.16945910020308 3.069647546248 13.0136630491777
2.27877416610718 -0.466608142852785 5.792493724823 0.803020381927489 1.85198011398315 -0.133930301666261 -6.84100732803345 -4.21573457717896 -8.20845804214478 -5.80971918106079 -0.370781040191652 -5.48728380203247 -4.32061204910278 0.111846828460692 -4.15909585952759 2.42907514572143 3.42710294723511 4.37349786758423 13.9381660461426
2.04696159362793 0.0591171264648445 5.81812171936035 0.441838073730469 2.49833755493164 0.322514343261719 -6.55893821716309 -4.42519111633301 -8.36653823852539 -4.70142478942871 0.816757965087891 -4.0029727935791 -3.33062286376953 0.643006134033204 -3.09945411682129 2.65182094573975 4.507200050354 4.62966613769531 15.4448287963867
1.83120079040527 -2.25177459716797 4.93548412322998 -0.294710922241212 0.343390655517577 -0.748850631713868 -6.90309600830078 -3.49334411621094 -6.90210227966309 -5.75349311828613 -0.772671508789063 -7.04803733825684 -2.45527534484863 1.59118957519531 -1.28366165161133 4.48659915924072 5.67322750091553 6.0640775680542 16.174701166153
2.06071288368919 -2.03351776816628 4.22837073586204 -1.25241654135964 0.875043938376688 -0.956130912087179 -7.19448273398659 -4.30219452597878 -7.68268959738991 -6.45650284507058 -0.229030539772726 -4.71563713767312 -0.972913672707296 2.70012767098167 0.23752600929954 5.14664656899192 7.33096320412376 6.61694056771018 16.4772179820321
2.1536642334678 -1.48185288689353 4.50333464362405 -1.4212812163613 2.5763126633384 -1.03728997490623 -7.51897942803123 -7.03203141472556 -10.242171642997 -6.2756856658242 -0.782485363700172 -6.25819718620994 -3.88697564385154 0.926680209419946 -2.55118310234763 2.16941893317483 4.64507353522561 5.71372664191506 14.9046648762443
0.835712944377551 -2.13305422176014 3.82073167454113 -1.304223502766 1.00375608097423 -1.81646105159413 -8.55474420894276 -6.69541498530995 -10.6514525066723 -6.92099520076405 -1.60778375972401 -5.42503496516835 -5.12208505977284 -0.0600790630687378 -3.45922228206288 2.81267980228771 4.4049411166798 4.51398328434337 14.2142382014881
1.69274178418246 -2.52664336291226 3.93393555554477 -1.45532950488004 0.956217202273283 -1.88022383776578 -8.2635837468234 -5.22080954638394 -8.1180644902316 -7.34085616198453 -1.55888136950406 -8.19269332018765 -5.17054137316617 -0.2542949589816 -3.08061369982633 2.15040818127719 3.60938874157992 5.17157498272983 13.6996225443753
0.602375498684971 -2.66790915402499 3.5309948834506 -1.68361807736483 -0.657001027193935 -1.77566481503573 -8.22198630246249 -5.5247969714078 -9.52710677060214 -7.02477599057284 -3.0678992358121 -9.12359763058749 -4.40524626645175 -0.673652180758388 -2.90862418088046 2.03263901797208 4.52595089999112 4.06388520327481 11.6265373143283
0.566759256883103 -3.25026688142256 3.46691432432695 -1.5236776785417 -0.931697698072952 -2.90366730256514 -8.874152989821 -6.16393837495283 -10.838975758986 -8.42367729707198 -4.30905518098311 -9.69181427522139 -3.39055428071455 0.24160972075029 -3.01273521943526 2.9553844018416 4.80323138670488 3.33570971922441 12.3788758798079
1.92996697859331 -2.4846887068315 3.82942395643754 -1.26116842790083 -1.23206991715865 -2.96369070573287 -9.36766333146529 -6.71179861588912 -11.1870660261674 -8.3076924757524 -4.53642744584517 -8.06640905900435 -4.5614652113481 -1.07382673783736 -4.45435995622115 2.01889329390092 4.65538316206499 3.44862943129106 10.2396421952681
1.87160504948009 -1.80922304500233 4.38101781498302 -1.14331804622303 0.637575279582631 -1.86490045894276 -7.58859430659901 -4.35701547969471 -8.67209612239491 -7.47378145564686 -3.78582559932362 -6.72231661189686 -3.19018350947987 0.996660362590443 -2.38924394954335 2.96094430576671 4.24958528171886 5.28147233616222 12.1301123012196
1.49155206680298 -2.05077962875366 4.70695848464966 -0.554970073699952 0.889730167388915 -2.04677228927612 -8.29152517318726 -6.03053312301636 -10.4535258293152 -7.50232343673706 -5.42845754623413 -9.08398275375366 -4.01367788314819 0.0295903205871575 -3.96332578659058 1.216685962677 2.31859178543091 4.58966226577759 13.5147673606873
1.8558780930259 -1.29460408470847 5.22497008063576 -0.379679463126443 0.497163035652854 -2.72184636376121 -8.92346646568992 -5.97195126793601 -10.8192985274575 -8.36446645043113 -2.53570821068504 -7.162926457145 -3.68599965355613 -0.90582730553367 -5.23983075402 0.499335505745627 2.53268740393899 3.48608324744485 14.0763423226096
0.829276119578967 -2.74803062785756 3.6933088649403 -1.89602943767201 -0.777583087574353 -3.46862312663685 -9.63650795329701 -7.4325685154308 -11.8563241611828 -8.32329079021107 -3.37368103374135 -10.3417539249767 -3.97295471538197 -0.714762653004041 -4.43184944499623 1.39792922626842 3.15905479084362 3.90186694752086 14.9315748561512
-0.880661383542147 -3.26163901415738 3.91327248486606 -1.40035475817594 -0.641363516720858 -2.39289321032437 -8.96594275561246 -6.81899298754605 -11.1859535130587 -7.63193358508023 -1.71899832812223 -8.64674223986539 -2.96299971667203 0.128114327517423 -3.49288596239957 2.45859681042758 4.25712357434359 4.30628453168002 14.5298968401822
1.49927153153853 -1.18605981306596 5.45355238481001 0.126922746138138 0.487808366255326 -0.182258467240768 -7.19379411177202 -5.60224519209428 -9.64273629622026 -5.67507920698686 -0.202773909135299 -6.33026299910112 -2.27152047590776 1.70610823197798 -0.998868803544479 5.53258814378218 3.82996191544966 2.65684713883833 15.4357758955522
3.03426156477495 0.136882643266159 7.00852189497514 1.62315354780717 2.28745446638628 0.625427107377487 -6.5184346632524 -6.50870527787642 -10.1092721418901 -4.98059668107466 -0.338047166304154 -7.0895787672563 -3.24898161454634 0.216504911942916 -3.21719564958052 3.09994206862016 2.01656899885698 2.49788842634721 14.1778310342269
1.19317189996893 -1.25195749456232 5.35923425501043 0.493337076360529 1.9432748967951 0.770018976384943 -6.11652620488947 -3.54261263067072 -9.13061769658869 -5.2481199091131 -0.953604299371893 -6.5736985986883 -2.11732347661799 1.49128667658026 -2.09190996343439 4.20506421869451 2.92768709009344 3.8080619985407 13.7731103116816
3.00193184072321 -2.38317519968206 5.87152355367487 0.204364473169502 0.86972778493708 1.10216682607478 -6.10510665720159 -3.73595077341253 -9.22497207468206 -5.36351424997503 -1.13677245920355 -8.21153861826116 -2.18802291696722 1.42405479604548 -0.513889616185967 4.68708198720759 3.71208065206354 4.49190490896052 13.4064499681646
0.163619084791705 -2.26578612761064 5.1864462332292 0.276009602980182 1.11174301667647 0.239481969313189 -6.89256949858232 -3.25766845182939 -8.59360022978349 -10.5628957314925 -10.527186350389 -8.84781928495927 -3.45067305998369 -0.698132471604779 -3.38326735930009 2.40207485719161 3.08776764436202 3.9160719351335 11.6649508909746
-4.28028703169389 -2.15694833235307 4.44987082047896 -1.05128503279252 2.52381109757857 0.00443243546919447 -6.25411248640581 -3.50579095320268 -7.5152437730269 -4.50751519636674 1.04537748856978 -2.45856309370561 0.521013017134234 2.62705301804976 -1.75436425642534 4.08229994340376 5.80156492753462 5.27942156358199 13.7483665899797
-6.08076963424683 -2.24593839645386 3.33765592575073 -2.40114507675171 2.01205911636352 -1.87153539657593 -7.73989210128784 -5.34203062057495 -9.40123662948609 -6.39494047164917 -0.631259059906007 -4.6931887626648 -2.01586446762085 0.456099414825438 -3.20406064987183 2.91736974716186 4.57806577682495 3.35406579971313 12.5456398963928
-7.41830455606634 -3.08099567239935 2.60762203389948 -3.07819186990911 1.93791187459772 -2.24101650064642 -8.24092113321478 -5.93415462320501 -9.32063113992864 -5.34170924966985 -0.185960882360284 -4.83680164163763 -0.971378439122979 1.36244381124323 -2.25268565958196 3.16674125844782 5.18016517812556 3.93587768728083 13.4550594156439
-6.34075501181863 -3.62588265158913 2.17207953713157 -3.29788162925027 2.15774199745872 -1.01419403769753 -7.28408577658913 -4.83125260092995 -8.17456009604714 -4.53328087546609 -0.770480658791282 -4.49401238181374 -1.91630699851296 0.437805626609109 -2.1960654518821 3.61932894966819 5.33398101113059 3.80185267708518 13.6324333884499
-7.05448195717551 -5.27437445900657 1.26082375266335 -2.59904906532981 0.662070777199485 -1.45772788307884 -8.71007201454856 -5.80175635597923 -8.42249915383079 -5.83889052651145 -0.951734993674538 -4.18154380104759 2.30107643821023 3.59399464347146 1.13973572470925 5.94496205069802 6.90666249015115 7.14945271231911 16.3507790825584
-7.67313501184637 -4.40608522241766 1.8117091959173 -3.65020295923406 1.11033514196222 -1.11483308618719 -8.03730699365789 -5.24211618250067 -9.59960672205145 -6.72728273218328 -1.59423372095281 -5.14818116968328 1.14493826085871 3.3043496912176 0.247481138055974 6.90227297002619 6.59734609777277 6.86591318303888 17.1418006723577
-4.35729983936656 -2.74011806141246 4.35301586497914 0.452793086658826 1.46808239329945 0.646451915394177 -6.24220660816539 -2.59254077564586 -7.36173823963512 -4.63083461414684 1.48056026805531 -2.37984470020641 2.41949077952992 5.51725098003041 2.99816891063344 8.74857612956654 8.81897255290638 10.9077472339977 17.8156057845462
-4.58724028847434 -1.46242339394309 4.36253826834939 -0.652044365622782 1.79470627524636 1.09742348410866 -6.36033065102317 -3.78285605690696 -6.19831664345481 -4.51904876015403 2.12494652488015 -0.196846077658915 2.65660851218484 4.88638298728249 1.69455902793191 7.72310059287331 8.95303337790749 9.71061794974587 17.9167922637679
-1.13443252390081 1.26570060903376 7.98632744008844 2.83534172231501 4.90628364736384 2.65441635305231 -3.87232848947698 -1.45553275888616 -4.28882667368109 -3.2330062085932 2.39444854909723 -0.325577467138118 2.99199321920221 4.34643295461481 1.66828277761286 7.73723247701471 8.91812732869928 8.90151146108454 17.2612623279745
-3.43590768467296 -0.857284866679798 6.19176546443592 1.94985929835926 4.55601946223866 2.67379919398915 -4.03291352878917 -1.62173303257335 -5.08696969639171 -2.01226266514171 3.54079500545155 -1.4351600040089 3.06498686183583 5.21697775233876 0.86954084743153 6.31889120448719 7.47519651759755 8.5234753261913 17.2218279014934
-7.84617496837269 -5.81649090160023 2.18517993580211 -1.68289829600941 1.52651523243297 -0.881109965931284 -7.8896091114391 -6.76669956554066 -9.62693477977406 -5.5526778828014 -0.404165996204721 -4.38720203746449 -2.45582081187855 2.7566482890736 0.0242149699818022 5.85539363514293 7.86287711750377 8.30828117023815 13.6900365222584
-3.2506199576638 -4.10623366615989 1.82346337058327 -2.26887709877708 -2.23406035683372 -3.90860373757102 -9.90362174294212 -6.52672774574974 -10.432758400657 -8.54533583901145 -2.76131255409934 -6.50038535378196 -2.19206816933372 1.09409516074441 -1.52729422829368 5.36530869223855 4.03028385855935 4.68755524375222 14.2411536476829
-2.40070421912453 -3.9987304947593 2.34217564842918 -3.29271776892922 -0.333794429085472 -2.8904712937095 -9.26359255530618 -6.14672358252786 -10.5703228256919 -9.2918155930259 -2.01005823828957 -6.40887720801614 -2.277067973397 0.730614826895973 -1.64338190772317 5.07690350792625 3.48114411614158 5.54080502770164 13.3898331382058
-1.34539971785112 -2.67201028303667 3.82517351670699 -0.521188597245651 1.73553099198775 -0.394035200639205 -7.57004533247514 -5.17439637617631 -8.60092149214311 -6.22677026228471 -2.52791390852495 -7.48434815840288 -3.21031938032671 0.773285050825638 -2.2607687516646 4.23973002000288 3.00556768937544 5.89486422105269 13.5656629995866
-3.40833191438155 -2.50822166963057 2.72488685087724 -1.92931847138838 -1.11390404267745 -1.28089432282881 -7.81592468781905 -4.3164797262712 -8.2240610556169 -5.69918732209639 1.05265326933427 -3.0473089651628 1.57352729277177 4.82290549711747 3.69176955656572 9.75875468687578 9.60361762480302 9.26723285154863 17.800943986936
-3.00788262107156 0.117689583518288 3.72064254067161 -0.906432654640891 0.23632285378196 -1.72168877341531 -7.61386063315652 -5.33600762107156 -8.00873520591042 -5.34846832968972 0.885607216574929 -2.27984383322976 -0.228791739723899 4.12657496712425 2.94699809334495 9.60540721199729 7.60806128761985 8.32791087410667 14.4332413413308
-6.17274702245539 -5.82671964818781 0.387603395635431 -5.10951841527766 -3.53046453649348 -6.34211958104914 -12.9557422464544 -11.0847209757025 -14.7677482431585 -10.2785571878607 -6.89060438329523 -11.0046027963812 -10.1383956735784 -4.52746999913996 -5.54717863256281 1.06670533960516 -1.28300512487238 -0.690620786493476 7.95263730829412
-5.30094189210372 -1.74230236573653 2.04645495848222 -2.7271408514543 -1.46082539124922 -3.14861340089278 -10.4315437750383 -10.6023926214738 -13.6608337835832 -7.61648792787032 -8.93229336305098 -6.83829540772872 -1.28258366151289 -1.16564983888106 -2.03542179627852 3.16940074400468 4.76636081175371 3.22409873442216 14.1844683213667
-3.76473026275635 0.403534126281738 3.29341239929199 -0.94038372039795 0.789585304260253 -2.271116065979 -8.44002513885498 -10.5469968795776 -12.3796918869019 -5.84326152801514 -11.5860288619995 -7.92487697601318 -5.06830387115479 -4.094602394104 -5.93895130157471 0.393390846252441 1.04719181060791 0.171007347106933 11.476650428772
-4.57736134095626 -2.96839832826094 0.271212343736128 -3.58564686341719 0.541647676988081 -0.798903699354693 -6.54552769227461 -8.81861233277754 -10.705157514052 -5.06395268006758 -12.4439041571184 -9.61294865174727 -5.38944935365157 -3.48440670533614 -6.40533566041426 0.137572054429487 1.58817553953691 1.02063823179765 8.8767898126082
-3.86447852741588 -2.5046686519276 1.9648080479015 -1.86579459797252 1.45932442058216 -0.993882595409048 -7.56122153889049 -8.14389938007702 -11.7878412593495 -5.7324747432362 -12.6564192165028 -6.95254081379284 -4.75875610004772 -2.49378150593151 -6.22118514667858 0.29444557536732 0.650934756885874 2.92782360423695 9.78592163432728
-2.65639897259799 -1.6655027476224 2.6130559834567 -0.341627320376311 2.23301676836881 -0.475074967471038 -7.19993992718783 -8.34165974530307 -10.6716348734769 -5.97714253338901 -11.9081308451566 -6.75878926190463 -3.89647503766147 -2.12519474896518 -5.39086552533237 1.25563792315396 1.74877146807584 2.52717665759 9.98603419390592
0.223288839513604 0.86822444742376 5.44450694864446 1.72027713602239 3.91766959970647 1.93651897257024 -5.59204929525202 -6.4143835848028 -9.46760433370417 -2.9518591707403 -8.31766956502741 -6.05777042562312 -3.31864612752741 -0.0915591066533885 -3.00711124593562 3.64932758157903 4.49498969858343 3.9191706830805 13.6716936284846
-1.89865506779064 -0.90891660343517 3.55247770656239 -0.583931099284779 2.07133280147206 -0.165773521770131 -7.34734738956798 -7.16690648685802 -10.7589875568043 -4.8793717731129 -12.2947923053395 -7.89288915287365 -4.30794538151134 -1.46702207218517 -3.0647031177174 4.14578234065663 3.76630865443837 2.43200861323963 11.3789695392955
-2.08550060445612 -0.973962671106513 2.63781177347357 -0.77936733419245 0.931339376622979 -0.411821252649482 -8.27093303853815 -8.34136379415339 -11.9294298952276 -5.5565394228155 -12.4284247224981 -8.62614238912409 -4.5376070802862 -2.12532222921198 -3.83483303243464 3.11472141092474 2.64938937967474 1.84360896890814 11.6208754712885
-3.03907120444558 -0.981740119240502 3.21371924660422 -0.983687522194604 1.11689460060813 0.136298058249732 -7.37275231101296 -8.49231064536355 -11.2790709755637 -4.98511994101785 -11.6902266762473 -8.87415993430398 -4.62790024497292 -2.02641403891824 -4.18532669760964 3.18930041573264 2.90390860817649 2.21644866249778 12.1012524344704
-4.60383970954202 -2.25933630683205 1.43850533745506 -2.44434912421487 0.206943676688454 -1.73760397650979 -9.70087797858498 -10.1402433655479 -12.8433531067588 -6.40276701667092 -12.3674467346885 -8.20386870124123 -4.42083151557229 -2.48917372443459 -4.08072073676369 2.58609597466209 2.95644776604392 1.47777001641013 11.2428914763711
-1.39339322176847 -0.245037737759677 4.94836550625888 0.488879498568448 1.00456744107333 -1.04942387667569 -6.90682667818936 -8.41820401278409 -10.6911036404696 -4.47859257784757 -10.8620058926669 -6.2354304226962 0.171042737093838 -0.967602435025302 -4.43564480868253 1.37548762234774 4.98929148587314 3.42535715970126 10.4654090968045
-2.06957151239569 0.862425786798649 4.83684728795832 -0.853339212590999 1.84913919622248 -0.261792200261898 -7.43040372675116 -7.99162198846991 -11.0396833593195 -3.39927579706366 -10.0385751897639 -2.22094632929022 0.358407003229313 0.764447194879704 -2.06265546625311 4.15370748693293 6.72829626256769 4.29218481237238 15.0783114259893
3.73400217403065 -0.0965051044117331 3.56118971217762 -2.84554189335216 -1.31631559025158 1.82000452388417 -6.06937879215587 -6.29964154850353 -8.5176286090504 -3.89895719181408 -9.7554272998463 -5.61888974796642 -2.53228658329357 2.32338816035877 3.41594606746327 7.25153261531483 8.03738886226307 9.11933523524891 19.4924305092205
5.20593149011785 1.6179741079157 5.40177614038641 -1.07175558263605 -0.49931066686457 1.64688569849188 -6.34454649144953 -7.39636343175715 -9.75901334935969 -3.9368182962591 -10.1262790506536 -5.84449880773371 -3.90463751012629 1.18007165735418 2.39597780054266 6.05055982416326 5.30134851282293 6.50427896326238 17.0468087846583
5.13502896915783 2.0221530307423 6.15364469181408 -0.317673553120006 0.226452957500111 1.63340676914562 -5.85063635219227 -5.89542662013661 -7.92548643458973 -1.30075918544422 -8.26648794520985 -2.67602430690419 -1.24620901454579 4.20042718540538 3.47801793705333 7.94331945072521 5.13812650333751 9.18503869663585 17.8060506690632
2.7002573186701 0.850831049138851 3.91111280267889 -2.23581979924982 -4.34984491521662 -0.193024617975407 -6.60696886236017 -8.78384874517267 -9.67935083562677 -6.92919824773615 -4.85120104009455 0.121314066106624 -5.68855760747736 -0.283520681207829 -0.310271245783024 7.28009511774237 5.4994459325617 6.30615236108953 13.0010671788996
2.5901535987854 0.174944782257079 3.95624723434448 -2.2441912651062 -2.91510877609253 -0.863892650604249 -8.02040777206421 -8.40556631088257 -10.944569683075 -8.32184705734253 -10.3161898612976 -3.53111944198609 -5.60271940231323 0.192625904083251 -0.379286861419679 6.56479158401489 4.38395395278931 4.32815732955932 13.1109665870666
4.18419709639116 0.469915060563523 4.34580007032915 -1.98063883347945 -1.39691385789351 1.15937390760942 -5.93377146287398 -7.26367411179976 -9.28943857713179 -5.8296874479814 -6.1634334044023 -1.08434710069136 -3.97286257310347 2.15086904005571 -0.929109902815384 6.3249002976851 5.10033002333208 6.63916364149614 12.6106006188826
4.59719151583585 0.625723544034091 4.42781418887052 -1.99438029202548 -0.519421872225674 1.32417363253507 -5.81982355984774 -6.00616770657626 -9.30733614834872 -5.16708117398349 -7.95177966031161 -2.56414538296786 -6.14425211819735 0.67434758273038 -1.98750239285556 5.24711388674649 3.85042447176847 5.62452000704679 11.9216014775363
4.59512783397328 1.63171936381947 5.84532905925404 -0.095836864818228 -0.36077140461315 1.33610130656849 -5.6485521663319 -7.31804107319225 -9.43790649067272 -6.39844916950573 -9.63288329731335 -3.08758185993542 -5.367784725536 0.805139316212045 -1.80850433002819 5.69933773387562 4.54620434154164 5.74662758220326 11.7716710697521
1.09968733354048 -2.35447907881303 0.575103517012163 -5.63022447065874 -2.60240388350053 -1.99555421309038 -9.08945870832963 -9.2390043778853 -11.7844450517134 -7.01072335676713 -10.1958525224165 -2.00850320295854 -5.45062470869584 0.339568849043413 1.17443441911177 7.47541594071822 5.50034403367476 4.79030870957808 13.601256127791
1.55371598330411 -3.10811301144687 0.422934809598054 -5.96140166195956 -1.45889349850741 -2.34376402768222 -9.01599188717929 -9.42352934750644 -11.7569338885221 -7.04402037533847 -8.24404784115878 -0.645504674044524 -5.15110274228183 0.172467509183015 0.299599924954499 7.08270958987149 6.10465649691495 5.41385964480313 13.4295351895419
2.17957665703513 -1.41126654364846 3.09775807640769 -4.27800963141701 -1.83327696540139 -1.56673643805764 -8.40876791693947 -8.63143370368264 -9.0347635529258 -4.49281332709572 -6.88659880378029 0.510007641532205 -2.78202269294045 2.29429795525291 1.68355920098045 8.85648038170554 7.05216004631736 7.46879079125144 14.5967352607033
3.9761868910356 -0.0453032060102991 5.43687738938765 -1.35470185713335 -0.136195997758346 0.0558110670609899 -8.03788934187456 -6.33414063887163 -9.31830964521928 -6.45578942732378 -4.07917962507768 1.01192678971724 -4.8901575608687 -0.0083712144331507 0.0737325148148962 6.45552935166792 6.53812231584029 5.6094762281938 12.6487447218461
3.91151009472934 0.136178597536954 4.74290905865756 -1.59404982653531 -0.407490149411288 -0.644882574948397 -8.19482840624723 -7.11949004259976 -9.28971518603238 -6.7338718327609 -4.44233931628141 0.776256188479337 -4.99526633349332 0.0274196711453527 -1.21491469469937 5.56672631177035 6.76736317547885 5.95066128644076 13.8733888712796
3.78953149101951 -0.481010653755881 4.88684632561424 -1.61503241278908 -0.709041812203147 -0.878740527413107 -8.44014952399514 -7.64262221076272 -9.478506305001 -7.44885466315529 -4.5458719513633 0.782569668509744 -5.53120062567971 -0.290472247383811 -1.41120741584084 5.55456235192039 5.34721638939597 4.52932240746238 14.561267636039
3.16874879490246 -0.507460654865611 3.96086782108654 -1.65426737178456 -1.82576280940663 -1.39014917720448 -7.51617723811756 -10.160851539265 -11.9842634807933 -5.41196733821522 -9.80012995113026 -2.89986521114002 -6.13017374385487 -1.97823244441639 -1.93886286128651 3.59790223728527 1.09572309147228 5.64005273472179 13.4540023196827
4.74603106758811 2.02573802254417 8.11349036476829 2.70429065010764 0.18941523812034 0.864547989585184 -5.76193402030251 -7.98143360831521 -8.94372341849587 -6.41169331290505 -7.46009800650857 -2.31022427298806 -0.327924468300559 -3.43034527518532 -2.05292294242165 4.24495150826194 2.81637694618919 3.80560424111106 12.9356696822427
6.44765664013949 3.86247635754672 10.0577821818265 4.39094258221713 1.54821873578158 1.85866261395541 -4.15300654498014 -5.58822154131803 -6.81445407000455 -3.51166819659147 -7.3250131520358 -2.11855219927701 0.415371903506191 -3.22848033038053 -2.00606440630826 4.6934080210599 3.2497406092557 3.59482956799594 11.9494047251615
7.26020338752053 4.80797484137795 10.7070036194541 4.93956186988137 1.94750788428567 2.14541437842629 -3.60193249962547 -5.69783398888328 -7.04030797264793 -3.27363774559715 -6.41084477684715 -1.20648381493308 -0.757211659171364 -2.81017682335593 -1.76372525475242 4.44846346595071 3.8395242951133 4.00611021735451 12.8761477730491
6.52161438681863 3.10825665213845 9.06358082511208 3.24208862998269 1.23316223838113 1.89803917624734 -3.81468932411887 -6.88497702858665 -7.55534331581809 -6.38676612160423 -7.55331389687278 -2.02428405068137 -0.593482659079811 -3.55558745644309 -2.4913326957009 3.68987591483376 3.92820198752663 3.07605393149636 12.0679653427818
5.12146546623924 1.80824067375877 7.84326913140037 2.35033395073631 -0.318197467110373 0.837581417777322 -5.47082731940529 -8.06611273505471 -8.05891249396584 -7.26489660956643 -8.63628599860451 -1.520010211251 -1.19106505133889 -3.54760573127053 -2.60767004706643 2.81840588829734 4.31938435814597 2.36307694695213 11.5281484343789
5.30095236518166 2.14288561560891 7.71943133094094 2.11855356910012 0.233930995247579 0.825766017220236 -4.94315488121726 -8.26612431786277 -7.04680592797019 -8.32429845116355 -9.24718816063621 -1.87034566185691 0.172499110481954 -3.19948537132957 -2.08581692955711 3.82598822333596 4.29956000067971 3.38928835608742 12.5805639527061
4.71498543999412 1.13367898247459 6.63859612724998 1.02926690361717 -0.405137469551779 0.238956997611307 -6.1223482392051 -8.38745253302834 -6.27259009101174 -9.25015776374123 -10.0314649842002 -1.59961264350197 0.246691296317362 -2.86711828925393 -1.61914961554787 4.03831727287986 5.17908913872459 3.68467194817283 13.4318423964761
4.23973437222568 1.34362860592929 7.57835646542636 1.97808333310214 -1.11488274660977 0.00232191952792249 -5.57065133181485 -8.65533761111173 -7.82368210879239 -7.62734345522794 -9.98942879763516 -1.74553040591153 0.650198659029876 -2.89758423891934 -0.997382441433992 4.22483797940341 4.14868422421542 4.04685564908115 12.9579646197232
3.31314642646096 0.943686320564964 6.51615317084573 1.29283793189309 -2.46533696434714 -0.855485127188942 -5.78448788902976 -9.77437512657859 -7.44315068505027 -9.09342305443504 -9.5068961837075 -3.4016658522866 -0.559329197623512 -4.068635151603 -2.338317082145 3.68742640235207 2.75315363623879 1.8255184433677 11.4861620209434
4.16163851998069 1.29997088692405 6.6716892936013 0.914764664389871 -2.02272579886696 0.320694229819559 -5.0321099541404 -8.80154011466286 -7.38696644522927 -11.3189275047996 -9.29788754203103 -2.20941136100075 0.125749848105691 -3.36202023246071 -1.52105114676736 4.07796313545921 3.89147021553733 2.9233343817971 12.5171449401162
3.7969050060619 0.600989783893933 6.22531458247792 0.77435442317616 -1.62340024601329 -0.258524452556262 -4.55819562565197 -9.04671529423107 -9.58054021488536 -4.51561216007579 -7.94088033329357 -2.25626805912365 -0.264145408977161 -2.83645490299572 -1.1136002887379 5.05907293666493 3.87247320521962 3.31003137935292 12.8366727482189
5.00255845676769 1.71594880710949 6.91594575535168 0.855091797221792 -1.0936615597118 0.680065857280386 -5.48400999416004 -8.59057928432118 -10.3269608150829 -6.27882505763661 -8.46452452052723 -2.99522901881825 -0.2739651333202 -4.49037481654774 -1.90472341884266 3.60254834781994 3.74157785068859 2.56838487278332 12.2308122981678
5.04476532502608 1.90767464204268 7.531135411696 1.76841530366377 -1.26109710173174 0.482295842604202 -5.02946677641435 -8.82707229094072 -9.9230767770247 -7.00950065092607 -7.16472640471025 -3.73431220488115 -2.20620933012529 -5.0405084176497 -3.14832702116533 2.35883888764815 3.51292404694991 0.443521352247757 11.2210715727373
3.76488342285156 1.07404270172119 6.72224464416504 0.451754951477049 -1.86831912994385 -0.255940055847169 -5.20731220245361 -8.85563716888428 -11.5901762008667 -6.70131359100342 -9.58233318328858 -3.78881893157959 -3.03516254425049 -5.9352861404419 -3.70131359100342 1.43114223480224 2.53624477386474 0.556693458557127 10.2141927719116
3.84964390668002 1.50691529187289 7.0084621516141 0.706124505129729 -1.53656272021207 -0.486954489621247 -6.83409957018765 -8.51918295946988 -10.4438712987033 -8.45063094225797 -7.27688483324918 -3.7338302525607 -4.69883040514859 -4.83026198473843 -3.9973857792941 1.64953156384555 2.38866921338168 0.165042122927581 9.78079052838412
3.01000282114202 0.306520193273371 5.54181167429144 -0.584013253992254 -1.03990581685846 -1.05408123189753 -7.75013378316706 -10.2983382051641 -11.8158076112921 -6.14889743978327 -8.59651592428034 -3.56704548055475 -1.97324207479303 -4.83454731160944 -2.98796680623835 2.48641177957708 3.42715808695013 1.54694721048529 10.2866847211664
2.8330415205522 0.185965867476028 4.33232912583784 -2.16869607405229 -2.83990350203081 -1.36518731550737 -7.47996774153276 -10.8916422410445 -11.8653265519576 -7.15521684126421 -7.68056931929155 -3.25931230024858 -1.89066567854448 -4.60457673506303 -2.71218171553178 3.1487210707231 2.61360487504439 1.26300558610396 10.6577743010087
3.51737578998912 0.665729366649281 5.12845214496959 -0.745887912403454 -2.17008034099232 -0.886661685596813 -7.22710243571888 -9.86178413737904 -10.1653978000988 -7.20949570048939 -8.87710586894642 -3.45265404094349 -4.26469627727162 -4.99251381267201 -4.32282844890248 0.109351955760609 1.9206598628651 0.356445156444202 9.54042705189098
3.63087049831044 1.5020434032787 5.81457201350819 -0.137486778606068 -1.54459699283947 -0.210994087566029 -6.93304952274669 -9.43335279117931 -10.1666596759449 -7.31569417606701 -6.40143331180919 -2.12314351688732 -3.94052251469005 -3.77154096256603 -2.99904378544201 2.08217493404042 3.08587519038807 1.10161272395741 10.6520458828319
4.9168756571683 1.58504372510043 6.50961476239291 0.149813469973477 0.519917306033047 0.420420464602383 -5.9331638249484 -7.95776290026578 -10.1029617222873 -6.64868849841031 -6.7387115391818 -1.35447997179898 -4.28507346239957 -3.94251364794644 -3.90359801379117 1.67283898266879 3.37714272412387 1.63524132641879 10.0790575114163
5.0559757232666 1.64379005432129 7.06956748962402 1.03428916931152 -0.226269912719726 1.10143165588379 -5.57695503234863 -6.8474494934082 -8.96832962036133 -4.52315635681152 -5.38598556518555 -1.41414184570312 -2.87081832885742 -3.68307228088379 -3.40746612548828 2.32316665649414 3.59984569549561 2.73197631835938 10.1647174835205
5.38927366083319 2.35941507166082 6.86978151148016 1.0461635762995 -0.227666837518864 1.25395013635809 -4.66205022985285 -7.49315832311457 -7.90477941686457 -3.58699606115168 -2.88689611608332 -0.0480003183538251 -3.33179281408136 -2.51235387975519 -2.49541471654718 3.67829419916326 4.25370981043035 1.76985742395575 10.6250620061701
6.544054256786 2.94102786671032 7.70668815266002 1.38819526325573 0.739240871776236 2.57261680256237 -4.27080131877552 -6.38434769023548 -8.59261871684681 -3.02070785869251 -2.85991073955189 0.20888923298229 -4.27254845012318 -4.08029152263294 -4.42798973430287 1.40413116108288 3.24847720753063 2.77248214374889 10.0134184230458
4.74051755558361 2.38763040195812 6.03606027256359 0.0964640964161276 -0.194067062031138 0.618217407573354 -6.25946241725575 -7.29977613795887 -9.23517996181141 -5.97086531032215 -3.70185476649891 -2.18735891688954 -8.9737568508495 -4.08134657252918 -3.96620756496083 2.33751290928234 2.67817109714855 2.44346612583507 12.0321468700062
4.71664029901678 0.603867357427422 4.50809556787664 -2.43557279760187 1.65240175073797 0.808478182012383 -5.89804952794855 -5.11136167699641 -8.22749822789973 -5.66375082189387 -5.57323377782648 -2.86048048192805 -4.53554075414484 0.90392190759832 -1.98612135106867 3.70762712305242 6.43824941461736 5.33897668665105 9.42843324487859
4.14412590373646 0.115696872364392 4.42728706706654 -2.1800909389149 1.11557289470326 0.380421603809705 -6.16243270527233 -4.98402312885631 -8.40179160724987 -5.64355949055065 -4.95478919636119 -0.9266901363026 -4.54971603046764 1.68430038798939 -1.65166190754283 2.8853912006725 7.40913387645375 6.24123569835316 10.108097041737
3.96485280123624 -0.195282467928799 5.39059495058927 -1.05536509427157 1.22749661532315 -0.226568707552822 -6.91425753506747 -6.30785418423739 -8.36481715115634 -3.85388232144442 -6.13830996426669 -2.86773157986728 -3.98676157864657 1.08045147982511 -1.56088114651767 4.14992760744962 7.08840798464689 4.82065724459562 9.02064179507169
5.51662895029241 1.46092387979681 6.49318382089788 0.577462881261653 2.33747264688665 1.13617679422552 -5.5338042085821 -3.14140537435358 -7.09809330159968 -3.53424671346491 -4.74474552327936 -1.92241314107721 -3.24622753316706 2.04223033731634 0.533748357946223 6.76827689951116 4.75192901437933 5.997102468664 12.4813382322138
5.69570368853482 2.44573992815885 7.12332934466275 0.697408858212558 2.03157061663541 1.9365064534274 -6.08353787335482 -4.98150235089389 -5.60343533429232 -6.35813504132357 -7.85717564496127 -2.3501089182767 -5.52350407513705 -0.0771711436184965 -1.57579403790561 5.39541739550504 2.29464739886197 4.72211760607633 10.8080799016086
5.5757173018022 2.06998381181197 7.24364218278365 0.944144578413528 1.86465582414107 1.44746336503462 -4.80800500349565 -4.0916468186812 -7.24673142866655 -5.52482667402788 -3.10478654341264 0.650578828291458 -4.79283204512163 1.83310446305708 -0.0659929795698702 6.34573874040083 5.55165609879927 6.7961820082231 11.2185452894731
4.77740330262618 1.01566357179122 6.35682529969649 -0.246532015366988 1.48263210816817 0.541641660170121 -5.73095088438554 -6.83067088560625 -9.1943793817 -5.41574244932695 -6.54290347532793 -1.26309543089433 -5.28242831663652 0.614532895521684 -1.27936130003496 4.82493824525313 4.56231159730391 5.82094234986739 10.7730936483903
5.37474425055764 1.71666319587014 5.6771448395469 -0.525518582083961 0.802169635079125 1.45005400397561 -4.95561425469138 -6.48667542717673 -8.88809029839256 -4.61621110222556 -7.45883767388084 -1.79898278496482 -5.54571168205955 0.0741251251914292 -0.801765606620094 4.65903647162698 5.64651854254983 5.41293509223244 10.9407232544639
4.11801794225519 0.696952611749822 5.37727335149592 -0.947555750066584 -0.0279600316827953 -0.25634977167303 -7.54957792108709 -5.89693853204901 -9.18305227106268 -6.90556928461248 -5.05948278253729 -0.0215112859552562 -5.71877309625799 1.13463190252131 -0.905575006658381 5.50342825109308 6.86357954198664 5.9793813532049 10.7513330286199
3.45404298088767 -0.822925975105978 3.74088246605613 -2.97294657447121 -0.448004176399923 -0.262131144783712 -7.27498476722024 -8.8529857895591 -9.82634394385598 -9.55991595008156 -5.89344637610695 -1.28769724585793 -7.92619364478371 -1.23220675208352 -2.64839976050637 3.81873662255027 4.68352849266746 3.54302270195701 10.6203418471596
1.74843882647428 -1.09957791241732 2.7072210225192 -3.5161733714017 -2.10162068280307 -2.71864796551791 -9.30550480755893 -10.1031770792874 -11.4071207133206 -10.6147337046537 -7.15989018353549 -2.64896298321811 -9.76457692059603 -3.02343655499545 -4.18620777997103 2.23874377337369 2.79995822039518 1.70613192644986 12.2974691304294
0.780142784118652 -2.59900951385498 3.3922758102417 -2.63111019134521 -0.208771705627441 -3.98529720306396 -10.0690355300903 -9.13547229766846 -11.954005241394 -10.1718606948853 -8.74962711334229 -3.18987560272217 -9.53525257110596 -2.77108287811279 -4.91271686553955 1.28509426116943 2.18169498443604 1.32962131500244 13.4907250404358
-0.0287134343927562 -3.11704465692694 3.5835712259466 -2.75188657587225 -1.1451475316828 -4.91585370844061 -9.98645803278143 -9.81786748712713 -12.0476038152521 -9.49777814691717 -9.61992666071112 -4.2182447606867 -9.1556169683283 -2.98343107050115 -4.44311162775213 1.67373827153986 2.16212442571467 0.894536763971502 13.404361039942
0.0710075811906279 -3.08714213804765 3.59491714997725 -2.89688411192461 -1.35689082579179 -4.85249629454179 -10.5381080193953 -10.0778609796004 -11.7675067468123 -9.76203456358476 -9.18911281065508 -3.71666636900468 -9.02744021849199 -2.52188792662187 -3.68650737242265 2.48301014466719 1.86716351075606 1.75104031129317 13.4586819128557
-0.50693557912653 -3.27896736318415 2.6871810132807 -3.24526260549372 -2.35866020376032 -5.05933807546442 -11.1564545458013 -10.4457726305181 -12.945461732691 -8.69397590810602 -10.6434616869146 -3.46100090200251 -8.05704734975641 -1.86192939931696 -3.60660408193415 2.11065818613226 3.29741336649115 2.30163528268988 12.615618723089
0.289203340357002 -2.34631187265569 2.273578340357 -3.34306937997991 -3.40145522897894 -4.3868334943598 -10.86034042185 -11.3025744611567 -12.7789023572748 -7.00024444406683 -9.09465629404241 -1.90584976022894 -8.14869720285589 -1.61323005502874 -2.26164657419378 3.37762611562556 4.09163730794733 3.72701328450983 14.2504112070257
-0.149967098236083 -2.86710157394409 3.10543832778931 -3.0823935508728 -2.83858098983765 -4.93473043441772 -10.6349009513855 -12.4096678733826 -12.8702639579773 -9.00795164108276 -8.91392316818237 -3.1231707572937 -7.44385328292847 -1.49967756271362 -3.79196348190307 1.73588571548462 3.61955270767212 2.48451623916626 13.3544240951538
-0.0196283513849416 -3.53670102899725 3.17768781835383 -3.58038503473455 -3.19833165949041 -5.32545644586736 -10.7044141942804 -10.6334264928644 -13.12605268305 -9.7868669683283 -8.55963880365545 -3.32852155512029 -8.6599138433283 -2.08146268671209 -2.61846715753729 3.2106859033758 4.04601591283625 2.21633737737482 14.2451035326177
0.139197184822777 -3.1273566939614 3.01106054999612 -3.1748477675698 -1.86645619652488 -4.51521603844382 -10.9132491805337 -9.70174329064109 -12.2298671462319 -8.65929333946922 -8.16168324730613 -2.30623357079246 -7.86885373375632 -2.78501431725242 -3.06151120445945 2.36277849890969 2.89749319770119 1.62358744361184 13.1622360489585
1.14073527076028 -3.20519292137839 3.01141321875832 -2.90555608055808 -1.16604649803855 -3.53931462547996 -9.52064168236472 -8.94824063561179 -10.9663470961831 -8.5313476302407 -10.5838664748452 -3.75378834984519 -7.50209653160789 -1.87844693443992 -3.53878438256003 2.15996325232766 4.02963984229348 1.62816012122414 12.8127838394859
-0.391141804781828 -3.37143889340487 2.8767577084628 -3.10969534787265 -2.40806570920077 -6.03476515683261 -11.4995917406949 -9.49647894772616 -12.7991904345426 -10.6519946185025 -10.3433512774381 -3.34909239682284 -9.76688948544589 -3.12860098752109 -3.84451094540683 1.23452767458829 2.55292138186368 1.07821091738614 13.0867191228
0.862825168262827 -2.54596160541881 3.37438751567494 -2.97661994587292 -1.15753196369518 -4.80393241535534 -10.2879183162342 -8.87489341389049 -12.4901144374501 -9.98311446796764 -9.09639571796764 -2.72243713032116 -8.59914611469616 -1.92261909138073 -3.56217025410045 2.78921581615101 3.06535793651234 2.37005020488392 13.8018577228893
0.265317214619028 -2.71818994175304 3.50951696742665 -2.86013291965832 -1.7735202182423 -4.98450349460949 -10.7354228366505 -8.71655725132335 -11.6589133609425 -6.64403985630382 -8.51440499912609 -1.57350228916515 -6.23643754612316 -0.770283447612417 -2.98665116917003 2.96021486629139 4.09507299770008 3.68465734828602 15.0809812675823
1.41986668326638 -2.21646678230979 4.69489586570046 -1.97163188240745 -0.2779558875344 -3.05730235359885 -8.88589274666526 -8.11200892708518 -10.2544001319192 -3.15392482063987 -9.07074534676292 -1.87275874397971 -5.78915965340354 -0.557214615561744 -2.76193034432151 2.56183064200662 3.99301827170632 2.62784016349099 13.5267506859519
2.04692877856168 -1.90536843213168 5.15162028399381 -1.01223145398227 0.314319983395663 -2.63484917553988 -7.64483414563266 -7.74744187268344 -9.50738869580356 -3.00735245617953 -7.98095475110141 -1.02156029614535 -4.84055672558871 0.490536108883944 -0.753501519289884 5.46259631243619 5.46065939989957 4.26696719256314 15.0860866459933
1.65207018418745 -2.01834378675981 5.61494936509566 -1.2236012025313 0.747910638289017 -2.79977689222856 -8.42621121840044 -6.37358174757524 -8.40610394911333 -12.2260120912032 -7.91868863539262 -4.306719641252 -10.2250317140059 -4.32912908033891 -4.12215123610063 1.42247499986128 0.873227258162064 0.581627984480424 12.7824408011003
3.05281802957708 -1.36802509481257 5.64894363229925 -0.348213464563543 3.14936420267279 -1.55989292318171 -6.64074924642389 -4.31203487569636 -8.85502079183405 -8.23345974141901 -5.90021541768854 -1.16523006612604 -6.88254573995417 -0.551809579675847 -1.88331821615046 4.23599597757513 5.84555312936956 3.8900992566889 15.4125818902796
2.77639311010187 -1.13149434869939 5.38264005834406 -0.863488977605645 1.70676630193537 -1.87032300775701 -8.15095884149725 -6.69458944147283 -10.4590871984308 -9.26018506830389 -6.20414716547186 -2.1885946447199 -8.43125325983221 -1.53622609918768 -2.62435895746404 2.90193956548518 4.2843467539007 3.06109636480158 15.269646579569
2.00036116513339 -2.14003876772794 4.63222285183993 -1.34314087954434 0.525135716524993 -3.00904015627774 -9.74551896181973 -7.95982293215665 -11.646380701932 -9.11436776247891 -6.94864396181973 -3.03838471499356 -9.15541962710294 -2.68566445437344 -3.65167740908536 2.15240927609531 2.89874335202304 2.31153746518222 14.0157358256253
2.08279992016879 -0.917051306637852 4.4537201014432 -1.69614791003141 -0.921422949704258 -2.45147704211148 -8.59817694750699 -8.62270354357633 -10.8761730107394 -6.9163970860568 -9.6540737065402 -2.05427931872281 -6.12453650561246 -2.86648558703336 -2.31085394946012 3.83529473218051 2.02773476513949 1.96144486340609 12.6808257189664
0.781311087174849 -2.88916391892867 2.85817246870561 -3.64763063950972 -1.98410410447554 -4.62104410691695 -10.7770499662919 -8.53771204514937 -11.7958716826005 -8.84259981675581 -9.4300708250566 -2.87041086717085 -5.54446978135542 -2.66276545091109 -2.48525805039839 3.28087335066362 2.95294099287553 2.49328809217973 13.962283186479
2.13251586393876 -0.687554402784869 5.60794825987382 -1.25441841645674 -1.38863281770186 -3.1138201193376 -8.7874327139421 -8.06904511018233 -11.063920064406 -6.16323761506514 -12.1059465841814 -3.60897354646163 -4.92901329560713 -1.49331764741378 -1.18633179231124 5.1115798516707 2.69386764006181 2.7317380471663 14.394509748979
3.11701584729281 0.781901368227871 6.51514244946566 0.41116619977084 0.895806321230801 -1.35197352496061 -7.59677981463346 -8.71939372149381 -10.8961648854342 -6.54005717364225 -9.20281313982877 -4.37177371111783 -7.16956614581022 -1.65695666399869 -2.35231112566861 2.74357987317172 1.13316250714389 1.93296910199252 7.51989651593295
3.08429887945002 -0.455468385869807 4.25779512578791 -1.41853257959539 -0.997725694829768 -2.30490419214422 -8.40599176233465 -7.60584756677801 -10.1223461324518 -4.77859041040594 -11.3189842397516 -4.75121423547918 -3.13685724085028 1.1697357004339 -2.22772142236883 3.7998740976507 6.16132810766047 3.5154502695257 11.0319445436651
3.11675594503229 0.516351205652409 5.52828262502497 -0.908354299718685 -1.38052608316595 -2.02618266885931 -8.38551189249212 -8.18877078836615 -10.5823922330683 -3.70989848917181 -11.0439744169062 -3.78195239847357 -1.73335124796087 2.40731952840632 -1.16939784830267 5.05969188863581 6.46247909719294 5.3069128816778 11.5111479585821
4.94338255795565 2.23193198117343 7.43879538449374 1.11936598691073 -0.382169428738681 -0.722964945706455 -7.06816834536466 -6.70053071108731 -9.18957108584317 -4.52600258913907 -9.73567360964688 -2.61194390383634 -3.53418130007657 1.36419135006991 -1.04614419070157 5.51269083890048 6.54299002560702 4.62203150662509 12.0870726672086
2.51400577371771 -0.856494790857489 4.46395503824407 -1.67409122640436 -2.06929577047175 -2.92525089437311 -9.36990917379206 -8.72625339681452 -11.125150567835 -5.15531337911433 -9.76950252706354 -4.97093380147761 -3.76575267965143 -0.226268655603583 -1.99476421529597 4.75146209543401 4.88936340158636 3.15727245157415 11.0381814176386
4.69846867648038 0.532454958829014 6.11324261752042 -0.23050738247958 -0.0721268740567282 -1.50896311673251 -7.85454798611728 -6.9961857882413 -10.2374215212735 -4.08372927579013 -8.22147608670321 -5.27224398526278 -3.38451815518466 0.24949978915128 -2.60531283291903 4.36617516604337 4.87868355837735 3.33980797854337 10.1926569851962
3.82593528574163 -0.5923434084112 5.69397823160345 -0.374404031580145 -0.265360910242254 -0.755303460901434 -7.66555698568171 -8.22413929158991 -10.7672835176641 -6.62148388082331 -10.725037652796 -4.58931453878229 -4.61098201925104 0.138245504552668 -1.90089710408991 4.6684102231806 6.15661327188665 3.40371124094183 11.4534215146845
3.27831231030551 1.07493554028598 5.60626564892856 -0.631239310177889 -0.722235098752108 -1.07014693346891 -7.78367270556363 -8.08527030077848 -9.57097472277555 -8.84792555895719 -9.54028166857633 -3.47809828844937 -7.87941397753629 -1.58820189562711 -1.79218329516324 4.18281136426059 5.41349755200473 2.40678177746859 10.4491611567411
3.70188654119318 1.07098520452326 5.8230861490423 -0.105200403386895 -0.740732782537286 -0.691904657537286 -6.96952688043768 -9.17586385553533 -10.7643095189875 -7.26733838861639 -10.5292993718928 -3.89769422357733 -6.34645520990545 -0.532646768743341 -0.101406686956231 4.90114916021174 7.20328462774103 4.49700391942805 11.5450028246099
3.29287046085705 -0.379536689411509 5.06323140751232 -1.09668070186268 -1.1727667461742 -1.64967256892811 -7.70901972163807 -8.22682291377674 -9.9525690685619 -6.9032526623119 -8.12716585506092 -2.32946688045155 -7.1222639690746 -1.0608626018871 -0.21605783809315 5.12961953770031 5.55395024906505 3.14271157871593 10.2059573520314
2.78668837980791 -0.905391164259477 4.91478019194169 -1.44211906953291 -0.685756154493852 -2.13422722382979 -8.40763420625166 -8.54442925019698 -9.28869576020674 -6.630158849196 -7.85923141999678 -2.02556938691573 -6.33902496858077 -0.110743947462602 1.23272757963701 5.77274756865068 6.90658145384355 4.06121116117998 12.1584873719649
1.66517390337857 -1.57767353924838 5.00023211565885 -1.77575360211459 -1.9508844462308 -3.52454815777865 -9.37428341778842 -9.29812489422885 -9.98574124249545 -7.48995457562533 -8.61648999127475 -2.42850361737338 -6.54620228680697 -0.803793534365568 -1.38899098309604 4.25416506853971 6.09849490252408 2.84139002886685 9.71336306658658
2.42063144337047 -0.85725590098988 3.83029655109752 -2.29226681102406 -1.44705768931996 -2.7955531727184 -8.6666469227184 -8.85471149791371 -11.0038451801647 -6.3644942890514 -8.74065014232289 -2.82931515086781 -6.85941120494496 -0.497623408924451 0.0106964458118775 5.41824058185924 6.01397708546031 2.77176478992809 10.0581312526356
3.66707519184459 -0.141599620472302 5.82106498371471 -0.513267482410779 -0.0465678821910522 -1.35450359691273 -8.603286708485 -8.22810932506215 -11.1417140613903 -6.29698749889027 -6.08981701244008 -2.47133251536976 -6.58694454539906 -0.708456004749646 -0.823459590565076 4.60985282551158 5.27012351642955 2.25865939747203 9.91669086109508
2.5595047603954 -0.836558090556753 5.8426439892162 -0.353026138652456 -0.710665451396597 -2.53010438572277 -8.43083261143078 -8.57876275669445 -10.0291926730763 -7.31275628696789 -7.47790979038585 -3.78359674106945 -7.65729020725597 -2.29846261631359 -2.16767572056164 3.65577532161366 3.98857714046131 0.96131636012684 8.52400423396717
2.01675250313499 -0.82072994925759 4.478515885093 -1.52673504569314 -1.69440624930642 -3.37483952262185 -9.75568745353005 -9.04460880973122 -11.3251492760398 -8.48619053580544 -6.79956791617654 -3.55543301322243 -7.78608105399392 -2.07636616446755 -1.47677967765114 3.28315760872581 4.1037953116677 1.62450434944846 8.65000083229759
1.97315074747259 -1.25610492879694 5.23618079965765 -1.07325123006647 -0.768468362634831 -3.2967810457403 -9.28384349996393 -9.19651172811335 -11.3695368593389 -8.11239002401178 -5.4037089174444 -4.41630695516413 -8.13731334859675 -1.64342640096491 -1.72203205282038 3.37415935342962 5.17643501108343 2.40991069620306 9.09239341562445
1.78236545215954 -1.24231945384632 4.94303382526745 -1.35064731944691 -1.48403965343129 -3.24981533397328 -9.1523231159557 -9.83556591380726 -12.0385345112194 -6.99066387523304 -6.28871189464222 -5.15113865245472 -5.86385761607777 -1.10944782603871 -1.01709781993519 3.88941539417614 5.61024345051159 1.96243060718883 9.41183627735485
2.14453834186901 -0.630550922047007 5.18406337391247 -1.12540298808705 -0.49096542705189 -3.51266914714466 -8.68649155009876 -8.7823243748058 -11.0268636356701 -6.61112457622181 -6.23803001750599 -4.24363190044056 -6.91494613994251 -1.29113632548939 -0.577421725880015 4.52121585499157 7.10758727680553 2.48846763264049 9.70566314350475
1.73538954474709 -1.54359261772849 3.59144098975442 -2.57394425652244 -1.53203027031638 -3.195419476249 -10.1862317778847 -10.3561879851601 -11.2720987059853 -7.01996247551658 -6.74266450188377 -3.51462952873923 -5.48859803459861 -0.232002423026344 0.471011950752953 5.40125162818215 6.77989657141946 4.28106672980569 10.1177156708457
3.59779373515736 0.148480571400036 6.0153752933849 -0.597624622691761 1.26167408336293 -1.59358295093883 -7.99779590259899 -7.12451442371715 -9.53734859119762 -4.28093227039684 -8.29079517017711 -1.78888591419567 -3.56861957203258 1.59368435252797 1.56004825938832 6.49269405711781 8.59265629161488 5.7112981449474 12.1007362972606
2.93865730112249 0.697258489782161 4.43862964456732 -1.89680050069635 -2.36334560567682 -1.31744907552546 -8.5149035280401 -9.59637973958796 -10.8070921724493 -11.4874453371221 -9.82794521505182 -8.0451884096319 -3.53695820028132 -1.42198131734675 -1.0609240358526 4.30402423685247 5.56311275308783 2.58847572153265 10.2190051252192
4.43023611415516 2.19652868617665 5.98989702571522 -1.19034455906261 -0.0589606631885893 0.164153350483286 -6.70365403782238 -8.77723954807628 -10.4291007388722 -10.6853282321583 -7.24839471470226 -7.4500167239796 -3.98813890110363 -0.0183303226124174 0.469729674946176 6.17009092677723 6.62230230678211 2.83640886653553 10.6449396740306
3.6993049361489 0.692256329276344 5.6019567229531 -1.53828299262307 0.0138887145302498 -1.31189787604592 -7.94901526191018 -8.40868628241799 -6.64008772589944 -12.3459860108115 -3.84652006842873 -2.90204298712991 -5.20216620185159 -0.111084582588891 0.703791973807594 6.11818825981834 6.24764573357322 1.99262749932029 10.9998301245949
3.49784499081698 2.92389708432284 6.59368353756991 -0.286816302212802 -1.26868123141202 -0.845215502652255 -7.90861958590421 -9.58782834139737 -7.2970759305087 -12.1863467129794 -3.42941540804776 -3.67225331393155 -3.13000935641202 1.24196368130771 1.30304842862216 6.63418322476474 6.78546648892489 3.41233187588778 11.820065316287
4.41092829270796 3.2756066755815 6.3162732557817 -0.172424749894574 -0.635984854264692 0.71416811509566 -4.41015668348832 -7.69352002577348 -8.61317105726762 -8.84030957655473 -3.34293027357621 -1.98030133680864 -2.92278142408891 2.46289591355757 1.20931391282515 6.44459967179732 7.70057444138961 3.63162951035933 11.7287497953935
2.36526301990856 -0.0721816669810913 3.96440032612194 -2.98386761058461 -3.14102360118519 -2.19037815440785 -7.78815456737172 -10.6070193897594 -10.0089892994274 -11.5429896961559 -4.53408810008656 -2.66962620128285 -3.44492527354847 1.51867488514293 0.989683185924182 6.26972201954235 7.1201134074818 3.11947635303844 10.9671655048024
3.09113326506181 1.66784778074785 3.60844722227617 -1.22413334413008 -1.98219379945235 -0.48692974610762 -6.74292645020918 -8.92552647157149 -9.49121746583418 -11.2078197912736 -2.72491535706953 -1.15891346497969 -2.7993648962541 2.48647418455644 1.2518703027205 6.47887149290605 7.66973700956865 4.4186822457747 11.949689058824
3.41994781494141 0.984076690673827 3.39394588470459 -0.873116302490235 -2.46186141967774 -1.00541191101074 -6.26858406066895 -9.8649356842041 -8.66509323120117 -8.82363777160645 -0.876759338378907 0.782656860351562 -0.797190475463868 4.46848030090332 3.8882848739624 9.19044513702393 9.4847728729248 6.61593360900879 14.0955354690552
4.53410026376898 1.32402583902532 5.31075259988958 0.122169225866145 -1.02104976827448 0.300372808629817 -5.62393787557428 -9.18986728841608 -9.10866573507136 -7.32644489461725 -0.462166101282293 -3.43186023885553 -2.73473957235163 1.53820392435247 1.49591991251165 7.15129348581488 6.43877384012396 3.305376737768 10.7460543805903
2.03194500316273 -1.10134814869274 3.01509548534046 -2.19722865711559 -3.19382976185192 -3.10598682056774 -9.04724048267711 -11.2591431010853 -11.9830028880726 -11.0974037517201 -4.00089191089977 -3.38567851673473 -4.3578274119984 -0.911030994762076 -0.0940182078968412 5.13554359782826 4.68533970225941 1.00104595531117 9.54249073375355
1.14151640805331 -1.66996316042813 2.45155974301425 -3.62804345217618 -3.69556359377774 -3.31190613833341 -8.8651402386752 -12.2246277722445 -11.3667405041781 -13.0271656903354 -6.03309754458341 -3.47186593142423 -4.60043076601895 -0.719880381497468 -0.22180108157071 5.17535563382236 5.01516028317538 1.96125098141757 10.4685685244474
3.94793556386774 0.37317035848444 5.10884903127497 -1.17189647501165 -3.81798602884466 -0.174711721593685 -7.63684512918646 -9.4627518827265 -11.3241181546992 -10.3713917905634 -2.79584743326361 -5.33988429849798 -6.02944804971868 -0.364452856237239 1.0668120210821 5.91791675741022 5.52463672811335 0.920100671594792 10.2312321489507
3.41437474164096 0.719576272097502 4.69221630963412 -1.27476653185758 -4.30816802111539 -0.688375082882967 -8.71911963549527 -10.1404052647677 -11.7528377446261 -9.07673606005582 -2.68800124255094 -5.95453604784879 -5.24794348803433 0.11832466992465 0.306606682864103 6.17246380719272 5.82902565869418 1.89125481518832 11.0476531115445
1.97834792570634 -0.816638799147171 3.87685218290849 -1.99479279084639 -5.5810621695085 -1.47603783173994 -8.29756722016768 -11.4395330862565 -11.3841074423356 -11.6659849600358 -3.38049110932783 -5.10212311311201 -5.79072937531905 0.60994353727861 -1.1141317801042 6.16702762083574 6.24174704985185 2.43871512846513 10.9620729966597
2.66444209705699 0.456269298900256 5.3687649119984 -0.541550601612439 -5.48307129253041 -0.619044269214978 -8.01037117351185 -10.0291814457286 -10.5030183445324 -9.6325139652599 -2.73012062419545 -5.96705147136342 -3.69771858562123 1.48170379291881 0.33295348774303 6.94915774952281 6.97671130787242 2.86949065815319 12.3337216724049
2.99838115518743 1.2333588773554 4.88663055246527 -0.765866739099675 -4.83784626180475 -0.151982766931706 -6.03697155172175 -9.83896206075495 -8.8711333101446 -7.04114673787897 -0.926017267053776 -7.37323139364069 -2.8005709474737 0.905687826330013 0.990700262243099 7.40103484934027 6.64288284128363 4.43286277597601 12.7900209600275
2.86781752326272 -1.38064992211082 -1.17862546227195 -4.70084416649558 -8.90455472252586 -6.25646626732566 -12.5994704940102 -11.8178752639077 -10.1487430312417 -15.1344493605874 -8.8786433913491 -8.0276969649575 -4.12439000389793 -0.0893081404946052 1.38806689002297 6.45580923774026 3.71505892493508 4.28111899115823 11.018793704293
1.9392726984891 -2.56679839220914 -3.60579985705289 -8.59934920397672 -4.82391852465543 -3.1007434758273 -10.6843749913302 -9.0060169133273 -12.8017513188449 -11.6330139073459 -3.82735938158902 -6.04482001391324 1.79090195569125 3.21250325116244 2.05211907300082 8.12346440228549 8.32112770947543 7.6300685969266 13.9690893259915
2.28205216147683 -2.14746367714622 -1.46348464272239 -6.87979972145774 -2.9828537680886 -2.11096083901145 -9.57636344216086 -7.66618048928001 -11.7228039481423 -10.6696690299294 -2.77003180763938 -5.85625159523704 2.0819827339866 3.54796135642312 1.97451508261941 8.53736508109353 8.03405201651833 8.19333183982156 13.9114342949607
5.87241146781228 1.67594597556374 3.52788040854714 -3.67856528542259 0.462984778664328 -1.12098433754661 -7.91504790566184 -5.39863135597923 -10.30983283303 -11.6386082389138 -2.48975112221458 -6.73108222267845 0.990734793923117 2.68520519950173 -0.106240532614969 5.54204724051736 6.81810162284157 7.19901821830056 14.0625412247398
2.4194732579318 -1.06214180859653 1.60373457995328 -5.74067727002231 0.0375915440646075 -2.75895157727328 -9.67568818005649 -8.2210640040311 -11.3795074549588 -11.0814346400174 -3.40808907422153 -6.53170243176547 1.39293822375211 3.19061907854947 0.828246680173006 6.15711268511685 7.13083323565396 7.86749705401334 15.1451359662143
2.85532323663885 -1.68718774968928 3.12124006097967 -4.45847757512873 1.12182180231268 -3.10018404180353 -9.53041895086115 -6.9788499658758 -11.9546342676336 -13.0113492792303 -3.88209398443049 -7.58670671636408 -0.773464757745916 0.266900461370295 -2.10348184758967 4.10800782983953 4.98811952417547 4.85463754480535 14.0371112043207
2.98979355205189 0.194769633900034 3.17301346171986 -4.06054614673961 1.66151501048695 -2.18206523548473 -8.50801204334606 -6.06052325855602 -10.717396961559 -11.2281734813343 -2.0026085246693 -6.6022407878529 0.684382213245737 1.31428409923207 1.40413738597523 6.66066624034535 6.93206383098255 6.55301357616078 15.9643819462169
7.16816107143055 3.06884161342274 5.98121992457997 0.699524558674206 -0.276265465129505 -0.882319771159779 -6.63343938480724 -9.09099324833263 -3.41847737919201 -8.43492063175548 -4.79696210514415 -5.99767812382091 -4.08209165226329 -0.15923055302013 -4.63737424503673 0.729281104694714 1.81998888362538 5.30996481288563 11.0962006222118
6.54712041508068 2.03784974705089 6.27186902653087 0.178177200664173 -0.362294829975475 -1.76275411952626 -7.68638960231434 -9.12035337794911 -3.2982555996288 -6.78322187770497 -5.370753921162 -5.16785780299794 -4.49368063319813 -0.548257506977428 -4.56693617213856 0.821815811504017 1.47233422886242 5.79490979801525 12.34685977589
7.16213052923029 1.10607832128352 5.10506170446223 0.224612409418281 -1.73339731043035 -3.33449632471258 -8.63456422632391 -9.77731973474676 -3.93596345728094 -6.18702775781805 -5.7667720968073 -3.90614396875555 -4.18749124353582 0.0355789011174998 -2.66835100000555 3.48103635961359 2.15932958776301 5.74780576879328 12.6834647005255
3.1656775821339 0.228488479961047 4.89469197880138 0.671319519389758 -1.97727056850087 -3.10712286342274 -7.6015343319286 -10.0626053463329 -5.63468595851552 -10.0734047542919 -4.83186766017567 -6.68627592433583 -2.99764295924794 0.0114722598682739 -3.13820310939442 3.14101651798595 2.14363053928722 4.07166722904552 11.993929420818
2.87323719371449 0.219475330005992 5.95395237315785 1.47744995463978 0.00393158305774932 -2.73804420124401 -8.52340835224499 -8.39655250202526 -3.55217879902233 -8.53577941547741 -5.16167968403209 -7.44311469684948 -5.46264594684948 -1.86482757221569 -7.0847639430653 -2.01650184284557 0.484249652515757 2.57888656963001 10.2427001606334
3.72045281150124 0.252234961769798 5.46483662345193 0.557185675881126 -0.36803672096946 -3.94012686989524 -7.93379637978294 -9.74817321083762 -3.8384861686013 -8.28177687905051 -4.68905303261497 -8.56693312905051 -4.03237197182395 -1.37716719887473 -6.12464759133079 0.00110008933327421 1.85392716147683 3.24271157004616 11.3563332817771
4.34193528782238 0.937531601298939 6.44972432743419 0.294043671001088 0.315011154521596 -4.43459402431141 -8.68040739406239 -9.49215399135243 -3.32096563686024 -8.76498686183583 -3.97239385951649 -9.88781057704579 -3.5498627315868 -1.57538496364247 -6.87885176051747 -1.59523855556141 1.59536851536144 2.98051847111095 12.0274726260792
1.58320709575306 0.0385789524425171 5.26585193980824 -1.73346809040416 -0.561593090404163 -6.08007720600475 -9.23981383930553 -10.5784407008778 -4.37585548054088 -9.26267913471569 -5.37728026996959 -11.2733278621327 -4.40090469013561 -1.90442947040905 -6.52888206135143 -0.885531460155139 1.07579895366322 2.85620781291615 10.2183227192272
2.5320423819802 0.166685936667701 5.87347781441428 -0.686110617897729 -0.922083976052026 -5.08148110129617 -9.4197284004905 -10.9244376442649 -4.68848908164285 -9.46794998862527 -5.20302689292214 -11.409575583718 -3.98477661826394 -1.55522454001687 -7.24527847983621 -1.58553803183816 1.21590125344016 3.71028506539085 12.6283968665383
4.65142824866555 3.40965273597024 7.16964247443459 0.632266070625999 0.25904371955178 -3.50756165764549 -7.35741135857322 -10.2344770171426 -3.80042550347068 -9.06400964043357 -4.05806443474509 -9.73459336540916 -3.32577225945213 -0.387791607596657 -5.11134240410545 -0.858469937064431 2.08421232917092 4.60941221930764 11.9525380394676
-1.04775767759843 -3.69895511107011 0.00757069154219181 -5.05390124754472 -4.1877646966414 -7.94597392515703 -9.33056407408281 -12.6697879357771 -7.25218158201738 -10.1053348107771 -6.06364016966386 -7.9054389520125 -3.62165408567949 -1.32824855284257 -5.32020907835527 0.256136365370317 1.8571457342668 3.33405346436934 10.0706686453386
1.15077512047507 -3.14567263343118 3.87233369133689 -0.227877452156761 -1.66215975501321 -6.35355837561868 -10.3701828263023 -10.9821766159751 -4.19542010047219 -8.27866823889993 -5.83609850623391 -7.83899004676125 -3.74029238440774 -0.745760752938011 -3.72208864905618 2.38007943413474 2.45946137688377 3.50477521202781 9.54475228569724
0.213617446205834 -2.86336886666038 2.71201336600564 -0.867278931357642 -3.08959758064963 -5.85653865120628 -11.1546934821389 -11.2933920600198 -6.13396632454612 -12.2883795478127 -7.07170855782249 -9.76922976753928 -5.81530749581077 -2.69267642281272 -5.43050563118674 0.945423247597436 0.372175338051537 1.34758198478005 9.21901905753396
1.33279420679266 -1.71410558873957 4.29117967432196 0.651727693731136 -2.19461820775812 -5.17594335729425 -10.116161329096 -10.9637355631048 -4.82739065343683 -9.61273763830011 -6.34035680944269 -7.34346769506281 -3.70013235265558 -1.19875524694269 -4.69972608739679 1.84845544641668 2.53317548578436 2.90229131525213 10.800381677801
1.37156039151278 -2.28188771334561 3.42310458096591 -0.218924227627841 -2.76321667757901 -5.61893910494718 -11.4108607205478 -12.0181757840243 -5.95098370638761 -11.5944029721347 -6.66496342745694 -10.6253268155185 -4.55558461275968 -1.8963133725253 -5.37147778597745 0.797360714999112 2.19567614468661 2.79676562222567 10.2466204729947
7.65049450614235 2.86106674887917 7.18928902365944 2.33346550681374 1.04509728171609 -0.921108315207743 -6.14777571938255 -7.87116820595481 -1.88574988625266 -6.82200629494407 -3.16149909279563 -5.70817763588645 -0.0503864981911413 3.89337437369607 3.54114048697732 7.34730713584206 6.57102196433327 7.85267727591775 16.4875997803428
5.6078464161266 3.42863384593617 7.94429222453724 2.6220704685558 0.964263118397106 0.499228633533825 -5.32449420582164 -7.98918040882457 -2.18752368580211 -7.63513835560192 -4.00157245289196 -7.43811687122692 -2.04218181263317 1.47196689952504 0.0022250782359734 3.42974773753773 3.52929321635853 6.12520901073109 15.7334686886181
8.0056864044883 5.99951613166116 9.99690211035989 5.08229887702248 2.72068369605325 2.26487696387551 -0.964990017630836 -5.43110787651755 -0.696803448416969 -3.13754784844138 -3.01436364433982 -6.26230561516502 -1.57094323418357 2.4756218216636 0.478903414986352 4.70020830848 4.14084971167825 6.24126589514993 15.7512086651542
8.64837316166271 6.49768975864757 10.4672718394886 5.50012830387462 2.8778415073048 2.66927674900402 -1.80958696712147 -5.48491236079823 -0.826152289997449 -2.66158624995839 -2.52285333980214 -5.63133951533925 -2.20301195491444 2.62675145756115 -0.617450202595105 4.12938836704601 4.25118020664562 6.91559461246837 16.2365765918385
7.71207017898559 4.23070783615112 8.24870653152466 3.53485746383667 1.53040285110474 0.764417362213134 -4.16485624313355 -7.11021451950073 -1.84936933517456 -3.27302770614624 -2.05284910202026 -5.13126020431519 -1.4890082359314 2.92138929367065 0.637248706817626 4.76634759902954 4.74437780380249 7.97011632919311 16.0660678863525
4.70133924484253 0.0168519020080566 4.30261182785034 -1.68045377731323 -2.73055791854858 -1.32081174850464 -3.04990911483765 -7.79754209518433 -4.88552618026733 -9.80504179000854 -5.93272733688354 -6.24950933456421 -1.53075742721558 1.41674089431763 1.04967927932739 6.20490121841431 5.60455656051636 5.5761570930481 15.2462573051453
4.95813856124878 0.389633274078371 4.67252931594849 -0.132232570648192 -0.695947551727294 -2.53304471969604 -3.35598745346069 -7.82202520370483 -3.16795721054077 -5.55259313583374 -6.92808713912964 -7.47735586166382 -1.45904150009155 1.06535921096802 0.826034641265871 6.03483781814575 7.85136518478394 9.24397478103638 20.2047405004501
4.9811119036241 0.29003753228621 4.63352050347762 -0.597180943055587 -0.486724476380783 -3.03552399115129 -3.13562164740129 -7.21946869329973 -2.56326256231828 -4.45687447027727 -6.88182220892473 -6.34185944037004 -0.176116566224533 2.74497832818465 1.56459846063094 6.09779681725935 9.21545257134871 9.68664207025008 21.3591817812486
5.00786783044989 0.216681497747249 5.19796563928778 -0.149268132990056 0.0213880712335772 -3.06821153814142 -3.46219728643244 -7.72235773259943 -2.56894014531916 -5.99446581060236 -6.42260454351252 -7.96554468328302 -2.19970224553888 0.894209879094905 1.39614393060858 6.57267762964422 7.34044172113592 8.00295163934881 20.3704013997858
5.70826433788647 0.747481333125723 5.30218599926342 0.606310831416739 -0.144619954716074 -2.62942029346119 -2.72596837390553 -7.14280034412037 -2.14657880176197 -6.18884755481373 -6.06630612720143 -8.27350522388111 -2.39743901599537 1.11072443615307 1.98939608227123 6.88324640880932 6.68565462719311 8.04945753704418 19.4458030332219
4.14520278410478 -0.471922727064651 4.95378985838457 -0.242113919691604 -1.79720005555586 -3.68089375062422 -4.73127064271407 -9.3258598761125 -4.66420445008711 -6.90609821839766 -8.27236637635664 -8.35201916261153 -4.42296490235762 -0.328141065077347 -0.852156491713089 4.79450526670976 5.05579486326738 7.12050166563554 17.0746829791503
4.3286585634405 0.063669664209538 4.98148391897028 -0.051085966283626 -1.82620574777777 -3.01440002268011 -4.62997009103949 -8.86903144663031 -4.84233047311956 -6.57373573129827 -8.22276069467718 -8.86448242014105 -3.4840274030512 -0.32117606943304 -0.347663419896907 4.88481949025934 6.15667293721979 7.35886715108698 18.508079690283
4.38405499024825 0.0651682333512724 5.62071499391035 0.217742772535843 -1.3460561318831 -2.90661826567217 -4.46247115568681 -7.72062888578935 -2.68985000090166 -6.18721595243974 -10.7977468057112 -6.76742759184404 -2.33684936003252 1.23598846955733 0.797536702589554 6.51462063355879 6.9440182165666 7.89728626771407 19.3900307731195
5.32119412855668 1.60536046461625 6.30580468611284 0.715050177140668 -0.963166757063433 -1.11659388108687 -4.38673166795211 -7.81794504685836 -3.71257738633589 -5.90428309007125 -7.35025934739546 -7.73794130845504 -3.05018572373824 0.72719045118852 0.195270971818402 5.20911355452104 6.52229543165727 7.49248452620073 19.0354661359028
4.35035508762707 0.536358772624624 5.34843724857677 0.238474785197866 -1.93677049983631 -0.873656333576548 -4.36728197444569 -8.40404039729725 -4.84202295650135 -7.3602667461742 -9.2996321331371 -9.82035929072987 -6.44587618220936 -1.69928652156483 -4.10195642818104 1.85955518375744 3.0623816836964 5.77042955051769 17.1972648490559
3.99835303046487 0.71910288550637 5.49966242530129 0.370063807747581 -2.01036259911277 -1.88077161095359 -3.69649312279441 -8.48252293846824 -4.65288922569968 -6.45924947045066 -8.68806073448875 -8.81435963890769 -5.40799138329246 -0.392024967887185 -2.33266827843406 1.33386042334817 3.97064306952737 6.24954893805764 17.6409636996009
5.32142587141557 1.07604546980424 5.85663552717729 0.685058073564008 -0.648706956343219 -1.53027967973189 -2.90272955460982 -7.16396193070845 -2.97646193070845 -6.08766798539595 -7.49123816056685 -8.77162794633345 -3.22646765275435 0.446746305985883 -1.13584951920943 4.51293702559038 6.78704686598344 7.53537984327836 18.9561388208108
4.69537513472817 0.620515515587545 5.41893451430581 0.976537396691061 -1.02235634110191 -1.69105942032554 -3.19048912308433 -7.8264506556771 -3.71302253983238 -6.87627060196617 -8.15022690079429 -8.11212570450523 -4.68889648697593 -0.271162340857767 -2.94188911698081 2.90931861617348 5.44668929793618 7.32584636428139 18.9269403717735
5.38510159145702 1.00194290768016 6.20988587032665 1.23691490780223 -0.332270349155774 -1.93140860904347 -2.33933898318898 -6.93137809146534 -2.24105521548878 -5.60301085818898 -7.51633139957081 -7.99590560306202 -4.47485419620167 0.0032112945209839 -2.86227485049855 3.47165230404247 5.62094715725292 7.7953379500996 18.6430817593228
3.97500789382241 0.247999074242333 4.27491367079995 -0.028070566870948 -2.10461056015708 -2.75690090439536 -3.35891544602134 -8.02433788559653 -4.41096317551353 -5.83220493576743 -7.32294094345786 -8.37852108261802 -4.16939556381919 0.570724370262841 -2.94058048508384 3.51029765822671 5.5285261891105 8.00085437514565 18.3930202744224
3.65913640369068 -0.263436685908925 3.54699193347584 -0.840163599361073 -2.6612390388142 -3.45413530956615 -3.86560763012279 -8.26913584362377 -5.12951792370189 -4.44243181835521 -8.45477808605541 -6.74133242260326 -2.85027636181225 1.75250111926686 -1.26433504711498 4.86613999713551 6.88351880420338 8.86082612384449 18.668376613747
4.08000720630993 -0.00606476176868753 4.00695575367321 -0.88413177837025 -1.85830627788197 -3.27206741679798 -3.29986320842396 -7.90668045390736 -3.9869817386974 -4.95374618877064 -7.2230428348888 -7.57838569987904 -4.14268814433705 0.852171551097523 -2.04095970500599 4.631310116161 6.8933893550526 8.92660678516735 17.9476696361195
3.58671968633478 -0.213732546026055 4.46355264837092 -0.309386079961602 -1.93690759485418 -3.16504937952215 -3.41452485864813 -8.10074502771551 -4.71550638025457 -5.39587098901922 -7.79921991174871 -7.57546693628484 -3.04492456262762 0.661065275018867 -3.04319650476629 3.27522676641291 5.7853929346258 7.88205259496516 17.8662534301931
3.49431615309282 -0.194204278425737 3.76374822096391 -0.819688744978471 -2.88683695359664 -3.23728937669234 -4.40432161851363 -8.53333849473433 -5.39426035447554 -6.51861757798628 -8.70758051438765 -8.9348258451982 -4.00376696153121 -0.0524939970536664 -3.35834116502242 2.15153508619829 4.52553754286333 7.0273380799727 17.4636151118712
3.42408991726962 -0.350514880093662 4.43059779080478 0.0259881106289939 -2.47915791598233 -3.05031537142667 -5.33826970187101 -8.91464757052335 -5.0694823178378 -6.24190854159269 -9.56893490878019 -8.82581090060147 -2.96879910555753 0.137920865145595 -4.24684285250577 1.18652964505282 3.7239689913663 6.5177283373746 17.4414250937375
2.72845283855091 -1.43282111774791 3.49985042918812 -1.13177474628795 -2.956065975536 -4.58245643268932 -5.47090324055065 -9.1939752925526 -5.08089622150768 -7.06230529438366 -9.87160857807506 -9.3997858394276 -4.90643867145885 -0.926746212352406 -4.61462005268444 0.502060092579235 4.04943481792103 6.19156090129506 16.8253275524486
3.83938318599354 -0.28761762272228 5.2607498775829 0.491643012653697 -1.74797910343517 -2.67874044071544 -4.24471181522716 -8.02035421024669 -3.86112874637951 -7.44694417606701 -8.87860387455333 -9.27659505497326 -4.1864861835133 -0.653006492961538 -4.80836194645275 0.901078284870493 4.18758684505116 6.13153082240711 16.7437194000591
4.04449538317593 -0.404290398684417 5.34327868548306 0.701844015988435 -1.48063202771274 -3.34192009839145 -4.59983940991489 -8.35522576245395 -3.43912430676547 -7.15547104748813 -8.59793396863071 -10.0916378107938 -5.42734833630649 -1.53669091137973 -4.07591744336215 2.68271330920133 4.36925772753629 6.08025244799527 17.5584468039599
3.4440863349221 -0.806744315407492 5.30663420937278 0.806470177390359 -1.83564827658913 -3.00871727683327 -4.82495186545632 -9.04339478232644 -4.43152878501198 -6.95702240683816 -8.62675545432351 -9.53798363425515 -6.7913462898948 -1.51632378318093 -2.8202655098655 3.44480540535667 5.77567221901634 6.43685176155784 19.2915899672292
3.76957956660878 0.0975195537913933 5.34557882655751 0.652508414875378 -1.80860265385021 -2.95433934818615 -4.18728002201427 -7.93972142826427 -4.06895002018322 -6.93689473759044 -7.79884275089611 -10.0801843036305 -5.97399457584728 -1.51112302433361 -3.242846809734 2.93625799525868 3.4486815105785 5.85689131129872 18.3921152721752
3.70940938429399 -0.638532014326614 4.73336854414507 -0.218833299116653 -2.68641600175337 -3.83326658769087 -4.22422918839888 -8.62890562577681 -4.47558340592818 -6.94942602677779 -7.96243986649947 -9.28977140946822 -5.33300718827681 -0.618907304243606 -2.05450949235396 4.41394963697954 4.93596806959673 7.00604405836626 19.655391542478
3.6093382098458 -0.673491074822167 4.29097215912559 -1.10556848265908 -3.02072961547158 -3.66907556273721 -4.66496713378213 -9.03902299620889 -5.09427697875283 -7.02888543822549 -8.85713823058389 -9.22643716552041 -4.17705781676553 -0.690767838738182 -2.03882272460244 4.24492113373496 5.49747221253135 7.84664480469444 20.7425474383614
3.90674628344449 -0.169101342287931 5.00572623339566 -0.371694192019376 -2.10868416699496 -3.36705552014438 -4.23237763318149 -8.57261429699984 -4.38646279248324 -7.86940155896274 -7.16697846325961 -10.0324932185086 -5.28396378430453 -1.27996979626742 -2.09924851330844 4.15866793719205 4.49228800860318 7.23652209368619 20.1142155083743
2.57136814811013 -1.69376094124534 3.67021649100564 -1.14807421944358 -3.05404193184593 -4.93468577645042 -5.90186030647972 -10.4002352454446 -6.44506366036155 -8.38226611397483 -8.22790438912132 -11.3344259955666 -6.23581607125022 -2.81351954720237 -4.86965091011741 1.83984844901345 2.35389797904275 4.88687985160134 16.0940481922843
3.86826483119618 -1.04529031406749 4.69556871760975 -0.564392410625111 -2.55558427463878 -4.65880044590343 -5.24061616550792 -9.38551362644542 -5.39384111057628 -6.98654969822277 -8.76358064304699 -10.4767382968556 -4.83184846531261 -1.50995477329601 -4.38828309666027 2.08605162013661 4.33774343837391 5.72632852901112 15.6214799057354
4.50342046564275 -0.451811200922187 5.19947778528387 -0.0365375345403507 -1.4742091959173 -3.69367635900324 -4.85647237951105 -8.99082410985773 -4.00355566198176 -7.09160841161555 -7.3054088419134 -9.7867149179632 -5.85506284887141 -1.15832937413996 -3.56332433873957 2.40508233850652 4.5105901891535 6.4047266179865 17.3048975402659
3.52294018485329 -1.05114505074241 4.80446770407937 -0.477738831259988 -1.8111719825051 -4.28483149788596 -5.08801409981468 -9.06789347908714 -4.44246432564475 -5.67463443062522 -6.64073893807151 -8.1135573127053 -3.07052752754905 0.480219390175559 -1.79988238594749 5.09034779288552 5.36271336295388 6.6857476494529 17.8861788771369
4.02250015085394 -0.31614769155329 5.09651576822454 0.324318998510186 -1.66088569814509 -3.37359321767634 -4.34448135549372 -9.22063530141657 -5.45773208791559 -6.49136627370661 -8.33495796377009 -8.30008972341364 -5.27295196706599 -0.840803987329657 -2.71466530019587 3.86808883493597 4.59507667368108 6.12840949838812 18.5240286821669
3.77806001143022 -0.94925875230269 4.99956326918169 -0.712327905134721 -1.47065538926558 -3.46524996324019 -5.14374918504195 -9.21492952866988 -3.73435587449507 -7.33195490403609 -7.03871912522749 -9.26579279466109 -5.52355570359664 -0.88243860764937 -3.2507438139482 2.77460484938188 4.32886224226518 5.96096711592241 17.0103638692336
4.74248179522428 -0.417680176821623 5.57768210497769 0.0831705006686114 -0.61831417950717 -3.17017117413608 -5.35522213849154 -8.75595417889682 -3.14366093548862 -8.24582043561069 -5.94497242840854 -9.65655079754916 -4.00672284039584 -0.490279587832365 -3.79963436993686 2.7505689534274 4.33210429278287 6.21346053210172 16.8789497288791
3.86411763104525 -0.501123419674961 5.12162781628695 -0.00642775622281277 -1.23318480578336 -2.97478102770719 -5.6809234532443 -9.51222418871793 -4.13649176684293 -7.64225195971402 -6.58243941393766 -9.9028358372775 -5.89828871813688 -1.3255538853732 -4.28312682238492 1.33936119946566 4.69105530652133 6.2707367030057 16.9226601210507
3.47579210454768 -1.44429570978338 4.9389573877508 0.153812581842597 -1.78444082086736 -3.66586858575994 -5.75978261774236 -10.4287946874445 -5.68986684625799 -7.45046598261053 -7.01744062250311 -9.44466955011541 -2.24187261408025 -0.782241647893731 -3.15062696283514 3.39490907842463 6.73425310308283 7.04651182348078 19.0186571983451
3.34350224408237 -1.35269431200894 4.32437249096957 -1.27854994860562 -2.62596396532926 -3.7184379490939 -7.6371448430148 -11.6966808232394 -5.87438658800992 -8.58959845629605 -7.67719344225797 -9.60611609545621 -3.90160826769742 -1.01175765124234 -2.78945235339078 3.57554360303012 7.24951287182895 7.50894471081821 19.2702183035287
3.18831430781971 -1.59142411838878 3.96813475001942 -1.56950677524913 -2.63716043125499 -5.59048379551281 -7.54341233860363 -11.0472842563282 -4.43198312412609 -9.72080339084972 -7.92427362095226 -10.5780021060597 -3.33399118076671 -1.80081666599621 -4.00146020542492 2.33469282497059 6.45322595943104 5.8962982784618 17.8868056427349
2.2849517475475 -2.51891940723766 2.54314762462269 -2.84879535328258 -2.85282176624645 -5.32413905750622 -8.13508075367321 -11.3516716350209 -4.84704822193493 -7.59808772693981 -8.20119899402965 -9.6941913951527 -3.53101390491832 -0.29732745777477 -2.53315395008434 3.76230198253285 6.63366752971302 7.25252682078968 19.6149371277202
3.4946157542142 -1.29240016070279 3.91430970105258 -1.31683138934049 -2.20658473101529 -4.38429812518033 -6.65135172930631 -9.3962533864108 -3.53757266131314 -8.30617503252896 -8.6289022358981 -10.3378312977878 -4.91537646380338 -1.64693812456998 -2.87815074053677 2.9979173746976 5.11490460309115 5.98151799115268 18.0417626706037
3.55382087880915 -0.928286283666438 4.70641067678278 0.375376970117742 -2.06754752939398 -3.19932052438909 -4.90151283090765 -9.30101272409613 -4.5523192579096 -6.86804267709906 -10.937477796728 -9.04276153391058 -5.22565719431097 -0.786677091771907 -2.35497924631292 4.1076453035528 7.38832023794001 7.65782859975641 19.4326546793634
3.93900319879705 -1.31465795690363 4.71912023370916 0.376689165288752 -1.59010580236261 -3.89030340368097 -6.23161009008234 -9.38865926915949 -4.07124021703547 -7.4695689981634 -9.86165121251886 -9.31163671666926 -4.19841268712824 -1.06652525121515 -3.23606565648859 1.94156762903387 7.03082105463201 7.20337316339666 19.2221053237265
3.47993779615922 -0.742827172712847 4.87032056288286 0.284564261002973 -1.94651484055953 -2.55931734605269 -5.08177065415816 -9.29407953782515 -5.00669168992476 -6.82901835008101 -11.0008513884111 -7.99944376512007 -3.75263857408003 -0.22694658799605 -1.93648218675093 3.3240931077437 7.18335366682573 7.43066907362504 18.2912255568938
2.25894782326438 -2.36746742942116 3.14702079079368 -1.49366905905984 -3.1040187142112 -4.75890686728738 -6.38228562094949 -10.8563399574973 -6.00678589560769 -8.6412787697532 -10.4076247475364 -9.79857208945534 -4.53820946433327 -1.03484299399636 -2.76094963767312 2.14858290932395 6.84540126106956 6.44328543923118 17.106227610328
3.17981632406061 -1.8198765928095 3.42840679342097 -2.381277959997 -2.56445209329778 -3.9151028806513 -6.14437953775579 -10.3744744474238 -5.81015102213079 -9.33390323465521 -10.4025487119501 -11.3498257810419 -5.51818172281439 -1.93958942239935 -2.98415843790228 2.29776485616511 5.96808632070368 6.38378246480768 18.6479386573488
2.52357659773393 -2.19476332231001 2.80213151411577 -2.17019667191939 -3.35474600358443 -4.87178816361861 -6.02608313126997 -10.3713056044145 -5.32238592668013 -9.75575270219283 -9.48354925675826 -12.0357610182329 -5.21733488603072 -2.86008276505904 -4.29636206193404 1.57809815840288 5.211260656877 6.87186227278276 18.1406906648116
1.86315935308283 -2.84991437738592 2.51737993413752 -2.14189130609686 -3.81145650690252 -4.83156759088689 -7.62825567072088 -11.3511713201349 -6.29008466547186 -9.70599157159979 -11.077146356756 -11.9552515203303 -6.9243295842951 -3.49237996881658 -4.56658536737615 0.737495595758613 4.94802206212824 6.16732996160334 17.457987243479
2.81073884097012 -2.00878592404452 3.18054799166593 -1.39840193661777 -3.09959097775546 -4.05956335934726 -5.77972861203281 -10.1014639941129 -5.34954329403964 -9.24657126339999 -9.15990515622226 -12.0843302813443 -6.31770583066073 -3.01152106198398 -4.02130003842441 1.48981598940762 4.3651402386752 5.85678795901212 16.865135231885
2.75198700644753 -1.33302733681419 3.7872748635032 -0.706104729392312 -2.83454558632591 -4.18112227699973 -5.38861129067161 -9.18537757179954 -4.46828124306419 -9.32807967446067 -8.71626708290794 -12.027504418113 -5.55835768959739 -2.92018744728782 -4.84297606728294 1.02488854148171 4.49935963370583 4.3545127175071 16.6589613220908
2.69137345227328 -1.63964118090543 2.90832959088412 -2.10299338427457 -3.31319274035367 -3.7826770695773 -6.35692061510953 -10.6592391881076 -5.37655295458707 -10.0637554082004 -9.13695754137906 -12.415205374631 -5.8525241765109 -2.87725295153531 -5.36757506457242 1.37090836438266 3.52637921246615 3.97476159009067 14.8577879515561
3.87440891265869 -0.413499641418458 4.37822265625 -0.802301216125489 -1.85385684967041 -3.17605381011963 -4.76750736236572 -8.74058895111084 -3.98382358551025 -8.94132404327393 -8.98029499053955 -11.6303823471069 -5.23406772613525 -3.66818981170654 -6.27289371490479 -0.161750602722169 2.90576000213623 3.51083869934082 16.1085309505463
1.84365572495894 -2.35573087172075 2.66671099229292 -1.84063611464067 -3.62522397474809 -4.43034062819047 -5.67506490187212 -10.1896542115645 -6.46766362623735 -8.48631749586626 -8.972002844377 -10.8717011018233 -6.6019848390059 -2.72393117384477 -5.74180684523149 0.655104775862259 3.62625517411665 3.76409639878706 14.6152922110124
3.39981067830866 -1.36378299539739 3.31921947652643 -1.22748958414251 -2.12160503214056 -3.51742374246771 -5.59494029825384 -9.22516071146185 -4.03074275797064 -8.66568385904485 -8.9097863370722 -10.6754819089716 -5.39605533426458 -1.52666675394232 -4.24218570535833 1.97908390218561 5.24002350026911 5.254584199732 16.1413081949407
4.06916275024414 -0.798506355285646 4.47429599761963 -0.191076850891115 -1.42779026031494 -3.11051616668701 -5.58608493804932 -7.69414005279541 -2.76145420074463 -7.67167911529541 -8.06396923065186 -9.75874195098877 -6.11592350006104 -1.8249174118042 -5.23307285308838 1.00520839691162 3.67381896972656 4.37015285491943 15.5753778457642
3.52330182682384 -1.11779142726551 3.52058862339367 -1.65680433620106 -2.17012335170399 -4.69078756679188 -6.23929907191883 -9.62985350001942 -3.87770582545887 -8.74158979762684 -7.56263281215321 -11.356459869038 -3.53052831996571 -1.96378828395497 -3.97570158351551 2.392433868755 5.81552575718273 5.49530576359142 16.5994331706654
4.05228774330833 -0.821566893837669 3.44337813637473 -1.58727581717751 -1.33258183219216 -3.67103321769021 -4.99782879569314 -9.15200360038064 -4.62679035880349 -7.23735554435036 -7.11836369254372 -10.0733750603416 -5.74475796439431 -1.70442517020486 -4.17002423026345 1.92724482796409 5.16517035744407 5.86880557320335 16.635210201957
4.44050431685014 -0.895677323774859 4.43990064100786 -0.790946717695757 -0.990340943769976 -3.68630194230513 -5.97818922563033 -9.24462484879927 -4.10551428361373 -7.03339361710982 -7.15491842790084 -10.7576196150346 -6.10233664079146 -2.16466688676314 -4.26702093644576 1.63246941999956 5.42762113050981 6.0551664872603 16.6662325902419
4.13472133116289 -1.15290588899092 4.19907336668535 -0.976949162916704 -1.38201279206709 -3.76595062776045 -6.19915337129073 -8.84457153840498 -4.04144806428389 -7.97657150788741 -7.56492371125655 -10.7008070425554 -7.0378851370378 -2.16822571320967 -3.96671051545577 2.50377326445146 5.31830649809404 5.21525721983476 16.3579388184981
4.11546471335671 -1.24934909126975 3.92804386832497 -0.33212420723655 -1.02036044380882 -4.24271533272483 -5.3133921363137 -8.88860842964866 -3.90891787789085 -6.97359797737815 -6.78822657845237 -9.77259204170921 -6.11766955635764 -1.70193431160667 -4.41964099190452 2.45893719413064 4.95143273093484 4.96409180381081 17.0243218205192
4.67443879734386 -0.212015784870495 4.48777993809093 -0.406696952473034 -1.07340875972401 -2.5508772503246 -5.02667681087147 -8.93874613155018 -4.15651956905018 -7.25869814265858 -8.95698419917714 -10.3195177685131 -6.39579645503651 -2.31855837215077 -4.11967531551014 2.30778058658947 5.58813317905773 4.43050130497326 16.150326572765
4.55084280534224 -1.07755036787553 4.48476938767867 -0.474727110429242 -1.03257127241655 -3.81783814863725 -5.31109757856889 -8.11191125349565 -3.0500654740767 -7.57515855268998 -7.9434923692183 -11.2998423142867 -7.92625947432084 -3.6283125443892 -6.46121354536577 -0.0683779283003361 4.22570280595259 3.04332308335738 15.2680433229967
5.61342230710116 0.779676350680266 6.39453688534823 1.73930540951816 0.433601292696867 -1.7771016034213 -4.79152688113126 -7.51786812868985 -2.617300120267 -6.64454850283536 -6.73164757815274 -10.120359507474 -3.54988488284024 -1.76947220889005 -4.23957261172208 -0.0787506970492267 4.03093806180087 3.86688986691562 15.5036532011899
3.66795663833618 -1.03290433883667 3.28319292068482 -1.15776700973511 -2.11936826705933 -3.75256223678589 -4.76018209457397 -9.14514226913452 -5.44898481369018 -7.75008459091186 -9.19062299728393 -11.125021648407 -6.05110425949097 -2.32965536117554 -1.78236646652222 0.0300896644592292 2.76910715103149 3.71496992111206 15.3079865455627
4.10317200747403 -0.109510716524991 5.42033452120694 0.483375254544345 -1.26992445859042 -2.28277998837558 -4.23346930417148 -8.67096358212558 -4.79093771847812 -8.53358107480136 -8.89130240353671 -11.409351643649 -6.19643050107089 -2.33601599606601 -2.98379927548495 1.19890565005216 3.83306759920987 4.05727356997403 16.2830614480105
4.65018198706887 -0.377996227957986 5.78486559607766 0.713352420113303 -0.0538976409218535 -4.156747601249 -4.64487817070701 -8.13237168572166 -3.15061547539451 -5.29686333916404 -5.44772889397361 -7.03983857414939 0.3705904267051 1.73097632148049 -0.102041027762674 4.5592005036094 7.90278361060403 8.02289889075539 18.4260530553081
4.65822043852373 -0.47444138093428 5.20214953856035 0.260196833177048 -1.00051102204756 -4.10506996674971 -5.31658539338545 -9.09279617829756 -4.61493668122725 -7.95611366792158 -5.81168350739912 -9.0601767019792 -1.35532936616377 0.497112421555954 -0.293447347120804 2.66526618437334 6.31085029081865 6.86727824644609 17.4014970345931
4.54074238863858 -0.393039235201748 5.32753800478849 0.281673899563877 -0.411117085543545 -3.86138106259433 -4.05165053280917 -8.1649565783414 -3.8076281634244 -6.09361792477694 -5.77194357785311 -7.80453635129061 -1.07999182614413 1.46093033877286 -0.981341847506435 2.61197327700528 5.88883160677823 7.63359307375821 16.9180551680652
4.5468690698797 -0.390032022649592 5.65874555761164 1.80454233342951 0.178418905084783 -2.14743444269354 -4.99176618402655 -7.6622144872492 -2.84945508783514 -5.20812818353826 -4.33325597589666 -6.8100301915949 0.553102285211736 2.4854734247381 -1.53727742975408 2.52892854863947 7.57251051122492 8.34198167974299 19.9257078474218
3.55448342236605 -1.0673284443942 4.63043213757602 0.00323391827669894 -1.20569895831022 -2.81777476397428 -5.67157458392057 -9.01337527361783 -3.51418971148404 -7.09732340899381 -10.0137567433444 -7.62401484576139 -2.22922419634732 2.01357937726107 1.09873104962436 5.04410649212924 7.05263043316928 9.19597435864535 19.1712504413995
4.84108982953158 -0.656750098141757 4.01745186719027 -0.447359457882968 -1.07888259020719 -3.14934767809781 -4.59489478197965 -7.91343535509976 -2.69206275072965 -6.76439131823453 -6.4717639836398 -6.96459998217496 -0.464510336789218 2.91754876050082 2.08978615674106 5.30469475659457 7.48521958264438 8.91527138623324 20.0209452954206
5.51626575643366 0.29904449636286 4.46787918264216 0.161311036890204 -0.330290907079522 -2.17209541147405 -5.22261344736273 -8.28705894296819 -2.43304740732366 -5.65167915170843 -5.68283569162542 -5.81416999643499 0.428814775293525 2.25340736562556 -0.90063583200628 3.32848442251032 7.03331268483942 8.71129978353327 20.2022171085531
6.55532661351291 1.09888091954318 5.63419357213107 0.726360472765837 0.467039259997282 -1.02624496546659 -3.78019508448514 -7.42232688990506 -1.72301849451932 -5.69678672877225 -7.17707046595487 -4.2266271981326 -0.308633652600374 2.68688598546115 -0.48643287745389 4.07594123753634 6.33879390629855 8.23565116795627 18.0874011245641
5.89912436225197 1.12343237616799 5.13965819098733 0.423248507759787 0.280101992867209 -1.06328370354392 -3.0081880309365 -6.83182122490623 -2.06089188835838 -6.33084656975486 -9.54552438042381 -5.36604287407615 -1.7053487517617 0.832460620186545 -0.427465222098611 3.20202086188576 5.2767650864341 7.55788252570412 19.2288725159385
6.40595754276622 1.19843419681896 5.87258561741222 0.935166679729114 0.644786201823841 -0.944534934650768 -2.81560961116444 -6.71655527461659 -2.21604029048573 -6.23018518794667 -8.29848734248768 -5.1927115093578 -2.29220072139393 1.12146123539318 -0.214316047321667 3.94755109440197 4.88149961124767 7.3121770251881 19.2202302445065
6.30479574203491 1.62312459945679 7.44340467453003 3.16582536697388 0.00522565841674805 -0.393499851226807 -2.43083429336548 -6.49012613296509 -2.38955163955688 -6.06687021255493 -7.81492853164673 -5.77171182632446 -3.20545816421509 0.648746013641357 -1.21614122390747 2.84466886520386 4.55898141860962 6.24806070327759 17.2527631521225
6.55358884984797 1.70054433996027 8.62419222051447 3.40069387609308 0.756881696527653 0.0956058328801923 -3.27172090357 -6.08796884363348 -1.64604570215399 -6.97394372766668 -6.9297962362116 -4.8681678945368 -2.09024049585516 1.56632040197199 -0.379983919317073 4.02089880163019 5.98134039098566 7.55180738622492 17.4772684400732
5.54830536408858 1.15009483857588 6.51840099854903 2.03997025056319 -0.545194773240524 -0.396816401048142 -3.04319587187334 -7.35523047880693 -4.41831794218584 -6.19213500456377 -7.51271834806963 -5.50574317411943 -3.75177016691728 0.481325002150101 -1.53332725004717 2.84099945588545 5.01863369508223 6.39660629792647 17.0219732241197
6.41261418949474 1.03822549473156 6.31428178440441 1.6201079715382 -1.17198912013661 -0.494598067890514 -3.1611534725536 -6.98978964198719 -3.73551527370106 -6.55147138942372 -9.69487730373036 -5.52962652553212 -3.55005232204091 0.769687973369251 -0.741735137592663 3.1038440097462 6.6821025241505 7.46804841648449 19.0633923936974
6.47170352935791 1.22758674621582 6.3094425201416 1.95087051391602 -0.282388687133789 0.00494194030761719 -3.27264022827148 -7.01357269287109 -2.52850723266602 -6.98112678527832 -8.01204681396484 -6.92472839355469 -1.97422218322754 0.491914749145508 -1.41354370117188 2.40693283081055 6.26862049102783 6.81234836578369 18.054141163826
3.92738736759533 0.121172081340443 5.58646310459484 1.25453961979259 -0.934001792560924 -1.4775389324535 -4.10403810847889 -7.70446382869374 -2.8198183666576 -8.31991373408924 -11.3881682049144 -7.57819162715565 -4.17142664302479 -0.659011710773814 -2.48291956294667 1.80729879032482 4.81410230289806 6.37531102787365 18.0802463997494
4.75853809876875 -0.225580362840134 5.892707677321 1.41674789948897 -1.69094863371416 -1.43692222075029 -4.22571387724443 -8.37350669340654 -4.00574889616533 -8.03727355436845 -11.224121241136 -7.1624623818831 -4.24876990751787 -0.0842916055159151 -1.90130057768388 1.6667612509294 6.0370586828752 7.20760044618086 19.7851937131448
6.38866138024764 0.753896708921953 5.74776362939314 1.34288978143172 0.0134601549668751 -1.47199058966203 -3.479185108705 -6.88763618902727 -1.71377945379777 -5.40445518927141 -8.93865967230363 -3.9697971387343 -0.533058170838789 2.70993041558699 -0.108480457826094 4.14206313653426 6.00013541741805 8.0185012774034 20.5984008268877
5.57589345411821 0.427079252763228 5.52155213789506 1.69081979231401 -0.789738603071733 -1.6142167524858 -3.93125814958052 -7.55686468644576 -3.34364599748091 -6.20480055375533 -9.8787316755815 -5.10268110795455 -1.97014135880904 1.79123788313432 0.24681001143022 3.75576596693559 5.83595567183061 7.09739308790727 18.2461299224333
4.65179431221702 0.26116072914817 5.29226386330344 0.600579140403052 -1.16292107321999 -1.53274643637917 -3.44582283713601 -7.69067299582742 -3.80585205771706 -7.39576065757058 -6.84201157309792 -9.64110481955789 -4.65268433310769 -1.17287743308328 0.313780663230201 2.16880881569602 4.1884144522927 6.38108622811057 19.7767286278985
4.61328253312544 0.548013062910599 5.77132925553755 1.20566305680708 -1.37266030745073 -0.759279875321823 -3.63349023298784 -7.69057527021928 -4.48232903914018 -8.83829179243608 -7.90932145552202 -10.6612001939253 -6.95365777449175 -2.34051385359331 -1.11235681013628 1.2618859724565 2.43611654801802 4.02088675065474 18.4253433996303
4.99755987687544 1.11819967790083 5.62888464494185 0.939586015181106 -1.58889069990678 0.118314118818802 -3.2014872117476 -7.110701231523 -4.20581689314409 -8.37577119307085 -8.22275987104936 -10.0234190507369 -7.13226571516557 -2.93633332685991 -0.525683073564011 1.99263319535689 4.13035616441206 5.45089087052779 18.8906995968385
5.00612408898094 0.656217167594217 5.58519036553123 1.32990987084129 -0.91763346411965 -1.08044665076516 -3.6227611801841 -7.76976435401223 -3.75658838965676 -7.59695093848488 -8.37878267981789 -10.3531078598716 -7.53606837012551 -3.53351252295754 0.144864628531717 1.70663792870262 4.24381978295066 6.59163434288719 18.8520104982636
5.34753152673895 1.27779123132879 6.29084512537176 1.89989587610418 -0.402542859857732 -0.260813504999334 -3.31336668187922 -6.84439542943781 -3.51944616491144 -7.09183767492121 -7.52416685277765 -9.19632414037531 -7.31701543981379 -2.67800214940851 0.879309862310237 2.50204107111151 2.87723943536932 5.61714574640447 18.5857406700199
5.79133514924483 1.63098434968428 6.30649761720137 1.92914871736006 0.592453999952838 -0.761134104295209 -2.16832824186845 -6.10936255888505 -2.76089568571611 -6.20548530058427 -10.3280839486556 -8.59121985868974 -5.87108130888505 -2.31796546415849 0.26112274690108 1.85891251130538 2.20833687348799 5.63533596559004 17.5057062940164
6.55706650994041 2.54906613610008 7.17119653008201 2.51708371422508 0.978560040213846 0.580820629813456 -1.67219488837502 -5.26786940314553 -1.8924783966758 -5.72805159308693 -9.97742026068947 -7.9413179657676 -4.1089319489219 -0.478845050118185 0.909847805716776 2.77447945854881 4.04074532768943 7.95063359520652 18.7963885166428
5.15105270905928 1.48448967500167 6.23550438447432 2.21525406403975 0.227672810987993 -0.571111444993452 -2.74396491484208 -6.92923140959306 -3.30501532988115 -7.45734954313798 -11.3280618234114 -8.79960418180986 -4.14447761015458 -0.0335729165510692 0.470598454908892 2.38271545930342 4.5805084662004 7.11702465577559 18.320325634764
4.42008408633145 0.727220621975984 5.52623185244473 1.09222420779141 -0.959318074313078 -1.11291685971347 -3.23536482724277 -7.66764059933749 -5.10200110348788 -7.53499594601718 -12.1958560076627 -9.10969344052402 -6.69177237423984 -3.18231001767245 -0.349811467257414 2.71166428652677 3.39812954989346 5.63459309664639 18.0500272336331
4.22305774688721 0.597928047180176 6.25780963897705 1.16424465179443 -1.02564525604248 -0.859084129333496 -3.40410709381104 -7.80816745758057 -4.65543270111084 -9.70584964752197 -10.7857503890991 -12.7798662185669 -8.55882930755615 -3.7310152053833 -2.13341426849365 -0.0816106796264648 1.60424518585205 3.57517147064209 16.2942179441452
5.12396331266923 0.935330347581342 5.4851617379622 1.18500609831376 -0.820027394728228 -0.895468755201861 -2.99040512605147 -6.73609070344405 -3.26127342744307 -8.96312813325362 -12.5596723990007 -7.93347649140792 -5.28256516023116 -1.26599411530928 0.102248148484662 1.57590003447099 2.52500338987871 5.52313609556718 17.3411590619521
3.77521544369784 -0.0241419705477632 5.57483130368319 0.829688366976651 -1.29077595797452 -1.93407315340909 -4.48471325961026 -7.90470761385831 -4.54103154269132 -10.2491328152743 -12.2506911191073 -8.80293149081144 -6.22891110506925 -2.10527867403897 -2.46867436495694 -0.444557848843662 0.854834851351651 4.8155892458829 15.7071860400113
4.1669605775313 0.546813826127487 5.8134916825728 1.3867281480269 -0.81148733659224 -1.2437535719438 -3.16025938554244 -7.66216482682661 -5.15816130204634 -6.57780661149458 -13.3101026014848 -6.31555952592329 -7.58925070329146 -2.5452729658647 -1.46278204484419 0.868087629838424 2.82548985914751 5.81199536757036 17.0941566033797
4.22369015433572 0.449356200478295 4.67783940055154 0.595783355019311 -1.4461859442971 -1.49478709480979 -3.54571521065452 -7.6949309088967 -4.84859835884788 -6.79695307991721 -13.3809145667336 -6.85204875252463 -7.91350734017112 -3.29133784554221 -1.37640177986838 0.334842803261498 2.30381787040017 5.38070309378884 17.7585994026878
5.17608922611583 1.4468564380299 6.33420175205578 1.84515088688244 -0.424679816852915 -0.195115150104868 -2.74070078242909 -7.2794790874828 -4.10680109370838 -6.66539484370838 -11.6597147594799 -5.54277140010487 -5.50095850337635 -1.58019930232655 -1.31639200557362 0.4485539783131 2.42699330936779 5.52549546848644 17.0791380990635
4.91355465975675 1.2765250119296 7.11474370089444 2.40750264254483 -0.360456952181728 -0.108591565218838 -2.81663752469149 -6.82385874661532 -4.03324557217685 -8.9291749087247 -10.7259793368253 -8.0663533297452 -6.65991068753329 -2.34923220547763 -1.66032458218661 -0.139353283968838 1.55432271090421 4.73831795779142 16.8176823767749
5.5459939436479 1.7090503172441 6.35816111131148 1.72637667222456 -0.788481573625045 -0.699229101701217 -2.53409276442094 -7.06111798719926 -3.35179982618852 -8.13194737867876 -11.0301598115401 -10.3654774232344 -6.65685735182329 -2.65337262587114 -1.34118161634965 0.333439965681595 1.07512583299117 3.91580500169234 17.6990545587106
4.93814311461015 1.56349978880449 6.81558833555742 1.4178184075789 -1.28463520570235 -0.0237709478898473 -2.88902058167891 -7.04495205445723 -3.44464649720625 -7.90063442750411 -12.124875684218 -9.15860142274336 -7.31017841859297 -2.3792835669084 -0.380080838636918 1.27020678953691 1.50160823301836 4.39941821531816 17.3330572648482
4.83806176619096 1.18482728437944 6.06950898603959 1.67986436323686 -1.24465422196822 -0.0578809217973202 -2.99759726090865 -6.71854261918502 -4.22662405534224 -8.73357252641158 -13.1431775526567 -9.63818602128462 -9.38608412309127 -4.06640104814009 -1.94571928544478 -0.724457307295367 -0.163567109541461 3.05766625837846 15.8160197301344
3.8839746648615 0.402844064885919 6.23513185327703 1.65680562799627 -1.65681017095392 -0.80404413396662 -3.83064020330256 -7.75255335027521 -4.71775186712092 -9.26154077703303 -12.9389528101141 -9.59962595159357 -8.12092340642756 -3.64941728765314 -2.11423052007502 -0.764403707330878 0.040171259099786 3.56249105280096 16.1742440397089
4.12934579849243 0.612212085723876 5.76090993881225 0.866106891632079 -1.96619710922241 -0.813019847869874 -3.84434995651245 -7.78550252914429 -4.20020780563355 -7.62565717697144 -12.3224974632263 -8.42696676254273 -6.11793050765991 -3.08566007614136 -0.999163722991945 0.483223819732665 1.20062532424927 4.21218099594116 15.4519595146179
5.28934792605313 1.65504578677091 7.21738461581143 2.64574555483731 -0.468550404635344 0.290995875271882 -2.56544180783359 -6.81279059323398 -5.42669173153964 -7.00135298642245 -12.1064459887418 -6.1866004076871 -7.42461844357577 -3.44817610653964 -0.902395924654876 0.820363322171296 1.58832673159512 4.6687987240878 15.8484700116244
5.89066078879616 2.22124150016091 7.4162974617698 3.12026455619118 -0.23142955086448 0.386282470009544 -2.03975627205589 -6.54685733101585 -4.01386973641135 -6.09629008553245 -11.4674811103127 -5.44638201973655 -6.536519501426 -2.87473437569358 0.613319899819114 1.96767475821755 2.07750561454079 3.89074566581032 16.6090288422324
6.03037821162831 1.62236009944569 7.51625048030506 3.38341127742421 0.44464670528065 0.198478568683971 -3.04530156742443 -6.77790082584728 -3.93122113834728 -5.63751615177501 -9.94078076969494 -4.64101041447033 -7.14184774052013 -3.64171422611583 0.644002784382213 2.74935041774403 2.44012438167225 4.95523153651844 17.4810330759395
3.55728534351696 0.244795833934436 6.80218032490123 1.92759994160045 -0.825942004810681 -0.941012347828259 -3.90625282634388 -8.6107911716808 -6.30755897868763 -7.80781456340443 -10.9463510166515 -7.20875069011342 -7.81702133525502 -4.38450905192982 -1.85575386394154 0.158476864207874 0.355656658519397 3.53883079182018 15.9964866984974
4.84620272896506 0.972083924033424 6.87460887215354 2.13399493477561 -0.529642226479272 -0.857565047524194 -3.43484127738259 -7.73409855582497 -4.98496830680154 -5.42118466117165 -11.6340485832908 -4.34908116080544 -6.15207874991677 -2.47681248404763 0.759141800620338 3.10737502358176 3.11393439553001 5.60929190895774 17.2516384103081
4.38642253875732 0.339703941345213 5.52928676605224 0.819177055358885 -1.56681499481201 -1.46491489410401 -3.49356327056885 -8.28234920501709 -7.06353626251221 -7.05740985870361 -11.2727895736694 -5.42600116729736 -5.59831867218018 -1.24568614959717 0.230451011657713 2.67988243103027 3.52769222259521 5.50082149505615 17.2641247749329
5.01022741144354 0.995091646367854 7.0133468801325 2.28493997400457 -0.592200071161443 -0.761507779901677 -3.3168304269964 -7.72177580053156 -5.28598097020929 -4.93745496923273 -12.439282209223 -4.52494886571711 -7.11388090307062 -2.75880506688898 0.337174623662776 2.17045137232 2.7820875341242 4.74632188623602 16.58664485758
5.65625709186901 1.4021467555653 7.51742499958385 2.6967024196278 -0.517191470753062 -0.459042132984507 -3.06831604350697 -8.09049850810658 -5.85929352153431 -8.92156654704701 -11.150253833424 -4.65366417277943 -7.42337089885365 -2.63665253032337 -0.0366311680186868 2.11682075153698 1.90346091877331 3.81783813129772 16.7614240039479
5.29964930794456 1.54086119911888 7.07846267006614 1.61469275734641 -0.0164927742697962 -0.143560340187765 -2.93887131430886 -7.84713356711648 -7.48415177085183 -9.55763809897683 -14.8148593209007 -7.35215370871804 -7.74204056479714 -3.13816063620827 0.134290764548563 2.21368987343528 1.76834685585716 4.52341086647727 17.0788255431435
4.06935282620517 0.359267911044036 6.57138796719638 1.24766322049228 -1.73219136324796 -0.17889622774991 -4.02966527071866 -8.78309849825772 -7.62219647494229 -8.85713986483487 -11.8109572323886 -3.51653126803311 -9.40847806063565 -3.91418294039639 -0.180460253628816 2.55884905728427 4.44085093411532 5.57632800015536 17.5190468636426
3.74611103751443 0.324099662087182 6.55239498832009 1.79390633322976 -2.10287749550559 -0.95353019020774 -4.12008559487083 -9.06497275612571 -7.59330832741477 -11.3972176291726 -14.5874928214333 -5.50686728737571 -9.6620415427468 -5.71310508034446 -1.49494063637473 1.32889092185281 1.67734062888406 4.48562920310281 16.3830463907935
5.57161394466053 1.63110796321522 7.73831716884266 3.26895681728016 -1.23412450443615 -0.424716316569935 -2.91200765262951 -7.88580258976329 -6.8841985095631 -10.1413071979176 -13.1898339618336 -3.90933164249767 -7.45059522281993 -5.39171346317638 0.0828215252269402 2.6389948498119 2.13806024898182 5.32163969386708 17.7885812293399
4.45159078077836 1.48469663099809 7.9124138398604 3.39654088453813 -1.05801653428511 -0.264105554060503 -2.83398890061812 -7.81749414964156 -4.64259409470992 -9.58623957200484 -11.6035335020585 -3.40400003953414 -7.69947313828902 -5.7701041655107 -0.281418557600542 3.20696473555131 0.86118817762895 4.30106473402543 16.3230834050612
4.68948303569447 1.13011013377796 8.01881061900746 3.76770912517201 -0.616574894298207 -0.390569340098988 -5.01757396351207 -6.81162036548961 -2.54428828846325 -8.31340373646129 -10.871993671764 -2.00542796741832 -8.11492122303356 -5.3548961986195 0.357628215443004 2.81242786754261 3.19690071452748 5.17411362041127 17.069218267094
4.9678863698786 1.25993005579168 8.16981546228582 3.66309491937811 -0.25223692113703 -0.331775266473944 -4.71037824804133 -7.99557455236262 -2.46970327550715 -8.67321165258234 -11.6616226022894 -2.86614378148859 -8.88496549779719 -4.33019979650324 -0.307050306146795 2.32205812280828 2.68146936243231 4.91249124353582 16.191359203512
4.86857810453935 0.559210924668747 6.78485122160478 2.59442439512773 -0.683913083509964 -1.57486996217207 -7.19455227418379 -9.46802792115645 -4.25051197572188 -8.09064945741133 -11.1450279669328 -2.79051479859785 -8.50928005738692 -5.0713489965959 -1.36882481141524 2.1111403985457 2.74872222380205 5.69213405088945 16.4957757277922
4.05770691958341 0.739860621365633 7.14285191622647 2.865910616788 -1.16710272702304 -1.49593153866855 -5.93169585141269 -9.99028387936679 -4.8504675951871 -10.4590891924771 -11.8166941729459 -3.08028784665195 -9.86162749203769 -7.29292670163241 -2.14535513791171 1.19807633486661 2.63570126620206 4.79416379061612 15.4406479271975
3.41976574117487 -0.381692617589778 5.48694923574274 0.918127328699285 -2.13388416116888 -2.38298198526556 -7.02311107462103 -10.9608628446406 -5.44525882547552 -11.1964165860956 -10.8594548398798 -2.31005260294134 -6.58613559549505 -5.60467693155462 -0.387889593297785 2.57942226583307 3.83799007589167 5.10506561452692 16.2311697309667
4.36142396059903 0.82027386752042 6.75579594698819 1.78781270113858 -1.57506228360263 -0.860752591219814 -4.84089136990634 -9.48605585965243 -5.19662142666903 -10.6731286135587 -11.4646115389737 -4.87198496731845 -8.10631800564853 -4.74490595730868 -1.30107737454501 1.30830144015226 3.8149247082797 4.16042565432462 16.8794933470813
5.17610596743497 1.01082944003019 6.89661835757169 1.26482724276456 -0.121332654086025 -0.822391995516689 -5.58934069546786 -9.5585465517911 -5.91814661892978 -10.3959107485684 -12.3639035311612 -3.92896700772372 -6.76685954007235 -4.00232935818759 -1.15290499600497 2.01988934603605 4.25742005434903 5.03443287936124 16.6937440547076
5.16154884858565 1.17309498353438 7.62218975587325 2.34735798402266 -0.275252108140425 -0.320061449571089 -4.09671473936601 -8.47047114805742 -4.14142489866777 -9.73656344847246 -9.99389911131425 -2.77115893797441 -5.19917369322343 -3.51700282530351 0.707467313246294 2.61202168031172 3.6835129217668 5.58259129090743 17.4503369288011
5.82194568460638 1.07488586252386 7.0907979184931 1.90549995248968 -1.38286445791071 -0.526470643823796 -4.84326408559626 -9.3284668749029 -7.85021637136286 -9.98364113027399 -9.8053898637945 -3.08081482106989 -6.50101516897028 -3.37280510122126 -0.797924501245671 2.07003547495062 3.1527924711054 5.31873180216009 16.3597121412104
5.53502724387429 1.63473675467751 7.67641518332741 3.08375332572243 0.812776305458762 -0.106710694052957 -2.82122447273948 -8.00542475960471 -5.96334483406761 -8.26705004952171 -11.8107073523782 -3.29426600716331 -5.79990031502464 -3.60559489510276 -1.02135875008323 1.62901852347634 3.13400433280251 5.28537438132546 16.762695052407
5.37265142960982 1.85630545182661 8.10469946427779 3.54682669206099 0.568642945723099 -0.42252603010698 -2.62794938520952 -7.89834466414018 -6.65587869123979 -9.070999769731 -12.6542765183882 -3.71816697554155 -6.78558793501421 -4.93776193098589 -2.25797524885698 1.63100180192427 2.08651098771529 3.72044405503706 15.9284108595415
4.31603738611395 0.537672250921077 7.17214032953436 2.83825799768621 -0.272294790094548 -1.16447809392756 -4.42729738408869 -8.96208933049982 -5.35044077092951 -11.1940343683416 -10.3142659967596 -2.77224138433283 -7.2619684045965 -2.45425394231623 -2.37133958989924 1.82571050470526 4.95041581934149 5.700968950445 14.8904826337641
3.50712179704146 -0.179672483964399 5.76834940476851 0.940976853804155 -0.702707533402876 -2.36683106855913 -4.23436761335893 -9.40430093245073 -8.80567193464799 -8.71893525557084 -11.3488161607222 -3.39236283735795 -6.66373277143999 -2.62298226789995 -1.97136331038041 2.41933607621626 4.20158075852828 6.31858992143111 16.2490749315782
3.81115866574374 -0.169610491665928 5.54509402188388 1.1153264132413 -1.24272107211026 -2.00711392489347 -3.94673298922452 -9.46859692660245 -7.13679646578702 -9.52660130587491 -12.6328787716952 -6.2201285275546 -7.04469060030851 -3.57327603426847 -1.5671915921298 2.77215720089999 3.17302847775546 5.16109610470858 14.6349372950467
3.80346192446622 -0.194883450594816 6.16085614291104 1.63484372225675 -0.955793484774503 -2.05916605862704 -4.04879961880771 -9.32200632962314 -6.63553057583896 -9.70259295376864 -11.5143433657559 -7.25584612759677 -9.59070597561923 -5.42324839505282 -1.83060274991122 1.59627331820401 3.14864625063809 4.65276135531339 12.7542861851779
3.9499923099171 -0.166456092487682 6.51021112095226 2.44363416324962 0.485750328410756 -2.07906137813221 -3.87548052180897 -8.88603006709706 -4.43258272517811 -10.5196665417064 -9.79193292964588 -7.58238588679921 -9.15404497493397 -5.40818201411854 -1.55855356563221 1.281616340984 3.16084111820568 4.6818620074879 12.1974927295338
3.45947524851019 0.000810354406183933 6.26431629007513 2.15013095682318 0.524318426305598 -1.84668377096003 -4.33104160482233 -8.46197727376764 -4.43905094320124 -11.2095492189581 -8.78735378438776 -7.94585827047175 -9.21588352376764 -5.58664539510553 -1.43521717244928 0.834155767614192 2.95421573465521 4.94399139230902 12.1477119619196
2.70576940016313 -1.09266199632124 5.69437489943071 1.61429295973344 -1.05337061448531 -3.0163012938066 -6.01506533189253 -10.0996180967851 -6.36066546006636 -12.2472697691484 -8.62428011460738 -7.11202539964156 -8.94680704637007 -3.29461206956343 0.477862219376998 1.58831487135454 3.9618128343062 5.90963540510698 13.2641323609786
2.07640230005438 -1.70667303258723 3.91995679681951 0.423099153692071 -2.27481496984309 -2.91938436681574 -5.73466528112238 -10.2847656076605 -6.55209768468684 -13.321321851557 -9.44722212011164 -8.55808103734797 -12.2529739206487 -6.78614080602473 -1.90040815526789 0.466628664190118 3.99402677362615 3.92980157678777 10.404194467718
1.61380114988847 -1.97940334840254 4.51901164488359 -0.434325070814651 -2.88440594239668 -3.61346706910567 -6.38049206300215 -11.1900948004289 -6.93139347596602 -11.7001694159074 -10.7814644293352 -7.21134838624434 -10.5419300512834 -6.03672489686446 -0.670138211683792 1.3451377435164 4.09529414610429 4.76533332304521 11.2292920632796
3.11562560688366 -1.30154491771351 4.93734000812877 0.933461414683951 -2.08902813304554 -2.70693470348011 -6.38974834788929 -11.0887954365123 -6.25259662974964 -11.5751655231823 -8.34800983775746 -8.97217060435902 -11.3703677784313 -5.78096271861683 -1.62330318797718 1.28775523792614 4.30896304737438 5.57660697590221 11.6844060290944
2.92886219024658 -1.12396183013916 5.44974575042725 1.66340122222901 -1.27107372283935 -3.09720554351806 -5.43414058685303 -10.5490068435669 -6.55963268280029 -11.480189704895 -6.44727840423584 -11.074973487854 -10.6554616928101 -5.00542011260986 -0.750102424621581 2.14456424713135 3.8492265701294 5.01780185699463 12.1633535385132
3.71273832321167 -0.460608196258544 5.29505090713501 0.525332736968995 -0.988733959197997 -2.01243658065796 -5.32864637374878 -9.868128490448 -6.13941450119018 -9.7802321434021 -9.10711736679077 -7.58365697860718 -10.0515696525574 -5.18776578903198 -0.775089931488036 2.13125925064087 4.26978425979614 6.04480199813843 12.3545949935913
4.41260191310536 0.117075408588757 6.44875093806874 1.93043180812489 0.799063171039929 -1.57868531833995 -4.35230020176281 -9.06859735142101 -5.29038575779308 -11.694911514629 -10.150800262798 -7.89008859287609 -10.4814715732228 -4.89053872715343 -0.372453247417102 2.53919454921376 4.10020777095448 5.98504206050526 12.9746799122203
4.04286679354581 -0.22212973507968 6.20604142275723 2.37037095156583 0.00686272707852353 -2.3775786486539 -4.53619376095859 -9.53093138608066 -5.91749945553866 -12.1588934985074 -9.31188956173984 -8.73384467038241 -10.4569510546598 -5.01549712094394 -0.0907954302701093 2.59421834078702 3.51089772311124 5.12681302157315 12.2843352231112
3.44422815496271 -0.524467485601253 6.90186117345636 2.90283582860773 -0.530792253667659 -2.68312837427313 -4.97430040186102 -9.05441667383367 -4.68727304285223 -10.0114727193659 -9.99054338281805 -6.31450845544989 -11.0995826894587 -5.81861497705633 -0.930841463262386 2.66654585058039 4.158379537409 5.72452352697199 13.4192457025701
4.9587888804349 0.941036233035 7.92145539197055 3.1647329417142 1.0984954920682 -0.325613013180821 -3.19461440173063 -8.06625746813688 -4.13465499010953 -9.55385970202359 -10.7697906407443 -5.55423163500699 -8.12144087878141 -2.2601241978732 1.32531739148227 4.17453576001254 5.43223763379184 6.81821823987094 14.7750425425443
5.09982806986028 0.872592275792901 7.57199889963323 3.33618957346136 0.86463672464544 -1.42589443380183 -5.43361728841608 -9.80172031575983 -6.89770382100886 -10.8012282198126 -8.43898075277155 -5.36247890645808 -9.11730640584772 -4.32184475118464 0.219657247716729 3.51016742532903 4.43785602396185 6.02785808389837 13.8868439847773
5.2443452314897 1.39635901017623 8.32288221879439 3.64541868730025 1.83598951859908 -0.83422227339311 -2.40182443098588 -7.73669000105424 -6.539945082231 -7.91833634810014 -7.8142427964644 -7.66940255598588 -9.4158167405562 -3.71794267134233 0.844046159224078 4.19546274705367 4.88748411698775 7.17985968156295 14.5995669798418
5.66870294050737 1.69315419630571 8.58815751509233 4.89312634901567 1.74504933790727 -0.682854791121049 -2.88071550889449 -8.04901232285933 -5.72756304307417 -10.2434264616533 -6.07722582383589 -6.38947977586226 -7.5765868620439 -3.14946474595503 0.893330435319381 3.91852651075883 6.70978818373247 7.45608506636186 14.6380616231398
4.31185824654319 1.30601031563499 7.63480765602806 4.30241782448509 1.64477450630882 -1.49765293814919 -2.89249317862771 -8.00690548636696 -5.62121288993142 -9.4827431938865 -5.12330334403298 -6.8403920433738 -8.69468205191872 -3.47882931449196 0.0817137458107702 4.19513995430686 4.32872493050315 6.51013476631858 13.9822655417702
4.41536315571178 0.0438145030628547 7.09894355427135 3.696619831432 1.57251628528942 -2.68940273631703 -3.05741039622914 -8.63767925609242 -5.40322986949574 -8.36213604320179 -4.71880070079457 -7.22800556529652 -8.21304050792347 -3.0990573536266 0.34168323170055 4.65864165912975 6.44963534962047 7.49510081898082 14.8552029956471
5.55650050423362 0.304453919150614 7.12905604622581 3.0544939734719 0.549511978842997 -1.29617779471657 -3.77648632743142 -9.11161701895974 -7.28830616690896 -10.5935220024802 -7.52570812918923 -5.99735348441384 -9.38112919547341 -3.83934872367165 -0.521698882363058 3.19386107704856 5.62917239449241 6.80063731453636 13.3095093467019
5.49376087188721 1.23996334075928 7.51593284606934 3.05353145599365 0.831834602355958 -0.149559211730956 -3.00202388763428 -8.2884199142456 -7.58161754608154 -10.7838117599487 -9.54698009490967 -6.87085361480713 -10.2000848770142 -4.27944774627685 -0.509170722961425 3.96749572753906 4.69420509338379 7.72768478393555 14.454748916626
5.71508750048551 0.804516402157869 6.91761168566617 2.18190058794888 0.707817641171541 -1.15474263104526 -3.38293972882358 -8.49106541546908 -4.77280941876498 -10.667563828555 -10.4506830302152 -7.83273259076205 -9.69797840985385 -4.61631527813998 -0.0530008402737714 2.96210917559537 3.78119143572721 5.53129920092496 13.8902507695285
5.41720193516124 0.338254867900503 6.82231897007335 2.12083238254894 1.11997407566417 -1.21644407619129 -3.64974790919911 -8.87211996425282 -6.14409643520008 -10.6390953670848 -9.43515211452137 -10.2588425289501 -9.16190153468739 -5.88978773463856 -0.604152740131724 2.87065976749767 3.0903243411671 4.26839822422374 13.40766471516
3.5909797148271 0.457776208357377 6.69276537461714 1.78657259507613 0.587506432966752 -1.24598966078325 -4.3983944459395 -9.22255788282915 -6.76365552382036 -11.473015646501 -12.7590969605879 -8.27953420118852 -7.87003407911821 -5.4646557374434 0.774115701155228 2.65589346452193 2.00526537461714 4.82168211503462 13.6379367308183
3.92098319313743 0.363314507224342 5.77397238991477 0.572607872702857 0.541399834372779 -1.10347664572976 -3.8079177162864 -9.05880654074929 -10.7235232613303 -10.7831908486106 -15.4794856331565 -6.74641907431863 -7.10253060080789 -4.41897309043191 0.492627022483131 3.1895302512429 3.3572262503884 5.20862376473167 14.31821381829
4.31523773019964 0.549059599096125 5.75219699686224 0.379179685766047 0.196251600438899 -1.09162452871149 -3.94973686391657 -9.01137283498591 -10.1243164842779 -9.91115692312067 -12.4736569231207 -5.85195091420954 -7.34091880971735 -4.53185775930231 0.0119960004633128 2.94540378397161 2.87526008432562 4.38590976541693 13.4851152593439
1.92946446158669 -1.59965884468772 3.76868355490945 -0.421649811484595 -1.07806575081565 -3.06104075691917 -6.25603282234885 -11.3701113440774 -9.78263461373069 -11.5308493354104 -12.4161757209084 -9.00019633553245 -9.32778155586936 -7.18726527474143 -1.03042399666526 1.67236530997537 1.49265873648904 3.5915976784446 12.916423442147
2.16475269144232 -1.06355884725397 5.54584667032415 0.799787252599543 -0.403896600549871 -2.20862987691706 -5.11108806783503 -10.0849879091436 -7.78020313436335 -9.97960308248346 -12.2318594759161 -7.15814235860651 -7.03781154805964 -5.58759525472468 0.617612569982356 3.78443118875677 3.82323905771429 4.40671130960638 13.8144528562372
2.32290755185214 -0.596461192044345 5.63876734646884 1.19232283505526 0.201502904024991 -2.15671242800626 -4.79653061953458 -9.87775315371427 -8.9516133221713 -9.80326928225431 -8.64600266543302 -7.93675316897306 -7.64043511477384 -5.21798600283536 0.134621724215421 3.576915845004 2.04198180111972 4.36068545254794 13.5917178240689
5.13098643909801 0.720232235301626 6.87638877521862 2.06815169941295 0.835815655101431 -1.1108415256847 -3.41476227153431 -7.85302711833607 -4.66786362041126 -8.82810379375111 -10.458366168629 -2.40382362712513 -5.63403107036244 -4.9353044163097 2.26511691700329 4.90485213886608 1.10260413776745 2.72542785297741 13.9920060504567
5.9115291595459 1.93757781982422 7.57690582275391 2.75464019775391 1.26228103637695 0.437419509887697 -2.26210632324219 -6.8189338684082 -3.25419845581055 -9.42733421325683 -9.49452819824219 -2.84283866882324 -6.73097267150879 -7.35378112792969 0.0379901885986342 3.02594242095947 -0.39397850036621 1.66025886535645 11.5066243171692
7.48619351820512 2.72971616224809 9.07814965681596 3.82499871687456 2.40013204054399 0.260766844315963 -1.47834219499068 -6.31782164140181 -2.82219137711958 -8.11513533158736 -9.4706880049272 -2.71052755876021 -7.92143072648482 -5.74718679948286 0.487708906693893 3.84617982344194 1.54835305647417 2.85219464735551 13.9838594003157
6.76479639573531 3.43945993943648 9.81880774064497 4.46429838700728 3.0866023497148 1.69649328751997 -1.08171067671342 -5.9867151780562 -2.3751486344771 -10.1195467515425 -7.44241509871049 -2.86908135847612 -7.18439851240678 -5.00119576887651 1.52442183061079 4.01992048783736 0.979995866255326 3.64141096635298 14.3915277914567
5.83845488808372 2.41500251076438 9.0095850684426 3.78315512917258 2.54059569618919 1.12446944496848 -1.63867600180886 -6.51176102378152 -3.3887885353782 -10.4220374367454 -10.0688536904075 -3.34819061972878 -8.24211342551492 -5.24119789817117 0.552682564475319 3.97237937233665 1.19102065346458 3.26895396492698 14.2776071288369
6.83805985017256 3.52809853120284 8.67662567658858 3.10660023255782 2.62810177369551 -1.16078334288164 -3.27854114012285 -7.83500628904863 -4.90166049437089 -9.09388881163164 -9.96675639586015 -3.2247577233748 -6.28757243589921 -4.19544177488847 2.30564636750655 4.45255894227461 2.20714230103926 4.76745457215743 15.3246559576555
5.64010914022272 1.52120311910456 6.98054035360163 1.42227466756647 1.61872013265436 -2.03562442606146 -5.12227145975286 -8.70991603677923 -4.50599567239935 -10.6840390378779 -10.8247708494013 -4.05063716715032 -6.53468791788275 -4.53925601785833 2.07343013936823 4.65603931600397 2.06171329671686 4.44568355733698 14.3506365602667
3.92413114200939 -0.0176689754832857 7.47727368961681 3.1084287036549 1.62794755588878 -1.88717962611805 -4.09184957851063 -8.33950735438954 -3.99578214992176 -11.0048840175975 -9.48815657008778 -4.16633726466786 -7.61007429469715 -5.48280836452137 1.46449540745128 4.49634908329357 3.1986853946339 4.36848901401867 15.4868683684956
2.585248002139 -0.322917929562657 6.2036266413602 1.87153817090121 1.08777428540316 -2.45636176196012 -4.36030005541715 -9.21161650744352 -4.77009772387418 -11.2321052464572 -11.2954940709201 -6.39134215441617 -7.24143408862027 -4.10277175036344 1.03373719128695 4.90595913800326 5.28207493695346 5.2767763224515 15.5703196612271
4.70943589643998 1.5918888612227 6.57010026411577 1.92455907301469 -0.09514956040816 -2.66584734483199 -4.51607279344039 -8.72972445054488 -3.86555819077925 -10.8258510069414 -8.52577929063277 -3.40152124925093 -6.80890421433882 -5.60898928208785 1.43656774000688 4.62254853682084 3.75077481703325 4.15950246290727 13.0928463502364
4.50800184770064 3.30671648545699 7.15870337052779 2.52309469743209 0.923779054121539 -3.15640397505327 -5.44296021894975 -9.26992936567827 -5.21035905317827 -12.4269518418746 -10.9367823167281 -4.91469712690873 -8.4082140489058 -6.73956056074663 -1.16956468061967 3.27960066361861 2.57457880540328 3.60038427873091 11.7618270353837
2.70694241957231 2.09012113050981 5.86783872084184 1.22446523146196 -1.03548922105269 -4.39443125291304 -6.79306902451949 -11.0154086546464 -7.01265062852339 -14.2296477751298 -10.1884566740556 -5.39765848679976 -9.87620272202925 -8.65005983872847 -2.62137140794234 1.47927365736528 2.95851884321733 4.24626050428911 11.7831018968062
4.24303867166693 2.20755149667913 5.61840774362738 1.4887881452387 -0.256250840967351 -4.00911758596247 -6.18649528676813 -10.2826618974859 -6.18217323476618 -13.2180275743658 -9.8646988695318 -4.9457821672613 -6.66763542348688 -5.27878616506403 0.735747831518001 4.11583663767034 4.19261791055853 5.12831737344915 14.1975822622126
4.26433944702148 3.62413120269775 7.75423431396484 2.66102695465088 -0.0935688018798828 -3.15149116516113 -4.55624389648438 -8.97160339355469 -4.84528160095215 -11.8366355895996 -8.01075553894043 -4.01223945617676 -7.62366485595703 -5.06400871276855 1.20521545410156 4.63765335083008 3.53560924530029 4.33718299865723 14.9376163482666
3.94083843231201 1.46183452606201 5.66687068939209 1.4659086227417 -1.12068691253662 -5.21383800506592 -6.93298091888428 -10.721494102478 -6.79806270599365 -12.1742681503296 -6.96014919281006 -4.82222881317139 -6.85306491851806 -4.9892915725708 1.04274616241455 4.3980899810791 4.14467296600342 4.19887218475342 14.1547614097595
5.72861759012396 5.03031436746771 8.78477279489691 4.33082000559027 0.671126287633722 -1.98564441854304 -4.75089748555964 -8.67369373494929 -4.00599964315241 -9.53827007467097 -5.00760372335261 -3.68008716756647 -5.75974949056452 -4.03413303548639 1.7289456540888 5.21937267130071 3.8557709867304 3.80515662973577 13.9614271337336
6.55478269403631 2.56250650232488 7.10537034815008 2.26602918451482 0.977821176702324 -3.57106416875666 -5.23755090886896 -9.539194280451 -4.60398309881037 -10.0226404016668 -4.93632715398615 -2.92419069463557 -5.43347185308283 -3.70949190313166 1.87182409113104 5.61911660974676 5.1207407171076 6.22118551080877 15.4889593774622
6.51355305584994 3.98438492688266 6.64478150281039 1.34021607312289 0.773687752810392 -2.14117774096402 -4.32647093859586 -8.66650542345914 -4.00654563036832 -9.16624793139371 -6.10881575671109 -3.43607291308316 -5.65026244250211 -3.64764174548062 1.9666465845975 5.70546761426059 6.49860993298617 5.22261181744662 15.4659468260678
6.21767885034734 2.0634144002741 6.70480138605291 1.70545656030828 0.604821031743828 -1.46067159826105 -4.24761312658137 -8.94893949682062 -5.5500938242132 -10.7209750955755 -6.11448400670832 -4.69195097143 -7.01823537999934 -3.23874967748469 1.10252267664129 4.86820966547186 6.07160837000066 5.56196576898748 16.3331620151346
5.30423377643932 2.91615127216686 7.32014583240856 3.42791389118542 0.829243885387076 -2.97751118053089 -4.63469387401234 -8.70679546702992 -4.2820365558971 -9.87748409618031 -7.15570331920277 -3.1060111652721 -7.75839687694203 -5.36164165843617 0.021113621104849 4.75222037922252 5.6697752345692 4.05082534443249 15.1128885615956
7.52489585876465 4.22699756622314 8.3791934967041 3.73639030456543 2.24321670532226 -1.55022315979004 -4.21315650939941 -7.26867179870606 -1.83209686279297 -9.15306167602539 -5.01870994567871 -2.19509201049805 -8.32744674682617 -3.66463737487793 0.989485931396484 6.29234714508057 6.20382709503174 4.82317752838135 15.6337706565857
6.98611620989713 4.45495299425992 8.2981498631564 3.15902022448453 1.85182265368375 -1.54662247571078 -4.06216736706821 -8.33008690747348 -3.35313340100375 -8.26002236279574 -5.30162926587192 -3.60909958752719 -9.14704438122836 -4.33089753064242 0.121617117795076 5.00847891894254 3.97893027392301 3.54200438586148 13.7673714551059
5.20734825134277 2.94269218444824 7.36431541442871 2.74225273132324 0.668363952636717 -1.66543350219727 -4.82172546386719 -8.87570533752442 -3.55373344421387 -10.0701881408691 -6.5897689819336 -4.07411918640137 -9.66786918640137 -5.39941940307617 -0.404136276245119 4.42022171020508 3.50965061187744 3.70249977111816 14.3906978607178
6.93446754975752 4.65446209474043 9.07729744477706 4.362043614821 1.58518528504805 -2.06375384764238 -5.35536075071855 -6.7703445001082 -2.17335200743242 -9.52145648436113 -6.99659228758378 -3.71670413450761 -7.59994197325273 -6.64879489378496 -0.840084795518354 3.38924431367354 1.29512524171309 0.718066449598833 12.7322184996171
6.41417453939264 3.95089576894587 8.53019760305231 4.32549808675592 1.42503879720514 -0.944798010045833 -6.15169193094427 -7.40136386697943 -1.97196628397161 -9.55128146951849 -4.84227229898626 -3.79670001810247 -7.66135646646673 -7.06919338052923 -1.4600720578974 3.1788496797735 2.54427478963678 2.32462642843073 12.8984384363348
5.75291190580888 2.68939910368486 7.22564349607988 2.56317935423418 0.386921267075973 -3.30899014039473 -5.98334850831465 -8.98645939393477 -3.20895351930098 -9.25714840455489 -7.32187428040938 -3.76995815797286 -9.80616154237227 -7.75640072389082 -1.88172878785567 2.19145427183672 -0.289779324965043 0.40662036375566 10.8300288720564
6.75957105809992 4.26384447271174 8.43475149328058 4.2440090006048 2.2485313242132 -1.18776704614813 -3.35320474451239 -6.81473542993719 -2.32272340601141 -7.78567125147039 -4.70954515283758 -3.86389734094793 -9.94096757715399 -7.00594713037664 -1.10808374231512 2.77364252263849 0.88944814855402 1.7573203867132 13.7706308191473
6.14147306789051 4.26175619472157 9.22623850215565 4.54555918086659 2.01460958827625 -0.128226028789175 -3.15741227756847 -6.79177926670421 -2.01002000461925 -7.5271766055714 -3.93886827122082 -3.43125413547863 -9.21541856418957 -6.19433091770519 -0.370123611796988 3.96975065578114 1.45819021571766 1.59175230373036 14.076092971455
6.98014834143899 5.62379839637063 9.87404921271584 5.30137827613137 3.08155825354836 0.667998339913108 -2.87262437126853 -6.67330453179099 -1.99874207756736 -8.95251748345115 -3.98346421501853 -3.36552903435447 -10.7188558318398 -8.0659646727822 -1.82804391167381 1.91607191779397 -0.613839123465798 1.10324957587502 14.0533480904319
5.71054316433993 2.63951350125399 8.00123072537509 3.81041003140536 1.20784808072177 -1.01448773470792 -5.03227185336026 -8.1677718075839 -3.73140477267179 -8.89076947298917 -5.26249455538663 -4.79579114046964 -11.0162939938632 -8.36851262179288 -2.16089390841397 1.35803843411532 1.34558535489169 0.846415051546963 12.2712588396939
4.91407175931064 2.00546809109775 6.46663638028232 1.51092120083896 0.763051709261809 -2.39893178072843 -6.59464673128995 -9.83948926058682 -4.76938275423917 -11.7373125943271 -5.89784840670499 -5.31923131075772 -10.957849779996 -7.27416066256436 -1.74775151339444 2.02280207547275 0.386928280917083 2.03840037259189 13.2461225596341
5.30723876086148 1.50582331744107 7.04237765398893 2.45195502367887 0.0124818715182222 -2.68934422406283 -6.96397000226107 -10.2632005778226 -4.07404309186068 -11.1032102671537 -3.72994023236361 -4.24632626446811 -11.0523164835843 -7.11716633709994 -1.02585392865268 1.92068118182096 -0.493753251162442 0.927061262997714 10.6753041180697
4.84142946763472 2.99623560471968 7.16971373124556 1.70535730882125 0.466488595442339 -2.57116437391801 -6.53674245314165 -9.77313542799516 -3.99842381910844 -9.806910757585 -4.32465863661333 -2.52754712538286 -9.44786191420122 -7.62738347487016 -1.25231290297075 2.06353067918257 1.40776705308394 1.69230150742964 11.3875815825029
2.19615480249578 -2.16468885595148 4.70840570276434 0.67080232446844 -1.75503805333918 -6.20801237279719 -9.13929441625422 -9.96046331579035 -5.77228239232844 -12.0267150705511 -4.5902793710882 -5.66735914403742 -7.07860258275812 -3.23343160802668 1.46714517419989 4.45889303034002 1.98976823633367 2.61410257166082 13.2662064725702
3.0714354948564 0.342314286665484 6.47702459855513 2.5687032179399 -1.42959733442827 -5.37937112288041 -7.81147332624955 -9.62152238325639 -4.07575364546342 -11.079797224565 -3.37595696882768 -3.84384866194291 -3.86095757917924 -1.82888360456987 3.7923827604814 6.32150988145308 2.19491438432173 2.27412275834517 11.3392892317338
4.57815275192261 0.34440908432007 7.53091058731079 3.81536207199097 0.106196498870851 -4.65891733169556 -6.43178453445434 -7.68288507461548 -3.26224603652954 -9.22659769058227 -2.38380899429321 -3.15191164016723 -5.81122102737427 -2.94598093032837 2.91714487075806 6.83754835128784 3.7534914970398 3.75754175186157 13.0720549583435
5.56156173185869 1.61983409361406 8.20613589720293 4.4371434731917 1.03486743406816 -3.56837734742598 -6.01800236268477 -7.73534855409102 -2.98245129151778 -9.2527340368791 -7.94771847291426 -3.42481693788008 -5.7543381170793 -2.70174107118086 3.12351146177812 6.45385470823808 3.52436461882158 3.99501147703691 12.9273053689436
4.03390478654341 0.395155663923784 8.05722593827681 4.07011484666304 0.134289498762652 -1.73222852186723 -4.05689359144731 -7.94361043409868 -3.79558873610063 -6.49660230116411 -8.07906461195512 -3.46224332289262 -6.1737549348311 -4.30175710157915 1.58739923997359 5.38372778459029 1.86858439012007 2.36230730576949 10.9544112638994
3.29106911745938 -0.267309102145109 6.47232922640714 2.93499859896573 -1.0328349200162 -3.84711256894198 -4.51648131283847 -8.5275858965787 -4.26040640744296 -7.49937430295077 -5.33917990597812 -4.97273245724765 -10.0786284533414 -4.83298674496737 -0.00414267453280459 3.99493416872891 2.94061860171231 2.80652340975675 12.950946894559
4.06768426028165 0.779435244473543 7.49338921633634 2.74354085055264 0.0454283627596759 -2.3529614535245 -3.82635394009677 -7.90848055752841 -3.99470606717196 -8.17991915616122 -6.12210360440341 -4.94193735989657 -7.26813021573154 -4.29194727810946 1.54176434603604 4.88218793002042 3.71379002657804 4.74681195345792 14.0967546376315
4.06291731054133 0.565604764764959 7.0519004648382 3.20101030523127 0.304105359857733 -2.8344406301325 -3.92508928125555 -7.69841806238348 -3.05279008691961 -8.7132419759577 -5.82102815454656 -5.4905857259577 -9.1985820943659 -4.32691613977606 1.33258588964289 4.69635542089289 3.84417207891291 4.73371370488947 15.1147299593145
3.35741397684271 0.776944845372981 7.4149319822138 3.2348897153681 -0.618162423914129 -2.12965992147272 -3.75380924398249 -7.74602916890925 -4.45992305929011 -8.34500530416315 -7.29893329793757 -5.56519725972956 -10.1394579713995 -5.66498401815241 -0.3259070223028 2.76744624918157 1.44927951639349 5.72741576975042 14.0668618375605
3.42949795289473 0.306595082716509 6.84142040772872 2.44243073029952 -0.641933207078413 -3.15264106230302 -4.10404754118486 -8.02899718718095 -3.98614478544755 -7.32196021513505 -5.82263541655107 -3.75397468046708 -8.62489867643876 -4.60685325102373 1.2674448446794 4.29699348969893 2.65860390229659 6.50946259065108 14.7810418562456
4.12089134563099 1.15355182994496 7.90539909709583 3.84536053050648 0.0304172169078463 -2.16770862232555 -3.40494273792614 -7.35917209278454 -3.41040156971325 -7.93082736622204 -5.46124766956676 -4.00764011036266 -8.429871784557 -4.67975162159313 1.23631359447132 4.68089557994496 2.25747753490101 4.21359421123158 13.3673813473095
3.95830179561268 0.0325243603099459 7.08383489955555 3.33469702113758 -0.27728055607189 -2.49399732242931 -4.20404599796642 -8.10506986271252 -3.67057965885509 -8.09248708378185 -5.93408177982677 -4.63246320377697 -8.82425092350353 -5.50105451237072 0.508102668415415 4.641332877766 2.16766954768788 4.62731481898915 14.3676588665355
2.46117102883079 -1.55936730124734 5.57448279640891 1.73557555458762 -1.80099404074929 -4.30780327536843 -5.80475151755593 -10.0407592079856 -5.38424599387429 -9.35483277060769 -8.18157875754617 -6.81318009116433 -10.3260890267112 -6.53411019065164 -0.398749472878198 2.83215129158713 2.34261405251243 3.67765509865501 13.6137431838296
3.27721163142811 -0.412384544719348 5.90597387660634 1.23797174800526 -0.437244926799426 -4.42975476871837 -5.40148595463146 -8.4655461658131 -3.43266347538341 -7.36994603763927 -6.61601689945568 -2.79117444645275 -6.99511388431896 -4.6556039203297 2.54839559901844 4.84437319148671 2.11153551448475 2.0924429546703 11.9622482906688
5.42018569599498 0.534982334483754 6.84944213520397 2.94492782245983 1.10227740894664 -3.08866154063832 -7.50618587840687 -6.54816662181507 -1.20147739757191 -7.21067081798207 -0.964851726185191 -0.68580471385609 -6.71730648387562 -2.05738293040882 2.4951320994984 6.9754377711903 4.69785274158825 5.23517860065807 15.0214802135121
5.29861929633401 0.874571826241233 7.00283243872903 2.55658438422463 0.83303168036721 -3.46047303459861 -7.24825188896873 -5.38361069939353 -0.787375424124978 -6.6301965453408 -0.963892910697243 -1.88476846001365 -7.26856896660545 -2.73354432366111 2.5552225373008 7.34864046790383 4.74282076575539 4.89790346839211 13.7834635040977
7.23966347087513 3.26735626567494 10.2285731922496 5.8384107242931 2.24852119792591 0.724549640308727 -4.48999465595592 -6.79326881061901 -1.33301223408092 -6.40250648151745 -4.5144831050526 -3.55667174946178 -8.62242187153209 -3.97659171711315 1.97237335551869 4.87778030742298 3.34130894054066 1.86953674663197 10.0639556537975
7.66666469573975 3.35464534759522 10.216361618042 6.21719131469727 2.68116149902344 0.501870727539064 -5.04643669128418 -6.99490013122558 -1.53300704956055 -5.35368766784668 -3.74152030944824 -2.74309959411621 -6.43439331054687 -3.41929092407226 3.43073997497559 5.67964134216309 3.46286735534668 1.7557846069336 11.0273948669434
6.12143170616843 1.77305638573386 8.47568642876365 5.72281110069968 1.00337254784324 -1.03746187903664 -5.44354593970559 -7.86845362403176 -2.21976626136086 -6.12482607581399 -5.70349276282571 -3.91019594886086 -9.71297610022805 -5.3642822525718 1.14802205345847 3.79793298027732 2.87958752892234 1.17688596031882 12.5213736274026
5.67716751098633 1.76025257110596 8.86359844207764 5.5754867553711 1.32886371612549 0.707413291931154 -5.39267673492431 -7.55572071075439 -1.86030521392822 -6.99449481964111 -5.66586055755615 -4.78746166229248 -9.80715312957764 -7.27560176849365 -0.325292015075682 2.14785060882569 -0.480361366271971 -1.56192531585693 9.26399383544922
7.0171499859203 2.89766889918934 9.5793362270702 6.30602461207997 2.16990476955067 1.79617697108876 -3.69320481907238 -6.33142846714367 -1.35783380161632 -5.81695550571789 -4.94010156284679 -2.55240052830089 -8.30902093540539 -5.56996911655773 1.80135923732411 4.43040949214588 0.195198119770396 -1.38763803135265 8.25776869166981
6.38924544074318 2.71246855475686 9.71460859992287 5.7400240204551 1.51297514655373 -0.216564724662089 -5.7905050017617 -5.7729268767617 -0.845999310233378 -6.11463219902732 -4.53507859490135 -2.88882882378318 -8.48175675652244 -4.00218636772849 2.069863726876 5.6329798004844 1.94762175299904 0.983006884834982 9.0228084824302
7.31494936509566 3.51433119340376 10.537494988875 6.43441996140913 2.27317747636275 1.57309851212935 -4.63606515364214 -4.97473206953569 0.0288709120316923 -5.84889665083452 -2.55205216841264 -1.65592828230425 -6.23056664900346 -4.27821793989702 3.00969919724898 5.6449778990312 0.294312806562942 0.393891663984817 8.03904280229048
8.57605648040771 5.42263317108154 11.6350560188293 6.11532688140869 3.96677875518799 2.23886966705322 -3.91434383392334 -3.54285907745361 0.239838600158691 -6.00133419036865 -1.68267345428467 -0.531397819519043 -6.47497653961182 -2.74141216278076 2.74489116668701 6.20184230804443 0.487927436828613 0.382166862487793 11.6156387329102
9.26323357495395 4.81311455639926 11.5643557635221 6.42015210064975 4.45583763989535 2.10284844311801 -3.50566824999722 -3.33912047472867 0.676355752077971 -6.61099394884976 -0.786706534298983 0.967218789187346 -6.07069357958707 -3.56292304125699 3.22779789837924 6.31395665082065 1.87479058178988 0.833362969485197 11.1911434260282
7.92408290342851 4.00122275785967 10.8243924661116 6.93297305540605 3.44482531981035 0.645286707444626 -4.51564201875166 -4.10452255769209 -0.795144887404007 -6.90560898347334 -1.52409538789229 -0.592243047194046 -7.36578163667158 -4.82781967683272 1.12524619535967 4.1005841775374 -0.830551000074905 -1.00396332307295 9.35811248259111
7.98238336389715 3.44980871027166 9.68108999078924 4.18305646722967 3.28109037225897 -0.485883123224433 -4.92451608831232 -4.03903330022639 0.25526868646795 -5.47626245672053 -1.43559206182307 0.071055048162286 -6.66242731267756 -4.54368913823908 2.16428815668279 5.87892782037908 1.15165578668768 -0.590140706842597 7.93687879388983
7.18749478947032 3.07146505009044 8.95952561985363 3.72167161594738 1.88194326053966 -0.593345130573621 -5.80052706111561 -5.21495386470448 -0.773862327228894 -6.98079248775135 -2.04157587398182 -0.755511726032605 -5.86724230159413 -3.93517824519764 2.3252988208424 5.32733777653087 -0.186833823810925 -0.37985750545155 8.02188542972911
8.44680693366311 4.48566057898782 10.0168295166709 5.77389147498391 3.29696181037209 1.35559370734475 -4.27559373162009 -3.33459946892478 0.791964556954124 -5.13665101311424 -0.370532009818337 0.43183424689553 -6.59955880425193 -3.84282967827537 2.77713396765969 5.57865622260354 0.599446322701194 -0.878525707938454 8.32186796881936
8.21884809840809 4.13653742183338 10.1783493648876 5.83184992183338 3.24576650966297 1.51548086513172 -4.67923272739757 -3.90400231968273 0.469305862079967 -6.91006768833507 -0.821850906718861 0.636891235004772 -4.93435395847667 -4.54649652134288 2.57298265803944 5.44910036433827 -0.354174743999135 0.52355467189442 10.143730987202
7.9282941124656 4.24897759177468 9.73583119132302 5.04462902762673 3.02098267295144 0.199539115212179 -5.95284659645774 -6.13811690590599 -2.50708586952903 -2.3669472434304 -8.14287955544212 -1.4080849387429 -6.05077559731224 -4.34110839150169 0.676835944435812 5.81844990470193 2.36362259604714 2.31708901145241 12.0802115700462
6.49138024070046 2.77654507376931 8.06794693686745 2.95348217704079 1.3007550499656 -1.09226176521995 -6.75785395882346 -7.20036265633323 -4.74620196602561 -3.31464144966819 -9.75442836067893 -1.92866656563499 -5.84959742806175 -3.39425608895042 0.858067061684348 6.09627201773904 1.68461849906228 4.19306328513406 13.9249558708884
6.7959980357777 4.02021640430797 8.90083736072887 3.54939025532116 2.14121669422497 -0.591426433216441 -5.46444469798695 -5.22529369701039 -3.55707889903675 -1.95346981395375 -7.41706425059925 -0.941539348255503 -5.26153332103382 -3.42774731029164 2.63751643787731 7.26754230152477 1.95766872059215 4.67227500568737 15.1867019523274
6.52049535404552 2.98855489384044 8.32583230625499 3.48024648319591 1.31990808140148 -0.87758070338856 -6.73368460048329 -7.04151922572743 -5.04560858119618 -3.11167723048817 -7.27313238490711 -2.04218298305165 -6.08828550685536 -5.00304991115223 1.36377137791027 6.32587617527355 1.51992028843273 4.14596551548351 14.3417481769215
6.04012819636952 3.40903326381337 8.5443529735912 3.54715582240712 2.10059496272694 -1.46667913090099 -6.41297200809825 -7.1774716724049 -4.86253980289806 -7.25340703617443 -10.0508351672779 -4.99296048771251 -9.46661237369884 -3.46642736088146 -5.34368756901134 2.33868929256093 2.80978342403065 2.3352408062328 12.6583604465831
5.66070159565319 2.14115317951549 8.30616172443737 3.04491218220104 0.853778683055531 -2.33240715373646 -7.06357208598744 -7.82007995952259 -4.81721512187611 -8.02956405986439 -7.36433235515248 -6.66352096904408 -10.1161824833263 -4.19503609050404 -6.39083496440541 1.20461066852916 -0.0922299991954461 1.14292892109264 11.2298000682484
5.97723712054166 1.68115843859586 7.08217467394742 1.42528571215543 0.838922873410311 -2.28239022168246 -7.77543412121859 -8.59740410718051 -5.41257630261508 -6.62604294690219 -4.71416626843539 -4.74718438061801 -8.7158580866727 -1.59995041760531 -5.35399971875277 2.44341315356168 1.53330267992887 0.184017554196444 9.76505316821012
6.59602043845437 3.06234524466775 8.95914051749489 3.84423706748269 2.23251221396706 -0.325888893821023 -5.03414084694602 -7.2416413047097 -3.20480658791282 -7.39164664528587 -5.46699454567649 -4.61129309914329 -7.92975547096946 -2.53646590492942 -6.03123786232688 2.73279545523904 2.11450836875222 2.9655234596946 10.6765091202476
5.66781776601618 2.14716404134577 7.2852560823614 1.89994114095515 1.33586376363581 -2.11802226846868 -5.97835094278509 -7.95203525369817 -4.16533786600286 -8.56128436868841 -5.16696483438665 -6.16864520853216 -3.37955409830267 -0.33765918558294 -5.75753719156438 3.25399654561823 3.13560455495661 3.96159237081354 11.6751934831793
6.23465394106778 2.67422150698575 7.6496882351962 2.29570435610685 2.26956032839689 -1.88446951779452 -5.53676749142733 -7.20660353573886 -3.40906668576327 -8.49047041806308 -5.77111960324374 -8.13522101315585 -8.03150130185214 -2.94638968381015 -7.82732726010409 1.58969163027677 0.464539042386143 1.71822022524747 10.3516163739291
5.6133469581604 1.86777391433716 7.27212705612182 2.50253477096557 1.70222177505493 -1.78169164657593 -6.48291883468628 -7.69694242477417 -1.78852376937866 -7.3894549369812 -3.20024404525757 -8.3029242515564 -6.78115568161011 -4.84797773361206 -8.2534914970398 0.933714771270751 -1.02332029342652 1.11022272109985 10.7826107978821
4.82246359044855 1.00276716405695 6.70672949010676 1.32274206334894 0.619611341303045 -3.78302423303778 -8.43896714990789 -8.45703737085516 -2.8914417440241 -7.40822450464422 -3.71378938501531 -7.44765321558172 -5.95848504846746 -5.17268983667547 -9.68791238611395 -0.353498857671564 0.555562574213202 1.72347219640558 11.0293236559088
5.20829504186457 0.806225950067695 7.09474294835871 2.19836347753352 0.138369733637031 -2.75046998804266 -8.3220699483698 -7.87982827966863 -2.04035074060613 -6.89334565942938 -4.41479379480535 -7.46062356775457 -6.9650486165827 -2.4991062337702 -7.17411882227117 1.76143758947199 1.19963758642023 1.90438764745539 12.4378773515875
5.07906719554554 0.707350696216931 6.30488582957875 0.948843921314587 0.879511798511853 -3.33185676227916 -8.13122085224498 -8.29488280903209 -2.38817886005748 -7.20928672443737 -2.70214179645885 -6.88570312153209 -4.27616790424694 -1.67829230915416 -7.56849006306041 2.27931114543568 1.37483879436146 2.54947754253041 12.0947355877269
3.74716106761586 -0.0680168498646125 5.27570358623158 0.285380519520153 0.0407001148570671 -4.27895625721325 -8.45677646290172 -7.84789928089489 -1.85065349232067 -7.89034160267223 -3.17413409839977 -6.25086482654918 -6.80535586964 -2.43148502003063 -7.84463580738414 1.01037327159535 2.1052600513805 1.87400928844105 12.9530817638744
3.2488863771612 -0.19657489603216 5.30714729482477 9.80550592544205e-06 -0.69074222391302 -4.25101062601263 -9.63782855814154 -9.37531825845892 -3.00414821451361 -8.05641528909857 -4.68363544290716 -6.13318034952337 -5.78662082498724 -1.45395442789251 -6.70017024820501 2.37418964559382 2.908659250086 3.34872177297419 13.0015132730657
4.36672487258911 0.0290602684020982 5.8937481880188 0.814134502410887 -0.566442584991456 -4.84513483047485 -9.20252618789673 -9.14652833938599 -3.28979120254517 -9.0831109046936 -4.57194719314575 -7.37006959915161 -3.86362085342407 -1.16271409988403 -6.94596109390259 2.64643564224243 2.92252435684204 2.83310117721557 12.5877551078796
4.1041844888167 0.460898737473922 5.84341750578447 1.21483931974931 0.193337778611617 -3.64084114594893 -8.43622841401534 -8.6366716818376 -2.15276970429854 -7.50695862336592 -3.18473686738448 -5.61252655549483 -4.22599281831221 -1.75186981721358 -6.96778931184248 2.38112578825517 3.36582980589433 5.40825686888261 13.3116258187728
4.79053986289285 1.36917317130349 7.60538399436257 2.82730972983621 0.730180861733178 -1.87109172127463 -7.05729663155295 -7.95964991829612 -2.29367816231467 -7.37557971260764 -3.39697825691917 -7.02375590584495 -3.1083830573342 -0.5167254187844 -5.64363086006858 3.89823448874734 3.08626759269021 2.9557973168113 12.4503375313499
4.96943166039207 1.01617409966209 6.83520486138084 1.82403733513572 0.684409878470682 -2.13212416388772 -7.90279410102151 -8.50517294623635 -2.69958327033303 -7.61384413459084 -3.9344274780967 -8.61039564826272 -5.67422697760842 -1.82901976325295 -7.70204756476662 1.43673302910545 0.989625714041971 1.42090012810447 10.78834845803
4.77383075193925 0.866914133592086 6.52063117460771 1.21728835539384 0.426881174607711 -3.27265419526534 -8.44553818269209 -8.60743202729659 -2.10940422578291 -6.84921135468916 -4.09622444673018 -5.77467789216475 -3.26644196076827 -0.460766454176468 -5.95574249787764 3.75819907621904 2.92236171202226 3.80682025389238 12.631990294023
4.98384206945246 1.40650766546076 7.4139797037298 3.05084245855158 0.751953298395332 -3.16427785700018 -7.1052263433283 -8.31834012811834 -2.6457422429865 -7.34549886530096 -3.96795064752752 -6.52935964410955 -2.95242864435369 -0.211997812444512 -6.69118482416326 3.3413593118841 1.50735872442072 3.19539182836359 11.9098641222174
5.22392332770608 0.932677867195824 6.90625727393411 2.58954584815286 0.643598201058129 -3.12840115807273 -7.87943112633445 -8.2925838210366 -2.67684590599753 -7.74428021691062 -3.67309224388816 -7.60950696251609 -3.68711316368796 -1.61502301476218 -7.00735127709128 2.36858141639016 1.43356859900735 2.1480842850425 11.582291247628
4.60890422300859 -0.26647247834639 6.39692149595781 1.6892331643538 -0.000744481520218443 -3.33641686006026 -8.08775581880049 -8.48986496491866 -2.1142336325212 -6.84852470918135 -3.46449913545088 -5.59018196626143 -4.74182381196455 -4.20214523835616 -9.29423584504561 -0.273714681105179 -0.861038823561234 1.0127538247542 8.90763602690263
4.3008640722795 -0.0686513467268526 5.75209126038985 0.67081818147139 -0.82707229094072 -3.39433112577959 -9.43792357878252 -10.2672883553938 -4.46309867338701 -9.17867103056474 -6.56891456083818 -7.92365279631181 -6.26586928801103 -3.46490683989092 -9.23433127836748 0.280605168776077 -0.728817133470017 -0.305620340867478 7.82858452363448
3.88290970542214 -0.0621710517189733 5.81958954551003 1.23344509818337 -1.37468249581077 -3.66494471810081 -8.98551089546897 -9.08356768868186 -3.73228747627952 -8.58813197396018 -6.18640811226585 -6.92302615425804 -5.3275938727639 -1.89348132393577 -7.19674594185569 1.8378285668113 0.114329268715597 1.97569172599099 10.4968261025169
2.52492020346902 0.689522483132102 5.86860916831277 0.492773749611594 -1.68343093178489 -3.46994139931419 -9.0086033561013 -9.14750983498313 -4.63576628945091 -9.93553855202415 -7.8588173606179 -9.41314627907493 -6.6742470481179 -5.66533973000266 -11.0587914206765 -0.997813484885476 -1.32738425514915 -1.28596427223899 8.78123066642068
3.77897060567683 0.698945886438544 5.26633823568171 0.686468011682685 -1.01546871011907 -4.24224864786321 -9.45185481851751 -9.46556293314153 -4.09280788248235 -8.68698322122747 -6.0245095426386 -10.1787606412714 -6.56154643839056 -6.3320161039179 -9.74437724893743 -0.381925695592706 -0.528829687291925 0.643428689783271 9.21460045034235
3.87977974631569 -0.0173264243386022 5.52344124533913 -1.27887923500755 -0.722414086081766 -5.2375584342263 -9.38319022438743 -8.81324965737083 -3.10791785500266 -8.27289588234641 -5.80253989479759 -7.85551268837669 -5.13981826088645 -4.51490027687766 -9.79956824562766 0.00208847739479623 0.370061805031515 0.974908759377218 9.78233521201394
3.1100793838501 0.0398975372314467 6.07891139984131 -0.757877731323241 -1.07022895812988 -4.95147171020508 -9.31949462890625 -8.52233543395996 -3.29200782775879 -8.86094703674316 -5.44950332641601 -8.15250053405762 -8.11990776062012 -5.23224105834961 -9.96879615783691 -1.19598808288574 -1.31821670532226 -1.33379974365234 8.26793537139893
4.30762121027166 0.810586183721369 5.26584359949285 -1.35361173803156 -1.10633924657648 -5.67092588598078 -9.20087125951594 -6.78821447545832 -2.7683971231634 -8.38445165807551 -6.88345792943781 -7.14906576330011 -7.61836889440363 -5.14949300939386 -9.69192770177668 -0.811535627191716 -0.293148786371404 -1.35571935827082 8.81066438501531
3.77200909527865 -0.817155638608064 5.36360379132358 -1.18654040423306 -1.27342204180631 -5.5551832112399 -8.79085711565885 -6.51234416094693 -2.35396174517545 -8.49439601031217 -6.48558405962857 -10.2836778554049 -8.04879168597135 -5.03593997088345 -11.143312254819 -1.38187960711392 -1.08423403826627 -1.08170870867642 8.8214037028226
3.2407320282676 -0.398914501883766 6.12089522101662 -0.939205334403297 -1.29670350334861 -5.18550507805564 -8.86538712761619 -6.93233124993064 -2.91049210808494 -8.80254952690818 -7.13292710564353 -9.14886109612205 -9.8648473479531 -4.81009690544822 -10.2085973479531 -0.737087414481422 -0.0368901946327895 -1.16442887566306 8.77613051154397
3.59783161336725 -0.103199117833917 5.72516430074518 -1.46042072122747 -1.17895900552923 -5.51807796304876 -9.27205859964544 -6.9715539151972 -3.22326671426946 -8.53090106790716 -7.10310756509954 -9.95004474466497 -7.11345493143255 -5.0124531919306 -11.2703877622431 -1.22904598062689 -0.975143545324151 -1.94397937601263 9.78295219594782
3.90328621430831 -0.103541140122847 6.61369156403975 0.0248253302140675 -0.811882738633589 -4.6467864556746 -8.21780276732011 -6.93870234922929 -3.04330134825273 -7.58243823484941 -7.73222995237871 -11.0088660760359 -8.49994922117753 -5.76539111570878 -12.2169024987654 -2.0327785058455 -1.32585406736894 -2.64266848997636 8.21181797547774
4.77640917517922 -0.188610050894997 6.34769442298196 0.33163836219094 -0.391380284049294 -4.95449254296043 -8.48155019066551 -6.35361668846824 -2.4570312239907 -8.26313779137351 -6.3435115554116 -11.7027396895669 -7.63045499108054 -6.37329480431297 -10.7923831679604 -1.74642178795554 -2.15151021263816 -2.23789784691551 8.58800127723
4.77384687770497 0.570346130024301 6.14379907954823 -0.930632339824331 -0.994518982280386 -5.09838937412609 -7.87115548740734 -6.91954873691906 -2.58061288486828 -8.04314874302257 -5.7721946109425 -11.1252162326466 -6.65828775059093 -6.36835359226574 -10.6470954288136 -1.84522317539562 -2.26214097629894 -1.86613153110851 9.50349642146717
4.13047967390581 -0.538377900557084 5.99110780195756 -0.472658296064896 -0.264778275923295 -4.99619307084517 -8.87103285356001 -7.25250448747115 -3.59327520890669 -10.2279797987504 -5.73843588395552 -10.4790193037553 -5.42696775956587 -5.64157881303267 -11.6102143721147 -1.35618986649947 -1.69519629044966 -0.638115067915482 8.09201131300493
3.78124302083796 -0.159939115697686 5.58302753621882 -1.19001800363714 -1.08606559580022 -6.26139671152288 -9.29613906686956 -6.06424362009222 -3.88637191599065 -10.5111773664301 -4.53816253488714 -9.90806419199163 -5.63899452036077 -5.00061256235296 -11.436325376684 -1.15991432016546 -1.82197410410101 -1.65819961374456 8.74103611165827
4.35412431196733 -1.1943452314897 4.23615193800493 -2.86164068742232 -1.19842314286666 -6.64999937577681 -10.1229855970903 -8.61399817033248 -3.69170355363326 -8.54350828690962 -5.58872580094771 -8.76580977006392 -5.99129461808638 -4.78949141068892 -10.4792458967729 -0.599256272749468 -1.67938971085982 -1.6120641188188 9.34614301161333
3.44502142992886 -0.762577256289397 4.27564982500943 -2.279295167056 -2.80754490765658 -7.18168660077182 -10.9771387186917 -9.10847874554721 -4.35502835187045 -10.2754270640287 -5.88797779950229 -9.40140744122592 -5.0010969248685 -2.56575413617221 -8.51798458966342 1.63445834246549 0.518560210141267 0.311380186947908 11.0314133557406
4.28238115310669 0.195311641693117 5.5589638710022 -1.73018350601196 -1.24129190444946 -5.47301950454712 -9.48276605606079 -7.53498163223266 -3.09702005386352 -9.54101266860962 -5.24141778945923 -9.47635927200317 -4.64672937393188 -3.77411165237427 -9.936461353302 0.709864711761476 -0.708577060699461 -0.281494998931883 9.20030317306519
5.52789796482433 1.19769872318615 6.87716115604747 0.308778892863881 0.209535728801381 -3.78842340816151 -8.35007654536854 -5.90907846797596 -2.8796328197826 -9.15048586238514 -5.16312204707753 -9.27906214107167 -6.11105715144764 -3.55688082088124 -8.64500223506581 0.846994530070912 -0.37727724422108 -0.728471625934947 8.902634750713
4.60381096059626 0.330960923975166 5.45976417714899 -1.84362441843206 -0.811170881444756 -5.57573921030218 -9.69256240671331 -7.34934264963323 -3.80468208139593 -10.5323260480707 -6.55448562448675 -11.1761553937739 -6.06851608102972 -4.19499999826605 -8.85074264352972 -0.326776807958428 -1.57511932199651 -0.645281141454522 8.64368599111384
5.3816633051092 1.40831278020685 5.97544763738459 -0.749377268010921 -0.572686212713069 -5.12950040643866 -10.0147333318537 -8.11395742242987 -4.87936689203436 -11.8828211004084 -6.11326124017889 -8.44799711054022 -3.35924627130682 -1.61040593927557 -7.20009900873358 2.10964487249201 1.12498758489435 0.900210363214665 11.5189246957952
5.35666760531339 0.84098061648282 6.01539906588468 -0.836234959689055 -0.136247548190031 -3.60141364010898 -8.94400015744296 -7.19063750180331 -3.48997679623691 -10.3670214739713 -5.61054793271152 -9.51899329098788 -5.33480254086581 -6.02918044003573 -9.50646963986484 -0.162095936861906 -0.592744740572844 -1.37136069211093 9.93755635348233
4.80726562846791 0.220588077198375 4.84171615947377 -1.98746551166881 -0.858414303172719 -5.17962897907604 -9.70093787800182 -8.9583422053944 -4.86038650165905 -11.1335111964833 -6.84827102314342 -11.0967489589344 -4.85283530842174 -5.17282355915416 -9.52454055439342 0.566136706959117 -1.30474914203991 0.939364780079234 9.80638061870228
3.84120379361239 -0.774501696499911 4.20113573941317 -2.77975644198331 -2.41371144381436 -6.39255322543058 -10.5827254208651 -8.96796597567472 -4.9006289395419 -12.3988188656894 -7.71958912936124 -9.73295582857999 -6.23754109469327 -6.48821248141202 -10.5149878415194 -0.715759173306552 -1.72152318087491 0.182251080599698 9.82277403744784
3.47173326665705 -0.248654192144219 4.03188913518732 -1.3505237752741 -2.02784616296941 -4.49889261072332 -10.0220516378229 -12.3294246846979 -6.78849679773504 -12.4440220052546 -6.57456285303289 -13.7522152120417 -5.37634164636785 -6.78994256799871 -8.61555940454656 0.202071363275703 -1.25195962732488 -0.325798814946953 8.93775957280939
2.57409286499023 -0.873266220092773 3.96215534210205 -1.33808898925781 -1.95307540893555 -4.53631973266602 -9.58267402648926 -12.0882930755615 -6.6871223449707 -12.1892795562744 -8.50468444824219 -12.7470836639404 -6.58347320556641 -8.05504989624023 -9.80563735961914 -1.21224403381348 -1.25498199462891 -0.487636566162109 8.22689628601074
2.69083224209872 -1.56983079043302 3.62882338437167 -1.88820923891934 -1.93070305910977 -6.20433510867032 -10.7767571362582 -12.106882944974 -6.23695267764005 -12.7571762951938 -7.02903069582852 -11.0677651318637 -5.14621628847989 -6.57074059573087 -8.55432404604825 -0.363165751370516 0.12528906735507 0.724875554171476 8.55049906643954
3.30527378429066 -0.936839329112662 3.88152195323597 -1.59980319630016 -1.59606860767711 -4.91997073780407 -7.90541194568981 -11.2939483989369 -6.55730365406383 -12.5432045329701 -9.47896312366833 -11.1454765666615 -5.36433337818493 -4.6211559642445 -9.77718661915172 -0.684117542613638 -0.0365803111683256 0.424889339100229 8.96849037517201
3.88529478419911 -0.126305710185658 4.51488481868397 -0.966004501689564 -0.95942987095226 -4.17623056064953 -6.09521783481945 -11.2393313754689 -8.17531121860851 -13.3376132358204 -9.73580850254406 -13.0480090488087 -7.31842721592296 -8.93235505710949 -12.5464717258107 -3.41032899509777 -3.25414765964855 -1.53333963047374 8.20449625362049
4.76424664584073 1.20252770510587 5.2388073834506 -0.314287480441006 0.266996088894931 -2.32649641903964 -5.86611014279452 -9.85706740292636 -5.64687758359042 -11.6390612688932 -10.7155879107389 -12.6185248461637 -5.19334822568026 -5.51662856015292 -10.4285071459684 -2.15268164548007 -1.31632071408358 -1.02385550412265 8.11631840792569
3.29672325307673 0.151199228113349 4.04953468496149 -1.37483417337591 -1.23329173868353 -3.68337451761419 -6.7064229184931 -8.78339206522161 -4.31282054727728 -11.4217072660273 -8.57101070230657 -12.296739690954 -4.40662967508489 -4.91023837869817 -10.4933949643915 -1.51415454691107 -0.762294881994073 -0.381332510167901 8.13007724935358
0.635618877410888 -1.93175630569458 1.01459379196167 -4.50785570144653 -2.51691942214966 -5.24817209243774 -8.17200021743774 -12.4887574195862 -7.39111833572388 -12.9775326728821 -9.64004831314087 -13.9382031440735 -5.66137628555298 -5.91032724380493 -9.94062929153442 -2.20040445327759 -0.489388751983643 0.865679454803466 7.79662103652954
2.17184632041237 -1.33051879189231 2.17177193381569 -3.20770461342552 -1.89544303200462 -4.28425414345481 -9.04718405983665 -9.80553633949974 -4.20647818825462 -8.08078391335227 -7.27572829506614 -13.287588188865 -5.02103621742942 -5.30883986733177 -9.32197768471458 -0.944566796042704 0.902664115212179 1.38884346701882 9.89079086997292
3.18127119757913 -0.590410588004371 3.06432879187844 -2.01810109398582 -1.27201688072898 -3.83998143456199 -7.72178113243796 -9.80498540184714 -4.83896672508933 -11.2962611892007 -7.40083157799461 -13.5347655989907 -4.89209210655906 -8.15078198693015 -9.07394253990867 -1.31840932152488 0.215995433113793 1.55247080542825 10.6280709526756
2.42338938279585 -1.14950948195024 1.80703730149703 -3.53720288710161 -2.39754300550981 -5.11626058058305 -9.12847905592485 -10.7883205934004 -4.59513478712602 -9.97490506605669 -8.08649831251665 -14.0362473054366 -5.0443115754561 -6.56844907240434 -8.24201589064165 -1.29232984022661 0.15272326035933 1.69204706712203 10.8279294447465
2.01014779697765 -1.30837942470204 1.75056718479503 -3.24885298122059 -2.66571356166493 -5.66129232753407 -7.38146139491688 -11.9607365261425 -6.36583448756825 -11.5739224087108 -9.08119131435047 -15.0587837826122 -5.30578352321278 -7.41170240749012 -10.1632588039745 -2.06167532313954 0.136246429790152 1.01419328342785 10.8462245334278
3.19953497106379 -0.434027116948908 2.10044058019465 -3.05853502100164 -2.09732667749578 -4.3106311971491 -8.03186456506903 -10.937855165655 -4.78778497522528 -11.1886047536677 -8.02895585840399 -13.6982368642634 -4.06609575098211 -7.1404651815241 -9.05989496057684 -1.29154054468328 1.12281377965754 2.10664327794855 11.6780744379217
1.94342996423895 -2.06708715612238 2.11633493250067 -3.3171348398382 -3.51205442601984 -4.60741041356867 -8.64129827672785 -10.6602115457708 -5.28545759374445 -11.1254463022405 -8.43124197179621 -12.7835731332952 -4.3920688455755 -6.34505651647394 -9.30095098668879 -1.32081030065363 1.09340860193426 2.05742837732489 12.6854572469538
2.18626367395574 -2.29445875341242 2.43045007532293 -2.7665904825384 -3.40268362218684 -4.19133985692805 -9.18572080785578 -11.3976291483099 -5.92143476659601 -10.5451930826361 -8.34440458471125 -12.7451919382269 -4.49041021520441 -5.30419958288019 -7.74090040380305 -0.597025281732734 2.53708040064031 2.92458783929998 13.155357950384
3.28936901959506 -1.03746184435758 3.25702420147983 -2.0836349400607 -1.44348105517301 -3.37954863634976 -7.67470702258023 -9.61105689135465 -4.13741072741422 -10.7745109471408 -7.60096129504117 -11.5332008275119 -2.90865668383512 -4.03589781847867 -5.99973258105191 1.19745293530551 3.30323449048129 3.22590008648959 14.3340744105252
3.1351036678661 0.430971587787976 3.62147184718739 -1.98492578159679 -1.64460900913585 -4.34423211704601 -6.10180047642101 -9.08371308933605 -4.14417794834484 -9.04376176487316 -7.87951234470714 -12.3188109744679 -3.04707864414562 -5.40897325168956 -8.2138896335255 -0.0814528812061646 2.29978987086903 1.65664907802235 12.2585911404003
4.05556202801791 0.365038880434902 4.88816071423617 -0.878695479306309 -0.247469893368809 -3.85184573260221 -6.25185679522428 -10.1272153767672 -4.22424983111295 -10.7703103932467 -6.78099536028775 -11.8985376271335 -2.84139155474576 -4.66614817706022 -7.15897082415494 0.286332139101894 2.6905307856473 1.9658861246976 11.970381268588
4.26094962033358 0.519491681185634 4.41380263241854 -1.23674344149503 -0.252864352139561 -3.96695660677823 -4.86598729220304 -10.5278582486239 -8.34964322176847 -11.2314963254062 -8.72357701388272 -10.2128214749423 -2.33492802706632 -3.98776578036222 -8.1602034482089 0.0228257265957907 2.90054179104892 1.38511134060946 12.0351672259244
4.93992984945124 0.559679872339423 4.3677605455572 -0.62551605051214 -0.171212309057061 -4.36575805490667 -6.3351260358637 -11.2786990339106 -8.59426032846624 -12.4148570234125 -7.21444045847112 -12.9129306012934 -3.84619819467718 -4.56945144479925 -8.61168586557562 -0.910313718969171 1.72167480642145 0.264332658594306 10.999776727503
4.33082940361717 0.205566189505838 3.96378686211326 -1.10541746833108 -0.343589999459006 -4.46585486151955 -5.55413840033791 -10.8057310364463 -8.10847304084084 -9.72367880561135 -6.74334357001565 -11.7957479737022 -3.19505522467873 -3.17524740912697 -7.23740980841897 0.545169613578103 4.36363198540428 0.990415356375955 11.2980244376443
3.86636959422718 -0.945569645274769 3.61969219554554 -1.98515666614879 -0.745612751353871 -5.53617824207653 -7.7033954967152 -11.8298794139515 -7.77821124683727 -9.68063129078258 -6.28408206592907 -10.7804352153431 -2.75806010853161 -4.03840983997692 -6.87353290211071 0.358187068592418 4.70896278728138 0.616428722034801 10.548573363911
3.44785397269509 0.662262847206808 3.27633087851784 -2.80372912667015 -1.55181033394554 -4.73194415352561 -7.54417712471702 -11.8979902961037 -7.50976664803245 -10.8481608130715 -7.24961955330589 -11.9046011664651 -3.24468142769554 -3.49669177315452 -6.58902842781761 0.654103209755636 4.85022061087868 1.46862309195778 11.4062227509238
4.58896219080145 1.13645612543279 3.22515355890447 -2.53822076970881 -0.66832864934748 -3.64520395452326 -7.74282396489924 -10.2323507135565 -4.25279749090021 -8.0416673486883 -6.01930750066584 -10.4997400110418 -3.24010790044611 -4.22976244146174 -7.09596384221857 0.0665765935724423 4.30349695032293 1.26123678034002 11.4648295575922
3.74757628007369 0.887482209639117 4.47277121110396 -1.14610238508745 -1.12655206160112 -3.4012560410933 -5.26154084639116 -9.42855782942338 -5.0703520341353 -11.5258631272749 -7.45324464277788 -12.0432791276412 -4.23602624373002 -4.33561463789506 -6.80147500471635 -0.172120527787641 3.19369272752242 1.08306364579634 12.3196154074235
2.7827974579551 -0.481528637625953 2.79172766425393 -3.09876191399314 -1.75006806633689 -4.79011094353416 -7.18482911370017 -11.2847245909951 -6.76789796135642 -10.036797878959 -6.68631112358787 -10.8663400389931 -3.35988366387107 -4.38815247795798 -8.16037118218162 -0.396619198539039 2.88518774726174 -0.0592740752480232 11.3613473198631
3.31001410050825 -0.00322976545854203 4.1017878965898 -2.12166657881303 -1.39518418745561 -4.96252694563432 -8.02624574141069 -11.2548529191451 -5.64221063093706 -9.70317521528764 -6.74296441511675 -10.929434446855 -2.53668466047807 -4.42360368208452 -9.06852403120561 -0.604551939530808 2.13083395524458 -0.214337019486862 11.4663771109147
2.58266144665805 -0.822079840573398 2.37995224866 -3.53706473437223 -1.76134795275602 -5.54554289904508 -8.94576186266812 -11.5232498082248 -5.7996074589816 -10.2310287388888 -6.73738211718473 -13.2653858098117 -3.84965247240934 -6.37660903063687 -8.09761542406949 -1.2449142369357 2.52064019116488 -1.25326651659879 9.1639402476224
3.92389652945779 0.105282523415305 3.33610890128396 -1.90068557045677 -1.26701285622337 -4.9327690818093 -8.96730353615501 -11.4070065238259 -5.82101561806419 -10.827733299949 -6.1421540000222 -11.9500897147439 -3.54160239479759 -3.65825392983177 -5.22021605751731 -0.668536446311258 2.74811432578347 -0.904101631858133 9.97934220053933
4.13644036379727 0.110408869656649 3.75179394808682 -1.12667456540195 -0.576057347384367 -4.49627104672519 -6.95902434262362 -10.8193358508023 -5.44580069455234 -10.7340735522184 -6.31237784298984 -12.0480650988492 -3.29530135068027 -5.59130469235507 -4.99967184933749 -0.535663518038664 2.92084607211026 -1.40280905636874 10.2560568722812
4.06345989920876 1.24259045340798 3.51295616843484 -1.2546820380471 -0.712924454428933 -3.93078562996604 -5.94697520516135 -11.1430830695412 -8.91883418343284 -11.7529139258645 -6.09968135140159 -12.0682997443459 -4.04788729927757 -3.94482943794944 -5.05436274788596 -1.1616530158303 2.33934834220193 -1.83641192696311 9.8749852440574
4.97727844931863 1.75394032218239 4.53281185843728 -0.888841889121316 0.803184249184348 -3.13061930916526 -5.54594065926292 -10.1775019385598 -7.98303439400413 -12.2113802649758 -6.59180667183616 -12.1123106696389 -4.28885104439475 -3.0643255927346 -5.42361857674339 -1.0348894812844 1.83436367728493 -2.0681040503762 10.5396420738914
5.51715346249667 1.74706431302157 3.67350073727695 -0.763656893643464 0.670545300570403 -2.75514058199796 -5.31795910921964 -10.0914957913485 -8.01741055575284 -11.8429587277499 -6.88477353182706 -12.3423331173983 -4.33402661410245 -3.20375279513272 -6.39809254732999 -0.79409054842862 0.897937497225676 -2.80429295626553 9.8839938250455
4.51094017895785 0.750444039431486 4.36074887188998 -0.565420523556796 0.0716129389676183 -3.77140845385465 -5.53219832507047 -10.6299747380343 -8.54963149157437 -11.0062183293429 -6.78196372118863 -10.4632400425998 -2.96374739733609 -2.22572554675016 -4.18770255175504 1.30621872815219 2.81737767132846 -0.551926031979647 11.4840417948636
3.93699430118908 0.93642305027355 3.55648206364025 -1.24006582606922 -0.911536468159067 -3.86213041652332 -7.02468801845204 -11.3190090786327 -8.50368048061024 -10.91858030666 -7.72395635951649 -10.8217365871776 -3.95639540065418 -2.59518362392079 -4.41449476588856 0.258286224712027 2.70437883030285 -0.982213271747934 11.9028498996388
3.82215324748646 0.276062167774548 2.49237648357045 -1.88867553364147 -0.634332500804554 -4.74391540180553 -7.09651931415905 -11.8923071254383 -8.73200019489635 -11.9453581203114 -7.01358016620983 -10.8691042293202 -2.1097410548817 -1.67193778644909 -4.13434585224498 0.874559558521618 2.68398872722279 -0.808429561961781 10.6904155384411
3.37019329938022 0.393142518130215 3.16986447247592 -1.97095507708463 -1.09203166094693 -4.38154048052701 -7.37264269915494 -11.9376489552585 -9.56757563677701 -9.17646235552701 -6.88801592913541 -10.5197965535251 -1.98048228350553 -2.17933100787076 -5.40292376604947 0.634479340639981 1.91662960919467 -1.52257556048307 10.198290642825
4.32189793153243 1.09792942567305 4.54091877503829 -0.317885927720504 -0.281650118394332 -3.34520297483964 -7.0897422357039 -11.2171607537703 -8.05222659544511 -11.4304881616072 -7.14364963011308 -11.7844043298201 -4.50284152464433 -2.34841876463457 -5.68743091063066 1.10674519105391 1.14437908692793 -0.77701716856523 11.638498731093
4.69396566044201 2.21915696750988 4.9170634616505 -0.426078094135629 -0.0856659542430513 -2.79877592433582 -7.1173374782909 -11.2066242824901 -8.92612005580555 -10.1999695431102 -6.42658735622059 -11.4954655300487 -4.71324468959461 -2.40178228725086 -5.73475576747547 0.794350372661246 1.61267732273449 -0.932671798359262 11.1975991595875
4.4792220028964 1.32858437624845 3.62338799563321 -0.978807744112881 -0.130600270357998 -3.48534613522616 -6.68714934262362 -11.1509135332975 -9.4205115404996 -8.75551825436679 -7.1491606799039 -10.8467658129605 -3.2291052904996 -1.81949263485995 -4.60657149228183 1.37767762270841 2.56403702822599 0.638868037137119 12.7384974392978
3.13944951837713 0.701711099798029 2.35160962885076 -2.46384485418146 -1.0712571924383 -4.33692796880549 -7.53291376287287 -12.0608506982977 -9.87094362432306 -11.2357831781561 -7.19596536809748 -12.2960458582098 -4.5993333643133 -3.62128122503107 -6.42272432500666 -0.629644948785955 0.879075449163263 -1.45933397466486 11.1097869092768
3.71576996716586 1.20412846478549 3.52887555035678 -1.28851107684049 -1.03281382647427 -3.33902720538052 -6.43368701067838 -11.1515729817477 -9.33533839312467 -11.2227209004489 -7.89754275408658 -8.94462946978482 -5.43321971026334 -3.33403185931119 -5.87469653216275 0.0869009104642018 1.56744404706088 -0.297391692074861 12.8956973162564
4.96725704886697 1.9346432945945 4.05280831076882 -0.251964066245339 0.68751576163552 -3.23482653877952 -6.21288058541038 -10.7920660712502 -7.89760157845237 -10.2929301001809 -6.39112040779807 -9.25888392708518 -6.47927043221214 -2.66165683052757 -4.9839014746926 1.18191387870095 2.22742321707986 1.41143849112771 14.5409903786399
4.80370798110962 2.57961931228638 3.68113889694214 -0.218731975555421 0.479319477081297 -2.95827589035034 -5.93863973617554 -10.4689970970154 -7.72597417831421 -8.95997343063355 -6.61586866378784 -7.88797674179077 -5.60664854049683 -2.78528699874878 -4.31703481674194 1.60999956130981 3.50992288589477 2.8157395362854 14.9947818756104
4.15813478123058 0.683566414226185 3.5925143588673 -0.563084281574596 0.176989876140247 -4.27578607905995 -6.52765718806874 -9.67922273982655 -4.96148172725331 -11.331486381184 -5.75764528621327 -10.1253267895092 -5.85334078181874 -3.53402391780507 -4.51950899470936 0.93064054142345 3.37996514927257 2.88129743229259 15.075792871822
5.46304010911421 1.53249334855513 4.36361956162886 0.333961244062944 1.38877081437544 -3.487161879106 -5.61894059614702 -9.95583939985795 -5.60037637190385 -12.9943850083785 -6.43466401533647 -10.5130865617232 -4.42834306196733 -2.5602877183394 -3.42070031599565 1.69456457658248 2.908101792769 2.33771681352095 14.9545726732774
5.62267573963512 2.39484008442272 4.18712028156627 -0.0548593174327507 1.01582893024791 -2.42924705852162 -5.24029365886341 -7.84949699748646 -3.06300178874623 -10.2207605015148 -6.02906051982533 -9.73133484233509 -5.1469728123058 -2.79586426128041 -2.26137939799916 2.73176559101451 4.21912845264782 3.8771561015736 16.5720682967793
5.50377154783769 2.46449065641923 3.85878920988603 0.46077895597978 0.804815058274702 -2.52351593537764 -5.76890778108077 -8.98564171357588 -5.47023796601729 -11.3757097677751 -6.85911011262374 -9.04256271882491 -3.08119797273116 -1.77749657197432 -3.2708456472917 2.56371283964677 3.74322581724687 3.21680522398515 15.5317282720046
5.01259730078957 1.70955584265969 3.98510477759621 -0.550619862296365 0.51343653418801 -2.70459439537742 -7.16163708946922 -7.45351292870262 -3.43463971398094 -11.177143833854 -6.82775761864402 -10.3045032241128 -3.50545193932273 -2.66765477440574 -3.6389892318032 2.23434756018899 3.80137751319192 2.65151331641457 16.4381818554618
4.20251022685658 0.745954860340465 3.18192612041127 -1.32067454944957 -0.362287174571644 -4.22362483631481 -8.83072436939586 -10.3883606303822 -5.5500580180775 -10.5149628032338 -7.15986980091442 -9.61541141163219 -3.36776317249645 -2.469764362682 -3.67608989368786 2.16760479320179 3.78373085368763 3.36524998057972 16.1732927452434
4.29512887434526 0.444701246781783 3.57844357924028 -1.29292006059126 -0.0784482435746625 -4.44854254289107 -8.64395803971724 -9.59546370072798 -5.80856985612349 -13.3963288740678 -8.38764090104537 -7.78346342606978 -4.36244482560591 -1.92739386125044 -4.01790899796919 1.95454125837846 3.10267358259721 2.14727883772417 15.2481024785475
5.3778922254389 2.23301288431341 4.20927688425238 0.371627538854426 0.735492437536067 -3.03060367757624 -7.80988720113581 -9.79885891134089 -6.1097319429571 -11.4712145631964 -3.62543514425104 -5.91267231160944 -5.85028293783014 -0.60674312764948 -5.1050875490362 2.28669139688665 2.45857974832708 1.8459736997431 14.9360210592097
5.56829768961126 2.10728389566595 4.1775124723261 0.104083364660088 1.21249515360052 -2.18609302694147 -7.70568912679499 -8.80682056600397 -6.9611365144903 -13.1296088045294 -5.6006743257696 -8.99300449544733 -7.19356601888483 -1.45472782308405 -5.42822330648249 1.22434169595892 3.3921406919306 0.504107778722588 13.7757576162165
5.05309847051447 1.61083582097834 3.1184137170965 -0.43481656854803 0.299007207697088 -3.21464750116522 -7.50744840448553 -9.08433744257147 -6.19948217218572 -13.3525507146662 -6.39933797662908 -8.8933164769953 -6.4450456792658 -1.29529592340643 -2.98195287531072 3.0417535608465 5.12987497503107 0.790000707452947 12.9306629007513
5.35345507535067 2.22129774960604 4.17206526669589 0.43946791562167 0.354669102755459 -3.62311410036954 -7.30733727541837 -8.02768563357267 -6.07801674929532 -13.0286641034213 -6.31274460879239 -8.86473321047696 -4.29015206423673 -1.45717858401212 -3.45150231448087 1.33503867062655 4.20912123593417 0.861043461886318 12.255694398013
4.37146921157837 1.83670969009399 3.32462091445923 -0.711506175994874 -0.101124095916749 -3.48002653121948 -6.99347524642944 -6.28324537277222 -7.97411947250366 -12.9962504386902 -6.11158399581909 -7.59432058334351 -5.27526693344116 -1.48513059616089 -2.82570104598999 3.06289930343628 5.1189133644104 2.90562887191772 13.5405966758728
4.07899610346014 0.977067392522638 3.19965974634344 -1.28571375066584 -0.433876592462713 -4.54183061773127 -8.21716936284846 -9.09126337224787 -10.6928144281561 -13.4813295190985 -5.54505022222346 -7.70143564397639 -6.88785036260431 -1.41583307439631 -1.35961778814142 3.13419191187078 5.4252494985407 1.77045766657049 10.9228462392634
3.86914198615334 0.822675158760763 2.69310705878518 -1.98433167717674 -0.583012173392557 -3.47407014153221 -8.18876130364158 -10.0806184508584 -6.08135850212791 -12.0647950866006 -4.83128983757713 -10.0798974730752 -3.80074555657127 -2.77754647515037 -2.65323312065818 2.59294455268166 3.6213545105674 3.67605059363625 11.4589700005271
3.46958314722234 0.0335642034357235 1.92531453912908 -2.41002023870295 -0.730628377741034 -5.0045636957342 -6.9835561578924 -10.5650991266424 -9.9028905695135 -12.6924012964422 -4.46671999151057 -8.1368764703924 -2.12626398259943 0.108879678899591 -2.72111452276057 3.96677839105779 5.19731580560858 5.72161447351629 12.6468435460871
3.6916314645247 0.912636904283005 3.43450084166093 -0.69812473817305 -0.881136746840042 -4.83740887208418 -8.22873577638106 -9.97874722047285 -5.72166523499922 -11.8511894659563 -7.14700779481367 -12.0405796484514 -3.66640362306075 -6.3211163000627 -3.74779972596602 1.67317119078203 1.94446292357011 2.84408297972246 12.1013833566145
2.92436089082198 0.601357121901078 2.19577850861983 -2.23191199736162 -1.47160277800127 -4.54333625273271 -8.21686873869463 -10.8379949136214 -6.43758712248369 -11.6399510903792 -10.5796350045638 -12.3107274575667 -3.67587600187822 -6.56561217741533 -4.09929976896806 1.76113190217452 1.93865646882491 3.06767525239424 11.6877728895708
3.42208499908447 0.706159782409667 2.917848777771 -1.70561199188232 -1.18593578338623 -4.4278600692749 -9.07485752105713 -11.6513479232788 -7.61671810150147 -12.7291257858276 -13.898780632019 -13.7555883407593 -5.64571170806885 -5.06415157318115 -4.84177761077881 1.38362140655518 2.14586277008057 2.09447498321533 10.492896270752
4.7725753177296 2.15884774814953 5.42824834476818 1.22668641697277 0.325574814189565 -3.75354391444813 -7.03571707118641 -8.82903105128895 -4.64558035243641 -9.00930410731922 -12.5910740505565 -12.0702114712108 -3.69631773341786 -5.49525076259266 -6.05243307460438 -0.425842345844615 1.62958329807628 2.52411264072765 9.82469171177257
3.90442762374878 1.40484056472778 4.68022451400757 -0.527593517303465 -0.889625453948973 -4.41757574081421 -8.47115697860718 -9.300550365448 -4.84467115402222 -10.37270154953 -11.0795496940613 -13.7002123832703 -5.33942594528198 -6.66645803451538 -6.53062620162964 -1.77618398666382 1.33724603652954 0.640235996246339 8.97456178665161
4.46031517548995 2.50608391328291 6.10427231355147 0.700734563307329 -0.194140009446578 -3.76700835661455 -7.84404235319658 -8.90204482512041 -4.2839093728499 -10.9551206155257 -8.4170766396956 -12.5042253060774 -4.2133527322249 -6.4483266396956 -5.58692412809892 0.872897572950883 1.34100098176436 2.06809563203291 10.3945106939836
2.38497140190818 2.07215668938377 3.21364094994285 -1.60258505561135 -2.55819342353127 -5.82135794379494 -10.0751592896201 -10.7479517243125 -6.52684424140237 -11.5069467804649 -10.0398847840049 -13.4421770355918 -6.888174273751 -6.39478132941506 -5.34347555854104 -1.89508841254494 1.11904694817283 1.0858247496865 10.8733432509682
1.7581751129844 0.913292147896506 1.87170241095803 -2.65805794975974 -3.95314957878806 -4.46564271233299 -10.1196420409463 -11.3982351043008 -6.2837236144326 -10.437581799247 -12.6797311522744 -9.59915139458396 -6.5970609404824 -5.14969231865623 -5.9038121917031 -1.03669907829978 1.55080435492776 1.3469030640342 11.177369334481
1.9900108164007 -0.161611955816095 2.42588194066828 -1.52558938806707 -3.43763009851629 -4.70654527490789 -9.52535096948797 -10.0831360036677 -5.42555276697332 -11.0090889150446 -10.5445923024958 -10.6689266378229 -6.46545259302313 -6.37099878137762 -6.28573839014227 -2.01350061243231 0.395530301874334 0.671947080438787 9.31327303106135
4.26802959442139 4.29718341827392 4.39111366271973 -0.4538875579834 -1.16565666198731 -2.88971672058106 -7.31960639953613 -9.17060241699219 -4.49784812927246 -9.67534217834473 -9.57774314880371 -11.2966915130615 -3.37530860900879 -5.37901840209961 -5.0237174987793 0.292284393310545 1.08625831604004 1.6542724609375 11.0187434196472
3.69340212561868 2.07999880530618 3.65196783759377 -0.899724171378395 -1.14688031456687 -3.22871701500632 -7.49292866966941 -8.11069218895652 -3.30301968834617 -9.58474271080711 -8.30508916161277 -11.668976948478 -4.60125844261863 -4.29539029381492 -4.8558723189614 -0.200736210562965 1.99205858924172 2.98913176276467 11.8045004151084
4.10565378882668 3.9180383942344 3.85453131415627 -0.693347904898904 -1.9148120620034 -4.22118756554343 -8.16305920860984 -8.82514188072898 -4.29435727379539 -10.7637996413491 -9.55142018578269 -11.2249259688637 -5.17558095238426 -5.21877667687156 -4.15682790062644 0.883329417488792 2.18951609351418 1.60989763953469 11.509755637429
4.81395982395519 4.45348333011974 3.03898595463146 -1.37967516292225 -1.49317766536366 -3.94666887630116 -8.77542520869862 -8.82218386043202 -3.84598566402088 -8.88097978938709 -9.63777185786854 -11.6328966747631 -3.9118578564037 -3.57938600886952 -3.37179209102284 1.38501142155041 3.07772992740978 3.67182515751232 10.5409133304249
3.38082182624123 2.99056208350442 2.78196299292825 -1.26693379662253 -1.97036778710105 -4.39038312218406 -9.53458821556785 -10.4714301802895 -5.07432973168113 -10.4782623030923 -8.3936637618325 -12.7713226058266 -4.87726056359031 -3.48366582176902 -3.4721435286782 0.781831385872582 2.549573542855 2.23332178809426 9.4562765381553
5.91397271589799 5.12680802778764 4.56513390974565 0.778549055619674 0.053188185258346 -3.00455107255415 -8.02032866044478 -7.97364630265669 -3.28814329667525 -6.76002516313033 -7.46024145646529 -10.4329892591997 -1.28972448869185 -1.54433455033736 -3.50164808793501 2.32392297224565 3.18018613295122 3.08046899275346 9.78463540510698
5.19611903103915 2.55750914486972 3.65129919919101 -0.58674363222989 -0.251929560574617 -2.01422623721036 -8.08292893496427 -8.58499840823087 -3.30010727969083 -6.84716919985684 -8.21779755679044 -9.45630578127774 -1.53417328921231 -1.27805451479825 -3.51790169802579 3.17572661313144 4.64053221615878 4.69169493588534 11.4919907656583
3.27779931155118 0.568354311856357 2.67910451022061 -1.46363573941317 -2.48072749051181 -3.96082621487704 -9.36156779202548 -10.4599717226895 -5.25734644803134 -8.62098246487704 -9.93808108243075 -13.0701191988858 -3.7476018038663 -4.06760912808505 -5.55859499844638 1.65068501559171 3.47737092104825 2.67476910677823 9.656096163663
2.5384128223766 0.142594112049448 2.42626835216175 -2.02041362415661 -2.93406795154918 -4.23202441822399 -9.84691928516735 -10.6340629924427 -5.93106578480114 -10.0996906627308 -9.07636378895153 -11.5230266917836 -4.50916408192028 -3.01562236439098 -5.47869037281383 1.69600178111683 2.76353718150746 1.69555927623402 9.33947731364857
3.27031281211159 0.86417534568093 1.09498360373757 -2.27540824196555 -2.27055403969505 -3.58469817421653 -9.2958779074929 -9.5350193717263 -4.25329444191673 -8.88356826088645 -8.45860717079856 -10.6778568961404 -3.79867217323997 -2.52127501747825 -1.40754554054954 2.86725952842019 5.89096310355447 4.56371166922829 11.4039292595603
3.99050347588279 0.911983654715797 3.2148229338906 -1.05047018744729 -1.12222273566506 -4.23953230597756 -9.64633162238381 -10.2773283264854 -4.17231924750588 -8.7757662079551 -6.19879133918069 -10.580480410836 -3.18101675727151 -3.92471487738869 -2.23421080329202 1.42145364067771 4.10259549401023 3.93087975762107 10.0056087233803
3.51219980933449 0.0979170105674037 1.89082663275979 -2.0846944548867 -2.37298447869041 -5.18215615532615 -10.4176431395791 -10.1544595458291 -4.67569978020408 -9.8680253722451 -7.19754845879295 -11.4096379973672 -3.95846040032127 -3.77096421501853 -2.0624833800576 0.764113833687521 4.84268419959328 4.75987379767678 11.836688449166
2.75919734781439 -1.28408992940729 1.50777637308294 -2.5066069429571 -2.32011593038386 -4.50517833883112 -9.19491184408015 -9.77293193990534 -4.02000988179987 -8.44560611898249 -8.1999663179571 -10.035198098963 -4.06270588094538 -3.35649669820612 -1.43322361165827 1.57443820779974 4.55467044656927 5.34256183450872 13.1591879064387
4.30969223542647 -0.337555079026657 2.65268692536787 -1.09148230986162 -0.882204203172165 -3.51160254911943 -8.57024970488115 -8.95042434172197 -2.83197226957842 -7.58742156462236 -6.26756682829424 -9.04243293242021 -2.10954108671709 -2.68437972502275 -2.2458535714583 2.42681488557295 5.09520039124922 4.93912109895186 14.23864588304
4.59346765171398 0.745049415935171 2.73680966984142 -1.48683077205311 -0.728974403034556 -3.44156748164784 -7.5610952984203 -9.19763094295155 -3.02767282832752 -8.67968088496815 -5.84414965022694 -9.54286676753651 -1.17555528987538 -1.64072901118885 -1.5930548321117 3.36789125095714 5.32065004001964 5.15170949589123 15.0698019851338
3.56860436526212 0.253334895047274 3.73066414919766 -1.06833945187655 -1.2783671465787 -3.73079977902499 -7.95792494687167 -9.68386183652011 -3.71303282651034 -8.32686339291659 -7.53399573239413 -11.0031252947721 -3.14441786679355 -3.71957693966952 -3.03626356991855 1.59095276919278 3.76560772982511 3.29036320773038 12.6784285458651
3.01059500954368 0.239000008322975 2.22959868691184 -1.49319870688699 -2.00136597373269 -5.28145439841531 -9.97628052451394 -9.80736572959206 -4.02008469321511 -9.07893021323464 -7.40154106833718 -9.6815017006614 -2.28652031638406 -2.9634955666282 -2.4133132240989 2.81123320839622 4.01319377205589 3.75255172035911 12.7107526519082
2.16334961110895 -1.22484542673284 1.78309486562555 -2.75585700815374 -2.92709686105902 -4.74925567453558 -9.35132743662054 -10.0509581739252 -4.04545928781683 -8.30287887399847 -7.86346961801702 -9.60959388559515 -1.85053779428656 -3.63250686472113 -3.66500999277288 1.57705162221735 2.34449051076716 2.55940483266657 12.6889624422247
1.97458555048162 -1.31784151250666 2.01316549127752 -2.74647615606134 -3.70082758123224 -4.93299387151545 -10.1652478998358 -11.1909265344793 -4.85181329900568 -9.04050348455256 -6.46518991643732 -7.92067049199884 -2.08298776799982 -2.30970476323908 -4.76769731695002 1.88572599237616 3.18662359064276 3.3919544393366 13.4342680150812
1.53417679179799 -0.0748854030262329 2.19235893596302 -2.38926604877819 -3.75646117817272 -5.13291267048229 -8.34559730182994 -10.6842108119618 -4.96235564838756 -8.48575118671764 -6.38933471332897 -10.6029806483876 -2.81147102009166 -4.6417837489735 -4.38951591144908 0.485812152515759 2.31865021098744 0.79131409038197 11.5360474239696
0.870311884446579 -1.42782387299971 0.802694468064743 -3.27692398591475 -4.35898956819014 -5.8977125601335 -10.8058813528581 -11.0729425863786 -5.78217300935225 -12.4976366476579 -7.27438530488448 -12.622444005446 -3.48484406037764 -5.52072510285811 -7.16330704255537 -1.05460915132002 1.17328467802568 -1.20066818757491 10.6602765603499
3.23619488802823 1.17705182162198 4.04672555056485 -1.46402903470126 -2.53716631802646 -3.23784991177646 -8.3081357088956 -10.6442753878507 -4.69833918484775 -11.233276089755 -6.45359202298251 -11.3202950564298 -1.85711832913486 -2.37313624295322 -5.84635325345126 0.825125018033113 2.14076451388272 0.313719073208894 13.0353029164401
2.42074158408425 0.0524173042990945 2.07779839255593 -3.29959532997825 -3.88944289467551 -4.100315544822 -9.36744162819602 -11.2603649832986 -5.33670470497825 -11.4438481070779 -7.41098830483176 -11.7004608847878 -2.63140532753684 -2.61359259865501 -3.98051116249778 1.86034920432351 3.09429505088113 -0.761274788596413 10.6071143410423
2.83200575221668 1.29685140956532 3.85455633510243 -1.43688272129406 -2.95977281223644 -2.909373031963 -9.5426680911671 -10.2120673526417 -4.72435449253429 -10.7134387363087 -7.54468034397472 -12.0097167361866 -2.75807450901378 -3.55078195225109 -4.8108622897755 -0.31996797214855 1.16844488490711 -2.04288743625988 9.77492262233387
2.8991644079035 0.921493738347834 4.25752946680242 -0.866960317438298 -2.79146173650568 -3.38470628911799 -9.34342935735529 -10.8818109338934 -5.67818620855158 -9.33600214177912 -6.62882021123713 -10.7856729334051 -2.37160280401056 -3.39180162603205 -2.63801744634455 1.93743535822088 1.67528364008123 0.941223352605647 12.5860106641596
2.99229311509566 1.39994120164351 3.98716997666792 -1.47036099867387 -2.89730573133989 -3.13794446425004 -10.3606731934981 -10.905694250627 -5.03235173658891 -10.9392654939131 -6.62275433973833 -10.7711899323897 -2.45314336256547 -2.14005017714067 -2.62995076612993 2.06784319444136 2.13426661057906 0.378515954451128 12.3771603064104
3.53778463710438 1.5433312069286 3.95693689693104 -1.62788385044445 -2.2701510776173 -3.43014138828624 -9.33240884434093 -10.1809234012257 -4.30717843662609 -8.83230394016613 -5.55550950657238 -10.7440261233937 -2.13482087742199 -2.67140382419933 -2.45927041660656 2.37246328700672 2.2648831020702 0.651495040546763 11.9478502880443
4.75888491543856 1.61919928464022 4.22815657528964 -0.455751887234776 -1.28737305727872 -3.91944169131192 -9.44417237368497 -8.70117425051603 -3.06375359621915 -9.7312836560336 -4.22316979494962 -9.6805138501254 -3.07402276125821 -1.8926720532504 -2.29431771365079 1.86919356259433 2.55229712399569 1.97486067685214 11.3744516459378
3.52147496830333 1.08270467411388 3.56554998051037 -1.8001936565746 -2.62166010249745 -3.98693453181874 -8.43623148311268 -8.80982958186756 -2.46876894343983 -7.90103899348866 -4.35664736140858 -8.91937052119862 -2.1765078197826 -3.50176798213612 -2.41713510860096 1.30092824589122 2.97166646610607 1.47887433658947 11.9098874438893
2.78131164203991 0.52070106159557 3.63351977955211 -1.59842239726673 -3.52905975688588 -3.93453728068959 -8.6794694553722 -10.6785024296154 -4.76042305339466 -8.67573295940052 -6.3710263859142 -10.3209737430919 -3.29907738078724 -4.52205406535755 -2.61988197673451 0.719069134105336 3.1766678203236 1.14638198505748 11.7478267062794
2.91169859279286 2.01522566188465 4.00537229884754 -1.6772067416798 -3.66217874180187 -3.78298829685558 -6.92325662266125 -10.0058791507374 -4.56558107029308 -9.52439569126476 -6.62664292942394 -11.3536784518849 -4.05960343967785 -5.40203736912121 -2.61443971287121 0.727055801044809 3.25936437953602 1.06798101771961 11.446894420277
3.3604397947138 2.52695323770697 4.2067475492304 -1.28411243612116 -3.12476299459284 -3.63408420736139 -8.88122318441217 -10.3479513948614 -4.2647871797735 -9.61484287435358 -6.91790149862116 -8.94641063863581 -2.62021206075495 -2.57356594259089 -1.37847469503229 2.27167941873724 3.46694137399847 1.91480876749212 11.7379713231867
3.88727809732611 3.94213153665716 4.76777030771429 -0.802727205103093 -1.92468307668512 -3.48093650991266 -7.93946693593805 -9.81575058156794 -3.83059356862848 -9.76032112294977 -6.84104393178766 -8.08502624685114 -2.01999138051813 -4.00993202382868 -2.78334091359919 2.1522574598139 2.70351173227484 0.809461134130306 13.3467164213007
3.78409768017855 1.76824189099398 3.44215775403109 -2.17800330248746 -3.24179648486051 -4.48812865343961 -7.72235678759488 -10.0196247014132 -4.22282599535855 -9.99800490466031 -7.46090315905484 -9.71749114123258 -1.47748755541715 -2.07765578356656 -1.95857810107145 3.30531979474154 3.22124100598422 2.15582276257602 12.6376309481534
4.14541710073298 2.7627514665777 3.34561813527888 -1.72120200937444 -2.49697982614691 -4.52572547739202 -7.50187789743597 -8.97560989206487 -3.39602577036077 -7.35224067514593 -6.65985976999456 -8.55281555002386 -1.22898780649358 -2.43503295725042 -1.73595916574651 4.16907871419733 3.56637466604059 4.74896801168268 12.2946380441839
4.99289098219438 3.81310811476274 3.8713213487105 -1.63828787370161 -1.6115888075395 -3.49715933366255 -6.52071127458052 -8.70057425065474 -2.85023817582564 -7.90271505876021 -6.52132544084029 -7.93083509965376 -1.86088881059126 -2.25595030351118 -1.61503347917036 4.72825875715776 3.31350770430132 3.59563699202104 11.7391158624129
5.56169339093295 4.88587017926303 4.70507355603305 -0.53461436358365 -1.10183886614713 -3.41648463335904 -7.53620890704068 -8.32567195025357 -3.48292521563443 -8.23772029009732 -6.68622187701138 -9.23223094073209 -2.65446452227506 -2.90677813616666 -1.92696932879361 3.62997361096469 3.75982685956088 3.63828011426059 13.408602437106
4.80253988612782 3.49462705958973 3.35565286983143 -1.6707333911549 -0.999501167644155 -3.17032903324474 -5.59758275638927 -7.02818769108165 -1.50341123234142 -7.01596540104259 -5.98143285404552 -6.12152570377697 -0.808634697307241 -2.2037858356129 -1.06279080997814 5.306567252766 4.56608492244374 4.03625017512928 14.475027145039
5.00754457820545 3.53486067165028 4.96771913875233 -0.438784538615835 -0.72011273990978 -3.56986898075451 -6.43481725345958 -8.32303517948498 -2.7394475330006 -7.79240125309337 -6.60178655277599 -8.22505277286876 -1.15471738468517 -0.958754478801382 0.221722663532603 5.27011019099842 5.70942884791981 4.67254644740711 14.5303731571544
6.29226395000111 4.32874771464955 4.78077408183705 -0.3192682613026 1.01224228252064 -2.92972282062877 -5.50113776813854 -7.23816207538951 -1.62437156330455 -6.82861999164928 -5.72739890705455 -7.40719131122936 -0.891047512401233 -1.94593337665905 0.724055255543103 5.22869678844105 6.26963230479847 5.68205829967152 14.7099914203991
5.62868178974498 4.12637866627086 5.56536544453014 0.400187145579945 0.00594009052623434 -2.20666633952748 -6.20261703838002 -7.13861786235463 -1.47885643352162 -6.34843384135853 -5.65104614604603 -6.51398598064076 -0.990022052418102 -2.43006073344838 -1.03625999797474 4.21540988575329 5.07463325153698 4.15715182911266 13.3291674960743
5.09777266762474 2.84937674782493 4.72362811348655 -0.487016608498312 -0.592389991066671 -3.91386025168679 -6.98087494590066 -8.20528404929421 -2.24959557273171 -7.81582062461159 -6.04012863852761 -7.49004738547585 -0.824096610329367 -2.02904694297097 -0.842540671608663 4.80053241036155 5.63168627999046 5.18310553810813 14.2983494498513
4.66886500445279 3.7158744725314 3.98228053179654 -1.03218766125766 -0.984059533205901 -3.53444596203891 -6.35248871716586 -8.41631241711703 -3.16851540478793 -6.90281029614535 -6.45989914807407 -8.78328247937289 -0.377751549807464 -1.55704232129184 -0.536812981692229 5.07174662676724 5.31045130816373 4.92332629290494 13.4146964940158
5.81628198623657 3.9197003364563 4.82953996658325 -0.100669193267823 -0.78681116104126 -3.03335695266724 -6.88962106704712 -8.38096742630005 -2.78215913772583 -9.37665300369263 -6.36638765335083 -9.30877809524536 -1.11103181838989 -2.11194925308228 -1.34109239578247 4.22832651138306 4.39629144668579 4.80168504714966 13.2789747238159
6.51280938061801 4.542088135806 6.05678997906772 1.08957158001986 -0.0801195057955653 -3.79623927203092 -6.06656970110807 -7.27495326128873 -2.41134394732389 -8.07856883135709 -6.37375010577115 -10.7410177144137 -2.36064852801236 -3.22441996661099 -2.16047801104459 3.18570958050815 4.1518179026517 5.12617646130649 12.9926115122708
5.92461039803245 4.45070960304954 6.33611418984153 1.61094310066917 0.081625244834207 -3.30495808341286 -5.83882305838845 -7.21555683829568 -2.34364674308083 -8.16874859549782 -6.24319813468239 -8.79708073355935 -1.90021488883279 -2.58355496146462 -1.97076390006325 2.96363475105979 3.43235423348167 4.20438506386497 12.950159332969
5.64693414514715 2.75279676263983 4.08646070306951 -0.835770971124823 -0.2732347315008 -4.09800851995295 -6.93405473882502 -7.87720049077814 -1.82274568731135 -8.30816209966486 -4.9117959802801 -6.38919771367853 -1.37898576909846 -2.959014303034 -1.14812219793146 4.19968473261053 3.87981855219061 5.58560144251043 14.1674653226679
4.95073338421908 3.99660416516391 6.23324509533969 1.26432534131137 0.439233025637542 -1.49056891528043 -5.32831648913297 -6.9430587681857 -1.89501074877652 -7.95144919482144 -5.30862311449918 -7.30944518175992 -0.753689566525544 0.586392602053557 1.07207985791293 4.28981610211459 6.14783306988803 6.14481850537387 14.5244013873014
6.95662106600675 4.74294938174161 7.09878720370206 2.34289254275235 1.22339524355802 -2.53257094296542 -5.43296538266269 -6.70988760861484 -0.386250599947843 -4.56065283688632 -4.10588370236484 -5.87823401364413 0.965147868069735 1.34678544131192 1.33447732058438 5.82785500613126 6.37559117403897 5.65997685519132 14.9641217145053
5.90076060728593 4.67555327848955 5.96230407194658 1.28244014219804 -0.723993344740435 -3.03466229005294 -6.92685131593184 -8.44672207398848 -2.4827919439836 -5.46940807862715 -5.26943783326583 -5.52991299195723 -0.467050595716998 -0.754877133802935 0.311170534654096 3.93975253538652 5.51354213194413 4.50875087217851 13.661744074388
4.50450239181519 2.77507886886597 6.67715368270874 1.72835454940796 -0.598042392730711 -3.31590547561645 -6.33522882461548 -8.04676523208618 -2.5562237739563 -7.74279108047485 -6.20337953567505 -9.5764931678772 -1.83261957168579 -2.00806512832641 -0.735686206817626 3.13581285476685 4.2443829536438 3.87979898452759 13.2827435493469
6.5910440531644 3.98811303052035 7.21700535687533 2.15791855725375 1.50195847424594 -2.41028441515836 -6.19887007800016 -5.80010832873258 -0.262518301877108 -5.82320632067594 -4.20049513903531 -6.00198592272672 0.424131020632657 -0.368767157467929 -0.0454315098849207 4.42204819592563 5.3434101191434 5.01070843609897 14.1774889079007
5.34936392524026 4.17445814826272 6.85743487098 1.78219568946145 0.347125651619653 -1.48179471276023 -7.156481144645 -6.92885243675925 -1.3980411269448 -6.57453572533347 -5.35559689781882 -8.02006375572898 -0.951015827872535 -2.2512019850991 -1.10588681481101 3.8998857758262 4.27663958289407 4.22527849890969 13.2773634217002
5.32314781709151 2.82384399934249 6.5507097677751 1.23408131165938 0.58876995606856 -2.37824435667558 -6.69799800352617 -7.14441485838456 -1.04319377378984 -5.26017566160722 -3.78534312681718 -7.49432368711992 0.000965161757036981 -1.94902224974199 -0.350402788682416 4.33779530091719 4.76570896668868 4.62928299470381 13.9840550856157
5.33126557090066 2.6116982720115 6.4503155968406 1.3209153435447 0.24032795645974 -2.22782695076682 -7.07155596993186 -7.9338568427346 -1.70779979012229 -5.13895213387229 -4.16569888375022 -8.2151011206887 -0.376901505210181 -1.20020091316917 0.744766356728295 7.05098259665749 6.29638588645242 6.80064308860085 16.1879943630912
5.714494080977 3.14482245011763 7.4422248320146 2.42307028336958 0.605058045820755 -1.46539941267534 -6.25389924482866 -7.01637139753862 -1.67419877485796 -5.76953568892046 -5.00908723310991 -8.55049004988237 0.0388577894730986 -0.817461638017136 0.261014314131302 5.3901236967607 6.36529383225874 6.33040747209029 14.6759565786882
3.74291327216408 0.160141017220237 6.31961443640969 0.947599437020042 -0.301610920645974 -4.72214314720847 -7.38751027367332 -7.24765012047508 -1.1955737807534 -5.66163441918113 -4.72195241234519 -8.18345448754051 -0.584508869864724 -0.0347995497963645 0.832433726570823 6.23888495185158 6.2755708954551 6.11300566413186 14.8662817738273
3.85097290385853 0.895934833179819 7.11299682963978 1.94555450786244 -0.567615734447134 -3.66264938007702 -6.23620055805553 -6.9418871272694 -0.931944118846548 -5.97271560322155 -5.54064582477917 -8.0888540614735 -0.178922878612173 -0.240568386424673 1.62922836650501 7.00707889903675 7.59057117808949 6.7782638203014 15.4389119278301
4.25349699367176 1.83674417842518 7.33073984492909 2.50848184932362 -0.22336972843517 -3.25601781498302 -5.48467649113048 -8.03102697025646 -1.66105283390392 -6.47316945682872 -4.78165830265392 -8.93191922794689 -0.805530678142201 -1.46199239384044 0.150684226642955 5.57576071132313 5.42401205409657 5.57187639583241 14.0474089275707
3.74166303114458 0.869532637162642 6.59983830885454 1.19405084089799 -0.579293199018998 -5.29992193742232 -6.11970610185103 -5.52201742692427 -1.00689215226607 -6.9890946821733 -6.12163061662154 -8.94093412919478 -0.370690293745561 -1.86501783891158 -0.116980500654741 6.01032643751665 5.82434373335405 5.70951753096147 14.2477269692854
4.6349343733354 1.59373564286665 6.88375372453169 1.25265974564986 -0.104376844926314 -5.09893708662553 -6.3147612138228 -7.28524880842729 -1.36776452498002 -7.40575318769975 -5.1962366624312 -9.26900201277299 -1.37653642134233 -2.49521165327592 -0.647639326615767 4.8795279936357 5.69651503129439 6.23893923325972 14.5550140814348
4.70692755092274 1.11132551540028 6.51398969997059 1.25268102992665 -0.258351074565542 -4.4524810184132 -5.82175706516613 -7.19004129063 -1.41360925327648 -7.06058953892101 -6.01014970432628 -9.07798455845226 -0.666640030254019 -1.03239701877941 1.16583372462879 6.30181051601063 6.50753618587147 6.04246546138416 14.7628333698619
3.52175256555731 1.46193620508367 5.74354860132391 0.134125917608088 -1.40029981786554 -4.60076978856867 -7.72084692174738 -7.64540174657648 -2.33869627172297 -7.38227537328547 -7.80713346654719 -9.47842291051691 -1.44902876073664 -2.5917499368841 -0.513193876093084 4.658488481695 5.35284921472723 4.83268186395819 14.034739225561
2.99070704200051 0.726517321846703 5.55710375525735 -0.0603231169960701 -1.19566857598045 -4.63967835686423 -7.20397126457908 -8.73578202507712 -2.59771477959373 -7.60238015434959 -6.91064965508201 -10.312281964042 -1.85604035637595 -2.64924561760642 -0.462283489920875 4.27684366919778 5.07561552741311 5.27325785376809 12.8733488342979
4.17797659093683 2.28332899267023 6.99252412969416 1.28377721959894 -0.477270143682308 -3.30978776758367 -7.19199945276434 -7.29782487695867 -2.38431932275946 -7.71087648218328 -8.17873575037176 -11.4729614431208 -2.23907472437078 -4.40275575464422 -1.1959209615534 4.97713373357599 4.06916902715509 5.33674905950373 13.2831482713873
4.33205772746693 1.85523392070423 7.1106145511974 1.33548714030873 -0.450721966136587 -3.27384017597545 -6.65952514301647 -7.07985900532116 -1.70312713276256 -7.43430923115124 -7.40543769489635 -9.65826057087292 -1.82561515461315 -1.7000830043446 -1.24233268391002 5.02035309184681 4.83117939342152 5.69063927043568 14.089526904713
3.53056793212891 1.28877239227295 6.5379789352417 1.55953769683838 -0.857938957214355 -3.75268573760986 -6.23394222259521 -7.86888904571533 -1.98412914276123 -6.49839038848877 -3.67462177276611 -9.78815479278564 -1.19924373626709 -3.37152309417725 -0.145355415344238 5.16355209350586 5.35101490020752 6.30938510894775 14.1805866241455
2.64007065512917 0.908089377663352 6.24982140280984 0.45374939658425 -1.18422820351341 -3.95901801369407 -7.29914786598899 -7.82441260597923 -2.94203498146751 -6.87829711220481 -5.35543563149192 -11.2721874930642 -2.85950972817161 -4.41604163429954 -0.949635765769266 4.15860531546853 5.11725399710915 6.87030194022439 13.5178878090598
2.33222865191373 1.89924525347623 5.97598170367154 0.749171248349278 -1.92540646466342 -3.89866162213412 -7.25381184491244 -8.13637257489291 -3.20078564557162 -8.51439000043002 -5.4220571604642 -11.3921575632962 -3.08952237042514 -4.21277714642611 -1.59575558575717 3.34141635027799 4.40692710009488 5.49772166338834 12.742961398038
2.85951031771573 2.38400734988126 6.69240273562345 0.642828837308016 -1.35531721982089 -2.06579695614901 -5.47084914120761 -6.98904906186191 -2.56107054623691 -6.7670374956998 -4.7691012469205 -10.0738307085904 -2.71608649167148 -3.79781828793612 -0.598181828585538 3.28502072420987 5.20946587649259 5.33321942416104 15.0781675728885
3.82531289187344 3.37610940066251 6.74169472781094 2.32154969302091 -1.17940779599277 -1.6761138049039 -6.03000899228183 -7.28380270871249 -2.62584372433749 -7.73666449460116 -5.18555899533359 -9.99574538144198 -3.0845496264371 -5.47806235226718 -1.47580405148593 2.98420361605557 4.54856614199552 5.30873040285977 13.6571472081271
5.15759462009777 3.26652806888927 6.74394982944835 1.21149152408947 -0.267489493976939 -1.91854387630116 -5.50199800838124 -7.0956526409496 -1.70176035274159 -6.66296678889881 -5.22984606135975 -9.40779215205799 -1.76195055354725 -2.53561693538319 -0.558407844196665 4.3770846713673 5.43620294224132 5.30825704227794 14.6713296760212
5.06824849735607 4.00394891392101 7.6642615665089 2.02452634464611 0.377969490398062 -1.52435327876698 -5.88153292049061 -6.75025202144276 -2.44676805843006 -7.31103731502186 -4.47975183833729 -9.41367555965077 -2.33956171382557 -2.73037935603748 0.33807157169689 4.76897596012462 5.98165105472912 6.17025636326183 13.6209833491932
6.63836167942394 4.73319982181896 7.95950006138195 2.11458753239025 1.35399030338634 -3.01155878413807 -4.81830812801014 -6.44985224116932 -1.19456507075916 -6.18508173335682 -3.32437731135975 -9.12924982417713 -1.58053995479237 -2.53533769954334 0.825553642619742 5.94144796024669 6.78045343052257 8.05348371158947 15.5760300029408
6.0482798836448 4.25465309836648 8.10195648886941 2.79739964225076 1.1040660164573 -2.81397139809348 -5.22025382302024 -5.79915702126243 -1.30728041908958 -5.33891951821067 -3.34948432228782 -8.14904105446555 -1.1160439231179 -3.54728591225364 0.228587271950463 5.6851264260032 6.21800625540994 7.64070236899636 15.2950035355308
5.00937174016779 2.58471964055841 7.19304655248468 1.70692918950861 0.550976735895329 -4.52388860529119 -5.53705121820623 -5.53660299127752 -1.06445981805975 -7.27925969904119 -3.12707235162909 -7.14025403803045 -0.430567758733577 -1.84104635065252 0.975052816217595 6.09344862157648 6.90222738439386 8.286966306513 16.0850493734533
6.01438545747237 4.03807949586348 8.26167511506514 2.95444798036055 1.40243649049239 -1.23215556578203 -4.3148772759871 -5.93420100645585 -1.20610499815507 -8.09405589537187 -4.31560588316484 -9.68408084349199 -2.18851924376054 -2.70287776426835 -0.51641917662187 4.56934761567549 5.48159908814864 6.10833382173018 14.0519254164262
5.85052556991577 3.9785849571228 8.98729009628296 3.12867422103882 0.700031948089599 -1.61565713882446 -5.27356843948364 -6.04522829055786 -1.71126108169556 -7.86889772415161 -4.65432481765747 -9.29011278152466 -2.00993280410767 -2.6673939704895 0.0281188011169426 4.14231939315796 5.97447175979614 5.41747541427612 14.2857501029968
5.12834556752985 3.21643169576472 7.93232258016413 3.29979618245905 -0.797700803930109 -1.27412406747991 -5.52763549631292 -7.64472762888128 -3.61297027414495 -9.6981257612055 -6.31050292795355 -11.0820044690912 -3.63883964365179 -5.49583427255804 -3.3914851362055 1.07783706838434 2.010004121607 1.82005890065973 10.5727911775762
5.18701995502819 3.4169374812733 7.80377257953991 2.30833877216686 -0.172904361378063 -1.5508245121349 -6.59141479838978 -6.40899978984486 -3.09036575664173 -10.0285771976818 -5.53231178630482 -10.5394662510265 -2.7904599796642 -4.79058014262806 -3.45329223979603 2.50108398090709 2.21151221882213 2.56688846241344 13.2322241176258
5.27761987339366 3.92093137394298 7.35218289982189 1.73161653171886 -0.27566000331532 -1.32466169704091 -5.85356565822255 -6.76285215724598 -2.43048902858387 -6.86487623561512 -4.65778776515614 -11.5866036068309 -3.13944097865712 -5.91602369655262 -3.08313223231923 2.69550279270519 2.25853685032238 2.09062341343273 12.4109902728688
6.07984676361084 4.33665885925293 7.95995368957519 1.9829906463623 0.56648483276367 -0.68525848388672 -5.30899772644043 -5.80594596862793 -1.44634590148926 -8.12947807312012 -3.28268394470215 -8.6388126373291 -2.85931739807129 -6.2467456817627 -3.30086479187012 3.3014949798584 1.08625450134277 2.30095138549805 11.6642493247986
4.9416954127225 3.10299893292514 8.03287526043979 2.66457196148959 -0.148393431576814 -1.70911196795377 -6.12671450701627 -5.99669627276334 -2.00360087481412 -8.03274897662076 -5.42535952654752 -10.6109693440524 -4.41190699664029 -6.66020945635709 -3.27611712542447 2.24189206036655 2.00157185467807 2.19536801251498 12.3917739001187
4.97304174249822 2.73128625696356 7.25979444330389 2.07378503626043 -0.129385740106756 -2.24355009252375 -5.16353300268 -5.80261686498469 -1.96232870275324 -7.23312833959406 -4.22385290319269 -10.4364230936224 -2.89087942296808 -4.67088583165949 -1.98849371129816 4.02759000604803 3.80480787103826 4.24227735346014 13.6287600690668
6.04786715940996 4.19668326811357 8.09146819548173 2.48965678648515 0.309362749619918 -1.73718990846114 -5.9802299933 -5.60390820069746 -2.19639172120528 -9.14447941346602 -3.85515179200606 -10.7384296850725 -3.53923000855879 -6.10533489747481 -2.7876202063127 3.06952319578691 1.69376788572832 2.23543391661211 11.9696434541182
6.37955638712103 4.21304008310491 8.30158874338323 2.8992373639887 0.383315771276301 -1.35470798665827 -5.35505130941218 -4.52307918721979 -1.0799467867071 -7.5173247163946 -3.06728389913386 -10.7576010530645 -3.06515148336237 -6.14726474935358 -1.7645170992071 3.87091323679144 2.99829932993109 3.24423000162298 13.0077879125422
6.23669629530473 4.52402883009477 8.16005139784379 2.63139062361284 1.50142102675004 -0.878019280867143 -4.67658800645308 -4.77017015977339 -0.574132867292924 -6.84169382615523 -2.96262735887007 -11.0532626585527 -1.76192850633101 -3.6242789701982 -1.67265505357222 4.82082848982377 3.87518697218461 5.07389264540239 13.8882861657576
6.12111095948653 3.79298214478926 8.484797521071 2.74543098969893 0.908846898512408 -2.07077498869462 -5.00166984037919 -5.69856162504716 -1.1019944711165 -7.27775664763017 -3.44413657621904 -8.44655700163408 -2.0702561898665 -3.78269286589189 -0.917332605882123 4.41801838441329 3.75011353059249 5.22687344117598 14.4813237623735
5.89117796637795 2.75891955115578 7.34783251502297 2.06707079627297 0.663975550911644 -2.14024846337058 -5.46550481102683 -5.93721310875632 -1.62625996849754 -8.1898624160073 -4.23014943382957 -10.5576221205971 -2.64220349571922 -3.30076329491355 -0.783784077384254 4.65977843024514 4.59417326667092 4.10998423316262 15.3387985966422
5.54194886467674 2.94404561302879 8.01405484459617 2.33988721153953 -0.21328776099465 -2.74146692969582 -5.86343043067238 -5.97147791602395 -1.55939905860207 -7.89707987525246 -4.49072115638039 -11.1298088333823 -2.71175806739113 -3.88528292395852 -0.84468310096047 3.96458680412986 4.09995133660057 4.18080956719139 13.8503947951577
5.89776244597002 3.39930835203691 7.89130130247636 2.55242553190752 1.13438239531084 -1.66753944917158 -4.67514404817061 -4.999152989821 -1.25375351472334 -6.88778290315108 -3.61449989839033 -10.6833361105485 -2.56955894990401 -4.11899361176924 -1.32840714021162 3.40587439970537 4.10020270781084 4.01595702604814 13.9269916100936
5.26109336506237 2.47782729755749 7.66854404102672 1.83108924518932 0.0119917262684233 -2.11079765666615 -5.70011116374623 -6.0123193394054 -2.07232452739369 -7.66691566814076 -4.2164380680431 -10.2541749607433 -2.80667854655873 -4.61441398967396 -1.0908448826183 4.04283259998668 3.51582549702038 3.83599876057018 13.6116335261952
5.8787485035983 3.99825152483853 7.73792227831754 2.15126952258023 0.379001227292147 -1.56615296277133 -5.39053383740512 -5.50285759839145 -1.67956772717563 -7.74794236096469 -4.03170052441684 -10.0312332240018 -2.6882099238309 -3.90557518872348 -1.7210640040311 3.62661608782681 3.71572836962613 3.56057223406705 13.6887870701877
5.94975398670543 3.23780082355846 7.92110751758922 2.73670600544323 0.21326278339733 -1.99270988811146 -6.09417892802845 -5.62042023051869 -1.74822975505482 -8.40808464397083 -3.8384969364513 -10.0072400699962 -3.04420448650013 -4.75098778117787 -2.45959450114857 3.26369784962047 2.45750259052624 3.22745536457409 13.8119718898426
7.65360226197676 5.20867409272627 9.79147877259688 4.17386879487471 1.87620605988936 -0.881621698899703 -4.37894378141923 -4.51966987089677 -0.239178995652633 -7.23858962492509 -2.94379363493486 -8.63449225859209 -1.61375365690752 -3.89875731901689 -0.869708399339157 4.85709156556563 3.34170975251631 5.27875294251875 14.2205339865251
6.41296159570867 4.80013620203191 7.97774659937078 2.9497762853449 1.26674520319158 -1.44329965764826 -4.85179460698908 -5.06209123784846 -0.576878911798651 -6.84056986028498 -3.2891095941717 -10.5153459375555 -2.18718469793146 -4.66420305425471 -0.467795736139472 5.01196443384344 3.48649370020086 4.94200860803777 14.0434294874018
7.50021011179144 5.23780757730657 9.6733153516596 3.6889870817011 1.7604678327387 -0.546205217188056 -4.37042968923395 -5.07730453664606 -0.481258088892158 -5.91799514943903 -2.95843475515192 -9.79565780813044 -2.08066909963435 -4.1347843950445 0.146072691137139 5.6664851362055 3.88100654428655 5.15180332010442 14.3946612531489
4.9101507100192 2.0888034733859 6.5933725270358 2.07578772631559 0.0902320775118746 -3.30004769238559 -6.39798622998324 -6.14799576672641 -1.54079132947055 -8.09507637890902 -3.04820328625766 -10.7226436701688 -2.48988037976352 -5.65828591260043 -1.64767151745883 4.52756232348355 2.4935657414523 4.23793334093961 13.373007479581
5.20670289993286 2.98264760971069 7.44874258041382 2.84520406723022 0.742827129364013 -3.02226572036743 -5.207555103302 -4.97482805252075 -0.735192584991456 -7.31757669448853 -2.73153810501099 -10.3386853218079 -2.4542592048645 -4.50250558853149 -1.66317300796509 4.86897535324097 3.13497133255005 4.7517897605896 14.7962743759155
5.03296774950894 1.88851946917447 7.65027159777555 2.27340907183561 0.855646315487949 -3.74221974286166 -5.39731007489291 -5.98191243084994 -1.20902996930209 -7.61610775860873 -2.77381878766147 -10.17061215314 -2.45982533368197 -4.84961110028354 -1.12559109601107 5.13268584338102 3.76687831011686 6.32911509600553 15.2071067723361
5.96888026324185 2.75045069781217 7.50978430834683 1.96350344744596 1.07851847735318 -2.43605557355014 -4.45515385541049 -5.49148121747104 -0.886262330141935 -6.71702137860385 -2.7911790934476 -9.84775486859408 -2.00000515851108 -4.82591763409701 -1.53246441754428 4.71812399950894 2.89024981585416 5.28467139330777 15.4573870572177
6.26061531413685 3.28236004222523 8.43233105052601 3.06846042979847 0.942192042957654 -2.77243236194957 -4.16048434864391 -4.90114406238903 -0.607046161998401 -6.8791580546986 -3.24919513355602 -10.4936218608509 -1.79468349109996 -3.58493808399547 -0.705955540050159 5.17274566997181 4.27050873149525 5.18662163127552 15.1940114151348
6.19184277274392 2.78023026206277 8.50125668265603 3.55051586844704 1.41085121848366 -3.10677459023216 -3.7819245078347 -5.31281592629173 -0.627393028952859 -7.43089606545188 -2.1892616965554 -10.0958035208962 -2.18776252053001 -4.09951331398704 -1.41543128273704 4.58273575522683 3.37015602805398 4.44351074912331 15.1554636738517
6.75532098249955 3.50465341047807 9.17511411146684 3.84633298353715 1.69782014326616 -2.68488173051314 -3.27782301469283 -4.8949799971147 -0.432268662886187 -7.352633042769 -2.54770521684127 -10.7098508314653 -1.64274076981978 -3.69823889298873 -1.61416296525435 4.22198052839799 3.69792409376664 4.88056226210161 15.2469901605086
5.92300466190685 2.24132207523693 7.95984891544689 2.62713864933361 0.887613808025012 -3.68489595759999 -3.88983866084706 -5.89086481441151 -1.07590814937245 -7.23263307918202 -3.60297151912343 -10.0966696392406 -2.31535669673573 -4.29263063777577 -1.26538034785878 4.00936559330333 3.93145230900157 3.73426011692394 15.0358221877705
5.61712101156061 2.48608139211481 6.85188797170466 2.08008316213434 0.578503877466375 -3.56145164316351 -4.41140434091741 -6.33470413034613 -0.883478849584407 -5.74090644663031 -3.42384406870062 -9.34804221933538 -1.98405906503851 -3.86717483347113 -0.805113523656672 4.52128818685358 3.80794647390192 4.30414322072809 14.6969106500799
6.00014595551924 3.07960800691085 8.32591633363204 3.01698879762129 0.728412671522662 -2.521963076158 -3.55889506773515 -7.34762378172441 -2.87136073545976 -2.15945811705156 -6.4362811608748 -8.87409778074785 -0.0947494073347599 -2.21411700682206 -0.124834017320111 4.0469952063127 5.51591209931807 5.53314690156417 13.170299096541
6.50558355504816 2.96756056005304 8.08999040777033 2.87794855291193 1.04197481328791 -2.88048002069647 -3.36103269403631 -7.28874036615545 -1.81488057916815 -2.49915334528143 -6.19233533685858 -8.63078519647772 -0.229446619207209 -2.36966153925115 -0.233581751043147 4.12788179570978 5.95848634893244 5.07360056096857 13.0633704965765
5.87829044515436 2.8352425401861 8.16446808034723 2.42582824880427 0.297150880640203 -3.00182792490179 -4.09874412363226 -7.28997871225531 -2.78621551340277 -2.95153304880316 -6.48906966989691 -9.72092315500433 -0.647631376439875 -2.09887763803656 -0.597367017919368 2.75458458120173 5.77298477346247 4.66313007528132 13.5093133752996
5.21256834376942 2.44920545924793 7.66862970698963 2.36227995265614 -0.38442987095226 -2.63656991611828 -3.88798898350109 -7.62614244114269 -3.34555047642101 -2.76998704563488 -6.79191774021496 -10.6541861880909 -1.67350000034679 -2.441892563213 -0.687635361064565 1.82174688686024 4.06961447108876 3.07335573543202 12.0550509106029
4.99296559420499 2.23266209689054 7.22885979739102 1.73331631747159 -0.774442776766691 -3.61570940884677 -5.21404848965732 -8.05977641018954 -3.86094294461337 -3.61432085904208 -7.87616358670321 -11.0361882296475 -1.97180567654696 -2.93118296536532 -1.35381327542392 0.574434176358309 3.22088231173429 1.65388859835538 12.1239389332858
4.79684396223588 2.64771409468217 7.59901471571489 1.94004006819291 -0.275194688276812 -2.83723310990767 -5.55924467606978 -8.13282827897505 -3.72259001298384 -3.29730658097701 -7.71299223466353 -9.19497923417525 -0.610224290327594 -0.883999391035601 0.279756025834516 2.6673979325728 4.51735825972123 3.10469670729204 11.9533290429549
5.05920403220437 2.60050099112771 7.51000969626687 2.55576222159646 -0.806405136801981 -3.25630862496116 -6.14255053780296 -7.20476634285667 -4.55616099617698 -4.82519252083518 -8.10830218575218 -10.9642401435158 -0.984711716391825 -1.86085421822288 -1.16123111031272 1.38683407523415 3.60706131675026 2.61972515799782 10.7427882454612
4.14160188328136 0.269130073894154 5.10053189884533 -0.73122469295155 -0.588736213337292 -5.75154177058827 -7.33191171992909 -7.93555704463612 -2.77136865962635 -6.44516817439686 -4.32210794795643 -10.8810679088939 -2.39621034968983 -3.73550669063221 -3.93187586177479 3.29213842045177 4.15549501072277 2.34262212406505 12.6561787952076
4.81515838449652 0.889652746373958 5.75247051065618 0.362308996373958 -0.304492456262761 -5.51606891805475 -6.72613857442682 -8.25323436910456 -2.3412203615362 -6.6215929811651 -3.03045604879206 -7.43539188558405 -2.60995624715632 -6.76674984151667 -4.38165233785456 2.21829654520208 5.14855338876898 2.10907985513861 12.6763901883906
4.40011169260199 1.58441020792181 5.46718932932074 -0.22640751058405 -1.63825176412409 -4.07342861348932 -7.16933201009577 -9.32053516561335 -4.83479259664362 -7.5177283113653 -6.21151493245905 -12.8656039064581 -4.37154720479792 -7.63943622762507 -9.1621317690069 -2.03601215535944 -0.757792932336979 -0.904082757776433 9.40454723184759
5.29910145672885 1.93881951245395 6.27732907208529 0.471690758791837 -1.361307516965 -2.75722159472379 -5.95295371142301 -6.6791671666232 -3.17925681200894 -8.47379530993375 -5.43613280383023 -12.3727649602023 -3.06375540820035 -5.25765647021207 -5.062479391965 -0.65820349779996 1.26140938672152 0.452975854006681 12.5959812251004
4.66253613558683 1.22715424624356 5.69482468691739 0.132235041531651 -0.966060170260342 -3.02525282773104 -5.91512442502108 -8.28600073727694 -2.78364706906405 -6.88915396603671 -6.1096415606412 -12.7806544390592 -3.07452536496249 -5.63653708371249 -4.62984038266269 -0.204034337130459 1.18735932436856 0.663826456936924 12.5758695515719
5.39944699894298 1.82078412662853 6.13212636600841 0.647091423381458 -1.44356104243885 -2.33407541621815 -5.53151460994374 -6.52447840083729 -3.57544847835194 -6.97402140010487 -7.17819925655018 -14.0245127331127 -3.83966585506093 -6.31515642512928 -6.55048891414296 -1.76056238521229 -1.75548502315175 0.149296318400989 11.1427569736134
4.83355818661776 2.43988238247958 6.211925610629 0.601951703158292 -0.842298403653231 -1.90974225130948 -4.3570784482089 -6.00044049349698 -3.00386036959561 -4.66085042086515 -6.03147877779874 -11.7875021847812 -2.16935338107022 -5.70191372958097 -4.88863171664151 -0.830387011441317 0.838815793124112 1.82530985745517 12.0890070048246
4.48692418011752 2.31475068005648 6.31197358044711 0.937879571047695 -1.07834815112027 -2.12861823168668 -4.24084471789273 -6.45809935656461 -3.07871817675504 -6.62025641528043 -6.82345770922574 -11.8092594060031 -2.31672286120328 -5.16607474413785 -4.173221579465 0.175142296877773 1.44350434216586 2.6595478144559 13.8928065386685
5.20112143429843 2.38696490201083 7.32238112362948 1.76389132412997 -0.594472781094638 -2.43693913546475 -4.87533558932218 -5.2846850308505 -2.22734250155362 -6.58525075045499 -5.6357649716464 -11.9117297085849 -2.78949345675382 -6.36509121981534 -4.49499882784757 -0.656783953579989 2.00379954251376 2.92802153500644 12.2319785204801
5.11679132634943 2.1357799356634 6.83665140325373 1.46450193578547 -0.391266267949884 -2.58222619836981 -4.51986352747137 -5.9923938924616 -1.68448678796942 -6.27475587671453 -4.54206697290594 -11.0718139821833 -2.48064271753485 -6.31859056299383 -6.52275125330145 0.369115430658514 1.02250250036066 2.63175829107111 11.337047178095
5.73001555529508 2.23399046984586 6.81329897967252 1.29801062670621 0.501494208249177 -3.03941841992465 -4.69929428967563 -5.30893822583285 -0.717826088992034 -5.64152832898227 -3.5001899805936 -11.244120797244 -1.97672959241 -5.16456719311801 -5.52707978161899 1.0425517949191 1.84986380663785 3.84559039202603 13.0247056874362
6.23061472285877 2.89518076289784 6.85219675410877 1.88657671321522 0.643574775349009 -2.37506002079357 -4.57072156559337 -5.09776013981212 -0.92447179447521 -4.88149350773205 -4.37530225406994 -11.3626393664967 -1.66117948185314 -5.04616635929455 -3.91694730411876 0.745926917682993 2.06475359309803 1.40967089046131 11.3744726787914
5.11928181214766 1.57140259309249 5.78989033265547 0.621048970655963 -0.556475595994428 -3.85473914579912 -5.61791129545732 -5.37066169218583 -2.18856902555986 -6.3131875558333 -5.76614280180497 -11.5990819497542 -2.18439383940263 -5.67637153105302 -4.13902755217119 0.701685948805377 1.68096260590987 1.46117691560225 11.4457974867387
4.50093383789062 1.10840148925781 5.97494144439697 0.367535781860351 -0.80193214416504 -3.77374534606934 -5.56690483093262 -5.20486717224121 -1.7930305480957 -8.03300170898438 -4.37052230834961 -11.4288452148438 -2.62337951660156 -7.7360523223877 -5.47024421691895 -1.13942222595215 1.04453392028809 1.41365737915039 10.6404468536377
6.67776559482921 7.20424340854992 8.71729539524425 3.40131353031505 1.5502068866383 0.444623695720328 -4.1904223095287 -5.05852533687245 -0.777170432697641 -6.01745249141346 -1.85634065974842 -5.79400087703358 -1.10886408198963 -7.13260675777088 -6.59486795772206 0.143638359416617 -0.497707618366587 1.21442769657482 10.2044026721608
6.92736424532804 7.76197804537686 10.0322417172519 4.75728596774015 1.21646107760343 -0.561435803500089 -2.7951603976163 -6.65578852566806 -2.0040055361661 -7.50314150723544 -3.51122103604403 -8.72084055813876 -3.03854952725497 -8.5966626253995 -7.94868670376864 -1.33587275418368 0.40294636813077 -0.302627667513761 9.34444321719083
7.41153965863315 6.73081646832553 9.59426842602817 4.28880368146029 2.00920163067904 0.292744263735685 -2.06729640093717 -5.07956637469205 -1.8768514546481 -7.54488696185025 -3.10127772417935 -8.28498400774869 -2.85882701006803 -9.08761157122525 -10.0781816395846 -1.89128245440396 -2.20855654803189 0.915938004580411 11.1893583384427
4.96268281069669 0.206895914944734 4.48327454653653 -0.221542271700773 0.77005776492032 -5.11808577450839 -2.73347845944491 -6.72514906796542 -0.261583241549406 -4.46818343075839 -0.205922993746672 0.00293358889492978 1.16671380129727 -2.81729498776523 -0.416881474581633 4.69134053316983 7.87514027682218 10.1832276257602 17.7480189475146
5.07137476314198 0.0497320782054551 4.81663595546376 0.399101127277721 1.09592806209217 -5.36056722294201 -2.80009473453869 -6.47453893314708 -0.0010510791431777 -4.97598851810802 0.385610450397838 0.852352012287486 0.698524345051158 -3.72357762943615 -1.18087209354747 4.12208925593983 7.27635752071034 8.41380106319081 17.8510938774456
4.83206577301025 0.945457649230956 5.18148250579834 0.318176460266113 1.47210712432861 -6.05792407989502 -2.83954792022705 -5.85867290496826 0.574199867248534 -4.40651302337647 0.530859184265136 0.954590034484863 0.827156257629394 -3.29292659759522 -0.325259971618653 4.59757633209228 8.32783145904541 9.60244960784912 17.5745347261429
5.30763370340521 1.1884349042719 6.12727195566351 0.697162931615654 1.59543830698187 -3.95669906789606 -3.11571853811091 -6.0822827165777 0.625774686986748 -3.34403961355036 0.380874937230889 -2.7290455644781 1.33480102365667 -3.30131691152399 -1.09421699697321 4.3298562223261 6.77539283579046 9.1150239164179 16.7349291498011
5.68897166685625 1.61328902678056 5.17511287169023 0.125600962205368 1.68870559172197 -5.12959084077315 -2.81656822724776 -6.19312653108076 0.586967615647751 -3.47033485932783 0.312189249558884 -2.35528358979658 1.05509009794756 -3.16002068086104 -0.348047109083694 4.49113765196367 8.17061438993974 9.55652633146806 17.1911920590834
5.25719303651289 1.22508472962813 5.12853569550948 -0.0040431542830035 1.58911366029219 -4.77524524168535 -3.60674243406816 -6.16403537230058 0.584585614637895 -4.18596797422929 0.202373929457231 -3.41177897886796 0.990297742323442 -4.46120982603593 -0.704434923692183 3.39006561799483 6.38195652528243 7.66399521394209 16.2748264746232
5.48311865546487 1.37931692816995 5.3306022904136 0.352284075997094 2.03752958991311 -5.05200135491111 -2.74751221916892 -5.56038605950095 0.611851336739281 -2.01860749504783 0.403368594429711 -3.05818307183005 1.37893164374612 -3.69766938469627 -0.786620495536109 4.29648840644143 7.76776850440286 8.63265764930032 16.5285829327323
4.80990622260354 0.80346224524758 6.3787748596885 1.34584734656594 0.86598894812844 -5.61297871849754 -3.91590001366355 -6.36158635399558 0.0423900864341036 -5.8557861068032 -0.0733382918617949 -1.77939488671043 -0.0448596694252714 -4.65061070702293 -1.73420789025047 3.23099634864113 5.74984095313332 7.49511168219826 16.7233097336509
4.4518725568598 0.735604971105403 5.03877898996527 -0.226717264002019 1.23136684244329 -5.16335132772272 -3.57914188558405 -6.94248607808893 -0.658529550378972 -4.75983455831354 -0.625465661829168 -2.105924875086 -0.176498681848699 -5.72061374837702 -2.86523845846003 2.78607341592962 4.80273887460882 5.17525073831732 15.6219234163111
4.00792033455589 0.328062126853251 4.99518878243186 -0.712749411843038 0.66214759133079 -6.56330483176491 -3.13779633261941 -6.88890831687234 -0.293458869240499 -4.22410195090554 -0.685256888649679 -1.16687004782937 -0.0680350563742884 -5.38299172141335 -3.236207892678 2.89428145668724 5.53441245339134 6.23912627480247 15.1046202876351
4.45962914553555 1.02438267794522 5.30953225222501 -0.00479403409091006 1.10017308321866 -5.84237376126376 -3.55248537930575 -6.71463480862704 -0.72044459256259 -4.85795679959384 -0.567997845736418 -2.73383036526767 -0.346680554476652 -5.75511446866122 -4.23991099270907 2.2678652676669 4.30711659518155 5.99459656802091 15.411183682355
4.65697311054577 1.21206115375866 4.63875697742809 0.121542202342642 1.06354926716198 -4.68446327556263 -4.6634538303722 -6.96198059428822 -0.406860126148569 -4.03153969157826 -0.474378360401499 -0.279277576099741 1.19908736835827 -3.48035599101673 -0.860517276417124 4.07267402302135 6.54287837635387 7.88541816364635 17.3300850261341
2.97629166516391 -0.588381758603184 3.66542149457064 -1.83238505450162 -0.0818128499117776 -6.70919894305143 -5.71963595477018 -8.04575060931119 -1.40879153338346 -4.59347056475553 -1.11833857623014 -1.575884810361 -0.83791827288541 -5.91928004351529 -3.77376841631803 2.18354893597689 5.22997570904818 6.09888649853793 15.0346367445859
4.37778904654763 0.677481200478294 5.58087113120339 0.139584090492942 1.11835530020974 -6.64101550362327 -4.63037059090354 -6.46596476814964 0.502747084877708 -3.72434947273948 0.279211547157981 0.294098403237083 0.394281890175559 -4.43657061836936 -2.26413867256858 3.70042755820534 5.19601395346902 7.66006901480935 16.9167415163734
3.97269344329834 0.64879035949707 5.35802268981934 0.21600341796875 0.771295547485352 -6.58975028991699 -4.79991912841797 -6.63214874267578 0.202690124511719 -4.84529113769531 0.081451416015625 -2.33253288269043 -0.0634593963623047 -4.80232429504395 -2.95145797729492 3.30509090423584 5.62500286102295 7.52747917175293 16.0094399452209
3.31546430587769 -0.219811153411865 4.60260896682739 -0.676090908050536 -0.346010875701904 -7.38465948104858 -4.65732069015503 -7.6194712638855 -1.23103399276733 -6.89063711166382 -1.25463743209839 -1.14902563095093 -0.52747983932495 -5.04312963485718 -2.15496511459351 2.7798903465271 6.09892206192017 7.65122632980347 15.3029799938202
5.00142626328902 1.76567320390181 5.37709192796187 -1.27751870588823 0.888729615644976 -5.14678140120073 -3.06975503401323 -6.90207047895952 -1.03099008039995 -7.50087304548784 -2.82178445295854 -5.00787682966752 -2.81516023115678 -8.38082452253862 -6.57679124311967 -1.33838410810991 1.40371946855025 -0.686995939774945 11.7930980162187
5.56000007282604 1.91577781330455 6.44681800495495 0.260679851878773 1.32976211201061 -3.65041481364857 -1.88850914348255 -5.87880836833607 0.251236568797719 -5.34457336772572 -1.52734505046498 -3.16514908183705 -0.849231113087047 -6.80330597270619 -6.15853630412709 0.558575283397328 2.85729850422252 3.09214652668346 12.4417358745228
6.34691534042359 2.82052621841431 6.54390726089478 0.0521384239196792 2.37996587753296 -3.50875177383423 -1.7720326423645 -5.96023836135864 -0.535515689849852 -6.83884706497192 -2.60758295059204 -5.51463212966919 -2.28746500015259 -8.63739290237427 -8.9009503364563 -1.3173092842102 -0.905127429962157 -0.413550281524657 8.86617002487183
6.55310877886685 3.31659182635221 7.1114898594943 0.588840094479647 1.88407668200406 -2.99454346570102 -2.38312760266391 -7.1197227564725 -1.74255600842563 -7.79422989758578 -2.81573334607211 -3.99499550732699 -3.45820847424594 -7.85788002881137 -6.72391358288852 -0.608385476199064 2.01367529955777 2.925489989194 12.2096835049716
5.49930589849299 2.34136884862727 5.58319299871271 -0.996014421636406 0.535292798822578 -5.19248086755926 -3.54223138635809 -7.73047525232488 -2.67744142358953 -8.89297944849188 -3.64040262048895 -3.43089372461492 -3.82763749902898 -7.73610574548895 -7.12073976343328 -0.42821389978582 2.95552271062678 3.79482572728937 12.8559314554388
6.10785143592141 2.5943884155967 6.09156077124856 -0.104580471732401 1.15788786628029 -3.49345452568748 -3.31071908257224 -7.69266946099021 -2.09541756890037 -8.61045510552146 -2.97434670708396 -4.67264420769432 -4.25011498711326 -7.84842164299705 -6.12187440178611 -0.131008694388651 2.00824873664162 4.64087145545266 12.3230580589988
5.31572595076128 1.5942741914229 5.48974671797319 -0.774271340803665 1.53132596449419 -4.13122210069136 -3.64971003098921 -7.63593515916304 -1.84745440049605 -6.95702967210249 -1.55706820054488 -2.78730806870894 -2.88550982041792 -8.26795801682906 -7.09157785935835 -0.478659005598587 2.19163098768755 1.99140134291216 10.8607651277022
5.23468425924128 0.931327134912664 4.30238273794001 -1.12619087045843 1.01844719106501 -5.31187316721136 -3.10730621164495 -7.66976615732366 -1.31187888925726 -7.42576667612249 -2.01891395395452 -1.74628516977484 -1.87462112253363 -6.52953788583929 -5.8084284955805 0.634986192529851 3.53541973287409 3.54357078725641 11.6083367174322
6.99308190779253 3.21218667463823 6.31673226789995 1.70344148115678 3.21566758589311 -3.0329438643022 -0.899740357832474 -5.14125647111372 0.578992704911666 -4.23405088944869 0.384389738603073 0.150607924027877 1.04169831709428 -2.06478514237837 1.61671052412553 4.75559888319536 11.0755218072371 8.58169637159868 13.901762823625
4.34703982960094 3.27466167103161 7.47950328480114 0.0863863338123672 0.671682964671742 -3.43269096721302 -4.16646896709095 -7.64962898601185 -1.81034218181263 -7.63734566081654 -4.85481010783802 -4.9528134952892 -2.51313530315052 -8.34068237651478 -8.55133377421986 -1.41888557780873 2.31020225178112 -0.498019565235484 12.2670136798512
5.33263277574019 4.65652727647261 8.96592783494429 2.01732420487837 1.66622328324751 -1.61133599714799 -2.86748719648881 -6.89445519880815 -1.44662499861284 -6.45239091352983 -4.65254044966264 -6.67424607710405 -3.11076379255815 -8.35047364668413 -8.41961503462358 -1.46340585188432 2.13005804582076 1.22865080399947 12.7997920469804
4.26882736899636 2.86272709586403 7.211793830178 -0.167948792197489 0.411000182411886 -4.18057925484397 -4.189009735801 -8.2130690314553 -2.96488673470237 -7.55848605416038 -5.89041239998557 -7.09272868416526 -3.4255877234719 -8.66106326363304 -8.81725413582542 -1.3593207099221 1.77074520804665 2.09659855582497 13.89061014869
4.03518006584861 2.66683575890281 7.75679585716941 0.557672474601052 0.289962742545388 -3.44427492835305 -4.14646532752297 -8.59551623084328 -2.87605097510598 -7.09126856543801 -6.9217472336509 -8.92083361365578 -3.33571436621926 -8.40981676795266 -8.01580431678078 -1.19733622290871 2.81889340660789 2.00440213463523 14.1393122412942
5.13187165693803 4.12279649214311 7.97918553785844 1.36214490370317 1.27884908155961 -3.38186411424117 -3.16530375047164 -7.19176249070601 -1.63138536973433 -7.51042131944136 -5.46703867478804 -7.23778681321578 -2.66004519029097 -7.75087122483687 -8.24173311753707 -1.2420840696855 2.62075086073442 0.774692968888715 13.8730420632796
5.98772046349265 4.12193105004051 8.70455834648826 1.72950742027976 2.10198972008445 -2.54384997107766 -4.08538820960305 -6.63179400183938 -1.432971980355 -5.43315127112649 -5.15913393714211 -6.83877375342629 -2.05925181128762 -7.8168831131675 -7.23440554358742 -1.60719683387063 2.23586270592429 -0.792831446907737 12.2140135504983
4.03638121865012 2.95497367165305 7.28885409615257 0.130581352927468 0.419832680442116 -4.10417320945046 -4.08825257041238 -7.84497215964577 -2.23802712180398 -7.07404282309792 -5.03380348899148 -5.75065567710183 -2.69042160727761 -7.38252785422585 -7.12522843100808 -0.755979087136009 3.60959384224632 0.014471504905007 12.6662707068703
6.22955086447976 3.97050717093728 7.8436599037864 0.86539890982888 1.80571606375954 -3.36108538887718 -3.49033877632835 -7.11688754341819 -1.66400477669456 -7.22278353951194 -2.95393130562522 -1.67579028389671 -1.5153956153176 -6.87371585152366 -7.26262805245139 0.0874066612937234 3.95725968100808 0.563179518959739 12.9095130226829
5.2340746272694 3.6548223842274 8.6065521587025 2.27132609974254 1.61640552173961 -1.73027798045765 -3.79367824901234 -7.07722851146351 -1.43521114696156 -7.11273380626332 -4.12127300609242 -3.69149204600941 -2.82668682445179 -8.97387691844594 -9.08169170726429 -1.70362850536 -0.631082500110974 -1.33611294139515 10.6509905208241
4.56103625731035 3.10250297026201 6.92871966795488 1.06526484922929 0.682643084092575 -3.26976093812422 -5.05117306275801 -7.63075527711348 -1.86210140748457 -7.47937283082442 -3.74746403260664 -1.97011646790938 -2.90750202699141 -8.56350025697188 -9.67851147218184 -1.53347286744551 -1.55801472230391 -2.56690487428145 10.2525912805037
4.22568582188 2.73313783298839 7.64212201725353 1.03666757236828 0.357384430278433 -2.59000326503407 -4.72913481105457 -8.15303541530262 -2.88221098292957 -8.30524755824696 -5.07286192287098 -4.49145819057118 -4.77555014003407 -10.05702902187 -10.7367890011181 -3.09122206081043 -2.51756979335438 -3.03996397365223 10.2042529452931
5.44286430532282 3.55147731954401 8.95078457052058 4.13384998494929 1.99965370351618 -2.23765670602972 -3.21385108774358 -6.1224795514887 -0.816620939428155 -6.3176757032221 -3.71082794016058 -1.37845908945257 -1.67003166025335 -5.82566940134222 -3.98265563791448 1.62103164846247 2.39201248342341 2.39553726369684 12.8259404962713
2.45269236131148 0.612451882795852 5.29793009324507 -2.42418828444048 -1.08951535658403 -6.1644703431563 -5.2289177461104 -9.49411550001665 -3.51989522413774 -6.81213345961137 -5.67538037733598 -3.35771718458696 -3.76399579481645 -8.92316022352739 -4.98960080580278 -1.47481503920122 1.32889399095015 1.81970247788863 12.5145171598955
4.33235126842152 2.6854415546764 7.37639576305043 2.02518326152455 0.871246875416148 -4.7280573238026 -4.20821326862682 -7.40792029987682 -1.62595504413952 -6.91987174641002 -4.02951377521862 -2.37098067890514 -1.86852401386608 -7.14038032184948 -3.1755670894276 0.566938937794077 2.96151691783558 2.71966606486927 12.2448106418956
3.74306369261308 3.23241115049882 6.88162780241533 1.01130748228593 0.0971324487165965 -5.57810902162032 -5.40673183961348 -9.03704380555586 -2.96040463014083 -7.53709148927168 -4.07325291200118 -2.52054142518477 -2.95536160035567 -7.58706402345137 -3.15077328248458 -0.471019025282427 2.57298922972246 2.53835559324785 12.0244543595748
5.01452797109431 3.60427063161677 9.72738807851618 3.48332660848444 1.59063118154353 -1.85719138925726 -2.91727096384222 -6.63844901865179 -1.93482238596136 -8.01678878610784 -2.09295684641058 -3.08184272592718 -3.77403098886663 -8.90862113779241 -8.95643836801702 -2.13766700571233 -0.503147428685967 -1.97034675424749 9.33020370656794
3.36160276586359 1.03307817632502 5.88617323095148 0.231862050836735 -0.918444650823421 -3.99770833795721 -6.61341764276678 -7.18492414301092 -2.99508001154119 -8.53431798761541 -7.94832708185369 -7.39836980646307 -2.57173063104803 -7.07089902704412 -1.04504110162909 0.363841039484196 0.949465734308415 6.12332151586359 16.7405850713903
0.0685478557239882 -1.77307926524769 2.379188190807 -3.23943363536488 -4.22487675059925 -7.17449032176625 -11.6886867176403 -11.5604690204967 -7.95783459056507 -12.0788634907116 -13.1455558430065 -14.8476318012584 -7.30675350536 -9.61706577647816 -8.46608005870472 -3.53136288036 -4.64853702891957 1.20679057728161 13.0604311336171
1.12518871480768 -0.613294714147393 3.72372234517878 -1.9323693448847 -3.14274799173528 -5.23543559854681 -8.93866550272161 -10.9869595701044 -6.03975879495794 -9.60678302591497 -9.10844814127142 -13.1273938352411 -5.23459064310247 -9.29233371561224 -4.09592830484564 -2.10427104776556 -3.5952111417597 2.9337138002569 13.8522046869451
0.105049384724008 -1.88546918522228 2.16013552058827 -3.31044553409923 -3.61528562198986 -6.858178840984 -10.3359868396412 -11.8831307757985 -7.28818486820568 -11.0116898883473 -11.1836964954029 -14.6310441363942 -6.92368291508068 -10.2441556323658 -5.86023114811291 -2.50247548710216 -2.86838315616955 1.87067247737538 14.0580337177623
0.670604116266425 -0.497891061956231 3.4545844858343 -2.63981878107244 -3.34351217096502 -5.61213743036443 -8.67444478815252 -11.6274801427668 -7.69232045953924 -7.47915326898748 -14.6836343938654 -15.310968988592 -5.86408101862127 -6.81989156549627 -5.62797796075994 -1.29970228021795 -0.23023092096502 3.64776266271418 16.1151818102056
1.06738944487138 -0.0304842428727596 4.91972918943925 -0.63320641084151 -2.73737053437667 -4.85861115022139 -7.79969696565108 -9.22888283296065 -4.65756516023116 -8.19584755464034 -10.9022074179216 -13.5412683920427 -4.80087379975753 -5.55535225434737 -3.77707390351729 0.151360468430951 1.05969901518388 3.79516597227617 15.198995070024
1.40251352136785 -0.372947675531559 3.53125192468817 -1.75345609838312 -2.58748243505304 -5.19482992345636 -9.78595922643488 -10.6022777383978 -5.89387129003351 -11.4797496622259 -11.5268230264837 -12.8834132974798 -6.67019270116633 -6.92633436376398 -2.12716291601008 0.832635896856136 0.609107988530941 4.91828920190985 17.0104305917566
1.84385274540294 0.14698384891857 4.00152276646007 -1.67214037288319 -1.91067911494862 -5.27612711299549 -7.21606470454823 -10.3770544659008 -7.93715692866932 -8.61624933589588 -14.9338934551586 -13.581648124348 -5.22511316646229 -6.50725008357655 -3.51863886226307 0.829440819133413 2.14587567936291 6.64371942173351 17.7324547637593
1.50754926854914 0.320054990595036 3.87134741002863 -1.69753839319403 -2.62373544519598 -5.28693200891668 -7.37090684717352 -11.194816606695 -8.19500924890692 -9.95636941736395 -16.6930923635309 -14.6015663320368 -5.92596246545965 -7.75021745508367 -4.14678575342352 -0.398399370366878 1.43495557958429 5.53255556279963 16.9873624866659
0.934470003301445 -0.479241544550117 3.49327356165105 -1.89270132238215 -2.85874670202082 -5.05986707860773 -7.69626730138605 -10.5859824960882 -4.74257009679621 -8.93105238134211 -11.8028404062445 -14.0040714090521 -5.02144735509699 -7.35519521886652 -3.03858106786555 -0.511754209345039 1.32748109644109 4.91242391412908 16.2136622125452
0.656855652549051 -0.7013539574363 3.147017548301 -2.61338322379372 -3.18736164786599 -5.92718785025857 -8.48047535636208 -11.2406701348045 -5.68184941031716 -10.1153649590232 -10.1817197106101 -13.0213670037009 -4.73907749869607 -7.25053303458474 -4.01408283927224 -0.0748624108054408 1.85072238228538 4.36554724953391 16.2756069400094
2.08175299384377 0.413919665596701 4.44705031134865 -0.678746960379861 -1.89402749321678 -4.62051179192283 -6.59332825920799 -9.77884652397849 -5.31125237724998 -5.72413232109763 -9.80782487175681 -13.3467042662881 -3.50389077446678 -7.47282197258689 -5.05716683647849 -1.21109368584373 1.96120283820412 4.41365740515969 16.2980391762473
3.79212235537442 1.10427617159757 4.7876448544589 -0.493227490511806 -0.550873288241299 -3.67349100979892 -5.27188921841708 -8.87428141507235 -4.19700671109286 -8.34572840603915 -13.088222989169 -15.0924382296475 -5.278767117587 -7.0127873507413 -5.63903094204989 -0.625004300204189 1.29172658053312 2.08879994479093 14.3709292325107
3.295759825273 0.190537123246628 4.68930688337846 -1.03612265153365 -1.04169973893599 -3.90881094499068 -6.59705671830611 -7.78296217484908 -3.9993070082231 -8.0737584547563 -11.5565789656206 -14.0039666609331 -4.71143850846724 -5.53307280106978 -5.26569685502486 0.922173170609909 2.51354661421342 3.54613748030229 16.6376740022139
4.67825733531605 2.78094517100941 6.05712066997181 0.222249377857555 0.347094882618297 -2.92066634785045 -4.97535956989635 -7.20992530475963 -3.77928603779186 -8.6425291408192 -11.8642259944569 -13.7392183650624 -4.03205741535534 -6.17248405109752 -5.75030387531627 -0.206261288036 1.96954857219349 3.89741550792347 17.1499473940242
3.73344228917902 1.93872831518 5.6642560785467 -0.143367784673519 0.0541858499700361 -3.02605249231512 -5.2412204915827 -6.364645021612 -3.26039888208563 -7.58255769556219 -12.3175754720514 -14.2890682393854 -4.31757356470282 -6.30471040552313 -5.19882966821844 0.315525037592106 0.897928220575505 3.7169265573675 17.2079064672643
3.15996939919212 0.893272469260477 4.57461554787376 -0.975540091774679 -1.22554962851784 -3.92257683493874 -6.52468674399636 -8.53733437278054 -5.29524033286355 -11.530433585427 -13.6445216438987 -16.3816203377464 -6.85147087790749 -9.15887444236062 -6.06402008750222 -2.03566735007546 -0.183114936135031 2.50637633583763 15.8466957309029
3.32820594960993 1.8076323335821 5.97694481069392 0.245416528528388 -1.11525546854192 -3.01042377298528 -5.65940105264837 -7.78042423074896 -4.86889659708196 -10.3690606290644 -13.2505284482783 -15.7012349302118 -6.21509754007513 -6.85213481729681 -5.48460590189153 -2.25552951639349 -0.903202169591729 2.47521579915827 15.7861222093756
3.30024909973145 1.91095638275146 5.89150619506836 0.359795570373535 -0.762606620788574 -3.19906139373779 -4.48318958282471 -6.96574878692627 -4.21331310272217 -7.61085796356201 -12.5822229385376 -15.3552217483521 -5.83329296112061 -8.55256938934326 -5.24643421173096 -0.786715507507324 -0.23082447052002 2.83026695251465 16.515442609787
4.34719047546387 2.34094486236572 6.14388999938965 1.00122127532959 -0.112206840515135 -2.69759693145752 -4.5042947769165 -7.09818782806396 -3.89219226837158 -7.3921236038208 -10.3212884902954 -14.2380880355835 -6.16546764373779 -9.02095737457275 -5.45765247344971 -1.62957897186279 -0.281787300109862 2.91268882751465 16.2022853851318
4.48308150551536 1.77245967171409 6.96478335640647 1.32205836556174 0.347620651938698 -3.19489033438943 -5.13090260245583 -8.09632046439431 -5.17315609671853 -8.72421772696755 -14.3043149254539 -15.8025677941062 -6.03452809073708 -7.88204128958962 -7.92090924002908 -1.58700115897439 -1.35667164542458 1.94646518013694 15.8946754195473
4.09117045836015 1.3277455850081 5.32949843840166 -0.161865086988968 0.129736094041306 -3.54545769257979 -6.37442955537276 -8.92472061677412 -6.01354774995283 -6.79689774079756 -11.7659796194597 -15.5039976553483 -5.76721748872237 -7.97366890473799 -6.10402473969893 -1.44399246736006 -0.685829015211624 2.14712539152666 16.0580419583754
5.27069880745628 3.48815181038596 7.38881423256614 1.79105021736839 1.15978076241233 -1.79634449698708 -4.80856106498025 -7.15895436026833 -3.82327625968239 -8.33284542777321 -12.8758675835349 -11.5689599297263 -7.90453121878884 -7.77365467765114 -1.8436391136863 -0.501889922402121 0.583854935385965 4.43776919625022 18.1773657419465
5.11607334830544 2.80325863578103 6.92178604819558 1.47819683768532 1.24764607169411 -2.24751117012718 -4.35399081490257 -6.79157283089378 -1.91873385689475 -5.02184321663596 -7.43232371590354 -12.0887148597024 -3.23425700447776 -6.21361567757346 -5.30856158516624 -0.211572907187723 0.942655303261496 4.40446446158669 17.7078459046104
4.82134973352606 1.94096528833563 5.97904931848699 1.22150003259832 0.420476549321954 -2.93253935033625 -5.46476782018488 -7.09304273778742 -2.80035055333918 -6.10451734716242 -8.83203733617609 -14.3699954813177 -7.3342117136175 -8.84198606664484 -4.69340360814875 -2.49783170873469 -1.34182966405695 2.77266275232488 15.3558980161493
5.41751728057861 2.1937671661377 7.36875877380371 2.56159648895264 1.05970344543457 -2.30423774719238 -4.87596740722656 -6.16652908325195 -1.95146026611328 -5.51904525756836 -9.19916000366211 -12.2470420837402 -4.42217292785644 -8.15657272338867 -6.34112968444824 -1.68093910217285 0.447034454345705 3.21427402496338 15.4341634273529
4.03869032426314 2.73913263841109 6.4590804533525 0.964099641279741 -0.467947248979048 -1.77213883833452 -3.5935022874312 -6.77624535994096 -1.93623567060991 -5.58439088301225 -8.85431886152788 -11.2805903001265 -3.31024194197221 -5.58461976484819 -2.34908318953081 -0.555216078324751 -1.54324365095659 4.25001787705855 10.0328423933549
3.52447879964655 1.60246170217341 7.43704307729548 -0.127495878392999 -0.898652189428155 -3.21167289560491 -5.03221999948675 -8.0783072645014 -2.83750449960882 -5.79654228037054 -4.68923103159124 -9.25819694345648 -3.20920478647405 -6.98989021127874 -4.04585372751409 0.00751579458063389 -1.22156822031194 3.91593921834772 10.4558247392828
4.99376324740323 3.87203244295987 8.87155846682462 1.20440224734219 0.543391505154695 -0.790159901705657 -3.01318617734042 -7.02632018002597 -3.14094420346347 -3.09688063534823 -5.29870291623202 -9.08063956173984 -2.56114264401523 -7.04025336178866 -2.23027106198398 1.18780449953946 0.308631220730867 6.10560254183682 12.8467743786899
4.69371044852517 3.02614224173806 8.03186905600808 0.651905181191186 0.173362853310326 -1.47609126351096 -3.69448458931663 -7.329097626426 -3.37187182686545 -6.23187434456565 -3.90213382027366 -4.43940913460471 -2.22297084114768 -5.5038965918801 -1.55218302986838 1.83115589835427 1.85913098075173 6.63638222434304 13.5113526604392
3.96945343017578 2.63841209411621 7.60798988342285 0.0505453109741225 -0.583718681335448 -2.77013149261474 -3.81096401214599 -8.50855388641357 -5.13101902008056 -5.97136249542236 -5.28256549835205 -10.11324634552 -3.88864269256592 -7.6493257522583 -4.14753856658935 -1.62967624664306 -0.24648036956787 4.11556301116944 11.7821141242981
4.11885620463978 2.21414066661488 7.86825538982044 0.187840236317026 -0.0508205760609037 -1.62344668995251 -5.02155612598766 -7.92824672352184 -3.2843468059193 -5.8784744609486 -7.69921611439098 -13.2351295817982 -3.55946277271618 -6.22131465565075 -2.98349689136852 -0.119933353770865 1.06125332225453 6.26438690532337 13.3238732944835
4.02634630203247 1.66089544296265 7.07545671463013 -0.359335803985594 -0.303576374053954 -3.95809259414673 -4.55911531448364 -8.49401941299438 -3.55124940872192 -7.04431810379028 -7.09981431961059 -8.21450510025024 -3.53071870803833 -6.62940683364868 -0.82642831802368 2.73706541061402 1.51580533981323 6.4258376121521 14.0014048576355
5.52143750624223 4.12087235884233 8.83203206495805 1.42085633711381 0.66838441328569 -1.36036123795943 -3.27498449845747 -7.64273848100142 -3.46586622758345 -6.47151960893111 -9.40272917314009 -13.2388764814897 -3.90912451310591 -7.02231993241744 -1.26144423051314 0.900611738725143 -0.194217820601029 4.573565344377 13.5988253159957
4.563857607408 3.28569369749589 9.06647258238359 1.86381488279863 -0.249922223524614 -1.43548626466231 -4.30514187379317 -8.28462643189864 -4.58090824647383 -6.42118496461348 -13.8642792181535 -10.943653531508 -6.34928936524825 -6.79565853639082 -2.16827053590254 1.10407214598222 0.395801119370894 5.42882113890214 12.7369547410445
4.08209415782582 3.385682071339 8.47632500041615 1.25067993510853 -0.43101028095592 -1.59411529194225 -4.53468421589244 -8.56461623798717 -4.84397414814342 -5.6642275203358 -10.3342562068592 -14.2069940913807 -6.59809211384166 -8.54509643207897 -2.50170043598522 0.770585025440564 -1.83440688740123 4.76368614543568 11.3421611439098
4.79683834422718 3.33247619975697 9.08470875133168 2.74782902110707 0.233852924000132 -1.38165229450573 -4.78281730305065 -8.00080245624889 -3.3137506831776 -6.41457313190807 -6.72950500141491 -8.59042876850475 -7.96189635883678 -8.66845649372448 -2.76621383320202 1.0506291996349 -1.03367751728405 4.52120262492787 12.7942104946483
3.81007070541382 2.18787355422974 7.61458082199097 0.344707202911376 -0.437256145477296 -3.00098638534546 -5.19613294601441 -8.65361433029175 -3.87649374008179 -5.9316123008728 -8.71532278060913 -13.7118189811707 -5.04435758590698 -7.29326086044312 -1.01027326583862 0.944917392730712 -0.608501720428468 5.92563505172729 12.4394289970398
4.5177679235285 3.43332006281073 8.70481397455389 1.32254888361151 0.256516473943538 -2.42921541387384 -3.89352510625666 -7.85233591253107 -3.11717889959162 -7.03090761358088 -9.15173242742365 -13.8499994104559 -6.52767275029963 -8.37041757757013 -3.46585558111017 1.02880765741522 -0.981684667413884 5.03634263818914 12.865799444372
5.56521753831343 3.84384111924605 9.91043810410933 2.70093683762984 0.964760346846148 -1.05810113386674 -3.3050875230269 -7.28059907393022 -4.32470841841264 -6.80529733137651 -10.5083555741744 -13.5090212388472 -5.86579080061479 -7.88579888777299 -5.1986250443892 -0.0303091569380314 -1.6085371537642 4.54304079575972 11.8918004469438
4.48800424229015 2.56810430179943 7.73471788059581 -0.155024970661511 0.113712822307239 -2.13872858394276 -5.05780168880116 -7.66448732722889 -2.51145693172108 -6.70095392573964 -9.66559931148182 -10.313916648518 -9.04269548762928 -10.8217062603344 -4.26006838191639 -3.74915644038807 -4.51062532771718 1.58171514164318 11.2810488093983
1.95102029280229 0.45246415571733 5.42563443617387 -2.08109945817427 -2.74243254228072 -4.41916937394576 -6.94362730546431 -10.4788674788042 -6.20720953507857 -8.2446927504106 -7.99192518754439 -11.6576852278276 -6.87418837113814 -8.01918882890181 -2.37213606400923 1.34637361006303 0.557396940751509 5.57246690229936 15.1178589387373
2.72726340727372 1.20085235075517 5.34149260954423 -1.73539833589034 -2.11505417390303 -4.68611053986983 -6.50486282868819 -9.12009148164229 -5.06901649995284 -7.83439926667647 -12.0847788290544 -14.145369573073 -8.6369085745378 -7.88955978913741 -1.96275047822432 -0.384301228956744 1.01053710417314 5.84897036985917 14.067005590959
2.39266890612516 0.596757117184726 4.92298239794644 -2.22975617322055 -1.99759369763461 -5.69313317212191 -6.8438308802518 -9.78246575268832 -4.32213860425082 -6.75717812451449 -8.72546845349398 -11.8389061060819 -7.68678742322055 -7.8638275233182 -2.68229370984164 0.75612944689664 1.53574294176969 6.66494101611051 13.6241847905246
3.52609993327748 1.59138180125843 6.2398755680431 -1.22387431751598 -0.220446812022818 -4.99485705982555 -4.71332286487926 -8.29544185291637 -3.30943797718395 -3.38473628651012 -7.81106685291637 -9.55682872425426 -7.07713054310192 -8.32778476368297 -2.72410510670055 0.156759990345346 -0.863850818980826 5.44928528178822 12.1209542881359
4.28654839775779 2.42426850579002 6.67534806511619 -0.794164874336936 -0.109392382881857 -3.92115614630959 -4.38278982856057 -8.52161429145119 -3.57204077460549 -5.8103925965049 -9.00502798774026 -9.19658110358498 -8.41099951483987 -8.3725549957969 -2.5175459168174 0.505435726859353 -1.00778410651467 4.72778107903221 12.128315708854
4.30351211374456 2.24722720926458 7.48550464456732 0.300478475744075 -0.333528024500065 -2.8855433290655 -4.71685741597956 -8.52515934163874 -4.21906612569635 -5.7425932710821 -10.8528971498663 -11.6251959627325 -8.99703167135065 -9.93688152486628 -3.89766452962702 -2.47131679708307 -0.89044330770319 4.15188171213324 12.5480981046503
5.30696265480735 2.51880805275657 8.91868941567161 1.55902449867942 0.952159569480202 -2.14679177024148 -4.06251366355202 -7.72866089560769 -2.459205939553 -6.35640366294167 -8.85295899131081 -9.98786957480691 -5.39133293845437 -7.34938652732156 -5.12053902365945 0.257739708640358 -0.00558502890847024 5.92826907417991 13.2229081847451
3.34772969159213 1.09287930401889 7.65075779828158 0.490283021059902 -1.14042948809537 -3.70858859148893 -6.19996546831998 -9.71625231829557 -5.30336283770475 -8.01612185564908 -14.5991086873141 -13.9942045125094 -8.36099719134244 -9.98751925555143 -4.88810633746061 -1.70355700579557 -2.47042178240689 3.17669392499057 11.8019404498014
3.2950853174383 0.323681241815741 6.39147890264338 -0.832484834844415 -1.05934678857977 -4.78217279260809 -6.65503084009344 -9.92668306177313 -6.69544946497137 -9.92468606775457 -14.6145359212702 -15.4006382161921 -8.95225297754461 -9.17187845056707 -7.68607293909246 -1.57544099634344 -3.2533069783991 1.9281886881048 10.9533733194525
2.65121594342319 0.018876465884123 5.79448357495395 -1.10134944048795 -2.06522997942838 -4.0414739522067 -7.01300105181607 -10.4895101460544 -5.61472376910123 -7.70097788897428 -10.2859540852633 -13.2753206166354 -7.25803050127896 -7.6849008473483 -5.90149935809049 -0.10960444537076 -0.8656812581149 3.96620884808627 12.0342363444242
3.78825911608609 1.10564002123746 7.49034651842984 0.549026099118318 -0.751434716311369 -2.64163628491488 -5.70689049634067 -8.94306984814731 -3.57609406384555 -7.18654099377719 -9.96965828808871 -13.0874160853299 -7.73234215649692 -8.40782967480746 -7.16473427685824 -0.651932152834807 -1.08375969800082 3.49552020159635 12.1551481160251
2.71465617960149 0.469125097448174 6.86346751993353 0.253663366491143 -2.12535541707819 -3.21048610860651 -7.15738170797175 -10.4932696169073 -5.85602253133601 -8.70439785177058 -14.4353777712042 -15.4964892213995 -7.13746517354792 -7.15738552266901 -6.45899456197565 -1.21678226644343 -1.46182697469538 4.00343066995794 12.5639851743525
2.95855780514804 0.833495816317473 7.24567957791415 0.16296168240634 -1.49256543246182 -2.6467154416171 -6.48890713778409 -9.72327260104093 -5.02111462679776 -8.43136815157803 -14.0737269314853 -15.3664820584384 -6.59648160067471 -7.16494778719815 -3.79421643343839 0.20987673672763 -1.58848027316007 4.16139670285312 12.8166725245389
[truncated: 4,953,592 more chars]
