# Supplementary material for: Conformational ensemble-dependent lipid recognition and segregation by prenylated intrinsically disordered regions in small GTPases
Source: Commun Biol. 2023 Nov 2;6:1111. doi: 10.1038/s42003-023-05487-6 (PMC10622456; doi:10.1038/s42003-023-05487-6)
Supplement: Supplementary file 7 — Supplementary Data 5 [file 42003_2023_5487_MOESM7_ESM.zip › Fig7/Rap1A_Rg_Dihedral.txt]

"V1" "V2"
13.1072324345392 3.78401613235474
13.0959947432138 8.23076248168945
13.3641156029197 5.31682109832764
12.7106634399564 0.0487315766513348
13.1470966015282 18.7251453399658
12.7144701274074 14.2338829040527
13.4267823992745 4.07447099685669
13.4119295742795 13.0554170608521
13.3468214996637 2.57807683944702
12.9495954980501 4.1899266242981
13.6731027277858 14.98388671875
13.6302064850501 10.7102079391479
13.3487142777354 4.46417903900146
13.3464145438624 14.2617444992065
13.9747324521976 17.3809356689453
13.6893119451685 13.1359930038452
13.5582669350293 1.39354228973389
13.766985127757 10.1679658889771
14.2420149034392 -11.7997360229492
14.1481501308035 -13.1167078018188
14.6799602990853 -2.18250632286072
13.8544158133014 1.15509295463562
14.037720677769 2.16951680183411
13.9780179156101 -5.11770248413086
14.0783946761215 1.35853028297424
14.2769721775859 12.9274578094482
13.9826803464576 5.78337478637695
14.2220636179342 13.2247657775879
14.044788349629 2.82327270507812
14.5987979665907 -2.96790790557861
13.9696942375052 -1.59932196140289
13.8620645632917 -18.0904560089111
14.07320639405 5.24146175384521
14.0213282828407 8.80807781219482
13.9756756989551 -2.92472267150879
13.1008746553315 -9.65644836425781
13.5584384413819 1.64194810390472
13.8895363568262 14.9386205673218
13.8335801587106 -0.18769508600235
13.0657710312139 20.447774887085
13.8702443131743 -1.51930439472198
13.5469676988533 4.80526876449585
13.7886145863554 19.6665725708008
13.9192948975781 8.14455795288086
13.9628145392706 12.832423210144
14.1670921276371 22.5969161987305
13.9516295535343 9.51226902008057
13.2810161909201 14.7667684555054
13.7564597281604 11.2685899734497
13.3522178837891 -14.9770631790161
13.536281456066 -1.36042129993439
13.4967255098804 3.56587362289429
13.3341788229282 8.5376148223877
13.3587280305091 15.6246576309204
13.5642573728627 4.65337467193604
13.417085230863 -3.38985705375671
13.2217271768345 3.27203869819641
13.7612772664064 10.0407953262329
13.2637998140971 -3.75972151756287
13.3654540199759 1.42050766944885
13.3944643827376 17.6475124359131
13.459417221078 -8.11734104156494
13.5030669854064 2.94264388084412
13.7138927225256 7.90046882629395
12.9266616082064 0.982841730117798
12.5126780808723 9.39598941802979
12.7669472615039 -2.24372482299805
12.5984008162471 -7.33182811737061
12.5767133813861 9.71346092224121
12.4915185803714 -2.2457001209259
12.7810463780625 6.64412832260132
13.427867877695 -3.06376647949219
12.7438178790668 -6.21950149536133
12.7434971002582 -9.76368999481201
12.1443179630121 -0.998279988765717
11.6677340367319 -2.6581974029541
11.9199232320464 -4.87267637252808
11.4104323553479 4.12495803833008
11.2973989839517 -10.0058832168579
12.0436301779793 5.29183006286621
11.9320717585723 17.5246486663818
11.8482380912069 10.7033576965332
11.6111151339991 0.777800261974335
11.6139096477363 5.2667555809021
11.6304440561031 -0.516436219215393
11.7567483993576 10.892297744751
11.2918361811652 11.2557687759399
11.551182870997 -5.17393255233765
11.2509539767056 -2.14128756523132
11.6169324252366 9.86712551116943
11.3975260029111 17.1935329437256
11.3096806077651 2.67959547042847
11.4095781255381 3.46209645271301
11.1926757843498 18.279634475708
11.2762718508331 -5.3017144203186
11.6830908618388 -10.2063970565796
11.4309868561495 -7.64198970794678
11.7747884971079 -12.5833101272583
11.5052369930793 -6.39475250244141
11.090374789496 -1.79270136356354
11.519175171822 -7.53085994720459
11.8433904748924 4.54740715026855
11.3531170259133 -2.49438548088074
11.5348080078445 -0.618748247623444
11.6808601425665 7.63092231750488
12.258319106879 13.4909963607788
12.3498867044447 5.38013029098511
12.5556220740674 -5.34963798522949
11.9883629817992 -5.8881402015686
12.3808156069443 2.27280473709106
11.8490212449784 1.9157840013504
12.1795654719486 6.27055215835571
11.8637985151823 -3.47412037849426
11.9087986850506 -1.62004005908966
11.6754842848636 -11.4201059341431
11.3461501959928 -1.08942317962646
11.9447907542857 -11.1676807403564
12.0662397602379 -7.11437082290649
11.6213376555747 -2.84740877151489
11.861826605441 -7.04083395004272
11.7843438056996 7.44968318939209
11.8969028346401 2.09365248680115
11.7566966163651 -20.2289886474609
11.3485229807805 -12.1044387817383
11.521773634685 -7.15855741500854
11.6677129674828 -17.3690071105957
11.4200515275592 -7.15269613265991
11.8995805797202 -15.1727876663208
11.6410677369398 -14.670482635498
11.6447627512153 -21.5045719146729
11.6447468666607 -13.9895286560059
11.5670365278409 -20.1849689483643
12.1428596236037 -16.358377456665
11.8845920280858 2.52277445793152
12.4411704928978 -6.10137224197388
11.7497685383005 -8.15163803100586
11.7995166904184 -4.17676115036011
12.0172581996956 -1.09910035133362
11.9131594824156 -16.3587093353271
11.8920835979592 -5.27646064758301
11.8629484008933 -13.0241031646729
12.3403031946202 -15.0300397872925
12.3776868671904 -13.2147092819214
12.4277454371511 -19.0982971191406
12.2783806122887 -14.1094045639038
12.4585834596812 -14.8167877197266
12.2926253273191 -12.0009593963623
12.453936141639 -14.1331415176392
12.5128014322505 -19.5971374511719
12.4267894924606 -17.3513088226318
12.4948817808054 -31.5002326965332
12.3829345718505 -29.8731136322021
12.4233821152981 -30.8030033111572
12.4697375934464 -29.517068862915
12.3110613164023 -25.0105648040771
12.7123430884333 -14.8599662780762
12.2522255543585 -14.6825075149536
12.5912601351989 -26.1946830749512
12.7005661613858 -30.0159969329834
12.309011433534 -19.8514709472656
12.5444477183374 -25.3946762084961
12.3384616844463 -25.3119163513184
12.1569743443725 -16.3183326721191
12.2534663429762 -5.56445598602295
12.5822319268387 -6.83530759811401
12.2715860479851 -21.0725746154785
12.3438131415522 -40.7941932678223
12.0315745754816 -35.8644790649414
12.5390710284534 -5.9934663772583
12.222188180102 -29.0983715057373
12.4598272432522 -28.4066886901855
12.5481506227398 -24.5505294799805
12.1161277129426 -6.48134803771973
12.4419961354517 -36.4537773132324
11.9551392134242 -17.0067882537842
12.3441419872699 -10.3030948638916
12.4411854091345 -18.7796039581299
12.4358700615255 -37.4869956970215
12.4072308920186 -19.6299476623535
11.8294556898511 -7.93145895004272
12.2817878376741 -10.8021421432495
12.3962266871801 -5.0583438873291
12.5805493901025 -14.7941961288452
12.1598029234563 -7.4616847038269
12.1358607002154 -13.1214780807495
12.0743515150301 -6.02079439163208
11.9255406899915 -9.20198917388916
12.0880775952889 -13.8510713577271
12.0790067628937 -12.6867332458496
12.4429192590321 -17.5365333557129
12.0978985145721 -13.1806173324585
11.9606303320309 -14.579794883728
12.1673646917792 -25.7513790130615
11.9675349091397 -10.0043134689331
11.7371183220858 -25.7364654541016
11.7494890263682 -7.98110771179199
12.0969700149136 -16.5842590332031
11.552304304388 -18.1493587493896
11.9686459693615 -24.9525527954102
12.3080287627729 -20.8725471496582
12.1333977622533 -29.1579399108887
11.8218871890183 -15.7971487045288
11.8643824312089 -38.3834686279297
12.3315670341943 -19.99485206604
12.0739934290935 -26.1379146575928
11.89853079251 -36.2965469360352
11.7074521113447 -25.5660667419434
12.3378285914555 -5.3605580329895
12.1299071986219 -5.02327537536621
12.1805173411815 -22.4613246917725
12.5734844950894 -9.28387451171875
12.412299444495 -12.1556806564331
12.3684748530382 -19.8347682952881
12.5768691783695 -15.360634803772
12.7194641873252 -10.3791446685791
12.4007598258609 -25.2557621002197
11.9856487810521 -21.7393569946289
12.4957364345525 -32.274543762207
12.5429941759238 -30.0815467834473
12.553177891761 -29.3443946838379
12.476427038624 -28.1615314483643
12.7423285114486 -37.6861038208008
12.9526577149606 -35.9821014404297
13.3848961030569 -41.4247856140137
13.0248573028296 -43.7667694091797
13.2668619106348 -49.0629272460938
13.1444320946311 -37.0053100585938
12.6311534751913 -45.255126953125
12.915804424453 -27.5822563171387
13.2040119178184 -40.1084861755371
13.1316828497881 -23.8653945922852
13.0621034286161 -37.5011177062988
13.3155435077748 -43.0134124755859
13.4031909248416 -45.8287506103516
13.2807587959407 -59.1006088256836
13.415337660397 -27.3025321960449
13.3341790115771 -43.0504570007324
12.8703517871039 -41.5996932983398
12.9727965290326 -41.0404853820801
13.1782196494018 -30.5054321289062
12.8638389345643 -50.2979202270508
12.9620541901875 -41.3364868164062
12.8481880787602 -36.3119468688965
13.0023778920247 -32.2527961730957
12.9102212379039 -35.0731964111328
12.9602710510499 -30.0652160644531
12.8231717729081 -28.2955665588379
12.6551354629983 -33.5049324035645
12.9131476900115 -39.9648094177246
12.9899937908238 -31.6376285552979
13.227447391266 -43.7584800720215
13.1801074732104 -42.4212379455566
13.2705956183501 -34.3791618347168
13.1267050662894 -31.3004207611084
13.5517330939379 -37.9734916687012
12.992087673041 -36.2310600280762
12.9670439279794 -35.3238105773926
13.0232568212967 -47.6606254577637
12.7000396176242 -28.1270961761475
12.8558027362884 -33.4407424926758
13.0993578832982 -31.8751373291016
12.7788861473389 -37.3017196655273
12.556750437866 -34.9544296264648
12.9647652880108 -9.59942722320557
13.2105202738635 -9.35317802429199
12.946207177351 -20.1471939086914
13.177352052522 -23.5863151550293
13.0065326800347 -26.3252792358398
13.3690941033198 -21.6379165649414
12.957886675637 -22.8572196960449
12.9515738275398 -31.8070983886719
12.8913714858056 -32.7199249267578
13.0235761176283 -33.3078269958496
12.4335801706007 -32.7596130371094
12.7854261276189 -18.3467350006104
12.9421990904122 -41.4317855834961
12.4932572401221 -28.1308822631836
13.1092080537103 -44.453556060791
12.8380201764439 -44.5434150695801
12.5303674516018 -42.4506874084473
12.6506584788755 -28.9473075866699
12.7600942629171 -34.3322830200195
12.4891887729679 -26.3360958099365
12.7003675650926 -29.0897960662842
12.6700847027941 -29.4507961273193
12.5570074579229 -34.0987548828125
12.4071652690596 -34.8093414306641
12.3800828073805 -24.0594120025635
12.3226568173644 -29.6557483673096
12.3507991998503 -36.3188209533691
12.6844435876594 -44.3384666442871
12.4746426197489 -40.5334663391113
12.3633687625562 -32.6951789855957
12.5097997938963 -34.9690856933594
12.1506689396599 -33.0876960754395
12.4714070764227 -45.1765785217285
12.4961273856038 -36.9811592102051
12.7864754274654 -32.3128471374512
12.6521736282353 -27.5354480743408
12.7715047132252 -20.748779296875
12.57212367076 -31.5198078155518
12.4517954592163 -20.8574409484863
12.7291657549163 -13.8672065734863
12.4119922177065 -32.012767791748
12.5953188200803 -32.0545349121094
12.4083762287984 -18.2552700042725
12.2735358256955 -23.9087219238281
12.3286427697133 -21.4689083099365
12.6979482038481 -26.9042320251465
12.2663572823644 -34.7382698059082
12.4934831592627 -34.5556526184082
12.3183652369055 -27.7369594573975
12.3608627144079 -37.811408996582
11.995868778256 -26.9859409332275
12.255034234813 -37.8056983947754
12.1790403085433 -35.5365333557129
12.5469720805101 -29.8428287506104
12.5611784042408 -41.3999404907227
12.5005870213616 -37.5038146972656
12.3172830693603 -25.2311992645264
12.2621515448556 -30.7678546905518
12.231329936305 -26.9794254302979
12.0671520337825 -23.3866539001465
12.2514646972169 -27.2788257598877
12.4640156596906 -43.1592674255371
12.3443041010101 -30.1422843933105
12.174928461578 -19.9079399108887
12.5324056916575 -34.2437019348145
12.6484525655406 -38.0968551635742
12.3250992293573 -31.94260597229
12.1482048317858 -30.4467735290527
12.2829386851341 -29.3414440155029
12.3151027927618 -21.8500137329102
12.5525600446706 -36.3314476013184
12.4228567016248 -31.7723598480225
12.5098275066373 -33.5347747802734
12.632769305355 -31.6402549743652
12.5647702621112 -24.5874538421631
12.2172788434024 -19.5846481323242
12.4326742198672 -23.9348106384277
12.4361371923546 -30.5866832733154
12.3527515981421 -18.7696533203125
12.178142022889 -25.8471069335938
12.5662237943051 -30.0186405181885
12.4717465927988 -27.0950775146484
12.6124363766767 -29.5045394897461
12.747758985703 -46.9330596923828
12.5419643873825 -37.9389801025391
12.2082491920275 -32.7317504882812
12.2088168388957 -31.284725189209
12.3269446389781 -37.5215454101562
12.5088796527869 -32.5937538146973
12.2349385610401 -24.3778610229492
12.3548751215426 -42.5312919616699
12.5841009597433 -34.7969207763672
12.5404009939354 -32.5054779052734
12.6452675467657 -35.7912330627441
12.2311813912215 -29.9338645935059
12.6392150008289 -31.9753265380859
12.4780470511605 -34.4748916625977
12.4433962042415 -34.5927619934082
12.3763820473567 -39.5477600097656
12.245716516915 -28.7904491424561
12.2484083553619 -33.5567855834961
12.3920105559668 -29.5243473052979
12.3335786160814 -17.7858371734619
12.3914303581176 -25.3777751922607
12.3559237896576 -18.9558792114258
12.168994019077 -23.0233554840088
12.0709517866264 -26.4115028381348
12.2314980978364 -24.0174102783203
12.2276493109395 -30.9538612365723
11.9977893534398 -24.7225914001465
12.3421816044494 -26.1001625061035
12.455179181476 -10.7938003540039
12.9199697329649 -19.2132434844971
12.8546639213734 -32.4694633483887
12.9180911879647 -25.1060390472412
12.8019965693101 -3.13061285018921
12.5974152190005 -12.7027397155762
12.7096045902008 -17.1048374176025
12.5803202851398 -5.69185876846313
12.6767892030963 -19.7030048370361
12.9452963290146 -30.6270885467529
12.846003495346 -12.3514022827148
12.947716355524 -20.4606819152832
13.0127278622241 -16.8176860809326
12.9867959015397 -6.87509822845459
12.9548502702284 -11.2317485809326
13.2316848627222 -20.3853378295898
13.321590255778 -22.5784702301025
12.8855817640696 -10.8899269104004
12.6775317830365 -17.4381504058838
12.7615466784715 -21.0369186401367
12.9728726568506 -5.15613842010498
12.7826891195099 -29.3837394714355
12.6126461713991 -20.1784629821777
13.1117390734503 -21.5086002349854
13.0329095132337 -22.4353809356689
12.5110956864203 -14.9341678619385
12.4658940590723 -21.0209121704102
12.5867954895194 -9.14427947998047
12.7944410413364 -7.84964799880981
12.9247213711925 -13.4883575439453
12.9061897745935 -17.0114307403564
12.5208086768021 -10.0423641204834
12.3433499662366 -4.12529373168945
12.5751387543096 -15.1765184402466
12.7684084931002 -27.0631504058838
12.6827351245579 -17.1885547637939
12.3869822989032 -17.4817295074463
12.6258872634859 -32.0538482666016
12.4436825839688 -23.8261623382568
12.5726591706679 -28.5209789276123
12.682540398129 -18.9437026977539
12.6906247318588 -10.2946271896362
12.2276296837038 -23.9962997436523
12.6546347782058 -28.9109134674072
12.4559079882208 -26.8118286132812
12.5217952849199 -23.932746887207
12.5674544983528 -17.6091041564941
12.4417028907233 -17.1754283905029
12.3866021103301 -21.8439807891846
12.4457933819094 -0.946331679821014
12.5762749521173 -9.64416885375977
12.4115245713321 3.78483700752258
12.6467534357479 -1.90940225124359
12.7359664132831 -11.6253442764282
12.6483948385897 8.01101493835449
12.3963084218197 -8.44830131530762
12.4124781425995 -12.8376407623291
12.3860426365681 -3.83965110778809
12.5261163465311 2.46374034881592
12.6682529091594 1.92545235157013
12.2337886485723 -27.0664653778076
12.2561130039118 -9.65032482147217
12.1997098887726 1.76210606098175
12.2278730081778 -7.58954000473022
12.5358152826522 -1.23694217205048
12.5221657737478 -3.12462973594666
12.3644435423565 -12.8970603942871
12.4185109139604 -20.9335308074951
12.4682424830568 -19.0227756500244
12.7507765213547 -18.6542987823486
12.6146373867329 -13.4197731018066
12.7859541678689 -10.5400857925415
12.9803307348415 -20.5160503387451
13.0585848858404 -12.2684555053711
12.987784672729 -14.8191165924072
13.1087217731875 -23.9775390625
13.0647658776274 -14.6813383102417
13.3543066898988 -20.3058567047119
13.1565981937226 -20.0651073455811
13.1364230862407 -35.7126960754395
13.1342828566848 -26.7310066223145
12.8132626687516 -16.0860557556152
13.0292912372976 -15.975227355957
12.8802374454014 -15.1708765029907
13.0688313050402 -14.354907989502
13.2196963291078 -25.7377624511719
12.871905144757 -11.5108728408813
13.068125605646 -17.6743354797363
13.01340195031 -31.7984561920166
12.8703629717813 -26.508752822876
13.0547846631454 -19.6695117950439
12.9349313401116 -28.6882972717285
12.9579232817571 -16.8748836517334
12.9329916840549 -19.8651809692383
12.8604825525226 -19.7258853912354
13.210479852315 -25.6849327087402
13.2821580517267 -19.6177349090576
13.1301306460957 -28.7197227478027
13.5243102544065 -29.7440967559814
13.3781385444446 -28.266918182373
13.0331243901639 -13.9333429336548
13.0984148995291 -17.7980117797852
13.2791232548189 -5.43490505218506
12.9369472686791 -15.3640241622925
12.9584124566926 -12.888484954834
13.2145943994422 -16.3695774078369
13.5168996865725 -15.5044288635254
13.394431099027 -17.2754192352295
13.14611182007 -20.9912567138672
13.0556482105223 -11.1922254562378
13.0456132220798 -7.35151529312134
13.4091529762162 -19.2122783660889
13.6834039354281 -15.6659574508667
13.5076082462334 -11.0214109420776
12.9640508869511 -11.4968061447144
13.1982686693222 -16.8755855560303
12.83951530158 -6.1483907699585
12.8942224677988 -4.4813380241394
13.5148658909394 -14.2494335174561
13.2078796482052 -10.2253837585449
13.5328311777191 -24.1671390533447
13.3461278184847 -2.3176007270813
13.1754169915495 -13.4686670303345
13.1580598432825 -13.9974431991577
12.9077529185654 -15.3859834671021
13.4285702029787 -15.2972917556763
13.4672922303128 -16.736328125
13.56903093162 -7.06735563278198
13.7651238250593 -17.2513427734375
13.552591514874 -15.6647367477417
13.453825499602 -6.82102966308594
13.1819277979102 -8.81419467926025
13.5606207641821 -0.345245122909546
13.2465477258488 -4.18392133712769
12.8765378054726 -11.141209602356
13.2098227460765 -17.6351642608643
13.2894902928624 -10.1053953170776
13.3109567009664 -10.7986526489258
12.9820776801827 -13.4457187652588
12.6865494197587 -17.1993999481201
12.7342750681708 -12.7646465301514
12.7443851756314 -10.7199993133545
12.8426774268155 -6.51727914810181
13.1862706184489 -13.7062635421753
12.9600776721212 3.79443430900574
12.8189298807743 -14.2461833953857
12.7004159619431 -6.36834573745728
12.8527536428662 -18.6322002410889
12.9028576728972 -8.33354187011719
13.0651796152437 -10.2915639877319
13.0447231249315 -14.4814863204956
13.0492445349817 -18.6538276672363
13.2410442218081 -6.99323844909668
12.7526961873464 -0.641095042228699
13.1625327329798 -16.3799991607666
12.9525661474812 -8.11184310913086
13.0249716459038 -14.2842206954956
13.1921716397511 -8.53043270111084
13.0531556671357 -13.2912883758545
12.9990118906735 -16.3074722290039
13.2037779607539 -27.2616882324219
12.872579130842 -14.6354646682739
13.0520398595615 -20.8685493469238
12.8517418775561 -12.5552520751953
12.6108186605706 -10.8661594390869
12.5213957251452 -17.1340084075928
12.5627338644923 -8.89566707611084
12.6158906755535 -26.3388423919678
12.4537753977517 -12.21901512146
13.0325517890549 -23.6141338348389
12.910252766374 -12.1563768386841
12.6959276905356 -24.6569652557373
12.7224349167152 -16.851282119751
12.8868709190279 -8.69293117523193
12.8812770095056 -15.0594730377197
13.2956539176407 -21.1476860046387
12.6569341634008 -25.3497505187988
12.5841403221462 -15.4520511627197
12.7305410151194 -26.5935745239258
13.0878280000625 -19.4907970428467
13.2690548990969 -15.1291904449463
12.8367148825312 -5.4501953125
12.6609631856984 -24.7686862945557
12.9080384400131 -17.2377128601074
12.5659212431317 -18.7729549407959
12.474339349565 -13.3331327438354
12.5140586870781 -21.4104900360107
12.1585349737749 -9.90942764282227
11.980584522049 -13.5401573181152
12.2576389597656 -3.5892870426178
12.3119749959841 -18.8617420196533
12.4708174130403 -18.1378803253174
12.7849882445442 -18.349048614502
12.5598131835047 -27.6418628692627
12.0410209532183 -8.48518466949463
12.5053250403975 -14.6553401947021
12.2838454846546 -8.08051490783691
12.4135105650517 -25.8575000762939
12.29343792693 -34.8905906677246
12.4596502045271 -24.0489311218262
12.1254564007408 -16.5726737976074
12.4462186058421 -22.48752784729
12.3181388314956 -20.7702560424805
12.0457146761719 -21.3938598632812
12.0214281895613 -14.4567937850952
11.8874905080278 -18.6691093444824
11.783628900664 -16.0259780883789
11.9309268038383 -18.4885749816895
11.6833957650293 -18.162670135498
11.5922832302768 -8.64612865447998
12.0054702921654 -14.8499050140381
12.5652305809566 -15.8100528717041
12.0210100548759 -21.2965927124023
12.4826998233567 -5.63776636123657
12.4449786068627 -15.0300273895264
12.8846650224737 -25.4180736541748
12.3286506269802 -16.1055526733398
12.5210755131614 -9.54154682159424
12.1980751124296 -18.5590419769287
12.2324250442567 -12.8571491241455
12.3016803122247 -4.69719123840332
12.5279399793192 -10.4567823410034
12.3780701049307 -16.5162525177002
12.584126855575 -2.6146035194397
12.5639999957267 -9.04471588134766
12.4099045475611 -22.4629058837891
12.2943607616711 -17.4420013427734
12.1614860722753 -11.3796234130859
12.3413075083167 -7.2327299118042
12.2986819577879 -9.82609081268311
12.5232407919168 -14.1756887435913
12.5331657205204 -4.7709813117981
11.967547752033 -18.8727188110352
12.145747535791 -22.8766708374023
12.1045632011389 -5.37128877639771
12.5200769081665 -10.9683599472046
12.338657887804 -19.4030456542969
12.348544725715 -21.0157260894775
12.3636971575831 -28.0424556732178
12.7646287408726 -20.0093765258789
12.8407025215238 -15.3415784835815
12.5564386114371 -21.9912796020508
12.5845069576145 -18.6086521148682
12.2599761404853 -22.2492828369141
12.8804667548623 -12.5741147994995
12.4944655553118 -8.25449657440186
12.8270188288677 -21.2147350311279
12.6185795012906 1.58347499370575
12.3790321245357 -13.060905456543
12.6336799879975 -10.3520011901855
13.097529794984 -13.3210945129395
12.765290758224 -17.9967384338379
12.5889337814244 -18.6259860992432
12.6560166790484 -25.7086696624756
12.6825507379467 -25.8076095581055
12.7729873004099 -13.1337757110596
12.9051016531082 -11.1829042434692
12.91041439224 -17.1451091766357
13.0734433197467 -19.1381072998047
12.8111902685352 -20.1630554199219
12.6747364423374 -13.1114768981934
12.6717138764627 -9.61157417297363
12.8563372842338 -18.1112499237061
12.8515176779101 -0.846601009368896
13.3605266839551 -6.77407169342041
13.1258423832182 -14.4337024688721
13.1579240358834 -1.93193101882935
13.4495136805566 -9.3805103302002
13.014836611794 -4.03728628158569
13.4757640257915 -12.5069885253906
13.2669426492751 -13.2121152877808
13.6296277701628 -11.956919670105
12.8344591857126 -28.5432510375977
12.8857372903935 -3.81888604164124
13.0184145673706 -7.74096345901489
12.6988983130308 -17.144214630127
12.5742382675487 -7.76564359664917
12.5048810257801 -11.3818349838257
12.3373075596258 -16.3568534851074
12.3927707916555 -8.3361988067627
12.9556863659437 -15.0360412597656
12.6051409136776 -1.27179563045502
13.1163310379059 -14.0782451629639
13.0055223255509 -0.709472894668579
12.8018592464565 -4.64792203903198
12.9353510670513 -5.01683330535889
12.6961520689515 1.02224099636078
13.1069425820489 -12.8203935623169
12.6104405067741 -3.76954650878906
12.5054365517508 -7.21675634384155
12.5355378315662 -6.79654026031494
12.5482287800075 -11.6087646484375
12.7813134531991 -8.32138919830322
13.0131340458947 -18.6560096740723
13.007182908112 -15.4299783706665
12.942581233105 -12.7199220657349
12.9140383090207 -14.9776039123535
12.9883078550199 -12.9203510284424
12.4354087878476 -16.7167873382568
12.5436223333822 -24.9892520904541
12.5393025312983 -23.1614513397217
12.5770120686779 -13.9506044387817
12.2696502570828 -21.746618270874
12.260543712827 -19.4837112426758
12.3371955079391 -16.4833869934082
12.4260125443114 -18.3069839477539
13.0171148969673 -31.2231960296631
13.0300204647525 -32.8869819641113
12.863859432262 -0.922934234142303
12.8404027455156 -12.9247274398804
12.7126634777225 -8.76783275604248
13.4063569838755 -9.5555944442749
12.9634335755224 -9.954833984375
13.1047678638525 -22.6501159667969
13.0185056237074 -16.2914447784424
13.4110656170401 -26.5693054199219
13.4307769185691 -17.2679042816162
13.2058115565318 -16.053783416748
12.909981586386 -14.1150569915771
13.1570859000866 -6.68856000900269
13.502946115346 -18.0194034576416
13.6785955987729 -8.63310623168945
13.4361038379311 -15.0709829330444
13.6264450836427 -20.9736824035645
13.3283461373954 -22.9354724884033
13.2827314842955 -19.2588119506836
12.9488544969109 -19.338041305542
13.290262831902 -14.5308122634888
12.9289135279427 -8.98334693908691
13.4023205449081 -14.8206672668457
13.5939065305242 -12.5685663223267
13.628457861708 -8.15884685516357
13.5150114164184 -25.1136569976807
13.2959865828879 -15.4687547683716
13.5589542686835 -14.7750005722046
13.1783012384157 -15.505955696106
13.4096535454309 -12.2636528015137
13.6440426486277 -11.809253692627
13.590230836641 -17.0090274810791
13.2594467310635 -7.3905463218689
13.045385954852 -6.90491628646851
13.1007532982377 -12.1889753341675
13.2524381035229 -27.058723449707
13.481508560789 -8.21447277069092
13.2111768068345 -13.3917360305786
13.3618738375904 -7.67888641357422
13.2910622844822 -1.26730859279633
13.3926367490318 -9.78019046783447
13.7182010338919 -10.8754787445068
12.9928230767856 -19.4130573272705
13.2491543615173 -14.8841247558594
12.9480318064342 -4.97828102111816
12.9362589734652 -22.4611625671387
12.7311731795411 -14.7305717468262
12.3087917053544 -21.1440010070801
12.6442887117171 -3.47625851631165
12.5876591136416 2.45390510559082
12.912456711149 -0.373512417078018
12.4186974281138 -6.62668132781982
12.450734427452 1.67332541942596
12.4279907325685 -8.02844524383545
12.3324755577155 -7.57278442382812
12.6819648879349 -9.56347751617432
12.2470461714415 -8.06396865844727
12.2765351436045 -14.1829738616943
12.6467026839171 -1.1198046207428
12.3833640544479 -0.770051419734955
12.5986366903845 8.86705589294434
12.4028610006001 -2.65053510665894
12.6967409448472 -6.1894588470459
12.5239700938713 -3.19553637504578
12.5484862585189 1.02204525470734
12.45078470573 6.52356100082397
13.0051176968712 1.05249607563019
13.1457290271159 9.23150062561035
13.2381598029638 5.12848281860352
12.8432738510055 9.18843841552734
13.1880408684747 -16.814474105835
13.1684306061371 11.228199005127
12.7640931647432 -6.8307900428772
12.9691141354886 7.099693775177
12.7088879561314 5.07590961456299
12.5856847239276 20.6624393463135
12.5926974314359 -1.98704791069031
13.0407113512873 -1.55209386348724
13.0362286374467 -3.76627397537231
12.9121484348092 0.475239932537079
12.9259603330675 -14.5150718688965
12.9361111763612 -6.20341396331787
13.1856274991882 3.39676880836487
13.0026119422805 5.69781494140625
12.7995017305887 1.43316066265106
13.0491494377367 6.91128301620483
12.8553545346337 -2.78075957298279
12.8113359379802 -0.690001666545868
12.8149642582033 1.57173454761505
12.9600075816468 -6.39755582809448
12.4890009575205 -13.142406463623
12.7578923079465 -6.74812364578247
12.9028603591491 -2.07764863967896
12.4417000508033 -16.4420204162598
12.5761836139669 -4.12293529510498
12.7071009257317 -15.9476470947266
12.7942603360614 -7.18661069869995
13.0609739975849 -9.12285995483398
12.4683333000404 0.569377183914185
12.5461987622761 -15.6698770523071
12.6474679124683 -0.348605781793594
12.6471963852338 -11.5387830734253
12.5411152741107 -11.8046407699585
12.4829836990361 -17.0063343048096
12.525736178084 -12.2091379165649
12.7665047914334 -17.7652244567871
12.4948388823638 -9.43074703216553
12.5301896641806 -14.6703548431396
12.356597482528 -15.6693391799927
12.4891543794326 -12.7491121292114
12.6194262655096 -11.1634216308594
12.5449936885119 -15.2337484359741
12.2308728421362 -15.0699977874756
12.1026728720553 -10.8289813995361
12.3678927367042 -13.7420797348022
12.769461902697 -17.3291549682617
12.5106972876828 -24.6304836273193
12.3563456141568 -10.8603763580322
12.4438823820921 -8.75706577301025
12.314683940123 -6.01300621032715
12.2102942848327 -12.0970849990845
12.518067262352 -14.9465217590332
12.3763680646268 -11.1199407577515
12.3829517170359 -15.2285985946655
12.4024950533788 -15.8216943740845
12.4511911059819 -23.1512012481689
12.1020799054987 -19.0180435180664
12.3448649179509 -20.8914070129395
12.1331288028228 -12.8322811126709
12.3967445090605 -4.42791509628296
12.187774277387 -4.70988655090332
12.3559487876605 -10.0429677963257
12.4497554871403 -4.88355112075806
12.2300395422874 -20.5076885223389
12.0335005400829 -13.1527233123779
12.3293520323272 -21.3082542419434
11.9454658571331 -8.74069976806641
12.297298126712 -9.40130996704102
11.9307175258955 -10.3881330490112
11.9105866971848 -4.89056062698364
12.1819312227518 -12.946629524231
12.5050530507521 5.2211709022522
12.2088627548389 6.65230464935303
12.1466397104532 -7.71562528610229
12.4720752003395 -11.2491703033447
12.4412326882984 -9.34268474578857
12.6235706472565 -3.45122361183167
12.5284276002193 -7.28373098373413
12.5359252444126 3.03710532188416
12.4109774240383 -5.37122058868408
12.3263559470527 -3.41882658004761
12.249907632329 -5.32082223892212
12.2105233394104 -12.5864315032959
12.2625967749909 -6.5860915184021
12.484758114071 -9.35808849334717
12.440852585571 -10.8004732131958
12.8659404801948 -17.9323921203613
13.0292168157742 -10.5667324066162
12.7263680860245 -9.86967086791992
12.8661091751334 -2.10959243774414
12.7472656755401 -9.18401622772217
12.9665168745512 -7.88753509521484
13.0268822361648 -14.7833108901978
13.1834964738817 -14.7683906555176
12.6686114701822 -11.5394287109375
12.9312318766105 -16.4266262054443
12.6280507785196 -0.939199864864349
12.9632394236778 -11.3734998703003
12.7154935780564 -1.96207320690155
12.6231891952697 -16.2489700317383
12.7183835633741 -7.16154909133911
12.9183139868847 -3.58676838874817
13.0761211521419 -13.3722400665283
12.9745147663826 -10.4246616363525
13.1496670993062 -1.97305583953857
13.3227267949701 -13.2407102584839
12.9345013397506 -27.8902282714844
13.0510256333021 -5.57849931716919
12.9780902193038 -12.3719167709351
12.940732430236 -16.8627433776855
13.1983511061355 -11.0972490310669
12.885359090624 -20.9021759033203
12.8911500162441 -28.7370986938477
12.8504183045376 -20.2357521057129
12.9472057797943 -18.5116519927979
12.8218744974367 -26.6319351196289
12.5670273314931 -32.7707214355469
13.1036119427755 -20.7722778320312
13.1119330072822 -14.6990165710449
13.0648095838232 -22.4061374664307
13.0088780392769 -28.264440536499
12.7254749686474 -19.9952754974365
12.9087587148063 -19.9568634033203
13.1137747204932 -26.691333770752
13.0583366544211 -20.2906265258789
12.8419100776687 -23.4406490325928
12.8922625061569 -25.7200164794922
12.8813420382462 -16.3970775604248
12.7164312819018 -20.4911499023438
12.9090841962353 -18.0133628845215
12.8571519986505 1.64772772789001
12.9659883302527 -10.5187797546387
12.9452508027954 5.16983366012573
12.8001336516606 -8.78644847869873
12.8160592597119 -23.2908954620361
12.8467356153846 -9.55305290222168
12.5503832238805 -14.4791126251221
13.0646309575136 -8.76135921478271
12.7618663514569 -9.00130844116211
12.8182662582572 -8.18435764312744
12.6864343179002 -18.828441619873
12.6446123617089 -9.14917469024658
12.7698307720392 -17.600061416626
12.6485442343813 -18.1252040863037
12.6497492044682 -16.9597072601318
12.7713797652959 -3.76789784431458
12.8589718466702 -10.767071723938
12.4965166657929 -6.86010456085205
12.6407368677631 -9.93449020385742
12.6522108969277 3.40291953086853
12.6669250820405 -20.2499027252197
12.5425219771404 -9.11069011688232
12.7105508333333 -1.16216766834259
12.9368511887844 -4.97812128067017
12.8376708049459 1.40263175964355
12.8224180404881 -8.70374202728271
12.7875359106897 -4.01367568969727
12.8691071045993 -15.0985517501831
12.8888167865705 -21.1130886077881
12.8264212700574 -7.33046531677246
12.9117780249937 -10.5397167205811
12.7367141629725 -6.51569747924805
13.1003758437692 -3.64310336112976
12.7185578428649 -12.2691059112549
12.8778959522015 -16.4392795562744
12.7475922681693 -15.7284297943115
12.8830584618066 -5.18998956680298
12.8413148271726 -12.754695892334
12.5532444982461 -22.0993404388428
12.771385570316 -10.482762336731
12.7446867797718 -15.7829313278198
12.5765961652748 -11.5385456085205
12.6570848041493 -13.6122779846191
12.6695268658248 -6.53082799911499
12.3203192412994 -7.10366010665894
12.5347043144724 -6.82368469238281
12.4784834461001 -11.7025423049927
12.4626898571261 -8.11903285980225
12.7218812966271 -7.68572330474854
12.9211437757489 -16.3141422271729
12.650864843007 -13.8430032730103
12.8581091193513 -19.8843898773193
12.6234379720642 -3.60196328163147
12.8034306082839 -8.25271320343018
12.6087048185356 -16.8709716796875
12.5125965752555 5.22019720077515
12.8071117594239 -6.25979042053223
12.5542218201174 -28.1225929260254
12.7010794536094 -18.643030166626
12.8215050564445 -12.8683061599731
12.6095870409169 3.26701283454895
12.8611033737306 -13.5697298049927
13.2040384947938 -13.7187805175781
12.8130411973285 -9.79170513153076
12.7433808412273 -6.87065935134888
12.8364287587947 -4.98640966415405
12.6776412419272 -22.7926139831543
12.6046943353948 -9.92946243286133
12.5853550557204 -22.4348907470703
12.6708618871242 -24.5143795013428
12.7593606985089 -4.14735746383667
12.5029788617983 -7.14884281158447
12.9794813851067 -7.6230092048645
12.6902415510833 -18.6164417266846
12.829959977069 -24.4038181304932
12.9210456429237 -16.3931083679199
12.8467026539899 -14.8125991821289
12.7269927874764 -5.54376697540283
12.7909408172412 -12.4106826782227
13.1936326210268 19.1495685577393
12.9153118671207 8.78826999664307
12.7246813333432 1.76317119598389
12.835905837779 10.0391836166382
12.7477277339434 -20.4255867004395
12.4715203238718 -18.2736701965332
12.4400553309006 -13.7852277755737
12.62597158765 -21.8562641143799
12.8124818708752 -2.57889199256897
12.5484491973156 11.4827499389648
13.0499458171788 12.2074747085571
12.6145120251427 9.63682746887207
13.0054257212126 -7.75112771987915
13.0993807590591 0.241614043712616
13.0269248008991 -16.9996929168701
12.9039700887216 -21.9079933166504
13.1771930535821 -7.96908569335938
13.0543687721357 -3.60877132415771
12.9194109724719 1.3943567276001
12.9090774743993 3.91183519363403
12.8795469405128 -6.88503980636597
12.8242803019367 5.53583860397339
13.1395152808909 -0.567225277423859
13.2847351113268 -2.37595105171204
13.00433581212 -8.14169216156006
12.7371372880557 -12.1337575912476
12.8549060883699 -3.80708765983582
12.8612926850146 -2.21671509742737
13.0598458070089 -19.9837207794189
12.8797653440833 -21.9636402130127
12.6096994735335 -12.0433492660522
12.8125093733021 -3.52953791618347
12.9802375604057 -22.4918117523193
12.9657380771553 -8.7764253616333
12.5660383483963 -19.5250263214111
13.0371861659682 -11.3327932357788
12.701347661056 -11.7506132125854
12.561639668074 -10.1556091308594
12.8320860411865 -17.1698532104492
12.588015903393 -16.6348514556885
12.7569176231711 -4.60998773574829
12.4782961021291 -5.24048757553101
12.9184429489297 -10.4196882247925
12.7194461459294 -1.22734272480011
12.5920299468333 1.27009284496307
12.5155533229795 2.43024635314941
12.4486358475472 0.0496282353997231
12.5101841569434 3.58028149604797
12.2950762342051 -0.335575968027115
12.3632612845866 12.9531574249268
12.3546168299637 19.8907241821289
12.5869213732407 -3.01725578308105
12.4876426590679 7.08472394943237
12.645061725594 -6.17606592178345
12.7513926094262 -2.03852295875549
12.4360759797666 5.29414558410645
12.6465299614987 0.73488587141037
12.7707225237632 0.130572915077209
12.974583498833 1.48792815208435
12.594915889993 5.7494330406189
13.0562971223053 8.03133869171143
13.1694923855742 -10.9023523330688
13.2127065460397 10.4697380065918
13.1810344078766 5.85422611236572
12.8316748069896 2.81109929084778
13.2062839018283 21.231258392334
13.2387040712253 17.3029804229736
12.9347941374546 5.3386173248291
12.8262115324193 -1.69869327545166
12.5607174285871 3.75513815879822
12.8853858585456 0.756787598133087
12.746378718313 14.5578260421753
12.5340801862594 15.6893138885498
12.9085303266171 -0.915297627449036
12.7663493885926 6.31324100494385
12.7805233237651 11.3370542526245
12.574673510868 2.32661724090576
12.5088603469671 -2.34198641777039
12.4878808501666 -0.536837697029114
12.6067731314061 6.15668439865112
12.7218909845489 4.98601102828979
12.6373633006214 5.08696269989014
12.4957464782519 16.097713470459
12.4666478421589 15.3061466217041
12.8171451749276 -2.4028537273407
12.7620678639968 2.13496494293213
12.7401401660612 -0.798596203327179
12.6857378033802 7.83798027038574
12.599580957748 2.28021216392517
12.4735785130519 -5.37904834747314
12.8730565296392 -21.3613262176514
12.713818278019 -9.69736289978027
12.7442252143054 -7.5786566734314
13.0170345206754 -19.3563938140869
12.790723165492 -23.0228519439697
13.0283132802755 -23.0512828826904
12.7226355201246 -27.0818538665771
13.0660525890496 -20.3120517730713
13.3422828415208 -27.4503135681152
13.0765447901927 -18.185697555542
13.4010828495921 -15.3613052368164
13.1480209848053 -20.2198867797852
12.8562813110012 -24.9075164794922
13.0736185674026 -19.6388282775879
12.7262953054615 -13.0641288757324
12.9557557222424 -9.66822338104248
13.1236163692133 -11.162486076355
13.0552926461397 -5.40100336074829
12.9766207012134 -4.40633010864258
12.5433239482855 -10.5309476852417
12.5640846281342 -2.46775126457214
12.9702958695312 2.99518609046936
12.7383759577745 2.08244299888611
12.8512266959034 -3.58437275886536
12.9698643768057 -9.69064712524414
13.1546448286365 1.59559881687164
12.7292052908792 -12.3462591171265
12.544161010924 -3.72930884361267
12.8493528757868 -0.577831923961639
12.86741491955 -5.33154535293579
13.1602590693269 1.91201782226562
13.1226969819717 -4.93541145324707
13.0456837793246 2.03717589378357
12.5869801734276 9.41313934326172
12.7784078886629 -8.91522407531738
12.8930282785563 -1.22787666320801
13.069596221273 -4.80613470077515
13.0789295553781 -8.26745319366455
13.0587193142039 -8.2098445892334
13.5270622754964 -8.51766872406006
13.1493261956361 -9.75612640380859
13.2440741391952 0.779942691326141
13.1890349832953 2.39451575279236
13.4262017680754 4.82810592651367
13.5637399025534 3.48287296295166
14.0244020110891 -8.15049934387207
13.8448782419249 -17.4718170166016
13.9702696357544 -12.4370021820068
13.634634765449 -11.5420951843262
13.4909654102454 14.5589427947998
13.7714065590731 -14.796103477478
13.6501848061675 -6.54435014724731
13.3595600144436 7.16409492492676
13.129420854025 -7.15755939483643
13.0089343641336 2.87111186981201
13.260154221001 -11.5325517654419
13.4039909335776 -7.49918079376221
13.3476323620661 1.97844803333282
13.72757693098 -7.29371500015259
13.5280814184921 -0.953460931777954
12.9811853968382 -9.04529666900635
13.3760362320044 -1.84353232383728
13.3005872973781 -9.05536365509033
13.3898452937765 0.67697137594223
13.213421392463 -5.47084188461304
13.0574078524101 -14.3177013397217
13.0373432323112 -6.44039440155029
13.244642904301 5.75351667404175
13.3348239055117 -16.7560691833496
13.5535173482541 -5.55831384658813
13.3319148500883 -1.37088644504547
13.5775070539073 -1.06276071071625
13.3219577803567 -21.6004867553711
13.2991368627019 -4.64742755889893
13.4535714657604 -2.23213720321655
13.2584705579197 -11.4741735458374
13.3069132469478 -6.62191390991211
13.4294933662467 3.06188702583313
13.8638322457657 7.74106931686401
13.9074079092756 1.28310251235962
13.4673764439281 4.23227643966675
13.5091914343661 3.7181658744812
13.7475646275235 -4.76218223571777
13.3069916283791 9.12280178070068
13.7079978160715 -6.0518741607666
13.4488403474083 -9.04219436645508
13.3059554800697 14.4376344680786
13.1814568864356 -11.7779226303101
13.524161907747 15.1077537536621
13.4780800985726 20.0458889007568
13.5247182202667 8.3531608581543
13.1063274596239 2.32330465316772
13.3218995091222 16.5501747131348
13.203419740729 7.40540647506714
13.0989141468155 13.1828145980835
13.2312504587965 -10.3682699203491
13.3943952357625 -15.2090845108032
13.3546792165022 -0.14754530787468
13.5173899734551 9.59187793731689
13.4560455598597 -2.91791796684265
13.6709057839622 -7.66539144515991
13.7478601377075 5.51724481582642
13.3333894396554 -6.65894222259521
13.8271819679494 -0.612085103988647
13.8956732779751 0.268317312002182
13.7810695765596 -13.8306274414062
13.7312186277618 6.84668827056885
14.166373892149 -13.6007871627808
13.9677371010227 15.8981332778931
14.3844257405682 -5.54963397979736
13.9279685319672 1.1255054473877
13.891654966791 3.19345474243164
14.0416715043002 9.92617511749268
13.9979311896757 0.094589851796627
14.0638085750449 1.91304075717926
13.857353472649 10.5339221954346
14.1879208442963 -0.654677748680115
14.0504118797797 -10.4699249267578
14.0832754672458 -2.1942675113678
14.2877542456367 5.13630294799805
14.0575513099427 13.8937759399414
14.4930029546067 24.7856254577637
14.2151484204638 15.1565418243408
14.0174423575323 17.8697261810303
14.180247151286 6.88996982574463
14.0392058487664 19.6589183807373
14.0915551315406 18.893648147583
14.1794254731265 2.49401617050171
14.4547841844305 15.1430158615112
14.0921440670459 3.01914739608765
14.1921367056831 19.1175212860107
14.4160828575113 41.2355537414551
14.3736935202775 34.5998153686523
14.4842229375804 22.4036235809326
14.3302987352998 34.1480941772461
14.6854110166705 26.4004459381104
14.2294204641775 33.0446472167969
14.5433473363789 36.0594596862793
14.3410924776126 41.7007598876953
14.8173276013171 37.637092590332
14.8939092667175 29.9580154418945
14.6151355768981 30.4123191833496
14.4189906859424 48.3647422790527
14.6143839777995 48.7318572998047
14.7532649526213 53.118049621582
14.4565370286549 51.3189430236816
14.7918012777821 41.2293281555176
14.8529568051037 38.661434173584
14.7674586215999 23.7561855316162
14.3812821830615 28.0805130004883
14.6339993646985 21.4673538208008
14.8008999614957 22.2567749023438
14.5601020817639 13.974009513855
14.9249517930519 17.4551963806152
14.9049021182765 19.863941192627
15.0534396181681 13.5591812133789
14.6570187628031 5.38364839553833
14.7194792552753 5.84561681747437
14.7773047759088 27.8958568572998
14.790776645102 23.1503982543945
14.843464514773 25.4221496582031
14.6722249632247 21.3653030395508
14.6226938803234 42.3046417236328
14.5795755104218 14.8799705505371
14.7230479787672 6.98022317886353
14.5733709348311 0.331989973783493
14.8000279105965 4.8432149887085
14.6195800794042 -7.14355945587158
15.0875429197489 9.43391513824463
14.7617155099753 20.5421352386475
15.1705587324143 10.4634561538696
14.6534474908057 6.06071949005127
14.9000307126713 -7.30269718170166
14.5811754038968 26.2117710113525
14.2596228048235 -16.624490737915
14.2835373816078 -16.6099166870117
14.0966179912139 -16.114278793335
13.9338818828414 -21.9716377258301
14.1975101704498 -14.7299823760986
13.9964392864449 -6.87974262237549
14.1794234607466 4.386155128479
14.3350040918286 28.6087284088135
14.4100268288858 -3.35734415054321
14.4136413494884 -29.9818706512451
14.0466461779571 2.14063453674316
14.549804638318 5.76159858703613
14.1111056206716 -2.64945077896118
14.0250371800066 -9.98836421966553
14.2001069570537 -20.6291484832764
14.2959306470191 -1.40479004383087
14.2921782249826 -5.50858402252197
14.3371039256234 -10.0305500030518
14.3604567449927 -1.5810239315033
13.8853606436027 25.1098289489746
13.9651266216103 -11.8054361343384
13.6751285852179 -16.5458812713623
13.685444493837 15.7065839767456
13.2692652774754 -2.49298596382141
13.6188180499551 -14.4910526275635
13.4957791700587 -21.0515727996826
13.4571494759803 -5.52065658569336
13.7915564164552 -8.69030666351318
13.5595993090254 6.26296997070312
14.0026330878034 15.964714050293
14.2035726211498 13.6649580001831
13.760604015112 28.2455463409424
13.8312689274807 44.1328620910645
14.2512514683838 35.8852691650391
14.2096069539612 32.3355102539062
13.8509627670225 44.1736030578613
14.0644698679695 -1.61018776893616
13.7726945562088 21.1752815246582
13.673635768502 17.6660709381104
14.0764792805221 31.3666343688965
13.7022773760503 27.2313957214355
13.9020207978661 14.6932277679443
13.9595867423839 5.14535808563232
13.5345675361624 6.2852988243103
13.8246712608159 8.55338191986084
13.5193337898843 12.7625341415405
13.6478895027411 25.5349140167236
13.5807275881255 -7.493408203125
13.2608207545742 10.7217798233032
13.4155477617466 -0.731256484985352
13.4194052709293 -1.62007617950439
13.3929496606554 3.88944530487061
13.3192293848346 -5.99923658370972
13.2521012516924 -4.88550424575806
13.7822807832636 7.31455612182617
13.8376169005795 7.55730724334717
13.8340695897969 6.81966495513916
13.81294028311 7.33468723297119
13.6033653313586 -3.7661817073822
13.5309945609747 -10.7800645828247
13.4362852430577 -9.50206470489502
13.6607324250692 9.78403568267822
13.6907967795593 19.2360363006592
13.821971077168 24.8766632080078
13.2863005771406 11.3862361907959
13.8608918079032 18.4791316986084
14.0608894646708 31.8007850646973
13.7576864551419 36.8321228027344
14.1200996940234 28.4500217437744
13.8105263082624 31.6970138549805
13.6275876814446 11.9936418533325
14.0759122009718 7.48837423324585
13.9374725987105 27.6148490905762
13.7977214655186 28.2852001190186
13.8717188792334 25.8111438751221
13.4142888008637 21.2827835083008
13.7664387368896 27.3883056640625
13.2369204403722 14.3278226852417
13.0271528767142 -0.0318183526396751
13.318621537394 9.83963966369629
13.4208522351174 20.2894191741943
13.2020420380111 18.4456729888916
13.2506704442625 26.9559688568115
13.3034882769125 18.6792259216309
13.3091580411065 14.1173810958862
13.2035940124649 2.26947951316833
13.231744473447 -9.72852230072021
13.5915141331582 8.72107982635498
13.1154237810002 9.94298553466797
13.1756139622798 28.0525283813477
12.9922200164539 9.35343074798584
12.820849045496 5.76724290847778
13.3157231912077 14.1873140335083
13.644806918479 21.668550491333
13.4371979377339 26.3381671905518
13.430443193917 28.9413967132568
13.4719295606563 23.0291042327881
13.7633042703623 14.6540374755859
13.6496486972403 11.2123184204102
14.1237497332681 14.9818286895752
13.7228875994349 11.8895606994629
14.0739593760512 12.6278591156006
13.5825775703918 -2.06666040420532
13.874181034626 27.1790447235107
13.6112703745804 14.6215858459473
13.4872793588245 34.9657173156738
13.9055222725198 29.3269157409668
13.6494684968282 22.8728828430176
13.8535380606397 37.729362487793
13.5304839203913 7.7118821144104
13.6691151691578 43.8411026000977
13.5772641886666 16.4189777374268
13.3864701636257 14.934606552124
13.4259494901857 19.2295341491699
13.0826943275222 19.6431579589844
13.1431059650631 28.5502071380615
13.1336384572449 33.6915817260742
12.6666572986672 10.9983978271484
13.1683866249711 13.3922567367554
13.3536715429659 20.3966083526611
13.4504229343597 16.9036064147949
13.9867314785326 16.7908458709717
14.2207448352054 10.7761650085449
13.6938181132528 10.4561290740967
13.8151199846755 23.0813407897949
13.9055930401698 17.7689743041992
14.1298815367664 26.3140678405762
14.8098081821929 16.8359413146973
14.1643399508347 36.5494422912598
14.0072459788949 28.5193290710449
14.1458523869484 24.4019050598145
14.3874758249407 29.9762897491455
14.0463690302158 21.5149745941162
14.0320886759325 27.1420707702637
14.4060644999951 23.4595031738281
14.4446585608128 19.0223846435547
14.0321587185813 11.6533250808716
13.8114294291002 11.9099912643433
13.5137856822679 30.7556076049805
13.6590069348142 26.1922607421875
13.8730412086784 24.1325931549072
13.5330400263336 21.7035274505615
13.8483122150942 26.8118762969971
13.5596299020777 26.9845752716064
13.7487892245277 31.3944931030273
13.6836956476814 26.030725479126
13.5739943796849 8.77966117858887
13.761146647222 33.9962310791016
13.7358243804826 21.3847217559814
13.6194358372088 19.6445064544678
13.6137993659096 20.5834465026855
13.0402396749328 11.6805553436279
13.2102923324438 18.1624755859375
13.5009072193361 3.87161588668823
13.3436994160565 19.7388706207275
13.0510550875655 26.1515350341797
13.2223355830959 24.1856880187988
13.170139518533 15.8202924728394
13.3501235152382 9.82491493225098
13.2760494841502 37.2659034729004
12.9588118791175 27.4923000335693
13.0911573096777 21.2885036468506
13.0034495198941 32.5267753601074
13.220369677975 34.8767929077148
12.8438643433869 27.9595584869385
13.0702199391352 24.0839328765869
12.918994291586 26.131139755249
13.2278460218881 9.90530395507812
13.345667772106 24.7415790557861
12.9651333713713 24.7697467803955
13.2157519340156 20.0399971008301
13.1369684091875 24.9870796203613
13.3189106937197 16.0703659057617
13.2156805842414 19.4602012634277
13.258799819999 10.2760457992554
13.2306345800324 6.64700889587402
13.090183074921 19.7058181762695
13.5912708680669 14.6554021835327
13.6525092511263 22.1848487854004
13.5018617127996 2.3526828289032
13.697752734568 4.4022045135498
13.269771771766 25.0956420898438
13.5959650657592 18.392894744873
13.9129241185894 21.5668296813965
13.6641541679275 18.4498729705811
13.4697669971605 20.4695243835449
13.6349004658176 20.4013919830322
14.0502197453696 8.49092292785645
13.4677059380106 14.8225145339966
13.8402286189331 29.7148818969727
13.7385028208455 21.8649806976318
13.7162208511241 26.5307884216309
13.881294879174 27.4933071136475
13.7688799204457 22.4305076599121
13.4364500064057 27.3038997650146
13.3331708853042 27.9024639129639
13.4465370025776 35.8874435424805
13.8738374712209 32.3975524902344
13.6918059030705 33.9460906982422
13.3557227470156 26.9388675689697
13.3021335120995 36.2324638366699
13.3256716785448 25.6087436676025
13.1378946835372 21.8761100769043
13.4296968603208 19.6117210388184
13.5625439324619 14.2308788299561
13.3410273888383 20.7390060424805
13.450147107893 29.6420230865479
13.5915738466231 19.5584831237793
13.3664034922408 17.1910266876221
13.8628829141219 18.611328125
13.4695912146885 13.1485729217529
13.8669610190096 18.9861431121826
13.3812354293735 15.305438041687
13.6002620594489 18.8416137695312
13.4550413011807 12.6570634841919
13.6062273914526 13.6224908828735
13.46450082955 24.1966876983643
13.1793081793053 15.3516798019409
13.4848249102614 20.4820785522461
13.5581028189944 26.3011741638184
13.4062502662218 24.9802742004395
13.6342796314487 38.430908203125
13.7058106767247 19.359375
13.877133279475 21.1555576324463
13.2582830071728 24.2164859771729
13.3109696661723 22.8230724334717
13.3957085861967 21.9189777374268
13.3308274783473 24.3794918060303
13.0732073912039 33.636531829834
13.4872521472355 19.8564586639404
13.2346969406764 21.9210071563721
13.4979740679 39.8549308776855
13.5658842223551 24.0083789825439
13.8196980432423 32.6252288818359
13.568313298167 24.5697650909424
13.6310433736449 13.5349864959717
13.4439291104684 23.8789882659912
13.3343393733763 18.6543045043945
13.0936178898084 26.863826751709
13.2406708850183 19.01806640625
13.0178481991758 33.4261779785156
13.0827785360566 18.5576610565186
13.1367530732143 8.02402114868164
12.8979507066895 -3.80635643005371
13.1327176757119 -0.409508049488068
13.3303094508955 -2.06875777244568
13.3188282922205 -0.262905240058899
13.1314207845319 5.50228786468506
13.237417360559 18.8903179168701
13.4585162306761 11.4334764480591
13.5535445230869 6.90594625473022
13.2611772755153 5.37371015548706
13.229461192559 16.3213691711426
13.7569796302865 20.1001834869385
13.3897452416079 4.64822244644165
13.4542050700219 22.8885326385498
13.4996433416522 28.8547801971436
13.3041202965745 20.3570785522461
13.3909259159331 19.6316890716553
13.257322964387 23.5368690490723
13.2300225276983 20.9228763580322
12.9964690324373 21.7919044494629
13.167319522384 17.7548198699951
13.0975921111114 20.6360034942627
13.2492466713999 19.9611625671387
12.9801499085385 30.0098133087158
13.0982570459801 29.1072978973389
12.9001917520511 23.0708808898926
13.0608225757359 19.8264427185059
13.2616867486523 24.0830173492432
13.3032413222238 31.9251346588135
13.6426433171635 33.6423645019531
13.5953250433344 21.8314456939697
14.0474985536837 16.7658767700195
14.0099332391668 18.1127338409424
13.6534624156047 24.4254684448242
13.658470883835 15.3205976486206
13.6030879955547 24.6224060058594
14.0664332022153 23.7945957183838
13.9130904229111 23.4060649871826
14.2453719154595 6.256516456604
13.8323536113729 13.7107019424438
13.9359739941206 29.1298885345459
13.8199878386715 14.6147994995117
13.9999789132294 16.2100124359131
13.9396070728034 24.8086738586426
13.6095292908207 24.8940582275391
14.0217664991733 28.8016986846924
13.8139283659743 28.5429973602295
13.7586794537487 25.9111652374268
13.5177624756654 29.0891952514648
13.7436650301998 29.2385578155518
13.6277768945787 30.0904159545898
13.6882728229817 21.4280757904053
13.55471384325 23.1452407836914
13.6985508711268 30.4138088226318
13.7942648221326 32.1995506286621
13.7391113256221 17.5733127593994
13.7356585159478 25.9353904724121
13.8348767496683 24.6244163513184
13.8258055159046 23.4957046508789
13.7001063214744 20.2840270996094
13.7410188404919 27.7977447509766
13.7472559044756 30.625659942627
13.6406845671813 12.1637773513794
13.7424537686323 14.3527526855469
13.5421445411224 16.7271194458008
13.9095762399689 20.2504787445068
14.2101042643798 26.498348236084
13.6577156354523 21.6934337615967
14.1255256108046 29.4133148193359
14.0156108486844 33.1926193237305
13.9120883645948 33.6115188598633
13.6973486241583 36.7171974182129
13.8193073135947 30.8616390228271
13.9137205511846 19.1891746520996
13.9646921972777 29.0899906158447
14.3709271889234 29.4031200408936
13.9606429997477 30.1309089660645
13.985723304592 42.8183937072754
13.8783185553935 24.5533390045166
13.9450332204072 15.6054239273071
13.5959630514634 16.5007019042969
13.4241224938858 29.6535396575928
13.2792724448623 17.8713779449463
13.3262252732231 23.4349365234375
13.1932278784784 27.0892028808594
13.1285022969243 37.1858901977539
12.9758593865187 30.5532264709473
12.8012281533658 43.0040054321289
13.0875645849581 36.1917533874512
13.076315665947 31.0648078918457
13.1930602567019 31.8617095947266
13.2870107751732 20.0835647583008
12.8127511458902 30.5794334411621
13.1059241889346 26.6104888916016
13.3127534801779 19.4457664489746
12.7990350357593 23.5577907562256
12.766645606828 32.4928092956543
12.7660321407545 30.8816184997559
13.0131336370747 29.4076519012451
13.0517131943177 45.5027122497559
12.9800559736286 36.8401184082031
12.9063507572259 34.5804710388184
13.134268375757 31.1395397186279
12.7697993658755 28.1861915588379
12.5931764730133 38.0361595153809
12.7691140375732 24.326379776001
12.5229175802605 35.4069404602051
12.8032783783678 33.4032173156738
12.5344159598777 32.691089630127
12.4466563584181 23.4007663726807
12.3751614744953 49.6082077026367
12.8109811417717 21.0733547210693
12.8397284752934 28.3025531768799
12.7744975399795 28.2179145812988
12.9384169825119 32.3524856567383
12.5987951943785 31.1803092956543
12.7556872998912 40.2852554321289
12.9917038503149 35.2783203125
12.974952818486 27.0825443267822
12.5705201100056 31.7746143341064
12.7835385773034 29.391242980957
12.5716420770671 34.0131759643555
12.4747143666975 40.7472953796387
12.3940016342072 32.5014419555664
12.5092884933182 37.6442680358887
12.4083062841778 43.1239929199219
12.5301148972637 36.1090774536133
13.1130897580744 30.0853443145752
12.743021932008 40.7278938293457
12.8542389108761 42.9249610900879
12.7842690668752 38.0147743225098
12.6640942380147 31.5475273132324
12.6914992544045 43.8442192077637
12.5884589018163 37.2884712219238
12.2579398341632 36.7565956115723
12.7704534487885 42.2232246398926
12.6695277793146 38.7146034240723
12.7908209442492 40.0257682800293
12.4619024643254 46.0121879577637
12.5544116825657 41.5285339355469
12.5714189154183 41.7643432617188
12.9103213944168 34.2040367126465
12.9320965011806 33.3445701599121
12.9731467771419 31.5531616210938
12.7312955545496 32.0864601135254
12.7825653269393 33.8105010986328
12.6370126259175 33.5657119750977
12.7176432794431 33.7589492797852
12.4551587729502 31.0970363616943
12.6879783229519 34.1050796508789
12.5446364264875 37.1046905517578
12.1417779260945 36.8874359130859
12.3732625696526 32.1222991943359
12.3441187946971 34.2942695617676
12.5867232903497 27.1356449127197
12.7366472593228 30.6861591339111
12.5480649362107 20.9688663482666
12.5404961148997 21.8793640136719
12.5706658089091 11.4755935668945
12.4840280595011 17.9249744415283
12.1898833169789 29.4097461700439
12.2214297445801 18.2948532104492
12.7958584019133 16.4002113342285
12.5724150106907 19.9325351715088
12.212160542628 19.885311126709
12.1574484283333 21.9519214630127
12.4529560091882 16.966775894165
12.7921273017766 23.3757209777832
12.92083163696 41.2868385314941
12.7757839156162 43.6397514343262
12.4811170723602 51.3833427429199
12.7763907763515 43.5978546142578
12.8058972262177 27.1757717132568
12.9231390101602 44.7132873535156
12.9262217184505 25.2628841400146
12.8621695465494 39.9296722412109
12.8042919901578 46.9785423278809
12.6398607773657 44.2806854248047
12.9892115817583 43.5917320251465
12.6768933082051 41.6741828918457
12.7458722021033 45.1382026672363
12.5273522910695 43.7693634033203
12.7386713768439 35.7932891845703
12.591826475418 40.1538200378418
12.414820513692 46.1653938293457
12.349218788727 37.9579124450684
12.0462029769515 35.5339736938477
12.2070569128338 36.6913909912109
12.3391259738442 45.1189498901367
12.2059285597917 30.4874076843262
12.0830694898251 35.0071334838867
12.1588956788133 23.7444381713867
12.3902179973928 35.9671058654785
12.5640540634951 40.2079620361328
12.3564067741943 32.6668128967285
12.5106425333512 32.7461357116699
12.2122294157629 36.6588973999023
12.0930667976937 28.1729221343994
12.1169161467541 22.6468048095703
12.3693090079864 14.2910652160645
12.2059490310718 6.05806350708008
12.1918031722316 28.2318859100342
12.4262060802763 15.8529071807861
12.3333972601826 34.6795654296875
12.5582588482162 30.6230621337891
12.5667920462397 18.5261478424072
12.3137748952819 24.1475162506104
12.3748387657385 15.1025419235229
11.9844229934533 21.4962844848633
12.5095597753417 17.235710144043
12.1644255782947 15.6344709396362
12.158044195626 20.304012298584
12.5357911620826 36.1385917663574
12.350619586248 23.57981300354
12.4113138582719 23.8225021362305
12.4300114944996 13.3480176925659
12.4527553381482 23.2585601806641
12.4828111627592 9.68757438659668
12.0049751930144 10.3126792907715
12.1206907599836 23.8913688659668
12.2131914814837 19.365140914917
12.4841127398346 16.3535575866699
12.3959181833037 23.8121891021729
12.3730031776899 3.79158735275269
12.1764253802456 20.1988468170166
12.3667251170473 19.2882404327393
12.3343841627495 10.1406545639038
12.2124911746851 22.5606384277344
12.0272405629994 23.738260269165
12.3238102093472 17.5051689147949
12.2805348661064 12.5154800415039
12.1973240160673 9.44546031951904
12.0735787426686 20.2616786956787
12.0604239419716 18.5550518035889
12.0851671130672 17.2391815185547
12.5667280051342 21.2327480316162
12.5935862837628 17.241584777832
12.6197708135155 13.0825834274292
12.6491281188967 20.4126796722412
12.7045007486389 24.4642314910889
12.5286372765205 19.7776126861572
12.7681025829883 23.0813388824463
12.7410182101653 12.4909906387329
12.2706048619598 14.1834917068481
12.1996019837723 20.6056785583496
12.2188465172142 5.63436412811279
11.9095064091427 7.0179238319397
12.3139559368212 19.7590732574463
12.3907766113052 25.2275466918945
12.4784610182678 21.9246044158936
12.3977613071833 15.3715763092041
12.6871815810353 22.1996307373047
12.2805230464386 15.9740419387817
12.2850286606021 24.6882762908936
12.1627783437429 20.6396045684814
11.9698152707462 16.467098236084
12.1559669518464 24.0978298187256
11.9708147634946 23.9261474609375
12.2852984141749 19.5597896575928
12.3772599144765 14.8947286605835
12.295313587067 20.6079845428467
12.3076281896886 6.43731164932251
12.241184582314 24.0410556793213
12.3834045502141 13.7005243301392
12.5344847374108 5.30717277526855
12.3643713837755 23.2403316497803
12.285574357768 9.37233543395996
11.7464660891488 14.4777164459229
12.2233601074271 0.672185957431793
11.6093298391452 10.0077781677246
12.0181535124893 11.1204690933228
12.2169195073865 13.4349699020386
12.1132705151391 14.6248073577881
12.0310740920418 11.3955211639404
11.9794347379793 25.8210124969482
11.9550840466119 6.68593883514404
11.9635069961485 19.8971710205078
11.5475703041775 17.2139358520508
11.6885854812768 10.6606092453003
12.3667541413654 15.349193572998
11.7377385023765 -0.322323977947235
12.0180331414191 4.93391036987305
11.9355876632802 7.14817523956299
12.0345950380014 13.4446640014648
11.754661416039 15.1998500823975
11.5104804092965 6.67824935913086
11.4513672570424 19.3324413299561
11.6627920768517 6.88103914260864
12.0522468600307 13.6617641448975
11.7490621221501 9.17032527923584
11.8968271322272 2.8057074546814
11.9971055265458 2.96597647666931
12.2235352945427 -4.16193675994873
12.1101434273033 4.2171196937561
12.3282668710858 10.1784944534302
12.0270413538733 4.07769584655762
11.9980422136343 9.40523433685303
11.8850342979434 15.8361883163452
12.0210248396697 8.06923198699951
11.8469086186594 15.1888999938965
11.8728912361733 0.859919786453247
12.0171569302047 19.3137912750244
12.0886782254409 6.45364665985107
11.9199825884971 -5.48868322372437
11.8966864829592 2.51528835296631
12.1086990777384 8.36687183380127
12.0977864551231 5.1023588180542
11.7245377938006 11.7873697280884
12.1390538752552 9.76286697387695
12.1272147581065 -4.93617677688599
12.047641204499 13.5170402526855
11.9748920387306 7.79744386672974
12.1740751475016 25.6125411987305
11.8599596178715 21.8828544616699
11.9952216609991 19.3844566345215
12.3678699991448 16.0709991455078
12.0472670526804 18.0412979125977
12.1754892214257 8.5663890838623
12.0366449352025 5.49114274978638
11.8857524897187 -0.148198336362839
12.1678513268275 4.68953418731689
11.9959118031106 17.3388423919678
12.1416157379326 15.2249269485474
12.0587050572049 8.92862319946289
12.2272507955318 17.6059188842773
12.3383408095104 25.1712894439697
12.2803528230984 18.6967830657959
12.097179165102 29.5610618591309
12.2960009755237 30.7600059509277
12.34221391041 32.7475128173828
12.1741637928496 29.4857425689697
12.4148031811897 17.6601448059082
12.1128101879981 23.4573955535889
12.3422688255285 30.628589630127
11.8452822643907 23.6805515289307
12.0054508666356 12.9656200408936
12.1130342371055 13.4479141235352
12.370493791935 4.29802179336548
12.1557244293734 23.3586292266846
12.2393507762492 28.493278503418
12.2034112476159 18.6601428985596
11.8923864382372 33.6392211914062
11.9206846100514 22.9263668060303
11.7835105710632 27.0804176330566
11.7220190398864 32.2193908691406
11.8741214574256 21.9086494445801
11.8527246399215 18.6864280700684
11.3407462461198 10.4726181030273
11.9187623587351 9.81967639923096
11.8796995809492 17.205379486084
11.7878239088806 25.766508102417
11.7759599534522 18.8624744415283
11.7577902239733 20.0029048919678
11.745533488375 24.3484878540039
11.8471188719801 20.7394351959229
11.8301345313396 24.2582340240479
11.6457620324423 31.7665958404541
11.4549891952504 27.766450881958
11.515977400934 26.6922054290771
11.5163803796891 31.0085945129395
11.9400888267373 11.9537696838379
11.5131968199542 19.1166229248047
11.5526503091981 23.0089740753174
11.6738473546777 16.8316287994385
11.8189602221414 22.1895904541016
11.9664091328792 19.1990528106689
11.6289231903372 17.6809787750244
11.5255098999769 27.9485931396484
11.5674656899745 18.2211799621582
11.7458348486326 15.7475872039795
11.7746982752576 18.9467296600342
11.5728429996789 14.2982444763184
11.6577248071521 18.3576927185059
11.5200180080225 25.329460144043
11.776294471367 18.2386226654053
11.7804166734946 20.6480045318604
11.8062279333638 23.3159847259521
11.5559730488308 17.3919830322266
11.8050761808245 15.5852518081665
11.9424593252379 18.0942249298096
11.5844313155091 14.509690284729
11.9833569653309 14.935848236084
11.7867791430796 19.9613361358643
11.6485057178926 13.3507766723633
11.5925331344804 19.4750957489014
11.6557055122903 21.1395092010498
11.6249803528472 22.2480716705322
11.8433745228112 16.1023921966553
11.6410184900221 29.4884567260742
11.674944886535 38.3713836669922
11.9073265167207 16.8656368255615
11.5341528914668 8.63551616668701
11.6596369933438 30.0151748657227
11.5669653076893 17.8734893798828
11.370234432392 12.5047044754028
11.6913047806928 18.4525299072266
11.8698370541703 9.24917793273926
11.4736077087807 23.3561477661133
11.7344678035986 31.2419834136963
11.5752510171798 17.3476696014404
11.5024508604557 4.39284133911133
11.5158527073892 22.5420322418213
11.4967021927008 20.5738697052002
11.5381929090497 14.0565366744995
11.5865702794595 21.4904155731201
11.7909042469036 9.5170373916626
11.6223990470598 15.8708076477051
11.6008994916242 3.27298283576965
11.5012242966247 14.9438734054565
11.6576374807719 6.39878702163696
11.7484663238872 6.70317840576172
11.7084211314233 10.3685178756714
12.1363450207373 10.9510116577148
11.4980090710096 23.8853530883789
11.7483797396168 33.0177764892578
11.761825805966 22.2480754852295
11.7070986179541 20.2308216094971
11.3865229400519 14.7774629592896
11.6934511934669 11.9659986495972
11.9614886791607 5.88118743896484
11.9470883149734 14.5773792266846
11.8701903557035 11.7516536712646
11.7084389260319 13.8530435562134
11.7280868017043 16.0356788635254
11.6806607111244 18.0010108947754
11.7017904474151 15.7503566741943
11.8572310732943 21.3215408325195
11.8866358155527 18.292688369751
12.0729690542471 14.699652671814
12.0835218980652 17.8944225311279
12.072735772658 9.95333194732666
11.800630541163 18.4249382019043
12.3174727113747 21.7512264251709
12.4608423638787 17.6035270690918
12.199697909634 16.8497219085693
12.2991670401 19.5410137176514
12.198225779364 16.2817535400391
12.1444540115223 15.5601663589478
11.9660777550984 24.1412200927734
12.0613493280158 30.7279529571533
11.7783276374066 17.0218677520752
12.0562389469176 23.690637588501
12.1769862432816 15.2974109649658
12.2623566938644 15.0581560134888
11.6654685430425 31.8583602905273
12.0993452214245 26.4680080413818
12.0798661244711 15.6531839370728
12.349905697851 12.3979158401489
12.1119144168801 15.4715843200684
12.1936672892802 17.0988636016846
12.038649290982 25.5056838989258
11.8932686353586 23.4120216369629
12.0355104448622 23.1909599304199
12.2155329279749 20.5474433898926
11.9172605804967 7.92085456848145
12.2881597541084 24.7338256835938
11.7847361359215 13.8551054000854
11.4556733154461 15.4588899612427
11.617936952574 15.7249536514282
11.7637178586722 12.7780628204346
11.5583701091858 7.50603914260864
11.8016825009308 11.9704627990723
11.6807588634799 14.1579723358154
11.8515314112269 13.4972238540649
11.7277577019507 11.950626373291
11.8685601209366 18.6170692443848
11.69728011262 16.5329647064209
11.6217834811589 11.6033496856689
11.7328368881302 10.0247688293457
11.8697831802737 15.1260566711426
11.9606537444601 13.6678981781006
12.5079804471511 21.3534488677979
12.3295310894882 15.9391651153564
12.3145385796548 29.534086227417
12.5415443349268 24.3567504882812
12.2745720031561 13.7044286727905
12.4519962756053 25.221715927124
12.3171850839657 8.59776878356934
12.1095100933955 19.6512870788574
12.2808318093187 16.4450855255127
12.2649294992893 21.7763862609863
12.3125433539955 17.9803485870361
12.1670383591486 19.4796180725098
11.9851402283371 22.3119258880615
12.1160507085238 16.418285369873
11.9667882510241 22.4075164794922
11.943199063879 18.3507499694824
12.1334511093328 26.500675201416
12.273171944239 5.94456338882446
12.1174155661024 22.0006504058838
12.0891875986275 14.9051065444946
12.1332615367353 19.5037803649902
12.3095254323461 12.3702201843262
12.1486761716486 12.9470376968384
12.2437987009603 7.80480527877808
12.1166430708569 14.1630725860596
12.4170927878222 13.4782199859619
12.2145634626831 11.9011993408203
12.1466957925911 8.91184234619141
12.3807745661548 12.5094223022461
12.1141143886641 3.94381070137024
12.3928491115918 9.28273773193359
11.9187252295188 4.83707332611084
12.0118031411477 18.139965057373
12.0013018763839 9.26671600341797
12.1794681027423 0.955894291400909
11.928457078491 17.2789287567139
11.8987993251411 2.58196830749512
12.1245862321044 22.5178623199463
12.0265733846403 8.85509872436523
12.1969963840696 26.8844318389893
12.1446573884603 30.1493225097656
12.2505157457796 5.31047439575195
12.256860327015 19.5350322723389
12.3652089797637 12.5863199234009
12.396716611248 7.44816493988037
12.1811105756465 18.4480895996094
12.2421952013421 32.9345054626465
12.3915688587547 19.949197769165
12.3667485097345 23.3507251739502
12.0976825909199 5.49351167678833
12.3450961482749 17.5087032318115
11.9678513070481 16.0830879211426
12.4363896046561 18.5673294067383
12.2517616068139 27.9240417480469
12.3406865592369 17.6734275817871
12.0835357901038 25.3655948638916
12.3868230432895 21.4531440734863
12.4541811100984 11.9869012832642
12.2010884130944 22.212028503418
12.2887536220142 14.2009973526001
12.1311712078949 9.95902729034424
12.2143321422902 11.8701305389404
12.3864369816268 12.966724395752
12.5189398963348 15.4920988082886
12.5129836601104 16.3816566467285
12.5355257817369 18.588321685791
12.7249672724598 9.44213008880615
12.5310398719493 8.90817165374756
12.3479394684744 8.86482238769531
12.5246948366738 7.14099740982056
12.4484724135637 18.453483581543
12.3116412132338 11.8834276199341
12.3830924158084 16.003625869751
12.2401720068921 12.5071802139282
12.3113677004237 17.1322765350342
12.3844545891813 15.2549610137939
12.4001234766832 5.08215284347534
12.3662112024771 31.8203296661377
12.1942269426698 29.9363784790039
12.1104271333826 24.3328399658203
12.216513283466 32.386058807373
12.4180971958471 31.9392318725586
12.0961523195888 24.0496063232422
12.0960869273107 27.6812381744385
12.207643779484 26.6299724578857
11.9677837663404 29.1245403289795
11.9942678485902 23.973274230957
11.9812923615326 26.5311756134033
11.9881360906807 19.8202953338623
12.0734504209606 9.79592037200928
12.7430381747143 18.4164733886719
12.3619123853343 10.153829574585
12.4180454101122 15.744517326355
12.4837292355904 20.3746967315674
12.2239367954431 11.7362213134766
12.1099438688766 20.0606460571289
11.7602602574936 18.0604343414307
12.2421081696667 24.1257076263428
12.1130447111868 15.4003896713257
12.1047877466359 11.9462022781372
12.2571083348603 19.7171497344971
11.9904139134389 15.7460451126099
12.2585704735525 11.8058633804321
12.3150238100914 18.9795970916748
12.3283396276704 10.7451124191284
12.3174319005944 20.1903896331787
12.1882962635309 18.9094390869141
12.0020944616679 22.2431945800781
11.9752326592459 24.0351161956787
12.1149070525416 13.2416696548462
12.0324489547283 19.3734035491943
11.9975681375553 11.4032821655273
12.2093337434299 14.4698934555054
12.2824921296273 18.1690883636475
12.3170032928769 13.3713483810425
12.6692303198976 20.5802593231201
12.9394900825114 29.734920501709
12.7434227448731 26.8211612701416
12.54070992123 20.0239944458008
12.6865056076553 12.0849142074585
12.8318382355326 14.2789468765259
12.7281414945333 31.8917274475098
12.5388547377488 21.6666355133057
12.2879154619271 23.6159286499023
12.3782089706721 20.6068534851074
12.7567661603104 8.23972606658936
13.1224279401844 13.9745674133301
13.1212124094634 15.9547281265259
12.9041733183184 17.6325588226318
12.8274295566313 21.4977569580078
12.9429237478219 14.2736015319824
12.5354349147143 4.27600336074829
12.2618826930769 7.14758491516113
12.6347488719651 10.9016084671021
12.5053283038117 11.6859407424927
12.7339903977659 22.2548656463623
12.7537621065912 19.6170597076416
13.0351807746018 30.0800952911377
12.1987840715368 8.30186557769775
12.307484753518 16.0747966766357
12.5263110738301 12.0417804718018
12.4291014508856 14.5311403274536
12.3274818608578 7.74709606170654
12.1844761840814 11.4580574035645
12.1072084068461 21.5431213378906
12.3061176213748 3.46979737281799
12.1542873565353 19.2280464172363
12.4588684959559 19.3522300720215
12.1822081162657 25.0223522186279
12.6988257139725 22.4750938415527
12.7455353457676 15.7377414703369
12.7979139142634 4.86587333679199
12.4248893331116 5.37912368774414
12.8057883636498 15.2686929702759
12.3938577003172 14.2159976959229
12.1977156147582 14.8876628875732
12.5403387225259 23.2652244567871
12.6164849350092 7.98744440078735
12.7422569349588 16.0351810455322
12.4995499875592 25.3572406768799
12.3245970977268 22.5110778808594
12.2270747525784 19.1348075866699
12.3191656474786 21.1813297271729
12.23933438184 20.0487785339355
12.270707973142 21.0379600524902
12.4879268659726 19.688268661499
12.4062387288422 26.2979316711426
12.3756402106646 21.2163200378418
12.1022978603057 24.3676929473877
12.0885056224597 17.9504451751709
12.3346311427924 17.5847187042236
12.0584831799439 18.4849166870117
12.2715073574859 14.3246927261353
12.2139720705166 13.1770305633545
12.1469580259759 23.5369930267334
12.1325634193192 10.2083616256714
11.9278402454949 -1.86690878868103
12.0791584427544 5.33364820480347
12.262583423161 11.2413120269775
12.0409542799863 2.05649733543396
12.3145627955208 11.9060640335083
12.1505940183093 18.9130268096924
12.0145427196711 15.5461702346802
12.2490969119615 16.1434020996094
12.271538197393 12.4178314208984
12.0942750861983 6.98830699920654
12.0490540948279 8.51573753356934
12.2212906544579 9.8758602142334
11.9028306734674 10.9448595046997
12.1241818279967 12.9147262573242
11.9294760149003 16.1253643035889
12.0286025614723 -0.695893585681915
11.9154983609982 12.6043109893799
11.8910303597464 12.3226366043091
12.1015611262445 7.28271913528442
11.8546023905394 11.9959630966187
12.1410010769612 4.74468231201172
11.96447714942 21.2190818786621
12.3328665002158 20.7440280914307
12.18994576312 14.3946714401245
11.8296006053956 9.57925033569336
11.9586010249936 10.2408313751221
12.2367648295009 14.2564182281494
12.0615895406815 12.7405710220337
12.1542330869591 2.06026363372803
12.4377430878558 13.9951362609863
12.6204495950181 17.8054332733154
12.4495305550209 17.9141483306885
12.4463658442551 8.53007984161377
12.5798925291058 19.2199096679688
12.6236387562272 15.4815988540649
13.1544085621241 7.16713094711304
13.0240167300382 5.54418420791626
13.1452392268983 4.75267457962036
12.8295081918277 13.1168355941772
12.6849714292644 5.83094549179077
12.7458183991972 15.2055978775024
12.5551609559996 6.40998792648315
12.247887820119 10.4693422317505
12.4087520890907 23.498067855835
12.4140035674508 24.7851390838623
12.63761222752 22.3065280914307
12.7591542336356 21.7935237884521
12.4887730885668 9.12575912475586
12.6729168032816 10.600884437561
12.514467587562 16.9185085296631
12.5345456611586 17.3591785430908
12.6365631929877 11.3676643371582
12.5674036710042 3.6565203666687
12.8286362345174 -0.20958885550499
13.0061312819459 6.82446670532227
12.8799400055754 19.3915977478027
13.1082876413077 7.43381214141846
12.8261538537702 10.9662590026855
12.7800677354767 17.8409194946289
12.551548441901 13.4143695831299
12.509803304739 11.2740468978882
12.8884719870948 8.40584373474121
12.5976231401531 19.1118869781494
12.4804710393921 25.3901653289795
12.5748764404575 21.8144969940186
13.0305476790857 27.9423179626465
12.8792745312478 8.09025287628174
12.7188338060251 9.64850425720215
12.9345524740043 12.3443927764893
12.9707205286131 8.0050802230835
12.8992000993901 6.09046506881714
12.9678222944315 16.0645217895508
12.9465884772968 7.39986944198608
12.9452227763471 -3.12241864204407
13.1138364874071 3.03487324714661
12.8408271576661 1.40629315376282
13.4684299606732 0.645525217056274
13.1145679556537 3.74322032928467
12.9013140598283 1.79451286792755
13.1427986449289 20.694652557373
13.1223792936516 25.8392963409424
12.7987683312395 6.60117101669312
12.9428989100667 7.48238086700439
13.1534250318216 13.6967525482178
13.1236291312064 10.194727897644
12.7353062637385 -4.41220617294312
12.6290962070086 0.00632678670808673
12.8034873331266 2.29318022727966
12.5278325012842 0.139182284474373
12.9114783347454 11.2517881393433
12.9541277525453 2.27091479301453
12.9351243314185 -12.0906381607056
12.6863641160899 -0.557512879371643
13.0377591709304 6.06263399124146
12.9194933553553 15.9190435409546
12.6780359698309 7.95498085021973
12.902502210964 10.8332939147949
12.9724433475992 9.53123950958252
12.6702581538299 16.6870365142822
12.7727549966199 14.8470897674561
12.6822776146036 12.5999917984009
12.7660851434592 20.6772727966309
12.5475343463826 21.2979640960693
12.462444759197 5.46138763427734
12.7241520270589 10.0482139587402
12.8232477203731 0.495176941156387
13.0149207540832 1.5764377117157
12.6097535619218 3.14322280883789
12.9648527850073 6.0213418006897
12.6038133189898 4.418212890625
12.915433980449 9.93220710754395
12.5570942958176 -2.68832802772522
12.7533849662424 1.59476673603058
12.6583967421121 -0.637956619262695
12.956883175403 -3.07681226730347
12.6578403203535 3.17577195167542
12.3305431165306 14.6017456054688
12.3104240907907 9.16553020477295
12.3798419121104 6.56106090545654
12.3605888399576 18.8279991149902
12.2002725673337 3.24606513977051
12.8390224470933 16.9659061431885
12.5750293806937 4.57359504699707
12.5323522801471 10.2397041320801
12.4123118406391 9.2407341003418
12.8562837443234 21.2717952728271
12.6907952544401 12.5175342559814
12.6234202898033 35.165885925293
13.034277236879 11.2557573318481
12.5665796726848 5.94728660583496
13.0223660259455 13.6191778182983
12.9097799644012 -2.46511816978455
12.8867478413128 -6.98750638961792
13.0317220791735 -5.26173400878906
13.037123767007 5.32640552520752
12.984640253927 2.78339505195618
13.1835793430494 8.16078758239746
13.1316066010588 3.48751640319824
12.9235605610882 2.57242846488953
13.0546002586189 2.32745623588562
12.9364963729896 4.80487108230591
13.0456497781533 3.91654443740845
12.8121140958958 9.99122333526611
12.9051571441434 13.480751991272
13.0618453724759 -1.37326490879059
12.6919612275419 12.1547174453735
13.0138307260508 1.54727065563202
12.7606427027032 10.8039999008179
12.5684561351311 11.420726776123
12.5926556223253 8.89091873168945
12.7032773721051 7.65477657318115
12.6329708965133 2.58894085884094
12.5118756868491 3.3553991317749
12.9616749837326 -2.29207921028137
12.9739851251407 7.30370140075684
12.8180176740804 2.3303804397583
12.6305925050856 -4.62028646469116
12.8015685505758 3.70519709587097
12.5600553835085 0.67376297712326
12.6727563025269 -3.56110334396362
12.3821163267774 -4.90204000473022
12.5251335344955 -4.53393173217773
12.7174411835656 1.1080778837204
12.8622549752904 -5.60379600524902
12.4825522716458 -6.70848321914673
12.6528725955559 1.08505702018738
12.4949500426773 7.08285617828369
12.3628831053847 -2.9116575717926
12.0826895028339 1.02907955646515
12.6276703533775 -2.6396758556366
12.3679191939449 -9.88530254364014
12.4739309673538 -12.3271055221558
12.0839217727284 -0.0795044302940369
12.1713849194405 4.05386066436768
11.874924207446 -2.00285220146179
12.2374058234266 -0.249017491936684
12.2999126488823 -4.79853391647339
12.3939700560607 8.02262401580811
12.2310584555355 9.75621795654297
12.1411960475694 11.8267002105713
12.169783767885 -3.58880162239075
12.2330984902996 2.1146354675293
12.4679733529684 7.97482681274414
12.1180309801783 5.47852754592896
12.0113326206545 -7.30510425567627
12.0011410685944 3.58619427680969
12.0727853511018 -5.31178855895996
12.3157053324278 0.43653079867363
12.3913770361441 7.06333780288696
12.3271766802575 -5.08464622497559
12.2372979297996 -4.11752223968506
12.2595929258769 -10.0451669692993
12.2197362932891 5.68066835403442
12.3048346791565 6.60563993453979
12.5207463134085 7.16205167770386
12.4975634124121 11.6688404083252
12.4361915126574 -1.78249394893646
12.4869491212122 -12.8095016479492
12.4308417800351 -0.741531670093536
12.6823191198151 16.1292400360107
12.5969372049821 -0.803536415100098
12.6528700756099 7.39105176925659
12.8011351726798 6.80227088928223
12.564220308508 8.25541973114014
12.3508758307703 9.09317684173584
12.5150639252148 12.9618873596191
12.5519450046886 2.31466174125671
12.6874640841613 11.6796112060547
12.3074931403281 8.89341354370117
12.5741641655227 13.1274871826172
12.8412414970817 -3.49197053909302
12.705328778994 5.13215589523315
12.8521982016759 5.03351163864136
12.6948172039094 6.41788959503174
12.6373419681404 7.86600780487061
12.8328006326567 12.6271734237671
12.9595902037303 1.24274241924286
12.7007369477953 7.81787633895874
12.8466272368638 6.60720157623291
12.9159083330077 13.2096633911133
12.9934967251479 14.1450128555298
12.7573688583699 7.59486055374146
12.8562799104479 5.16311073303223
12.5842789082073 -0.0667920261621475
12.8111545268296 -0.0670939534902573
12.5234936832226 8.19852161407471
12.6970631527568 6.17806434631348
12.5205924695123 5.85638046264648
12.8859434864693 16.3229827880859
13.0868010073354 27.8888912200928
12.5212317788415 9.30348777770996
12.4979796072665 18.5407905578613
12.5441726480332 16.2980632781982
12.4756777943554 23.7485904693604
12.3325227232226 8.28404712677002
12.5922250282856 10.7730665206909
12.3487883889953 24.2052421569824
12.13209682626 23.64524269104
11.9941984002854 7.72769165039062
11.8853335992459 5.78053188323975
11.7849834483702 15.7729291915894
11.9906368267316 4.43051242828369
11.8217460067677 11.9986438751221
11.7665864937208 16.9410209655762
12.1246354658056 16.3105564117432
11.9621958547021 10.5298166275024
11.4905229552463 9.75476837158203
11.8349909103003 12.2651262283325
11.9062308389128 9.25394344329834
11.7539913888409 16.5556468963623
12.2289328241729 6.01646661758423
12.4377244314017 17.0260620117188
12.2884513728709 7.04877662658691
12.0826252941669 1.01845502853394
12.6307158646375 13.3392305374146
12.3536277088437 2.76154780387878
12.4578404942499 -0.966332852840424
12.2145721526873 15.8668956756592
12.6012112242305 9.81161975860596
12.2606258048206 -0.756992995738983
12.3587147217219 7.9856858253479
12.5238673265513 13.704402923584
12.4526027803761 3.41164922714233
12.5035673872163 3.74261164665222
12.6536727283633 16.6383171081543
12.2128255830941 10.8244581222534
12.8035921596436 14.9852809906006
12.8395106670495 9.49082088470459
12.7842167038403 24.0622386932373
12.6513457110962 21.4353561401367
12.6214868568398 0.191550061106682
12.8925507150099 16.9346714019775
12.2037251662801 26.2371025085449
12.266353443585 10.9002027511597
12.28003607062 14.004695892334
12.4684345204963 14.2272176742554
12.6315698832653 17.2555541992188
12.193766476466 20.6084156036377
12.0464628498956 7.08385610580444
12.3136857437015 8.18246078491211
12.1665133667109 3.95152401924133
12.3486507465041 20.5539398193359
12.625704002165 27.6022300720215
12.8527887938228 37.0072937011719
12.7285816389559 11.8522434234619
13.2146680537674 15.1176586151123
12.8217755724854 6.37210464477539
12.5759233697597 0.375280350446701
12.3244892440609 -7.81889152526855
12.3651143177854 6.18161964416504
12.4056131916489 7.00878715515137
12.2296344997184 19.1284694671631
12.2311782381243 9.19205856323242
12.7651525512228 -0.716157793998718
12.5242582175009 -15.6841154098511
12.4701012460238 8.54349422454834
12.3606859381059 6.67945718765259
12.4437899401708 6.63137292861938
12.5036372314602 3.12649536132812
12.4966143931926 6.58032894134521
12.6704804800474 9.89396858215332
12.463839562022 1.23424649238586
12.6016401970756 4.80319690704346
12.5613980339015 7.04458808898926
12.6342438101594 -5.44476556777954
12.9646107444621 1.4012748003006
12.697320276589 10.6271886825562
12.9438296515117 10.0117063522339
12.6723306148077 3.9905960559845
12.7975278745595 4.84181833267212
12.6864995797309 0.250892132520676
12.7019157719033 14.3072900772095
12.5673831797453 7.81888294219971
12.969924955083 16.0891551971436
13.0316083084917 0.365930944681168
12.6671157902172 4.0373272895813
13.0335729378571 2.03584933280945
13.0674217437805 3.17065167427063
12.9342603863899 -3.2064962387085
12.715439657572 12.3482437133789
12.7142830461706 9.5009069442749
12.8602320233957 11.1073131561279
13.0327527397938 6.84594488143921
12.8033623332326 12.8178253173828
12.8495316021847 1.68918454647064
12.516603048318 30.0166759490967
12.9922847899879 21.5877208709717
12.5734933105777 16.2235832214355
12.5460887904322 23.096607208252
12.872126362207 10.683388710022
12.7949995116592 12.8930568695068
12.7258469968024 9.79588222503662
12.4119393798755 19.2910938262939
12.4305342672292 31.614616394043
12.3473782786249 9.59070777893066
12.2126328752314 6.71169137954712
12.3403563089695 12.4892253875732
12.5994204411211 28.1967601776123
12.8944253843393 8.39368438720703
12.9435991700677 1.92948305606842
12.8813523543228 3.21976208686829
12.7848825266976 -3.12384080886841
12.8643322130056 2.46946454048157
12.8189502292247 -4.31065845489502
12.8765714705316 -5.11803674697876
12.9767656596218 -3.1318953037262
13.1236836253529 1.27539908885956
13.0553694504537 21.3534336090088
13.3642072776265 36.2469024658203
13.0675085888859 22.6928749084473
13.1838241674733 14.026270866394
12.9660954781602 19.0133209228516
12.8600644042199 13.4927396774292
13.2188103243669 15.1053867340088
12.5872819530346 12.9054985046387
13.0053508373524 20.8267936706543
13.2221861318034 13.682017326355
12.8506020110133 8.29767417907715
12.9292626220507 2.03170895576477
12.9102182547049 22.1454792022705
13.0341679949816 3.71245288848877
13.0279483620739 1.23965036869049
12.7704156464007 -17.1945705413818
12.3244921222301 -7.68556785583496
12.4983852028971 1.13391399383545
12.3629720515867 -4.18136882781982
12.5801377219734 -5.83418846130371
12.5849118269959 11.8124132156372
12.7895469298393 10.4336643218994
12.3986760172333 0.859121382236481
12.5223487396577 3.78687214851379
12.6397161058522 -5.29799365997314
12.8955354751632 7.08186292648315
12.7663950398646 20.5870456695557
12.9293330934001 22.4758205413818
12.8495024422748 8.00008392333984
12.9139806697009 3.27495741844177
13.2127872502159 4.91018056869507
13.133280402506 19.0623188018799
12.8790227953162 49.2852249145508
13.1442034972387 20.946117401123
12.677078507249 27.497652053833
12.9306674260187 43.7191390991211
12.9025700838789 7.29431247711182
12.663276038847 25.8795700073242
13.244963576457 2.3295271396637
13.2392366367165 13.7051830291748
13.0432963136872 0.518181204795837
12.8998836420971 29.0919303894043
12.7305034129608 15.4790668487549
13.0285226127688 9.07699298858643
12.9935326361548 14.3757209777832
12.6014656544765 11.6973733901978
12.6844400774641 -19.0511531829834
13.0616067031112 0.233133807778358
12.6909027149586 -11.1386890411377
12.9317605058865 -9.31687927246094
13.0858407896644 -10.1908273696899
13.0335168680028 13.4078311920166
12.774881301549 19.6399402618408
12.8694529529657 10.3563966751099
13.154373796528 7.72985315322876
12.7120915270357 -7.91269302368164
12.7933906479491 2.01354551315308
12.8748481430725 7.35240745544434
12.6454443062721 16.5214805603027
13.1200774715827 -2.60782504081726
12.6158530408502 4.43005561828613
13.0157265179247 3.2082211971283
12.9066295154252 -0.0760558918118477
12.8734796070178 24.0300312042236
12.9275902189272 15.5300178527832
13.0766841000666 11.301609992981
12.690079094087 30.5121803283691
13.0376877618437 13.2381820678711
12.8321566052603 21.7026424407959
12.579859764257 26.1495018005371
13.0154658978045 -8.55241966247559
13.2548656619612 7.05269527435303
12.750657958105 24.2723541259766
13.5158393087974 39.3843955993652
12.8204503405504 33.9334449768066
13.0089095437737 28.9958877563477
12.7957945223135 17.6784477233887
13.0114292026555 36.7999114990234
12.8349895894354 47.9077262878418
12.9930214586133 58.8643455505371
13.0258813810723 32.9328117370605
12.9817039386861 12.6799287796021
12.8732750154352 25.4284896850586
12.9210260712008 23.1246299743652
12.7762735935595 24.7790012359619
12.4446731855326 28.8067741394043
12.6214831336789 4.62533235549927
12.8527411841251 5.30765581130981
12.9300866144893 0.147716209292412
12.8432483268675 11.4939603805542
12.7351310776586 19.0416870117188
12.8318089525101 20.9422645568848
12.7865106248796 18.932674407959
12.71222397367 34.0430908203125
12.786152463932 15.0793828964233
13.007636549265 23.1675853729248
12.6955969052425 14.30823802948
12.7708071469298 20.7542915344238
13.021454595066 19.1152000427246
12.8305155292907 15.1252145767212
12.9689725785796 35.0592346191406
13.0132944788261 9.96359348297119
13.0298368459634 21.1070823669434
13.0567743204259 25.0426063537598
13.1451966023629 0.103445552289486
13.0937756183016 16.1070022583008
12.9735320182872 30.3611469268799
12.7460456568511 24.9166698455811
12.837661869937 26.4872264862061
12.7781004263102 18.4072208404541
12.5858859198761 25.9063835144043
12.5567051003354 20.8218517303467
12.2908018988962 35.3499488830566
12.4060753275594 33.9946365356445
12.4759519268073 15.1440286636353
12.5938570625833 17.5422248840332
12.1202424197542 49.3832702636719
12.4525454858796 20.6340847015381
12.3802551557362 18.0077457427979
12.4599962213914 11.8028936386108
12.1619924554175 12.6832857131958
12.3317303202817 16.7642555236816
12.6683876892999 18.2408561706543
12.6020074035014 30.7185611724854
12.2695126589811 42.0766792297363
12.7152712317547 25.6987590789795
12.6403994896283 46.2666893005371
12.429876537171 38.2615852355957
12.7296019774009 38.6249122619629
12.5204306209964 34.1774711608887
12.6896123189828 42.0468063354492
12.6659487599746 35.4310417175293
12.5021113495221 43.1027145385742
12.7434517958243 25.6169281005859
12.9767939364877 27.0122699737549
13.0453086192903 25.3746242523193
12.9641808419424 15.9002056121826
13.0592846461107 35.230827331543
12.3765323568161 25.5903434753418
12.6131474871999 19.3531761169434
12.5400985264604 18.7006778717041
12.9030276680319 20.8242073059082
12.7223548121617 7.93486976623535
12.6541976962856 -3.7984881401062
12.6631534056436 28.8717288970947
12.3369871786885 35.0039596557617
12.3658830886732 34.9207382202148
12.8243404663469 15.1605405807495
12.7635877439435 51.076831817627
12.8186877621668 36.2938499450684
12.6621094111016 21.3192958831787
13.1576888947712 12.4055519104004
13.1705823884653 25.7719745635986
13.1583078742248 14.4813718795776
13.0403014690809 33.5854225158691
12.624440451014 37.7043190002441
12.4545671629374 8.61024570465088
12.51674675178 17.3273983001709
12.475409539588 6.21658849716187
12.641699321826 40.6848373413086
12.5946657117481 28.5328750610352
12.4845624555466 20.5289134979248
12.7588941064814 36.7951774597168
12.8929658767455 33.661060333252
12.884883867681 34.2662315368652
12.6904369317635 12.3727855682373
12.8892819950546 23.3112983703613
12.9442619366934 22.7052631378174
12.9973830119719 22.8168392181396
12.5360573709296 24.7048931121826
12.7606663807156 23.2612628936768
13.1603234334503 20.3183116912842
12.7978792429716 14.1879568099976
12.9698792706767 29.6141395568848
12.9765504730728 32.3733367919922
13.1308624815497 24.6020908355713
13.0958028672639 23.740348815918
12.9589700908486 34.2640609741211
12.9534124857593 23.8051128387451
12.8610891034321 22.3683185577393
12.7834724626827 19.5947647094727
13.1293940482011 24.7289161682129
13.0011363751814 14.0887746810913
13.1423492621102 36.4182815551758
13.3658833560687 43.1208038330078
13.2493820639309 22.1792659759521
12.933972426559 15.393874168396
12.9729923591668 0.343008995056152
13.1199853516342 10.7858543395996
13.6027166978084 19.2165927886963
12.9159803296776 2.51437711715698
13.0684230428053 20.6259326934814
13.3559677585823 15.873480796814
13.204741457806 25.365837097168
13.0074848570106 25.7870559692383
12.946513645528 36.1872138977051
13.2641837527871 8.57043170928955
12.9785568560124 24.9002895355225
13.3159563370187 38.889274597168
13.2555561924682 30.486026763916
13.1141571527001 24.3814754486084
13.4209175515963 23.0544471740723
13.2440556858502 43.8885536193848
13.1467163646698 34.8399772644043
12.985915013156 36.9568634033203
12.8993528866422 17.7236499786377
12.9609514249808 22.3977451324463
13.0833609104262 17.43896484375
12.7770967126142 23.243143081665
12.8938073680433 6.99777746200562
13.1005949362705 29.5829048156738
13.3083843236279 30.8586483001709
13.130296894024 40.5568313598633
13.4371251270998 30.831075668335
13.3400248947901 15.9772367477417
13.3115986688137 33.8864898681641
13.3946859058446 16.067102432251
13.4218715858973 17.751407623291
13.0034146164855 18.1770801544189
13.2513571935373 21.6518573760986
13.1108991029991 24.2427597045898
12.9049881413897 30.9641780853271
13.030529748474 18.6384677886963
13.1260300173731 28.1254005432129
12.8965156688109 21.5145893096924
13.0737015842571 35.3251914978027
13.0742960981576 37.1086578369141
13.1932491323213 25.2912120819092
13.1081947840136 52.1997985839844
12.8092438761945 37.2613983154297
12.7562850043023 27.2524509429932
12.9379080298163 37.031364440918
12.7115606695204 29.2997894287109
12.4168919733652 46.052848815918
12.7674508322272 37.9678840637207
12.968025688185 46.0685729980469
12.7630073952025 45.3207092285156
12.682650577931 36.4218788146973
12.7799362989475 24.0224437713623
12.5969928119236 9.46274375915527
12.7095055998993 15.5576295852661
12.713298183633 16.2834129333496
12.7224558511871 26.0232582092285
12.8427427924953 18.8449535369873
12.5870759498708 22.3635272979736
12.7388301717608 14.8648481369019
12.7712405683617 32.986213684082
12.7788141971041 43.9936828613281
12.5543321148691 26.957145690918
12.7791833464154 43.5049057006836
12.6659950845177 29.4766445159912
12.5649632800693 31.8486499786377
12.6904401035656 38.2266883850098
12.3817670131451 34.1903800964355
12.2918929778704 39.6454429626465
12.4061861912219 33.1891059875488
12.3202736101863 39.4932823181152
12.6446326412792 36.896411895752
12.6068447079819 43.6285667419434
12.7638329794999 31.9083213806152
12.4727564611035 26.6448955535889
12.6295132926121 41.7756118774414
12.462436142886 40.3716049194336
12.3869259542361 24.8072834014893
12.4172783817351 30.4874992370605
12.4856492186942 22.7248859405518
12.6308054787444 23.7682514190674
12.7416575223711 27.6806545257568
12.7666698100187 30.152587890625
13.0037810803873 54.5475997924805
12.824407798453 37.055362701416
12.9618442242272 49.5436668395996
12.74908938989 51.50390625
12.7884697656727 49.8349838256836
12.5263688505583 49.1260986328125
12.3572875792402 26.8761920928955
12.6086463853717 26.7596645355225
12.5950780697438 30.2066764831543
12.6280797383997 25.5544013977051
12.2695562331482 36.9404678344727
12.5259025509243 25.3566207885742
12.4629991368815 26.7090721130371
12.4930461476367 33.6112480163574
12.5101056506212 21.8602752685547
12.606172291738 38.5663642883301
12.5819761460829 46.8690872192383
12.5822894303591 26.8198738098145
12.8291433939036 17.3354454040527
12.5594223332941 14.8466281890869
12.4383297031964 19.6135139465332
12.3431173897782 25.682201385498
12.5570557877175 27.6835632324219
12.5214919667487 41.8510589599609
12.3239029344675 39.515323638916
12.4264012176437 39.1360702514648
12.4588750596272 29.6786956787109
12.302478940239 28.4492816925049
12.2629949311805 17.8669281005859
12.5844079913895 19.074146270752
12.4608643229798 17.6773719787598
12.5753974771426 39.4181938171387
12.5329033869364 27.4961948394775
12.3325390024976 28.8889923095703
12.3049350767981 40.1293144226074
12.3683214727002 34.1979141235352
12.1129974456093 34.1111373901367
12.1260167407974 8.28596591949463
12.0796114283649 28.631010055542
12.4519904296735 24.5046157836914
12.4652986545124 37.2943992614746
12.0434743394179 15.6754360198975
12.3470630440053 9.8122501373291
12.6129547214017 9.494215965271
12.2368919982186 19.7335739135742
12.2279868372839 16.8507556915283
12.3202105317406 27.0985984802246
12.098226371768 26.3825035095215
12.2838103957098 3.95033097267151
12.299314741942 42.5568504333496
12.4684441983545 38.3815116882324
12.8184230389395 33.5054512023926
12.4333769866081 39.3777618408203
12.8209644151681 28.0878353118896
12.8980430721272 40.7429046630859
12.778781637404 21.1108531951904
12.6766605493691 9.71101570129395
12.8669371231619 11.1747484207153
12.9859321642862 32.9653205871582
12.9698315644472 22.2091255187988
13.0024508589732 23.5649375915527
12.9566996312956 15.3910236358643
12.9826705736537 19.6069145202637
13.1098970459242 4.5225305557251
13.0964922598073 2.02703452110291
12.9534978706299 20.9564952850342
12.9262289109173 15.8244352340698
13.2000226916499 -17.5453777313232
13.1164286049459 30.9395236968994
12.9335825819127 25.7358436584473
13.1538734616512 27.1924304962158
13.0543451028851 27.8354434967041
13.1388973945589 16.4140548706055
12.959694491565 31.0914039611816
13.0570129484864 32.6518859863281
13.4438969145698 49.7883338928223
13.534906984441 35.1936225891113
13.2309970773891 35.6459617614746
13.2947733671276 21.3419322967529
13.3301692483501 31.9289932250977
13.4335173048341 51.493236541748
13.3155159091814 14.528507232666
13.1020449100722 28.9587116241455
13.1106003741001 17.8721542358398
13.1660816205515 23.107515335083
13.1838339563256 31.5841064453125
13.2597206358488 45.9131355285645
13.284722036899 26.2455158233643
13.1417211321957 28.0494136810303
12.9696191327413 26.2480239868164
12.9459881545848 35.7541999816895
12.4836081507926 29.9164028167725
13.1198225006444 31.1682777404785
12.9517628886606 31.3998012542725
12.655479677587 40.1612243652344
12.8632945646732 23.4252700805664
13.0502345316502 28.5237293243408
13.0767488064418 27.3059539794922
12.9091481753101 49.5410118103027
13.2615253685388 36.4770317077637
13.2193556775799 26.4763374328613
12.6020543018494 33.9239120483398
12.3765017241515 29.1809997558594
12.5139362608678 22.3651313781738
12.3399174458543 23.7490043640137
12.2918596733408 21.9448871612549
12.2591832177491 10.3034601211548
12.321012512648 23.0181407928467
12.7046545714338 22.3474426269531
12.2863505257574 15.6193933486938
12.3477501306498 33.7839393615723
12.3067062899143 24.2796745300293
12.5660709500962 31.7837562561035
12.0610781683941 38.2994537353516
12.1524070136987 42.2770881652832
12.271955131956 39.5133476257324
12.1536522390035 36.4086761474609
12.2426586631481 43.2274131774902
12.2584963568869 43.0448379516602
12.9973348277054 26.6377658843994
12.7501649460949 47.7968673706055
12.625389524934 24.7961750030518
12.1465438881369 43.5991363525391
12.3872623129453 32.7057762145996
12.5484394621382 36.3721084594727
12.1232420454674 41.7868881225586
12.6199980644834 47.8333320617676
12.4564878616977 54.4586524963379
12.4680360036346 49.1119689941406
12.7450844043267 31.1524314880371
12.5447074117701 38.2656593322754
12.5255861909518 35.8102378845215
12.8434743613194 47.7024002075195
12.6692279591373 50.896053314209
13.0491093912484 38.2239303588867
12.9555685215103 46.2585563659668
12.9240066482527 31.5459156036377
13.0742789205633 28.4027481079102
12.7466450960007 29.651159286499
12.7509519221876 27.375316619873
12.7422013139863 26.7248363494873
13.2346422952589 27.5653800964355
12.8211980152445 48.5520286560059
13.0255770531401 52.2541847229004
12.919913564644 51.4962463378906
12.5889739064912 41.4079933166504
12.5281173764271 39.3512382507324
12.4222396634816 45.7683219909668
13.0027339008174 58.1814575195312
12.5164769920522 62.2685546875
12.8961738755105 55.6739501953125
12.7000590094939 56.3668251037598
12.9642209001931 35.283073425293
12.7052574557049 34.6909141540527
12.6288131848684 48.5017242431641
12.4539426820938 54.453052520752
12.8226259036658 53.888126373291
12.8122847226018 46.7984771728516
12.2506299600341 67.387939453125
12.0054139019946 66.1930770874023
12.1100705552792 62.3226203918457
12.3921180437732 39.5875434875488
12.0478344542214 34.3641242980957
11.9878642133354 22.4427890777588
12.4122029318304 26.8685874938965
12.286077082273 33.1915168762207
12.3016162552254 27.6691989898682
12.0709092428775 15.05872631073
12.3346732128549 18.6910953521729
12.437992945812 42.3831253051758
12.4431168666739 16.4556350708008
12.0463716329968 13.772741317749
12.5639579776555 33.8276557922363
12.6112636619176 41.974609375
12.7465872842035 34.6292953491211
12.6635091061354 35.0965042114258
13.1299112346634 45.6839447021484
13.3302057051431 23.9143199920654
13.454626878063 9.3928689956665
13.0765186738548 33.2200088500977
13.2272414610102 39.7879524230957
13.4201992829685 15.1669931411743
13.2288315700587 -16.7793121337891
13.4471014480379 14.7255392074585
13.3290970358632 13.9387540817261
13.8487556531532 13.6856756210327
13.7279741276848 28.6935901641846
13.7191959382288 31.1590194702148
14.0262275621506 15.1978006362915
14.2034991685711 17.1761054992676
13.7839595658929 28.0512390136719
14.3636410441092 33.5647468566895
14.3197777217775 32.8036270141602
14.158581658328 34.1866149902344
14.4953769322752 47.7735977172852
14.702934650922 24.2374973297119
13.6667168370221 31.8943367004395
13.4308488709951 19.0634956359863
13.907811644111 32.0745964050293
14.267456391604 20.6586284637451
14.8190358872864 42.5091400146484
14.4006666415423 20.2959461212158
14.1631266911743 12.8721227645874
14.3286585371234 27.6480255126953
14.5044182094689 36.9777450561523
14.0165327894457 38.8243751525879
14.1224724027044 42.8202209472656
14.0061347360694 28.1425285339355
13.8813039851488 52.6824607849121
14.6880544367353 15.2920732498169
13.8509930486746 24.9766273498535
13.7051590565105 34.6978149414062
13.7584796903496 28.3583393096924
13.4392811463051 30.3448028564453
12.8995938314273 24.7152366638184
13.1382659452958 21.1600036621094
13.5927997163713 27.4190006256104
13.2893127589373 28.5498313903809
13.8495117728166 25.5328254699707
13.6407549810582 15.6798620223999
13.7976934524836 31.4372062683105
13.4263922733822 19.3790683746338
13.3108796208758 33.2970581054688
13.4868226948908 19.6706638336182
13.4794889501398 27.9993705749512
13.9788417005107 29.5389385223389
13.3396263396038 37.322208404541
13.0222773242201 6.0704083442688
12.4142154212311 28.5339374542236
12.6558194173134 21.5246200561523
12.4488542229696 17.7556247711182
12.6228404653069 11.7258729934692
13.2933110833389 13.6045360565186
13.3402825861453 11.3704099655151
13.3169396778949 18.4554004669189
13.4229053686811 18.5803642272949
13.2777535682688 21.3981151580811
13.345345626673 20.8051223754883
13.7004317173483 10.6209478378296
13.6641180562501 27.1853427886963
13.4177712802289 5.01850891113281
13.3501352456573 38.5865287780762
13.2161004203158 35.6118698120117
13.4066925401041 26.745267868042
13.2931504577728 24.121410369873
13.0938367938696 28.1591472625732
13.2195714108385 32.5909156799316
13.2159409003927 30.088752746582
13.1774350393588 52.9418563842773
13.2079135305995 31.2309169769287
13.442489581167 33.8262367248535
12.8761548927035 23.5731620788574
12.5733726518704 33.5260543823242
13.1086252574763 42.2176132202148
12.8700887366844 30.7714786529541
13.0974393603612 24.6676921844482
13.0948722901549 12.9596366882324
13.5857682021925 36.4276237487793
13.31786009378 23.8611583709717
13.4259369660325 24.7255783081055
13.5780151170839 26.4468116760254
13.1046163254969 24.2819004058838
13.5764913320593 26.4538097381592
13.2495486793919 28.8058109283447
12.7014645375307 50.652530670166
12.7671233132013 23.3127365112305
13.1413659920164 26.863452911377
13.2793804334527 28.3905181884766
13.2228912748725 27.1668605804443
13.0336787255698 21.8705081939697
12.616571893211 46.2123908996582
12.6382144317118 44.6465148925781
12.9302714358741 46.9052391052246
12.9431802813614 53.6492462158203
12.9597703078331 45.5956497192383
12.467478595436 42.8164100646973
12.9058636541403 33.1746139526367
13.0284668570381 36.3092041015625
12.8200899838786 26.1897315979004
12.9678645111097 34.9005126953125
13.0507191446828 43.275016784668
13.0708781513968 22.6818408966064
13.0950975470947 34.7976417541504
12.9557890523856 24.9424438476562
12.8480742903051 24.3753356933594
13.1086407294674 24.6639156341553
12.9755030253562 25.2313938140869
12.9189529921732 26.0067272186279
12.8457966047505 32.9931945800781
12.9746000310982 20.2079658508301
13.2290411041549 28.7986240386963
12.8859774745129 34.7642097473145
12.6675101183643 30.5050621032715
12.709862248189 26.228874206543
12.8928906928072 45.4129371643066
12.8285324794385 46.9688491821289
12.9315243170176 16.5681076049805
12.6434230104015 31.8488445281982
12.8272672348986 22.6833076477051
12.7966521836103 24.389591217041
12.7971492270965 29.0189094543457
12.7341669351857 20.3601665496826
12.4550841244864 46.0318984985352
13.0012609121519 26.7673473358154
12.935098684524 6.56600141525269
13.0659968318864 0.400011032819748
13.3026695888862 42.9667358398438
13.4746102663241 22.2892360687256
13.4999859820676 36.194408416748
13.3045657736552 33.3395156860352
13.3602494210953 25.3953247070312
13.3590191932453 32.1431503295898
13.4370089330995 59.7262153625488
13.2412861361899 48.5275917053223
13.0772000193937 37.0485572814941
13.3088317666113 34.248104095459
12.6881171536483 18.3917446136475
12.8550753413429 36.0968475341797
13.1926800579403 36.632381439209
13.4173782329335 37.7126083374023
13.1984621151274 30.4465789794922
13.7395300702859 50.1524467468262
13.6774076576119 36.9146118164062
13.4106628458911 49.8042526245117
13.7588221464994 31.6802730560303
13.7900514902295 31.4088954925537
13.5156372181503 47.5897026062012
13.3881501335272 48.3252449035645
13.6669319749461 51.5684814453125
13.1170466245299 33.996753692627
13.2847198973754 43.4920387268066
13.2691152217171 36.249324798584
13.0862678859979 23.1792030334473
13.1403949770813 22.5920581817627
13.2039723665075 57.5732612609863
12.8531451571549 65.9717178344727
13.1212953374496 69.6226577758789
12.9944739431665 60.4012489318848
13.0537350188697 57.5163993835449
13.4442246805334 45.6331977844238
13.5374182541482 65.0781021118164
13.5243639660012 42.7011604309082
13.3020784417717 34.98681640625
13.4053902572859 24.2439765930176
13.077582077653 41.6003570556641
13.087077705304 37.8893127441406
13.0767212056917 40.7441444396973
13.1552997936835 39.3763389587402
12.910880321684 34.998592376709
13.1818172925953 43.086311340332
13.1041208126112 24.8489723205566
13.2455215279021 29.6697235107422
12.9533625943399 31.3481922149658
13.0929080563489 27.5156173706055
13.0163254084496 21.4922161102295
13.2802974691154 27.5789127349854
13.1807199803625 17.6345710754395
13.0867006442058 27.852445602417
13.2291073852071 27.9459209442139
13.4056940066239 40.2610054016113
13.2175216512061 35.0409622192383
13.2653748767255 29.9869136810303
13.6079254688036 18.7019309997559
13.4346233326956 26.1196880340576
13.3969235257838 38.0125045776367
13.3034779521447 44.6849822998047
13.2120953454342 32.2650604248047
13.0371212852515 7.49389410018921
13.5367462597339 24.5023040771484
13.0278526886894 43.5953330993652
13.0962805493899 28.0737648010254
13.2797901611378 18.5399036407471
13.204682087282 36.4118041992188
13.0532927274505 23.776330947876
12.9051018361621 47.4355888366699
13.1644476631664 36.7818183898926
13.0720194994153 44.3077583312988
13.1230111184942 23.4531898498535
13.1019447628579 40.2712249755859
13.0483862775967 46.1787071228027
13.2871565470752 17.7816734313965
13.0288831367256 40.1928100585938
13.0545328992823 47.9735298156738
13.1148136772744 49.0027809143066
13.3506544940623 36.9838829040527
13.0945050278451 40.1482429504395
13.1458721119907 36.4992065429688
12.9053667071326 60.3131103515625
13.0415611848133 67.5779647827148
13.0241201324038 42.223705291748
13.0787546012554 37.1284027099609
13.3136570836087 48.5705490112305
13.3475807335714 41.515064239502
13.6589382373718 24.5596141815186
13.3783959992735 58.9500389099121
13.3840387235976 34.6209869384766
13.0963891042949 34.2629165649414
12.9694073553748 28.0773067474365
13.2709982327051 55.1291656494141
13.2648419185707 48.9909324645996
13.1885285977476 42.4405059814453
13.4025605877998 47.6378707885742
13.0425485109191 54.8133506774902
12.8970875571329 48.9022636413574
13.0766454363725 50.5220832824707
13.4985222923263 59.429557800293
13.3041216653874 49.6028518676758
13.0957314613886 61.1377906799316
13.0674090698404 44.523494720459
13.0184300642317 39.7506828308105
12.9332656617987 41.203971862793
13.0251487440175 18.504768371582
12.9726593312689 24.1534557342529
13.0934801582589 9.76724338531494
13.2551438768089 13.433765411377
13.0453860883582 22.2320919036865
13.0656862012638 27.027946472168
12.6379769738079 7.93407869338989
12.8055509491236 16.7314567565918
13.1913125115839 2.43180060386658
13.1974223062275 19.1654205322266
12.9901742180586 8.53911685943604
13.0182844782186 14.1944389343262
13.0689444165401 14.1666030883789
12.8711874058837 26.0894565582275
12.696550086503 26.8181381225586
12.5041337525499 16.5219593048096
12.8323869846738 14.8397130966187
12.5036193719566 18.9588890075684
12.5395246587325 20.4528274536133
12.6881964811912 28.1061038970947
12.7832768619516 46.3132820129395
12.8917795361525 32.9972267150879
12.7014522543576 23.1693744659424
12.8409256276061 21.3705539703369
12.6740608708554 25.2842330932617
12.8083019653175 43.6874313354492
12.7563746970168 45.8338241577148
12.9582401284223 43.4200973510742
13.2353666248766 33.5271377563477
13.0092067442449 36.1691551208496
12.9836440919963 38.254524230957
12.9219851705951 35.8657417297363
13.3497509403694 35.050121307373
13.1203865310442 23.7377643585205
12.7579499910164 42.6477928161621
12.7258411477212 38.4407157897949
12.953480390187 34.0633888244629
12.8236426928463 27.7068729400635
12.8753181578761 19.983060836792
12.9215311809002 37.679141998291
12.7099061044406 42.3229675292969
12.7984799883855 50.4008140563965
12.7325884884284 63.1550025939941
12.6941454159191 51.461311340332
12.9575031281685 71.0105819702148
12.9038483354896 64.8190231323242
12.9339093663179 61.5965118408203
12.8379224900033 44.276554107666
12.6156823079544 44.931884765625
12.7040575361995 60.765510559082
12.2509957940794 35.1740074157715
12.7907561012387 36.9553337097168
12.4731807525523 34.9119453430176
12.3022438774992 21.9260120391846
12.529410653042 33.392463684082
12.7903209166658 46.1974601745605
12.6798710287707 47.0449981689453
12.8870985476825 47.6101570129395
13.0924151793133 51.95751953125
12.9265910213152 40.8383407592773
12.8025672514615 43.4730453491211
12.9599430549355 47.1346626281738
13.1319905524959 43.9620056152344
13.1777307049691 39.3679161071777
13.0912046089336 38.3699378967285
13.0668837054989 51.496997833252
13.0073445942382 52.6865882873535
13.2715625836669 61.1732368469238
12.7157414489736 47.8819160461426
12.9289138767118 43.1636428833008
12.9257281756779 45.6187019348145
12.8798970814223 36.3662300109863
12.7395767525988 40.0002479553223
12.7872881756529 37.2582855224609
12.7904182483188 32.7100105285645
12.5673607127776 44.6569480895996
12.7650752451681 38.1827163696289
12.3670658101268 16.2553901672363
12.1905265129429 10.3220491409302
12.5217449491322 18.2798366546631
12.4015648422937 0.329151034355164
12.47538257517 24.9198188781738
12.6376289529109 -15.3970975875854
12.3164604561371 0.518680453300476
12.5332258560215 8.88328647613525
12.7451638112037 6.92857074737549
12.3903161701624 25.3759517669678
12.6872560659506 29.2974548339844
12.0547110473608 14.9300870895386
12.1970801728479 44.036808013916
12.5980421256426 59.970516204834
12.2380716328423 64.4240798950195
12.5879353400059 40.1861763000488
12.5737285529781 39.070556640625
12.7511025068529 25.2259349822998
12.8739851371731 36.4541091918945
13.0180996393646 26.3961601257324
12.9233606308301 32.0722045898438
12.5966293516823 23.3787174224854
12.8613272943188 37.1660346984863
12.5945825996937 39.1879997253418
12.4340035596736 46.8755493164062
12.4368420643251 46.7694206237793
12.9640865264917 32.1773071289062
12.5546265398663 35.6941757202148
12.709972331933 27.9762325286865
12.6400035889789 31.6814842224121
12.6901590220779 20.4820461273193
12.5959626276344 36.7073669433594
12.2900530120942 30.8476276397705
12.2334736473 35.148624420166
12.4970713106227 24.2282123565674
12.7954288561631 10.9683647155762
12.418389185582 38.6497535705566
12.4506203098691 47.4570198059082
12.3795667560001 27.2658233642578
12.5058694087819 45.6631469726562
12.7119905276794 22.6004104614258
12.5297769235392 18.3543014526367
12.3663371882648 29.2524642944336
12.630762207816 33.7752418518066
12.5627298496281 41.7524528503418
12.6729892221021 28.3083553314209
12.609269282804 33.0838775634766
12.2462244502762 34.5388031005859
12.4334260082996 34.1471099853516
11.9995848441496 51.6425437927246
12.5025051473884 29.7665004730225
12.2662975932001 29.6994075775146
12.4380917970409 34.9748954772949
12.4584640106792 37.7343330383301
12.5828989992726 49.1842803955078
12.6178932950225 43.7773933410645
12.8578196651928 28.6983432769775
12.5853557369253 53.0366744995117
12.218598466595 45.1455154418945
12.2994974118493 30.0884342193604
12.5476388539318 45.7529907226562
12.1378524908326 31.8319911956787
12.4970413394062 25.9710464477539
12.4619261067161 32.5229301452637
12.6870915480906 46.5011978149414
12.3804284988628 33.4462394714355
12.6631473078881 42.5465431213379
12.5335965368606 37.6560173034668
12.3297447596826 25.9110870361328
12.3238781915167 51.0386772155762
12.9749343792973 41.3202972412109
12.83951030056 40.7399864196777
12.7603986929877 35.5243759155273
12.9981892020277 32.9195365905762
12.9386276115149 35.8445281982422
12.7115606554163 49.8036727905273
12.7839863444431 45.8214530944824
12.7367364285128 41.5958518981934
12.7399240553528 37.387077331543
12.9093973462069 48.9634704589844
12.8173615575754 38.3269729614258
12.6875070433454 48.9616966247559
12.8875638390673 36.036693572998
12.8729607889859 21.4669895172119
12.8302124405758 32.1314353942871
12.8527364904554 41.1651344299316
13.1004160749435 36.1633224487305
12.6177013161455 38.2014427185059
12.8366417911716 48.9615020751953
12.7941466724649 41.9583587646484
12.6159285511142 51.0497436523438
13.0539114981451 51.8437080383301
12.6496474149897 39.0865325927734
12.8538646615232 29.717077255249
12.7366874949376 48.0332527160645
12.8797904457456 57.2798461914062
12.7305477527476 52.2771987915039
12.6442640642688 58.7099571228027
12.3501808769745 74.8650894165039
12.4550155601179 54.1071395874023
12.7104210769517 53.0538940429688
12.7426580261908 40.2438430786133
12.6432645212879 48.7036285400391
12.4110465450624 65.370719909668
12.6484369630274 44.5558776855469
12.8337690063427 31.2982025146484
12.4199744807666 30.5371513366699
12.5356921537104 21.9710845947266
12.0073295267528 42.3211288452148
11.9095697034844 43.3586578369141
12.2092567016986 41.7888298034668
11.9093582850407 47.7607383728027
12.1042470620907 50.1854057312012
12.3783886220434 45.3513603210449
12.3808822302274 70.0459213256836
12.4684375419425 59.9402160644531
12.4815512130744 43.1937255859375
12.4704643729512 35.7540626525879
12.1841132676524 53.8381462097168
12.5275366115551 31.4912033081055
12.6357708966821 58.694751739502
12.5856284725061 47.1459045410156
12.6126202492978 40.5643692016602
13.1669247295493 58.2518196105957
12.5761791543151 39.2437629699707
12.4584591356743 62.4280128479004
12.4805969523044 57.8681411743164
13.0172434253297 57.9475173950195
12.5501691292922 47.4451026916504
12.2494839598911 50.0254783630371
12.5250913661946 46.6017837524414
12.3683705505646 67.2344284057617
12.4783950413333 29.7951469421387
12.3212606477384 43.7678565979004
12.2118280710617 49.9557800292969
12.7604292788518 49.3353500366211
12.843513139223 47.8386764526367
12.8095492808661 30.91383934021
12.3943317717453 39.8928909301758
12.3941373220182 18.768196105957
12.7108970071408 26.7786407470703
12.7976207895906 34.3164749145508
12.8630448371573 30.6325454711914
12.7718458082919 38.4198913574219
12.912889467851 38.1584701538086
12.8700821400664 29.4949226379395
12.5413678869406 48.0670433044434
12.5617248649427 44.3779487609863
12.6243821135166 12.8942680358887
12.787157300386 21.5188217163086
12.4044425319839 35.5956573486328
12.560011828814 28.3091449737549
12.362862529983 14.5388622283936
12.5222936946572 4.33558464050293
12.5476461987878 17.224494934082
12.4812487142912 30.3658809661865
12.5180487914033 25.1167087554932
12.60940513866 39.1216735839844
12.4123327447904 44.6269989013672
12.3800642255408 22.1784801483154
12.2516167842851 39.7335319519043
12.4601433138211 38.5426216125488
12.5654418648479 24.0942268371582
12.6577055183789 36.4594459533691
12.6556102834651 43.8698387145996
12.6316014343758 31.9498844146729
12.516132625768 37.5303802490234
12.7039789230264 31.4324970245361
12.4195433903061 22.9551391601562
12.3899912518968 45.6349754333496
12.4634350692224 40.235279083252
12.4597762433229 41.4313812255859
12.1348295738757 33.3388442993164
12.1248377313465 29.4668045043945
12.4671963847625 44.6286544799805
12.5676016584176 34.9841194152832
12.4783950708064 33.8095932006836
12.409008603135 41.5334854125977
12.3673813112353 22.4534797668457
12.422386640942 21.2198467254639
12.2384275558967 35.0358924865723
12.5681616966876 42.2571563720703
12.1930104148681 33.4449424743652
12.4357979214459 31.7971134185791
12.3364280934085 28.7661781311035
12.0858852955631 30.3073215484619
12.2027057376119 49.430347442627
12.2317569168623 49.9838371276855
12.3788287341008 34.1724739074707
12.1333133200934 50.3158874511719
12.380478316544 32.247013092041
12.2168732490219 24.8617553710938
12.2557607378333 43.7795295715332
12.2539611815967 34.7306442260742
12.4747859506138 43.7798767089844
12.19702956015 38.8431701660156
12.3382241529255 36.2299308776855
12.5900819304745 31.0034236907959
12.5953429122111 15.9022588729858
12.3991284797426 18.955057144165
12.3793554546271 26.6668529510498
12.5988068070081 20.7871227264404
12.4216777639164 38.2564125061035
12.5663438374777 30.0544109344482
12.4955680496461 34.1930999755859
12.6786099852348 40.200569152832
12.7855306756052 26.1912937164307
13.0153676986538 32.2137222290039
13.2748368659718 60.7588577270508
13.1705929275409 28.6324901580811
12.9186897494923 35.6678352355957
13.1001299124449 16.5178089141846
12.9597637974463 23.3968753814697
12.7623935988799 10.9616327285767
12.8044172688942 3.46951627731323
13.0941300376165 28.5545673370361
13.3298460624701 35.8103065490723
13.0153007006416 33.6225204467773
13.1122130765771 38.5234069824219
13.1536927151976 32.5778923034668
13.102887885724 39.1209945678711
12.9994041462099 25.1739234924316
12.296647482549 39.7790069580078
12.6719430338503 33.7111129760742
12.4375157263522 17.5100002288818
12.7178219794426 32.5801620483398
12.7267831184446 43.8476295471191
12.5142802931787 36.1233291625977
12.4371985513459 45.2797355651855
12.7669917164473 40.3016395568848
12.9754594427111 28.4364891052246
12.9583439083766 43.639102935791
12.8468254564744 40.3492889404297
12.5708942481012 46.6352767944336
13.1553709582673 59.1713981628418
12.7502123626077 41.4880065917969
12.9873876228299 47.1791076660156
13.1419205303101 38.0067672729492
12.9746168490805 46.6777725219727
12.8848672577593 39.0935935974121
12.6020100554619 24.7236156463623
12.5357358374881 53.6433715820312
12.5382910365155 34.8361129760742
12.9233083818789 23.9227867126465
12.7349368183481 25.6374588012695
12.4914379081019 29.2341117858887
12.6476868729898 25.4341812133789
12.5097903696824 35.5496406555176
12.7082218197133 59.712818145752
12.5532091788294 50.0454559326172
12.7606473969077 50.9483032226562
12.7883200212558 52.6028022766113
12.3782992180999 50.1600570678711
12.5691930330966 37.2398376464844
12.3814493708737 29.2771148681641
12.5145711529157 30.2115840911865
12.6667773797197 30.2561874389648
12.9295228525296 19.4941101074219
12.6464393264614 26.6987648010254
12.6803174098449 20.019718170166
12.5660889281651 29.2006912231445
12.7469931765715 22.8865756988525
12.33045687704 28.5848426818848
12.3556397119433 31.2093105316162
12.7491699560976 30.564847946167
12.4762096951643 27.2737579345703
12.667874219386 41.8145065307617
12.2826706137652 33.4767532348633
12.6696877659953 38.7490997314453
12.8304124105899 29.6848182678223
12.4428615061543 32.3288192749023
12.1243547565965 34.101863861084
12.2355033767782 29.059398651123
11.9747941216386 22.2114849090576
11.8828413522815 31.259162902832
12.0957971628891 31.6614799499512
12.4510735567437 24.0028305053711
12.1620492292015 14.8802795410156
12.2397399229938 12.8668842315674
12.5943981882662 24.9788513183594
12.284615194788 36.4165153503418
12.4793470858356 24.9523429870605
12.5589699179616 19.9796657562256
12.7129735275846 34.7503128051758
12.4783838550363 26.0490989685059
12.2513920617652 7.3072772026062
11.9514537640471 36.2553176879883
12.1257550798491 25.6884860992432
12.3087028385844 29.7202816009521
11.6854373638683 23.7404727935791
11.8764689981525 24.5270252227783
12.0309501853553 32.5847969055176
12.0343860531402 29.9084148406982
11.9702640175158 37.6532745361328
12.3856901207323 33.9981231689453
12.5264708874468 36.6796875
12.3745248633055 31.6183052062988
12.1503468401825 49.4814262390137
12.2369511510122 39.7575187683105
12.2697329277906 36.8876647949219
11.9784879189534 49.5041618347168
12.3442369980271 37.1370124816895
12.0540193873805 34.2557640075684
11.9781314203595 24.8833999633789
12.0076463954436 19.2957077026367
12.2612377976455 24.2077484130859
12.0430603297168 33.4206275939941
12.1587166500879 28.9192123413086
12.216048428235 33.4965209960938
12.0458107618987 27.2000217437744
12.0100504657592 37.847354888916
12.0465040922202 38.6845397949219
12.184552136936 55.621768951416
12.3127771167036 39.0308456420898
12.1222236546286 37.4580154418945
12.0068267909172 35.9715194702148
12.0410016554483 49.286750793457
12.1883476210232 40.2850875854492
12.3813320807437 40.2629547119141
12.1990823702609 50.9972991943359
12.2379920981663 40.2560348510742
12.6592674452932 35.179126739502
11.9503025522472 44.0938758850098
12.4206250524983 29.7592163085938
12.2944453461343 39.5143165588379
12.5576654739441 43.2367057800293
12.4284838476842 41.6400260925293
11.831774335131 47.5506591796875
12.2842251282645 26.3137702941895
11.7513760488773 35.248649597168
11.7514304273972 42.8935050964355
12.0474906952347 24.2408714294434
12.2185348211282 38.7254943847656
11.9697828926095 28.5805358886719
11.971317445987 39.3297424316406
11.9898589893248 25.7987861633301
11.8520220525333 34.498649597168
12.3610747196524 37.8929405212402
12.6062729965685 11.814866065979
12.8043286494786 19.0949325561523
12.5633815056794 14.2478361129761
12.4324947457928 28.3231143951416
12.316811026867 42.7944984436035
12.4867360448384 39.5087394714355
12.4450108790576 32.736759185791
12.4047525229969 25.233377456665
12.2893352987892 34.9749946594238
12.2908687956351 24.0208930969238
12.035068217604 50.8088645935059
11.8390834849989 34.0950622558594
12.0375375714295 31.7400569915771
11.9640429718541 33.1360816955566
11.7876912535868 46.2668495178223
11.626151852942 39.9715614318848
12.1064766133113 35.1718673706055
12.4570317059959 26.4230079650879
12.132092840073 30.5623683929443
12.4227199757133 24.5811805725098
12.5483206977982 35.6943511962891
12.4156074884435 36.0684051513672
12.7899020313246 37.9041557312012
12.5997580871032 29.9414157867432
12.9946155645338 38.9815483093262
12.8320822411863 37.6639213562012
12.7789496453693 24.6880302429199
12.84485578336 37.7151031494141
12.7185086336943 32.2371978759766
12.562784764884 28.6327743530273
12.3434598098486 30.4625930786133
12.2038595970192 31.3371448516846
12.2252995653017 38.5576286315918
12.1850432040176 49.7774391174316
12.1483442591839 21.2366161346436
12.0188597154327 13.4629344940186
12.0671530560825 34.7337112426758
11.879271913324 36.2073822021484
12.3144010538486 22.1657447814941
12.1758764519052 26.1372985839844
12.4381187725717 43.5675506591797
12.0885980248388 28.476146697998
12.3308114001922 25.492073059082
12.1502083644542 30.0889701843262
11.9087952829279 27.0060596466064
11.7814818738045 35.3566741943359
12.1030630305036 46.415111541748
11.8909940834315 17.2116947174072
11.9009699094794 14.0871467590332
11.9529222869842 9.69144821166992
12.4559658586761 15.7588806152344
12.3656905934033 6.11305236816406
12.7216293163098 12.5145215988159
12.064183066817 1.24520576000214
11.896510426745 9.14667510986328
11.8281902573276 14.5427093505859
12.2286279308769 33.137752532959
12.0841175457732 16.8281726837158
12.5143575708777 15.8719987869263
12.9880148810752 20.2246589660645
13.0453112498436 4.88311433792114
12.5479516602593 27.0784873962402
12.3734509878566 21.3039283752441
12.2671462447222 27.1189765930176
12.822790940471 33.0673561096191
12.4068688123371 25.2641792297363
12.3680791201158 7.07264852523804
12.498910451121 25.2357139587402
12.3034222587981 28.8093280792236
12.6957995595022 21.5098266601562
12.5929226107056 29.6106147766113
12.7297816631856 4.97802495956421
12.8674854820212 6.88683891296387
12.7296057126962 14.9399375915527
12.859861921197 9.76064014434814
12.9322417769311 -2.63176155090332
12.94043335625 13.1856279373169
12.9265439837149 8.41859436035156
12.9589183456309 -9.17394828796387
12.9617363022432 -0.707829773426056
12.7896790727182 6.28827810287476
12.6978589459407 23.8626842498779
13.1947132128662 20.6738052368164
12.9777510171613 14.9543972015381
12.6072243210981 13.3944644927979
12.4367448584178 0.604621887207031
12.8940879096246 7.41929960250854
12.521787696031 10.1614675521851
12.3346220963758 14.109992980957
12.6680266394986 6.59825992584229
12.7274145910181 8.25106811523438
12.8616092464453 8.6983757019043
12.6298333456715 11.0231647491455
12.6575839322359 -8.48600578308105
12.5906185075808 -0.551436841487885
12.7753906386074 -22.2990837097168
12.9248195933753 -17.8942432403564
13.1503296496478 -20.1156539916992
12.9432746125754 -16.8542728424072
12.6477620354706 -12.7577075958252
12.9451978143908 -14.1764497756958
13.0550386565802 2.7834153175354
12.7257295719985 -8.99219989776611
12.7064820673128 -5.39793348312378
12.7095811145013 -18.5309963226318
12.7385437997825 6.26001262664795
12.4389590063188 -17.2945995330811
12.7222393080933 -8.32341480255127
12.9097144503031 -4.52510547637939
12.3234588168793 1.43502068519592
12.9740875753252 -8.51388454437256
13.1271238540821 4.74286127090454
13.1180061476118 -7.87145614624023
13.0161898053817 -1.9394873380661
13.430841037129 1.06691598892212
13.415535851088 -0.61605441570282
13.0928477846632 8.24265193939209
12.9187621331372 21.1830787658691
13.1478651294138 20.4329357147217
13.4580990734226 7.36688756942749
13.5276749713929 19.4085350036621
13.7677806131046 31.3813800811768
13.088775639089 7.96336030960083
12.5719346161368 7.00886249542236
13.0426147119119 11.6443128585815
12.8309918975528 8.56220817565918
12.8099658715101 14.8569078445435
12.7474396960204 16.1485958099365
12.7885968276172 21.3581809997559
12.7887589311028 19.2614002227783
12.6179540815898 12.9004669189453
12.7233472142963 4.39112710952759
12.8766884298039 13.6683473587036
13.204066016127 26.2025127410889
13.0366632593706 15.0013666152954
13.3269017629689 -2.02431869506836
13.2145418086441 13.0593061447144
13.3208872982373 18.2464580535889
13.4805413066853 11.4662399291992
12.9393005269107 16.8802585601807
12.7890286451477 15.9107007980347
13.2777631382265 18.3170261383057
12.9434685234225 2.70654153823853
13.0743593999338 -6.99264526367188
12.8354235934185 -7.08171653747559
12.5550326045522 -6.78999519348145
12.4177986944708 -6.31128931045532
12.2969515936737 -0.131149917840958
12.4205107560798 -7.68667888641357
12.2662302441714 -1.25445258617401
12.3842469923021 12.3619241714478
13.1030377616533 39.8681526184082
12.6328921447451 9.82737922668457
12.8238106529968 16.1724395751953
13.4974837306805 6.92054557800293
13.2148157523135 31.4866466522217
12.7654965224009 18.5509948730469
12.6754970972555 24.9789218902588
12.9443440237955 45.8225631713867
12.6393877721629 15.4792442321777
12.7907806556712 12.0408315658569
12.5747214878683 14.3545408248901
12.6342901633374 29.1024837493896
12.6003607260699 29.6655101776123
12.8197304046832 15.0929183959961
12.6660323887559 26.4800968170166
12.4772807385487 34.0873069763184
12.3972643960231 30.0371265411377
12.625881548134 35.1710891723633
12.3625087209187 25.1955051422119
12.0682051433133 6.33245134353638
12.1796328711793 22.6251029968262
12.6387787658458 38.4886474609375
12.6356147333457 24.6653518676758
12.6353016650648 48.5033683776855
12.5880935112458 43.0639266967773
12.4293564277642 40.9278297424316
12.4297560230928 33.6755561828613
12.2026172816867 29.1844253540039
12.0212435079189 25.7646560668945
12.4962329335577 40.1492347717285
12.2533849627372 42.2962455749512
12.3050783656409 40.7878570556641
12.5444120755665 37.9221839904785
11.9595615594538 32.6638488769531
12.5493950239742 37.1418113708496
12.9142935286449 28.8620662689209
12.3542576625761 34.0608177185059
12.6157964774166 14.3234186172485
12.5348500845197 28.2788906097412
12.5434054471969 21.1324634552002
12.3088801676179 33.7235374450684
12.4708647545746 22.1724395751953
12.3099830484585 38.1216735839844
12.2104419401528 48.459716796875
12.6461314523551 42.3016777038574
12.5911846087815 34.4424781799316
12.5652550920692 15.1466703414917
12.4311013391391 50.1944694519043
12.6287383988117 40.1858406066895
12.4378298250365 19.0566024780273
12.468520143404 50.2329864501953
12.3562153392613 42.3226013183594
13.2492666977865 49.1674423217773
13.1203816110008 40.5873413085938
13.1311234003626 43.9199829101562
12.9848382462176 24.1908760070801
12.9846222559177 26.4369983673096
13.0257308381005 32.9526329040527
12.92298644496 27.7642631530762
12.6085233190847 39.7003135681152
12.4639914573126 28.2402610778809
12.854573468072 20.3213672637939
12.8343324770033 52.6224899291992
12.5626021502583 27.9812259674072
12.8580725504398 21.9143180847168
12.5749231483509 19.4008502960205
12.5422437073618 36.9424819946289
12.606776935986 30.9984340667725
12.8302996651898 30.3856239318848
12.8035523563313 34.6105766296387
13.1525796700004 32.500904083252
13.1325468346093 36.892936706543
12.6973096186549 48.1431617736816
12.352935214667 34.5484008789062
12.5357666121013 41.3108367919922
12.8536991518284 42.5516471862793
12.9338237424989 34.2258453369141
12.8362386951881 45.5492057800293
12.6035135413595 44.9650573730469
13.2370434468836 26.4196949005127
12.96724142066 37.8802108764648
13.1338750294604 43.5546875
12.6368510526906 33.7734642028809
12.9278286875519 34.1288261413574
12.6194053152669 27.9303970336914
12.5824417454834 25.6799850463867
12.2771214625182 41.4184608459473
13.066198439173 41.385669708252
12.4974046790202 25.7650680541992
12.5265256576538 21.5281410217285
12.4348525163404 16.1141395568848
12.7891774151609 24.9272289276123
12.7073069863194 30.2410831451416
12.3702973193171 35.9437446594238
12.8056236854437 17.2712879180908
13.0521972309622 3.6236515045166
12.9721360318688 25.9404525756836
13.3031594258646 21.3053169250488
13.1606723028408 24.0774536132812
13.065560134913 21.3233547210693
13.0153282518044 28.4659385681152
13.3552791010386 26.0434722900391
13.405791444516 28.6133213043213
13.4458429921425 7.63563919067383
13.1282743244971 18.6121311187744
12.8535352768028 25.5563926696777
13.0589190734875 45.2760810852051
12.8391568358262 28.3115139007568
13.2089708333106 12.6673183441162
13.1903935066565 20.2910804748535
12.8097717300831 19.797233581543
13.1002246284353 8.76477241516113
13.3880722281257 11.3616046905518
13.4458924444603 12.0986833572388
13.3272997602653 5.81884670257568
13.3859926164841 18.3844375610352
13.6527626764732 13.4145469665527
13.0552483610633 23.1791915893555
12.9467459739403 24.300178527832
13.133081532909 20.1903076171875
13.0860899968927 10.5414352416992
12.7961034396071 17.9687995910645
12.9495328201868 14.1792478561401
13.0040149387384 11.3785314559937
13.1562444284671 7.80994129180908
13.2731896214364 4.0050630569458
13.5851846646634 3.63099813461304
13.0198201868471 19.1643943786621
13.7908514877811 24.3653926849365
13.4791993911309 13.9182510375977
13.0571208402254 4.18693065643311
13.3362699025083 11.1349477767944
13.299972577945 2.88983750343323
12.6007160650727 16.2700481414795
12.8218825979735 14.6501426696777
12.7988100989374 25.01633644104
13.0900532277664 13.1468772888184
13.2847926847001 15.8301639556885
13.2698307554041 11.2844200134277
13.1276126669119 15.759614944458
13.3867715200673 13.5586357116699
13.2306926103079 24.8939971923828
13.2237110317771 21.7782382965088
13.3148461041761 25.7937068939209
12.8176977094683 22.6220550537109
13.4011598117117 21.6616306304932
13.458731841376 33.1722373962402
13.1490953331548 34.1446990966797
13.4381306483363 49.5639114379883
13.653080714834 33.3341217041016
13.650131655921 35.0719757080078
13.3240575996838 26.9677581787109
13.1504708313668 15.704174041748
13.2797956821898 27.2780437469482
12.7951449181498 33.9404029846191
12.9919694957577 39.6428375244141
13.2991560737487 33.8496398925781
13.3322523693048 33.7143783569336
13.4402487919482 25.1251621246338
13.1192154695352 8.61070728302002
13.3816339112719 22.9110336303711
13.3860182416654 36.2265434265137
13.152018939606 16.5337734222412
13.2592025675615 21.1313514709473
13.5887087585002 21.2350273132324
13.4194065608057 24.8898048400879
13.5955698420193 28.4159259796143
13.5168996360321 16.3658180236816
13.7352446853901 28.7509670257568
13.6909731439274 13.9962062835693
13.8155823329795 14.1457376480103
13.2353551120161 17.0815448760986
13.3582593557355 28.4851760864258
13.6160898368529 20.1954708099365
13.7425945931886 30.0979843139648
13.2013280248104 39.0693511962891
13.0308750547389 42.9372138977051
13.4949478607763 9.32735347747803
13.284501966889 18.2557544708252
13.4281611933767 45.8019866943359
12.8952194563903 32.651439666748
12.8632874377412 40.3215217590332
12.7781263811337 41.175106048584
12.8215056145052 43.8870811462402
12.7068765811593 44.3011054992676
12.5850028282631 44.9715423583984
12.7443255435046 32.8652153015137
12.6772695507102 28.0759334564209
12.7244363414381 36.9354515075684
13.3066608919618 39.5015411376953
13.1721967559592 27.7061176300049
13.3116053734548 30.2964286804199
12.7780384424141 36.4669952392578
13.2342288227375 27.2192440032959
12.6722690862555 49.765941619873
13.4585470823719 44.2918510437012
12.9092238170288 31.4930324554443
12.8332598772179 41.272274017334
12.6427150696573 47.3939514160156
12.8833984082177 54.2436752319336
13.1141778948195 65.7507476806641
12.7862428778192 53.1469764709473
12.6508773115316 37.9913520812988
12.7423110114151 25.6871814727783
12.7266241627564 36.4674873352051
13.1776741204322 33.553035736084
12.9162570151304 14.2952890396118
12.3106426720019 35.3366050720215
13.0103583700794 18.9578552246094
12.3785727490645 34.7963600158691
12.878212626551 22.9801483154297
12.8729774133893 38.5776214599609
13.1464906233936 25.9024181365967
13.2807187113256 20.0475025177002
13.2409146346353 31.7434558868408
13.9659177808868 36.7787666320801
13.6031683837702 21.9411449432373
13.6388844190416 24.0242023468018
13.0844250864363 12.6185245513916
13.0044848927378 15.1081085205078
12.648710415483 7.83090686798096
12.9507816164429 2.50899648666382
12.5413792329371 25.5597648620605
12.9700450561598 26.9982662200928
12.6246758837683 38.6780738830566
12.8040731379772 14.932297706604
12.7724568434607 54.6187400817871
12.7737902776155 52.2388381958008
12.5822919169262 18.3691520690918
12.8027227063315 18.0347232818604
13.0055452880446 37.513126373291
12.9081038810519 42.7577056884766
12.9253462525918 49.4414482116699
13.0595290582485 37.2334060668945
13.2034364072971 42.9803466796875
12.9677261071578 49.0626373291016
13.1777360659495 59.8813896179199
13.2913483897149 57.1089859008789
13.2937283824243 37.3152313232422
13.0756305126834 42.4396629333496
13.333514722689 61.9892349243164
12.8644181368251 35.4026336669922
13.012389275457 54.7332382202148
13.0753478658416 39.5613441467285
13.2196965949645 54.5605850219727
13.0323872731333 45.6275901794434
13.340002121745 51.1512794494629
13.2165088783712 58.1950416564941
13.3038402136712 50.9779319763184
13.4123616376991 56.5438003540039
12.9709397099762 44.6873474121094
12.7008375280549 49.4180946350098
13.0790417340416 52.3647270202637
12.78140124645 28.019681930542
12.8311362363515 28.8218841552734
13.2061150723294 44.7822875976562
13.3844531314402 19.3710918426514
13.2683774097296 37.2015800476074
13.3938536596143 45.3749237060547
13.3072632844917 38.6436424255371
13.1917198821086 43.7515106201172
13.1712023447102 34.7817001342773
13.3160029283691 46.1767921447754
13.2899258900356 30.0785369873047
13.1228025797236 31.6982536315918
12.9875012508746 42.9701995849609
12.7524686961253 46.9343376159668
12.4954288673084 11.8015356063843
13.3811665480306 22.4398422241211
13.3727143050273 42.5613479614258
13.1403511672347 43.7207908630371
12.5087067397294 46.6980133056641
12.4508109817075 53.3514022827148
12.2210605779118 46.7968711853027
12.2596123448008 82.2328491210938
12.3810535476107 62.7908935546875
12.740724736984 57.6469879150391
12.4043574303219 42.8347549438477
12.549972863611 60.7968864440918
11.9945290203698 38.9776420593262
12.0543720674603 36.8630599975586
12.0945708187068 58.6275901794434
11.9637693707282 44.253246307373
12.2785347437677 48.9599914550781
12.1011034206745 47.9306182861328
12.2413619957431 56.1371116638184
11.871287550169 39.1419677734375
11.7628950701692 36.8995056152344
12.0076301035526 35.3420600891113
11.8839813589503 52.9401016235352
11.2986484782355 65.0537109375
11.2478483928158 46.4698448181152
11.4554291413296 58.7827033996582
11.4642539881705 44.1414337158203
12.135276847564 43.1233406066895
11.8635851186355 41.5334281921387
12.0236340130838 46.4009628295898
12.5137512067208 37.9120826721191
12.2448055335766 43.5972366333008
12.8143065064623 42.2706832885742
12.5467407109557 31.6609287261963
12.8922233647914 24.4418506622314
12.4894317741248 20.6161251068115
12.4965359442064 27.3163223266602
12.5491314772133 43.2410125732422
12.487085228377 20.4892616271973
12.1173720705459 31.0857009887695
12.3628487021584 28.0508823394775
12.5792767810431 23.4442901611328
12.6248995599401 29.9332294464111
12.5141053415148 29.7092609405518
12.5927163664079 21.8784484863281
12.3254395573852 21.3421878814697
12.6922037973072 36.990852355957
12.5398431068521 45.7250099182129
12.2614174545458 29.5977230072021
12.635766852291 33.2081108093262
12.4452490988264 23.9375896453857
12.4924974063209 27.871150970459
12.297496167833 35.2180976867676
12.1743126134764 31.4313011169434
12.4460759286721 26.6869506835938
12.5898205482552 20.6903781890869
12.4320948063123 25.3846530914307
12.8597816681018 32.2514724731445
12.6327683616957 21.4741897583008
12.9596197797954 22.088098526001
12.8600466959587 18.398250579834
12.868755871605 25.5098972320557
12.8897012589138 27.0047168731689
12.711540846717 16.7786464691162
13.156654765125 23.0453872680664
12.6967714030544 18.5133457183838
12.3494073619082 3.41077065467834
12.2684949104061 10.1016416549683
12.4784104191479 11.8140096664429
12.3977128934911 14.1704301834106
12.1529969020324 -1.84032320976257
12.5502282117179 7.55342435836792
12.5645155841035 11.4332962036133
12.4952848382114 8.8457498550415
12.4099793235366 13.2943868637085
12.5674536002461 7.89056015014648
12.4985781789902 21.1382961273193
12.0109171742257 12.9897022247314
12.4098141213094 7.44987678527832
12.4390213842881 11.0113821029663
12.2271912878525 18.4686164855957
12.1644466815527 -4.43426609039307
12.1359123649952 10.1399917602539
12.3967106970166 16.3271617889404
12.0604164974462 23.1876678466797
12.6259462132004 18.5447864532471
12.202574998398 25.6437244415283
12.2733136741125 20.9787883758545
12.5306617801398 15.1069030761719
12.247322740759 17.16042137146
12.2861807650238 19.1278762817383
12.1653519290505 23.5034523010254
12.3820420553949 17.5952434539795
11.898222778191 17.2224235534668
12.506320610125 19.8589687347412
12.3949276570334 15.5754833221436
12.3182411323934 12.5850896835327
12.481269492298 26.8239154815674
12.6298408925932 6.9741096496582
11.9368902455873 12.9970731735229
11.925089896767 14.778694152832
11.9031744288936 9.43853664398193
12.0512411185911 6.1814022064209
12.3547630724661 3.49155116081238
12.4726353021146 5.44406414031982
12.2569878907918 20.9725666046143
12.5915925706349 2.42588829994202
12.6379737003588 12.090838432312
12.3457151576335 -0.651373624801636
12.2712203273695 -0.584965109825134
12.5658577965898 13.6740846633911
12.1319298698883 -2.5251932144165
12.4209400401938 1.9234961271286
12.3974735937649 12.5431547164917
12.4484469557528 -4.53249359130859
12.0952383522417 -4.84753799438477
12.0162028237578 0.21573543548584
12.2145367129305 3.25559210777283
12.0532186547379 1.38232576847076
12.5399135195328 -5.06898593902588
12.7200428217404 1.2115330696106
12.6309595639736 -3.65305161476135
12.3950657025968 -3.92128038406372
12.4912023453735 -5.45047187805176
12.3596432453682 -14.9470729827881
12.6329807101756 -16.5361595153809
12.5868228623509 0.647973597049713
12.6809428176347 -9.57046222686768
12.7240823706841 -10.0944156646729
12.863904082417 -0.828409612178802
12.9502136116931 -24.4818077087402
13.1760738190957 -4.64827585220337
12.8227787747894 -0.9712233543396
12.6526446821125 7.96524906158447
12.5365631248901 14.5814647674561
12.7097680535094 7.72088241577148
12.4596777204568 11.2758731842041
12.3181055693513 8.0715389251709
12.1667987318565 15.6020545959473
12.7217199939391 12.457857131958
12.6023648030658 13.2047491073608
12.3907899410537 16.6741905212402
12.8157787053845 8.39937305450439
12.9519059815598 23.1797065734863
12.4782557455115 10.8297815322876
12.873057866862 9.78705501556396
12.7721232693391 -4.35879135131836
12.8318994917742 3.35567235946655
12.7761361805781 3.34474444389343
12.3487104426691 -6.33779382705688
12.5400249157964 -3.28382039070129
12.6003642034334 -7.17357349395752
12.4928217151623 8.84605503082275
12.327568709613 21.0479526519775
12.7445764075581 45.3544807434082
12.4075470485781 39.4730377197266
12.1756387360245 31.0647563934326
12.5226254041465 23.3626117706299
12.4004213898666 30.0155696868896
12.2543120413961 25.1187915802002
12.2919965833533 8.3208589553833
12.2736236091447 26.1515884399414
12.6143417906239 14.8752880096436
13.0183584000712 14.5889387130737
12.9595819095693 27.3874073028564
12.3986277734337 32.769287109375
12.8638113114898 21.1050491333008
12.5915693528522 12.6736888885498
12.8700332110063 10.4317255020142
13.0528905076882 28.2921352386475
12.5378968891671 12.3664016723633
13.0400252142055 32.7497138977051
12.4985545816541 37.9560661315918
12.8292346625876 33.9689712524414
12.9940867820625 23.3346672058105
12.4722578686741 13.4432735443115
12.5751569999149 -2.49386215209961
12.135894978369 4.44413042068481
12.4327390211982 31.813549041748
12.263918711865 2.43494510650635
12.1377138759373 -5.62841272354126
12.340540146394 0.0250637698918581
12.4294930561353 6.63086986541748
12.5809264427043 3.47525835037231
13.0251918237433 -8.19771957397461
13.0092537421459 -8.03342151641846
12.9322721835375 18.6449756622314
12.6195660735754 4.05702352523804
12.5669172589232 3.76876258850098
12.726024891155 -16.8138332366943
12.922018221709 -0.732971727848053
12.385494402312 7.51574993133545
12.0178714095295 -9.21933746337891
11.7910193548926 1.78112363815308
12.0267796813581 0.978530824184418
12.4519524247175 1.88541996479034
12.1222765765215 3.66462016105652
12.7711960506823 1.07654583454132
12.5604720419019 1.46137189865112
12.4226671233082 -2.79728531837463
12.8239110435239 -10.3943891525269
12.9951780912011 -7.68600749969482
13.0351761382168 1.04681527614594
13.0498796149177 3.54608368873596
12.9607390694199 3.61449003219604
12.873102790977 5.46408605575562
13.2823747021288 3.90047311782837
13.2052738115298 10.4708518981934
12.9818786333514 3.88800120353699
13.3993799847849 1.5745587348938
13.6450035541399 3.12529492378235
13.8446484009171 27.1092948913574
13.4159359296951 -6.04101467132568
13.0778566397312 -4.84466457366943
13.1810151600858 2.29288387298584
13.194081896527 -4.37889385223389
13.6610389962414 -12.2487525939941
12.908592461984 -1.32923603057861
13.4519991418626 10.4493637084961
13.9079113833714 -11.258228302002
13.5424389331188 -1.51612734794617
13.9338854805816 -5.21413707733154
13.8034059608292 11.8286018371582
13.5840397394317 9.47927951812744
13.3656510182582 15.6825037002563
13.3763392705127 22.4996433258057
13.5148025940356 24.5378723144531
13.0986232601608 24.4230556488037
12.9741155279106 18.6715564727783
13.2339087433502 24.1520462036133
13.5644675510596 9.65949630737305
13.4563284857879 14.3907232284546
13.795612337028 -0.799141108989716
13.2605928230179 21.244348526001
13.0379019795997 22.6564273834229
13.3108976600159 8.77056884765625
12.9901287885641 7.13376951217651
12.9075780324258 16.752613067627
13.1501105851514 14.4033794403076
12.9805405464577 12.3500165939331
13.1412625451359 17.1360874176025
13.2939163050466 4.30207204818726
13.5681603000073 2.05716466903687
13.0421908055776 25.6269989013672
13.2323413135903 34.5595359802246
12.6265790886853 18.9357128143311
12.517162364498 25.8359909057617
12.709556408266 25.1960144042969
13.1739219783318 22.8941516876221
12.9631314502511 23.9768352508545
13.0041560801069 28.3289585113525
13.0215722050957 39.5828590393066
13.1829157348571 50.824089050293
13.2851551700592 43.8121185302734
13.2595156672352 45.0648612976074
12.952658208387 44.3506507873535
12.8397126788075 11.3258419036865
12.7017442413449 31.5481929779053
13.1997796901314 24.8604125976562
12.5203480909947 15.9768257141113
12.4571906626393 27.1599617004395
12.0540706524093 21.4638423919678
12.4183249039135 28.6907138824463
12.5035723057819 37.0471076965332
13.0247965945733 31.9463596343994
12.3913960065854 33.856689453125
12.7439689909923 20.348445892334
12.766828228324 7.48796224594116
12.4089442363827 4.48250579833984
12.5121172340866 29.6141223907471
12.8515219826378 7.6173677444458
12.7209800233009 15.7994298934937
12.6852467795125 17.2777137756348
12.7272788713713 10.0589160919189
12.431034561367 22.5469036102295
12.2386084906156 19.9355392456055
12.8260484238889 26.0589084625244
12.9965101947365 40.314769744873
12.4745558293505 -4.27119302749634
12.5483669434203 6.06773567199707
12.6000245643578 12.0663900375366
12.9426222712935 13.9262542724609
12.9470687231452 14.711407661438
12.8516756671116 20.697681427002
13.3394294064593 27.8487319946289
13.3815481714052 22.4700889587402
12.9581032312553 23.5899696350098
13.244675691263 31.103551864624
13.5189694892987 27.3773612976074
13.4429161309087 17.0899829864502
13.1135539308586 16.9671878814697
13.5912543813748 16.4854011535645
13.5509029169522 21.8737964630127
13.4922585750177 20.8510475158691
13.2333757066672 24.5760192871094
13.1440054645602 18.8472099304199
13.2466221406826 21.2093353271484
13.2774696491471 29.8624172210693
13.4164921036198 17.4451217651367
13.3941130962522 29.5450897216797
13.4663764433022 35.8194999694824
13.10350901249 45.2087669372559
13.2080927586935 34.1124420166016
13.2366138646195 20.8432598114014
13.232619442226 25.8042659759521
13.0091312417595 -4.80414819717407
12.8934621209603 18.4791870117188
13.0778800382482 -5.41166639328003
13.2007901042048 9.01123142242432
13.0427179896281 -1.1636381149292
13.0138430589617 4.51205825805664
13.3235949420264 13.4034624099731
13.2088960752385 21.5991744995117
13.4089336739098 11.0215358734131
13.2851474856634 10.1253490447998
13.8070473716027 5.4622368812561
13.7231425591596 15.3112812042236
13.3293310637009 16.2986660003662
13.3195396636161 27.3909339904785
13.0577348273102 15.4716148376465
12.9932794467244 9.76978397369385
13.5322822664866 8.98770618438721
13.1625064203478 12.7942132949829
13.3477317834533 4.65795755386353
13.6134971693433 9.17100429534912
13.1374478293765 20.9386978149414
13.2258892667007 11.5276832580566
13.0121868813102 29.1937828063965
12.9596734790759 31.2064819335938
13.2106617336966 26.2752056121826
13.3421579325274 15.4085245132446
13.4231395074465 21.4378700256348
12.9952638092866 13.5206565856934
12.9328263933117 -0.311778664588928
13.1456027520637 4.56507110595703
13.3193681660087 3.92425870895386
13.2399778480645 12.3702325820923
13.2912296924403 17.8766803741455
13.1126001324579 15.8812198638916
13.4080677015041 23.4068298339844
13.3218147044585 12.9120798110962
13.5408424155244 24.5561847686768
13.6421999274096 17.3616561889648
13.2017662478681 15.0792684555054
13.1809799671903 31.6613807678223
13.2403895450252 22.6394233703613
13.014725234568 9.72541046142578
12.7774617900354 21.519926071167
12.8316763759373 19.6953277587891
12.6098469708936 16.8216857910156
13.1255408201299 34.3872680664062
12.5754007029749 23.1512622833252
12.5393586972112 22.2022743225098
12.5916822790196 18.8928031921387
12.5995706814837 20.7731609344482
12.6993658891963 10.0642423629761
12.5204326317533 24.744104385376
12.7369021577395 30.9408321380615
12.7486843976248 41.7428359985352
13.0263154676531 24.7928447723389
12.4429925431616 22.46630859375
12.1338638435796 5.63856506347656
12.3196255573161 43.9846725463867
12.1138468390447 26.3577823638916
12.1948125889071 27.7777900695801
12.4902386668087 28.0972766876221
12.4750885895465 18.2509384155273
12.3144856805769 33.6237106323242
12.1339656783504 29.6904735565186
12.4926842381606 10.4519453048706
12.4512266038917 31.4876022338867
12.3412459798159 35.3515090942383
12.1064882284682 36.5186042785645
12.3513457905873 28.8555297851562
12.3766072756767 31.0243549346924
12.4435497816637 34.2439422607422
12.2419000523118 32.1360740661621
12.2591162836026 24.1694469451904
12.2177578064848 28.3624248504639
12.3822287754355 35.2605285644531
12.3900334169641 21.2852268218994
12.6978772052837 39.7454643249512
13.0303811357585 27.2786655426025
12.310017950911 37.7152862548828
12.750602109178 34.6429824829102
12.7512882536669 37.4368171691895
12.8637836498059 26.2874546051025
12.3738765152858 26.9825000762939
12.796513734788 30.3444576263428
12.5169927599028 24.0510787963867
12.7128639591982 20.6389179229736
12.5987537530497 23.0644245147705
12.1952808640552 16.8568305969238
12.5530225390302 15.163272857666
12.5062432482619 27.0323066711426
12.6114028563004 30.823127746582
12.6773964449398 32.0504951477051
12.2169915031101 21.6625556945801
12.9190563938387 21.5226345062256
12.4517491449431 37.8102035522461
12.2807506835866 27.5346527099609
12.50266973715 12.2980928421021
12.2346228581068 12.0073013305664
12.4217359130512 19.5167636871338
12.489960456923 20.8637237548828
12.5927347835541 22.8959522247314
12.4584808557306 25.8077907562256
12.4996337268683 27.1801261901855
12.8433878237509 30.1903209686279
12.691554594025 31.419116973877
13.6842839205492 25.7060928344727
12.8081394863397 29.8876781463623
12.7392120157455 21.0884017944336
12.384217194096 15.1829319000244
12.2318363681654 12.1842355728149
12.2822614483581 19.3769035339355
12.0322741652391 8.63353157043457
12.2135268426562 13.9200859069824
12.4655835355458 25.8473987579346
12.1109183222325 24.2158336639404
12.5209722009484 18.913236618042
12.4582586429239 14.3103494644165
12.4177811673145 29.1655769348145
12.2666772268393 22.6390190124512
11.8957262385436 20.1537342071533
11.8260691561243 21.6927490234375
11.6352505212077 25.8709907531738
12.3823832150796 12.6355772018433
12.5356680042634 27.7759819030762
12.23004133494 37.3366661071777
12.7879522251319 12.5631456375122
12.5873460015337 15.9877328872681
12.5869000578195 42.7602500915527
12.2329942485087 28.5990676879883
12.15424495739 15.9194164276123
12.9138974808668 14.1324996948242
13.1802187290477 24.6509799957275
12.8158329369975 24.643346786499
12.5985121002359 24.2598094940186
12.7966180461664 28.4899024963379
12.8823831714112 29.1950073242188
12.6320449992045 16.9602031707764
11.9049664457459 21.5138320922852
11.7441833683504 24.4488124847412
12.4795407231171 33.2584915161133
12.0194084373736 26.3015804290771
12.1206593524904 33.3972625732422
12.201714280066 42.6794128417969
11.9045383393451 23.4752883911133
11.9365354995688 29.0495891571045
11.9396286699337 29.9764842987061
12.138222500793 22.4327602386475
12.4759505408039 27.3949737548828
12.1810324130979 30.6941432952881
12.3800078010152 43.3807754516602
12.2037888886708 30.5802192687988
12.5345463338636 33.533863067627
12.3295294245898 27.674919128418
11.9630779710558 13.540454864502
12.3298633443548 36.2606582641602
12.5792499178068 31.5443115234375
12.4520156283514 34.5343055725098
12.5562855797382 24.8160743713379
12.3256299798127 22.4644107818604
12.6053418956887 23.608434677124
12.3288249366426 33.506046295166
12.704993459989 32.3207092285156
12.3390916748184 32.6079597473145
12.4954357712262 26.2204551696777
12.6065612081441 34.7922439575195
12.9822505067271 37.6995658874512
12.6873806701219 32.2751770019531
12.457846706797 44.6820297241211
12.1849396453404 38.6062126159668
12.4457330854003 43.7226943969727
12.4556826410732 35.4527206420898
12.7873559320437 46.2848701477051
12.945154336476 37.9809417724609
12.3368290564152 39.4109802246094
12.6562419820669 36.2311630249023
12.6214505251356 30.9404296875
12.5956006300791 36.2688446044922
12.6801759725316 29.1108436584473
12.7034810596874 31.7459201812744
11.7504869597515 45.0961265563965
11.9932194837473 47.760570526123
11.9547257011664 36.3736000061035
11.9178992524563 25.711067199707
12.1443652296399 31.4549350738525
12.2632691329375 37.0379753112793
12.0932402737691 34.7735862731934
12.401790718329 35.6565551757812
12.1009744828079 51.5616989135742
11.270786085889 30.6284675598145
11.6451080002369 17.4788684844971
11.7920436726051 34.0270118713379
11.6009094713766 25.4974746704102
11.596403548417 30.7080936431885
12.0751981230303 37.4078102111816
11.5062070459738 34.014347076416
11.4618901805722 33.705207824707
10.985005125983 43.6373901367188
11.2707963112695 25.1005973815918
11.3789907980511 20.8488616943359
11.3922947189326 30.1779613494873
11.1596608403232 28.5529804229736
11.1201108549688 18.0522155761719
11.01433438529 23.8267364501953
10.9832679079193 14.1284484863281
11.2589352856877 6.68509244918823
11.629868001777 20.2384204864502
11.5824531588172 25.9375305175781
11.600205958268 2.6777491569519
11.1905021407319 17.9627208709717
11.2710682387819 7.72939968109131
11.7641416755981 22.2244930267334
11.487732573592 12.2128610610962
11.5079532498896 22.6036891937256
11.4489005354117 11.6331195831299
11.0167061971045 24.9729824066162
11.0119783142492 12.0077924728394
11.426115787444 16.3594989776611
11.0550466449207 7.60408306121826
11.5827018077057 33.6391792297363
11.3106819928593 27.2777996063232
11.482432673187 12.7781219482422
11.6183572091934 28.6357688903809
11.3332790944539 33.3141479492188
11.4432074905625 23.5736789703369
11.4404846962898 19.5374183654785
11.5615060967449 22.7048091888428
11.2246065146347 26.5071067810059
11.1538644345639 14.8946685791016
11.1163346324095 -2.40636825561523
11.2469890623986 21.2515525817871
11.1189334218266 10.7951555252075
11.5221725767876 14.8501377105713
11.1610826429149 12.7104434967041
11.2654082956256 17.6275730133057
11.094420479998 9.89811515808105
10.7660735405302 14.8890972137451
11.2966322318352 8.35283756256104
11.7454336167775 7.94933271408081
12.0890550412476 8.51599884033203
11.6471913335691 14.9627742767334
11.8263624278185 5.31946706771851
11.2898181609187 19.674373626709
11.6176781369439 9.08187866210938
11.3419889809971 0.158298626542091
11.5765206640332 10.9853296279907
11.329220204543 13.3206834793091
10.9923434553219 20.8547286987305
10.8442106509833 10.6683645248413
11.3227745357165 8.13725757598877
11.3281611591167 3.62929177284241
10.9130433156669 6.40199375152588
11.0266450457828 7.03457117080688
11.2935948487318 21.9361400604248
10.8886059872027 4.20063447952271
10.9939696567144 4.96497297286987
11.2104689628742 1.93629610538483
10.8469537698836 -0.00259468308649957
10.9002489089247 17.1233291625977
10.9551141626062 11.4393186569214
11.0444069441035 11.9148483276367
11.1884071135213 9.41384029388428
11.2172130943614 -1.1291561126709
11.1392918318796 8.12845706939697
11.1519189916404 4.93071269989014
10.9071045592379 15.5685577392578
11.0760403239265 11.6666927337646
11.4593981606673 1.76351356506348
11.6663870569394 -3.55147004127502
11.0809869883372 -3.42751574516296
11.1250377068939 -3.60444355010986
11.4159656696133 4.10054922103882
11.3758123742726 -10.2274923324585
10.9667871296644 4.53514194488525
11.272048081649 2.60710287094116
11.4840471828054 11.309455871582
11.1617642166289 -5.15383100509644
10.9656072348407 -1.77202820777893
11.3579433711359 3.22301244735718
11.0313400394981 1.32682931423187
10.9751448295542 -8.05972194671631
10.9847707537655 -2.49826884269714
11.0541948779448 1.9446713924408
11.0831515868646 2.95602893829346
11.0290358596572 8.11813449859619
11.0035898129709 7.97873878479004
10.7822015715403 6.2238564491272
10.7925546866204 -0.820153594017029
11.2547773901569 -2.07489728927612
11.2756212254252 2.8070228099823
11.5781956762878 -5.8692307472229
11.5155440770826 2.97796535491943
11.2984635710768 12.3061408996582
11.4012860924704 1.12305152416229
11.4085538957603 4.79397630691528
11.2825337348935 12.5434093475342
11.3698640441044 10.0071592330933
11.4859308424018 3.76141166687012
11.3868220765921 0.106843151152134
11.4240082070321 11.6112957000732
11.6051100627426 11.2182588577271
11.529358839649 17.2976360321045
11.3251238120264 10.2638826370239
11.5241198316864 -2.26190710067749
11.4789621130034 10.7891235351562
11.4387345588011 12.4121446609497
11.7217917910793 19.647102355957
11.42442430039 9.3208065032959
11.8596481864756 4.61979246139526
11.1576017383317 -2.22286033630371
11.2920577486624 0.262306541204453
11.7093863891881 -4.88831758499146
11.3191425106018 4.44595956802368
11.6521629237556 -4.71338367462158
11.7385541359286 -1.8729966878891
11.5080877997776 3.64028286933899
11.3007699823176 -2.1374888420105
11.1539917097022 2.30217695236206
11.2930121039903 -14.895435333252
11.1136552725169 -2.75902032852173
11.0705685617253 18.8742618560791
11.3328699776196 11.8667373657227
11.4193950647644 12.9103012084961
11.265458029208 -4.53863906860352
11.2875703554097 2.34574699401855
10.8149137108666 21.7133045196533
11.6634674531433 3.2784435749054
11.8440415171255 -4.2241907119751
11.37566206051 -0.40449333190918
11.5391778939108 5.9300217628479
11.3431253481317 -8.93419170379639
11.2857506471319 7.87840890884399
11.5494735677356 8.5450382232666
11.4195820586998 -9.51742076873779
11.3704988342365 2.55008578300476
11.2024725700394 13.8472633361816
11.1484054572731 4.56699085235596
11.4450872220476 3.71507859230042
11.3553050528063 8.22861289978027
10.9090459546613 21.5844135284424
11.0042450073441 14.3265590667725
10.9331672876525 17.2813587188721
10.6298404372111 14.7267112731934
10.7099720255732 28.6958980560303
10.9417161558409 30.6211185455322
11.0010524034201 22.0987300872803
10.8752246637437 19.8764801025391
10.5703182334275 12.5481653213501
10.6550985557454 6.32255363464355
10.6093233378408 15.2685708999634
10.5105971323835 12.6365003585815
10.4658627162288 24.2673435211182
10.4249899389026 5.12087678909302
10.3962540220655 19.6852474212646
10.2314792588736 18.9838409423828
9.86385506473346 5.05477046966553
10.3903932920785 24.0708198547363
10.1580855287125 19.163387298584
10.3606349023823 16.918872833252
10.5300355102048 16.1280384063721
10.6031591074993 7.22015619277954
10.2110238722219 7.1500039100647
9.96224566142085 13.2127990722656
10.4414001398488 0.325384140014648
10.4495490566599 8.81594753265381
10.8685859023099 16.1448822021484
10.8199148687386 14.2357788085938
10.6792335587561 -1.28792977333069
10.6968939665661 11.0776395797729
10.2014932648674 -4.04728317260742
10.3995958027027 3.13990592956543
10.5689679514732 0.85993093252182
10.2961044185662 6.52853107452393
10.3004025268639 6.46612119674683
10.6915876417003 13.0732679367065
10.269493860115 12.9042768478394
10.3015661650832 -2.13681411743164
10.2426468841291 14.2641944885254
10.2328943927506 8.672607421875
10.3539174435976 4.71012687683105
10.566576966888 5.7050347328186
10.4361587343683 -0.870619893074036
10.5717877107994 6.81085968017578
10.6423934064197 -7.56915855407715
10.2457488898564 4.53406858444214
10.440762851907 -6.31249332427979
10.5452795168197 -10.9067401885986
10.160761159797 5.08212900161743
10.2090240770632 16.4125385284424
10.4456291284035 17.4874134063721
10.4952547098904 10.8113288879395
10.3002572574932 7.0187406539917
10.1127055908876 0.533107101917267
10.1574213165926 -9.81167221069336
10.3591014474777 -21.6387481689453
10.1245242521182 -16.0392513275146
10.1998939339036 -20.3227214813232
9.91089410927046 -15.9140472412109
9.67247197498393 -19.8238430023193
9.74288532852178 -9.97817325592041
9.77915259938821 -1.53032732009888
9.94557414833522 -6.99090576171875
10.1285878980764 -19.9406032562256
10.0033079856979 -18.8708152770996
9.93163909450203 -17.6576995849609
10.0710688062502 -20.3201808929443
9.8908677640571 -9.58223152160645
10.1801068151592 -9.42166137695312
9.98086109301283 -7.07953405380249
9.92360535666627 -11.2484645843506
9.96909933924426 -18.4548950195312
9.92605826771108 -28.6891403198242
9.6239242001718 -24.7139873504639
9.45257573244831 -19.7049121856689
9.95197774065572 -15.3188028335571
10.0880672739393 -19.7490730285645
9.87008790179552 -20.7518787384033
9.75462728521904 -9.09693622589111
9.91133906087387 -18.5675792694092
9.86222871956035 -27.5371494293213
9.91677506404334 -18.7317409515381
9.87722277335783 -33.5545425415039
10.1301427022199 -27.8841495513916
10.0926981326117 -16.4048919677734
10.337956358203 -0.323700755834579
10.1563860923323 -6.28057193756104
10.360914098135 -20.3046951293945
10.4271613214037 -27.9130039215088
10.1346175915467 -28.986328125
10.1855984323224 -30.5377960205078
10.042325489384 -31.964542388916
10.3622777235025 -28.7198734283447
10.21732403902 -14.3446760177612
10.1456408486827 -26.8592128753662
10.3713312538741 -25.2603206634521
10.0610897793515 -38.4188957214355
9.96701715243044 -37.6417961120605
10.2062146919345 -26.9452953338623
10.3490264038019 -22.0198001861572
10.4557771549415 -38.0196380615234
10.1410272552852 -15.3100414276123
10.1435184239215 -21.4620819091797
10.2979816686374 -12.9598226547241
10.2448162404262 -22.9970169067383
10.5152368667545 -22.2977390289307
10.4883290102711 -14.123405456543
10.8203921624588 -21.3631000518799
10.9224209821113 -24.5052795410156
10.9335979562378 -19.9659538269043
10.8530093876714 -0.211161255836487
10.9119633677087 1.5700855255127
11.0350730240296 21.1118202209473
11.0786451066092 21.2341365814209
10.6132121443562 26.7687358856201
10.9788864221105 20.9568176269531
10.9514791867633 15.7530269622803
10.868216059842 -0.918976426124573
10.8134675978195 9.88142108917236
10.8842355454088 3.96194362640381
10.8867956312458 12.7041730880737
10.8028556804673 3.5907096862793
10.9517984359416 31.7792587280273
10.9768803271316 10.1409673690796
10.8977673127986 8.94301414489746
11.0909677880215 9.61678981781006
10.9722967683073 2.68211221694946
10.7241671288734 20.4452075958252
10.8550202595483 -1.29182493686676
10.7517524615993 1.63276064395905
11.0831746258834 11.5918664932251
10.927555104302 -11.3631248474121
10.8321611756127 -7.97091102600098
10.9073333965699 4.65998077392578
11.0431177671335 10.0054759979248
10.7590641929376 4.20933198928833
10.4348430592037 8.6668815612793
10.739462211111 -1.1225334405899
10.661596430914 -3.89659690856934
10.7778834540104 9.66195011138916
10.806098559203 8.27063655853271
10.9282099231163 14.3728609085083
10.9581829057306 5.52027940750122
10.8374593292578 10.239649772644
10.4680925060711 21.5438442230225
10.3453774509355 17.359884262085
10.4337595744341 29.9997215270996
10.4966525686318 10.0346546173096
10.7236514847718 18.9836044311523
10.6154697265412 22.770393371582
10.7383116119961 20.5111865997314
10.7190641261067 11.3525247573853
10.966844048366 4.33359479904175
11.0226599121129 12.5090026855469
10.8961485409488 15.2749481201172
10.7638722087582 8.25541210174561
10.5992572146312 13.7175121307373
10.7127168356802 24.2130699157715
10.8200566539915 8.86942577362061
10.8032126695837 13.847354888916
10.7480040265281 32.2305717468262
10.6313682468696 16.4611377716064
10.6458823489564 20.5192203521729
10.6208027456429 6.22808170318604
10.6110459123046 6.77275228500366
10.6466170689222 14.6735620498657
10.3322502357761 13.111611366272
10.371608014964 11.2970905303955
10.382291272725 32.895580291748
10.5395440230678 23.5550556182861
10.7351784712177 40.1983451843262
11.3956137701595 35.1445732116699
11.1668431859839 26.7342376708984
10.8840638777787 10.4753589630127
11.2175675619375 -2.98295831680298
10.7063329936659 7.03067302703857
10.8727995026783 10.3654766082764
11.148096919912 15.2206649780273
11.0771176359301 22.4789085388184
10.6351539119647 23.8129291534424
11.0212308853045 29.2098407745361
11.0243492245174 1.56542217731476
10.7585417797818 -0.514435470104218
10.7781663926107 17.5311241149902
10.5885059766121 8.1068058013916
10.8349567936075 11.3491325378418
10.6097381103713 10.3777351379395
10.7530988456256 18.5618324279785
10.7483064093167 11.4809265136719
10.6166058861348 5.67256021499634
10.7516214739575 10.617504119873
10.6855383872435 -4.07390165328979
10.5484919371477 4.54703712463379
10.7988837905235 26.4556121826172
10.9176981025665 5.55444145202637
11.1671719433442 5.82689571380615
11.1170652410671 18.1480979919434
11.6419029760438 6.99215698242188
11.3954316824949 11.7911672592163
11.1966456347956 18.1999244689941
11.3499201720912 20.8889942169189
11.3870322035482 16.8962364196777
11.4438966122725 14.3358612060547
11.3995693580017 12.9695615768433
11.3363775012127 13.0089921951294
11.8957867634372 1.72359013557434
11.2467357278239 1.30020308494568
11.2034681110774 15.7729539871216
11.1913466543696 2.70147085189819
10.9562769365364 12.6390161514282
10.7109944754894 16.9741840362549
10.892950385347 9.84889602661133
10.6599724858878 30.2628021240234
10.8536997539141 11.7235069274902
10.9797774722232 10.0681390762329
10.9219961935767 10.3066930770874
11.2744336977832 7.39543151855469
11.1625119007258 -2.10826349258423
11.3648943044713 -5.37049865722656
11.2151251020544 19.0580673217773
11.3553051510403 11.970419883728
11.3252394162528 8.64332866668701
11.0153118648951 28.0239372253418
10.9960591198632 11.8762216567993
11.0435886327919 -12.8209180831909
11.0573039839092 -29.4976711273193
11.0485919915594 -1.67617511749268
11.3415952763598 -52.7736740112305
11.2909330141961 -54.602352142334
11.1329536513501 -44.92529296875
10.9746397184367 -27.9256134033203
11.0751441247678 -44.0029144287109
10.7234292507499 -55.4565963745117
11.000455057158 -58.6939544677734
11.2977799410614 -46.3775482177734
11.3910301193665 -35.9139518737793
11.2165616515238 -43.3555488586426
11.3674856737664 -37.0482292175293
11.324678634454 -48.9576377868652
11.3248466664251 -43.1747627258301
11.1978366162932 -54.8177947998047
11.0713652308975 -59.1993751525879
11.1573167520879 -60.9836120605469
11.0552343969355 -49.9351005554199
10.800534814522 -60.8595008850098
10.7865046178112 -49.5527496337891
10.542170239079 -55.5166435241699
10.7791432226003 -48.3605422973633
10.6875768197564 -30.0276012420654
10.7583372855713 -46.6623687744141
11.1418955085949 -50.1637687683105
10.917803595778 -26.7291965484619
11.0333389716958 -9.73623180389404
10.8294544356014 -26.8206653594971
10.7760657542794 -17.5255126953125
10.857144281297 -38.2115440368652
10.98313044454 -29.0349521636963
11.2972915528565 -54.1312980651855
11.1059826898955 -49.8529777526855
11.3719265028239 -54.2466697692871
11.0587988218462 -74.0750885009766
11.227981321257 -55.9546279907227
11.1003624734341 -106.895515441895
11.0899124939431 -87.5545806884766
11.1013814654469 -106.196395874023
10.9989908113624 -107.343078613281
11.2972866614591 -117.696067810059
11.0338940309998 -121.47021484375
10.9878457654562 -95.872673034668
10.926708478431 -102.143341064453
10.6324349262785 -87.74853515625
11.1597195117406 -80.9782180786133
11.103812536919 -74.9724884033203
10.9633323034385 -80.0863037109375
10.7107716489981 -87.5569534301758
10.5868652909613 -59.0469665527344
10.9356509801148 -80.9165649414062
10.9171578115059 -69.5120849609375
10.9895394576367 -70.1427001953125
11.041334327665 -69.4634475708008
10.7881140919947 -73.3124847412109
11.0259067641492 -85.8177261352539
11.0482372082561 -82.5534057617188
11.1490038240903 -76.4366989135742
10.9198475047104 -89.8977737426758
10.7601230345824 -81.3894348144531
10.9618764005882 -87.6800155639648
10.8461205240232 -72.4706649780273
10.8762385264675 -78.50439453125
10.9418113459064 -94.8880157470703
10.9134271470916 -58.1136589050293
11.16153481714 -74.4937286376953
10.9107664489144 -70.0765533447266
11.2467470433803 -71.6891632080078
11.2935494300298 -74.9226684570312
11.122900254612 -80.0985794067383
11.0149537869791 -68.1195907592773
11.053225574313 -77.5892333984375
11.1256983959651 -70.7460861206055
11.1425312594036 -70.4586868286133
11.1506324315674 -73.3591766357422
11.326690904536 -92.9678497314453
11.3472618346142 -75.5833587646484
11.4577242313285 -70.209114074707
11.3868883951124 -69.4860687255859
11.2019813113653 -103.216499328613
11.4547783089609 -113.999351501465
11.3409870839818 -85.1020126342773
11.5521987549126 -77.1670150756836
11.4142042317958 -93.0950088500977
11.4806680571998 -86.7719497680664
11.7315285176348 -68.7513275146484
11.4517314645638 -97.0020446777344
11.5092853647338 -72.2807006835938
11.1653393601453 -74.0515975952148
11.4684415735991 -85.3610153198242
11.4672184507433 -81.2539520263672
11.4403357439062 -100.005882263184
11.6310977967227 -67.8322067260742
11.6049672579857 -54.3443031311035
11.3478817687736 -77.9518737792969
11.4243937867207 -57.5790748596191
11.4921175774838 -73.1366424560547
11.3885858021293 -85.8827438354492
11.4988331571223 -74.4672088623047
11.6973230883612 -69.5640258789062
11.3196484468818 -63.8457679748535
11.2844399775185 -74.4970550537109
11.7699186685209 -61.3991928100586
11.4017106636946 -76.4672927856445
11.8062644129852 -72.8066864013672
11.8149267234138 -74.5250015258789
11.5805075985065 -101.791709899902
11.5601064241366 -93.6238632202148
11.5996949701182 -60.1938171386719
11.1771681610859 -56.6655426025391
11.4246088725353 -68.3602294921875
11.4488689659337 -86.46142578125
11.6521362804384 -55.5616912841797
11.5628613836609 -61.4827117919922
11.5863501051328 -85.3691711425781
11.4378550844917 -97.8081665039062
11.5435536071896 -90.7329025268555
11.3549153906603 -98.3194808959961
11.5664178465627 -65.4505615234375
11.6379538386268 -83.8656234741211
11.4895121783704 -62.9150199890137
11.4861964328857 -64.5544052124023
11.1844503320177 -62.9791488647461
11.1267092295253 -67.8578033447266
11.2840845503512 -98.7099151611328
11.0511536027854 -82.0563354492188
10.8278299026398 -83.7778854370117
11.0745594037156 -97.600715637207
11.0677231108911 -113.65283203125
10.9245523228565 -86.7940521240234
11.0743485584846 -84.5681762695312
11.065834257214 -75.0521774291992
10.9091512321896 -73.9953536987305
11.0756867044694 -53.533992767334
10.9735879466747 -42.5809745788574
11.036040223084 -56.1223297119141
11.0622523737314 -57.4719276428223
10.9033598270227 -55.9387359619141
11.0704499315265 -69.6071548461914
11.3974001286613 -53.3408470153809
11.2975531632886 -73.8980331420898
11.5977985741946 -86.6341094970703
11.570503249518 -75.5164413452148
11.4653860736367 -60.0166320800781
11.3410331389432 -63.5772666931152
11.2322016441669 -67.9804077148438
11.2107691758951 -51.4372749328613
11.1193484875001 -63.033016204834
11.3094323637906 -51.4108467102051
11.3151799317189 -65.6204605102539
11.0729911619952 -56.4022483825684
11.1110183344743 -55.8253974914551
11.2749976712678 -65.4572982788086
11.2053657996138 -69.314208984375
11.3239492242042 -74.724494934082
11.1084670730773 -61.5350112915039
11.3496233965401 -67.4107208251953
11.4615355785978 -69.999626159668
11.433667651644 -61.8589820861816
11.471433568388 -54.453010559082
11.1603252598939 -45.3918037414551
11.2813260987599 -70.2243881225586
11.2881192197789 -45.6529159545898
10.9150030783546 -52.2511215209961
11.1572177864868 -38.4423370361328
11.105252483576 -51.9734802246094
11.4517671048828 -38.934757232666
11.1998581850883 -34.1535911560059
11.416731963918 -45.568302154541
11.4480714156393 -53.0091323852539
11.4094069416939 -64.5114593505859
11.2834744528668 -66.6355133056641
11.4887033980252 -61.7752456665039
11.3382297022166 -53.7299766540527
11.2549252809966 -38.8050003051758
11.7141710265078 -36.3887634277344
11.1974926467637 -60.6597633361816
11.4375615989288 -64.7840270996094
11.2820979981539 -44.8459320068359
11.3450815264493 -59.4962692260742
11.2805372524415 -68.1621322631836
10.9239915952483 -73.1250534057617
11.2143053205442 -61.631275177002
10.7400070268166 -68.0773010253906
11.0386605203845 -66.9596099853516
10.7124160874521 -48.1794242858887
10.6906980227733 -54.5732345581055
10.8993884867047 -42.5425148010254
10.5489699993578 -39.5337677001953
10.860923072574 -36.9972152709961
10.9425451323545 -46.0218658447266
11.3110011723796 -37.0894622802734
10.8641090939333 -32.0789947509766
11.0428536203769 -43.146183013916
11.1191921303123 -38.6689910888672
11.0516098778899 -45.9873733520508
11.2111072736372 -59.2115097045898
11.2714317801782 -43.5102920532227
11.4426022925763 -37.3151702880859
10.7831144322628 -40.8715286254883
11.163698854196 -39.5482444763184
11.3783192367424 -26.7472991943359
11.1812807619329 -31.7980804443359
11.3815072202479 -41.6604118347168
10.9788097041801 -29.6643199920654
11.3032440660636 -48.2686576843262
11.1652536773165 -55.8821830749512
11.2862558698161 -55.4372825622559
11.1768550765011 -47.2963180541992
11.5100155825607 -57.2376708984375
11.3674025201423 -60.0475730895996
11.2865451772657 -56.5562400817871
11.1312215635839 -56.4071273803711
11.2432186513279 -44.2214050292969
12.0854009899182 -58.292667388916
12.2584033986455 -57.5251998901367
11.9086283896491 -39.9696350097656
11.4203113571939 -42.6261863708496
11.4631833551805 -30.3558673858643
11.6777638846883 -40.4099159240723
11.4583336561064 -34.039234161377
11.6648777604607 -47.9257698059082
11.3795870891297 -41.1292495727539
11.2188416813746 -49.9900245666504
11.211272115449 -56.7155799865723
11.6245176579968 -39.7708129882812
11.364626442347 -41.6365165710449
11.2289424635285 -48.4837951660156
11.5532480992038 -41.8208618164062
11.844224416856 -31.9818878173828
12.0180366130796 -37.9816017150879
12.0211005561698 -25.7022228240967
12.1280089199319 -38.6334457397461
12.0566099856752 -53.2422256469727
11.84074017947 -47.6578025817871
12.0817621096828 -44.4788703918457
11.913776953006 -52.5745124816895
11.9534296059923 -42.395881652832
12.2669103537714 -43.3078384399414
11.8708740274602 -49.1525115966797
12.0943856571014 -41.8232727050781
11.9257317944363 -44.0641593933105
12.0151457369006 -35.496696472168
12.2482696775338 -33.2837791442871
12.2319538180568 -45.9269714355469
12.083447026865 -48.5084762573242
11.8235198152578 -39.7406616210938
12.0903309225821 -37.2421875
12.2152727538258 -53.2633666992188
12.073598235647 -39.6204032897949
11.8637107313935 -41.3506355285645
11.7319120278512 -40.0124664306641
11.8143999283391 -25.5064582824707
12.0218197729551 -38.2589645385742
12.1182194792997 -40.3202133178711
11.8513990041796 -44.2859764099121
11.4418538939 -44.3599090576172
11.7152481967255 -37.5708122253418
11.9068259078646 -36.6807098388672
11.8145192408401 -46.9528350830078
11.7673021722672 -49.8917198181152
11.2726342887852 -35.1850128173828
11.5455528899441 -54.7422370910645
11.4740568304996 -42.761791229248
11.5588300826612 -65.2081680297852
11.1638373379914 -61.4128799438477
11.3302754551186 -71.9904098510742
11.5372287287705 -70.3944091796875
11.3970214271972 -69.9108734130859
11.0107898144978 -62.0608215332031
11.0419708154093 -72.3004608154297
11.3239571906912 -51.9299087524414
10.8100604268285 -66.5865173339844
10.5847485737671 -52.2521057128906
10.6380702329771 -58.9377975463867
10.7828252524974 -65.2179794311523
11.1090011986253 -61.1211242675781
10.7736394511933 -64.6004104614258
10.7079509786376 -74.2170867919922
10.8523818085912 -71.3562698364258
10.9032203743551 -62.898120880127
10.8798291106269 -73.0189590454102
11.289169169953 -64.669807434082
10.9272783906064 -64.7055358886719
11.0116892540124 -53.4555625915527
11.287603422858 -67.1931076049805
10.9168894850863 -62.1305999755859
11.0162121633112 -58.3121452331543
10.8668129730517 -60.1077499389648
10.6052343898946 -68.4398727416992
10.6167847617119 -69.8591842651367
10.672774185898 -63.4328231811523
11.0610639817334 -63.4991912841797
10.9604841545972 -70.6545333862305
10.9138783357614 -70.7612991333008
10.872463707708 -62.7763175964355
10.9035107773508 -64.7317199707031
10.7259494400342 -60.7694931030273
10.6977632637861 -49.4515724182129
11.0134816131 -67.4780197143555
10.8455272148683 -64.9178695678711
10.7444856694922 -70.3721771240234
10.7168515474886 -58.1636352539062
11.092668216707 -52.829517364502
10.7678008605109 -53.8523979187012
10.8581497232841 -58.7867813110352
10.6836115639204 -49.6134262084961
11.0636977367198 -69.5799560546875
11.2453117378485 -45.7936935424805
10.9677768529557 -49.3443450927734
10.7884098898397 -48.5842666625977
10.5219969234581 -43.4248008728027
10.8037712793666 -47.4549560546875
10.6175285598045 -50.7383460998535
10.7802677105491 -43.2868232727051
10.5633613163918 -57.3180503845215
10.4881549318238 -47.4951171875
10.8009465531618 -43.3083763122559
10.7649423747946 -37.0268936157227
10.6164799325447 -50.9653129577637
10.5225520907127 -41.1254997253418
11.3662516529571 -44.4052543640137
10.7149071850795 -45.6844024658203
10.5221426016655 -43.9352493286133
10.137769950935 -59.4760360717773
10.3160284415319 -62.2020492553711
10.1259257796842 -52.9336585998535
10.3146781327626 -50.4750671386719
10.5599797090598 -65.1614685058594
10.4485921898729 -42.7536163330078
10.7996829938578 -39.4434967041016
10.9169005440993 -47.189094543457
10.6142905269694 -53.325855255127
10.683333966983 -26.0407657623291
10.6072756983015 -35.8419570922852
11.1052512833426 -49.1449584960938
10.7422131885571 -58.4546699523926
10.8337362336502 -63.5189933776855
10.6477901012727 -50.0474548339844
10.9238057100796 -66.0306015014648
11.0344893077377 -64.6021041870117
10.7267045904688 -61.825138092041
10.8075004290582 -74.2665405273438
10.7195596783035 -61.7698402404785
10.5965190846989 -69.2055740356445
10.6831549203353 -61.7114486694336
10.5875266104616 -60.9203720092773
10.7388855410667 -55.1612739562988
10.714771910798 -57.4765319824219
10.7359857097435 -53.7486724853516
10.6894309936598 -50.372631072998
10.9397605115507 -60.5271301269531
10.8461816933588 -66.0389709472656
10.7922477985287 -55.9922027587891
11.1124236585815 -49.5510406494141
10.8994054496825 -54.0688247680664
10.9979570673818 -58.2886276245117
10.6424223714194 -50.853157043457
10.6381203314257 -37.8520088195801
10.6501598750455 -41.057544708252
10.6041319554669 -53.189208984375
10.598090814521 -62.1705284118652
10.486685730148 -64.370002746582
10.6819068666999 -52.5630531311035
10.4758133767683 -55.1580543518066
10.5997810954966 -52.5712585449219
10.8446644335133 -60.7189750671387
10.8842908208219 -57.6895790100098
10.6481748844157 -68.144645690918
10.4795045791317 -56.2998085021973
10.6462625734514 -52.6746025085449
10.6586990314178 -61.7895393371582
10.6946688983568 -52.5199966430664
10.9259727795977 -74.2757568359375
10.7669266996435 -79.4041748046875
10.7344862382503 -64.0048980712891
10.8121961237279 -56.2334365844727
10.6684533732109 -63.5262184143066
10.7134415485564 -55.3630867004395
10.7240481360891 -56.7623481750488
10.8168605813394 -64.1378860473633
10.7204878516925 -63.809986114502
10.8993862597064 -104.025520324707
10.6777711769971 -67.6052322387695
10.4739286478349 -70.3263854980469
10.5666053256191 -72.2246551513672
10.3995232753102 -62.6570777893066
10.5412474796713 -67.2808303833008
10.3584885538112 -58.4078712463379
10.7265731311802 -70.7674789428711
10.6745577529014 -65.0489501953125
10.4877147326941 -61.1050796508789
10.5424600043147 -63.3622512817383
10.8065385101593 -53.5629119873047
10.9675932726576 -60.9548645019531
11.0133171170185 -48.8934440612793
10.685254969578 -44.1194610595703
10.6372097064793 -71.513069152832
10.43739500371 -55.9972953796387
10.6235004487073 -60.6374855041504
10.7215342353545 -53.8765144348145
10.9730415883299 -51.5577278137207
10.8758657872151 -57.8469429016113
10.4873589484986 -59.7846260070801
10.1744653179763 -58.2952690124512
10.4648797002108 -39.8517303466797
10.4519919361632 -62.7531356811523
10.5006116877656 -56.5809745788574
10.2618602242099 -56.8655128479004
10.4556997650378 -53.9382629394531
10.7112816840054 -50.1492042541504
11.0857317169766 -57.285530090332
10.8901038025256 -56.4660491943359
10.6346316298725 -55.8669624328613
10.4079523502479 -61.4919624328613
10.516251249835 -59.2867164611816
10.4220654681859 -60.1315155029297
10.5108906867963 -51.4194831848145
10.4073028520179 -57.6103858947754
10.389978608059 -52.3580513000488
10.285365288837 -63.9624290466309
10.3231234216868 -57.053035736084
10.3295944214167 -58.6256790161133
10.4387067269331 -63.8098754882812
10.3414277055118 -55.4401779174805
10.6467731332166 -57.5119667053223
10.6746867422838 -56.1846122741699
10.5356866480052 -64.1486892700195
10.5321368073128 -55.2226486206055
10.4365373961757 -60.2708053588867
10.355337555337 -63.3227882385254
10.368845949566 -59.7466850280762
10.4187454171138 -54.9621887207031
10.2992843549189 -62.4535980224609
10.4558325314164 -64.8042144775391
10.2763090002082 -56.6979675292969
10.3506607463714 -60.9512901306152
10.8200502985618 -55.490306854248
10.6764879762942 -55.379810333252
10.5378588837405 -64.8330078125
10.3691798447784 -62.3359680175781
10.5524974616043 -64.8518142700195
10.4153959432505 -60.655200958252
10.4593606087925 -64.4277114868164
10.4548335683924 -60.290340423584
10.4323274305348 -64.2868347167969
10.271328133094 -61.5289688110352
10.6221177710946 -64.2646255493164
10.3659565851093 -70.3667221069336
9.86565395082368 -58.1733283996582
10.0434513656798 -62.9095802307129
10.144036783958 -67.9120635986328
10.1649025838243 -58.6440925598145
10.0882912270493 -69.1264953613281
10.1016039959242 -58.8106880187988
10.3958918043928 -53.1315231323242
10.1117889439595 -66.5481414794922
10.4829128846815 -61.6392211914062
10.3438500800738 -67.8203506469727
10.3194153797621 -67.1419677734375
10.4051690591949 -69.9930191040039
10.2121362776648 -59.7733955383301
10.3079118511976 -67.3352203369141
10.3864240162233 -62.9838600158691
10.287910253822 -63.4880180358887
10.2149077223541 -61.7031593322754
10.4627896113537 -74.1447677612305
10.4053424691516 -63.5791854858398
10.4227178303534 -67.344108581543
10.3062270961191 -62.8760719299316
10.8543470714806 -63.8467864990234
10.5702891502191 -69.3394622802734
10.6164044012676 -65.7323303222656
10.7127839283988 -61.0278701782227
10.5277960976033 -68.6762771606445
10.7082121933918 -63.8206825256348
10.6486208702044 -75.3923568725586
10.7817315629748 -73.2559127807617
10.6235885481302 -71.3444137573242
10.6756306642515 -59.5774536132812
10.7577734378439 -75.9672775268555
10.3507534195429 -71.58056640625
10.6499441495582 -61.6910057067871
10.4204847619465 -56.5301322937012
10.3378649236376 -72.2344741821289
10.1523341673739 -68.5371627807617
10.1658646489142 -67.7204284667969
10.0294396015722 -71.4121475219727
10.1828567484092 -57.5760269165039
10.1514433303331 -67.9902572631836
10.2346072621658 -74.5514984130859
10.2517384958471 -66.4777221679688
10.36331984423 -70.2501373291016
10.2204509360494 -70.5335083007812
10.4886509856259 -79.8432006835938
10.2911424272751 -68.8037414550781
10.174853884885 -91.7716598510742
10.2749662946645 -58.8624954223633
10.1342466476144 -54.6966094970703
10.2706307652982 -62.942928314209
10.3420381099602 -59.0529975891113
9.97794561880983 -66.8103790283203
10.3186446932476 -51.9320869445801
10.2335407014798 -72.002799987793
10.2578494184116 -51.9151725769043
10.0594366229248 -43.7751884460449
9.9707516528899 -49.0790138244629
9.95152519709122 -68.6250381469727
9.92215404776999 -58.2073020935059
9.9100306151753 -60.2991790771484
10.0440936044288 -74.7178192138672
9.93901447609967 -62.4318428039551
10.1200425643983 -60.9619102478027
10.014671630006 -66.2496490478516
9.95008332802555 -57.1143646240234
10.2015421437664 -67.0961151123047
10.0771907991411 -58.4972038269043
10.1489688938162 -61.2599601745605
9.91304339486912 -53.6303672790527
9.91636646740347 -66.5935897827148
10.0570608720626 -58.4316787719727
10.085890216188 -65.7402191162109
10.3131930156819 -60.6748809814453
10.0165972654925 -67.5614242553711
10.2074997038728 -63.527515411377
10.2671285208131 -65.7172546386719
10.1738531687868 -70.3201141357422
10.2838802790476 -75.2990798950195
9.85376011543248 -74.9317779541016
9.88404750744615 -81.8834381103516
10.0870261835531 -65.5152206420898
10.3123486246115 -71.8307571411133
10.4054872670905 -66.9121551513672
10.4280714276908 -69.155387878418
9.9733093743204 -74.5270233154297
10.077847562545 -81.9822158813477
10.3158044663233 -76.0403137207031
10.4315218018609 -73.9553985595703
10.3366939248612 -72.9948196411133
10.7580007124158 -75.4298095703125
10.6008614519886 -65.5025100708008
10.3912774123096 -69.6154861450195
10.4150651739775 -66.7461624145508
10.0070168089427 -74.3386306762695
10.4949743200411 -67.0400619506836
10.658535356128 -70.9773864746094
10.4193591168296 -71.2178802490234
10.4062787023646 -68.0247421264648
10.1166600945476 -58.5342826843262
10.1382358773939 -68.7945938110352
10.3359510519927 -68.6065139770508
10.2154226179012 -80.5388488769531
10.3911965302853 -72.398193359375
10.1543695647998 -71.3761367797852
10.1255986751868 -76.4142761230469
10.0063458883709 -66.1512603759766
10.2823294540774 -79.9770202636719
10.0467097651125 -67.8919982910156
10.0873498433754 -80.2706909179688
10.0556751846526 -73.6781692504883
10.0572248660829 -72.0341033935547
10.0204063555025 -71.2484741210938
9.97856203480049 -82.4943542480469
10.2558264503846 -68.1142425537109
9.89850802625533 -76.2906951904297
10.2619571909312 -67.2410278320312
10.2686942087256 -80.3954391479492
10.1901199058319 -76.7825393676758
9.80415812584748 -74.1337814331055
9.84166585631374 -71.1830368041992
10.1025291285905 -73.850959777832
9.75301496683892 -68.3704681396484
10.0890034803699 -69.1186752319336
9.79582718035659 -78.4610214233398
9.86726788548494 -70.1485061645508
9.9196074626483 -71.4328689575195
10.1012904442229 -66.3056106567383
9.91216142641834 -66.0347137451172
10.1295338288779 -80.5009307861328
9.92946040291325 -72.2114486694336
10.0602999845853 -83.0807037353516
10.0460159769494 -66.5947418212891
10.1119749641781 -68.5440902709961
9.76068259542744 -76.0919799804688
10.0592055410706 -80.1813888549805
9.83431042909575 -68.8770446777344
10.0521289090633 -77.0656204223633
10.0905809095517 -73.2289581298828
10.2499405189828 -81.2978057861328
10.1045318298033 -68.7588424682617
9.88042171592865 -65.681755065918
9.70704244867883 -66.8394393920898
9.82175597013545 -71.9994583129883
9.70911356548481 -72.2331314086914
9.90222305820356 -69.1884307861328
9.72028789979762 -80.9612579345703
9.84811570721785 -82.7482528686523
9.79403809927032 -82.4640197753906
9.67211593375769 -72.4356384277344
9.56191983891843 -70.6523513793945
9.40770813402499 -73.5234909057617
9.53931315590044 -74.141357421875
10.1601505188585 -78.1502075195312
10.1046665378887 -73.5674667358398
10.1821454376939 -69.1079330444336
10.1401117332103 -82.6061630249023
9.99544585726393 -81.091926574707
9.8646905548093 -70.8275604248047
10.2471005981887 -69.4964141845703
10.2547869311911 -70.3400344848633
10.1257777910918 -79.9880294799805
9.81644363307666 -72.5020904541016
9.94717173221598 -75.5625305175781
10.1119138816744 -69.9210357666016
10.0241870780716 -71.2262878417969
9.96196878729597 -70.806510925293
10.1870130380259 -79.606575012207
10.1574907706964 -71.1767578125
9.90223265942306 -77.1204299926758
10.1298725010547 -73.0562286376953
9.90029732303742 -76.5798110961914
9.9567533260835 -88.7709426879883
10.0434726996789 -75.8996810913086
10.050390421053 -83.8864898681641
9.64732769905243 -91.1497039794922
9.96993645155089 -83.2222366333008
9.63858232862172 -85.2596130371094
9.80412224855274 -71.5915756225586
9.93557696781011 -84.1670837402344
10.0732948527934 -89.2025299072266
9.8887157731797 -81.524169921875
9.84832166959971 -86.9086532592773
9.79189645835861 -74.0321044921875
9.6963973362822 -82.728759765625
9.91513913323893 -76.634880065918
9.67364337496511 -74.6020355224609
9.46704323784698 -75.6609039306641
9.43577548010155 -60.5129623413086
9.79183917649447 -60.0171813964844
9.4591923664838 -71.9528503417969
9.58153354188395 -71.7383117675781
9.54457727263337 -55.1023864746094
9.86684946630644 -55.8834648132324
9.57381101273729 -61.8253364562988
9.24657692326133 -78.9449844360352
9.70151734906254 -60.0898132324219
9.75754065154393 -65.8903198242188
9.21348559790355 -67.2499771118164
9.16506427869029 -68.8830413818359
9.36344074021262 -68.096321105957
8.87782113877129 -73.4013061523438
9.08710587930898 -68.603157043457
9.12804132304095 -66.1561508178711
9.61430206914417 -65.8370666503906
9.39190484046634 -95.5854873657227
9.63418334589442 -106.831565856934
9.68332132692094 -65.1158065795898
9.5415572499843 -72.7643508911133
10.0222549133891 -71.4183502197266
9.69452940857328 -82.5908508300781
9.8749147808563 -73.4104690551758
9.61123073126964 -101.11897277832
9.83362797813156 -78.3492126464844
9.76669232353349 -66.8322296142578
9.6990634670683 -63.2097969055176
10.2542975944461 -76.0902862548828
10.3189784719811 -77.2513885498047
10.38007481175 -61.0272750854492
10.142126838699 -60.4487991333008
10.2584354072678 -68.1427841186523
10.1225002728593 -70.3061828613281
10.4185196663489 -75.4512100219727
10.3006669955485 -79.4781951904297
10.0283854531285 -64.7889862060547
10.355069442702 -77.3539810180664
10.7302122534637 -68.6356430053711
10.5954715690226 -69.6585311889648
10.5975457470188 -81.5804748535156
10.5821702622337 -71.5396881103516
10.4079386583314 -72.6921920776367
10.4102496518685 -65.1099319458008
10.3356083721708 -60.0161819458008
10.0861122532513 -73.9348526000977
10.0842455042894 -74.6739501953125
10.0415848033195 -61.550838470459
10.3550693604154 -62.3690185546875
10.0008950503331 -61.2265815734863
9.9383933766902 -70.3964080810547
10.1539238708893 -73.5326919555664
10.6914238475425 -78.8168563842773
10.7427974256091 -69.8638153076172
10.3239737706895 -61.178409576416
10.3484884639553 -63.3153228759766
9.80934342179097 -64.6152191162109
10.2766680767584 -75.5730438232422
10.0259353574199 -67.3556442260742
9.62795578687141 -76.5933990478516
10.2225940802994 -65.5543823242188
10.1968788300156 -68.9906616210938
10.0526296339879 -68.3487091064453
10.1850551309816 -61.8307304382324
10.518347631179 -79.3240127563477
10.645838110601 -67.8418426513672
10.4629439073583 -70.5679244995117
10.3859444396299 -56.8844909667969
10.112860238353 -56.5294456481934
10.1518973848812 -64.6025772094727
9.99036508135937 -71.4643859863281
9.89145207442553 -78.0818252563477
9.94615665718414 -68.5058364868164
9.97873005933833 -68.3765563964844
9.67013659366918 -68.0445938110352
10.1817814951165 -77.4679107666016
10.1810293516516 -80.8564376831055
10.1739333448009 -71.6562271118164
10.1605494379095 -71.2008514404297
10.2003240694555 -66.338020324707
9.73559386707871 -61.3273277282715
9.79954349125157 -64.7494659423828
10.0829638434708 -66.7782516479492
10.0267749688145 -61.9199485778809
10.1990382871936 -57.4809379577637
9.90028821957345 -60.6259269714355
10.3189217223188 -53.0760459899902
10.7290478758001 -66.2467575073242
10.579845562127 -61.4031562805176
11.1047126863655 -70.148193359375
10.9879213149434 -76.7047805786133
10.9870325471482 -71.9883499145508
10.2552011792791 -67.8620910644531
10.7468858360837 -59.0754814147949
10.6159224634911 -60.9570350646973
10.2146411446589 -68.6585235595703
10.5953973426745 -56.8677253723145
10.7408477611426 -63.1505355834961
10.7731051420167 -68.6882476806641
10.7804955939413 -67.3395767211914
10.6753937822208 -68.433349609375
10.2297878366665 -66.8388824462891
10.6065872066001 -70.2793273925781
10.42855791415 -62.8478698730469
10.6621011885856 -63.9873847961426
10.3741277986219 -56.1178436279297
10.3286099262429 -68.6507720947266
10.6326886320032 -65.1530227661133
10.4429765559762 -64.1784896850586
10.7103568864997 -55.5932540893555
10.6650040621059 -67.8839797973633
10.8605989805734 -71.9154586791992
10.7386340360843 -78.1723403930664
10.9503787591455 -67.921630859375
10.7665503535434 -77.6850967407227
10.8961101472196 -76.6478729248047
10.6742035536614 -77.9864883422852
10.5037186202736 -61.2325439453125
10.5952794806524 -56.8339042663574
10.5717805329387 -62.8801231384277
10.1601724411797 -58.7648696899414
10.2194565008985 -54.5842895507812
10.2303241336678 -73.8249206542969
10.4597666796071 -65.0445785522461
10.3736695870627 -68.9211502075195
10.3139904812114 -59.4829902648926
10.2020872400974 -68.4987335205078
10.218678768919 -67.0134506225586
10.2098308673662 -64.9599609375
10.2401515722081 -60.0665893554688
9.99973914399145 -58.6855583190918
10.1748485186294 -65.4302825927734
9.89104461467438 -59.4531288146973
10.2529248982889 -69.729606628418
10.2452506255223 -53.2627105712891
10.5505954207569 -52.4148368835449
10.3375963377204 -51.8400650024414
10.5295923517713 -51.529354095459
10.5463985990432 -58.6376914978027
10.7123435455453 -62.0007705688477
10.3273515344638 -53.3903923034668
10.178240944919 -48.5405006408691
10.2583383897786 -47.5742454528809
10.7867258881963 -68.4395294189453
10.7361618019309 -59.4074897766113
10.707666125228 -55.1555862426758
10.510371714114 -53.311336517334
10.7514994125229 -53.9069633483887
10.8418982715521 -58.4541091918945
10.9548322723685 -60.5746650695801
10.8346992536473 -47.2387809753418
10.8652317494352 -52.0221214294434
10.5439051402371 -53.0084037780762
10.5934776614244 -61.6332588195801
10.1803868316272 -70.0705490112305
9.6713962829257 -57.6627769470215
9.63046881581118 -66.9356536865234
10.3009224647183 -54.6051940917969
10.1341087276389 -58.7683753967285
10.1002241544962 -58.367748260498
10.2247134716671 -53.3691635131836
10.2710467951939 -50.7171859741211
10.4326485307793 -57.315673828125
10.1243298245999 -64.2428207397461
10.0406156275197 -51.0648918151855
9.82135255789704 -44.2007026672363
10.1641152968391 -60.0350685119629
10.0681069819309 -63.9969940185547
10.0288208462672 -54.9587059020996
10.2970198843673 -56.2698440551758
10.2232006883235 -62.4188270568848
10.2039102825774 -55.7780952453613
10.2818242826044 -66.3181228637695
10.2863868202681 -72.7981414794922
10.0620149979727 -67.1803512573242
9.95799783734426 -57.5334701538086
9.95450095171777 -51.2164421081543
9.83719396140328 -55.6966209411621
10.0471572735798 -60.9610252380371
9.87289994820123 -63.4081649780273
9.61092581170185 -63.2948455810547
9.44395079070302 -64.6313400268555
9.22194738183268 -58.7856330871582
9.32998960046408 -59.6027183532715
9.44788397670944 -53.572811126709
9.38651945534874 -61.7518348693848
9.24635714446393 -63.6733055114746
9.6198660842171 -67.6506805419922
9.62424935865105 -60.6874732971191
9.73846166348617 -60.2705039978027
9.74619563137127 -48.1529884338379
10.1212300810826 -59.0573997497559
9.78104263641815 -50.2180328369141
10.0178824241678 -47.6360282897949
10.1156302034236 -56.3277854919434
9.64247859731871 -55.1326675415039
9.77569826599765 -47.0719337463379
9.85961930772853 -63.0224380493164
9.85279206456656 -57.1084213256836
10.0863903364497 -58.1530151367188
9.97174351530227 -67.117057800293
9.84270321380319 -60.1636619567871
9.92846847608124 -53.9934959411621
10.1209960121151 -57.9887428283691
10.0972189123429 -55.6083831787109
10.0875969204819 -56.4809989929199
10.2339668933775 -61.9146690368652
10.4833618650002 -65.6923141479492
10.3686835457467 -62.1055450439453
10.2095194604925 -58.9323463439941
10.4476322600933 -54.2575607299805
10.2487108706364 -59.5735168457031
9.95017312195827 -56.3422241210938
10.2508317405928 -60.9754905700684
10.2422810403071 -54.0573310852051
10.2230309637791 -60.7665061950684
10.8260490546108 -62.8980598449707
10.5376884113836 -63.6611137390137
10.0886077433822 -62.9036064147949
10.0647330912096 -70.5595321655273
10.0791117143718 -69.3640365600586
10.2472120267951 -66.8915863037109
10.1926810356111 -71.8647689819336
10.6302336754638 -70.2236557006836
10.8867011341899 -69.0050201416016
10.8966901728029 -65.1441116333008
10.3936420208143 -63.9845314025879
10.4339932839479 -74.2180480957031
10.4808599907259 -66.6305847167969
10.2982898066146 -64.4777145385742
10.4936715313143 -63.2654838562012
10.6849833572417 -68.4042892456055
10.4118655338715 -53.7236366271973
11.0663295169527 -64.7310791015625
10.4683385315119 -59.1827545166016
10.1081183162104 -64.3635330200195
10.2810874516969 -66.4012985229492
10.7766989064021 -55.2250442504883
10.4203575317158 -59.9521141052246
10.5072972798908 -63.1883430480957
10.6438377844066 -57.9796371459961
10.4862905230355 -68.6522598266602
10.5251096190392 -62.5355796813965
10.3255418571492 -63.7159271240234
10.4161419151025 -65.6812515258789
10.283707012975 -62.7377815246582
10.356404149331 -51.09130859375
10.3921859523097 -55.0266265869141
10.4724038624726 -60.5382881164551
10.3351889683396 -61.5079765319824
10.5396386390462 -64.4266815185547
10.9681127279719 -64.9757614135742
10.5301682070025 -63.6943168640137
10.5555843038319 -64.7778472900391
10.6189417454513 -64.6963043212891
10.3698405095985 -71.1630859375
10.5430667497559 -73.176139831543
10.0405011424514 -77.7461776733398
9.6783608579407 -74.2584915161133
9.5457273515195 -64.9419860839844
9.89300027150268 -78.9284133911133
9.5455152039295 -72.1003570556641
9.88787624708337 -75.1202926635742
9.23912148216092 -70.2712936401367
9.61995131611148 -74.9584121704102
9.54299463001726 -68.1859283447266
9.62284991214698 -79.3593673706055
9.52592939913933 -74.8019866943359
9.52718844703405 -63.9009552001953
9.56565283143174 -71.2870559692383
9.36852466384328 -78.3745193481445
9.69873368227614 -72.1773910522461
9.76058386933691 -67.9608001708984
10.3864957631445 -72.6773529052734
10.1277843428747 -76.8309631347656
10.110424607406 -64.566520690918
10.2147426938746 -67.2288131713867
10.0488407827201 -70.6323089599609
10.1236593993391 -64.5563812255859
10.5347308059559 -78.2726440429688
9.62047282194724 -72.2829437255859
9.74924979742627 -73.468017578125
9.95909999691153 -71.6889419555664
9.72749968236418 -65.5411376953125
9.50016818756489 -60.4658470153809
9.71020333908567 -64.34423828125
9.80015902352869 -66.6836547851562
9.75161821495416 -65.9387969970703
10.1091726388045 -70.5779495239258
10.3812045501927 -67.6835403442383
10.4361098378055 -72.307746887207
10.7758831728257 -63.905818939209
10.3672656283826 -55.6864967346191
10.7192215575861 -49.2129898071289
10.5796571882565 -56.2105751037598
10.6146559838297 -58.3924407958984
10.7308247396531 -61.889820098877
10.852729324913 -51.4417991638184
10.9164378748789 -61.0156326293945
10.6547825864077 -62.2010383605957
10.447520361261 -60.8293304443359
10.7640091452582 -51.6265640258789
10.6789259524598 -61.0290374755859
10.6414882496046 -62.2220420837402
10.3835265600767 -64.8361434936523
10.6647017611134 -64.6062622070312
10.3641272647227 -65.8971939086914
10.4534799942172 -53.5158462524414
10.1540378777723 -59.6864204406738
10.1384700221528 -59.8919410705566
9.8893330711325 -51.4466934204102
10.2024380679298 -63.203742980957
10.02247632666 -60.3025054931641
9.6273383180732 -60.3116722106934
9.74535388668087 -61.1717147827148
10.0016776533686 -59.7824592590332
10.1285970945153 -54.0046157836914
10.0119587829288 -56.2985382080078
9.81506470830465 -55.1034698486328
9.99780325455951 -60.9537506103516
10.0626660006945 -58.2148818969727
10.2832266317759 -59.8753089904785
10.1299537672558 -59.456470489502
10.0678249001738 -59.271125793457
10.5427328278253 -75.5454788208008
10.3790112913666 -69.5908508300781
10.3547190702562 -59.9577369689941
10.2129797576837 -59.2870788574219
10.0318233048703 -71.5863189697266
10.3026324290641 -62.5545959472656
9.9683675684009 -55.8009376525879
10.12021190955 -57.8144989013672
10.2112638233634 -65.0333786010742
10.1499159032269 -64.5073928833008
9.97184884160751 -61.7571830749512
10.4711563038518 -57.2528343200684
9.90422087084555 -61.6938743591309
10.1907188402005 -56.5278472900391
10.2497399489535 -67.7792587280273
10.0231059538008 -60.6447715759277
9.77332241950171 -52.3150787353516
10.1129076690276 -61.4646148681641
9.84420689410792 -53.7875099182129
9.829108692847 -48.1817779541016
9.86057598524924 -52.7007942199707
9.8178328139786 -62.378833770752
9.8747754409334 -66.1276626586914
10.0727190307919 -62.2139205932617
10.0908329172303 -69.1982421875
9.70900943833811 -73.9814682006836
9.77753855941235 -69.0868911743164
10.0881468203952 -59.511302947998
10.0382553738429 -58.291130065918
9.7812871568711 -58.1351737976074
9.84994519878506 -49.0366172790527
9.96572198097328 -51.3638877868652
10.080350652441 -59.2947425842285
10.0225603848456 -52.8860969543457
9.99270020261621 -57.3263931274414
10.1622850340588 -52.3079032897949
10.3600804196204 -55.2703170776367
10.0951615994715 -52.410701751709
10.1277777794885 -52.851863861084
10.1910645996811 -53.9987373352051
10.1806267362009 -51.2419815063477
9.88372224284559 -56.920841217041
9.7300247511976 -64.300910949707
9.82896621860065 -53.6169319152832
9.81456649871074 -68.9815979003906
10.206243545351 -61.1098518371582
10.4544080770931 -54.4962310791016
10.0840811576206 -67.7412261962891
10.0100100409638 -56.6878318786621
10.1693986046016 -56.6791839599609
10.2080151947125 -55.6601676940918
10.1408826327929 -51.3289680480957
10.0991860681917 -46.1681747436523
9.96219871283872 -48.3133277893066
9.69231607273754 -64.7682113647461
9.87613986601062 -47.010124206543
9.87536930997482 -70.2962112426758
10.0620390768161 -67.9589385986328
10.3624114990119 -55.3701362609863
10.0697979794312 -48.4956474304199
9.89444411357875 -50.8581848144531
10.0650605048613 -53.4027709960938
9.77411843715285 -57.0422744750977
9.68744575649169 -52.4741249084473
10.0111190400275 -53.4992942810059
10.0880448881031 -58.0889892578125
9.96551032430271 -53.0562973022461
9.56263872426486 -54.1612815856934
9.53084667691005 -59.0089263916016
9.61315745027413 -59.2424125671387
9.9331233755729 -58.0849456787109
9.45203119512289 -58.9571685791016
9.5884412841435 -62.0310554504395
9.72448425276068 -48.5003318786621
9.30111048301589 -47.1725692749023
9.35967609739561 -46.150146484375
9.53887358724354 -63.7126121520996
10.1115873216699 -65.1195831298828
9.78213923331205 -55.4975242614746
9.91555142318511 -69.0037384033203
9.76240133723676 -63.5884208679199
10.0167921111481 -68.555778503418
9.97303148511578 -76.9662933349609
10.2534196942424 -71.9092636108398
10.2558354970201 -73.2821350097656
10.2961915842992 -67.5976715087891
9.98552385387518 -69.6864624023438
10.2633646855005 -63.7669410705566
10.2075651148728 -71.7466049194336
9.89097843833021 -63.3226585388184
9.80385393733786 -65.8788375854492
9.90861788217509 -62.120044708252
10.1707460804545 -58.5675735473633
10.4285095923596 -72.3815002441406
10.5814319772298 -58.7722053527832
10.8261966597269 -68.1857986450195
10.5717219019372 -73.4069747924805
10.621871572808 -81.1093368530273
10.0649735233218 -70.9606857299805
9.97090103957935 -70.8043670654297
10.1718154518879 -62.8159675598145
10.194175295098 -62.5955429077148
10.0109106968068 -61.5307922363281
10.2269258547541 -80.0348358154297
10.402272785488 -70.8693084716797
10.3792286767156 -72.2471389770508
10.2992124106758 -59.6533279418945
10.3479854728155 -70.2694091796875
10.1234176066665 -59.1533164978027
10.0430906229848 -55.970817565918
10.1213098565429 -66.9702377319336
9.64239101056257 -56.6719055175781
9.66648867864461 -60.4205627441406
9.72219758056253 -66.5972518920898
9.82885748520594 -55.4129066467285
9.65685689299178 -63.2777137756348
9.29721782944059 -56.0449867248535
9.73087073945146 -58.4404830932617
9.26948372987064 -57.4838218688965
9.69174282382885 -59.7350921630859
9.87899354607134 -74.3834457397461
9.52330695359585 -59.2287712097168
9.51221239591925 -60.9736175537109
9.42848903557933 -56.0400161743164
9.65133557372076 -57.3966255187988
9.48973400348841 -64.6550064086914
9.50447756104701 -53.7868614196777
9.71331956715469 -58.2121772766113
9.29585947310195 -69.2273559570312
9.53301259973864 -61.404972076416
9.22680658112384 -52.8848686218262
9.13496750815492 -57.9018287658691
9.41219209154391 -61.9727783203125
9.46023926204804 -54.2418479919434
9.74267978081544 -58.5940971374512
9.79077613390334 -61.9359436035156
9.81370744501156 -50.8964576721191
9.98632336342868 -57.8258972167969
10.1019052720296 -58.9326210021973
9.7810373789279 -67.2580261230469
9.80621268180005 -64.2543106079102
9.95614906057213 -61.8413925170898
9.98632542682483 -58.9288558959961
10.0772049815992 -52.7729797363281
9.94806926455357 -60.005054473877
9.93584453664892 -53.8222465515137
10.050617653847 -61.9165878295898
9.75771205950051 -60.883918762207
10.0770771240049 -57.808177947998
10.2943762420456 -61.9977226257324
9.84167857437968 -54.2472763061523
9.92013809236609 -59.1695518493652
9.86870421860587 -45.523853302002
9.99985623355946 -49.9910469055176
9.74514581667639 -52.9883232116699
9.76082865659481 -57.2304496765137
9.69919581512043 -58.5476112365723
9.95099475602357 -59.5272560119629
9.87506305297022 -53.8668441772461
10.1877401715551 -59.0619583129883
10.1560834822806 -50.3134346008301
9.83887991511381 -56.9328536987305
10.0745789676615 -67.8276443481445
10.0522915850604 -60.7007598876953
9.77032058807505 -58.66845703125
9.53182087424266 -62.1748847961426
9.45824040915056 -55.506950378418
9.37439735660688 -63.0793952941895
9.50435482896955 -62.2233505249023
9.9020617616427 -72.5967636108398
9.43637511489565 -62.8290328979492
9.68804474656544 -65.0986404418945
9.6716829448288 -61.0044174194336
9.00864481462995 -56.3057174682617
9.33092010952798 -50.0743522644043
9.5125501069904 -60.3839950561523
9.5831955649448 -64.0998382568359
9.92494528272053 -63.1224365234375
10.2564212328751 -59.1701545715332
9.87195377860565 -67.540412902832
9.92585178996507 -60.5948486328125
9.80783836497883 -57.8663673400879
10.0795366505535 -62.81689453125
10.2782723265772 -66.8618621826172
10.0786010875898 -71.6389923095703
10.0779836574579 -67.8658218383789
10.3384776885815 -64.4856414794922
10.2221998012459 -58.0422630310059
10.2234648002771 -64.1231155395508
10.1309083919061 -53.4423599243164
9.88747823825799 -54.9918785095215
9.66830720071445 -59.6430358886719
9.70920020131172 -53.4481544494629
9.69409817693375 -59.5615119934082
9.61371649038672 -59.616382598877
9.90440213620383 -51.4624938964844
9.89436369335605 -59.2378692626953
9.79598607822382 -63.5315856933594
9.96421453631823 -60.3237342834473
9.96096517314635 -67.8668899536133
9.96490018179495 -50.4556083679199
10.1165614240927 -55.3377151489258
10.0424929303481 -50.1918144226074
10.0941962366249 -63.4959335327148
10.2362086593039 -62.4853935241699
10.6721896915681 -65.3991622924805
10.3764225008725 -65.4096755981445
10.2129310176148 -65.357536315918
10.5103718097679 -68.8352813720703
10.3531099616512 -64.6577987670898
10.2893338135519 -66.9163131713867
10.025226780735 -74.0175476074219
9.84845718291362 -68.6352996826172
9.88136411015534 -63.1947021484375
9.71593677374419 -61.9742202758789
9.17435190722026 -61.299617767334
9.48657753644982 -54.5135841369629
9.50730915210707 -61.5487670898438
9.56371299308118 -57.8538589477539
9.46978635189959 -63.5842056274414
9.82333672675101 -65.6513671875
9.79715484000415 -71.0205535888672
9.61320334184186 -66.2698745727539
9.52952427775382 -69.5093383789062
9.46996810337889 -75.8577880859375
9.50618634007493 -67.6996459960938
9.90733807348126 -67.4010848999023
9.65083637773711 -79.4164657592773
9.70053831129333 -67.1244964599609
9.53312549020746 -64.0645523071289
9.45796513562509 -69.9723815917969
9.41413647789202 -63.390022277832
9.51863146821834 -80.4935302734375
9.59604898022596 -74.4341125488281
9.91490135690767 -67.2092819213867
9.76685338878308 -77.2829513549805
9.89413913116277 -76.2621994018555
9.69771675656412 -61.5860557556152
9.66181918904936 -72.1612319946289
10.0150981013278 -72.6919250488281
9.48462893945253 -66.0282363891602
9.91367487376474 -71.3746490478516
10.2965724414765 -70.9869003295898
9.98294540690635 -72.7871704101562
10.0694454643451 -70.0988922119141
10.3818025888098 -73.1283264160156
10.4846608002795 -73.1962738037109
10.1653366092691 -73.6307907104492
10.3675730542887 -74.4419784545898
10.2743929390169 -69.0541534423828
10.0116538824322 -67.0248260498047
9.79086572535052 -66.5979461669922
10.1105650251085 -69.6576919555664
10.055033929297 -69.5688705444336
9.85422683873392 -68.9596099853516
10.1215408320037 -75.2040405273438
10.2403487072934 -72.1142272949219
10.1810893319881 -69.1347808837891
10.2035835801021 -66.9352951049805
10.095907156028 -60.989128112793
10.0982544797251 -52.6070098876953
10.4024435915307 -59.2819862365723
10.0830366137121 -54.9266738891602
10.352704400331 -57.6505241394043
9.67583985086654 -52.1720695495605
9.99793641638901 -60.6347122192383
9.87370486967357 -67.1556549072266
9.63069369913329 -61.8825874328613
9.78769955828205 -65.9130935668945
9.54102444112079 -58.0161933898926
9.70800373749869 -59.8420677185059
9.49492740099421 -69.3181762695312
9.26259246254807 -61.896800994873
9.38179232189443 -61.3082504272461
9.51209025860047 -55.4513130187988
9.2645338628368 -70.4756774902344
9.18275855537348 -62.4735336303711
9.19338289343358 -55.777774810791
9.13421047865792 -54.6044082641602
9.45196772404828 -63.8778228759766
9.28352777940481 -64.9319610595703
9.32334883844698 -66.874267578125
9.22530439407641 -57.8710975646973
8.89725029951128 -71.8127136230469
8.90342960219316 -64.9937286376953
9.03997218485576 -68.9865417480469
8.94854754250083 -66.6568603515625
8.94450071709191 -58.5224456787109
9.28279786153528 -63.1596336364746
9.12213274841892 -65.5066833496094
9.23365076861045 -68.1471862792969
9.060633194205 -60.0851249694824
9.47295663938053 -66.4656677246094
9.64468873482445 -65.0961151123047
9.24258932792782 -63.632022857666
9.42707017169627 -70.9042434692383
9.41978016208254 -67.4934463500977
9.67289222551304 -60.664134979248
9.51175309508809 -52.2774467468262
9.34078381915867 -47.2582778930664
9.22424553662921 -48.5646553039551
9.39896568248531 -48.3311996459961
9.39103574828935 -57.1174240112305
9.43052177290174 -51.445011138916
9.46326300483178 -46.5857276916504
9.64977583981198 -28.3201923370361
9.48622766424651 -28.8016815185547
9.57716675799093 -28.4154205322266
9.19088788555769 -32.130069732666
9.13086144647617 -35.480354309082
9.15946185439376 -45.7871398925781
9.17079427504333 -29.6998748779297
9.18760165008517 -36.3792991638184
9.26748048167782 -44.6962242126465
9.1853818710142 -48.8779602050781
9.37314715507844 -47.6309967041016
9.24536785294649 -50.7136383056641
9.33715631382434 -35.4253234863281
9.08549212449657 -42.0374794006348
9.53174656011605 -29.5338745117188
9.53079804090317 -43.8313789367676
9.19186092793236 -47.2119789123535
8.9952681769208 -49.4536170959473
9.3351824286773 -58.0768051147461
9.5052157006534 -45.8374404907227
9.42774204636044 -62.3594627380371
9.32484600158933 -47.3219604492188
9.22374067678303 -69.0260848999023
9.11009790731778 -68.5481109619141
9.11622850901433 -66.1205673217773
9.03447321305516 -71.6225128173828
9.21102051211429 -78.4363403320312
9.2345794072538 -78.3490676879883
9.21272613939777 -80.6423568725586
9.33363961561755 -73.4836120605469
9.38224045302028 -75.9179382324219
9.08110218184921 -70.1911010742188
9.06714141046853 -68.7796249389648
8.90436555395323 -78.848518371582
9.34803545659624 -74.5286865234375
9.4680789725115 -68.8681259155273
9.63260747533899 -83.3620758056641
9.51192048192874 -66.1160507202148
9.54618638287105 -77.5036315917969
9.5433685947451 -72.0371932983398
9.08310711537835 -73.8541107177734
9.15322966503228 -60.7299156188965
9.20370965008639 -73.2274703979492
9.28786268281584 -81.4844131469727
9.08314034342137 -69.9203872680664
9.09379605142735 -73.0730743408203
9.33269222223726 -72.7534408569336
9.2530971098052 -69.3712997436523
9.25303209225762 -67.4516830444336
9.21821989563386 -62.6103439331055
9.65215022088705 -79.9570159912109
9.34985647904514 -69.0740280151367
9.1045308976582 -63.20849609375
9.23384993185057 -77.82421875
9.14337976759736 -72.2511596679688
9.2906308292101 -74.0981216430664
9.00858667620152 -74.5142822265625
9.25438528246089 -68.0860824584961
8.8942313223502 -71.837516784668
8.96054916880377 -71.4952697753906
8.92356424047883 -66.3469085693359
9.0531550990543 -73.1281661987305
8.93410208308796 -72.8695068359375
8.92822017981755 -72.4221267700195
9.06400045657512 -55.5029067993164
9.17300991364336 -75.5427780151367
9.09105904153769 -66.3984603881836
9.19173790873115 -68.8490447998047
9.12748170280787 -61.0708274841309
9.29739398631366 -55.2116432189941
9.12637093688521 -69.7901153564453
9.02091009590418 -71.8720855712891
9.31568104880981 -83.6542816162109
9.09394643026184 -85.2682113647461
9.03072987996605 -70.0817489624023
9.02334593849288 -71.9599380493164
8.8734937376515 -66.9832534790039
8.90697303281604 -61.2001609802246
9.42858304560067 -61.072696685791
9.3916431360122 -62.3823738098145
9.06606514361749 -72.9445037841797
9.23671157930185 -71.085205078125
9.39328143461715 -76.5512619018555
9.44423385432522 -69.7775955200195
9.42392311589417 -70.7538681030273
9.49410390133526 -75.0152587890625
9.44236430091288 -90.7360305786133
9.19413269705849 -95.0043640136719
9.00831439198537 -72.1908111572266
9.37100372969152 -69.6282653808594
9.28319844350195 -70.9937210083008
9.07839158195734 -74.5481491088867
9.25762163607349 -72.466796875
9.19735751116966 -77.9488067626953
9.22367511417374 -79.4453735351562
9.24858541314288 -71.7253265380859
9.42441017858462 -75.5169372558594
9.59677335530742 -66.1787719726562
9.6503931709135 -58.9770164489746
9.84601419655916 -68.2110290527344
9.94412873471547 -77.30712890625
10.1161527495096 -90.1602935791016
9.89911626263856 -91.7649307250977
10.1066567186113 -89.8963317871094
9.67525681654815 -74.2978363037109
9.76187472436988 -90.9730606079102
9.50088920679435 -99.1093673706055
9.65791394775767 -86.412239074707
10.1743588498054 -82.060920715332
9.95005878606491 -96.4777145385742
9.90466875504796 -89.8977508544922
9.97053937891826 -93.1864852905273
10.0675792499854 -106.500953674316
9.87921650563667 -98.7857666015625
10.0252950516034 -86.8200607299805
9.95484358732696 -69.1904830932617
9.80016781379343 -67.0224609375
9.69439567125275 -82.3185958862305
10.0674087000178 -73.9794616699219
9.81173868086967 -75.3865737915039
9.86106148884663 -96.8576126098633
9.77011628313774 -96.3049850463867
10.0397286835015 -88.9886932373047
10.3013124915615 -99.3708114624023
9.91277540318739 -102.153434753418
9.60987071881738 -89.1140213012695
9.88307146989672 -90.0842514038086
10.1186677321748 -72.0619506835938
9.89531815395788 -81.1032409667969
9.74106373673003 -80.2904052734375
9.62572323680236 -88.3717422485352
9.53882865430219 -88.3592758178711
9.46928108918639 -76.3471145629883
9.63043482180129 -72.3049392700195
9.74723582131564 -72.4286041259766
9.77184390488774 -71.7656478881836
9.58248566608174 -81.4028625488281
9.72967253464062 -78.9123611450195
9.64605650177932 -88.7684936523438
9.7128427959889 -66.9798736572266
9.80141637445586 -85.7736358642578
9.80586422593048 -76.1385040283203
9.84062260091038 -67.7988510131836
9.85526749430266 -63.7343254089355
9.75735413524194 -70.3883743286133
9.71125890313103 -76.8803329467773
9.77536027299786 -91.7663650512695
9.73685582305183 -84.7301177978516
9.73245241783468 -70.3416519165039
10.0673166503289 -73.4390563964844
10.1538727595093 -60.8167839050293
10.2038021797856 -62.378719329834
10.1385081604967 -69.9450912475586
9.63713638745378 -77.1327133178711
9.66775246465876 -72.9078903198242
9.78905574973949 -73.3236083984375
10.0427098004235 -79.0941467285156
9.55841875029793 -77.3982849121094
9.43850205748104 -84.9417572021484
9.31012346301894 -68.940315246582
9.45910424820355 -72.8659286499023
9.07474470504036 -79.0697174072266
9.00395865786766 -75.5403289794922
9.03107788446877 -78.8217620849609
9.08829591866412 -70.2190017700195
9.61535756845936 -69.4283828735352
9.20942667453752 -65.3145751953125
9.16784786043762 -72.4667739868164
9.36089836366027 -68.1287841796875
9.31711088626731 -64.4751739501953
9.14009513855585 -72.2741851806641
9.20819300441559 -61.4876174926758
9.43770919451151 -71.1831970214844
9.40765152684329 -71.4320755004883
9.54462377458865 -69.7082901000977
9.77407660927981 -62.8719139099121
9.72258254053164 -76.1423797607422
10.1133198416788 -73.1324005126953
10.0232816101816 -53.5065002441406
9.94659463593119 -63.1072196960449
9.95599136854929 -80.9869766235352
9.8172274374515 -69.4657135009766
9.78704689354915 -74.0228271484375
9.91437211572689 -65.3952484130859
9.581827465473 -88.7923126220703
9.79022734257899 -68.884635925293
9.5680983886139 -73.8153991699219
9.14333581739488 -78.3802947998047
9.71354784789114 -77.5666427612305
9.85580088115113 -78.7896957397461
9.98452457351117 -80.184928894043
9.69861961064026 -76.1236877441406
9.57966575512333 -72.1626052856445
9.54443162972687 -83.9292678833008
9.45919038784161 -76.9348907470703
9.6750296368238 -67.9960708618164
9.42972503160406 -78.5083389282227
9.34663080721343 -67.3214721679688
9.31197242063372 -70.2045288085938
9.64898194157004 -74.1496505737305
9.37944315890934 -64.0811996459961
9.13509800634419 -63.578556060791
9.64703497470017 -72.1911697387695
9.50283634151513 -54.4281158447266
9.83963512831365 -46.693489074707
9.56749633028417 -64.0300979614258
9.65715741430008 -66.3706207275391
9.65468342426386 -74.1120529174805
9.51123219900197 -73.5228881835938
9.74601889667575 -73.1002502441406
9.6112518718172 -60.604377746582
9.51749625569827 -66.4691390991211
9.68359308133802 -66.9274444580078
9.68051621520775 -67.5048828125
9.44704968342206 -70.812126159668
9.35392411657105 -74.3688125610352
9.10030815136007 -74.5964508056641
9.73480248787083 -65.0142669677734
9.61026686680677 -71.1397399902344
9.34078188379628 -72.5398101806641
9.16168954786207 -70.7631072998047
9.39907579903538 -65.2310562133789
9.5752435095377 -58.3661575317383
9.49613226505872 -69.0970840454102
9.73319167235773 -65.5935745239258
9.96796046291293 -67.2975997924805
9.8694512747632 -68.8916702270508
9.8705996939169 -62.8322219848633
10.1636798464579 -61.2500839233398
10.2215358510526 -52.6249847412109
10.2032372620339 -44.5176048278809
9.91268713965221 -53.1461067199707
9.67207856310593 -72.1194000244141
9.57599074850943 -81.5329513549805
10.2309492436245 -68.1064834594727
9.97161716576455 -69.3251495361328
10.2366042709889 -74.4940719604492
10.1835094881633 -59.1081161499023
10.0876335482128 -66.6411590576172
10.094161126223 -67.1738204956055
9.89730272115062 -66.1760635375977
9.93443509698944 -53.3621559143066
10.0753047423233 -61.7771682739258
10.3128499320188 -68.0485000610352
9.87981228482477 -69.0816802978516
10.3249416849549 -65.0336380004883
10.4752028885395 -45.782154083252
10.3745666235035 -62.0638885498047
10.3140023653776 -62.9497909545898
10.2737124667908 -58.3316116333008
10.1525586980684 -58.0363349914551
10.5264857177252 -72.6862258911133
10.5646304515216 -60.9936256408691
10.5998156197762 -55.7632713317871
10.2244072033438 -71.8427352905273
10.0727575221379 -68.942253112793
10.3234519812268 -73.8580322265625
10.3666605845321 -57.9865226745605
10.2819397339841 -64.5801773071289
10.4556253131891 -70.3830718994141
10.2607884518601 -69.9366226196289
10.3365902314176 -55.6366386413574
10.4987810554118 -72.6486663818359
10.2731101759697 -74.3327026367188
10.1647823346432 -63.4804344177246
10.2694226394088 -58.9466285705566
10.2418108097816 -70.6072311401367
10.1538840112612 -65.8556442260742
10.2434870746754 -66.6087112426758
10.1494068932864 -60.9860420227051
10.3612022609685 -67.0499038696289
10.2440024619849 -70.5169525146484
10.5020457324767 -68.0812072753906
10.6562163253023 -72.8876190185547
10.7340377694758 -62.9569129943848
10.1471509067787 -67.2343444824219
10.6556518138273 -59.3156929016113
10.4761467402176 -62.187068939209
10.6401243021359 -58.0568733215332
10.524837781338 -65.2442932128906
10.3005430913252 -74.430061340332
10.0796402473697 -74.4020385742188
10.2885261626042 -66.9872436523438
10.1722870079411 -74.2776107788086
10.2367970873922 -52.4761199951172
10.4454457614883 -57.8464698791504
10.3104103119108 -71.8498306274414
10.6374952487693 -56.2439002990723
10.1976933016149 -52.5902900695801
10.3964106003259 -51.6964683532715
10.3987529242166 -50.3091773986816
10.2060780522613 -58.6326446533203
9.70743770228988 -51.7974090576172
10.2124905013695 -55.2504463195801
10.271322252229 -45.9406929016113
10.2157486323235 -56.1125144958496
9.45372171453002 -58.3935203552246
9.5789135728134 -46.5418395996094
9.79657196419255 -57.5674629211426
9.72044822533063 -72.7480010986328
9.67811294311028 -58.9619407653809
9.96041393085722 -64.4001922607422
10.2150206138283 -69.4033889770508
10.1928166272323 -55.1274642944336
10.0550539188162 -57.861515045166
10.0309668417606 -61.9552688598633
10.011948496 -60.6549339294434
9.88557456473298 -58.3902778625488
9.7830254624184 -66.9661178588867
9.9129154505552 -58.2274703979492
9.97016469189156 -70.3369827270508
9.5862932254771 -57.7074737548828
9.51222870782249 -61.7684898376465
9.58230622131972 -63.0624008178711
9.42200948042275 -52.6110763549805
9.63520602784489 -58.8314933776855
9.34517274041293 -63.8704948425293
9.53531536639012 -51.4526519775391
9.51390054203531 -65.5421829223633
9.46429659505146 -46.5615196228027
9.90119122936083 -55.3865127563477
9.69886709370299 -52.3001098632812
9.76109861355111 -55.4586639404297
9.76410707948373 -52.0792045593262
9.6322729566102 -61.0185813903809
9.97494129913509 -59.8133659362793
10.0928648766273 -69.7177581787109
10.0231365544352 -60.7872276306152
10.0504286048117 -64.3260269165039
10.3986166215676 -63.9897613525391
10.5888315631158 -55.1910400390625
10.1609259413993 -66.3279418945312
10.3859629041968 -58.2105865478516
10.4979686447758 -58.2089424133301
10.6146424750479 -60.0257987976074
10.5115744938949 -57.7259101867676
10.9120180728979 -63.9552345275879
10.2931480642401 -60.1941757202148
10.3603994416012 -56.4849433898926
10.4282919657628 -59.2011756896973
10.78038550294 -59.7489242553711
10.4113169598211 -59.0810203552246
10.5858266877617 -71.7742538452148
10.1258397005041 -58.3931655883789
10.5251250887169 -57.8503494262695
10.9294314583536 -68.0291137695312
10.4245271021818 -60.5387344360352
10.3615636380065 -69.3720626831055
10.6571174585114 -57.7348098754883
10.3503688695124 -65.8844451904297
9.75780279099128 -57.9136428833008
10.164713597563 -77.5923919677734
9.63503372321294 -66.2104339599609
9.44050076739136 -80.9029083251953
9.70737190786473 -49.6243858337402
9.79625836349499 -75.2576904296875
9.20500047083395 -60.4057235717773
9.01953211239658 -53.0991668701172
9.35166933546438 -59.3224411010742
9.28806632113153 -54.7906875610352
9.6368042315254 -62.9498596191406
9.43676856894281 -83.6058044433594
9.46040537960309 -76.8777236938477
9.3389317401816 -70.3564300537109
9.39636860963519 -67.1230697631836
9.52288671512502 -52.8276824951172
9.40181239166774 -54.4487037658691
9.2003884565703 -56.0706443786621
9.12287305118082 -63.7126770019531
9.18249215879904 -60.0584945678711
9.0891535543786 -60.0545692443848
9.14507120266197 -61.4357147216797
9.03659182312323 -64.8563690185547
9.22549316269057 -58.1550712585449
9.16372311901508 -63.1526832580566
9.12274329693509 -64.8223190307617
9.02341194481082 -54.2155418395996
9.56757031943687 -65.5988693237305
9.58994064622208 -57.1113357543945
9.52854081414174 -62.4672241210938
9.18576298317444 -59.7442436218262
9.31516018054148 -58.8435478210449
9.35204590517715 -58.9879913330078
9.27520243629392 -56.3273468017578
9.22357537359107 -50.1117134094238
8.8473097736575 -73.0782165527344
9.03036751884385 -61.5294303894043
9.15124350417776 -55.5198516845703
8.86699100753611 -68.4246978759766
8.87137458909382 -57.2957534790039
9.004933374715 -58.1028633117676
8.80922240189556 -60.1628112792969
8.81740735630467 -54.1221084594727
9.02176410663084 -66.2914886474609
9.05878811915454 -54.6925621032715
8.80433433879814 -56.4489936828613
8.9705032274235 -61.0107536315918
9.12005477254993 -67.1923599243164
9.1117578368093 -59.4357032775879
9.25340327948857 -59.3742485046387
8.97526018479654 -48.2146377563477
8.94561623334507 -56.4170036315918
9.08505486806595 -64.5461578369141
9.08463753556293 -58.256950378418
8.90811182686884 -60.495475769043
9.36423026517903 -60.2581024169922
9.17569562781593 -60.3629570007324
9.17854244317409 -49.8924179077148
9.06134772545795 -61.3681221008301
8.93854687137942 -56.5020980834961
9.06883176544251 -57.0972595214844
8.95440322384935 -61.938060760498
9.063960474574 -59.7864570617676
8.89993970519697 -50.5929908752441
8.93604126672596 -37.5269317626953
8.97921331990067 -56.6996536254883
8.99326597793248 -46.0287971496582
9.01744442280906 -67.5126037597656
9.06513830917144 -47.526180267334
8.95407360563992 -63.6014442443848
9.17384427836167 -61.313304901123
9.23886179219459 -52.7439651489258
9.24267260012968 -57.4182929992676
9.04474435812906 -67.8942260742188
9.10526222252349 -54.1044464111328
9.01804806329518 -43.5114479064941
8.90415311579885 -65.9889831542969
8.86023283466666 -61.2372779846191
8.91949621791787 -62.3892974853516
9.01221375051097 -63.259334564209
9.10176979085426 -56.398983001709
9.0725050109238 -65.1510696411133
9.06289789080731 -56.8912162780762
8.82800888124656 -57.0776863098145
8.88604820769032 -67.8076782226562
8.97428571153711 -45.7851333618164
8.79874323783535 -65.836784362793
8.75184768861715 -62.4047431945801
8.81466019925239 -63.5813598632812
9.01778918448732 -64.827766418457
8.86720263277217 -66.1148910522461
8.98255489444038 -55.573127746582
8.96414149383507 -68.9145965576172
8.92284176846499 -73.6475067138672
9.03272635350892 -69.6921997070312
9.00434963048799 -69.3288803100586
8.89660585201609 -61.3427848815918
8.98399689896643 -63.3739318847656
8.84763707583793 -64.2420883178711
9.07043908746566 -66.8606719970703
8.86620474578117 -62.7197227478027
9.05845513344391 -64.522575378418
9.18651100253814 -65.4000244140625
9.13176231135817 -57.9907379150391
8.97371861170942 -60.0056304931641
9.23857208695385 -68.3427352905273
9.26824424020253 -68.8959197998047
9.39732621617082 -68.7078170776367
9.16834719107618 -59.9597854614258
8.91635316662131 -62.8686904907227
8.99357118793094 -64.1845626831055
9.15298630261387 -65.6151962280273
9.13107188708659 -66.1247940063477
8.61581274505572 -67.1010055541992
8.88418914440456 -58.4076385498047
8.94104140602202 -73.4859008789062
8.93023191417219 -79.8642425537109
8.96033818070668 -75.0972137451172
9.08370434442105 -64.638801574707
9.08198532304707 -63.552978515625
8.8258818660507 -67.9157180786133
9.02857978327348 -74.6478958129883
9.03348098563658 -60.7575378417969
9.22968927389437 -65.5633163452148
9.10327508882926 -69.0823287963867
9.026128116538 -71.7966079711914
8.99503996857773 -63.5670471191406
9.02661737538793 -75.4223556518555
9.10027772617112 -79.752082824707
8.93273877740291 -84.0242614746094
9.11204718691995 -78.5113906860352
9.09924272801787 -58.4278831481934
9.11129605151588 -57.4690399169922
9.06311310219072 -78.7893142700195
8.93617916955959 -72.6365356445312
9.05226369300218 -79.2287216186523
9.08068259576256 -70.9333953857422
9.06923022374318 -65.0075454711914
8.96264473857782 -60.3441886901855
8.73655565690599 -61.3163642883301
9.21887997281741 -63.1323127746582
8.68327265071878 -71.7055892944336
8.71670600666395 -53.549072265625
8.79225449812865 -56.9658546447754
8.88863274624856 -56.4985466003418
8.46126867874929 -54.6078033447266
8.890132442797 -63.1782112121582
8.92022918736973 -48.596118927002
8.95346659822195 -61.1985244750977
8.62291996965281 -66.9970245361328
8.66328899595043 -71.8789215087891
8.76774739348123 -64.1575164794922
8.5967982929579 -64.1316452026367
8.82143904553791 -68.0327301025391
8.9409454276106 -72.9866714477539
8.82777965072134 -80.0743179321289
9.01436357609661 -78.3128051757812
9.00933946714626 -73.1496200561523
8.9953408167138 -62.7531280517578
8.82163697724137 -52.3236351013184
8.76817536371549 -57.1814117431641
8.44578808949413 -61.0004272460938
8.71084713039771 -52.9532318115234
8.50554006898951 -68.6956634521484
8.65495956825631 -45.6938362121582
8.69840162449001 -64.4783020019531
8.82567415323578 -62.0255889892578
8.82027743239346 -56.9017295837402
8.75577887959444 -65.5873794555664
8.82862779283322 -62.148998260498
8.77173311068265 -65.9944915771484
8.65549913478892 -64.3924942016602
8.50431344217994 -69.1517944335938
8.521915124329 -62.8464698791504
8.56618132402986 -66.637321472168
8.62758706977772 -65.5171508789062
8.60964048861919 -60.3398056030273
8.70771875765884 -65.5721282958984
8.79409288893288 -62.8591423034668
8.73067675073765 -60.2443389892578
8.51983467510197 -61.8657302856445
8.55769800006259 -74.8073272705078
8.87037140407437 -56.1800537109375
8.65346571108509 -63.943920135498
8.60192193286177 -61.278564453125
8.59905533152657 -65.7726898193359
8.48971568478427 -71.4213409423828
8.43348683423586 -67.4663391113281
8.57623107471117 -65.4333801269531
8.55276375507962 -73.2334518432617
8.81009685802068 -69.2314376831055
8.86742168784525 -62.4069061279297
8.89157175414389 -71.1794738769531
8.86725079371099 -63.0235633850098
8.70417217679897 -79.5842666625977
8.65096580555551 -74.781623840332
8.58278874627616 -55.327278137207
8.71293007315725 -60.1874084472656
8.64955809934299 -65.2846298217773
8.87651363307566 -62.9908256530762
8.53079069253405 -76.8699264526367
8.79320598051092 -69.4847869873047
8.39281465414235 -65.2413864135742
8.4588616398262 -70.8518524169922
8.40558543837025 -76.6994018554688
8.54972611077293 -77.4988708496094
8.4854879179409 -68.3174438476562
8.47883106092935 -67.3080444335938
8.60851426417721 -75.870231628418
8.54532249938781 -68.3341903686523
8.59125417115059 -71.9445419311523
8.51688377765374 -78.9269104003906
8.60382957591739 -77.587646484375
8.5971178566014 -78.9687957763672
8.52383760826017 -76.6990356445312
8.51628120653013 -71.9402236938477
8.51162296208173 -76.8766708374023
8.53626852138871 -68.3667373657227
8.5588540569631 -66.0684585571289
8.56671148252655 -72.0770034790039
8.35016281802051 -74.1821060180664
8.53436766878117 -75.8313674926758
8.59706217638365 -67.3281478881836
8.66781342004251 -74.1649169921875
8.62024536957429 -70.4603042602539
8.65856345251849 -65.4858093261719
8.53347994110543 -69.8087844848633
8.53363984865522 -73.8328094482422
8.52679585894598 -73.8415679931641
8.37146451827309 -68.0533447265625
8.4744018895357 -75.2351837158203
8.50618477147522 -79.9619903564453
8.54712106077208 -68.944694519043
8.79913777507061 -73.5946807861328
8.3648946195069 -68.4110794067383
8.54353470015566 -72.4893798828125
8.50316085517581 -65.4261703491211
8.41035110915492 -68.9253463745117
8.4534751845729 -59.9544372558594
8.62811329155333 -65.4219665527344
8.50939448484111 -77.1237030029297
8.59810536776359 -67.5598831176758
8.52548016793907 -81.853141784668
8.56326276156646 -73.6714324951172
8.43093464937046 -72.0104370117188
8.41534130934486 -67.5820922851562
8.4379877084475 -73.9006042480469
8.34973617538786 -68.4094924926758
8.47332010437697 -73.5064315795898
8.46364580690905 -63.4286422729492
8.42808923150356 -70.2098770141602
8.52341219757112 -63.5122566223145
8.49842948961233 -70.5325088500977
8.48801070957705 -67.1657028198242
8.45585591334665 -74.8703308105469
8.4899157218119 -63.8338241577148
8.62208007794031 -67.1266632080078
8.49698720812027 -74.4376220703125
8.3459471636063 -70.7626342773438
8.61097696734819 -62.9507827758789
8.48976675498212 -67.8121871948242
8.56901447530613 -67.5653533935547
8.47550192836697 -71.9981689453125
8.47183633560952 -64.218635559082
8.57799305861043 -63.5423851013184
8.41782453003289 -72.8799819946289
8.37643965359568 -68.0045700073242
8.39206577498739 -65.1366424560547
8.26516444627592 -62.2512741088867
8.35887798535325 -80.3674240112305
8.4084049308715 -67.9153747558594
8.35067574230256 -72.8732452392578
8.44337576102394 -65.0239181518555
8.44198257616474 -74.5753021240234
8.23929392239918 -80.291862487793
8.40569774002298 -67.6000213623047
8.11296965908756 -74.8158569335938
8.49893285025988 -69.3568496704102
8.37348833823452 -67.8307189941406
8.481081315253 -63.4026336669922
8.21246606570122 -72.6789855957031
8.2046062613421 -78.3957672119141
8.30734455264034 -76.062141418457
8.38045313459653 -78.1340942382812
8.38583178576341 -70.1778030395508
8.37861281960139 -70.6279449462891
8.30613471737277 -71.0810470581055
8.35362279915333 -63.6613121032715
8.31452650498839 -66.1454391479492
8.36668587156561 -56.0650863647461
8.26515137632116 -71.7587966918945
8.35786524533267 -61.4606246948242
8.34269427848581 -73.2485275268555
8.21453699317848 -76.0340957641602
8.35013906388643 -70.1696548461914
8.19606764154745 -66.3236618041992
8.17057778994813 -81.4345932006836
8.40400605803663 -73.0325698852539
8.38475551641963 -71.7547607421875
8.34287474876742 -68.9396820068359
8.35534436017047 -82.5846176147461
8.55002214360555 -84.6771621704102
8.22394389979564 -75.3272094726562
8.29662977238171 -76.6882400512695
8.49519510974871 -65.6771774291992
8.20960177218928 -63.697437286377
8.57246877491494 -70.7981185913086
8.41075739565563 -65.9413070678711
8.44185257896562 -70.0580215454102
8.39353978599757 -80.6668853759766
8.3411762359976 -76.4958190917969
8.5066076978283 -71.6212844848633
8.53701868325355 -75.690055847168
8.50252617124645 -74.3119888305664
8.48704671799329 -72.3437347412109
8.51973968187659 -65.8981857299805
8.61583349475566 -71.1399383544922
8.42730066344182 -75.9136276245117
8.52371007091163 -71.2615432739258
8.48839503798324 -69.9429931640625
8.4365802283521 -71.3450698852539
8.45364638031999 -77.775993347168
8.46606278993313 -72.9599456787109
8.43448288082997 -72.4958419799805
8.55269935159989 -70.0861282348633
8.57652997672474 -71.1438140869141
8.36299708934599 -80.0358047485352
8.68635533292622 -68.0898818969727
8.46977239528099 -70.3512115478516
8.50841613880997 -67.7156524658203
8.48193415493781 -78.2481002807617
8.40161509858253 -64.5256729125977
8.6115135132489 -73.323371887207
8.26498239387247 -76.6049575805664
8.48443300364334 -70.3253936767578
8.50496939764376 -72.5529937744141
8.53594766430578 -78.6047515869141
8.38337780268021 -70.3806457519531
8.53119573580148 -69.0028610229492
8.44289432321602 -61.7912826538086
8.48667998008238 -83.9116744995117
8.47687144625528 -67.8744583129883
8.41683768956181 -64.5891036987305
8.53852506954419 -54.4296913146973
8.58189522086468 -58.5301361083984
8.41764972927615 -62.7541389465332
8.37406146136871 -61.1381225585938
8.64515830929384 -66.9047088623047
8.39799469851325 -62.6433410644531
8.46641441116648 -72.6890716552734
8.42156501235977 -75.2815322875977
8.51948720906501 -64.186393737793
8.42002702881217 -78.2595062255859
8.43768609028473 -78.7276306152344
8.33437568557831 -81.505500793457
8.38810295960164 -86.6242065429688
8.31238836200693 -73.7283630371094
8.50460704450593 -69.8155288696289
8.33734673303008 -61.1021003723145
8.42363194680681 -67.0665664672852
8.56546472002488 -67.0774078369141
8.31939473530801 -77.762565612793
8.61042817701795 -85.0690231323242
8.66959878798658 -74.8086395263672
8.72426866952232 -66.6597137451172
8.68790263611418 -60.2131042480469
9.02091369847762 -63.6480331420898
8.92680593179747 -69.3561859130859
8.9211527646041 -68.2012557983398
8.81579059268781 -52.2113800048828
8.83696072375082 -50.2727813720703
8.87485457010362 -54.8722610473633
8.66608149638013 -51.7407722473145
8.49173851869369 -72.9550018310547
8.49200490798137 -61.8401222229004
8.89224379245371 -54.5524482727051
8.57793647332451 -64.1674423217773
8.66823593827526 -60.7598342895508
8.78782624586254 -53.2215194702148
8.5240775819841 -51.4552116394043
8.39101829890412 -65.2999877929688
8.63459160781576 -60.3703002929688
8.66337109035425 -59.7199096679688
8.64320066953804 -51.2525444030762
8.70228362541155 -51.5370826721191
8.33066570231609 -60.5236320495605
8.49323143225556 -57.9422073364258
8.35197939880287 -72.1436080932617
8.31467796327219 -51.6966705322266
8.57668708805909 -41.3736381530762
8.53535809788161 -40.3106002807617
8.58921969138567 -52.3211364746094
8.62337364668169 -38.313060760498
8.49746760797551 -49.0516128540039
8.42395720165653 -41.0478210449219
8.68122050477509 -54.6214637756348
8.65396204918784 -40.1728096008301
8.47594158072145 -40.2534942626953
8.40827578269722 -31.7993431091309
8.61339642758379 -47.1038475036621
8.43173558038253 -53.1606483459473
8.63876019964473 -48.9516105651855
8.70208433933901 -44.4679679870605
8.56975250054846 -38.3818702697754
8.70719409740624 -44.1106719970703
8.45240380258324 -43.9803085327148
8.82226724973613 -39.0220184326172
8.64487024509338 -39.8073043823242
8.46213079658553 -54.1396026611328
8.40454226757579 -42.7589836120605
8.44190958791938 -43.8558120727539
8.38591808702721 -43.0262718200684
8.3294788186035 -46.9752311706543
8.47177458668094 -43.0890121459961
8.3043420124306 -46.2819137573242
8.35161850236553 -45.109977722168
8.42708099096135 -47.5638046264648
8.61770133573583 -47.475887298584
8.32744634334581 -33.0051002502441
8.37428876868105 -60.2124404907227
8.43217434463259 -51.398983001709
8.38028936566695 -43.4839324951172
8.39415508106229 -51.8049545288086
8.48736385779384 -48.8495559692383
8.36153507717003 -53.4037666320801
8.47325600289878 -40.8718948364258
8.48483413761295 -43.8561935424805
8.49273896058664 -39.7074089050293
8.73306927634731 -51.789249420166
8.52505244159304 -44.5616073608398
8.2439419169423 -51.6796607971191
8.51857314410121 -57.0937843322754
8.47184428946965 -45.9364013671875
8.36768642543763 -45.9769020080566
8.64796232357461 -50.1919097900391
8.62736090270484 -42.5933380126953
8.78690657291185 -43.2844696044922
8.67911954188037 -46.5598182678223
8.83015991166369 -44.396297454834
8.94923816570465 -34.1918106079102
8.87105505362312 -45.5423622131348
8.80981971017411 -49.0214538574219
8.7303364358235 -48.0483322143555
8.742737718596 -39.2414321899414
8.70668579452986 -46.4365615844727
8.95104390416313 -38.8531112670898
8.68111332185548 -44.0146827697754
8.95532230431686 -37.3561325073242
9.2480427434626 -43.444278717041
8.95484596921684 -61.7368850708008
8.90718349066322 -47.7698516845703
8.88176119566027 -50.6662445068359
8.89513339610739 -52.6876258850098
8.71458962756061 -74.4875564575195
8.79057156977163 -58.3524856567383
9.04300231940086 -52.9530868530273
8.98287846188641 -65.2533874511719
8.62730008564928 -60.810115814209
9.0565769844582 -56.9413414001465
8.83081378098915 -53.0088653564453
8.98904327883579 -62.4531402587891
8.94306559897357 -54.1153678894043
9.01605524008375 -36.4950637817383
8.9034794067368 -45.1078147888184
8.80015840850383 -52.7229881286621
8.75958993175338 -50.9946517944336
8.84939680279892 -51.0254020690918
9.05767656468319 -51.7477264404297
8.90672676526484 -56.9034652709961
8.81258231549884 -53.3420753479004
9.04205019047308 -57.5427780151367
8.98923474667159 -47.6713638305664
8.68780383772069 -47.3124122619629
8.90024946570736 -44.7390670776367
8.75897308002764 -51.4555931091309
8.54621942052198 -57.6954765319824
8.5734596341952 -49.5483856201172
8.69496320354522 -51.1783638000488
8.95876133112138 -52.6343421936035
8.74774164054112 -47.9859809875488
8.8516325717071 -49.1884422302246
8.80607229944044 -42.6870765686035
8.92597101649741 -28.2513217926025
8.8097706208733 -45.5731887817383
8.59430894800508 -46.8396339416504
8.67857634318744 -47.1257972717285
8.63753557322346 -44.9964179992676
8.75370159451759 -49.8939666748047
9.07694204810053 -49.5670585632324
8.57026189506741 -40.6086082458496
8.66995191599829 -39.0781288146973
8.54823685063047 -49.9999580383301
8.68187960469529 -46.172191619873
8.62191332070212 -49.1559104919434
8.68554704259728 -42.662914276123
8.39166022828634 -47.3811836242676
8.59579243647734 -47.0654754638672
8.42922382449298 -45.2509651184082
8.79393498223024 -51.4253349304199
8.29172883016413 -48.9804267883301
8.44202186546407 -47.4249649047852
8.7176129859802 -43.7905006408691
8.419318263856 -41.3714904785156
8.48769920904756 -44.5722808837891
8.36877813109561 -44.1450309753418
8.47585662617299 -37.4684028625488
8.25970276957477 -45.9490165710449
8.76114331765883 -40.4416885375977
8.6071892982411 -43.973819732666
8.70700166543708 -40.4526824951172
8.85504669529927 -35.4923782348633
8.8185060301147 -39.7047004699707
8.84060186609679 -37.8696632385254
8.61284054614537 -31.2754364013672
8.61570381328655 -48.2938385009766
8.39296921628622 -31.7863788604736
8.59948384693931 -59.0094528198242
8.56240320292864 -40.1927223205566
8.81432249216076 -42.7897720336914
8.4100941940851 -37.2292823791504
8.55002030279164 -36.6049346923828
8.57862232867559 -36.1976013183594
8.64984473161226 -48.468994140625
8.60644554431649 -35.3067321777344
8.50099605739168 -43.7030868530273
8.61442317168263 -30.5766201019287
8.62148830477187 -38.7826385498047
8.72521704846822 -39.1427192687988
8.69751679271943 -35.0795860290527
8.60497180858279 -46.1307601928711
8.50241471647569 -43.0860328674316
8.66505372202966 -38.5744781494141
8.23495199434382 -47.8781623840332
8.46727452820744 -44.3225250244141
8.59200210174149 -29.5468101501465
8.53577234240373 -40.6654014587402
8.41921521769689 -42.0986633300781
8.46480163819657 -36.1578025817871
8.47258638994504 -33.5874671936035
8.42855755871941 -43.5638618469238
8.5238578146756 -38.6507720947266
8.48462285709802 -34.8618850708008
8.58661876187504 -46.0653305053711
8.36006616498009 -39.2898788452148
8.48155679781256 -45.3129653930664
8.58905759754872 -36.6310768127441
8.48267103468696 -39.020450592041
8.70416622107562 -42.1160659790039
8.80773998418995 -35.0221824645996
8.85765331602745 -37.7308311462402
8.9689039364065 -41.5865707397461
8.76459385049807 -55.2703819274902
8.88392434334552 -47.9690208435059
9.04915094766969 -36.7861289978027
8.89411198336795 -54.9823799133301
8.90315522155376 -50.6669616699219
8.93632844091837 -44.3920288085938
9.16394794239959 -38.9979515075684
9.19283565473343 -43.6189498901367
9.04188946464703 -44.1411437988281
8.7894545771032 -44.1214904785156
9.03528628155566 -46.3712425231934
8.92537844944089 -43.9489822387695
9.0430448344688 -47.4239234924316
9.23320681273358 -60.0949554443359
9.13278637547111 -41.433177947998
9.56855031762428 -42.4195404052734
9.22525737003408 -40.7420463562012
9.36331224963851 -50.2148666381836
9.22871324348333 -65.1736755371094
9.09912504744946 -60.1171684265137
9.09654443651062 -53.3043899536133
9.21995773565186 -53.946949005127
9.04867767435478 -57.557430267334
9.24688814720345 -54.1189117431641
9.42504867845492 -55.5023384094238
9.26732096142603 -53.1295852661133
9.37863674745664 -44.5875129699707
9.08627171057745 -45.2867965698242
9.15222780091256 -47.1669273376465
9.34804969579644 -51.5525550842285
9.01917440995192 -47.6431999206543
9.14944612409823 -44.961841583252
8.82981958234056 -49.7217788696289
8.7602368696436 -51.4702224731445
8.86428843448774 -51.9712066650391
8.70080392261749 -55.5371856689453
8.91500895107925 -63.4801559448242
8.79102333580299 -50.8796730041504
8.9154008795522 -40.9109420776367
8.90993721229457 -52.3633117675781
9.05059528890158 -50.1667594909668
8.81836942194728 -48.8461761474609
9.1163731323711 -52.638126373291
9.00862885412642 -53.6193695068359
9.02247074939309 -56.563346862793
8.77048828820267 -46.5500869750977
9.28093744097031 -53.5793075561523
9.40583941221392 -53.5555839538574
9.31291760380064 -45.1519660949707
9.55918220126694 -55.9964179992676
9.47685758667035 -38.8843612670898
9.33789923999428 -48.541088104248
8.96495790380298 -46.4019889831543
9.15726786350154 -54.9598960876465
9.32973227934136 -39.8727226257324
9.4020138683411 -43.1867713928223
9.596111808214 -49.2180404663086
9.11714363302276 -44.6918067932129
9.66072348422701 -43.4441261291504
9.50545545315322 -48.1627769470215
9.38169249989839 -36.468921661377
9.20571695460094 -36.6950798034668
9.03801204684543 -43.5322380065918
9.11704403383491 -51.7427635192871
9.19690707824814 -46.8623886108398
9.21163122716213 -45.8422203063965
9.00475326260372 -50.6013336181641
8.93648213464527 -57.083854675293
9.04927144785395 -58.9651184082031
9.09741555328824 -51.9294357299805
9.08011182508525 -43.3930130004883
9.02101571252382 -42.9752388000488
9.18872907326913 -50.9517784118652
9.10121382550348 -37.0887107849121
9.15276501034731 -45.549976348877
8.94328297096535 -35.3708763122559
8.73086606364962 -39.4520416259766
8.87397995103382 -44.2823181152344
8.74394897126375 -32.0108451843262
8.91980665185302 -44.4640464782715
8.83620285713296 -38.34912109375
9.07574969674054 -41.8119239807129
8.79759455821389 -40.027660369873
9.01926182025788 -32.126350402832
8.95136688337982 -40.0295104980469
8.89388046878926 -34.2213325500488
8.57644287477817 -35.515022277832
8.63360033910465 -44.2151489257812
8.8041343118867 -40.599853515625
8.57917425533899 -45.7994575500488
8.63826145091651 -49.7653579711914
8.55372386655671 -39.9812660217285
8.65417582610137 -43.3001365661621
8.71243158479789 -54.8328056335449
8.49426970641604 -51.4553451538086
8.48358013154888 -50.2253265380859
8.48231715628387 -47.6413764953613
8.58021635643964 -41.9951019287109
8.62526077568726 -39.1894111633301
8.53943023687452 -46.1673583984375
8.87791486935901 -38.0936164855957
8.64474025162525 -40.0872421264648
8.57698460530357 -35.985725402832
8.87519310056911 -48.4022560119629
8.67195410657702 -47.9256286621094
8.86049342767144 -37.3176689147949
8.86117493859864 -39.8629608154297
8.98814300508337 -40.580753326416
8.76039621525122 -51.2352447509766
8.80261773488443 -54.965633392334
8.9347755678377 -44.2242279052734
8.93313602612592 -39.0520553588867
8.92109601365244 -45.8160438537598
8.8251332572896 -46.1224517822266
8.75705174801223 -40.4862594604492
8.99988035579145 -46.0053329467773
9.09653475297962 -50.5520439147949
8.91209464716873 -48.5901336669922
9.11676416764405 -53.1219329833984
8.85181932010633 -47.7886924743652
8.82749980595274 -38.1346855163574
8.84329262241194 -48.9497680664062
8.82810283796544 -41.9221038818359
8.83024800191017 -42.3837966918945
9.03012291108645 -55.3780364990234
9.01743329738633 -47.3851089477539
8.78904420585935 -43.7767486572266
8.64790852558669 -38.5372848510742
8.62853582353263 -51.6074523925781
8.83893333961043 -47.0379333496094
8.63018601545046 -45.0727653503418
8.8204354103066 -42.0970878601074
8.58128155157236 -41.7368850708008
8.75704066493377 -45.5952033996582
8.66730652418137 -50.4497528076172
8.76851916748144 -44.4732208251953
8.70148399711411 -36.6253204345703
8.77352548331536 -48.702320098877
8.72405209772804 -48.2782783508301
8.5636507579709 -41.4977798461914
8.71201573063439 -52.9076042175293
8.45400308981269 -44.2820739746094
8.43939101143276 -39.4274101257324
8.41488953933479 -35.7828254699707
8.61571483669441 -41.510383605957
8.3462580658314 -39.5892219543457
8.59379431829126 -35.8148536682129
8.79478637017374 -44.0617218017578
8.37389749717281 -41.0337409973145
8.73604926241483 -38.9460067749023
8.45447946531096 -46.8298759460449
8.49539394432856 -56.4467315673828
8.92716185215646 -37.5879936218262
8.69930574765059 -49.2039337158203
8.9597450015178 -49.8181915283203
9.04592925246252 -40.2649345397949
8.90757418661221 -46.9147567749023
8.95002294592676 -55.659610748291
8.83853775587585 -52.6136207580566
9.19207037623955 -55.0030746459961
8.8879457496297 -40.3519248962402
8.90581616831107 -51.7072219848633
8.74556681350979 -53.1978149414062
8.88038413978224 -52.5405807495117
8.81887534018232 -46.6638565063477
9.0680932043639 -48.4770698547363
8.55348398351471 -55.4892578125
8.76493273648597 -50.918758392334
8.67038170334825 -54.1775283813477
8.89841707169987 -36.7952423095703
8.8233878948855 -41.9225425720215
8.7713218047777 -46.8358726501465
9.02094875665978 -45.1118087768555
9.00976994875324 -41.3342475891113
8.87212197871788 -47.509635925293
8.96868223812338 -54.3076820373535
8.89473883042285 -53.1292724609375
8.7207632090105 -42.3861198425293
9.08787274061789 -51.2672119140625
8.83324486585849 -51.6945915222168
9.01242584990647 -49.291820526123
8.71899923637112 -53.5024871826172
8.75395872265196 -54.7954559326172
8.5862899066438 -51.2933197021484
8.94607193453479 -53.7784461975098
8.74106473427338 -44.2148399353027
8.80005877066164 -48.5125541687012
8.83899657183923 -48.6063423156738
8.97730530419171 -49.4592361450195
9.18595821214227 -40.9871101379395
8.77437379499995 -46.855541229248
8.81919967739406 -39.1705284118652
8.66574505234215 -36.0738677978516
8.77444433140651 -42.4300346374512
8.54511670867652 -49.2189788818359
8.65065688085866 -54.571216583252
8.33557337179745 -49.1460266113281
8.67464696553364 -53.728458404541
8.64813970581591 -52.5856666564941
8.60779496203921 -57.9916305541992
8.56952887079097 -50.1218948364258
8.46942546822655 -54.3179092407227
8.56607149931174 -54.1841316223145
8.36764722630573 -56.4889793395996
8.55722606406843 -52.3981437683105
8.76186191793399 -60.7403526306152
8.59316470245615 -51.0003242492676
8.51204604837007 -60.9473686218262
8.57727772928702 -47.0277214050293
8.6963549491609 -46.3954391479492
8.54485908408585 -51.2453269958496
8.39392892343084 -49.7133903503418
8.62667219706796 -56.1383247375488
8.57550595719034 -50.276065826416
8.71109430213505 -56.3364562988281
8.54236047010798 -50.2915802001953
8.41134518446952 -52.482250213623
8.5658839794138 -58.2383460998535
8.64781890796007 -60.2439918518066
8.83064657502215 -52.0151290893555
8.44300555037165 -48.2463035583496
8.56335454670477 -55.0200119018555
8.79308949245832 -60.2780380249023
8.81305611587332 -52.2056045532227
8.88118925542037 -49.4658241271973
8.88082318266834 -52.4027252197266
8.60120272667165 -45.6448097229004
8.66214566420061 -51.1568565368652
8.77025373527946 -52.8952751159668
8.80993003781208 -58.1817016601562
8.81120401286146 -41.1754455566406
8.86569590681382 -44.3232231140137
8.84100971903652 -54.3489379882812
8.79352469978338 -45.2999382019043
8.69566474204976 -44.894889831543
8.59039568366036 -39.8685531616211
8.48338383109539 -38.9476089477539
8.43465446570801 -43.0550918579102
8.46296757733539 -48.0191192626953
8.4568713249239 -51.3798065185547
8.37773759449344 -42.4197540283203
8.52029208945484 -57.8759689331055
8.46997665220203 -46.9979438781738
8.31674648766663 -50.8091087341309
8.57280597452186 -54.6879692077637
8.71809983456105 -45.1051139831543
8.76711837395997 -50.3987274169922
8.80766629342898 -42.4324493408203
8.79810187731587 -38.0548210144043
9.0346203322603 -57.8380279541016
8.83079248417175 -50.3693046569824
8.9560186188323 -43.9167366027832
8.80639939813393 -42.5786781311035
8.89421824513225 -44.378604888916
8.9391232586061 -55.1710777282715
8.7123953123648 -48.9250602722168
8.75266446042617 -41.6530570983887
8.81650309927429 -48.9107856750488
8.76076760488854 -44.8354759216309
8.78226313525935 -44.1968765258789
8.82876303528143 -42.4747772216797
8.70144772952859 -47.6399993896484
8.69941376046043 -44.0183258056641
8.40707952780467 -39.4514045715332
8.76381701740239 -45.5160598754883
8.83238527208685 -51.8714294433594
8.45772830877666 -55.5171279907227
8.47484442610823 -51.505729675293
8.59868554875263 -44.4566764831543
8.6582534337061 -46.2812652587891
8.67226215520839 -44.8431968688965
8.83533173614174 -47.8771133422852
8.73382626653877 -53.0508422851562
8.66079806079024 -47.3593063354492
8.53492606278479 -47.8197021484375
8.80339351124636 -44.9461669921875
8.59661090416129 -53.8669395446777
8.65413494734366 -48.6201934814453
8.64922971701002 -57.0243721008301
8.77047362476104 -49.6938056945801
8.69431463276138 -53.4410629272461
8.66330860228621 -55.2993125915527
8.98469515482484 -49.7840347290039
9.06095507846876 -56.3681449890137
8.77933153271446 -54.2994918823242
8.86191048527148 -51.2075500488281
8.98765544815489 -50.6169204711914
9.08228782615655 -52.0348243713379
9.07735438435845 -52.1533088684082
9.03131872790447 -54.4113998413086
8.87779479140375 -46.3784027099609
8.93984632355335 -50.538890838623
8.81541967344458 -44.6874580383301
8.91589226357387 -48.1642646789551
9.07219813854882 -40.4380683898926
9.16599143819739 -45.0469093322754
9.15882833809612 -37.359016418457
8.9922540889723 -33.6951370239258
8.88184184906538 -39.9858245849609
8.9328507278571 -38.6621055603027
9.04042416296753 -43.4484405517578
9.05513097493414 -45.4133338928223
8.72388710932356 -50.8157501220703
8.74264864815485 -52.8299865722656
9.06103069431083 -51.8502311706543
9.14766368800372 -43.3698463439941
9.0495563134588 -46.8039817810059
8.87509536441709 -44.330020904541
8.72684699916675 -43.907054901123
8.62707725903952 -47.0856895446777
8.73541195224592 -49.5022621154785
8.73124272988388 -47.421989440918
9.0556773812607 -52.0342254638672
8.89160311722781 -48.4524803161621
8.85373357349329 -43.1597328186035
9.32025926199904 -48.2718658447266
9.07509277854545 -46.1136856079102
8.73332399363093 -53.5212173461914
8.8720264024393 -49.2517852783203
8.96042628154664 -47.3852653503418
8.95343760503237 -37.666561126709
8.63429589524664 -49.8456344604492
8.64736068108549 -46.0997695922852
8.62249853785563 -43.383228302002
8.87243496622747 -50.2713012695312
8.40663368489755 -45.6515235900879
8.52743777945096 -47.766487121582
8.31297924998983 -42.1085433959961
8.46954105579949 -54.5583152770996
8.62013726728372 -39.749885559082
8.20136363244613 -40.8022346496582
8.15354155552172 -35.1112327575684
8.3226912184853 -36.9364433288574
8.21843612835376 -39.4502563476562
8.46504110136608 -44.6130027770996
8.51045591694892 -38.5221061706543
8.44936688939397 -39.947437286377
8.44760439616404 -53.0840110778809
8.57691216483899 -48.8997230529785
8.58888287217452 -47.685962677002
8.58864507135757 -54.3482933044434
8.43644272006488 -56.1864204406738
8.85678430469716 -60.0836906433105
8.42303508752025 -51.0954551696777
8.32365941670844 -67.8772964477539
8.45536931391715 -55.2104187011719
8.53383805471257 -58.8936424255371
8.67206569257124 -58.3279838562012
8.77530816421403 -63.6901168823242
9.03260708730624 -64.1083679199219
8.84712845666027 -60.5064315795898
8.69219648835976 -66.874382019043
8.65496006911275 -67.6828918457031
8.78719462890704 -54.5147476196289
8.58897420773205 -63.8234252929688
8.91759521804333 -58.2026290893555
9.05199070322213 -52.100212097168
9.0391382946064 -59.5755386352539
8.94593120496711 -54.8276634216309
8.86269824203624 -48.298267364502
8.96162899637279 -59.6668739318848
8.90380114149098 -60.5287551879883
9.30765946405147 -59.3623504638672
8.94270069470935 -58.1494445800781
8.89548826432103 -61.3827133178711
8.99681427610904 -58.3347930908203
8.9884145385004 -52.8896102905273
8.94977068683326 -60.166690826416
9.3226823531928 -63.9083518981934
8.91282519705083 -58.754695892334
8.98925291352734 -62.4519386291504
8.91557189015673 -58.536449432373
8.90512730136921 -55.9570617675781
8.63467474718157 -54.3669853210449
8.75346583542928 -59.5718994140625
8.66791570744653 -51.2911033630371
8.71032953449642 -55.0347213745117
9.03111850957144 -54.3418502807617
8.82965531273737 -48.2267990112305
8.73971723668886 -56.8432426452637
8.51841228389152 -48.9613952636719
8.80658176706031 -53.9994163513184
8.81006496104775 -53.7158279418945
8.6769570599285 -55.3793907165527
9.08152282404181 -67.206169128418
8.71613556168611 -56.2162551879883
8.74125789260191 -58.0353393554688
8.86185167784542 -64.3264999389648
8.78128346609259 -58.7391777038574
8.86568194226589 -64.6875915527344
8.83508016852605 -64.3629760742188
8.66511757045374 -64.4158401489258
8.5750690169783 -59.7061538696289
9.05764948902578 -59.469295501709
9.18258132619175 -57.4386100769043
9.06476087504289 -66.9743423461914
8.98342361514298 -41.3831024169922
9.07402072792176 -61.4641952514648
9.18521647420542 -49.5655326843262
9.70869273504452 -61.0788917541504
9.32151690101733 -70.3914642333984
9.43662885195194 -58.7257347106934
9.14008885171563 -55.7385406494141
9.28855751495035 -56.3601570129395
9.42371159653631 -59.5608749389648
9.30161724140851 -48.4697303771973
9.56318822068515 -82.5220184326172
9.62321950989707 -64.4837417602539
9.17006894454152 -69.9359741210938
9.3107071500589 -59.7372436523438
9.03551747964035 -61.8290176391602
9.50338254807181 -72.2923278808594
9.58592857419349 -58.539234161377
9.42647526842006 -50.8416862487793
9.24996003576799 -62.5022430419922
9.18899377994118 -65.3262023925781
8.9991081881192 -68.2673034667969
9.28554161505385 -69.1527404785156
9.47032470561824 -67.8880920410156
9.30207403184328 -69.6503067016602
9.24216893600704 -67.2259292602539
9.44040932459267 -62.5832405090332
9.00232532903716 -57.2302436828613
9.21738650172187 -68.4435729980469
9.26124499030414 -71.8438720703125
8.92574184235124 -62.9814300537109
8.7986208415532 -56.9305267333984
8.8083471456138 -61.876392364502
8.77293192283319 -64.4022750854492
8.77006222607829 -61.8690414428711
8.95715994190377 -55.9630966186523
9.35469330366122 -72.3362579345703
9.01148115297899 -78.5798416137695
8.99647027248876 -68.4947967529297
8.60210348416873 -52.6825637817383
8.79227511267066 -61.733283996582
9.01189990583483 -68.0718231201172
9.19091668992425 -79.2749557495117
9.15402901077905 -73.1880187988281
8.68846513827418 -76.0853729248047
8.63557671442837 -68.628662109375
8.6582061364358 -68.1171035766602
8.64504860417965 -61.8242149353027
8.56346761354866 -69.3492660522461
8.73383711154947 -67.97900390625
8.71756830904317 -66.5688705444336
8.58586617569087 -64.5467987060547
8.86867781221946 -64.7673187255859
9.07132769765251 -65.9948883056641
8.73249998294795 -79.6576080322266
8.75288152652232 -65.882568359375
9.01424102062088 -56.8322944641113
8.80735049950924 -67.0495147705078
8.78737030383385 -64.9091415405273
8.65736166829127 -65.1627960205078
8.94553921258645 -71.478401184082
8.95647258157142 -67.7494125366211
9.00807608044695 -62.4101638793945
8.92287799189875 -68.8191375732422
8.86065479256767 -65.3682708740234
8.62536383645021 -64.9873962402344
8.74363907205446 -70.3516387939453
8.70708395552164 -68.2336959838867
8.61440258958365 -74.7173538208008
8.63388768143966 -76.9843521118164
8.54068931298659 -68.4154739379883
8.64143172288302 -75.4380035400391
8.87011130946055 -69.0363235473633
8.74752826506314 -70.5001068115234
8.58059144337338 -75.0890731811523
8.6357732812223 -61.5133590698242
8.61275834030786 -58.2969551086426
8.73128273141201 -47.4422607421875
8.71125226018565 -56.5601577758789
8.53725545492788 -59.9029312133789
8.6448777749004 -59.6403312683105
8.84340313614532 -55.6708869934082
8.63428252696913 -69.6980361938477
8.5563793837357 -60.5211448669434
8.48316183554724 -59.4523086547852
8.68099496111146 -73.6584930419922
8.68089470490817 -55.059211730957
8.79885588291724 -55.9286460876465
8.72128950252357 -57.1850433349609
8.56662920325874 -46.4616737365723
8.53595384709888 -42.7531967163086
8.58297887516047 -56.2241554260254
8.59422548942142 -45.431396484375
8.53372114125092 -43.0722618103027
8.62440904473373 -60.5698776245117
8.66399797605409 -46.255542755127
8.46961126050474 -49.9030876159668
8.81624924294808 -66.0855560302734
8.49382402528854 -47.5829849243164
8.66624524964936 -45.8147277832031
8.51758643130795 -46.4615097045898
8.63457555811852 -58.6235961914062
8.62914994617056 -65.3669586181641
8.64157856994137 -51.5590858459473
8.47841522177622 -62.2466278076172
8.52045073357423 -52.1503753662109
8.46730839333783 -51.753475189209
8.55905457657513 -61.1825485229492
8.45441483694959 -57.462646484375
8.28738158531839 -50.2486915588379
8.77363499940402 -75.718147277832
8.54651538109821 -56.8528289794922
8.59488208791183 -60.2638854980469
8.17759125233218 -60.9721412658691
8.41458306918672 -64.424919128418
8.44919098718976 -64.8566589355469
8.54167270291435 -49.0594291687012
8.34434492738834 -58.9660339355469
8.66531459705064 -58.2053565979004
8.7193888025542 -50.3635787963867
8.64437088264426 -57.040470123291
8.52411470395963 -49.761547088623
8.69247042656819 -66.5057983398438
9.01951754886441 -51.2276611328125
8.82187506994385 -38.6192398071289
8.88762423240858 -48.4899291992188
8.80085590703081 -41.7129554748535
8.69763669727024 -45.8692741394043
8.31054230959439 -51.5762596130371
8.39397209792063 -40.777027130127
8.62813823935032 -49.3837089538574
8.54437410402716 -52.3510589599609
8.74749028441011 -60.5653305053711
8.58374508270185 -57.9347648620605
8.34682208029532 -59.2773323059082
8.37703584041637 -51.3966407775879
8.5169219688739 -74.3544998168945
9.0109223090436 -67.9324188232422
8.53816716045597 -69.4851608276367
9.02826227533003 -56.5862274169922
9.01586178548889 -52.6407737731934
8.94859883528918 -70.4080581665039
8.79156582400738 -66.6966934204102
9.01470169344813 -59.31103515625
8.69971588216344 -52.4430656433105
9.09580266915057 -54.931453704834
8.67740084753759 -47.6316947937012
8.47361618624583 -56.217212677002
8.6565171434576 -47.1330337524414
8.40990996279851 -57.1276626586914
8.56961445851415 -49.9783477783203
8.50008541723925 -57.8108367919922
8.5626618706619 -52.7237701416016
8.98412531400314 -56.5010948181152
8.72712415676674 -67.8605270385742
8.49685906090576 -58.1162300109863
8.51997034678687 -58.9525299072266
8.70699180116552 -55.1039924621582
8.9005412491616 -53.4014205932617
8.80285891747084 -56.3644714355469
8.56055375772642 -53.9464302062988
8.31275863480994 -58.24658203125
8.40008680460847 -55.897144317627
8.44449567416921 -61.6023254394531
8.39668248166064 -59.2180480957031
8.53377118010218 -60.0377731323242
8.68377780484274 -51.3645172119141
8.51735279570327 -51.7465591430664
8.48608137571895 -56.8523712158203
8.78814843142357 -53.5604782104492
8.84229587777496 -49.8374633789062
8.50388289632856 -50.9141998291016
8.6496366178134 -57.9166450500488
8.68462692408837 -67.5799560546875
8.80838447099559 -60.1792259216309
8.83388753177052 -59.3973045349121
8.7243036391293 -66.2964553833008
8.78938712610385 -70.6428375244141
8.47415182643806 -59.7455902099609
8.53111356617939 -83.0283889770508
8.41098482007081 -59.5969047546387
8.63985848485777 -53.3746795654297
8.7658435555618 -48.7890281677246
8.85243000294691 -53.8890495300293
8.55253933825952 -56.261058807373
9.11841132101905 -48.1655197143555
8.72812691727072 -66.8525772094727
8.63006103546 -55.1268653869629
8.67394927260765 -48.6939811706543
8.78432428738585 -43.2614822387695
8.61029651754932 -51.234375
8.69402726693843 -57.5949211120605
8.68694909366089 -43.0065841674805
8.51726540450765 -57.0902481079102
8.51622091987385 -53.7606773376465
8.72273154967124 -53.1028823852539
8.88024395733107 -62.8955993652344
8.58973709768334 -63.8647232055664
9.05435032116823 -65.076171875
8.9090404015219 -60.1254730224609
9.0955301620964 -66.7352905273438
9.16902166132199 -62.8169898986816
9.16220906270729 -56.6540718078613
9.0067552225491 -57.5830421447754
9.13752895887649 -51.1373176574707
8.95155434916871 -60.8596076965332
9.20153858010404 -47.7615547180176
9.16355582640322 -57.6367683410645
9.22703375468596 -52.6932029724121
9.25026005688869 -56.9219093322754
8.72133732039515 -56.7201042175293
8.88121727280413 -59.2123718261719
8.91536587414766 -59.9215431213379
9.05347650322769 -63.1576461791992
8.95482288267394 -60.8817939758301
8.84626978593814 -62.4726142883301
8.79522734283578 -59.6832313537598
8.7903080629142 -60.9543838500977
8.98006576983372 -57.6995849609375
8.93143866143762 -41.8729972839355
8.77135247956714 -51.9191856384277
9.27321912943501 -55.7661247253418
9.09200348332541 -46.7356109619141
8.7601173272387 -46.3994255065918
8.81221758528887 -53.2346534729004
8.95208793493606 -40.3866653442383
8.75562684052908 -45.4718818664551
8.70990428752119 -36.368896484375
9.08650715553774 -35.2725601196289
8.80346653358058 -46.7893943786621
8.85416419728582 -40.5269355773926
8.89787173607741 -40.7477111816406
8.87737089192695 -63.5529975891113
8.79342875208877 -48.8391342163086
8.70980316434023 -51.8506507873535
8.78616544825785 -46.802677154541
8.65295700994295 -54.6300201416016
8.72347716601289 -49.7355918884277
8.65893192444955 -47.1856689453125
8.874141992642 -50.6794929504395
8.79419908053533 -48.7290115356445
8.64211197731093 -32.6531295776367
8.74403673360969 -63.2587966918945
8.66036192315023 -58.1121444702148
8.91471360085295 -47.5752258300781
8.62450664381511 -53.7024803161621
8.67637311735501 -53.6994972229004
8.65870608114287 -56.4012985229492
8.74346372053124 -56.3653526306152
8.97995649319787 -48.6452713012695
8.62866885629907 -46.3739013671875
8.88701994698395 -53.5794639587402
8.7022311059833 -49.9244613647461
8.89741410707652 -56.2999839782715
8.73292418473823 -57.7800407409668
8.77728635022855 -53.1737442016602
8.76805432696436 -61.6209983825684
8.92166653594504 -54.7243919372559
8.83013431505406 -53.8526000976562
8.88219353646796 -48.5876388549805
8.93483328395345 -51.7165565490723
9.17724315420441 -57.6102676391602
9.34536180160749 -54.6703071594238
9.13272709274368 -60.7857551574707
9.27326255956137 -52.0792541503906
9.27365256698079 -45.8327484130859
9.29699361716276 -54.2841033935547
9.25820085704434 -47.2220191955566
9.29787844292883 -50.3252830505371
9.37254157306266 -47.1167373657227
9.65957043079376 -56.4386978149414
9.57994532150245 -49.6755714416504
9.64179878154473 -55.650318145752
9.47316487056955 -45.3017311096191
9.33084455005851 -56.7423439025879
9.37952253818393 -53.4989471435547
9.32295351587717 -59.4098815917969
9.18085408213683 -63.0530624389648
9.48277202964663 -57.1560211181641
9.28027136856333 -58.019172668457
9.32371707801878 -63.5003776550293
9.39241462281598 -59.5666885375977
9.39170004422526 -57.2462158203125
9.4168537192163 -59.9527282714844
9.42386014210612 -60.2822532653809
9.77057259272768 -66.5908432006836
9.36614870245033 -59.8283576965332
9.35618840362973 -49.6286544799805
9.21330162244087 -51.663402557373
9.35793045488039 -62.6636619567871
9.46488249658717 -53.8044204711914
9.2602753562548 -45.1070442199707
9.21974573709646 -49.4776611328125
9.3941188515634 -54.9176750183105
9.30007949165447 -55.6372451782227
9.10373454567599 -50.8694305419922
8.80316580029323 -49.189624786377
8.72653726057276 -41.9065971374512
9.23315008031868 -47.3606414794922
8.94597064226368 -53.6297607421875
9.04296563458471 -46.7876777648926
9.06967008525578 -53.9979248046875
8.99453185095519 -45.815616607666
9.05203568696521 -47.2150497436523
9.16918273111291 -50.1270141601562
8.99325007103055 -51.3295288085938
8.98554146694181 -54.5920829772949
8.9087452431324 -45.2813987731934
8.73613236582506 -54.1762886047363
8.90106481838879 -60.4982643127441
8.91918408545105 -56.4735374450684
9.16058841837082 -69.7654876708984
9.21593612688609 -65.8193817138672
9.29880737389255 -68.3091812133789
9.38357611731069 -74.2549667358398
9.1782746412568 -62.6110343933105
9.15897314014658 -64.7724380493164
9.34786734077953 -52.1708793640137
9.34937218062118 -54.3198318481445
9.38116101625011 -55.2357025146484
9.03258190954401 -57.0387344360352
9.24245826124673 -69.9722061157227
9.23095444092666 -60.9539337158203
9.32035609931065 -57.4128265380859
9.45816703767774 -47.8465118408203
9.5525359439454 -52.3727340698242
9.45814246676485 -59.6032981872559
9.29336657503799 -56.7337341308594
9.54043608710553 -66.060417175293
9.58230635618382 -65.6275024414062
9.74020039035691 -65.4022827148438
9.84128049775765 -63.9225463867188
9.44415569193156 -56.7875366210938
9.56856292109797 -56.2733879089355
9.21098722034457 -62.3026924133301
9.47812055067008 -54.9414253234863
9.43924212910318 -53.3971214294434
9.34153500755305 -44.4136619567871
9.31565739479693 -53.7881698608398
9.19502202777482 -63.2031097412109
9.14748728261106 -54.3793182373047
9.27220693899682 -43.0865783691406
9.26000179762145 -41.8474922180176
9.28305304252622 -49.2692184448242
9.28443983442588 -42.6510543823242
9.2669156808583 -50.605037689209
9.08963667800709 -56.3509902954102
9.19715346488538 -40.2528343200684
9.01611757113751 -57.150936126709
9.08994869097822 -50.5083541870117
9.23779615057529 -50.4563102722168
9.33227122084837 -53.6212005615234
9.28224922233779 -52.1565437316895
9.20418910257535 -52.6397247314453
9.08920850849239 -53.7966766357422
9.01797570822422 -56.3705863952637
9.22250151868202 -63.7418212890625
9.21200773618841 -53.6482887268066
8.98182629974876 -54.7226638793945
8.95937670060298 -54.2223701477051
8.8946867150198 -58.9973983764648
8.96816891924459 -63.5491180419922
9.31166569828396 -48.1366386413574
9.11503661318634 -50.0695571899414
8.92684704835511 -49.1417007446289
8.99160660253115 -53.8559608459473
8.86381631479798 -64.9347610473633
8.97500596148443 -51.2056427001953
8.83368441560529 -54.826099395752
8.93229496531849 -56.0248413085938
8.95039113381213 -56.5519485473633
8.81046765267862 -57.5419654846191
8.79674098348943 -64.0133361816406
8.98344441239776 -51.5641250610352
9.03698122801121 -62.8806228637695
8.93360777351197 -52.667049407959
9.15613504929662 -49.3631477355957
8.98370242153427 -56.8330039978027
9.12853299746177 -50.866096496582
8.9634260443642 -55.6799011230469
8.93019142672918 -55.3069953918457
9.23070746856569 -55.3811454772949
9.17248254210735 -55.956127166748
9.08812590672284 -58.1192207336426
8.91985028563767 -60.9645881652832
9.1231899329917 -59.9387702941895
9.06264367097322 -62.5285301208496
9.01557626919379 -67.7744522094727
9.02433783961399 -54.9384536743164
9.1317991031427 -58.7128257751465
9.19782973337169 -74.5538558959961
9.20904979771964 -57.7808570861816
9.02378336510332 -59.4714050292969
8.96954184512543 -56.4696502685547
9.21074280755353 -59.0616760253906
9.15185697349085 -49.841983795166
8.94413557954092 -50.0645217895508
9.24035651823186 -51.6333618164062
9.13867926972435 -49.2526626586914
9.08177121931983 -43.6124610900879
9.08541392774851 -38.7613067626953
9.17175921869721 -52.1528549194336
9.19692646932611 -45.9024963378906
8.89856656026811 -57.9210014343262
9.05191195855721 -52.5933074951172
9.04993785537218 -29.2027053833008
8.98930669709689 -48.2011413574219
8.95796132541003 -45.863639831543
9.02927552544886 -41.4095115661621
8.94405734213531 -49.14453125
8.89926227084533 -35.7899703979492
9.05301450502649 -37.9206352233887
9.20138571615989 -45.9792213439941
9.02954118832897 -39.1353073120117
8.98153037924945 -35.8543434143066
8.73058060801683 -45.9470520019531
8.78632897742928 -34.7016334533691
8.69169741515458 -45.158374786377
8.83851966528511 -38.989429473877
8.86435878943399 -33.001407623291
8.81949030484545 -47.8419303894043
8.80219862956026 -39.9258460998535
8.66346688712538 -32.9756736755371
8.66398916299847 -37.8241348266602
8.73627887271697 -41.781795501709
8.67565059462786 -36.5293235778809
8.77776820391012 -38.0937232971191
9.06159063722853 -37.6718101501465
8.36882661128609 -50.9761047363281
8.53529027025217 -47.1195030212402
8.56236590355997 -42.8386421203613
8.58359315470135 -46.4480895996094
8.88951131211343 -42.8178062438965
8.82414213131594 -42.7483215332031
8.62806626612117 -45.5915870666504
8.68331037492964 -43.0968360900879
8.6325856908539 -42.383056640625
8.7502622359281 -41.8084335327148
8.64355436502708 -39.7679786682129
8.59568209840525 -43.2348289489746
8.69497638499865 -56.5777015686035
8.64707138394335 -48.8154678344727
8.64182107069826 -50.705436706543
8.64378656889943 -49.2548942565918
8.72554789599444 -44.3308639526367
8.58530661886131 -51.0015068054199
8.68686298417234 -43.1762924194336
8.91145309977234 -50.7882881164551
8.80691068910888 -45.8748931884766
8.56134373342345 -46.4151420593262
8.86846847845041 -44.7314262390137
8.60176661913597 -43.7324714660645
8.77563253823109 -48.9283485412598
8.77271673414247 -43.8153457641602
8.62600060438449 -47.1171760559082
8.65155696133374 -55.3692359924316
8.51980740865048 -49.8756675720215
8.45179344168657 -50.7278137207031
8.57862120955153 -52.2985687255859
8.48286859742471 -63.2562065124512
8.54069990586775 -57.7833442687988
8.83347279377564 -66.4065093994141
8.763117605724 -69.7704620361328
8.4493139988564 -66.3492126464844
8.45008360902628 -59.1283683776855
8.49557124450148 -65.7376403808594
8.62952603302537 -52.0104751586914
8.41460150907167 -55.7597808837891
8.61303234714104 -49.9706039428711
8.56953748833104 -49.7948188781738
8.60750415102729 -67.9676132202148
8.50492361646884 -65.5576248168945
8.68855998944805 -48.2964019775391
8.64347887523886 -37.8665962219238
8.49913339144466 -37.3739128112793
8.5458390974646 -49.5089225769043
8.54676744853692 -55.3375282287598
8.61780539657357 -60.0682830810547
8.82436249564119 -47.8689765930176
8.74829637526915 -59.2885398864746
8.60638269002526 -57.3256683349609
8.54817559778745 -55.6497573852539
8.62276831764216 -54.0812301635742
8.66191258858355 -59.3632926940918
8.5376829210754 -51.2006454467773
8.54706072590433 -42.8836822509766
8.46516781944942 -49.0701103210449
8.23310551444684 -60.12939453125
8.4243786795014 -50.2282600402832
8.48208054852869 -50.7341384887695
8.5276951258205 -59.388973236084
8.4178987324038 -65.5492782592773
8.54492500420525 -57.5256233215332
8.41604518451072 -65.3328247070312
8.40455730621538 -67.9098281860352
8.4792437343927 -45.7046241760254
8.41002418473039 -51.5691528320312
8.34988820468339 -47.8626136779785
8.35113060196182 -49.9376564025879
8.27443887911198 -50.0177459716797
8.46328248130631 -46.7344970703125
8.47466809412694 -53.2087478637695
8.75507098633723 -71.1033782958984
8.66148194443161 -78.3491516113281
8.5929256548582 -62.5325393676758
8.58766844030991 -66.345832824707
8.84161613655859 -70.56884765625
8.55677246514792 -65.4429244995117
8.59739109225914 -64.9155654907227
8.67680982414183 -67.6854705810547
8.56623690034328 -69.0387191772461
8.57701787900789 -61.4559860229492
8.50919521010034 -52.4445762634277
8.59752698919808 -68.7626037597656
8.44195498685442 -64.5962219238281
8.45659618489903 -63.6926918029785
8.31344187211829 -65.489143371582
8.43610779790168 -72.8740615844727
8.35283887747922 -69.317512512207
8.60345501857228 -64.3262405395508
8.59672502430166 -69.9383926391602
8.36954351482546 -60.0695610046387
8.42418871039837 -63.5450401306152
8.47527296189192 -64.6277008056641
8.56800266344468 -55.1064910888672
8.71371595450193 -55.2548522949219
8.57410281489485 -62.4730377197266
8.61725684331332 -63.6201477050781
8.57664931019389 -58.7716674804688
8.63417314890354 -65.5198822021484
8.38227762308994 -57.3367614746094
8.47175033998615 -49.5499534606934
8.41138202435481 -54.2768898010254
8.58030761185875 -58.1284599304199
8.81712630024325 -55.4670524597168
8.6355686699062 -46.0810317993164
8.66998218086984 -59.8789978027344
8.78824975059118 -53.977783203125
8.82800392005821 -47.9798355102539
8.85415333692933 -68.1446228027344
8.52153944199881 -56.1349411010742
8.45866894624991 -69.5662994384766
8.52607079992513 -51.8514595031738
8.43378218860119 -64.2452011108398
8.36356521317655 -55.5955390930176
8.48354770722193 -69.471305847168
8.32238698671949 -61.1735382080078
8.37225826115205 -68.1985397338867
8.41672998191213 -57.4609756469727
8.60641683497505 -65.0725631713867
8.51888232971072 -64.0824737548828
8.38048803636135 -67.4010696411133
8.62475205110677 -61.9580726623535
8.55048065077755 -61.3805465698242
8.4705722658655 -57.2043495178223
8.80177358129512 -61.8047218322754
8.59057253592826 -61.5989761352539
8.53524220534143 -69.9435806274414
8.40616140601817 -56.2918701171875
8.23324470280046 -64.6598205566406
8.48412045982525 -61.730827331543
8.2454433043914 -59.616283416748
8.36827319915606 -62.8101463317871
8.15209487761581 -63.6030731201172
8.48176147007294 -62.5964393615723
8.32595510329067 -60.1163482666016
8.19498814227356 -68.7752990722656
8.15832914340961 -69.7134170532227
8.34802487406966 -54.8237380981445
8.38731084573962 -67.2274551391602
8.45787322944378 -64.0769653320312
8.3571223117594 -63.8275604248047
8.49818173855722 -67.7251129150391
8.33216570609797 -59.9011611938477
8.33773621512175 -68.5479125976562
8.6029891867177 -63.7531433105469
8.4377005006634 -66.0881576538086
8.22425319160389 -61.9407653808594
8.43373135662275 -67.7123413085938
8.39214562613104 -62.6799774169922
8.39193560470273 -62.3705215454102
8.42447427719707 -61.8811988830566
8.27395804821506 -65.8521270751953
8.33433316479755 -62.1987495422363
8.2051939254323 -72.8101654052734
8.48141218981728 -70.212760925293
8.45531594682842 -61.6657752990723
8.2178696510015 -60.7214736938477
8.5430497105645 -53.5759887695312
8.37872858803889 -63.6945495605469
8.30115165702627 -62.0518798828125
8.263665778892 -54.682674407959
8.20237368629748 -52.6758804321289
8.09071499600671 -59.3879623413086
8.09415121072774 -58.4992446899414
8.14421430945782 -71.6347122192383
8.26837963999575 -66.6705093383789
8.32570593169401 -63.4791984558105
8.40651061854168 -64.1635437011719
8.3238843711446 -56.5170021057129
8.20744775668567 -65.6138534545898
8.13806677655154 -61.3967132568359
8.15218237295764 -52.283016204834
8.27386696646731 -59.0316734313965
8.12949201758797 -58.6277542114258
8.29243032363151 -63.5539817810059
8.37665502654767 -55.9577789306641
8.36216162539894 -52.1061019897461
8.54348575643784 -47.9100875854492
8.39217337031933 -67.5173797607422
8.09636954152711 -52.7940406799316
8.36606563579903 -55.4572601318359
8.35783086735641 -49.3205947875977
8.30883413121138 -54.7759628295898
8.56680122303829 -70.6424942016602
8.32449065109902 -65.6084518432617
8.26127779769416 -61.7154808044434
8.30474597792039 -63.5845756530762
8.20689289519899 -60.3086585998535
8.36823203464711 -68.1067810058594
8.28966166543864 -57.25048828125
8.13933330112909 -59.3246612548828
8.15221044372832 -49.4981231689453
8.04822279948946 -60.2322425842285
8.05027923813777 -55.4654655456543
8.27900267708989 -56.8256988525391
8.33763380008203 -58.8794593811035
8.22858695784421 -50.5243911743164
8.21796359506907 -53.1712913513184
8.28520874182556 -60.7125549316406
8.13419453316587 -60.9241828918457
8.0474495404305 -59.2112922668457
8.14161462401011 -65.268440246582
7.99632280753176 -64.9858856201172
8.50202622078689 -59.9979400634766
8.39027111115225 -62.3109436035156
8.11113198112574 -57.9536552429199
8.26326270633793 -57.2028350830078
8.17111973251892 -60.0253753662109
8.02799905225017 -53.6744117736816
8.16479509833797 -61.2163963317871
8.19273291973968 -47.85595703125
8.05279282296391 -66.5813522338867
7.85656201827399 -67.9340286254883
7.9495104868156 -63.320240020752
8.18640965274035 -73.9081344604492
8.10510155746491 -63.7533340454102
8.08653940674222 -64.2799987792969
8.0883961401615 -68.6318054199219
7.98788092388565 -65.4662551879883
8.09796540854373 -73.2679443359375
7.86010437181431 -59.9662132263184
7.99745730748124 -70.8565673828125
7.91274739638568 -58.369457244873
8.12150131211066 -67.7734451293945
8.2325668721553 -67.6620941162109
8.09386624279277 -68.0673217773438
8.04226066607646 -76.7516860961914
8.30627805188224 -65.5984039306641
8.25454784192653 -70.7601928710938
7.95747009942135 -69.4256362915039
7.9692755392676 -66.6638870239258
8.1442052004204 -67.6995468139648
7.96900851471845 -63.2669982910156
8.14228518733754 -57.9908790588379
8.16279814668118 -63.5795288085938
8.10615791009657 -65.9991607666016
8.0201263406549 -70.2008209228516
7.9629670823883 -67.3532104492188
7.87973799266166 -71.0571746826172
7.86787923607048 -61.475399017334
7.74879529415849 -67.6156616210938
7.83567598980928 -59.7908325195312
8.08702430509476 -72.4003219604492
7.96220042640748 -71.4936141967773
8.00456661135179 -70.1511993408203
7.99433635225586 -74.6854629516602
8.17773064457576 -66.8389358520508
7.87511230881784 -63.5114517211914
7.8122013705147 -55.3825263977051
7.87582483569674 -53.307788848877
8.09781180418093 -64.2389602661133
7.68786902272111 -60.7772445678711
7.94448619659912 -72.6564178466797
7.87144077001695 -62.2240295410156
8.11714087517863 -62.498233795166
8.05360155135848 -54.789623260498
8.08794176307284 -58.9212760925293
8.10224157482782 -73.4145355224609
7.9390378866356 -86.944953918457
7.89048753288595 -71.57958984375
8.03328804099543 -68.6396789550781
7.92723939015436 -63.2775802612305
7.99365218340127 -74.4465026855469
8.18889580562356 -81.5591888427734
7.95563956956073 -80.3186111450195
8.04377100576489 -70.6188888549805
8.03719633642087 -71.6536026000977
8.11824837936237 -68.0140686035156
8.03913212058997 -74.4694290161133
7.91522495324228 -64.9148864746094
8.21170994667276 -74.0764770507812
8.06182822558667 -81.4286727905273
7.90712875290262 -83.5360565185547
7.95241738664421 -85.1995849609375
7.76874623568852 -77.5159072875977
8.11584473771562 -77.2851181030273
8.00056451980939 -76.728889465332
7.87931806806785 -76.1603622436523
7.90575514562878 -73.2678527832031
7.9243950613327 -78.2914199829102
7.90589349181719 -76.370002746582
7.8140743988597 -77.1695861816406
7.83026939874701 -77.4487762451172
7.8488513488047 -87.8221054077148
7.91556292643792 -71.8987197875977
7.88982392325455 -80.8338165283203
7.876794986515 -78.5938949584961
8.00943757883469 -66.2029266357422
7.87270139962688 -66.3946762084961
8.07266979174203 -72.4860076904297
8.06130902527524 -79.7933044433594
8.00312998134998 -78.1754455566406
7.97811984293725 -83.0387191772461
8.00778441691503 -77.8438873291016
7.93181992368212 -69.9637680053711
8.04763161298727 -72.2115707397461
7.79146087523626 -75.2468414306641
8.22059876358161 -78.3418731689453
8.01174149474419 -80.43359375
7.74788569675012 -72.2396926879883
7.75860920528784 -70.8595962524414
7.86592240428305 -79.2963562011719
7.90648641732414 -80.5838851928711
7.93005755018604 -72.4866180419922
8.12341201806802 -78.3201293945312
8.00570149195861 -83.2136383056641
8.05300589833467 -76.8903656005859
7.97354920942414 -75.5880279541016
8.03640799565867 -102.592742919922
8.15452568108358 -91.0209655761719
8.12560161184059 -100.348602294922
8.12514955687162 -97.5373382568359
8.23920074337658 -93.8912200927734
8.07781930734103 -101.514747619629
8.04469680965948 -96.979248046875
8.18238213716689 -68.3918609619141
8.18659705897603 -77.3471221923828
8.26898025498973 -73.7813873291016
8.13462933341177 -70.9461212158203
8.04113238071319 -70.1238784790039
8.1305797999439 -73.6119689941406
8.1539349660803 -73.166633605957
8.08083170559509 -67.7433547973633
8.39750971546084 -58.0740928649902
8.10966948783611 -60.0832672119141
8.23722283954101 -57.1917572021484
8.33931934588515 -64.340217590332
8.12982839544462 -61.4281806945801
8.25745319246381 -48.363842010498
8.42237830329505 -58.9429664611816
8.40570389096516 -61.3527336120605
8.43086412707923 -53.0040435791016
8.35991964472179 -52.8651161193848
8.33485339018408 -53.3440246582031
8.39890418540051 -57.767463684082
8.19186473753897 -51.4804878234863
8.33970245652493 -62.6295852661133
8.30462497555406 -64.560432434082
8.46569800125231 -75.4627151489258
8.66153939126974 -72.0259399414062
8.37055492289404 -67.2819976806641
8.67680938960049 -64.3325347900391
8.69377931922466 -65.5143432617188
8.34516569432717 -65.8534927368164
8.34378874677139 -62.9502487182617
8.78155775406511 -69.8960266113281
8.52221610426856 -73.1641998291016
8.5172394057328 -60.6680908203125
8.84503458556554 -70.1618957519531
8.4972526013261 -62.011848449707
8.138733372952 -62.2577476501465
8.3924878174753 -60.533863067627
8.29936566049862 -75.51025390625
8.48128812972137 -48.8882789611816
8.46664842920936 -48.6309814453125
8.13614664593187 -67.4499664306641
8.02415943630244 -68.7137603759766
8.37917803757678 -58.411434173584
8.23942926043864 -53.4357452392578
8.45364494165859 -52.1582679748535
8.44624921452542 -55.5438842773438
8.52143350354532 -61.1006240844727
8.34445624190232 -62.7203521728516
8.39068885778768 -80.0156784057617
8.32006616570754 -63.9807739257812
8.80923612702174 -63.8553161621094
8.94742787830513 -65.3597412109375
8.81348504664739 -63.3161697387695
8.77532695426736 -66.971061706543
8.86814649869953 -71.8530578613281
8.86317447900112 -66.4700698852539
8.89599909207335 -72.0985565185547
8.47000914272781 -69.6045303344727
8.42734047729414 -69.0829086303711
8.42699598684274 -81.163330078125
8.35121605418728 -62.527587890625
8.24283421086992 -70.050407409668
8.29704922198679 -66.2875137329102
8.29063898285432 -64.3028793334961
8.08750085465097 -76.9529037475586
8.15695862442477 -75.4203643798828
8.14994446178103 -60.9658813476562
8.18184238449947 -70.9474334716797
8.12739768981325 -74.6324844360352
8.37316473697124 -75.1305389404297
8.0972386513423 -72.9924621582031
8.30395600808837 -82.7626113891602
7.98784930159582 -69.9657669067383
8.00042737723328 -82.2823181152344
8.15301324244406 -67.8449401855469
8.26039222191181 -72.9131622314453
8.39270431253866 -73.8190689086914
8.35759076087436 -70.7655944824219
8.27169654426545 -67.5403747558594
8.37781209368525 -65.5476226806641
8.370095760192 -68.8003997802734
8.54603096675139 -73.0205154418945
8.6770954611341 -72.702522277832
8.66212232365047 -72.6269760131836
8.73339999585774 -67.6006088256836
8.77229054352401 -66.8739318847656
8.89290092378476 -70.7561950683594
8.88431145778054 -64.2868194580078
9.2226136692113 -64.7587814331055
8.87606101865416 -71.3350219726562
8.90961621641977 -79.4005508422852
8.85975577834937 -76.6180877685547
8.90935714849531 -81.4248428344727
9.11378402968367 -73.8549194335938
8.86095593650672 -65.2633285522461
9.19204582253957 -68.7885131835938
8.9954913054716 -63.2284774780273
8.97895992237538 -65.4213104248047
9.22681098195304 -73.7286834716797
9.16642105337942 -73.7434997558594
8.68635472345865 -66.5195846557617
8.93935649365145 -78.6855010986328
9.11925336324067 -70.168212890625
9.25599545415664 -58.2942848205566
8.76354378462276 -69.2412490844727
8.58748144709538 -60.6148643493652
8.45278912478066 -57.1445083618164
8.45501730560166 -70.8111419677734
8.41320349696242 -57.2241020202637
8.66238455765319 -72.3162460327148
8.56805318827869 -61.5165176391602
8.54089488383146 -63.4495506286621
8.45984727112922 -64.7505493164062
8.46485119225316 -59.9839172363281
8.50683692966177 -81.5326156616211
8.54703933822339 -79.0222702026367
8.36091879851469 -77.3291549682617
8.47103169778521 -77.3561935424805
8.57754941861019 -84.2930068969727
8.43320698963245 -83.9931259155273
8.36360657132999 -80.3902206420898
8.41959986856637 -64.7898254394531
8.47324646886642 -72.4756011962891
8.46312969388438 -75.0141220092773
8.53209617107151 -73.4375381469727
8.38819731964007 -57.4409675598145
8.50258339107093 -70.4188385009766
8.74866092682513 -63.066349029541
8.60842254627793 -70.6975479125977
8.65780632595867 -69.9261016845703
8.76601072577886 -69.1795272827148
8.65313953965824 -54.9066467285156
8.65724279003194 -51.8914947509766
8.62039183913904 -66.7860260009766
8.52003894394553 -61.5660820007324
8.63977442055649 -57.784969329834
8.39200087516122 -48.9829711914062
8.77213296095539 -55.2629165649414
8.65766529935928 -53.4611663818359
8.53653246746283 -63.36865234375
8.40329558292161 -71.7965469360352
8.7170578390454 -74.382453918457
8.63660070240305 -65.1827697753906
8.6744377528958 -71.7522506713867
8.84181657237179 -73.6846313476562
8.52059793475468 -71.6254196166992
8.71740374409938 -75.780876159668
8.55544980159749 -74.273063659668
8.6041748639577 -69.4575653076172
8.60885181465321 -76.5103912353516
8.87001565987166 -57.9960975646973
8.81894133043551 -68.312385559082
8.7659518130416 -65.7120513916016
8.77945183939764 -71.271125793457
8.90883317929958 -73.5422210693359
8.53983583986663 -72.3660736083984
8.51829162260285 -75.2104797363281
8.5046842289952 -63.8458518981934
8.40495627432791 -70.1242523193359
8.51812324761811 -59.9622497558594
8.39522861177071 -74.7805099487305
8.48637236341853 -73.2588882446289
8.18266978421363 -59.5367164611816
8.50749847205025 -57.7119979858398
8.47607615821282 -74.9243774414062
8.77202959649256 -60.2380332946777
8.6297148567573 -56.6586227416992
8.39641764180718 -69.9750289916992
8.67283874596578 -68.3338012695312
8.40993975098665 -70.269775390625
8.50537805912825 -63.4484100341797
8.69439090909028 -76.1063690185547
8.59548133188753 -74.5090560913086
8.39868231684609 -66.111572265625
8.69220744250813 -53.5998458862305
8.56535553926385 -67.0917892456055
8.53141917604751 -66.4197158813477
8.36852308291538 -65.2238082885742
8.27194218168349 -57.7986106872559
8.34959940371083 -63.6361427307129
8.56173468221846 -60.4888572692871
8.42655237461087 -66.8125610351562
8.28606502540661 -59.4187202453613
8.27668845295174 -58.0197296142578
8.48413325428477 -64.8952865600586
8.54451481752242 -65.9591751098633
8.60823557965155 -66.064338684082
8.44952731231888 -70.5885925292969
8.14545699481444 -51.9628448486328
8.15206956283194 -59.9908294677734
7.93139388676992 -74.8118667602539
8.0092952055274 -69.7801895141602
8.04929627803661 -69.730339050293
7.94483131478003 -70.5215682983398
7.72303193569904 -80.8186340332031
8.07606499026937 -75.416374206543
8.04066412907561 -77.7995071411133
7.69554666588272 -74.3294677734375
7.94673597545667 -67.7351150512695
7.9958887940898 -63.2866821289062
8.1975516430708 -72.5437545776367
8.00445561060404 -71.8560638427734
8.01016431227666 -72.5697250366211
8.31214537792377 -74.0173873901367
8.39970040728331 -68.1791458129883
8.33976237834881 -67.8631973266602
8.2332019023832 -65.1976852416992
8.54847962039762 -66.6854858398438
8.72928125669155 -57.0719108581543
8.88653399756665 -57.8075256347656
8.62185274740843 -56.3940238952637
8.54399890371586 -54.6252746582031
8.9315414863936 -64.9156494140625
8.60653466928626 -63.7143821716309
9.06052333606434 -55.4937324523926
8.74296615551081 -60.2705192565918
8.7817451339964 -61.4166526794434
8.61301914449668 -41.3016700744629
8.87836632535708 -55.891487121582
8.94227475031335 -56.9429817199707
8.99716842635374 -53.822338104248
9.36806430230177 -62.0825004577637
9.32086709340327 -60.9503288269043
9.34641768761319 -54.0876312255859
9.38946047847712 -52.1052551269531
9.28815954620719 -60.8420639038086
9.14080860522414 -42.5824279785156
9.15638393927873 -54.2241172790527
9.10866974283665 -58.6612510681152
9.4234775601969 -74.8313293457031
9.44313984419582 -60.264533996582
9.25237832085273 -59.6552429199219
9.30598495001921 -54.5380210876465
9.5952977057427 -50.0118827819824
9.18853685378872 -63.3075637817383
9.47703447272669 -53.016658782959
9.39372059573016 -42.6860389709473
9.41597436278258 -59.6304740905762
9.62174629251631 -63.8581237792969
9.54444911619296 -66.8482208251953
9.4790855721578 -54.1785736083984
9.33962361776224 -51.6793098449707
9.58911291626511 -61.0637969970703
9.21899584283744 -58.1341934204102
9.48524482891257 -71.4414825439453
9.30218829279572 -59.8959922790527
9.33006938306551 -65.4327392578125
9.47777108795005 -68.8891296386719
9.1355158313256 -61.2282943725586
8.97372512499086 -54.9631767272949
9.14230745508586 -44.8271293640137
8.99257268948084 -47.3834838867188
9.18367858940635 -54.3858451843262
8.97372732040043 -55.4627342224121
9.31337519269919 -57.6831665039062
9.22831683915928 -50.0734977722168
9.26361066453798 -53.8540153503418
9.1345977799764 -59.0899276733398
9.43636087626304 -55.4830474853516
9.13791141259804 -51.0620651245117
8.99692436505142 -57.3682327270508
9.04959298223451 -52.9157295227051
8.69944284617652 -58.9835243225098
8.82605463111863 -55.3258476257324
9.10190093142484 -54.7150611877441
8.73908878096776 -60.5316505432129
8.79305959774459 -57.1543197631836
8.8135284428306 -59.2002258300781
8.90063689898376 -58.4548759460449
8.64460863124916 -47.138240814209
8.6471485051986 -50.7519416809082
8.55528888017948 -62.8661003112793
8.57156841048756 -56.206600189209
8.63526950338079 -52.0226631164551
8.75717681897806 -60.3037605285645
8.74858736675037 -60.8720321655273
8.80758373471223 -57.2439460754395
8.95780721517471 -54.7422904968262
8.36929755793034 -52.6956329345703
8.59230831725325 -53.8063735961914
8.50412497785878 -59.239616394043
8.60925380154943 -58.4454689025879
8.53048713170197 -57.3295478820801
8.61319520795438 -55.1089897155762
8.51477834226157 -59.5357208251953
8.71382627302089 -68.0427474975586
8.94074144482528 -62.7882690429688
8.78196102456431 -54.0760040283203
8.59885769310873 -57.5205345153809
8.74932686366988 -51.0468406677246
8.68375652991742 -59.7446060180664
8.54218231714582 -66.9554138183594
8.52257746800578 -59.2061767578125
8.29174785967012 -60.0728034973145
8.45821192417467 -70.0170135498047
8.56745571897427 -55.6708946228027
8.62484894536954 -66.9369125366211
8.74951360471246 -72.2543182373047
8.7119165919273 -71.0976867675781
8.78240724338223 -76.3341827392578
8.72673185774121 -71.4118804931641
8.77707319544911 -61.9099502563477
8.94466690082525 -67.9720001220703
8.78238808513763 -63.6018829345703
8.88220176335056 -53.7121849060059
8.96226726498901 -51.0148582458496
9.17799189491453 -66.5403442382812
8.83492161407044 -63.4178771972656
8.94215159374538 -57.8928260803223
8.9791353666819 -71.3304138183594
8.75240061946693 -76.0696334838867
8.68103628049651 -70.0488586425781
8.75037421271023 -76.2807998657227
8.93620800776025 -60.1717338562012
8.86720991652558 -70.3712768554688
9.07898457162734 -57.1280250549316
9.07871639903248 -67.4201049804688
8.71464854246342 -58.994010925293
8.94446864053847 -57.5990447998047
9.05125415818392 -62.9313774108887
8.50016602762172 -52.0817108154297
8.51957654484451 -54.1265182495117
8.63706572238303 -59.0151786804199
8.73585509191481 -64.9919509887695
8.87074077699073 -75.70751953125
8.64262266769656 -75.6875686645508
8.4831108236221 -76.8021240234375
8.45211541492839 -71.0937118530273
8.53997832782581 -66.2494277954102
8.48711263435487 -69.2254943847656
8.4830545522898 -66.4281539916992
8.61437919281506 -68.8388595581055
8.47913322600794 -69.2319793701172
8.578690435909 -69.9923934936523
8.55127899119735 -63.5460395812988
8.52143469869672 -64.0259628295898
8.66724623254353 -61.5560836791992
8.73368475676194 -61.4290504455566
8.55570693224992 -72.7365798950195
8.70185261757227 -63.4209289550781
8.67575382191394 -69.8907165527344
8.46716098709741 -65.283073425293
8.42136470133775 -54.6587295532227
8.47320385204559 -63.8973960876465
8.42722254085504 -60.7651138305664
8.35683589728409 -52.8680114746094
8.52528759281289 -54.4333457946777
8.39898720566417 -53.9237899780273
8.32481904640373 -59.1411819458008
8.4488826017987 -61.2299613952637
8.27327983829314 -68.1955413818359
8.27614919650865 -57.5821418762207
8.35368635941198 -64.3494033813477
8.25580833509308 -62.7756195068359
8.1989055102294 -64.0182266235352
8.15126923317291 -70.4989776611328
8.24994553355934 -57.123722076416
8.26945192925431 -61.2960166931152
8.22325248895533 -55.6480560302734
8.48248021081904 -55.2112464904785
8.63729339534614 -64.5987243652344
8.54191572742142 -56.3146171569824
8.55861535532747 -58.0924987792969
8.39419089112312 -58.4961166381836
8.55240279816218 -58.9480285644531
8.58846933415089 -51.7497673034668
8.66350029296543 -62.3254432678223
8.47215119641241 -53.2849540710449
8.60001466101052 -47.2580108642578
8.30424678694297 -56.8696823120117
8.34422266551783 -54.4199867248535
8.25541757916427 -55.1622772216797
8.37261359626104 -60.401481628418
8.40294306988947 -62.6725959777832
8.43995038309093 -53.1852073669434
8.42278033084391 -63.917854309082
8.40217769004686 -56.8120536804199
8.28944149391523 -60.619083404541
8.20024699187338 -63.6364707946777
8.33472616407443 -47.160099029541
8.35350021255345 -49.2271270751953
8.32361195844542 -50.5802230834961
8.39393680288573 -61.2337532043457
8.26752633465946 -57.6276435852051
8.27483510177111 -66.361686706543
8.28373739660481 -58.8125953674316
8.44080007346397 -64.8224487304688
8.32931307661218 -67.8855514526367
8.13992376632318 -50.5653114318848
8.3694150771552 -62.9544219970703
8.40064128622779 -50.384464263916
8.43369633539693 -66.2835083007812
8.29545436644928 -48.2962036132812
8.42053610953363 -61.2602806091309
8.41088289534277 -55.8053436279297
8.43328628686805 -55.3148803710938
8.65294532456397 -50.903995513916
8.49828179373301 -55.5716590881348
8.57391551808643 -47.4848823547363
8.55732013535732 -68.8171615600586
8.4759097382951 -58.1308670043945
8.34470419493965 -43.2188453674316
8.41895104495031 -54.6272392272949
8.37805236871362 -40.1574554443359
8.38612843757934 -40.5274353027344
8.52376471145609 -58.0383987426758
8.44885055477728 -48.3683853149414
8.57860923176692 -51.6496047973633
8.31397026036513 -48.5398902893066
8.43039437082946 -61.0086212158203
8.43774628046757 -53.6581497192383
8.557359218135 -52.1083717346191
8.46355270934789 -61.7427711486816
8.53143786729778 -58.7529335021973
8.63103214198364 -58.9320411682129
8.50690764493494 -60.9976119995117
8.54738835512348 -53.612476348877
8.618820434643 -72.0587463378906
8.418960320599 -48.5391693115234
8.54711837138638 -59.0988121032715
8.3867921660903 -64.4930419921875
8.31008249223093 -68.1245346069336
8.49552964300624 -58.9009552001953
8.33764595670482 -58.7112731933594
8.16119911597581 -71.1758117675781
8.11272373466805 -65.2751617431641
8.485277200043 -61.8233833312988
8.45162779443364 -75.7051010131836
8.62533410903969 -64.7988204956055
8.46277948608718 -61.694408416748
8.52612097139634 -65.6250686645508
8.68959997995591 -72.2904052734375
8.763710976499 -59.7352714538574
8.69720059383771 -69.5239028930664
8.60360084179228 -58.4242286682129
8.92086081960971 -62.9960250854492
8.74630343178167 -49.7579574584961
8.59488031337115 -73.2367553710938
8.96711281121174 -64.1304550170898
8.7488079720886 -72.8432922363281
8.90316518602361 -78.8295364379883
8.84714559606796 -70.1143646240234
8.65809207422688 -75.9869995117188
8.83834884598681 -76.2191009521484
8.92134628539695 -85.7911911010742
8.78762672288709 -95.7520904541016
8.74063093878737 -83.095817565918
8.79559035002251 -85.9072265625
8.88944312169573 -87.1676559448242
8.72076180101105 -74.9369430541992
8.663168180262 -73.0309524536133
8.8016178863207 -73.1163711547852
8.85675106150801 -70.3935623168945
8.91322624624195 -74.5166931152344
8.85813078392705 -52.953311920166
9.08470405806716 -55.8834228515625
9.16542533637754 -50.206672668457
8.88297833216942 -68.5988235473633
9.21607552557199 -82.9578704833984
9.14172163075317 -67.8933181762695
8.94263524474507 -65.6199798583984
9.40257175333649 -52.1032981872559
9.26108686478239 -59.8454475402832
9.3419065408439 -64.1299514770508
9.35051423360141 -73.8327560424805
9.36094902416592 -62.8795280456543
9.16790815911882 -53.4339904785156
9.11866236897579 -63.1450996398926
9.09481496093486 -62.471508026123
8.92228280721055 -71.8949432373047
9.35024027343862 -55.6481742858887
9.28596085228699 -61.4081954956055
9.10022135409548 -59.9003410339355
9.30769521471821 -58.5838775634766
9.40727829813027 -56.4515190124512
9.27937797742609 -48.4791297912598
9.14917818469817 -60.2467079162598
9.16896042722733 -47.0959014892578
9.58371853130818 -51.9635047912598
9.42307732693514 -47.35595703125
9.25081216017897 -58.7343330383301
9.0804509317029 -46.8011627197266
9.133940058437 -40.4525489807129
9.2760721865164 -54.7091979980469
9.24464429040862 -47.230224609375
9.03340259413986 -59.6004829406738
9.30315998827887 -67.81396484375
9.15951871184609 -62.4828872680664
9.2070327437408 -62.5689926147461
9.26059372498726 -60.5132789611816
8.91800346055822 -67.7356262207031
8.88642470142804 -63.9972076416016
8.80674971858564 -52.2156219482422
8.888987188591 -71.301643371582
9.31950291919039 -59.1594314575195
9.04858311995214 -74.1142959594727
8.85766597842934 -68.9084396362305
9.07387553149173 -66.2994995117188
8.89601259188243 -75.5053024291992
8.99887147635598 -68.1563415527344
8.8713420562999 -68.1480026245117
9.05081080022446 -72.6962051391602
8.841457498902 -75.0949401855469
9.03621866121504 -70.6669540405273
9.12916463594647 -79.6343154907227
9.03288278019201 -81.0657424926758
9.0366521063724 -66.6511535644531
8.89464580932477 -70.6012573242188
8.99363621950315 -71.1289672851562
8.91889730682459 -73.9281234741211
9.07325504597031 -67.1760940551758
9.02351967646843 -64.4457931518555
8.79009074602302 -62.5234489440918
8.80123668065347 -59.9106826782227
8.61953660676529 -69.2363815307617
8.8314057942189 -70.8764877319336
8.84748480194879 -69.6540603637695
8.82619355944311 -58.5302658081055
8.90318146215767 -58.915599822998
8.9298743005564 -62.1662521362305
8.89414822488151 -64.1667251586914
8.91078458003638 -70.508918762207
8.8207792534486 -81.8284912109375
8.98941954478029 -76.0723571777344
8.9184177178674 -66.5520401000977
9.01746078110066 -58.9644622802734
8.88797563727212 -51.280574798584
8.89607252198781 -70.3433303833008
9.07336209728406 -74.7807998657227
8.98993432441129 -62.1849594116211
9.0846746597475 -71.0354156494141
8.79992819658446 -55.6470794677734
8.80643094762887 -46.9224510192871
8.68607010392716 -51.6414070129395
8.91955924569122 -66.3954315185547
8.78183303261793 -56.5635223388672
8.92818354399963 -58.349437713623
8.73201132326007 -56.0263137817383
8.78640401995654 -51.0569267272949
8.58335691288442 -45.7355537414551
8.73999378898257 -53.7895545959473
8.61500713361869 -47.5708465576172
8.6576280667751 -58.3737335205078
8.68067911313234 -46.851863861084
8.57766519378678 -51.7413749694824
8.75255325827322 -50.6873970031738
8.8076015643791 -36.4839363098145
8.60742569945218 -43.8586235046387
9.01125054493285 -56.1212501525879
8.53353536271074 -41.4335594177246
8.52970303840384 -52.5815353393555
8.57796493065352 -44.7008285522461
8.82082879241441 -58.313060760498
8.6408823812109 -47.2550239562988
8.24932553620749 -36.1374816894531
8.31899626618494 -44.0523719787598
8.27002124893583 -46.2689247131348
8.13995603196047 -51.9676742553711
8.32490869233282 -44.3499755859375
8.57419163169529 -45.2374496459961
8.23276891729166 -48.5110931396484
8.25536993733465 -43.976245880127
8.13636926850844 -52.0518417358398
8.14329130074588 -49.1056632995605
8.34168423921401 -53.443058013916
8.28184341068249 -50.6181755065918
8.25241135782975 -40.1700057983398
8.57231984150007 -43.1415252685547
8.47165039348102 -36.0685882568359
8.3374333609751 -42.2381019592285
8.66076624892798 -45.6747627258301
8.50254155016848 -45.5896110534668
8.3506467413249 -44.0370597839355
8.4159068534206 -35.6537246704102
8.4871343117595 -43.7964668273926
8.69713106417775 -43.1660232543945
8.35205394809255 -49.5969696044922
8.54072818815744 -50.6697616577148
8.32240073995373 -59.3827247619629
8.37308393912337 -48.7162094116211
8.38774982507574 -45.0732841491699
8.51479065771071 -46.3670883178711
8.61106532622974 -50.6033744812012
8.69979124026556 -54.3155212402344
8.59842102275435 -48.3961982727051
8.55669464180189 -47.0427436828613
8.32952437522531 -39.436393737793
8.51915277306702 -50.0460319519043
8.64389023265676 -56.4698295593262
8.54693776406929 -50.1372375488281
8.91954765009358 -58.6721382141113
8.85232181039066 -47.8716735839844
8.68841633494488 -46.9387702941895
8.591306081917 -49.8803367614746
8.49586685411506 -41.4841270446777
8.62380958309419 -48.4871101379395
8.71652219169941 -43.4243087768555
8.58216913271358 -34.9857559204102
8.46457429757383 -27.44358253479
8.61986666493794 -36.2872200012207
8.45776284619326 -39.8821182250977
8.20982518601043 -55.0157890319824
7.87155024405499 -56.000862121582
8.03508845684996 -46.9294166564941
8.11686945489852 -52.3790245056152
8.14331762422264 -57.5569648742676
8.30585233217161 -54.3137969970703
8.28497528299046 -48.3948249816895
8.2584825626762 -55.8599014282227
8.41122394913644 -63.9438552856445
8.40056345718599 -68.6697311401367
8.6629761783888 -58.1447639465332
8.19848116340885 -60.5213928222656
8.29388493252087 -50.7097816467285
8.35066522844717 -46.269718170166
8.71319977864957 -58.7325782775879
8.72574261948848 -59.712818145752
8.49504881261442 -51.4804878234863
8.54611600078798 -53.7269401550293
8.46508987213202 -55.2818260192871
8.53928513328295 -71.6954193115234
8.48996794285366 -59.5522232055664
8.3781792976546 -67.2731857299805
8.17763001689251 -49.7678756713867
8.37834888032762 -54.6589851379395
8.23916593599924 -63.701343536377
8.31140850851085 -58.912353515625
8.40480716122264 -68.0611267089844
8.47470567134867 -54.121955871582
8.25693235674107 -53.0276222229004
8.49751224431801 -62.2807540893555
8.45522969661701 -46.5772361755371
8.20773571854264 -45.1434860229492
8.20601208781454 -34.6563720703125
8.31366884123287 -38.8175277709961
8.16587484690574 -45.2775077819824
8.3272983852679 -34.5005760192871
8.17380913788298 -43.4903831481934
8.22236681649063 -42.9776458740234
8.22167959487814 -44.9538726806641
8.4807851720305 -35.6334533691406
8.63589400320391 -37.3051490783691
8.29657066811724 -41.3411598205566
8.55016051300788 -40.3821144104004
8.26466387418777 -45.0636940002441
8.47046024496846 -42.6904067993164
8.51875960647351 -47.035400390625
8.28176498285286 -50.4250450134277
8.39724107850178 -48.7709617614746
8.17964974366726 -48.1907119750977
8.36855190062272 -45.9881172180176
8.53552251737593 -45.5025482177734
8.38534172848445 -49.1654319763184
8.37886196041295 -41.2552833557129
8.33727464557999 -47.2019691467285
8.34586248251193 -44.1856231689453
8.53110802335434 -49.9422645568848
8.34454047440557 -49.4467735290527
8.31220003765061 -44.4298095703125
8.34431147324195 -52.4993591308594
8.45506953983717 -48.5932884216309
8.59351227857767 -43.6751441955566
8.65200624261247 -40.279109954834
8.60749699465898 -48.8646507263184
8.43088949550706 -35.0108222961426
8.36039656031756 -49.5614013671875
8.41911819650872 -41.6378173828125
8.49470480556044 -50.1665306091309
8.3649280779356 -38.6033630371094
8.43229058445473 -44.5854911804199
8.47064699792733 -33.2768135070801
8.53422496259346 -44.6511726379395
8.52723106782382 -46.6654815673828
8.48472703294795 -45.6451835632324
8.62871549367899 -54.9404563903809
8.59083193589528 -49.0906448364258
8.64644219263292 -53.9540977478027
8.859693381642 -55.5023345947266
8.68617555000137 -42.7514572143555
8.79947881343109 -33.7184410095215
8.68682465083862 -35.447452545166
8.7024260012557 -47.6366882324219
8.86864252729081 -46.7580184936523
8.77914196656638 -52.4486656188965
8.76010490121133 -50.9794731140137
8.46950154051009 -43.8132476806641
8.19771179302533 -46.5554885864258
8.56615437408788 -37.5566101074219
8.4174370268523 -37.9607963562012
8.5952280308026 -42.8159332275391
8.58470650592723 -29.3908290863037
8.6000551441072 -48.5066070556641
8.43074664881582 -40.8087615966797
8.57998673996229 -40.818431854248
8.69734174496286 -57.1424331665039
8.80339793294643 -41.964241027832
8.84662176082831 -42.8333930969238
8.59507716857226 -55.2429542541504
8.49453706594467 -43.7400550842285
8.56265678627773 -48.5238075256348
8.64197433936283 -48.5352363586426
8.52243949290942 -52.9348983764648
8.55533856634877 -43.7261123657227
8.48980314086809 -47.028133392334
8.88401555203734 -66.3384094238281
8.57830885026445 -42.2963829040527
8.55666033090222 -57.2397575378418
8.4638997594743 -65.7099533081055
8.38067612430221 -54.8276596069336
8.54638753677951 -52.5960540771484
8.85884629712172 -60.3187942504883
8.38357302208271 -58.9518356323242
8.65142718855605 -55.8347511291504
8.60581075551708 -48.8366737365723
8.65744194682505 -47.9101600646973
8.59040237938512 -51.2136077880859
8.7789473971801 -44.6874084472656
8.71847765580931 -46.5286026000977
8.46301374043181 -58.0757789611816
8.62412106081199 -42.9370574951172
8.55693356884574 -37.8251762390137
8.67826537144343 -52.8049545288086
8.59021672018381 -53.0770263671875
8.49243846516315 -49.3995780944824
8.7916994789229 -38.4363555908203
8.69299648908687 -44.6081848144531
9.08592219496995 -43.7350578308105
8.99964738679838 -51.1782493591309
9.27263199343694 -46.2536010742188
9.12560534180133 -51.8862113952637
8.76017667298973 -51.6570816040039
9.0996348727565 -49.7907638549805
8.7201954191046 -54.9265098571777
8.75442490250959 -45.6311874389648
8.77153120812181 -48.1095237731934
8.99845360675243 -52.7771530151367
8.79175832541012 -46.2737693786621
8.67093486066474 -46.3148880004883
8.77269071162529 -57.9001350402832
8.46845983298563 -57.2030868530273
8.42065032374738 -58.2969741821289
8.63155926111888 -55.4278221130371
8.6407817039346 -48.7463722229004
8.75468432918649 -53.1995849609375
8.62930826281799 -51.6583290100098
8.51328432629686 -48.504020690918
8.57646415101733 -48.9263305664062
8.71429022234709 -55.846508026123
8.6455849903265 -54.4519004821777
8.56166575249436 -47.0654411315918
8.58471052454528 -50.8935623168945
8.460377672907 -49.4283218383789
8.77521970676058 -72.4197769165039
8.52797161777623 -53.0036735534668
8.67036282466306 -56.2728691101074
8.61538586784679 -53.6897163391113
8.62905794111134 -60.8978424072266
8.84867559059178 -47.5356826782227
8.66907105311011 -56.6489028930664
8.5423807770275 -60.2546577453613
8.71498143639139 -56.079345703125
8.77552489824567 -58.2953758239746
8.73469051939967 -45.573055267334
8.64934818799916 -46.4495391845703
8.83724025208124 -49.8858642578125
8.81528832344508 -43.0583000183105
8.93970335084627 -45.726879119873
8.8181888907471 -52.3632316589355
8.85264234293586 -60.6557121276855
8.72735586942392 -50.457706451416
8.88490410088905 -53.0966453552246
8.77203126908867 -52.4220504760742
8.80697050310611 -60.3837356567383
8.9210646673104 -60.4489707946777
8.90108045868695 -58.6667747497559
9.01030091815281 -54.870849609375
8.91747596066537 -63.2569313049316
8.97793808955586 -64.9892654418945
9.10755149072235 -61.3581085205078
8.87796244726764 -60.4837036132812
8.71963473796185 -58.9785537719727
8.61874539490971 -58.292896270752
8.99568913166371 -54.1999893188477
8.44666403318204 -46.4418487548828
8.83447485895112 -56.1466827392578
8.99667338542865 -54.4570846557617
8.93044613701553 -48.5109405517578
8.97758452769522 -46.6556625366211
9.19007690547223 -72.0386276245117
8.73591706165115 -56.6169319152832
8.61315134780907 -50.3322296142578
8.76403694702189 -51.4412689208984
8.88828907316494 -45.1332550048828
8.70177891186919 -60.951774597168
8.77485876047719 -45.050350189209
8.78089037571752 -53.3761253356934
8.8862458177021 -55.3699645996094
8.84250050962819 -62.5310325622559
8.77720159896778 -64.7265396118164
8.82125656886271 -80.5109176635742
8.9890479192967 -64.9937896728516
9.08866285064559 -60.0736045837402
8.89748145385172 -54.7852401733398
9.11262195135933 -60.0135612487793
8.91966946720426 -42.9673118591309
9.06644241459394 -41.0415496826172
9.13101836960258 -42.0028648376465
9.12705731827846 -37.3833312988281
9.2366085186488 -37.9788551330566
8.94461197458468 -39.6069030761719
8.88810063868677 -41.0113410949707
8.790870838635 -34.6309928894043
8.55274421947591 -39.1993293762207
8.77446418556978 -38.2156867980957
8.53280409972863 -43.8514862060547
8.68367598683501 -48.3870010375977
8.92493324638918 -45.8731651306152
8.59746238666856 -48.8975868225098
8.51361798314118 -42.7739601135254
8.80278675523182 -49.6678047180176
8.68236233163918 -52.7725830078125
8.95821581524741 -52.2159385681152
8.77000938946591 -52.2532806396484
8.82923543649848 -51.5925178527832
8.56294282285362 -52.6813621520996
8.74355948915603 -54.1291122436523
8.70442875218533 -50.225902557373
8.57751804543229 -44.7176094055176
8.70140771705743 -46.4893760681152
8.57813335744218 -52.9258842468262
8.21813152687931 -47.057243347168
8.33729135049765 -53.8792381286621
8.33831775211539 -49.7925605773926
8.54524198382278 -58.5362930297852
8.5433105316673 -48.6220283508301
8.44625828450919 -65.2889251708984
8.76259580895464 -46.155445098877
8.41993038732685 -51.3906364440918
8.64070607002765 -58.2857666015625
8.77393787096098 -61.8451843261719
8.83777669171148 -50.8265190124512
8.64168544511296 -42.8765487670898
8.55670402621818 -45.5023651123047
8.71518036024454 -43.3370742797852
8.62175252941081 -56.482250213623
8.70090432598247 -39.8028297424316
8.67967208767814 -44.8392143249512
8.80806151876575 -51.2545852661133
8.78532371063313 -42.6984939575195
8.8714811953255 -49.4691925048828
8.83647382063279 -37.5907325744629
8.82535259430468 -52.1663818359375
8.81657762295579 -50.4558067321777
8.88413038680477 -43.4133529663086
8.7324864301172 -42.3730163574219
8.6579299779546 -43.8222923278809
8.50497835135973 -43.9966087341309
9.10028027876458 -42.5503425598145
9.08394976485865 -48.7583427429199
9.01684452739665 -44.3822822570801
8.90601681378943 -43.9144287109375
8.9709015130635 -40.4337501525879
9.14079934072151 -31.330509185791
9.24980731746305 -41.4005737304688
9.37704884496859 -43.9127426147461
9.39409980584758 -39.1529884338379
9.03473965692313 -37.1833457946777
9.03686007735705 -34.5716438293457
9.2326644906566 -41.0110778808594
9.21037884803484 -35.3030166625977
9.27314118454102 -31.8260364532471
9.13069362499724 -27.6568088531494
8.77727330323841 -39.8468475341797
9.01129863178936 -48.4554748535156
9.08999279362978 -39.0309257507324
8.84411027671513 -46.1195945739746
8.93925078427223 -38.7841453552246
8.88865240121154 -45.8913650512695
9.02807425203892 -38.7873001098633
8.99000840104946 -43.1959114074707
9.36384851690466 -40.8413162231445
9.51879074992706 -48.3434257507324
9.54890493543714 -30.9580078125
9.19725246801777 -37.7957611083984
9.36215715693581 -46.4641342163086
9.4886550469737 -27.3321666717529
9.35905244051336 -48.0082473754883
9.21650824158213 -49.2483100891113
9.2660025045261 -36.1471290588379
9.27292885645949 -42.8429985046387
9.21790724388478 -39.500358581543
9.07469539499218 -47.498664855957
9.26529668863329 -46.4255828857422
9.26826307203823 -50.4793968200684
8.93013387358901 -49.1679954528809
9.1414650156066 -45.0885925292969
9.07362939696639 -51.1030921936035
8.86656556032373 -55.2111892700195
9.0367782825572 -47.8525390625
9.11937070756392 -56.3065490722656
9.07962245369829 -57.3435440063477
9.14833786178735 -59.562671661377
8.9920997013959 -46.7696304321289
8.91391770614621 -44.9051322937012
9.15608096463328 -44.1278190612793
9.08102954719653 -44.5679473876953
9.23384142335576 -49.4796981811523
8.92865864267318 -63.6414985656738
8.7667865337964 -56.41650390625
8.66432814603506 -52.3337097167969
8.94331079954112 -49.8772888183594
8.854197818933 -56.9300346374512
9.17273977705091 -65.7461776733398
9.01221324412191 -74.3233261108398
8.79910339063672 -45.7074317932129
8.68912630667014 -63.4936981201172
8.73944229492603 -54.6831970214844
8.93001266268366 -59.7038307189941
8.89168329044847 -58.0638122558594
8.83817620150348 -57.5920257568359
9.03559662542451 -57.2351036071777
9.14106493635034 -56.1601943969727
8.79884045499355 -59.7984085083008
8.95426704324753 -50.2674751281738
8.84308791430008 -51.2749671936035
8.4967778039269 -44.3344230651855
8.9050997930301 -48.1676979064941
8.85196290414716 -49.8884582519531
8.61835225401218 -44.8466873168945
8.91718830647339 -49.4278297424316
8.88354593836994 -43.4595184326172
8.79059075555226 -49.8482780456543
8.47504530885153 -39.4173736572266
8.63020758356255 -54.7041130065918
8.7513269558727 -54.0846900939941
8.7415824677996 -50.357608795166
8.73362112538784 -39.4565582275391
8.63576964996533 -45.0389518737793
8.43515098627316 -56.3958053588867
8.64817227026203 -43.6223258972168
8.85958696764096 -38.6274185180664
8.83568760789012 -45.5510940551758
8.73897097325012 -47.3377418518066
9.00623482762467 -32.5662078857422
9.05692808785479 -38.8075790405273
9.20286472383406 -42.1114311218262
9.07630962627868 -33.3627777099609
9.41686798426498 -34.8929786682129
9.39725129107252 -34.222225189209
9.47443262020408 -43.9005126953125
9.43919630103247 -40.6152153015137
9.19936266844999 -46.5158538818359
9.30320092544888 -36.1752014160156
8.91831883466183 -48.6869735717773
9.13849802464136 -49.8644180297852
9.00515095027429 -43.5803184509277
9.07965956358347 -31.4815864562988
8.92414392244568 -42.6605072021484
8.98005186610555 -43.8576202392578
8.91509221094662 -46.0239868164062
8.79949850179631 -48.4198303222656
8.7619809463173 -40.8283309936523
8.81433728323442 -44.4502906799316
8.77040373252629 -37.7028732299805
8.811634872092 -24.9870052337646
9.05882839884067 -19.4011726379395
9.17926202272499 -17.2275772094727
8.88163848086983 -25.3205413818359
8.93306876031952 -32.1684303283691
9.04773634806058 -40.6729354858398
8.96942246945789 -35.7435531616211
9.04310472316518 -16.6106834411621
9.0910175058185 -37.7390251159668
8.77002847150109 -28.6709785461426
9.04433207967096 -27.9901180267334
8.77556791202666 -31.9713077545166
9.23133007593271 -37.2495231628418
9.23603043235047 -30.0874309539795
8.97544926039095 -34.2859039306641
8.92369070954683 -37.0062789916992
9.16576113560137 -37.7643089294434
8.60681351672752 -31.0488185882568
8.8214047907537 -48.4375343322754
8.74907901961092 -50.7097282409668
8.81666443447392 -38.4442672729492
9.07637232352463 -29.3448791503906
8.87109020931621 -49.2035751342773
8.76649172699268 -46.5299110412598
8.84821550829925 -44.2794303894043
9.14548730002513 -30.9518089294434
8.61254624185059 -32.2968406677246
8.71307188232856 -45.4404907226562
8.88110998048609 -30.2542419433594
8.91332250879462 -33.6804656982422
8.91173634599378 -35.7991561889648
9.16218618292993 -24.6593723297119
9.51520335347489 -40.3288040161133
9.16704774300162 -25.8369464874268
9.37332344124787 -19.4988460540771
9.20928748924968 -33.5662574768066
9.25317028909975 -30.9802017211914
9.2062375376817 -32.1164627075195
9.17492101417774 -29.9510593414307
9.28902550208551 -39.204418182373
9.05632600859546 -32.7277793884277
9.02002264215338 -33.7493934631348
9.32187908961092 -31.5268840789795
9.17662632201724 -34.8331604003906
9.24621412815002 -36.6133422851562
9.20513282003977 -31.7276706695557
9.20509319042396 -27.4412269592285
9.6143199806658 -34.3598403930664
9.46510932104807 -19.6826934814453
9.2672197263787 -24.5391044616699
9.32364818620777 -39.1399192810059
9.13443661532648 -40.5259399414062
9.29565997551624 -39.7886581420898
9.47198989856642 -35.6470184326172
9.35050334060862 -41.9906272888184
9.22287738880629 -29.332950592041
9.21009021396259 -36.2741165161133
9.37164705416742 -35.4381256103516
9.39672921143348 -41.0771903991699
9.79094102537866 -53.5983543395996
10.010992785189 -52.2814331054688
9.73017847958754 -41.815544128418
9.97439015389116 -45.9814758300781
9.77628665360344 -27.9816284179688
9.53609643170435 -38.1033134460449
9.88369562216312 -50.2503395080566
9.88871475878268 -40.1597785949707
9.67912752309994 -58.7665939331055
9.02280647478399 -45.878776550293
9.18065926260938 -44.5525550842285
9.11153144017318 -47.9568481445312
9.10293138923637 -38.6475143432617
8.81738693158194 -48.0095138549805
8.73786105772617 -32.9704437255859
8.78758886830552 -29.1176605224609
8.81261249508312 -30.637882232666
9.18196592851813 -25.7340259552002
9.00157535524811 -26.3838233947754
8.82065741346674 -31.0328388214111
8.99695502717557 -44.0758209228516
9.44419604076859 -57.7289505004883
9.2479970117424 -44.2337493896484
9.36186972831833 -35.4659233093262
9.40540366290213 -26.4627151489258
9.45632090537918 -41.6516914367676
9.39870160994721 -35.3538017272949
9.3385022500111 -44.4233894348145
9.45649598799429 -54.7908897399902
9.1863977948366 -47.8787956237793
9.16541783768895 -51.1802253723145
9.24481607002915 -43.3647727966309
9.0916569447355 -48.8940277099609
9.15972928358969 -61.0279884338379
9.12862460145798 -55.1076927185059
8.83554287086083 -52.7273216247559
8.95097862527943 -57.2601051330566
8.87185339608933 -32.8328247070312
8.9486398176273 -47.6931381225586
8.89644923965605 -51.5866241455078
8.70202347443825 -39.318229675293
8.8772597302598 -57.3940124511719
8.73615967694282 -61.0232048034668
8.58556178351587 -51.5936393737793
8.657931931037 -38.8305015563965
8.77764387070049 -40.6395950317383
8.70700987528227 -50.4711151123047
8.40199339901826 -48.3600158691406
8.39260971594546 -50.5883140563965
8.33632978042318 -54.0033683776855
8.19050245969906 -44.1367530822754
8.36089142662036 -55.4868202209473
8.46801774457078 -52.4824867248535
8.32964620832781 -41.5521926879883
8.6064539501886 -36.976978302002
8.58524075031901 -57.5721969604492
8.41066316396466 -48.4042549133301
8.44859900980282 -49.3025398254395
8.6227269450258 -53.7137680053711
8.53779996688396 -49.2238426208496
8.58210324333625 -53.7339210510254
8.516308067903 -46.0131416320801
8.57962535873358 -42.6692543029785
8.76192178816352 -54.7610321044922
8.5808830675333 -55.8208618164062
8.38547458400826 -54.2738761901855
8.36400698887674 -51.8170700073242
8.39833774986548 -53.8741683959961
8.44116092594884 -52.4444274902344
8.26681797605377 -53.2897644042969
8.27558116011232 -49.6163482666016
8.38020640703609 -40.3125076293945
8.43074237870754 -50.6793937683105
8.31975111522608 -42.0343246459961
8.49259415867581 -47.0927696228027
8.64255725330919 -54.8415184020996
8.39435863676452 -49.5263862609863
8.48243039333423 -46.3344192504883
8.49556300616371 -52.9480895996094
8.78934412302483 -53.3796234130859
8.86607384241018 -39.0777778625488
8.82974023096904 -48.6560668945312
8.61792224230803 -38.1797256469727
8.94406557416007 -40.0587692260742
8.67019001073557 -56.2663726806641
8.77447514970791 -63.138858795166
8.9250507173794 -54.7205543518066
8.94015366853063 -45.6950454711914
9.04213059647328 -39.185001373291
8.98255921278444 -44.46435546875
9.12315575569154 -51.3790626525879
9.15591929851589 -52.3493232727051
9.02676740386098 -61.3626594543457
9.11497743877803 -55.8205718994141
8.92223246470249 -53.9466133117676
8.73359357323578 -49.9797515869141
9.05918292134121 -54.8201789855957
8.94828129317689 -53.4740257263184
9.03390292997739 -67.078971862793
8.83335131083927 -71.4265747070312
9.26449311126857 -63.6934356689453
8.81159783594214 -62.6078491210938
9.01217989836919 -64.789192199707
9.14039086724987 -48.3590850830078
9.15274068481075 -52.6153182983398
8.93570851639261 -55.8586540222168
8.83204826305563 -52.1093597412109
8.86624794422178 -62.264331817627
9.34705159204961 -49.1145668029785
9.33847707524136 -41.5423698425293
9.66321643264261 -57.5886383056641
9.54339861542424 -44.4138450622559
9.57135770175875 -49.052318572998
9.70413421827219 -64.6918106079102
9.42136020040659 -50.1891212463379
9.10011950359264 -45.9256858825684
9.14914755919379 -52.8621215820312
9.19980108642164 -56.4432106018066
9.90726732379047 -46.8739776611328
9.35445202090934 -58.2458038330078
9.46160279790497 -53.0890922546387
9.54781946173372 -52.228759765625
9.43325429530204 -52.5995826721191
9.72903381422904 -47.5016822814941
9.21264703763841 -52.0811042785645
9.52538649961759 -46.1101264953613
9.29763362502939 -39.1751365661621
9.74546511865516 -53.8500823974609
9.59037112297188 -38.5223426818848
9.71692941323344 -42.2447700500488
9.6800456909918 -35.8331184387207
9.82804650157155 -37.9762725830078
9.77085771950501 -47.2469329833984
9.50740080170769 -29.6902351379395
9.59817442168377 -21.3071002960205
9.36789459790536 -46.2425193786621
9.61309488394174 -44.9229431152344
9.32796178574262 -43.3924407958984
10.0396745178195 -42.6173515319824
9.94379265798552 -49.7646331787109
10.170297462772 -53.431282043457
9.84438535541402 -39.1242637634277
9.4224887161909 -49.8303718566895
9.64552067593157 -41.0932350158691
9.36017350733426 -45.304801940918
9.4081234528696 -50.5896987915039
9.51842929057037 -30.0971775054932
9.36731351636678 -48.9119758605957
9.66185329902863 -46.3311386108398
9.78150702376451 -44.248836517334
9.75900786387221 -53.7944755554199
10.0416982833417 -36.1590614318848
9.85853163456546 -53.0833740234375
10.1366784075215 -43.386547088623
9.9511548040809 -56.2659225463867
9.92174453502058 -43.1241645812988
9.92742598094779 -49.1650314331055
10.246694292983 -41.1269721984863
9.65097613022347 -48.629997253418
9.70952334907697 -40.6943168640137
9.83951382448839 -43.5640869140625
9.65314017554544 -46.77978515625
9.5356315511761 -49.678035736084
9.76205943837248 -38.140941619873
9.62041665282804 -46.4406852722168
9.820753222927 -50.3541259765625
9.52875271519798 -52.8771896362305
9.57842362458235 -41.8189315795898
9.56809325694146 -42.0258369445801
9.62854158858937 -50.9009857177734
9.64024823987297 -47.9198913574219
9.41616042199572 -43.928897857666
9.19523670593685 -45.7653198242188
9.56101047678466 -51.7763595581055
9.75151973064741 -44.940013885498
9.50490821822938 -39.6336555480957
9.60861239209484 -36.1133918762207
9.86284433693318 -34.0695571899414
9.68342459254044 -25.4079990386963
9.96973166537507 -45.1266059875488
9.76198876105533 -50.2895355224609
9.85119345106531 -39.9892349243164
10.0591251214761 -42.857593536377
9.682571391961 -46.8722877502441
10.0279792444548 -42.2632064819336
9.87157617487518 -40.1953353881836
9.59960747110168 -39.6506690979004
9.66786945566709 -35.6447792053223
9.85729010803099 -36.3459892272949
9.40570088732298 -52.6836585998535
9.39922906905796 -56.5247611999512
9.72592798885507 -47.6324234008789
9.47850077105415 -44.9354858398438
9.55660956799615 -47.9440422058105
9.7637276649257 -50.8509712219238
9.37259576577538 -45.0688018798828
9.61110427115573 -33.590576171875
9.11052224511944 -44.4601440429688
8.95427378770665 -53.8457221984863
9.00271938296412 -45.6797943115234
9.14222958424712 -55.4139442443848
9.02689731340113 -51.5647583007812
9.48862367647929 -62.5455513000488
9.2202998187579 -50.6111297607422
9.48456258175713 -56.2506980895996
9.48531111371246 -56.2395782470703
9.45904023256863 -52.5858612060547
9.7360529727245 -40.2396202087402
9.67362324902652 -45.8978004455566
9.64130855191881 -56.8443603515625
9.72514381105198 -55.2915802001953
9.82517597042482 -55.9085578918457
9.57446251777581 -57.3564529418945
9.55251631873281 -52.3932228088379
9.59172750048368 -48.4131393432617
9.56407919203683 -51.322021484375
9.6484440580697 -48.6036376953125
9.56066519624029 -36.725757598877
9.79861471070033 -38.8144721984863
9.40259999566661 -43.5564575195312
9.52700153964983 -42.3738479614258
9.607282643646 -50.0567169189453
9.68648146827997 -47.5903587341309
9.39184593558825 -57.4759521484375
9.4325975452475 -49.3197631835938
9.82429242398937 -54.5859260559082
9.74733712943474 -50.2393989562988
9.53694291179094 -51.0992736816406
9.6744401474053 -56.018238067627
9.51792321466248 -49.3202972412109
9.61882306195002 -64.523063659668
9.5787741491264 -70.1581115722656
9.40357162342593 -54.7682762145996
9.66845542194777 -40.5085563659668
9.62518512522995 -46.6501655578613
9.67905626755435 -39.742504119873
9.5386405659867 -49.0085983276367
9.65693435869868 -42.9008331298828
9.69225895335476 -45.5702705383301
9.68342703037465 -50.8891372680664
9.64650855321729 -45.1405487060547
9.80672687075847 -44.6618843078613
9.36327701082688 -45.4285316467285
9.40321343747063 -44.1263084411621
9.35969418258893 -43.0939102172852
9.3220845694454 -25.2618961334229
9.38867802236256 -34.0011711120605
9.04466168365428 -16.200008392334
9.33396827204071 -15.5650863647461
9.6273949261043 -29.8519802093506
9.70371798574849 -31.5414657592773
9.54473857902825 -35.0184745788574
9.56888035811773 -40.0233421325684
9.4716622900625 -36.5451393127441
9.60092371775338 -38.7206192016602
9.46989706107486 -50.7948379516602
9.48945136564931 -38.3100738525391
9.28678554168411 -29.7513408660889
9.35811327029886 -38.5882949829102
9.37957942143326 -31.9115295410156
9.23742525210298 -44.5199241638184
9.51074995977797 -37.1293334960938
9.50619727583624 -57.3861274719238
9.49917184445247 -54.5821304321289
9.30028218259099 -53.6543846130371
9.48659314445913 -47.9955253601074
9.48135241961262 -33.6815643310547
9.34026265300777 -46.8916854858398
9.52005652398131 -56.0514488220215
9.32689368214637 -51.2621040344238
9.41850042205457 -46.8111267089844
9.2557074981915 -51.0761375427246
9.54843471507574 -49.6256065368652
9.4934566737026 -47.0366706848145
9.6446336808252 -52.0063705444336
9.24547453730166 -60.0024185180664
9.18997894004575 -55.2362403869629
9.1542164765223 -56.9887733459473
9.3906119134574 -53.0163993835449
9.2958222675022 -54.4078712463379
9.23722938775787 -65.8620834350586
9.29552309604913 -65.2315521240234
9.25694199497179 -67.7060470581055
9.18937116660761 -66.7170562744141
9.12470380929374 -46.1990737915039
9.39374256998129 -42.5565757751465
9.39379866010153 -44.6511993408203
9.54022914252187 -66.4240646362305
9.89974302652637 -42.5875358581543
9.83618710487012 -49.5819435119629
9.5497426815586 -41.3708190917969
9.5825238790818 -52.4603843688965
9.31021395863016 -48.5090789794922
9.1887973686069 -46.8457069396973
9.55658821479193 -38.289005279541
9.31308803466338 -45.6882781982422
9.13831598397171 -51.8076210021973
9.28238985750873 -37.4600448608398
9.40007220410876 -40.9459190368652
9.33669888757015 -40.8124237060547
9.24862924277439 -30.5964813232422
9.47144875116859 -40.3340835571289
9.38264440218916 -45.6105194091797
9.23128864335006 -45.9892654418945
9.27041317682881 -43.2922210693359
9.69228263571924 -48.0730590820312
9.72337481797461 -45.261474609375
9.45171569869909 -43.6270408630371
9.54177299744642 -37.988826751709
9.76551141054972 -41.0988540649414
9.63639819062671 -33.1798477172852
9.64930737620531 -43.4233474731445
9.76885658519661 -30.2407760620117
9.87330025136468 -40.574031829834
9.69756629513617 -41.9361419677734
9.51288278989526 -54.343807220459
9.76085811704983 -48.3917770385742
9.8708424089177 -42.3075256347656
9.61233674818095 -52.1201400756836
9.94285547620406 -52.2833404541016
9.6976548352554 -50.7553443908691
9.73221315978156 -49.2882843017578
9.59584312505049 -45.3363075256348
9.61403445903297 -36.0963897705078
9.36814256777739 -47.8267135620117
9.61407515338514 -49.9075317382812
9.54392328405454 -47.1663246154785
9.95607346874877 -47.3597640991211
9.40412850245341 -39.5988006591797
9.70696948349575 -41.2965965270996
9.7359350099816 -48.6250267028809
10.0769800378581 -52.3806381225586
9.67909148612954 -44.3080520629883
9.88367732854566 -50.7235412597656
9.75595889387621 -39.3348922729492
9.75829997913003 -53.3734130859375
9.74903917668929 -43.9772644042969
9.4561471914289 -36.6924629211426
9.74457576651458 -36.5818023681641
9.91450404743717 -38.1833724975586
9.93998855117077 -46.4610176086426
9.6061288424895 -51.8609390258789
10.0713609981114 -50.2051849365234
9.9036076431991 -57.0505867004395
10.0968066369588 -52.1702575683594
10.0099033023308 -49.088321685791
9.96711757894541 -61.2096824645996
9.8580202169273 -44.6958999633789
10.0352446598455 -44.8376922607422
10.004638400997 -40.0177688598633
10.1082872202052 -35.5198364257812
9.89397927095236 -57.1877098083496
10.2775380766985 -50.1706657409668
10.4017315811747 -73.5828247070312
10.3211116062171 -71.3483963012695
10.4366287215008 -53.6977920532227
10.5090939450966 -58.971061706543
10.4641954371487 -65.8135452270508
10.5232159972388 -64.1209564208984
10.274798329696 -62.1813316345215
10.1671465771157 -64.9567108154297
10.502154572356 -50.0025787353516
10.1059195680415 -68.5343322753906
10.2951341220211 -68.79736328125
10.4444434196761 -72.448356628418
10.7017462469961 -64.4424591064453
10.6747938938414 -63.8321228027344
10.2954277079713 -66.2540512084961
9.73951621860559 -65.8640365600586
9.99918672598355 -71.7493438720703
10.1638841271537 -72.4428024291992
10.3994525463927 -66.7527160644531
10.461006325633 -64.2112197875977
10.3836659449733 -61.8636207580566
10.1581437122545 -68.9202728271484
10.2265058232 -60.5054206848145
10.2813856929147 -76.6942977905273
10.241891788815 -64.7128753662109
10.2887078651454 -61.9904632568359
10.5458199319171 -68.7861709594727
10.176397886787 -52.4898262023926
10.5450353580558 -62.1687774658203
10.2869423421681 -61.5940780639648
10.1584219671132 -60.6009635925293
10.3999998452332 -54.6304359436035
10.1854464217462 -66.5974960327148
10.1653837574945 -64.2226333618164
10.5648197302169 -59.4978179931641
10.4277847741559 -57.958438873291
10.4861530274633 -60.8503341674805
10.7435065063864 -52.0458564758301
10.1789184911248 -46.5819816589355
10.4331383455259 -43.8122100830078
10.506211606513 -39.0911598205566
10.0603083616031 -39.1756019592285
10.0525975647029 -45.5620422363281
10.4882900391093 -42.1224555969238
10.665410552317 -32.1465110778809
10.3203671148289 -18.2289905548096
10.565472447932 -36.1452331542969
10.6594009614719 -34.4605674743652
10.6583479642519 -47.6109161376953
10.4036303042113 -28.3396625518799
10.4997664676166 -18.3334522247314
10.370121550233 -33.223949432373
10.4376103844683 -31.537654876709
10.3133587268007 -30.446590423584
10.4554845977657 -27.005163192749
10.4615815094248 -25.2927570343018
10.6853676265694 -27.3267192840576
10.9725104940088 -28.3761157989502
11.2907816289471 -39.2217483520508
10.9730085917429 -38.7886047363281
10.862963307453 -39.3931579589844
11.141609966255 -36.9286918640137
11.3061238100804 -43.3412055969238
11.0429752930747 -50.7493553161621
10.9368906881978 -41.1064872741699
11.0643061779042 -52.1269073486328
11.1485657334577 -56.2882614135742
10.9665445594009 -53.9998588562012
11.3561374884839 -55.4664115905762
11.1406934991343 -59.3530044555664
10.7393886105449 -50.192081451416
10.9575827705452 -62.4340629577637
10.631239021203 -57.2487106323242
10.6626647010746 -57.4253425598145
10.3750076389515 -57.6410636901855
10.8335810297524 -46.2159652709961
10.4711541423201 -61.5961494445801
10.551363799292 -55.6247253417969
10.24245835516 -66.03564453125
10.4331742444805 -69.3518981933594
10.647854674111 -60.9041633605957
10.7037971765952 -75.8128890991211
10.8396499281435 -50.5009536743164
10.581175781082 -59.8485565185547
11.0361742521742 -59.1035957336426
10.8411063021444 -64.1174774169922
10.9441040554824 -60.3112602233887
10.7600923401287 -67.0858001708984
10.6510458984611 -61.0840606689453
10.7364886309405 -62.1204414367676
10.6790917891639 -55.5341033935547
11.0533379011182 -60.2516937255859
11.1815532350569 -62.5586128234863
10.8482836542159 -65.4812927246094
10.833936770501 -63.052734375
10.9534704986346 -53.5646476745605
11.0447832491458 -66.6442947387695
11.1562122580738 -52.9594650268555
11.2747825206718 -53.5364265441895
10.9383650096358 -59.1346015930176
11.0770173093146 -50.342227935791
11.1307195886644 -60.645694732666
11.1949709919984 -54.050952911377
11.0404369006522 -46.3061943054199
11.0768692909412 -54.0161781311035
11.3899161664236 -47.9267044067383
11.2447665906784 -49.6762771606445
11.1734836457443 -46.6550521850586
10.6814738672854 -62.9358291625977
10.4931303049982 -72.7125701904297
10.2691745477029 -69.2069091796875
10.1183043775276 -68.9547729492188
10.2006607242705 -73.0952377319336
10.1987434615229 -82.0506362915039
10.2502305886749 -73.7754364013672
9.90723306649816 -79.1790084838867
9.6703076164719 -69.8912734985352
9.62865779432401 -50.2958297729492
9.40468107935865 -48.0644416809082
9.69985723113125 -58.9689979553223
9.60460859782455 -50.2453155517578
9.95011082309229 -48.5048294067383
10.0996538071166 -40.4352912902832
9.62134614552387 -60.542667388916
9.65243103870452 -52.127010345459
9.60318191611429 -53.1001205444336
9.26903360167404 -51.5582008361816
9.80490776696404 -57.2886123657227
9.43123803741657 -58.7379264831543
9.99175736534669 -67.2328414916992
9.35076718623551 -60.331470489502
9.60966952803507 -53.0488739013672
9.89326656270267 -77.946159362793
9.57274872243688 -72.3194732666016
9.93333259589305 -81.7597808837891
9.90376356032919 -97.1527557373047
9.99454134766354 -90.807487487793
10.3984988065146 -87.6468048095703
10.0498923194229 -64.6651153564453
9.8396844654105 -69.991081237793
9.83996124832998 -58.1876449584961
9.97207893734773 -65.4547958374023
9.98445168972138 -74.5076217651367
10.0153935556863 -75.9670333862305
9.72679853411088 -61.3148422241211
9.90453520612082 -59.8638687133789
9.89975557965125 -57.3184700012207
9.92609598352044 -51.7957191467285
9.86388398902128 -68.1523971557617
9.95289656207537 -60.3167991638184
10.0388698145144 -56.5190277099609
9.32679961762368 -66.3783493041992
9.25104735612567 -73.2878494262695
9.25232722774497 -75.2393798828125
8.85998208618271 -79.4125747680664
8.94614764173092 -64.8428573608398
8.62025883958673 -68.1468963623047
8.77901577121063 -58.8378105163574
8.9152039458225 -60.7885894775391
9.24772575937961 -69.2523651123047
9.16107328531382 -66.5258636474609
9.13287583947269 -66.1482238769531
9.3040730873596 -51.6828842163086
9.27759116936777 -51.2917823791504
9.21468825184284 -56.8824272155762
9.34421543554826 -56.7253952026367
8.95956429359141 -54.3746795654297
9.43721999495419 -53.372989654541
9.07105282685614 -63.6097030639648
9.34952931549648 -66.2792739868164
9.40410878848581 -69.7145690917969
9.44626263754709 -69.9543609619141
9.53330452597483 -64.9207305908203
9.42385079681474 -63.120532989502
9.44157201662995 -63.8402557373047
9.4551530465423 -69.6262741088867
9.10481700520356 -59.3626899719238
9.46225496642831 -62.4328346252441
9.50519280263423 -62.9630889892578
9.07509423683788 -55.1858978271484
9.08246681436387 -50.1817741394043
9.18794592202504 -55.0529518127441
9.05826970553805 -45.3743743896484
8.95994024155424 -45.8837280273438
8.87030609091261 -52.075740814209
8.8001009070266 -56.4546737670898
8.8783538013345 -53.179874420166
8.82041065082544 -62.3656196594238
9.01862941774153 -62.5722846984863
8.65943551731672 -54.4017028808594
8.54303577129998 -57.2789077758789
8.59758069842872 -55.5243682861328
8.95155999560853 -58.2770385742188
8.89162015473914 -61.4450531005859
8.6612782001399 -55.8654403686523
8.73913916305488 -60.2254180908203
8.95529798573444 -72.9135818481445
8.94191841509335 -62.8703079223633
8.95183682363093 -59.911060333252
8.83619626190139 -66.9492034912109
8.83135085896563 -64.2986755371094
8.85342770312217 -65.2845840454102
8.68806645829313 -55.0367889404297
8.76167127909588 -61.4771118164062
8.85267743391388 -56.7319564819336
8.85694390330787 -64.4711456298828
8.76558564482605 -55.9381065368652
8.93514747184044 -61.3692436218262
8.76685512332979 -56.7020492553711
8.63792638180199 -54.8730125427246
8.69100521435355 -52.5958709716797
8.8730859106957 -63.4199142456055
8.86827595239545 -63.60546875
8.84014064259472 -69.0195159912109
8.91373559452231 -66.1432266235352
8.8318509116645 -68.9168090820312
8.88629374332506 -68.5154647827148
9.01442667520308 -69.4425430297852
8.74531700796136 -65.9420852661133
8.73769804914418 -62.8523712158203
8.72944309077026 -72.459098815918
8.51952191627151 -62.6992454528809
8.5207784219367 -55.2612495422363
8.37674429471079 -71.5430908203125
8.640470692492 -63.2994232177734
8.57001129934061 -67.5700454711914
8.55666330403088 -59.4127502441406
8.51113430706022 -71.1067581176758
8.60010080182652 -59.026180267334
8.52328829460767 -61.1383972167969
8.63685047362712 -59.7646408081055
8.82354553488788 -63.8796653747559
8.69305537052617 -64.3315811157227
8.56090824905386 -59.8399963378906
8.57692137968365 -63.7430305480957
8.74634728936178 -63.6164588928223
8.68606176785101 -59.820484161377
8.74505107592637 -64.4706039428711
8.70651759597466 -66.7934646606445
8.44015020039923 -67.8017120361328
8.83351531254653 -63.7668304443359
8.62563841485273 -65.7575302124023
8.80886382803494 -71.6664657592773
8.79644414730592 -64.8975601196289
8.71616726943585 -66.1150970458984
8.69811033334409 -79.4979782104492
8.80973784544204 -67.4391632080078
9.30489642899027 -61.3456649780273
9.09157253828169 -60.2225494384766
8.96776187333011 -66.6241989135742
9.25941479654199 -60.1511688232422
9.21758320850379 -58.0048904418945
9.41350466717886 -78.096321105957
9.34391863083832 -72.3542709350586
9.25382151303259 -62.7977638244629
9.30891759775452 -63.6636543273926
9.40049815332448 -63.3978576660156
9.40771375834184 -63.9717178344727
9.54529322650566 -57.165340423584
9.28652579877694 -53.0279502868652
9.51700327488609 -54.1524810791016
9.42061197400968 -45.6168899536133
9.55349951366107 -64.971565246582
9.41343024435037 -68.0680694580078
9.63952950507133 -54.7277374267578
9.74645946319681 -49.6698760986328
9.65179302812735 -64.8010559082031
9.63061773188485 -48.8270225524902
9.73162749978985 -48.4526176452637
9.56416744472848 -54.2082595825195
9.58230753504459 -46.8384437561035
9.42701071102537 -56.6069183349609
9.41590648212656 -52.0469245910645
9.38573224148925 -49.1837387084961
9.39341671620484 -47.7837028503418
9.24355062604095 -58.7271537780762
9.33869168686721 -56.8457565307617
9.43195204364863 -62.4939384460449
9.49618872925404 -72.4788436889648
9.22401915573228 -54.6506156921387
9.65675974122556 -64.0198593139648
9.41369639852984 -66.5359954833984
9.42900413819055 -54.1152763366699
9.61144493000235 -66.4260864257812
9.45061348919707 -58.8922080993652
9.32408747285765 -64.312370300293
9.33442821761231 -60.6875953674316
9.20739772070047 -58.9776229858398
9.38791725734255 -55.516357421875
9.25350500904915 -76.0220718383789
9.4234942184831 -71.5467681884766
9.13294548428843 -69.9087295532227
9.05046482013399 -77.9431915283203
9.18820154747449 -69.5808334350586
9.26483561139897 -78.6889953613281
9.18897933953827 -75.7690811157227
9.05969636500579 -64.6908416748047
9.32702028080843 -70.3000869750977
9.38931270828859 -64.3065338134766
9.23362400521127 -71.0048522949219
9.29627916812287 -71.8773193359375
9.40827365082802 -57.8207550048828
9.31235189838645 -63.9167327880859
9.4087452922602 -76.5934371948242
9.22816793126377 -70.4755554199219
9.43761523318881 -70.0605773925781
9.41096592615221 -73.0425033569336
9.32249984079195 -67.6534576416016
9.25034823141203 -73.5848083496094
9.34301453882417 -60.8357238769531
9.28038779359122 -67.8754577636719
9.32108704762507 -68.8007354736328
9.28350949012817 -74.7688903808594
9.17384615865018 -73.9114227294922
9.42060949607628 -68.1930084228516
9.3376434004188 -72.5938262939453
9.19466193790815 -81.2499618530273
9.27500915643034 -66.2195434570312
9.31901904880653 -63.628246307373
9.35636376059952 -71.6537780761719
9.41810821644201 -63.0440216064453
9.11340659958648 -70.8693008422852
9.11409490301355 -65.8960418701172
9.08744978354513 -72.7889251708984
9.21167138611589 -77.3124465942383
9.04333268815142 -76.299446105957
9.03094473847898 -72.7728958129883
9.02058539090736 -78.3034362792969
9.02041846126835 -78.7933044433594
9.04601756906962 -80.7819290161133
8.99828308326599 -82.1083984375
8.88914622621871 -78.9231185913086
8.97005400676236 -80.1290664672852
8.92791640460995 -80.7815551757812
9.13198571425265 -84.1192932128906
9.0598546658485 -76.2920074462891
9.26767492773115 -73.8332748413086
8.88106007052147 -71.3422393798828
9.13079177162379 -72.0934295654297
8.71954652744368 -81.8587493896484
8.95181373744478 -75.3186492919922
9.18306632595814 -78.68896484375
9.04916257135045 -78.5903244018555
8.96024091276965 -72.1105194091797
8.75744499243207 -70.5599670410156
8.86567104605444 -65.6196594238281
8.80195801867118 -73.6401596069336
8.71910108685609 -75.9257507324219
8.91765417746604 -69.2270965576172
8.77251501720317 -76.2446823120117
9.01443555446101 -70.8152236938477
9.02641998010523 -79.8604049682617
8.64635327154205 -74.9978637695312
8.92829318106829 -64.2335510253906
8.94357859283373 -69.5099334716797
9.01077486713496 -64.3776321411133
8.85193030829133 -67.1967391967773
8.95428237012183 -70.8235626220703
8.900448241151 -59.9680976867676
9.03069460251908 -59.2065811157227
8.89976331310712 -62.2386589050293
8.68191655182519 -53.796070098877
8.88093050772554 -64.2656021118164
8.7359325360896 -56.8632202148438
8.93049920726033 -68.9302215576172
8.73681176598517 -71.1580963134766
8.77021965942374 -70.3099899291992
8.79624732716498 -73.9688262939453
8.88221321416593 -77.5718460083008
8.82591102873441 -76.2456817626953
8.75691826983008 -64.2462463378906
8.7490472331562 -71.9546585083008
8.80666130582572 -78.4494247436523
8.80442654981376 -79.9913864135742
8.77398527374726 -75.9544982910156
8.85903109717212 -74.8608627319336
8.7769193899514 -71.1900024414062
8.77682816185771 -69.7646102905273
8.79587544088 -70.5742034912109
8.7627950060811 -80.5276260375977
8.79319209202722 -73.5942459106445
8.74307958676658 -64.9843292236328
8.89197191217985 -79.5284881591797
9.01582230636777 -75.0535736083984
9.00274744830733 -70.7714920043945
8.93627404045746 -82.0641174316406
8.92854884503836 -70.1518936157227
8.78932311102356 -70.1544647216797
8.66699858081389 -69.8923797607422
8.69996224027161 -75.9820022583008
8.85062451755934 -76.168701171875
8.9838081912634 -89.3189239501953
8.91742536018279 -83.0879440307617
8.91734044366079 -75.1660461425781
8.76142950875198 -80.3149032592773
8.91427758088772 -71.6650848388672
8.84910548321837 -73.5796661376953
8.8060422182363 -72.3536529541016
8.9042631990623 -71.0497741699219
9.04654974685041 -69.0920104980469
8.90458112835246 -54.5272979736328
8.84099749773175 -66.5171432495117
8.9260532042576 -55.2268943786621
8.70332053816065 -67.8226928710938
8.72853755521777 -64.8017272949219
8.79762295647658 -69.969108581543
8.79191813903526 -61.0683479309082
8.64832562663696 -70.2435760498047
8.6557536098599 -63.834342956543
8.84908321170626 -62.5475730895996
8.7081377721751 -74.9007034301758
8.62993558746165 -77.1919479370117
8.70063113270659 -65.620719909668
8.60383467579089 -75.4535446166992
8.71579082174092 -67.4017868041992
8.50104706399149 -66.1430511474609
8.74920608951403 -77.9377365112305
8.42816900376333 -75.6887359619141
8.43630672114244 -74.085090637207
8.33059349089515 -75.9651260375977
8.55499858885428 -79.4391860961914
8.80335821407481 -73.1669311523438
8.45998071406139 -71.2811050415039
8.46373062520022 -61.4368019104004
8.45094772840257 -68.7944488525391
8.52730931133238 -73.4101638793945
8.49156858180494 -67.7431869506836
8.60694001393354 -63.1843452453613
8.62360229422763 -78.8041305541992
8.51998987889962 -80.2549133300781
8.62129970153955 -72.5361862182617
8.89731491403586 -82.2929611206055
8.70059645669189 -76.3799438476562
8.46610004262666 -81.0673446655273
8.40851615867575 -73.7290420532227
8.50798605833229 -87.2003555297852
8.71287545119414 -85.3775939941406
8.52555095482189 -82.9367065429688
8.47876999515671 -87.8479461669922
8.51734106980602 -77.1369781494141
8.72510745324509 -73.6800537109375
8.63112856099948 -83.6164169311523
8.4841698860818 -85.7326507568359
8.54123393116974 -80.0319137573242
8.80788701125942 -85.5675506591797
8.6665384613478 -70.6268997192383
8.50470099590077 -79.0725784301758
8.62526693836129 -73.6838455200195
8.53396422870473 -76.1373138427734
8.46816135743152 -79.8288345336914
8.67055481878326 -82.7121887207031
8.58017065151166 -81.45947265625
8.79602352174297 -84.0308151245117
8.97129642396621 -80.9662780761719
8.90062435021777 -74.2469100952148
8.97742676761967 -75.6559829711914
8.95692860952924 -72.9182739257812
8.77875345352291 -81.8552856445312
8.84141507446608 -89.6207427978516
9.07410054021782 -78.9304046630859
8.85198935095572 -84.1256103515625
8.75539402576503 -95.3208999633789
8.69860602803526 -93.6195755004883
8.54612162337009 -91.0626449584961
8.47039574127442 -89.918327331543
8.3005999913852 -77.7438354492188
8.38184824508988 -84.69921875
8.40075725828316 -79.9963150024414
8.48440615333038 -96.7676010131836
8.38400942379624 -87.3540802001953
8.35496496272192 -93.5502243041992
8.37698596454417 -91.5007781982422
8.45747220957296 -82.8138198852539
8.32079395201353 -85.6833724975586
8.45304126350798 -74.514518737793
8.47036704866474 -70.4422760009766
8.57078833762746 -74.677619934082
8.53919525780837 -75.7379455566406
8.4939293123668 -76.4131164550781
8.28875884933739 -71.1067581176758
8.40398404734586 -63.9448623657227
8.40723278020797 -72.4123306274414
8.32884483275717 -64.7752304077148
8.31263124722868 -72.9357376098633
8.4177841735485 -76.5779113769531
8.2835431513299 -82.2361373901367
8.44872079693606 -62.7488670349121
8.250876441005 -68.1328353881836
8.28128263223428 -67.551025390625
8.38455890820351 -89.2599105834961
8.42319023676471 -90.7196044921875
8.53382116596631 -94.3882904052734
8.31521102678623 -78.5873413085938
8.38036857191466 -78.1499557495117
8.35855066477794 -65.9850234985352
8.39343361562007 -77.3346633911133
8.29551214677957 -77.2402801513672
8.17485754139378 -51.5272598266602
8.10542848866208 -63.8524703979492
8.26625771160143 -54.556941986084
7.99570565086521 -51.3445510864258
7.95594747364658 -50.8202133178711
8.11738395093803 -59.3837356567383
8.18640158905879 -57.379955291748
8.28252954358437 -54.5255432128906
8.16187927939586 -55.2977600097656
8.18045344278206 -62.698070526123
8.3622176919276 -58.5837745666504
8.25895681225166 -60.9971885681152
8.203870171982 -63.750072479248
8.18986207819849 -60.8417816162109
8.1144399026258 -51.1154632568359
8.08427648616124 -59.0581512451172
8.04144974059795 -60.9042091369629
8.18985874107416 -66.5051345825195
8.1637520983949 -63.8762321472168
8.13580008304823 -59.369800567627
8.15152543631147 -58.835994720459
8.2101560036785 -61.8873825073242
8.11578201256057 -56.0036354064941
8.21935028068692 -60.2215538024902
8.14323408363439 -46.0842361450195
8.16599469625581 -62.9333839416504
8.17357098883563 -46.8035659790039
8.07041752956147 -56.5328140258789
8.20755967668415 -59.6292114257812
8.15694478081883 -50.6655158996582
8.22838675535532 -64.9918975830078
8.16628620912918 -48.6822204589844
8.17557157173671 -48.3042678833008
8.22965051819584 -62.1539573669434
8.38689933906184 -60.9365158081055
8.32830626278639 -53.0799369812012
8.29073334216901 -68.3722991943359
8.28365733852465 -60.1173858642578
8.30998868277848 -59.061164855957
8.24716136038725 -40.1075973510742
8.18160594124981 -56.7166213989258
8.01803080297083 -61.8946762084961
8.05799061407316 -65.0251846313477
8.13870774955662 -43.9090576171875
8.05154889473314 -61.048641204834
8.1399022586342 -46.8811073303223
8.09881439427428 -47.9744606018066
8.10818803519888 -51.7923240661621
7.99526969623336 -37.7003784179688
8.00701256748228 -43.184024810791
7.96977836641316 -41.3378868103027
7.9500365457212 -44.5278587341309
8.17454813850693 -41.1768493652344
8.11069992190685 -34.4017143249512
7.92461961752699 -56.3597869873047
7.86182248581895 -47.7583160400391
8.04412226581977 -36.0207633972168
7.97160478046292 -50.1603546142578
8.01892039654994 -44.1783790588379
8.10291938658902 -46.3195610046387
7.90945260383979 -39.8447685241699
8.0842315869804 -30.9889965057373
8.2214059876999 -39.9527206420898
8.26374278781305 -40.8395233154297
8.1293300634034 -45.1481857299805
8.08229943077314 -54.0673789978027
8.25546909367448 -52.1667251586914
8.23770140813013 -47.9886131286621
8.5071873743683 -40.9737968444824
8.24081782203373 -48.0652885437012
8.28078762328847 -52.0628395080566
8.21651755884445 -54.9102592468262
8.45216564851683 -64.7052154541016
8.46957232597284 -66.7484436035156
8.48372310640615 -59.1972274780273
8.46206177225496 -61.0447769165039
8.57784377969654 -55.0560646057129
8.42329832349741 -62.3514060974121
8.86518039943504 -61.3001022338867
8.98638671715481 -46.1548652648926
9.003291564663 -59.607292175293
9.14267363929084 -50.4029769897461
9.24399959092101 -50.6347389221191
8.90891353719404 -48.1697998046875
9.20039072830518 -44.4968719482422
8.99593721830155 -26.9860095977783
9.2225090027104 -43.7392044067383
8.97490886169979 -31.9686431884766
9.00299420760226 -45.0757026672363
8.98312461306858 -37.9733009338379
9.00059569183362 -45.3235816955566
8.86066959305803 -36.1545715332031
8.88503841549347 -47.7502021789551
8.98866820774505 -61.7925796508789
8.85642405019611 -52.6627197265625
9.21090950351341 -48.3448143005371
9.07388012976567 -55.5544395446777
8.8687461155063 -39.0907135009766
8.89030267053072 -37.2546424865723
9.14533361904858 -49.6474533081055
9.01370442193002 -54.0516052246094
8.98591738616458 -58.6389961242676
9.22433501941584 -44.1441307067871
8.98789894450132 -47.8498306274414
9.1192446797829 -45.4742431640625
8.94722820346976 -42.5132331848145
8.81181244639465 -52.912223815918
8.76865039192682 -45.0075416564941
9.11244678831 -48.9189682006836
8.82999730597847 -38.6971664428711
8.84781541514275 -49.1233940124512
8.9125566547894 -41.4079322814941
8.95057592839026 -47.0670166015625
8.93589719103977 -48.9567413330078
8.8687641639848 -57.9334335327148
8.80521351259402 -50.5290565490723
9.09307848353166 -46.8784828186035
8.85486820288995 -51.1478080749512
9.06021538180147 -43.3934364318848
9.39404257843408 -49.334300994873
8.86838256554024 -40.3360939025879
9.17243097810139 -58.9737739562988
8.94231582866838 -65.0324478149414
8.83115846472296 -62.8341369628906
9.06220436711631 -50.4011688232422
8.76811241415106 -46.9181594848633
8.92842497023319 -37.9050064086914
9.0510503373964 -52.5436744689941
9.21303134358654 -43.9449653625488
9.16336772219602 -46.7481651306152
9.25143735342597 -39.2430038452148
8.93571688988319 -37.8062057495117
9.11617965241176 -47.5899543762207
9.18142350727255 -37.8146057128906
9.15347501112063 -47.6002578735352
9.42088231886315 -34.8513107299805
9.25435843936236 -35.0578880310059
9.42143655153698 -39.376522064209
9.17196397496335 -39.2994041442871
9.11820815032488 -47.3493347167969
9.09164108100537 -47.863224029541
9.21994682603275 -39.5679054260254
9.07736892879679 -46.5221862792969
9.03879632034654 -59.2421035766602
9.00314221931429 -60.2012748718262
9.1493285146406 -56.5586280822754
9.11940806966489 -45.2745819091797
9.17573424181726 -37.1354827880859
8.9959410894158 -41.2441253662109
9.36661962202679 -39.9115257263184
9.20400224952962 -40.3148040771484
9.47506224171651 -34.7997093200684
9.09772104392163 -43.4788436889648
9.12015221765655 -45.498649597168
8.79091368416008 -47.5534362792969
9.08788372580864 -35.7007331848145
8.92184557681846 -41.8645133972168
8.89451887973049 -40.6508674621582
9.0493859921585 -38.8462600708008
8.87756123170778 -49.0143623352051
8.84217510714619 -51.2741737365723
8.96420519456695 -49.4620971679688
8.91293190136248 -50.312126159668
8.93557416729977 -48.6035575866699
8.84168850826003 -50.7615737915039
9.13504420704193 -51.4308586120605
8.77388955303457 -55.9895973205566
9.01972192027184 -52.107307434082
8.93072179813208 -49.3682060241699
8.89693972689652 -56.2293586730957
9.04820069351292 -38.8822250366211
8.64188919794732 -39.5051612854004
8.88855983543845 -55.2185096740723
8.8107593964326 -50.1463584899902
9.03299009090632 -45.8402442932129
8.66053500972234 -35.9228134155273
8.92841193232294 -38.5413131713867
9.00286335787001 -47.2424049377441
9.00282386301911 -46.6330833435059
9.15154496501665 -48.3867683410645
8.94059727906695 -49.9081649780273
9.01474026587861 -46.136848449707
8.76106181674839 -47.5906829833984
8.89837119940256 -47.1723480224609
8.81197619645644 -54.6632652282715
8.85995469752448 -45.0541877746582
8.86550677185473 -39.9537200927734
8.86124584215465 -41.8259391784668
8.99250578594435 -51.322826385498
8.78396620730348 -33.6046104431152
9.03911848753628 -46.9890899658203
8.98628825718406 -38.73046875
8.87446333820728 -39.4882278442383
9.333533317882 -39.7660446166992
9.13701265119508 -59.9282035827637
8.87527692713113 -37.2126541137695
8.78778414406199 -56.3390998840332
8.84296836157334 -51.7347869873047
8.66818423518897 -51.9547386169434
8.52186504280034 -50.2571601867676
8.74583692003571 -46.6485328674316
8.81508159324354 -51.331787109375
8.67279590901955 -52.3257637023926
8.55002230492643 -57.959156036377
8.58879907323658 -53.1819915771484
8.84218006910172 -49.8721313476562
8.676644636438 -50.2325325012207
8.74698848446956 -49.1463928222656
8.62573398395071 -38.7788963317871
8.52732776930755 -44.8005905151367
8.63993849209466 -43.2476272583008
8.63925024037579 -49.1830368041992
8.62498562351386 -50.1732749938965
8.63662579762182 -51.5718955993652
8.44266915780665 -43.6658782958984
8.57509048376217 -54.4326820373535
8.55540182917356 -49.7385902404785
8.6346856921426 -42.3068771362305
8.76007674219161 -46.5928840637207
8.78809002216793 -45.7662887573242
8.69253096387851 -44.7934761047363
8.76181945243349 -48.2344169616699
8.78882224436913 -42.4855346679688
8.78403503547455 -47.0761871337891
8.77466562438744 -50.8634033203125
8.57690422112778 -51.617244720459
8.74212355631554 -48.7676620483398
8.66323811531963 -41.3158836364746
8.68199881254078 -51.9283599853516
8.75166346190817 -46.8899002075195
8.71024071273587 -51.4085998535156
8.80103136628412 -39.8020401000977
8.82025017792097 -39.962345123291
8.74241023330015 -46.0841064453125
9.01464671591678 -44.8713874816895
8.86112782456247 -44.5909385681152
8.92231695223092 -39.9468116760254
8.88967127890982 -47.7055244445801
8.91038435365708 -45.9673500061035
8.89161260451051 -43.8202934265137
8.87646105560978 -42.7781372070312
8.73284666514711 -51.7816505432129
8.8107977587151 -40.9846420288086
8.80036316707557 -47.9211502075195
8.82817711731345 -40.5712738037109
8.84637882424063 -37.0159187316895
8.78803359006212 -32.4521446228027
8.75790576578755 -49.767707824707
8.62656889801381 -43.6152992248535
8.85272993219018 -30.5917072296143
8.77147727075808 -29.3238525390625
8.73712295348178 -30.8056049346924
8.73836334432881 -37.0328826904297
8.81212707545705 -41.4118995666504
8.67810440858855 -46.5958557128906
8.75000759615778 -43.8579063415527
8.43034839738685 -45.5691871643066
8.72995615038125 -56.6818695068359
8.77671775565961 -62.4755210876465
8.94726259806256 -59.5577545166016
8.71244456938511 -55.4803276062012
8.77085903579755 -43.4439811706543
8.86729474589082 -55.9417991638184
8.99210616663907 -37.7176704406738
9.11457724267264 -47.7885894775391
8.99233489365633 -52.1001853942871
9.09390171279907 -43.3494071960449
8.98298776534421 -47.4117622375488
8.89322767092448 -45.806209564209
9.04170198170594 -39.1974258422852
9.12381467100485 -66.1882705688477
9.57723859456336 -55.1689186096191
9.5056630252305 -65.3281478881836
9.81517319720198 -62.9792633056641
9.18973284181662 -60.2157897949219
9.39437191074161 -53.8202667236328
9.63530638642634 -58.5410652160645
9.7207765286021 -41.9609375
9.46248341858545 -53.5937194824219
9.68387983751123 -64.7346115112305
9.47842168179402 -52.5082054138184
9.24875619795565 -49.0896224975586
9.38674513452773 -47.2286796569824
9.12434315981976 -41.8212547302246
9.16878413818744 -39.0628318786621
9.12005606834039 -53.4413108825684
9.10777857252969 -46.450252532959
9.05166644280588 -50.9509658813477
8.69992661224722 -64.0856246948242
8.8624715957493 -58.0590782165527
8.91716275887883 -60.6535224914551
8.83311163670308 -45.1646614074707
8.97344169263988 -52.8228759765625
8.84859493948142 -56.9359283447266
9.1669835814534 -56.8572311401367
9.03071932713501 -58.8920707702637
8.94239358309419 -48.0956954956055
8.84529030661787 -48.116138458252
8.89535133344519 -51.2496147155762
9.02511015503213 -51.6169052124023
9.29970051368693 -37.5554542541504
9.33210446108473 -48.2925491333008
9.06573616705981 -51.7748680114746
8.94380383924738 -57.9232749938965
8.83912279401954 -59.4090003967285
9.05493621194125 -47.7643508911133
8.93046404002325 -56.4579086303711
8.95132673199365 -48.058479309082
8.8757133864732 -51.166633605957
9.08203766578638 -51.6848602294922
9.0421145782744 -56.402214050293
9.04145242416113 -44.3886413574219
8.98541207659927 -53.9211463928223
8.89521001122587 -50.7698402404785
9.06659619454866 -46.4414939880371
9.20094375436672 -44.2205543518066
9.1692735841797 -54.8903388977051
9.29139236839621 -64.1988830566406
8.96827920052938 -55.5754928588867
9.34868728579716 -48.8345375061035
8.64739166220612 -55.0062294006348
8.81118460907968 -53.9907684326172
8.67701312054993 -52.3253173828125
8.89949488350571 -50.7378196716309
8.6666341386198 -49.0132865905762
8.4359124158053 -40.3268547058105
8.22998741910191 -43.1820831298828
8.29632589103413 -42.4431648254395
8.35138925065166 -37.1837882995605
8.72481143835211 -53.1911773681641
8.61980423167698 -40.8578643798828
8.70885310747778 -52.6102294921875
8.65375795376412 -43.8217849731445
8.67646184539969 -51.3535499572754
8.54895265214189 -40.4818572998047
8.81381295060278 -39.8367729187012
8.76270361450928 -48.9732055664062
8.82897650573212 -43.6647605895996
8.47685020265329 -55.7051200866699
8.582169855173 -44.3878135681152
8.53310898606074 -35.0616493225098
8.50429879128526 -34.1400413513184
8.2698699038022 -53.6792945861816
8.50887069396221 -41.4337043762207
8.27486440856339 -50.9209976196289
8.21693490862087 -46.1033973693848
8.21387173805812 -29.367015838623
8.11886832680975 -42.8233261108398
8.17854888556711 -30.4303913116455
8.19798463177646 -45.9146728515625
8.39397243913911 -42.1084403991699
8.42701346674508 -37.3375663757324
8.29385274171506 -49.0145645141602
8.48652218614885 -47.4315795898438
8.37269704501611 -44.3850593566895
8.25761222505702 -44.9221611022949
8.31000242933444 -47.3412628173828
8.21949905369439 -51.4949684143066
8.32682339511575 -50.5165252685547
8.15794651755498 -39.1017379760742
8.30010891199547 -40.9626274108887
8.22846120449237 -44.9298706054688
8.32264408162493 -39.7674865722656
8.41983596109161 -49.5540199279785
8.69300434652299 -39.0025901794434
8.39052753025144 -42.3134536743164
8.52302621494221 -39.4500541687012
8.56913162031174 -34.4007148742676
8.46338783318451 -43.6884994506836
8.43083556778829 -43.0191802978516
8.37755600322746 -50.3324127197266
8.84482508922511 -41.8714942932129
8.68241532781074 -50.9804077148438
8.78472787246508 -48.0765380859375
8.76729433811227 -39.6576690673828
8.67652184865255 -41.490104675293
8.63553531580349 -35.6713256835938
8.63105897797799 -47.7429046630859
8.8700537338772 -36.6700134277344
8.83120807440398 -41.577320098877
8.76857481100361 -41.5477561950684
8.67110305100317 -41.4578742980957
8.6930994799571 -47.4315223693848
8.86805522823085 -42.2081642150879
8.84397655030081 -40.351806640625
8.82036366399831 -43.7530059814453
9.00799777193933 -47.7328453063965
8.90947538021838 -45.0480613708496
9.08988214752382 -47.433666229248
9.3729340405066 -43.4781074523926
9.24312882519483 -36.2522468566895
9.32679311646039 -38.8060646057129
9.06415967056669 -47.3508529663086
9.17542781548697 -37.4879379272461
9.06505110321833 -45.0695190429688
8.95381729134472 -45.6016159057617
9.04515723417323 -46.3749504089355
9.00004898548559 -46.6287498474121
9.1105422373653 -41.9760932922363
9.02634071646617 -42.2948417663574
9.02859949212532 -48.6218338012695
9.14339726930606 -51.6056365966797
9.15470660502052 -43.1483726501465
9.05209873079251 -37.5054321289062
9.19156192483832 -41.6241607666016
9.11751508442126 -59.0069618225098
9.15561070720511 -51.825309753418
9.02521191847718 -57.1739463806152
9.31971145665526 -40.43896484375
9.14147590614048 -34.9296035766602
9.11395446630091 -40.5163078308105
9.36492203447106 -33.6852531433105
9.22421244266622 -40.8521385192871
9.12571014097284 -43.9527244567871
9.1880661390316 -38.024112701416
9.11322367486557 -43.4208679199219
9.18445427131156 -36.7978935241699
8.9968635176918 -40.8002510070801
9.18097355757422 -41.8870849609375
9.00357375230672 -39.5753173828125
9.1060484394947 -37.2472343444824
9.02255078341417 -43.8752822875977
9.075946792621 -43.8030052185059
9.06195109159634 -55.5545883178711
9.14335307314882 -44.8827743530273
9.08856291132461 -38.8828315734863
9.07797058513052 -44.6666030883789
9.15031430904383 -38.6308097839355
9.1078131090794 -42.2586135864258
9.04102512691433 -47.7250633239746
9.12398041623042 -43.3603019714355
8.84213305829358 -44.2566680908203
9.03334005306037 -56.9554214477539
9.02656314845454 -51.2187767028809
8.99119560698765 -48.0436630249023
8.79048629456387 -45.3469161987305
8.8625815096208 -46.4193649291992
8.86291784417905 -46.8392677307129
9.10610158679817 -44.9342880249023
8.92300668997272 -44.0105361938477
8.70446693838882 -46.6867370605469
8.95568911187434 -48.1358489990234
8.99923496094978 -50.3464508056641
9.01982735407682 -43.62255859375
8.98302690101312 -46.6938171386719
8.97607949445411 -48.740608215332
9.01014468140716 -53.3659896850586
9.03477947784072 -48.3540878295898
9.02039953424455 -37.788444519043
9.06208692674877 -42.060474395752
8.86645286857528 -51.5268440246582
8.92752096784172 -42.1371231079102
9.03443282563096 -48.0321998596191
9.15804623762294 -42.9383888244629
8.7216305252684 -39.6910285949707
9.06215552697705 -44.014404296875
8.7911258093413 -41.7839546203613
8.68181110305474 -36.7190628051758
8.73616449192348 -35.9527969360352
8.78083089185415 -41.3661689758301
8.57003171314784 -38.5381622314453
8.79127735451587 -26.1614589691162
8.62510346052985 -37.1329116821289
8.5650717717014 -37.0303039550781
8.76110664486162 -43.9249839782715
8.62351063996012 -42.3745803833008
8.90952886815796 -36.0776748657227
8.92418991125209 -33.8594245910645
8.85110381915154 -40.801929473877
8.92557976109337 -33.2138481140137
8.74233979723103 -31.1474189758301
8.96439932748637 -46.9436111450195
8.69160517841842 -45.1950912475586
8.79044892858917 -38.6568336486816
8.65504550467703 -35.2022438049316
8.75556667298313 -48.7329597473145
8.98504634865396 -40.2724952697754
8.98992307009065 -49.245792388916
8.77183767529141 -51.3047332763672
8.73967821452145 -46.5597190856934
8.67225542079416 -43.9403266906738
8.85651424866265 -51.2794075012207
8.89575299804242 -35.0350914001465
8.89495565302826 -37.4445419311523
8.83305546051064 -35.1931304931641
8.89092130510766 -46.320728302002
8.83059647710397 -51.6163215637207
8.58346428203431 -47.0904388427734
8.44558538984189 -51.1646614074707
8.48880504770987 -50.7051200866699
8.46731936645123 -52.2236595153809
8.50077201630855 -38.1674613952637
8.52732741684915 -45.8517036437988
8.47200926500626 -32.2923965454102
8.51305548132881 -53.8343086242676
8.50091398757921 -49.4164848327637
8.69685437737956 -56.9612464904785
8.5411483142213 -63.5273094177246
8.50543831762234 -50.9804878234863
8.62996677385698 -54.6712532043457
8.74139300055871 -57.602783203125
8.67605005954757 -59.7725028991699
8.97628659381826 -53.3023414611816
8.63211801583304 -57.8426399230957
8.73269893572993 -59.724006652832
8.80333039167178 -48.1457977294922
8.57066065936447 -50.9692115783691
8.7625620624973 -57.181755065918
8.73105737416366 -58.0339164733887
8.61855751650595 -50.7543830871582
8.6673813794074 -57.7662162780762
8.5949126842534 -57.4530448913574
8.70720428622897 -64.8384552001953
8.78245980512983 -53.7430267333984
8.61912511303343 -56.3869743347168
8.72095479854484 -54.3709831237793
8.79664769102503 -47.8962440490723
8.62741761263668 -59.9304847717285
8.41063157653322 -52.4848442077637
8.60170880403379 -43.1839065551758
8.45164698014734 -59.2652702331543
8.38553963223118 -55.405200958252
8.34575245995483 -46.0346412658691
8.55013455966416 -56.1029052734375
8.5100037930823 -64.9675827026367
8.45154823206937 -59.6171951293945
8.43286413458751 -59.1661643981934
8.55919602111943 -62.2555236816406
8.40210729451305 -67.5984725952148
8.42694034825913 -66.8234558105469
8.38127234542496 -83.3837203979492
8.51276925963153 -77.6650695800781
8.64430508912599 -67.0683822631836
8.6864682729 -65.2773361206055
8.68580268201593 -64.415771484375
8.557384570507 -70.817497253418
8.65195412904611 -62.3861236572266
8.80081403167944 -69.6482391357422
8.65036202562987 -71.0208892822266
8.63537211655823 -46.5147476196289
8.81416718765811 -64.0147476196289
8.66172663106654 -49.564624786377
8.87822004129663 -72.4742813110352
8.74044741939309 -67.2809066772461
8.64960677925941 -75.2820358276367
8.82692275887397 -75.953239440918
9.04974667775369 -62.4204254150391
8.9978987307735 -84.5052261352539
8.91010919016309 -69.587272644043
8.88274300681447 -58.2113800048828
8.8758142884604 -66.0307006835938
8.77600060276 -64.6002349853516
8.99413931573007 -55.2928504943848
9.12368672469177 -66.4076538085938
8.95549521549911 -58.9633979797363
9.03288043424429 -50.1625061035156
8.80493458515902 -52.7857093811035
8.85708070455574 -58.1562538146973
8.6961934774497 -50.915153503418
8.6722640449304 -52.9408950805664
8.67678486676238 -53.1054916381836
8.71354975372574 -52.6646347045898
8.88300340708512 -51.8526191711426
8.88707684202076 -57.4777336120605
8.9476844041608 -43.652515411377
8.85898003045628 -39.623363494873
8.87992061425626 -42.3917808532715
9.11043539892077 -49.533374786377
9.03923141818674 -41.6246566772461
8.95098365616675 -54.1611938476562
9.05779887577049 -42.6699333190918
8.97409006548467 -57.3746795654297
8.89742453930331 -51.2234535217285
8.90826476438757 -56.9303283691406
8.92034682234748 -49.2262535095215
8.95033621859443 -51.3180084228516
8.83318501842327 -56.4431762695312
8.87111604638723 -53.3288612365723
8.81196491800306 -49.1733245849609
8.90917105821855 -43.3389587402344
8.94360191228546 -45.5395088195801
8.77993935292427 -51.5142135620117
8.93807307255449 -48.059196472168
8.89722049460297 -55.9245986938477
8.90185613668713 -49.962947845459
8.83435497062999 -54.5615425109863
8.86015449127647 -51.0799407958984
8.93784316566837 -40.5797119140625
9.00650912220158 -33.1575393676758
8.9646551394486 -36.7044486999512
8.93396296463779 -43.425724029541
8.96262839342423 -47.6669502258301
8.87849542803594 -51.3305511474609
8.71111183813727 -44.2775535583496
8.93980359844783 -54.3139724731445
8.80602894012965 -42.890567779541
8.78350787055305 -47.046989440918
8.72507274846477 -54.5272331237793
8.83874745177083 -60.9202270507812
8.63408991440534 -70.4900894165039
8.73008399285149 -74.7899169921875
8.70218114927221 -66.5233917236328
8.75892534569902 -68.096435546875
8.91958762335989 -71.9199829101562
8.86247742416212 -84.9941482543945
8.82157859701249 -65.4395217895508
9.09867802299573 -60.0784072875977
9.0929167686453 -66.1617813110352
8.70306738765587 -61.9664840698242
8.71094075899285 -58.7661018371582
8.85589688501154 -58.7013282775879
8.72761085993289 -62.3458862304688
8.67285291216177 -62.0525016784668
8.58274532508251 -65.6432952880859
8.61748596796436 -64.6777038574219
8.61322314263516 -67.2291717529297
8.53897814726937 -66.6125030517578
8.57748843037652 -71.4264373779297
8.65464287164276 -56.9396324157715
8.69179107471699 -74.7493057250977
8.75395689623812 -72.2655868530273
8.66249582444103 -65.496223449707
8.79893425390527 -61.3396263122559
8.87555041850009 -64.7136611938477
8.64713063436401 -66.119758605957
8.91288428509483 -65.2805709838867
8.82970147959913 -65.7200469970703
8.8684667159614 -68.3016128540039
8.81275106338369 -59.5485801696777
8.45317766840548 -64.1057891845703
8.68821387878089 -62.0971298217773
8.75635561974287 -55.7877883911133
8.64654671482868 -53.4613380432129
8.6852746386719 -48.6590042114258
8.60283635053897 -55.7810020446777
8.46186423156985 -52.8150062561035
8.63336192222898 -61.9397621154785
8.65167843957599 -69.7940368652344
8.55579363916326 -62.1297988891602
8.64472214327229 -70.1886138916016
8.47021434117201 -64.4051742553711
8.71651377854789 -63.9452972412109
8.72536550805592 -65.4324798583984
8.65896427853419 -62.9848976135254
8.62066557364655 -68.2330474853516
8.72410462333479 -65.2023544311523
8.77288001091424 -64.0703277587891
8.65436739701626 -55.2260475158691
8.51796993895825 -63.5802459716797
8.65246716182965 -67.1834564208984
8.73425871671582 -63.110107421875
8.5313606149376 -62.2552909851074
8.68374932698661 -62.8673896789551
8.55759048831162 -68.7906341552734
8.68752332626496 -63.6213150024414
8.59314287319119 -66.4697265625
8.74290698747405 -66.1266479492188
8.64994249924796 -65.0718383789062
8.60699384488678 -68.7656707763672
8.52010045310761 -71.6398849487305
8.67487396726102 -57.4011344909668
8.84799017149376 -75.2961196899414
8.62543704838517 -71.1713409423828
8.62219100894873 -63.0191116333008
8.68614106070343 -50.6976165771484
8.63716333169207 -66.7371826171875
8.77861521846019 -66.4152526855469
8.68567066183116 -62.7973213195801
8.52719889021574 -72.9386138916016
8.5822930232549 -67.3626174926758
8.59860921638236 -64.9352951049805
8.7313944293327 -74.7592010498047
8.6699806058885 -63.878978729248
8.58576853361033 -71.3960723876953
8.57292223702718 -68.1820297241211
8.66171087365693 -66.0146942138672
8.65904623409311 -81.3369369506836
8.56542032974891 -74.5905303955078
8.56222199113907 -68.8702926635742
8.90615148209713 -76.7374877929688
8.66826873633164 -69.6349258422852
8.98411796240808 -79.8190383911133
8.83171856360134 -66.9974822998047
8.62316354519114 -71.3296127319336
8.77987200608421 -66.1880950927734
8.8896160018115 -61.9844589233398
8.91255589159669 -67.4934234619141
8.93212930983497 -64.8093032836914
8.82525251998189 -66.8647384643555
8.79191272179837 -74.5344924926758
8.87984365815454 -67.8811721801758
8.65060660822076 -54.5676422119141
8.81931082034527 -59.4525833129883
8.66774668590855 -57.760627746582
8.7520998186802 -58.2846946716309
8.65460722878955 -54.8440170288086
8.59926032632986 -76.3605880737305
8.67242337648375 -74.3567810058594
8.6101615801437 -69.6211471557617
8.88722260875562 -68.0745468139648
8.79753634092428 -74.1959075927734
8.73117315926234 -64.0396499633789
8.74703437186107 -75.7256622314453
8.69244444353433 -66.0539245605469
8.57509309766125 -73.0284423828125
8.7523441453782 -69.683479309082
8.74254579081823 -69.4866943359375
8.86862678069558 -69.9098663330078
8.6175634280824 -65.212028503418
8.73193451575741 -70.1893997192383
8.81311980123646 -62.5691566467285
8.81289726936711 -67.9952774047852
8.72598253014715 -75.9804992675781
8.86423714941315 -71.4195327758789
9.05963882145293 -61.8654289245605
8.87816227243455 -60.7159843444824
8.93822303419257 -65.3572311401367
8.98388722497241 -68.6359558105469
8.81758735929126 -73.7129898071289
8.95578853635546 -75.7588119506836
8.75110097654224 -70.9043197631836
8.63328151149355 -65.7787475585938
8.75309374881367 -77.8996353149414
8.9187211773472 -71.5958480834961
8.64413087283194 -73.4688873291016
8.80781622344286 -71.9589462280273
8.71744027281182 -59.8323402404785
8.73918333643524 -73.7805023193359
8.8764776718381 -87.4283676147461
8.95175371491357 -67.9449081420898
8.99676857769764 -68.5824432373047
8.87623680428155 -63.5568428039551
8.82053374423888 -55.2605323791504
9.04526173696986 -72.4440002441406
8.84008090649306 -73.4824829101562
8.92681584758117 -68.8049697875977
8.87310424426594 -65.1550827026367
8.95485570244227 -68.9923553466797
9.15039235383366 -64.77490234375
9.11148372708522 -73.9232482910156
9.08254927910904 -80.9765319824219
8.91957391188371 -67.4638824462891
8.99075460962284 -65.8514633178711
8.8262127665792 -64.3644027709961
8.88768333217695 -66.2272720336914
9.02965158461909 -57.9541969299316
8.99050887816955 -67.7298889160156
8.94300568362252 -66.6298599243164
9.03747242982306 -70.2935943603516
9.09585569618564 -60.7047538757324
8.91491971299205 -65.1876831054688
9.05164093715253 -49.0636520385742
9.24055626324126 -58.9546279907227
9.04522740145327 -61.4701614379883
9.11052097327071 -70.0841217041016
9.20363955960158 -74.991325378418
8.95398949857311 -55.1876029968262
9.00861137281999 -71.9919738769531
9.07480745275381 -63.380802154541
8.88913013515352 -66.5020523071289
8.95627990329039 -63.9331398010254
9.02329656309245 -71.5145874023438
8.97397750723182 -77.8464050292969
9.18920871045942 -69.7731018066406
9.1653685460015 -57.2839317321777
9.22573927666846 -58.0678825378418
8.93231100659271 -46.8671607971191
8.99766304498244 -60.825511932373
9.09920857364407 -69.3296890258789
9.26692379457748 -71.2600708007812
9.19253624419935 -74.1921157836914
9.32262128145548 -65.6607360839844
9.40408563153593 -64.7126159667969
9.48865858060583 -62.033088684082
9.17084236487987 -65.8301620483398
9.46940338572681 -73.0822677612305
9.18163896109773 -72.9206314086914
9.18713054776639 -71.1298675537109
9.29437323040873 -73.2383804321289
9.14532114811293 -75.8387069702148
8.73687875299011 -63.6001892089844
8.98840997492433 -67.4556579589844
9.15897729324035 -68.697380065918
8.94479411028238 -68.5435180664062
8.91592868680636 -69.6955871582031
9.05882532083096 -60.2609367370605
9.24018001450763 -66.1000823974609
9.22679299389501 -56.076587677002
9.29424029164126 -66.1790542602539
9.0105831461034 -69.3139801025391
9.14570399016909 -54.5758209228516
9.09186772670267 -50.1733283996582
9.33335582598889 -55.623950958252
9.0558125014867 -51.8184661865234
9.14011340723867 -57.0031890869141
9.28437385404675 -51.9251823425293
9.33725993608611 -73.6569595336914
9.57510023202682 -68.0395965576172
9.41994614014043 -56.7592544555664
9.29000220707206 -61.026123046875
9.44302419862233 -58.2636299133301
9.22282633346304 -72.0130767822266
9.4044553958863 -64.0909881591797
9.27730321313702 -56.3855743408203
9.38585136176363 -46.3549842834473
9.29892967462625 -65.3722457885742
9.26142152173061 -57.4230575561523
9.21979880029862 -65.2294387817383
9.16314532377613 -59.314395904541
9.25546192113717 -64.7933883666992
9.41856238656783 -63.4211082458496
9.14497201822909 -61.5674819946289
9.42030024267671 -66.7284545898438
9.40366988442351 -50.8910789489746
9.2040259414971 -60.9299926757812
9.28972077416523 -72.8661727905273
9.27962036893299 -64.2801513671875
9.29683859784442 -70.4369888305664
9.16340511068284 -60.6818046569824
9.21655064390966 -57.3273468017578
9.10609327183899 -56.6538276672363
9.31846905945345 -61.9452743530273
9.14249697053252 -57.1387748718262
9.35192303066981 -86.6591491699219
9.20048051641144 -65.0478744506836
9.27644988500757 -57.8985633850098
9.11486885930861 -70.7763442993164
9.17746253450556 -79.9162445068359
9.22382003647761 -74.7111892700195
9.09050395726309 -74.2969131469727
9.05676269299055 -67.0693969726562
9.18786002242572 -63.7691459655762
9.11440021002745 -65.7501525878906
9.41856088760523 -69.9333572387695
9.1900208339589 -60.421745300293
9.35933401919911 -68.809814453125
9.22034405453248 -63.7180862426758
9.14906867846751 -58.355785369873
8.92245771953431 -55.1717109680176
8.99148403706336 -52.9998779296875
8.81010802372286 -42.1773986816406
9.0414974109674 -55.862190246582
8.92737953419307 -40.2466201782227
9.06645133211354 -50.9335861206055
8.89772366444227 -41.3955764770508
9.01151375310859 -35.198616027832
8.75967995926066 -50.5086555480957
8.82918536467385 -43.6945495605469
8.76924536818738 -59.270824432373
8.91824842921762 -48.5830993652344
8.67642052228802 -49.0120010375977
8.83701095037256 -44.960075378418
8.6961742364705 -43.0672187805176
8.73200742726847 -46.4316329956055
8.61672755580233 -59.8403511047363
9.10967040304516 -40.7041816711426
9.31756344152313 -61.8266334533691
9.24646740298783 -59.8976936340332
9.32100456037356 -44.7777900695801
9.32975994403562 -57.6875991821289
9.10918194480888 -54.3580436706543
9.16176764645915 -65.169303894043
9.43140874724756 -50.6249313354492
9.41284154890825 -51.0621070861816
9.18503810550534 -52.3352508544922
9.31758107751841 -61.0854835510254
9.09076624731434 -51.6469955444336
9.0222188351456 -26.0858516693115
8.95797242865925 -43.5925941467285
9.08938509781585 -49.6826324462891
8.93320849138362 -36.3904418945312
8.86272532171989 -55.8785438537598
8.80221359896353 -43.8995246887207
8.94979401498684 -31.6515350341797
9.02963467273608 -37.9371070861816
9.22940708560268 -49.4673080444336
9.09947709011557 -46.3507843017578
8.96417526084084 -29.3382587432861
9.19109185023077 -45.2837715148926
9.07046603750456 -47.559253692627
8.89521661704583 -44.7112770080566
8.97945099429704 -53.8329010009766
8.99868193654062 -36.9309158325195
9.0335169216803 -51.7067489624023
9.05485891289215 -42.9218559265137
9.06699239730917 -40.5192375183105
9.1344869722776 -38.8783569335938
9.53133839211991 -53.3748435974121
9.28143441994594 -49.2272148132324
9.36662660483697 -41.667537689209
9.11133586546603 -29.1137294769287
9.33786846146863 -25.8920097351074
9.23009705442053 -43.778881072998
9.21724052696657 -45.7172927856445
9.15074629247322 -39.0281562805176
9.12225370974918 -47.193042755127
8.96710226481522 -43.2579727172852
8.933722972398 -46.5563354492188
8.97504585971638 -49.1233978271484
9.08211744841549 -52.7340049743652
8.99595878310807 -51.1799545288086
9.24033431641386 -50.2794418334961
8.86502128757118 -37.089054107666
8.99935403922604 -44.1916885375977
9.09107252994462 -42.6828193664551
8.86074177137716 -39.534797668457
8.91221596741607 -48.0512161254883
8.87224423906237 -43.1906394958496
9.22753941775575 -29.6345691680908
9.14562883860648 -38.227222442627
9.09850483734369 -35.1991729736328
8.84761918189346 -42.5573425292969
8.95380151153446 -41.1019287109375
8.91842750647941 -43.5487403869629
9.01480057327388 -39.7205238342285
8.89098146909738 -38.0464248657227
9.07345429914259 -34.2942924499512
8.98049278944031 -38.4466400146484
9.00257754928662 -42.7382392883301
9.08985307830157 -39.5653266906738
8.97351084706924 -42.1237030029297
8.96527354404354 -42.3077583312988
8.89699069988445 -36.2272109985352
8.979690712686 -44.2534561157227
9.00733633792689 -33.2829513549805
9.08120933210578 -34.0840950012207
9.11581679285006 -36.7378387451172
9.08134753635073 -41.088077545166
8.94060379451617 -43.8989753723145
8.97374782812287 -47.8285102844238
9.07847540168283 -42.4799537658691
9.03213899567534 -43.7341384887695
9.06999719727832 -53.0431251525879
8.95635795527423 -49.4590911865234
8.89501264369284 -61.5356063842773
8.99638192266046 -50.0894470214844
8.91606177252375 -41.793571472168
8.8262580935282 -56.0757064819336
8.90814566325023 -53.0084075927734
8.67403930670446 -47.6620445251465
8.73376544673739 -55.0027770996094
8.79971340030312 -61.9600563049316
8.80162189428759 -49.4797592163086
8.99418648065118 -56.8418083190918
8.76496343525695 -60.1477165222168
8.85749838099757 -60.2069625854492
8.78044322621024 -77.7753982543945
8.64710218425563 -53.9128150939941
8.79387375056989 -63.2250061035156
8.72113506322573 -57.2770233154297
8.77215821768072 -68.4825592041016
8.82095393111141 -55.4256362915039
8.89088425123386 -56.0669822692871
8.96928934324226 -67.7125701904297
8.87486667969242 -53.6641845703125
8.82806020832682 -68.4446105957031
8.72550308578431 -53.9228439331055
8.7938659806799 -48.650318145752
8.61015926396585 -51.8373680114746
8.90599938480403 -57.544792175293
9.01333823564713 -52.1153602600098
9.03631998536554 -50.9290504455566
8.93936411669548 -52.7545204162598
8.88080758983513 -52.9414024353027
8.97872798928438 -38.3169937133789
9.00077822078726 -26.7281265258789
8.88242718415097 -29.3830165863037
8.86483718285977 -44.0579147338867
8.98476327204101 -37.5780639648438
8.86285174111459 -27.5421409606934
8.72435306720569 -43.3123817443848
8.81106419404454 -30.0359382629395
8.86712865850668 -39.7441520690918
9.03637561921816 -48.118278503418
8.80704469350781 -39.9623641967773
8.80275222425299 -40.1197853088379
8.93068630002445 -47.5119590759277
8.74615464507909 -40.4996337890625
8.8834056940641 -36.381477355957
8.94920913613685 -40.1513862609863
8.95513961480301 -36.0114326477051
8.88428586959061 -35.1252861022949
8.82572623991679 -26.1829662322998
8.93155323064705 -36.4995231628418
9.13967847501127 -34.6682891845703
8.95403092454815 -40.9473190307617
8.95967281209661 -45.7566680908203
8.97888201089615 -30.8886318206787
8.83416758421574 -45.4811782836914
8.91349492403167 -42.2528533935547
8.92976859787003 -39.4787292480469
8.95243087576495 -39.3357162475586
8.98032901284299 -40.3679428100586
9.08149981688105 -30.6883506774902
8.92491890374536 -43.7649040222168
8.95050804832282 -42.2811851501465
8.77576300218808 -40.1515121459961
8.90297211453918 -37.707332611084
8.88075252270568 -39.5763740539551
8.96940131964854 -49.7463912963867
8.75470990823937 -33.5338439941406
8.88098818750895 -39.5177001953125
8.84950589068668 -35.9538536071777
8.83389362377818 -53.8857612609863
8.89409203069279 -52.9345207214355
8.90050821369244 -55.2559051513672
9.03196914458931 -56.068675994873
8.8743060555123 -54.6092567443848
9.05414594925466 -49.7106323242188
8.97997226910884 -61.1135025024414
8.96692361483116 -62.1712837219238
8.98545053772571 -55.9408683776855
8.79741367292598 -53.0569038391113
8.79597827770033 -64.1538467407227
9.03733065807216 -64.48388671875
8.9143721470383 -64.9186096191406
8.66446594656034 -62.0017204284668
8.81114150150571 -51.5865020751953
8.75677500252864 -55.8643379211426
8.83234861352766 -57.2572059631348
8.74840145338096 -46.4095191955566
8.88031009903632 -52.3048629760742
8.92546997096229 -49.6166610717773
8.95918932856902 -48.8641090393066
8.87040139106363 -56.0254249572754
8.92853173112736 -59.4782485961914
8.83293446090321 -58.5895042419434
8.79666141481161 -67.9490661621094
8.71795979802586 -54.5220909118652
8.74891278632495 -53.084285736084
8.85383463502799 -55.4908714294434
8.72377915210695 -55.9099044799805
8.64798273866904 -48.3102569580078
8.71337260587947 -60.1142311096191
8.78228396499897 -54.7503509521484
8.92049243869944 -53.7538909912109
8.77716705665993 -63.3386878967285
9.01245305272635 -54.470775604248
8.80624003987158 -63.1075897216797
8.76173415774768 -56.5146026611328
8.80875150144908 -56.1879348754883
8.86758747162005 -54.5150489807129
8.81568926887741 -64.2698822021484
9.07240650155308 -56.0695533752441
8.99636167938208 -49.8340454101562
8.75240758231294 -60.4974021911621
8.77505222262107 -67.0888061523438
8.65799456501364 -64.0210342407227
8.82568290927638 -61.379093170166
8.80922326551253 -59.7586898803711
8.76557181951285 -59.6637573242188
8.97254617916019 -56.3310546875
8.80262361774508 -63.8098640441895
8.75464949091033 -56.7847709655762
8.72394798619609 -65.1522674560547
8.85181118208792 -63.5502052307129
8.7811608207743 -61.1491050720215
8.7285755159014 -63.3856201171875
9.01135082448158 -63.148250579834
8.93747866552001 -60.7045364379883
8.82915327481297 -57.1364936828613
8.5415029315099 -60.739875793457
8.72403594691878 -67.7858352661133
8.76865981933121 -63.4796371459961
8.79765236623755 -56.7621383666992
8.79789671778659 -51.3929405212402
8.72341346993012 -50.5852355957031
8.84480225812619 -57.8067245483398
8.81247781198628 -65.367301940918
8.84442375678033 -59.3618431091309
9.00474044293751 -55.7128105163574
8.88499858781903 -52.1387062072754
8.81209443669787 -52.0832672119141
8.76950334020185 -46.8601341247559
8.85422904648853 -60.9825439453125
8.78217885650078 -47.3168640136719
8.96978916211553 -61.1016235351562
9.04469734837389 -66.9414138793945
8.88141574970935 -53.2045402526855
8.93024945554174 -55.245246887207
9.0502056973215 -56.9466247558594
8.90096533842565 -62.5139083862305
8.80066781698429 -56.7368431091309
8.89290185157841 -59.7301063537598
8.93261150408235 -61.3362464904785
8.9812334697761 -65.4064407348633
8.84282910866134 -59.179573059082
8.85017391530094 -55.5289878845215
8.59745133957676 -48.7542839050293
8.70388787195555 -61.5319061279297
8.51650662299477 -49.0550575256348
8.7015466482545 -62.0757522583008
8.62399960521793 -53.4829063415527
8.53430835773659 -65.2644271850586
8.50581376007161 -50.8579559326172
8.62421439736746 -48.8559379577637
8.58027402653057 -54.9154205322266
8.59264771731706 -57.0165824890137
8.67403651987608 -46.985767364502
8.77086822646782 -57.0861549377441
8.71672465135518 -55.1904182434082
8.88107600885771 -59.3708457946777
8.79599923013314 -63.5736274719238
8.75409722850397 -54.1874351501465
8.77947985412878 -62.9492225646973
8.72575752695691 -58.3632507324219
8.62223701575632 -50.8388366699219
8.77853207963193 -62.1230926513672
8.66264771212941 -59.8983268737793
8.60352619610392 -49.3852233886719
8.55271771483815 -55.1724853515625
8.68886903911775 -45.5269012451172
8.62949226159094 -56.3615112304688
8.4830585697286 -52.5452041625977
8.45905790472399 -56.7529563903809
8.51470436534938 -64.1650009155273
8.59748488440744 -48.1174850463867
8.80984201537111 -63.1976509094238
8.69507283318443 -61.6480369567871
8.68439355030148 -65.2354354858398
8.64032384105045 -62.5281410217285
8.80880009964262 -56.6398429870605
8.81757471825184 -58.4745483398438
8.68107577750101 -62.7869873046875
8.54944251541804 -56.2161598205566
8.79347985016998 -61.4658355712891
8.72412776332792 -68.4404907226562
8.72898420971552 -58.3991088867188
8.64838624760346 -42.6468391418457
8.64279538810172 -56.9992485046387
8.73042148436352 -56.8224029541016
8.67888569915195 -58.0902862548828
8.90346261200574 -52.3372268676758
8.69432849746413 -35.8329887390137
8.71984621148978 -56.4108657836914
8.73348889623082 -45.7312431335449
8.53985212408783 -54.4449195861816
8.48376693158502 -39.5196838378906
8.45102205048327 -51.4795761108398
8.66410498863013 -51.8677139282227
8.70126437754902 -46.1367034912109
8.67831368364679 -45.8903198242188
8.56448419028889 -54.1122741699219
8.69743659027354 -49.713321685791
8.7399030921503 -48.0742835998535
8.85584313588976 -43.3840980529785
8.63239076986918 -46.0499420166016
8.64244223722846 -53.2142219543457
8.52267839524957 -50.9741058349609
8.65881103271595 -56.7208709716797
8.78878084974041 -56.7443962097168
8.61498451754611 -56.0554618835449
8.6754209184924 -60.2821578979492
8.60990378509974 -60.332332611084
8.7790158110433 -61.3443946838379
8.74420392220191 -62.9165420532227
8.56582592884825 -50.7683372497559
8.67385547356015 -64.1625671386719
8.74054910411347 -55.1922950744629
8.57827975522732 -60.4603691101074
8.78467589273481 -55.0218391418457
8.65395320790648 -60.0314674377441
8.78541583050662 -55.142162322998
8.71305242675757 -48.8156661987305
8.76370324617925 -56.2481575012207
8.59105397798796 -60.0865325927734
8.76859902657761 -45.7830810546875
8.69386910199928 -52.3245239257812
8.73691666159982 -57.4964370727539
8.96796211863952 -54.4130058288574
8.89968872795691 -42.5244293212891
8.84898937189537 -49.8032989501953
8.84562901737844 -42.2065811157227
8.94068788197439 -50.0842704772949
8.67762924184268 -38.1458702087402
8.86100855285794 -50.1554412841797
8.84395474867078 -51.5423011779785
8.69470480351451 -43.4965057373047
8.81146127565536 -47.9928207397461
8.80024839260292 -55.0561218261719
8.92787665267291 -53.3867263793945
8.82919327251807 -55.2029418945312
8.85531630097617 -46.8630867004395
8.72325628925449 -48.2766036987305
8.74683614753805 -45.8908653259277
8.89312269288452 -53.5834655761719
8.75663459587217 -62.5919494628906
8.71121861919249 -57.3315277099609
8.69431984170141 -61.2305374145508
8.72649523224998 -59.7273941040039
8.80920895507108 -62.3473739624023
8.73008608175415 -52.818962097168
8.73176512369228 -47.1720848083496
8.92907080910375 -53.8404426574707
8.78298720033778 -55.2082862854004
8.5965736025043 -62.8591117858887
8.75993121480337 -50.3883171081543
8.70195841333188 -54.2674293518066
8.9131367826359 -55.4499702453613
8.72030900669821 -42.8817405700684
8.70165339393113 -46.4273567199707
8.52266356451598 -49.7755661010742
8.70136471425958 -44.9623947143555
8.67407194975206 -53.7932281494141
8.67109351393259 -45.6153411865234
8.61547262851612 -49.6614036560059
8.58779123431978 -50.7424049377441
8.55867963695522 -38.8722267150879
8.78510599219014 -43.5754127502441
8.65812653503692 -38.4394607543945
8.6808104140463 -48.5862083435059
8.67383566825685 -53.1953163146973
8.69381589587978 -46.9839324951172
9.04369135872853 -53.8764381408691
8.754644055129 -47.2152252197266
8.75457232703321 -52.4945831298828
8.87879477900876 -58.5890197753906
8.86336354355698 -57.1790924072266
8.86213314775397 -46.4076271057129
9.12332066229959 -47.9772186279297
8.91327480409149 -53.5405502319336
8.99396403901942 -39.5682029724121
8.91049254035599 -53.3010406494141
8.98110945089597 -56.2672119140625
8.97646229956245 -46.9901580810547
9.0589094577539 -48.8635063171387
8.89217093168951 -49.7862968444824
8.98680046375391 -51.6190071105957
8.75829482165236 -46.3429565429688
8.74936670757665 -47.3064460754395
8.9246244088142 -46.7685737609863
8.71056248742259 -53.4215812683105
8.86499564082053 -58.3694229125977
8.75184683292562 -48.709415435791
8.80573029806139 -51.1151351928711
8.71505058427674 -45.2059669494629
8.70874604682612 -50.5221405029297
8.95476171962408 -47.2579307556152
8.55778320119298 -50.406494140625
8.75544213491233 -46.2942543029785
8.72888232316212 -48.3636894226074
8.62935883328745 -43.6741027832031
8.63660049970331 -41.1644706726074
8.67776432529949 -41.4926300048828
8.55120620505063 -46.2043724060059
8.74382516916097 -50.5244483947754
8.75695692401178 -54.7937698364258
8.69187063364356 -59.1380577087402
8.67420563332992 -63.0174789428711
8.73456978314497 -47.4168586730957
8.56569222976158 -56.9711227416992
8.58225652621362 -46.8822937011719
8.61589028653824 -46.294059753418
8.51472826641822 -53.7935104370117
8.68866830979213 -53.2074089050293
8.74579312418123 -53.4091453552246
8.57569740994608 -55.8210411071777
8.66793071569279 -62.369327545166
8.5440916625807 -53.137149810791
8.71913278183774 -54.018985748291
8.73179368794174 -53.730396270752
8.83898820443696 -47.9108200073242
8.89409879724646 -46.9949607849121
8.74652070408384 -44.4281692504883
8.6412078096796 -43.4902877807617
8.68239362720633 -57.6974143981934
8.67194771207358 -48.8237953186035
8.8096402128859 -46.8843688964844
8.69601395074275 -48.393009185791
8.67462678335816 -47.2611694335938
8.69278306842018 -52.9737510681152
8.72981590643512 -53.1721878051758
8.57123605769594 -53.8673439025879
8.67533197691272 -48.416576385498
8.86960074738428 -57.3334045410156
8.87306687019592 -54.4855270385742
8.89169053150664 -47.5953483581543
8.77813086930764 -39.8272476196289
8.90464775031308 -48.3417549133301
8.70264067106186 -47.9666709899902
8.75101811618513 -45.6473808288574
8.84440267436649 -47.8542442321777
8.90138095282738 -48.0499496459961
8.92230692544273 -38.9308547973633
8.68019628504336 -47.6585998535156
8.71993789141219 -36.4045333862305
8.79232853939222 -43.5200805664062
8.87955949872333 -48.1931991577148
8.47852540371025 -48.1479377746582
8.59009253462255 -51.977237701416
8.69306438795804 -60.2194633483887
8.52754134103628 -47.484073638916
8.66511428784289 -55.300609588623
8.5460776441666 -50.1036109924316
8.61805479271627 -60.2924575805664
8.62720787153664 -49.0071601867676
8.54368375035005 -57.4187431335449
8.47910905734414 -58.4247207641602
8.59630090819761 -42.4251518249512
8.64652668723684 -61.1360931396484
8.52533335576467 -58.3430328369141
8.79030705956826 -54.2412300109863
8.88077200100066 -51.6315231323242
8.97338527069559 -65.0446395874023
8.79687202042202 -57.4659996032715
8.93373843038234 -55.0666999816895
8.76796288448104 -53.8434181213379
8.71131739798953 -55.3203430175781
8.78355626239764 -58.6486625671387
8.59515405029295 -53.8180923461914
8.66418597308027 -54.0873832702637
8.77300647677883 -47.9532775878906
8.65538990314884 -46.4955711364746
8.79543340258299 -55.4748153686523
8.69881793707756 -55.3961982727051
8.6719601874833 -50.9640769958496
8.6130178066568 -50.2670478820801
8.68251515973568 -60.5833053588867
8.73545527289279 -51.9649696350098
8.80350773653593 -53.3080863952637
9.04304292933237 -58.6456756591797
8.87543520642527 -44.8141670227051
8.73562417115339 -53.1491088867188
8.89960341676183 -55.0155029296875
8.81842088878874 -60.3449821472168
8.78149190836372 -51.1130561828613
8.6632196265183 -61.5437278747559
8.6356657424427 -55.4706077575684
8.86952014314964 -51.3037719726562
8.78657242897278 -36.516902923584
8.91249083117489 -50.2318458557129
9.02959492345481 -46.6509666442871
9.04663655770619 -41.3708000183105
8.82681553104943 -49.0147514343262
8.68186062555281 -51.7819175720215
8.73968800916261 -58.0095062255859
8.65762093530931 -49.2800025939941
8.67022252880121 -42.1650428771973
8.83402814240707 -34.6908988952637
8.80561635711699 -48.1905174255371
8.78826228350364 -55.0317344665527
8.89042029689016 -59.9610023498535
8.73619594151772 -59.0756454467773
8.79127623018776 -55.8343887329102
8.77217267067768 -53.5654182434082
8.89382839395625 -51.0039405822754
8.79199970866708 -65.2184906005859
8.54214320475275 -60.6354064941406
8.62579487777609 -59.0317268371582
8.70957892879623 -45.633186340332
8.85922955054926 -58.1952819824219
8.74201476819607 -50.2550506591797
8.92142308908151 -52.3774185180664
8.73988745193385 -48.4033851623535
8.72984634980479 -67.9161987304688
8.97122279419191 -53.7630081176758
8.81954748211229 -63.4533805847168
8.7009288861668 -70.3880004882812
8.72500544571496 -62.4653587341309
8.81517085543651 -60.4344291687012
8.70739680578578 -64.1188812255859
8.84117025067393 -59.3041915893555
8.71939513001311 -68.8746643066406
8.70708187661395 -63.3657569885254
8.77101698887614 -49.9333763122559
8.76973157787062 -47.4676780700684
8.7204891893569 -53.9749412536621
8.77536532057491 -53.138313293457
8.68755319348714 -68.6898574829102
8.90002440936758 -55.9785270690918
8.92927922837679 -66.9294052124023
8.74138571252542 -56.1760940551758
8.75143630764025 -62.4399871826172
8.81491280186214 -65.9819717407227
8.85757185163996 -50.637767791748
8.8890375658217 -66.1906433105469
8.99956368027967 -66.2754211425781
8.76668405470611 -43.6428527832031
8.73041556369871 -55.8633460998535
8.66978840065803 -53.4402046203613
8.768194943553 -65.4371185302734
8.5851387350379 -64.4471435546875
8.5112177508435 -61.9862899780273
8.40939878095805 -59.6894264221191
8.25259352097964 -58.7075576782227
8.56804021163756 -56.5510063171387
8.73565338213285 -53.3202972412109
8.61953916469386 -62.3315887451172
8.6526336279299 -61.0856742858887
8.57497786803573 -61.3027305603027
8.77551311192736 -53.2613639831543
8.72845946203168 -56.1418838500977
8.63840200593238 -33.515754699707
8.61649082468156 -43.9521064758301
8.77332070360219 -44.1654090881348
8.84063389562571 -58.3236961364746
8.6618993340447 -60.6236457824707
8.73311558982162 -58.3575172424316
8.74178326080326 -65.2081985473633
8.8477554267861 -62.6510162353516
8.87725805535309 -63.8094787597656
8.78667950923245 -67.3269500732422
8.62041748571551 -70.5579376220703
8.7830992439129 -76.6423110961914
8.83224160786927 -73.6384658813477
8.59163378440165 -71.0039291381836
8.90477589311092 -67.9247894287109
8.86077933926408 -64.1992492675781
8.8477799303556 -88.4059906005859
8.81971660209359 -75.2925643920898
8.92460270599975 -75.339714050293
8.80989637404384 -80.0848388671875
8.90014267927799 -70.0890731811523
8.76036978846636 -68.9193420410156
8.99993685247441 -66.5603485107422
9.01006405139182 -67.9621810913086
8.88906482167596 -65.5697021484375
8.9474892090232 -74.1072082519531
9.02011683506018 -74.140251159668
9.0360665457084 -60.5381240844727
8.92810708727637 -74.7341918945312
9.09822311288718 -63.4042358398438
9.04160874259494 -74.2114105224609
9.04449741645912 -67.5458984375
9.05910198617812 -68.5737152099609
9.1188188825764 -80.7484283447266
9.01146890444076 -54.5152244567871
9.13574311468797 -67.9113922119141
8.95667610608278 -69.8841171264648
9.03892367512802 -72.8194961547852
9.08639761356647 -79.7165145874023
9.00904273679567 -83.5983428955078
9.1103100026153 -72.8294525146484
9.17004538101651 -69.0879364013672
9.19534270552819 -68.9111251831055
9.02358298508265 -66.2803726196289
9.07858412273545 -70.7268600463867
9.07162206569299 -65.885627746582
9.06539798447737 -67.3586730957031
8.99800234897504 -57.8665313720703
8.99924595158112 -72.8836441040039
9.09412106434068 -72.8451995849609
9.04682799103003 -69.8479614257812
9.08551115686158 -70.7660369873047
8.91173340904225 -64.7335586547852
9.02955970799777 -67.9425277709961
8.9965483454292 -70.1362686157227
8.99383125177134 -71.0468368530273
9.22604698550206 -67.7653427124023
9.1609406111235 -65.4435195922852
9.02046567054376 -62.6929740905762
9.05977575521058 -74.6516265869141
9.07599689332349 -74.2598190307617
9.09025276281316 -66.0712051391602
9.18119180090295 -62.6916427612305
9.198517258568 -80.6963577270508
9.14693945899375 -63.7432594299316
9.02238765094825 -64.3840103149414
9.24013808340131 -76.6125335693359
9.15977302009142 -77.4027252197266
9.16557437448388 -69.3275375366211
9.00580930050979 -74.6766128540039
9.2905426842394 -77.9691848754883
9.13581376300252 -63.698371887207
9.00335899497498 -79.3562698364258
9.1875401203588 -66.5639114379883
9.21363422209309 -72.7607192993164
8.97999137737351 -69.1570510864258
9.14461110597209 -65.5444946289062
9.2002225730256 -64.6283264160156
9.08788119042203 -68.5387115478516
9.3105426633845 -70.5536499023438
9.09729967477277 -68.5150833129883
9.29087439421356 -73.0732574462891
8.97939253285961 -64.7544174194336
8.98444440326616 -74.7193450927734
8.98578285642952 -72.8924331665039
9.02970443032055 -76.3693084716797
9.07495307882755 -74.0661163330078
9.12684624717984 -69.3444213867188
9.25319894986179 -84.7957611083984
9.19745990445644 -68.9644317626953
9.20969104879631 -82.3543930053711
9.07848381497722 -69.5314254760742
9.21005960965929 -74.1875762939453
9.11585778450046 -76.9199295043945
8.92653017065703 -76.2301177978516
9.19166647607659 -79.7712554931641
9.16423046828023 -73.1374893188477
8.93598884725045 -73.2938461303711
9.13959941305581 -84.5275726318359
8.98438672110325 -71.605712890625
9.09769966270472 -72.0409393310547
9.0437577308557 -71.6172256469727
8.91003105963897 -75.4431838989258
8.87789683810088 -67.996452331543
8.98273828382092 -76.4689254760742
9.09954349684186 -73.7584075927734
9.18119425046255 -72.735107421875
9.04603038203985 -73.5311050415039
9.12595831490635 -82.1297912597656
9.17388769539427 -63.1506309509277
8.90206193656597 -71.699836730957
8.96638814640898 -73.0397567749023
8.94804048698964 -83.662841796875
8.97061958975472 -77.2702331542969
9.03179915442064 -80.7987823486328
9.07532676415926 -83.8855285644531
8.90464205413666 -76.6627883911133
8.81942946445632 -75.0584411621094
8.8780530415243 -68.7228698730469
8.97804887853726 -77.0063858032227
9.007785172853 -75.346061706543
9.17089687675988 -67.0927734375
9.27070728649355 -66.6679763793945
9.07525072807065 -65.8153533935547
9.11514519132731 -66.9018783569336
8.98506117092292 -60.9354515075684
9.11032085712251 -64.8896484375
9.07387483065631 -64.2236251831055
9.14872207962487 -70.3353118896484
8.96271116471667 -72.7066192626953
9.02050125588075 -64.8475646972656
9.11001203404952 -61.6408805847168
9.09624561595829 -68.3084564208984
9.08133112947239 -72.1407012939453
9.0938658239965 -81.3732223510742
9.07122530326688 -72.4707489013672
9.09091581234418 -70.5011672973633
9.19531155770931 -73.5132446289062
9.14815557379036 -71.5809783935547
9.03604287719243 -79.0190353393555
8.95018332857263 -76.4569702148438
8.8982612403808 -81.5207901000977
9.04061425742932 -80.378547668457
9.09920412298095 -74.5685348510742
8.98539969234816 -71.9825973510742
8.9628986388938 -72.8096313476562
8.96264665743302 -63.227466583252
9.01297524764637 -70.5644760131836
9.10752239392975 -75.3160629272461
8.90730914375472 -71.6726455688477
9.11848626830142 -80.3827514648438
8.99136303663492 -82.6219253540039
8.98275769639953 -81.0945434570312
9.0534296263251 -80.9862670898438
9.01681404943595 -73.9939804077148
8.84311505369714 -76.4219818115234
9.03655767179651 -78.8749923706055
8.9412864941322 -76.7806243896484
8.94753850106208 -82.802619934082
8.96033556839515 -75.5496215820312
9.05502036078184 -72.5827484130859
9.01877335080708 -74.7339248657227
9.00228894037103 -88.124153137207
8.90095285199985 -86.1250534057617
8.94624364290886 -86.3066177368164
9.04289909932579 -77.2276000976562
8.93365225865234 -80.9560470581055
9.08380254259139 -84.5114974975586
9.06530374040812 -74.2834930419922
9.00090850164079 -77.0499114990234
8.88053299647442 -71.5502166748047
8.99395293609552 -67.1753234863281
8.99850521332162 -76.7431869506836
9.12462601839241 -72.9875106811523
9.01596339319466 -70.4727096557617
9.06722581252962 -58.2585029602051
8.93934200144295 -68.5592041015625
9.0837357454206 -67.9467697143555
9.08256426702846 -72.4337997436523
8.93872661695357 -75.461051940918
9.01312702064152 -65.8850326538086
8.9323994532157 -71.0148849487305
8.86906706226422 -71.8069305419922
9.03378434219218 -70.3618469238281
9.09176155758011 -76.4967803955078
8.96638243325365 -65.4987487792969
8.97129714866343 -68.0348281860352
8.91992740089873 -69.9536437988281
[truncated: 8,073,100 more chars]
