# Supplementary material for: Conformational ensemble-dependent lipid recognition and segregation by prenylated intrinsically disordered regions in small GTPases
Source: Commun Biol. 2023 Nov 2;6:1111. doi: 10.1038/s42003-023-05487-6 (PMC10622456; doi:10.1038/s42003-023-05487-6)
Supplement: Supplementary file 7 — Supplementary Data 5 [file 42003_2023_5487_MOESM7_ESM.zip › Fig7/Rap1B_cluster1_insertion.txt]

-0.755661591616544 0.788470641049472 -1.27650891217318 -3.46992360028354 -5.36835156354037 -6.85143719586459 -7.12091313275424 -12.1833597269925 -13.1807828989896 -9.30174885663119 -7.27790890606967 -10.9611574259671 -10.741572007266 -3.03162632855502 -7.4515176859769 -1.29152546795932 -3.71922169598666 -2.37266789349643 6.01577986803922
-0.755661591616544 0.788470641049472 -1.27650891217318 -3.46992360028354 -5.36835156354037 -6.85143719586459 -7.12091313275424 -12.1833597269925 -13.1807828989896 -9.30174885663119 -7.27790890606967 -10.9611574259671 -10.741572007266 -3.03162632855502 -7.4515176859769 -1.29152546795932 -3.71922169598666 -2.37266789349643 6.01577986803922
-0.377802129225298 1.29442000822587 1.74456572966142 0.394029383225874 -0.974935765699907 -7.34250473542647 -10.6492235617204 -6.46369766755538 -9.42481064362959 -12.2489626364274 -8.42610954804854 -4.95818543000655 -1.22712921662764 -3.55674194856124 0.451335672898725 4.32944751219316 5.71359706358476 2.51520896391435 12.2250101609664
-0.0251729705116972 -0.403365872123025 1.39116881110451 0.787513949654318 -2.298837444999 -3.66323640129783 -10.5473745085976 -9.02874734184959 -8.32358910820701 -12.4055688597939 -8.64733674309471 -3.37506654045799 -1.5877893187783 -4.18856980583885 -1.97675492546775 4.34863589026711 2.77681944587014 1.42611716010354 9.96294234015725
-3.44069630882957 -4.80196149132469 -0.201577732779764 -1.90680272362449 -5.45735127709129 -6.59363133690574 -12.5187240340493 -10.7033916213296 -7.75520283959129 -11.495526859977 -7.49169118187644 -1.84454877159812 -1.06591565392234 -3.87058026573875 -2.70105321190574 3.99912398078225 1.18177073218606 1.78118555762551 12.0981835625388
-2.72708468003707 -3.82640032334761 -1.66666369004683 -2.46687655015425 -4.99808458848433 -8.09893946214156 -13.5971065001054 -9.86649469895796 -8.247333093123 -12.0336928801103 -7.82465509934859 -2.33787302537398 -1.72088198228316 -4.2440543608232 -2.68262056870894 3.50229974226518 1.71932073072954 2.65237279371782 12.1202725930647
-2.0140852581371 -2.39158388484608 -1.33162256587635 -1.18420359004628 -4.25448938716542 -7.93757959712635 -13.622546638142 -11.5979723583568 -9.67352243770253 -13.877974952351 -10.1473173748363 -4.52862879146229 -3.36574503291737 -5.88326593745839 -4.57396646846425 2.4926286090504 -0.439134086262097 -0.254655326496472 10.5739827502858
-1.82016112587669 -0.368140480735086 -1.23957564614036 -1.76571776650169 -4.06244971535423 -7.05225875160911 -13.531440041282 -10.7512638785622 -9.09494330666282 -13.4808914878152 -9.67959143898704 -4.21292998573997 -2.30020835182884 -5.33351828835227 -2.08881118080833 2.9328257820823 2.01752732016823 1.42711327292702 12.468493678353
-1.89808387756348 -3.20937461853027 -1.58837242126465 -1.21672554016113 -5.62098045349121 -7.15591354370117 -13.1430809020996 -10.1827136993408 -7.45389099121094 -10.9458744049072 -6.98008270263672 -1.31936569213867 -0.122082901000976 -3.46094436645508 -0.322558593749999 4.53301696777344 3.17838935852051 2.40413360595703 14.5433242797852
-2.93376986763694 -3.34621875069358 -2.74524562142112 -2.08495013497092 -5.13592021248557 -8.74725405953147 -13.2593676306985 -9.56163089058616 -8.00709407112815 -11.8475863196633 -8.34632746956565 -2.27054660103538 -0.990322754599831 -4.06745402596214 -1.30271403572776 3.35663540580056 2.4308274529197 2.33552487113259 14.2205837509849
-2.97485241456465 -2.97135052247481 -3.31360325379805 -3.27481159730391 -5.2868145422502 -10.420183988051 -13.5858295874162 -9.142783017592 -8.11854633851485 -12.3746097998186 -8.74191746278242 -2.26626286073164 -1.4157150702043 -4.270712705092 -3.47588810487227 2.19174113707109 -1.13313564820723 0.68639674620195 12.5526558442549
-2.47594725868919 -1.6064003684304 0.484950186989526 -0.880194542624732 -4.67763602516868 -5.74811637184836 -12.5972355582497 -10.770693657615 -8.24252974770286 -12.1276711203835 -8.19839179299094 -2.61684500954368 -0.780314324118873 -4.42007148049094 -1.70907103798606 2.75634873130105 -0.450121758200904 1.83224404074929 13.383738639138
-5.23973591544411 -1.34317715384744 0.679432556845924 -1.53750164725564 -6.03578503348611 -8.78485806205056 -13.1899350426414 -11.0658581993797 -9.35008557059548 -12.7119763634422 -8.00980885245583 -1.95465023734353 -1.03497250296853 -4.91940815665505 -2.56047375418923 4.05215995094993 -1.65319187857888 -1.82637531974099 8.03960196755149
-4.22533335252242 -1.13286890550093 -2.18204798264937 -4.42238344712691 -4.55115046067671 -5.90796389146285 -12.7623893217607 -10.0479384855791 -10.322207589583 -14.9506217436357 -11.8479911284013 -8.02842630906538 -7.49348749680953 -6.43914331956343 -3.89137949510054 2.89929852919145 0.90246472792192 3.22417531446977 15.1067122025923
-4.32025735161521 -0.6862642028115 -3.78316323540427 -4.18536584160545 -5.38404862663963 -7.67154519341209 -13.6083242156289 -12.8644620635293 -9.6883279540322 -14.2050000884316 -12.2966615416787 -7.9898416259072 -7.83486764214256 -6.8039399840615 -4.03041093132713 2.96138556220315 -0.520990536429665 2.82735426642678 14.2396620056846
-0.21193825114857 -3.22110878337513 -8.65574394572865 -5.93292366374623 0.792482982982289 -5.99715935100209 -10.0035298954357 -9.89614616740834 -5.97469459880482 -9.95043503154408 -6.19309936870228 -2.63906608928334 -10.0835889469494 -4.09010444987904 -9.01179062236439 -6.78857933391224 -6.58278213847767 -1.88278519023548 6.03398765217174
-0.547041927684436 -4.86507323871959 -9.93533424030651 -6.29009154926647 -0.593153988231311 -6.67476562153209 -9.49852088581432 -9.93813613544811 -4.1572924007069 -7.0232363093983 -9.10069183002819 -3.74510673176158 -8.72864249836315 -4.22417930256237 -8.628966366161 -6.71742728840221 -5.04507735859264 -2.78277877460826 4.96485039104115
-0.217923727902498 -5.81314810839566 -10.509866324338 -6.19804534045133 -1.34448584643277 -6.36639937487515 -10.3060222539035 -10.1405578526584 -4.23673209277066 -8.42014464465055 -8.08565482226285 -2.07447775927457 -8.45536574450406 -4.31779440966519 -7.4796424779025 -5.64858397570523 -5.89725264635953 -3.09101637926969 5.81859341534701
-0.86228611686013 -6.19939663626931 -10.6558156273582 -6.06549313285134 -1.56080677726052 -6.56246044852517 -9.22792294242165 -9.17216351249001 -4.20156910636208 -8.56428578116677 -7.69765522696755 -1.41333630301736 -6.83318379142068 -3.58948567130349 -5.85081722953103 -5.16090824820779 -3.67012455680154 -2.78322842337868 5.41916510842063
-0.805208873748779 -5.24403829574585 -10.1945712089539 -6.90480871200561 -1.59729261398315 -6.88169355392456 -10.3382212638855 -11.0637537956238 -4.58652753829956 -7.38822813034058 -8.96801824569702 -2.89539403915405 -8.80020017623901 -4.14433927536011 -8.24596662521362 -6.12231702804565 -5.57830305099487 -3.95713300704956 3.93350820541382
-1.74168553785844 -6.61168065504594 -11.4929653687911 -7.23547711805864 -2.18879094557329 -7.3143612428145 -11.0304218812422 -11.2457329316573 -6.01561322645708 -9.61423078016801 -8.69657292799516 -3.61690297560259 -10.0279270692305 -4.77170911268755 -7.84912839369341 -6.27463498549028 -6.70020642714067 -4.96732869581743 3.83901819749312
-1.72783176248724 -6.79938976114446 -11.1975754911249 -6.83124248331243 -2.17059223001653 -7.35451976602728 -10.3959111387079 -11.4148682767695 -4.60217181986028 -7.10018054788763 -5.27999965494329 -0.676009100133722 -7.90495769327337 -1.14761821573431 -5.94172756021673 -4.02124301737005 -3.95139591043646 -2.28684512918646 6.48155697042292
1.03540180379694 -4.58645297830755 -8.31018115823919 -4.67894603555853 -0.344700353795833 -6.0680871183222 -9.01169254129583 -11.3533349210566 -5.85219432657415 -4.96681644266302 -6.96099139993841 -2.93691303079779 -9.01403095071966 -2.15066768472845 -5.77506305521185 -2.28909160440618 -2.45490314310247 -0.178429144079036 7.59508369619196
0.501260532032358 -5.47149108539928 -9.20893882404674 -4.99211906086315 -0.911882625926626 -7.1319506038319 -9.04667304645885 -11.2993414271962 -4.94941733967174 -6.7923624385487 -6.66653655659069 -0.949621425975455 -7.90146850239147 -2.05839179645885 -6.10527061115612 -5.07557510029186 -3.90185569416393 -2.00859473835338 6.93986774791371
0.303370233015581 -5.06043172316118 -8.86391950087114 -4.23147130446 -1.24164319471879 -7.44194150404497 -8.83253217176958 -11.7030098481612 -5.83656430677934 -5.06726003126665 -7.51388097242875 -3.02583623365922 -8.84452176527543 -2.7626049561934 -7.00923085646196 -4.54831624464555 -4.35523724989458 -2.01942372755571 6.12531065507369
0.19899385625666 -4.53112012689764 -9.20648557489568 -4.67694074457342 -0.502673929387871 -6.83818609064275 -8.80942518060857 -11.0476663762873 -5.36926252191717 -5.9811971837824 -9.41341001337225 -4.58933049982244 -8.66300947015936 -3.45402318781072 -8.04221517389471 -6.87260038202459 -5.72180539911443 -2.31143171137029 6.32396810705012
-0.427455355904318 -6.05347197272561 -10.6160101196983 -6.18748419501565 -2.03461783149026 -8.30574553229592 -10.1112398407676 -11.9245237610557 -5.08824484565041 -6.99412291266701 -8.36675398566506 -4.23520224311135 -8.89757292487404 -3.25810759284279 -7.43990652777932 -4.89141218879006 -5.97851126410744 -2.14475767829201 5.41600186608055
-0.663525607369163 -4.46325972296975 -10.207970645211 -6.3174295685508 -1.20955565192483 -6.76830389716408 -10.6084795258262 -11.35984137275 -5.29258253791116 -6.5536642334678 -7.95094588019631 -3.32764914252541 -9.24058630683205 -2.9647684357383 -6.50601675727151 -3.90818884589455 -4.86469748236916 -0.535990741036155 8.4396972396157
-0.443232718381015 -4.16958159533414 -10.0895721348849 -5.92645186510953 -1.14412802782926 -7.02598494616422 -10.219599905881 -11.6407730015841 -6.10882109728727 -6.2489482792941 -8.70278281298551 -4.08295172778043 -9.14356154528531 -3.99656409350309 -6.66852301684293 -4.81459731188687 -4.80173606005582 -1.34534567919644 8.19052487286654
-0.514325480027633 -4.0382436318831 -10.0682099862532 -5.37567267851396 -1.16506514982744 -8.48622641996904 -9.65024314360185 -9.71909461454912 -4.37733970121904 -8.05803237394853 -8.87962661222978 -2.90123496489091 -8.71377692656084 -4.18976340727373 -6.44825683073564 -4.66850219206377 -5.13263831572099 -2.82843528227373 6.60135426087813
0.0512996673583999 -3.55570640563965 -9.99931564331055 -5.5002311706543 0.0121284484863295 -6.10536613464355 -8.28960838317871 -10.3286251068115 -5.81641998291015 -9.17250099182129 -6.6697639465332 -1.17103424072265 -8.13590087890625 -3.46879425048828 -6.54944076538086 -5.59307518005371 -4.77466049194336 -3.22399559020996 6.42506656646729
-0.522517343000931 -4.31261744065718 -10.3728038267656 -5.98571505113081 -1.50463404221968 -7.24674334092574 -9.62248911424117 -10.2871982054277 -3.26118006272749 -5.67932428880171 -5.4576903776689 0.761978964372116 -5.72132029099898 -2.06479181809859 -5.36115564866499 -4.89880289597945 -2.6636287169023 -1.011639733748 7.67883573011919
-0.500620365142822 -4.87565660476685 -10.9162793159485 -6.13635683059692 -1.97930383682251 -7.29468011856079 -9.35491228103638 -11.5358490943909 -4.84797525405884 -6.49124383926392 -7.23602724075317 -0.889090061187744 -7.46804475784302 -3.08836221694946 -5.88506937026978 -5.95368051528931 -4.22807550430298 -1.86877870559692 7.04934358596802
-1.15100321336226 -4.81252512498335 -11.1017898039384 -6.3047965483232 -1.55859598679976 -6.74443087144331 -10.5095389799638 -10.3206790403886 -4.3191779570146 -7.89554247422652 -8.14545473618941 -1.86998400254683 -9.27911791367964 -3.96260103745894 -5.99065050645308 -4.80691942735152 -4.48769220872359 -2.37765345139937 6.22482171492143
-2.51041702790694 -6.87480835481124 -12.8280706839128 -7.72108749909835 -3.10545639558272 -10.326781316237 -10.9251795248552 -9.16723923249678 -4.08946899934249 -8.47530846162276 -7.26828102632003 -1.43762115998702 -8.77432350678878 -4.1619444326921 -6.7458067373796 -5.47467903657393 -5.4973707632585 -2.70168594880538 5.67669387297197
-0.86606114994396 -5.12295240055431 -10.4059361804615 -5.35468572269787 -1.83012097965587 -8.59418576847423 -8.89518636356701 -6.99794667850841 -3.1611947406422 -7.28843778263439 -5.49566358219494 0.126269401203501 -7.38975423466076 -2.85184377323498 -5.75576871525158 -4.51013272892345 -3.94936078678478 -2.59781926761974 6.71492678035389
-2.20767227519642 -6.05810181010853 -11.3755017887462 -5.93520561565052 -2.71790520061146 -8.92547623027455 -10.8987008701671 -8.95361152995716 -4.48430649150502 -8.37694946635853 -6.24619118083607 -0.14117637981068 -7.08578125346791 -3.25738540996205 -6.17373100627552 -4.63960281718861 -3.43825546611439 -2.98943153728138 6.47179778705944
-2.81235979253595 -6.867608053034 -12.2199468439276 -7.8048581903631 -3.27820871526545 -9.15248392278498 -10.7004670923406 -8.37859247381037 -4.75288675481623 -9.08081911260431 -7.33463571721857 -1.35769937688654 -7.09387109929865 -3.85277651006525 -5.76998613530939 -4.37805650884455 -3.96118448430841 -1.70875070745295 5.81097127741034
-1.2479869929227 -6.40116425427524 -10.8380691615018 -5.46862336072055 -1.88978691968051 -7.87104149731723 -9.47229691418735 -7.81040879162875 -3.54523964795199 -7.8130504694852 -5.85745545300571 0.101980963620271 -5.95836563977328 -3.37917824658481 -5.81594391736117 -5.44061776074496 -5.26574631604282 -2.93621560010043 5.86027697649869
-3.08705901232633 -6.91450308886441 -12.9394168767062 -8.63947676745328 -3.44724463549527 -8.73149298754605 -11.8541240605441 -11.6687793644992 -6.47601889696988 -10.2525520238009 -8.62464522448453 -2.31155203905973 -7.39902686205777 -5.34837721911344 -7.45369910326871 -6.09937857714566 -6.34312819567594 -2.82214354601773 5.0689544764432
-4.15002659017389 -7.79768779928034 -13.6630347078497 -8.80762699300593 -4.34218624288386 -10.4362509554083 -12.3347075288946 -12.0472128694708 -6.12658718282526 -9.71519878560846 -7.61550930196589 -1.78970363790339 -8.55623081380671 -5.489225656336 -7.33352306539362 -7.34182575399225 -6.59843662435358 -5.50468471700495 4.39305087869818
-3.72180642214688 -7.35334481326016 -12.768711939725 -7.96400536623868 -3.77604188052091 -9.70833481875333 -11.4396618756381 -10.0732296856967 -5.23136223879727 -9.37213601199063 -8.21297349062833 -2.0226639660922 -8.92970170107755 -4.90747918215665 -7.70104302493009 -7.91964615908536 -7.21384514895352 -5.32552613345059 4.39385996731845
-2.83793673948808 -6.7271674676375 -12.7201274438338 -8.07289729551836 -3.0594314141707 -8.61297069029375 -11.8602336450057 -10.5874103112654 -5.26539836363359 -9.1985801263289 -7.52056346373125 -1.79852137999101 -8.62792811827226 -4.99115786985918 -8.16224132017656 -8.45790324644609 -7.67990718321367 -5.86199031309648 4.52863277955489
-3.63884393518621 -7.55879823511297 -13.8148636037653 -9.16294137781317 -4.52993051355535 -9.54877321069891 -12.2518886739557 -12.3404068166559 -6.13958970850164 -9.97832528894598 -8.4773735219782 -2.19395295923406 -8.54239503687078 -4.9543136770075 -7.10171739404852 -6.49920503442938 -5.91700975244695 -4.83047334497625 4.27987821752375
-2.96735602292148 -6.60770827206698 -12.685417470065 -8.07672339352694 -4.19839125546542 -8.96048766049472 -11.9345419970426 -11.5579054919156 -6.7762072649869 -10.499252614108 -9.12834578427401 -3.09206038388339 -9.19480162533847 -5.5306189623746 -6.9609168139371 -7.21358137997714 -5.8116362658414 -4.33717184933749 4.53024453249845
-2.61811828613281 -5.55309677124023 -11.8210906982422 -7.20402908325195 -3.72072219848633 -9.00018882751465 -11.6183128356934 -11.474967956543 -6.00066947937012 -10.1717681884766 -8.21500968933105 -2.33917236328125 -9.25953102111816 -4.84489250183105 -6.85288429260254 -6.47424507141113 -6.4917049407959 -4.82147407531738 4.93183898925781
-2.39098574031483 -5.21335626948963 -11.8566496502269 -7.58950830806385 -3.89094950069081 -8.97152353633534 -11.509647620808 -13.4226801525463 -6.73709894527088 -7.44337297786366 -8.48965479243885 -2.42193056453358 -8.41899515498768 -3.8631403576244 -5.96574617732655 -6.69364763606678 -4.9669058452953 -3.19921900142323 5.51005052219738
-2.41414627595381 -6.56254944367842 -12.720739217238 -8.32652267976241 -3.55255875153975 -8.93793663545088 -12.0232943014665 -11.2351053671403 -5.72636017365889 -9.29638084931807 -8.0760630087419 -2.05875572724776 -7.84830078645186 -4.88298973603682 -7.51483902497725 -9.79989418549971 -5.75506767793135 -3.95071777863936 5.42989268736406
-3.11457829908891 -6.68411641554399 -13.2279453797774 -8.80941205458208 -4.33649640516801 -9.25015073256059 -12.9856777711348 -12.8757000489668 -6.59441762404008 -9.63186078505083 -7.62114530043169 -1.52174191908403 -6.97736936049028 -4.73392682508989 -7.19154935316606 -8.84497266249223 -5.72799497084184 -3.93926625685258 5.13527292771773
-3.87561459974809 -7.20949407057329 -13.5076889558272 -9.06512875990434 -4.07515569166704 -8.45030255751176 -11.912599997087 -11.4182171388106 -5.58096356825395 -9.50825734571977 -7.20948262648149 -0.859505133195356 -5.92071576551957 -4.48245473341508 -6.47602887587114 -8.14057584242387 -4.06292958693071 -3.33194013075395 5.4045882658525
-4.43845698616721 -8.4123682715676 -14.5587477423928 -9.88081881783225 -4.2267336585305 -9.97156283638694 -13.116654846885 -13.3660101630471 -6.71062228462913 -8.944966767051 -6.23947284004905 -0.259860489585183 -5.68722865364768 -3.14218089363792 -6.88698718331077 -11.5067591407082 -5.07469508431175 -3.69625994942405 4.33222534873269
-5.12507890354503 -7.80193971287121 -13.8264415134083 -10.7938716281544 -3.41583322178234 -8.89566491733898 -12.4328009952198 -11.6435172427784 -6.21139024387707 -9.80706475864757 -7.44319985996593 -0.964838730205191 -5.94427178989757 -5.02336953770031 -7.99584458958019 -11.4241301883351 -6.78613351475109 -5.34626077305187 3.33241201747547
-4.21999168395996 -7.44076919555664 -13.8307132720947 -10.9375019073486 -3.62962913513184 -10.3517398834229 -12.8171710968018 -11.0820407867432 -7.26248550415039 -10.1219921112061 -6.42691802978516 -1.03653717041016 -7.34360504150391 -4.81403541564941 -8.26347160339355 -12.179615020752 -7.2340030670166 -6.84493255615234 4.17358303070068
-2.59171910719438 -5.75305028395219 -12.4114365144209 -8.53119893507524 -2.61015363173051 -10.5296425385909 -11.8474239869551 -12.2394680543379 -5.99937482313676 -9.44592328505082 -7.64818997816606 -1.59179921583696 -7.33634419874711 -4.94139714674516 -6.67902608351274 -10.210882620378 -5.88235135511918 -3.63040204481645 5.41097406907515
-1.5352145021612 -4.81736858541315 -11.5944872682745 -7.73587330037897 -1.65288074666804 -8.40543850118464 -10.1893702333624 -11.1168089693243 -4.74109752828425 -7.90225132161921 -6.44437320882624 -0.405959207361395 -7.08300502950495 -3.26600750142878 -6.94226368123835 -8.16790874654597 -7.19095524007624 -5.54710300618952 6.0026969129389
-1.41644150127064 -5.47197777141224 -11.1629529606212 -6.38646561015736 -2.85276275981556 -10.2325101505626 -11.1776738773693 -12.7398934971202 -6.52277809489857 -9.74477821696888 -8.15442711223255 -2.59127670634876 -8.45893913615834 -4.66397529948841 -8.111658633839 -9.05724579204212 -7.97430092204701 -4.84021240581166 5.8602012981068
-3.81441115466031 -6.02728079882535 -12.8984012517062 -9.82223700610074 -3.49840926257047 -13.2499256047336 -12.7581539067355 -13.5648555668918 -7.2427844914523 -10.4828605565158 -8.91110037890348 -2.93499373522672 -8.91085814562711 -5.64287947741422 -8.96343230334195 -9.54486655321988 -8.63954924670133 -6.82611464587125 3.95852280530062
-0.717882867292925 -4.30443262620406 -10.6402881102128 -7.47313952012496 -1.42110895677046 -8.5626952604814 -11.0914351896806 -12.3810336546464 -6.19733118577437 -8.30981325669722 -8.64039110703902 -2.41985773606734 -7.84574961228804 -4.09560274644332 -7.94031786485152 -5.11371302171187 -7.14799952073531 -5.41542696519332 6.40988088087602
0.295058163729582 -4.46858891573819 -9.63325795260343 -5.54530819979581 -0.202351656827059 -8.37887295809659 -9.6514101895419 -8.41477879610929 -2.42736729708585 -6.36273297396573 -7.83384617892179 -2.07572468844327 -9.21343525973233 -3.59977254000577 -6.96673306551846 -4.27933034029874 -6.00900563326749 -4.05465420809659 6.63868990811435
-1.02417438680476 -6.58155697042292 -10.9136301820928 -6.67199772054499 -1.58140819722956 -11.0430361574346 -10.4852549379522 -11.8975207155401 -6.34131687337702 -9.88917606527155 -9.00109928304499 -3.05659931356257 -9.50759952718562 -4.99937694722956 -7.83861988241022 -5.88532894307917 -6.33421962911433 -3.56020992452448 7.98679382150823
0.134130087765779 -2.69180909070102 -9.87811509045688 -6.1014007655057 -1.4756683436307 -9.79652443799106 -11.4935440150174 -12.3721660700711 -6.19953576001254 -8.98087922009555 -10.706982049075 -6.00032082470981 -11.6916774836454 -5.96802750500766 -8.12165299328891 -7.59333840283481 -6.83075180920688 -2.83077851208774 7.05875834551724
-1.59329131733287 -4.08532622944225 -11.2247686732899 -7.70312408100475 -2.22619918476451 -10.1296701778065 -11.3389711726796 -12.7241373408924 -6.62277701984752 -10.0759592403065 -11.2553644527089 -5.23166564594615 -11.0223760951649 -6.21691421161998 -9.64260390888561 -9.88598731647838 -8.21440032612194 -6.15104774128307 5.51735874522816
-0.4641657482494 -2.52088648189198 -9.49504572261463 -7.19083124507557 -0.840716422687876 -8.12480646480213 -10.141398490559 -12.9460936199535 -8.21767526973377 -7.13201624263417 -9.89160829890858 -4.19083696712147 -11.5831308971752 -5.72481447566639 -10.0876265179027 -6.60703188289295 -5.26962000239979 -3.00962168086659 6.42875569950451
0.877934412522748 -0.591389699415728 -7.50137619538741 -6.33943275971846 1.24843688444658 -5.88542847199874 -8.56959824128585 -11.1926432089372 -6.33653358979659 -7.11712936921553 -11.4027910666032 -6.20346550507979 -12.4244299368425 -6.52827553315596 -10.1659098104997 -7.29150490327315 -7.57956223054366 -3.07540421052413 4.23183150724931
-0.278138004649769 -1.59193690906871 -9.22364123951305 -6.69467242847789 0.58350101817738 -6.40470203052868 -9.88617404590953 -9.74003108631481 -5.47680934559215 -9.76349910389293 -12.0841911662709 -6.27475627552379 -12.2044933665882 -6.96543773304332 -9.83633502613414 -6.87959560047496 -6.5839432109486 -2.31361659656871 5.64607826579701
-0.0371231252496891 -1.22380487268621 -8.3387359792536 -6.96642724817449 1.57181890661066 -6.92219392603094 -8.80796663110906 -9.80425874536688 -5.32574693506414 -9.40024034326727 -11.9384273702448 -6.12182657068426 -11.460819643194 -6.69038812463934 -10.4422573262995 -7.29276506250555 -6.86620370691473 -3.72583429163153 5.56044729406183
-2.59508660056374 -2.41363671042702 -10.1124568245628 -8.50790741660378 -0.413325812599876 -6.50754883506081 -10.9665942452171 -12.5870967171409 -7.44936325766824 -11.0233741066673 -10.912717368386 -5.44597008445046 -12.4895701668479 -6.05218079306863 -10.4289431832053 -6.53960373618386 -7.02368118979714 -2.96521332480691 5.44793746254661
-4.01288182518699 -5.42185742638328 -12.646691868522 -11.2603431441567 -2.44572789452293 -9.34447819969871 -12.2167983748696 -12.7493415572427 -7.44019467613914 -10.603343556144 -10.9750819899819 -5.11838300011375 -12.0851703383706 -6.53009183190086 -9.39342076561668 -6.75691945336082 -6.34601933739402 -5.10036809227683 4.56631129004738
-4.23555647243153 -6.62632833827626 -13.1250694881786 -10.2169521938671 -2.28864752162587 -9.73941694606434 -11.80888449062 -12.5759628902782 -6.38065801967274 -8.42182051051747 -9.78233610499989 -3.74979864467274 -10.9724625240673 -5.02805219997059 -8.66289030421864 -5.64134107936512 -7.23836599696766 -3.39101301540028 4.11908162723888
-3.09649998924949 -7.70952756188133 -12.2750240065835 -7.31286961815574 -5.36962468407371 -14.1342673995278 -12.3453689315102 -13.9407706954262 -7.04893452904441 -8.96494443199851 -9.7065730788491 -4.1474738814614 -10.2225871779702 -4.21660191796043 -8.30837018273094 -5.97444112084129 -5.52156216881492 -1.23949391625144 4.04164164283059
-3.07006275870583 -5.2364655754783 -12.0499612114646 -8.2126446984031 -3.63999951102517 -12.5905171654441 -11.7068330071189 -12.4767361901023 -5.86090481498025 -7.80161106803201 -8.84551823355935 -3.8259431145408 -10.008813979409 -4.1672288201072 -9.6810342095115 -6.96236813285134 -7.04794323661111 -2.76074421622537 3.07316386482932
-3.30934495058927 -7.18357056704435 -13.3173691662875 -8.53922432986173 -4.60552758303556 -12.028636637601 -11.9131695660678 -11.5960060986606 -4.95813721743497 -7.587417307767 -9.0396992596713 -3.93574494448575 -9.83970040408048 -4.22710961428556 -9.25744217959317 -6.96279114809903 -6.15962380495938 -2.46768158999356 2.92511588009921
-3.44587980617176 -6.38743673671376 -13.062769759785 -8.89876829494129 -3.9019192348827 -11.9100025783886 -13.4281376491893 -13.4356754909862 -7.28420721400868 -10.6839722286571 -9.5349815975536 -3.78846250880848 -9.86686025966297 -4.59344564784657 -8.66962133754383 -7.15707670558583 -5.95471464503895 -2.70969282497059 3.81467641483654
-2.53785518299449 -6.57311824451793 -13.0535374034535 -8.99555972706188 -3.24536708484996 -13.1756344188343 -13.270284687389 -12.9996548045765 -6.6840610850941 -8.77607158314098 -9.44705394398082 -4.81715396534313 -11.5184383739125 -5.23067096363414 -9.09123424183239 -6.00199130665172 -7.82936862598766 -4.26641658436168 3.68468757976185
-2.37860918045044 -6.5409951210022 -11.7007031440735 -6.62004327774048 -4.98842859268188 -12.926691532135 -10.7548317909241 -11.8628735542297 -5.44989061355591 -7.82862138748169 -9.54143571853638 -3.97633600234985 -9.57704401016235 -4.50389528274536 -6.41963243484497 -3.40910768508911 -6.03791666030884 -1.65311861038208 4.49503087997437
-1.70719046159224 -7.07849783463912 -9.91589445634322 -4.70748228593306 -6.18605322404341 -13.5090245680376 -10.8037328199907 -14.6699513868852 -9.21207518144087 -8.50765318437056 -11.0787553267045 -5.84413809342818 -11.1390828566118 -5.44552893205123 -8.60097784562544 -5.87655539079146 -7.12042135758833 -3.04380507035689 3.34167199568315
-3.51688750873912 -10.9496572841297 -11.6238649715077 -6.72748931537975 -6.57182677875866 -15.4282225001942 -13.2538641322743 -15.0905683864247 -8.21992667805065 -8.57235511432994 -10.4148538936268 -4.54240401874889 -10.0293234218251 -5.27405151020397 -8.05683501850475 -5.80985244404186 -7.42228683124889 -4.67541679035534 4.32550636638295
-2.0384350603277 -9.35588272268122 -10.3529988115484 -5.21567924672907 -3.83624847585505 -12.9885483568365 -10.0111904924566 -12.5027447527105 -6.12852676564997 -7.1081543749029 -8.37906273061579 -2.24831588918513 -7.73898895437067 -3.9742317979986 -6.7163143938238 -3.80684097463434 -5.92638786489313 -3.557855684107 3.73967258279974
-0.563699418848213 -7.84495514089411 -9.89323394948786 -5.44513099843806 -3.09193390065974 -12.4656464403326 -10.9016186540777 -13.4365403001959 -6.58543365651911 -7.30905502492731 -9.47790878469294 -3.54312484914606 -9.77985733205622 -5.56814354116267 -7.83662384206599 -4.35886161977595 -5.31490677053278 -3.15427749807185 4.23738033121282
-2.32607471292669 -11.0077058011835 -12.2054768735712 -6.58506404703314 -4.65641795938665 -13.7678815061396 -13.1849728757685 -15.2717877561396 -8.8455659086054 -8.06083690469915 -10.4131184751337 -4.55498515909368 -10.8722821409052 -5.76262294595892 -8.23880969827825 -4.34233104532415 -5.33893405740911 -2.45723163431341 5.70045555288142
-1.96859025088224 -9.34530686465177 -10.4630322369662 -8.36265229311856 -4.64759682742032 -13.3897023114291 -13.9413266095248 -15.0956463727084 -8.9118370923129 -9.34716462222013 -11.7411370190707 -5.81380700198087 -11.6818890484897 -6.12404107180509 -8.86175583926114 -4.53978966799649 -5.46572922793302 -2.46328400698575 4.10416747006503
1.4656286499717 -4.59835335991599 -5.75932023308494 -3.15363023064353 -2.12378594658592 -9.75527474663474 -9.91818330071189 -12.8145913817666 -7.23289582512595 -5.85868546745994 -10.6078824736855 -6.37232110283592 -11.1226606108926 -5.1427583434365 -9.63942429802634 -5.80896470329978 -5.91920945427634 -1.70361039421775 4.85888197638772
0.141824401508678 -6.11147721897472 -8.18864663730968 -3.75014718662609 -2.36823686252941 -10.0785392154347 -10.1423323978077 -13.5756457675587 -7.55510934482921 -7.50507768284191 -11.35618241917 -7.65406831394542 -12.0026839603077 -5.47791894565929 -8.39200051914562 -4.28296884189952 -4.68175538669933 -1.24063333164562 6.24671617854725
-0.174107074737549 -6.40458726882935 -7.39156007766724 -3.45693826675415 -4.23764657974243 -11.4158673286438 -9.73111963272095 -12.8852200508118 -6.68018579483032 -6.71938371658325 -10.2471814155579 -5.74215745925903 -10.0328278541565 -4.09660387039185 -6.99209642410278 -3.06986665725708 -4.82799959182739 -0.672499179840088 7.61040925979614
0.157356080141934 -6.50196856585416 -7.25546092120084 -3.1880990895358 -4.07988757220182 -11.2782823475924 -9.1851636799899 -12.456211272153 -7.17430895892057 -5.86390513506803 -9.27851885882291 -5.12621134844693 -10.8131868275729 -3.87696856585416 -7.65490359393033 -4.29289263811978 -4.88647097674283 -0.237302962216464 6.97580986889926
0.425908080014317 -6.16659832867709 -6.09721470746127 -1.57479954632846 -2.86778736981478 -9.93591595563021 -8.68615628155795 -12.493336686221 -6.022748002139 -6.38512707623568 -8.73845387372103 -4.12344265851107 -9.75435925397006 -3.51387310895053 -7.08612919720736 -3.27661229046908 -3.54724598797885 -0.454815873232754 7.78603076067838
-1.65663961063732 -6.60249951969493 -4.93084577213634 -1.55201200138439 -3.34913877140392 -10.1534982074391 -9.36187223087657 -12.095528160442 -5.64920858036388 -5.78770307194103 -8.5623364795338 -3.34730199467052 -9.81546643864025 -3.48041204105724 -8.54847768436779 -5.14693502079357 -4.09677938114513 -1.64608625065197 7.3397688518871
-0.596190123124558 -7.16388001875444 -3.21342530684038 -3.70816102461382 -3.27789178328081 -9.62871995405717 -10.1121794267134 -12.7931162400679 -6.25781121687456 -6.46071305708452 -10.0032183213667 -4.82314362959428 -10.4488607926802 -4.16216340498491 -8.30313554243608 -5.3660494370894 -5.6872393174605 -1.81407418684526 6.24998507066206
0.637246747450394 -3.94838366941972 -5.65912280516191 -4.07942996458574 -1.84033999876543 -10.1366313500838 -10.6586555047469 -11.2655776544051 -4.68247447447343 -7.07069621519609 -8.69641910032793 -3.75039897398515 -11.378713945909 -4.2199424310164 -9.44576487974687 -5.80438647703691 -3.83602748350664 -1.50251422361894 7.73845543427901
5.54016390713779 1.87131014737216 -1.74318036166104 -1.17442807284268 -4.47231015292081 -6.37242039767179 -6.01440533724698 -10.9306631955233 -6.86468800631436 -6.07808026400479 -10.0019007596103 -5.81327733126554 -12.1276350888339 -5.27217969027432 -7.26515301791104 -6.48172864046964 -3.76105603304776 -0.33140095797452 9.39833918484775
1.79185620221225 -1.68510111895474 -5.93559130755338 -3.59452494707974 -5.03179797259244 -9.3410402211276 -9.1004167470065 -13.9537511738864 -10.3080125722018 -9.11501368609342 -11.9536367329684 -8.23481234637174 -12.9708562764254 -5.51410922137174 -7.52588709917935 -5.13282450762662 -2.99632701006803 1.60358944806186 9.4080585566434
2.20807776884599 -1.59485687776045 -5.48523392243819 -3.2388330893083 -5.35866989655928 -10.0839945272966 -8.96234573884444 -12.9624811605974 -8.24608482881026 -7.18898453278975 -9.66519989533858 -5.54825081391768 -9.8274904684587 -3.84219803376631 -4.3669191793962 -3.10241760774092 -1.38873352570967 2.05623755888505 10.6515830560164
3.21693618080833 -0.49019615866921 -4.56997864463112 -1.63678734519265 -4.95325653769753 -9.484987189553 -7.95681374289773 -12.1645640633323 -7.3209304115989 -6.37725823142312 -10.0967177651145 -6.61456673362038 -11.009645392678 -4.61771004416726 -5.86789314963601 -3.6191252968528 -1.95770066001198 1.42674262306907 9.83164412758567
1.37526223442771 -2.58051588752053 -6.38465788581155 -3.61909201361916 -5.84630873420022 -11.7147894165733 -9.91235258795998 -13.3522749207237 -7.58009436347268 -8.65116026618264 -10.9186811707237 -5.42817213752053 -10.321848895333 -5.09136297919533 -6.57212546088479 -5.46811011054299 -3.28016951300881 -0.5790376923301 8.90079877159812
3.26463213833896 -0.0770722302523517 -3.89185532656583 -1.32201584902677 -4.61519631472501 -8.91432580080899 -6.5217190655795 -11.3768978985873 -8.0436745556918 -7.58572587099942 -10.8785000714389 -6.94828805056485 -10.8204308423129 -4.95949181643399 -5.21747788515958 -4.59849366274747 -3.61160859194669 0.011350545016203 9.86270323666659
1.910019345717 -1.98084216551347 -5.5924335046248 -2.82865291075273 -6.01592975096269 -10.7487025781111 -7.81065898375078 -12.4685111566023 -6.86957126097246 -9.60403781370683 -11.0736823602156 -6.93046908812089 -8.39266925291582 -5.32492022947832 -3.87883334593339 -3.93781810240312 -3.3763633294539 1.14520306153731 10.2593225912614
1.88252762881192 -1.93924971493808 -5.70934935483066 -2.89979811581698 -4.99602194699374 -10.7442175951871 -8.97132368954745 -12.9323794451627 -7.80444022091952 -8.12439223202792 -11.4269644823941 -7.61572333249179 -10.1327750292691 -5.67906065854159 -4.50501128110019 -4.76878806027499 -4.39389105710116 -0.303219517794524 8.92552212801846
1.91429964412342 -1.99187406193126 -5.92494710575451 -4.11863454471935 -5.31518300663341 -9.79876264225353 -9.44114049564708 -13.6829655994068 -8.94942029606212 -7.88105901371349 -11.6425546039235 -9.43712361942638 -12.1530469287526 -5.56103833805431 -5.10999997745861 -4.05324109684337 -4.68940671573986 -0.972602211345325 8.74040666926991
2.49382019909945 -1.08682631579313 -5.9715785893527 -3.0691013249484 -4.59168051806363 -10.2273406895724 -9.1843185338107 -12.5229968937961 -6.57522772875699 -6.23351668444547 -9.6566371831027 -5.75455855456266 -8.85573195544156 -3.49592207995328 -3.54447745409879 -1.64351271716031 -2.1298866185275 2.64163971814242 12.0730156985196
1.67063184217973 -1.65574221177535 -6.78770784898238 -3.81255869431929 -5.43999247117476 -10.62663416429 -10.0262484983964 -13.5967956022783 -7.91808847947554 -7.84064821763472 -11.5593009428544 -7.56063417954879 -9.46693949265914 -4.59052805467086 -4.12690882249312 -3.48914866013961 -2.47307543321089 0.741646246476606 9.67015214399858
1.74551870172674 -1.46952150518244 -6.31700418645685 -3.58877084905451 -4.67139528447931 -10.4857244318182 -9.42836473638361 -13.4600820367986 -8.94854829961603 -7.02639482671564 -10.4062814539129 -6.81820581609552 -9.98629282171076 -3.91584680730646 -4.73186205083674 -2.89762399846857 -2.57838915044611 1.69662763422186 12.2290606672114
2.55251690257679 -1.43938449512828 -6.18381122242321 -2.68950847278942 -3.72001842151989 -9.77316287647594 -9.31616786609996 -12.9524212230336 -7.11811641346324 -7.47519305836071 -9.58919910084117 -5.71357158314098 -9.28725246082653 -3.85284427296031 -4.08621600757946 -4.05214122425426 -3.00199893604625 1.43367382396351 11.5577206264843
1.9816818150607 -1.74400711926547 -5.79737282666293 -1.41002655896273 -4.12814331921664 -10.5753650751981 -6.58581162366 -11.0864086237821 -7.48690606030551 -7.29476166638461 -10.5657081690702 -7.50090027722445 -9.40639496716586 -4.26469994458285 -3.21278382214633 -1.79623986157504 -2.65820694836703 1.54848860827359 11.4555168065158
2.17095245881514 -2.53034339384599 -4.96176276640459 -2.20417914824052 -5.61837897734209 -10.5027307076888 -7.19396720366045 -11.2939656777815 -8.28736243681474 -5.1432241006331 -8.53902755217119 -5.60477385954423 -8.42708335356279 -2.44732985930009 -2.39999900297685 -1.34400687651201 -1.68369422392412 1.40448441071944 12.5710617498918
2.45477516867898 -1.4442421653054 -4.53576247475364 -1.45473067543723 -3.98341338417747 -9.84878127358176 -7.19454352638938 -11.4825550772927 -6.95712058327415 -5.91421668312766 -9.86886374733665 -6.28629653237083 -10.955043480613 -4.1580921866677 -4.56149642250755 -2.14034240029075 -2.63287703774192 2.1697829506614 13.0304277680137
2.99380865097046 -1.18400011062622 -4.84678659439087 -1.32410821914673 -3.35332880020142 -10.4877091407776 -7.53943643569946 -10.7673874855042 -4.84204683303833 -4.79156122207642 -8.88500986099243 -6.50489053726196 -8.9726601600647 -2.73165140151978 -1.90880212783814 1.87166395187378 0.153276348114012 5.2622670173645 15.2240232467651
2.46188631924716 -1.1419058713046 -5.62233265963468 -1.80985936251554 -4.02208432284268 -9.844914523038 -7.06885441866788 -11.6404467496005 -6.20677098360929 -5.54936894503507 -8.63091763583096 -5.59850033846768 -8.51718052950772 -2.78384503451261 -2.14944943514737 -0.604598132046785 -1.02907475558194 2.67710772427646 12.9984788027677
0.689258844202215 -2.986942022497 -7.24979564493353 -3.35747119730169 -5.55083820169622 -11.0554711515253 -8.68395206278021 -12.1807648832148 -8.39319583719427 -5.39227649515325 -9.20020076578314 -7.05114909952337 -8.68946048563177 -3.51667377298529 -3.85893222635443 -0.0372121030634105 -1.81865665262396 2.80400875264948 11.7095034425909
1.20338498028842 -2.6389421376315 -6.30043734637174 -3.84130038348111 -5.39857806292447 -12.4456743153659 -8.04539050188932 -12.6563905629245 -9.69165362444791 -6.75268496600064 -10.0462354573337 -7.1943849476901 -6.86094607439908 -4.35325755206021 -2.96219386187467 -1.328273192319 -3.2212175282565 1.77953778180209 12.220141991702
3.34624549692327 -0.151208192651922 -4.93911102468317 -2.08922317678278 -5.03744438344782 -9.40397194082087 -6.1583683794195 -10.481129915064 -6.94348076040094 -6.84553459340876 -9.34723594838923 -5.67253807241266 -7.41184929067438 -2.73155906850641 -2.74017074758356 -0.583476335352117 -1.7982495134527 2.55824157541448 14.10031673258
3.66471644314853 -0.210308352383699 -2.57270649996671 -1.50749997225675 -2.80977086153897 -8.90949658480557 -5.47815922823819 -9.50069836703214 -4.37628773775968 -3.52527646151456 -7.28058270541104 -5.03042439547452 -6.7908747586337 -1.35455922213468 -1.14298848238858 1.33476801785556 1.00347109707919 4.30054350766269 15.7058271971616
4.41467761126432 0.198988905819981 -2.15084744366732 -1.19348240765658 -3.67327023419467 -8.85036946209994 -4.23207188519564 -7.86318493756381 -5.62265492352572 -3.1471490946683 -6.74931813153353 -4.83572865399447 -5.74356938275424 -0.905316361514004 -1.32286358746615 0.43705271807584 0.668744078549473 4.63870333758268 15.2623853596774
3.95470126758922 -0.070710338245739 -3.41639438975941 -1.16837421764027 -2.41171947826039 -8.82509724010121 -5.3318225513805 -9.19958988536488 -4.84054104198109 -4.53018871654164 -8.29105488170277 -5.31223026622425 -7.68363300670277 -2.33389583934437 -2.01458088267933 -0.183589137684216 -0.214095271717419 2.89325984608043 13.490040623058
3.17950146415017 -1.62444789192893 -1.72153193733909 0.284752776406027 -1.62979991219261 -7.65665156624534 -6.51471812508323 -8.60286433480003 -2.02481181404807 -2.61837489388206 -6.23592669747093 -3.60609729073265 -5.11642939827659 -0.452677796103739 -0.91845805428245 0.488486220619894 0.0375108025290736 3.72497074820778 14.4298056862571
2.26037493619052 -1.91936406222257 -1.54123219576749 -0.105893221768465 -1.03756436434659 -6.42370518771085 -5.95968159762296 -9.17844304171475 -3.25475224581632 -3.41254910555753 -6.88623723116788 -2.91315564242276 -6.46062382784757 -0.982079592618074 -1.82029828158292 -0.88221654024991 -0.186909762295809 3.28441515835849 14.1315902796659
1.45064042698253 -3.24470831264149 -1.92960859645497 -0.565831435810434 -1.9452183376659 -7.1363976131786 -6.02792478908192 -10.3597004543651 -4.71790434230457 -4.48766256679188 -6.82322813380848 -3.32037474025379 -6.05902601588856 -1.0421593319286 -1.76503301967274 -0.731990111957895 -0.697163833271372 2.31374620090832 14.7758786548268
0.570405379208651 -3.95068608197299 -3.49281178387729 -2.10841427716342 -2.79821453961459 -8.00902043255893 -7.76744900616733 -11.1048704234037 -4.9883714762601 -4.18520604046908 -6.91177235516635 -4.58971653851596 -7.41213475140658 -1.85906849774447 -2.6436391917142 -2.12028561505404 -1.14384900006381 0.782929793271151 13.3840073498813
2.77188178842718 -3.04893043691462 -2.5940201585943 -1.25103500539606 -3.68981102163141 -6.38861969167536 -6.40903976613825 -10.6428902452642 -5.71620109731501 -4.93698623830622 -8.50760963613337 -5.07893875295466 -8.21361473256891 -2.55501106435602 -2.15168502981012 -1.2383129900152 -1.45717552358454 1.62179824655706 12.3219606572931
2.26808448271318 -2.50258545442061 -4.62075142426924 -2.32772354646163 -3.74344162507491 -7.80012421174483 -8.31222252412276 -11.4859095053239 -5.86371712251143 -4.93186287446456 -9.3344183401628 -6.13163284821944 -10.2982149557634 -3.61593727632003 -4.67974571748213 -3.41458420319991 -3.28909973664717 0.0560025735334904 11.6260909600691
2.4539850581776 -1.71218696941029 -4.48838440288197 -1.1615049015392 -2.10475174296986 -7.58736435283314 -7.93532387126576 -11.2025434147228 -6.04079834331166 -4.71144882548939 -8.18239990581166 -5.66439453471791 -9.25194374431263 -2.86352936137806 -4.2787915836681 -3.8228818546642 -1.66612449992787 2.11470016132701 10.7719915736805
2.6957558371804 -1.65511048056863 -2.26489556052468 -0.830645682594994 -1.47188484885476 -6.0459719917991 -6.58970940329812 -10.7289878151634 -6.14041435935281 -4.8887168190696 -9.01013672568581 -6.58524430014871 -9.12250244834206 -3.16459000327371 -4.59474480368874 -2.66032517173074 -2.06883728720925 1.7094219901345 11.8153952338479
3.79601026014848 -0.578829522566362 -1.93385958238082 0.28672528700395 -0.648400063948198 -5.78860735459761 -6.053290124373 -9.8268611387773 -4.91956400437789 -3.61381411118941 -8.43872713609175 -7.13593935533003 -8.68674540086226 -1.94235872788863 -2.5269286589189 -1.75555300279097 -0.419121499495073 3.73541760878129 13.1300661607222
4.52121616710316 -0.749263988841665 -2.02244018207897 -0.0819990504871733 0.495418323170053 -5.38954185139049 -5.91803573261608 -9.89891646992077 -5.34080527912487 -3.97816871296276 -7.90787337910045 -6.0053808559071 -7.34538291584362 -2.29077170978893 -3.1279337276112 -2.95423720966686 -0.578510509837759 4.0567233692516 13.082760108601
1.92382022684271 -2.45787838155573 -3.28757503682917 0.191348760778254 -1.97415950948542 -8.193477899378 -4.62374523336237 -9.22663334066218 -8.66091373616999 -5.09958103353327 -8.59433582479303 -6.69162204915827 -6.52151516134089 -1.78443363363093 -2.31294277364557 -3.19758251363581 -0.265646249597722 3.47699329202825 14.5306765729731
3.36742276278409 -1.51656657132235 -2.50668078335849 -0.306262311068448 -0.96382265957919 -6.70989733609286 -6.43958216580478 -10.5858491030606 -5.60705881985751 -4.46878558072177 -8.5685360995206 -7.55494624051181 -7.74528437527743 -2.03641253384677 -4.01753931912509 -3.95327502163974 0.195555392178623 2.91935032931241 13.3148614796725
1.6616156578064 -2.2171799659729 -3.93000574111938 -1.65062303543091 -0.269345951080322 -6.90447778701782 -7.25899477005005 -11.1616665840149 -7.19964189529419 -3.57355852127075 -7.22000856399536 -6.47151346206665 -8.00933046340942 -0.785062503814697 -2.75412340164184 -4.2650372505188 -1.28623170852661 2.55448560714722 10.570007610321
1.36593155427413 -3.54616828398271 -3.51419158415361 -1.67639441923662 -2.68368621305986 -7.46094413237138 -7.71230597929521 -11.5038251443343 -6.75794501738115 -5.67432303862138 -10.0673455758528 -8.71631331877275 -7.92738051847978 -2.76335807280107 -5.52392859892412 -5.58990188078447 -2.64502234892412 1.85739616914229 9.88687710328536
2.33485988270153 -2.79577061046254 -5.05594059337269 -2.92484279979359 -2.10611912120472 -9.55017658580433 -9.4317664753307 -12.080882991444 -6.61619564403187 -6.19513889659535 -9.39150997508656 -6.8414401661266 -9.04046055186879 -2.57860370982777 -5.77600284923207 -7.37224956859242 -4.38576122630726 1.47281459461559 10.1649866450917
2.58661315224387 -2.40132477500222 -2.85182335593484 -1.38954498984597 -3.41759636618874 -7.22977020957253 -8.61894180991433 -10.3131957314231 -4.30279305197976 -3.92726853110574 -8.31702759482644 -7.48241760947488 -7.81312897422097 -1.43585159995339 -3.50664284446023 -0.892137076637962 -0.54396393515847 4.22562167427757 11.630673382499
3.91598058180375 -2.85410856767134 -2.71790098710494 -2.91682982011275 -4.22747396989302 -6.86423086686568 -9.17876600785689 -11.7460896925493 -6.13596701188521 -4.77815794511275 -8.72103666825728 -7.04828810258345 -9.72476553483443 -2.27314734025435 -4.90741705460982 -1.96662306352095 -1.20354818864302 3.17562890486284 10.8742744965987
4.25721740722656 -2.31200218200684 -1.45327949523926 -2.02682304382324 -3.03986549377441 -8.83229064941406 -7.18514823913574 -10.3169574737549 -4.64678573608398 -4.56375694274902 -8.58562660217285 -6.71028709411621 -9.06347465515137 -1.61674690246582 -5.21699714660645 -2.25346755981445 -1.71498680114746 3.10339164733887 9.67699337005615
4.65000984018499 -1.9896033113653 -0.972976953333074 -1.14605549032038 -0.997295648401433 -10.0068018739874 -7.11406162435358 -9.28844669515436 -2.73992565328425 -2.60888508016413 -6.24585369283503 -3.0731051271612 -6.62459209615534 0.244783132726496 -2.80019787008112 0.345491140538996 1.55158016031439 3.82590553110296 10.9360177213495
3.22163511623036 -3.65577005039562 -2.46387361179699 -1.8775298465382 -1.51716493259777 -10.3846099246632 -10.6772925723683 -9.92387651096691 -3.60088037144054 -4.90266297947277 -6.77566407810558 -2.4414889682423 -7.33941911350597 -0.560967193950308 -3.69159577976574 -1.4106051791798 -0.361309753764761 3.76128221858631 10.2577173839916
3.83570233258334 -2.58471163836392 -0.13591059771451 0.255483063784514 -1.29771098223599 -5.5533204945651 -9.36223658648404 -10.5316720875827 -4.3817945393649 -5.35052355852994 -6.87682780352506 -2.2044378193942 -7.1795240315524 -0.987255659970369 -4.50028094378385 -2.0822225483981 -1.65264185992154 2.2513841715726 9.22639885815707
4.38509753834117 -0.448454822193494 -2.33144852031361 -1.28590484965931 -0.199671710621228 -8.03645798076283 -7.738465274464 -10.8014993320812 -4.14540764201771 -5.29153915752064 -5.35704513896595 -0.21187301982533 -3.39572616923939 -0.751263583790173 -4.23215004314076 -1.6953630100597 0.0538568843494751 1.28044608723033 9.40090182911266
3.41582241058349 -1.10534629821777 -3.39364585876465 -1.71750984191895 -0.210921859741212 -7.46475563049317 -8.37295303344727 -9.7467227935791 -3.31987342834473 -4.95397338867188 -6.4499813079834 -1.49410781860352 -6.52045593261719 -0.633838272094728 -4.928857421875 -2.85312042236328 -0.362651443481447 0.457617187499999 8.94046821594238
5.02524728775024 -0.397729206085206 -4.47030191421509 0.110897731781005 0.799536418914794 -5.91829805374146 -7.61386995315552 -9.83755044937134 -4.11127023696899 -6.30893449783325 -4.73514490127564 -1.85021524429321 -5.4316876411438 -1.2516396522522 -5.82007150650024 -4.67324380874634 -1.12374238967896 0.216931056976318 8.98943490982056
3.6712177363309 -1.9394475850192 -4.43811434832486 0.571368989077481 0.752355393496426 -7.50538844195279 -6.24515933123502 -10.3839513691989 -5.30259913531217 -4.84472865191373 -5.81607264605436 -0.920261565121738 -5.01852244463834 0.803893860903653 -4.91073245135221 -1.97539347735318 1.13566380414096 3.89510327252475 12.3080018130216
3.10568735816262 -3.37952496788719 -6.02282025597312 -0.364468357779764 0.368993022225119 -7.96404912255027 -5.99822690270164 -10.0229633071206 -3.5292365767739 -5.8715446212075 -4.82326390526512 0.884453990242697 -5.40134122154929 -0.63333966515281 -5.65378644249656 -3.20761754296043 -0.305428288199685 1.37976954200051 9.67541334845803
3.6137529373169 1.49410018920899 -5.53446044921875 -1.52552070617676 0.611295318603517 -3.7495979309082 -7.39428558349609 -10.6928295135498 -5.42418518066406 -7.76821365356445 -5.36562767028808 0.126794433593751 -3.90932312011719 -2.54529991149902 -4.88766899108887 -3.1980785369873 -3.20985641479492 -0.423939132690428 9.46275768280029
0.921539627421986 -1.655177749287 -8.91100660670887 -3.89217726100575 -1.64548460353505 -8.36196867335926 -10.1001278530468 -11.5600487362255 -4.9237381588329 -5.23677221645008 -6.62318197597157 -1.34691778529774 -5.80720106471669 -2.43075147975575 -4.10761228908192 -1.04842344630848 -1.87226644862782 1.44756730686534 11.6321872104298
3.52131567001343 -0.957504177093504 -6.11252775192261 -2.25731649398804 -0.360029125213622 -7.21626462936401 -8.60181798934936 -9.85062208175659 -2.97499265670776 -4.38473119735718 -5.26806440353393 -0.131666088104247 -3.50069608688354 -1.74228849411011 -3.14291181564331 -1.07388677597046 -1.74504461288452 0.7802716255188 10.4254361152649
3.10160285776312 -1.906390840357 -7.36797874624079 -2.59996574575251 -0.426400834863838 -7.72577064687556 -8.88557213002985 -8.56309669668024 -2.44728630239313 -4.03663604909724 -4.81622665578669 1.54030067270452 -3.21782844716853 -2.25838249379938 -3.50775116140192 -2.36852424794978 -2.64024131948298 0.175892179662529 9.9398644620722
4.20233955383301 -1.45811233520508 -6.6496940612793 -1.07495460510254 0.619558715820311 -7.09080467224121 -8.50258979797363 -7.77392539978027 -1.92596015930176 -3.64507255554199 -5.81538162231445 0.414648437499999 -5.16210517883301 -1.82965049743652 -3.42104301452637 -0.654012298583986 -2.83712921142578 -0.0446430206298842 9.42912902832031
4.32251006039706 -1.64060086337003 -5.49838322726163 -1.15807026949796 0.0736859408291899 -8.36643857088956 -7.3608137997714 -10.0691077145663 -4.68239277926358 -5.98740262118253 -8.439299288663 -2.03577107516202 -6.2829157742587 -4.1199461850253 -5.14343709078702 -2.4644400509921 -5.13317174044522 -1.1319319638339 8.9867842760953
3.44857599952004 -3.27013776085593 -5.4163818099282 -1.33978841088035 -2.4295711257241 -9.33512685082176 -5.94317815087058 -9.17904279015281 -4.21934315941551 -1.96892545006492 -6.3924731948159 -2.42486378929832 -7.18024060509422 -2.55890843651511 -5.57405087731101 -0.979143116690896 -4.13801381371238 -1.09323117516258 9.28192045905373
2.61658924276179 -3.47593814676458 -8.04484683817083 -3.40371066873724 -1.30076724832708 -9.75836116617376 -9.28334934061224 -12.0717499906367 -6.00803500955755 -8.06861240213567 -7.92048198526556 -3.01094753091985 -9.06856471841985 -4.75299770181829 -5.60815173929388 -2.31503040140325 -5.75340778177435 -3.1891148740595 7.80279415304011
-0.588272112066097 -7.47637559717352 -8.93733598535711 -4.32920076196844 -3.06352044885809 -11.9082279378718 -10.2050590688532 -12.3970318013972 -6.29213907068426 -6.51204492395575 -8.13254548853094 -2.72258569544012 -7.87841417139227 -4.0625152761286 -3.86567689722235 -0.68085100000555 -4.43776895349676 -1.33723260706121 7.51034925634211
1.08756261305376 -3.45320314927535 -8.85553736253218 -3.85998911424117 -1.92572969956831 -10.3114509062334 -10.2118606047197 -12.8431930021806 -6.36355204148726 -6.95457453294234 -7.89459986253218 -2.08424372239546 -6.49360460801558 -4.15889734788374 -4.40814966721968 -1.49331469102339 -4.62900538011031 -1.37261004014449 10.070780806108
2.09011322368275 -3.98003524433483 -8.74847549091686 -3.07741111408581 -1.79329246174206 -10.396850048412 -9.07890838276256 -12.1262583125721 -6.15185874592174 -6.87553161274303 -8.98022788654674 -3.41949027668346 -9.1975340236317 -4.66754859577526 -5.61104148517956 -2.45115417133678 -6.36903899799694 -3.5572809566151 9.58247715343128
1.47612241398204 -2.3434309612621 -8.5411619793285 -2.94130083430897 0.650856529582629 -6.78795191157948 -8.08834215510975 -9.68100687373768 -3.51658007014882 -5.30432077754628 -8.19771715510975 -2.25834032405507 -9.0036921154369 -4.63842722285878 -5.79028841365468 -3.30003115047108 -6.7831110607494 -3.95179125178944 6.46944955479015
-0.485724908655339 -4.36678074056452 -9.47961185628717 -4.28791187459772 -1.86891124898737 -11.2562250917608 -10.2856306856329 -12.6037630861456 -6.04019115621393 -6.10935733968561 -8.93627308065241 -3.00619266683405 -9.00932644063776 -5.47745845968073 -6.39887569600885 -3.70137546712702 -7.59617183858698 -5.68504665548151 5.85539485758001
0.138702574643222 -5.25861721905795 -9.42934018048373 -4.31284314068881 -1.47647648724643 -9.49411946209994 -10.439410981265 -10.6260755625638 -4.63176709088412 -5.59439831647006 -8.65303593548861 -2.2926023569974 -9.79483204754916 -5.05157643231479 -7.22339230450717 -3.52663021954623 -6.21736699017611 -3.07270604046908 10.4742681416598
2.96055719202215 -0.773299009149724 -6.26725462133234 -1.59304693395441 1.30011483972723 -7.13901022130793 -7.73696783239191 -8.81168630773371 -3.34144285375422 -5.28400686437433 -7.8695819681341 -1.9335353677923 -8.39999082738703 -3.81845167333429 -6.22044256383722 -1.3653209512884 -4.1161468332464 -2.02359274083918 12.0706193143671
2.73093439448963 -1.7897031177174 -6.61316465031017 -2.69353459965099 0.209360374103891 -7.27538655887951 -9.19237111698498 -10.507369743694 -3.94437383304943 -6.3778321612965 -6.45333646427502 -0.304660545695913 -7.19380353580822 -2.93014691959728 -4.23375486027111 -1.12193845402111 -3.23843740116466 -0.36631749760021 13.22402120937
3.28920698165894 -2.51424646377563 -6.19006776809692 -1.51076745986938 0.365891933441162 -5.79003000259399 -9.61522531509399 -9.84024477005005 -2.93849420547485 -5.10699319839478 -7.40250062942505 -1.12588167190552 -8.74376916885376 -3.62040758132935 -4.80701494216919 -1.38679933547974 -3.7653374671936 -0.39116907119751 13.3493161201477
2.94470149820501 -2.48959797078913 -5.59730594808405 -1.80924671346491 -0.476933175867256 -8.19182651693171 -10.7844302004034 -10.0251871889288 -3.93917720968073 -7.19550388509577 -5.99794452840632 0.460694616491143 -7.25156849080866 -2.8913180177862 -5.94310444051569 -2.28809421712702 -4.3656832521612 -1.73357647115534 12.3198979551142
0.921763107993385 -5.13289959647439 -9.20215161063454 -3.60619290091775 -1.92214710929177 -10.2819321892478 -9.50698979117654 -10.781770064614 -3.89462788321755 -6.53205235221169 -6.88266308524392 -1.28472264029763 -9.25751049735329 -4.01556904532693 -9.26215870597146 -2.88664753653786 -4.95690090873025 -1.80265171744607 10.398101494529
1.11456184387207 -5.79092712402344 -7.05099792480469 -2.43064804077148 -4.02416915893555 -11.3499881744385 -8.94830818176269 -11.8666831970215 -6.32130355834961 -3.4929801940918 -6.88072700500488 -0.978743743896484 -8.79710311889648 -2.74169082641601 -6.44941635131836 -0.89948387145996 -3.21490974426269 -0.784882736206054 11.6794689178467
1.81125707626343 -4.91204195022583 -6.4249680519104 -2.07745294570923 -2.61287813186646 -11.018080997467 -8.52141885757446 -11.2363560676575 -5.61852960586548 -3.37966089248657 -7.29683618545532 -1.78281145095825 -9.76685457229614 -3.61777811050415 -7.16767053604126 -1.96414308547974 -4.35172967910767 -2.21832208633423 9.62159032821655
0.335279820182105 -6.4028679154136 -8.69147074439309 -3.30428469397805 -3.59689104773782 -11.4777656815269 -9.45145952918313 -10.1628204605796 -2.95912134864114 -3.50766909339211 -5.76399958350442 -0.150539042732934 -8.2452694199302 -2.60826647498391 -8.61996615149758 -3.20436632849954 -3.90630495764993 -1.0369011185386 11.7649644591592
1.75664632970637 -4.35592920129949 -6.43449479883367 -1.94091684168035 -1.89015085046941 -10.8252514058893 -10.0903080159968 -8.67169267481023 -1.89757234399969 -4.05566293543035 -6.46026307886297 -1.43942338770086 -9.35253412073309 -3.11320001428777 -9.24076921289617 -2.11634332483465 -2.85371667688543 0.684258634393867 11.3534585779363
2.72219869440252 -3.89578989202326 -6.55724313909357 -1.9502179926092 -1.37664964849299 -10.5700586145574 -8.67379739934748 -8.81192377263849 -1.92957857305353 -2.83639124090021 -5.0469911401922 -0.0160997217351735 -7.83946588689631 -1.70162561590021 -7.8398435419256 -1.28009393865412 -1.52091386968439 1.53359052484686 12.7054249936884
3.08565916581587 -3.20250115828081 -6.08037362532182 -1.29747758345171 -0.690069059892135 -10.0134371324019 -8.52408204512163 -9.22379289106889 -2.05985627607866 -2.60922990278764 -3.11059174971147 0.593088288740677 -7.1181906266646 -1.74114976362749 -7.90073571638628 -2.90178094343706 -2.57860169844194 0.828121324018998 12.1064449743791
4.11176197745583 -2.39644343636253 -3.83013636849143 0.539627959511495 -0.568932602622294 -6.52367694161155 -6.74213702461936 -9.692822525718 -4.00350100777366 -2.41822345040061 -5.82290942452171 -0.691044876792215 -8.81466967842796 -3.18704516670921 -8.69032199166038 -3.01321513436057 -4.91395098946311 -1.86757952950218 9.42134373404763
1.9714597528631 -3.53759824579412 -6.47407018488104 -1.67747747247869 -2.49836408441717 -9.91789495294744 -7.89894925897772 -11.1013570958918 -6.54779111688787 -3.83763181513006 -7.77340947931463 -2.15946828668768 -10.0482450658625 -3.64057599847967 -7.63276922052557 -2.29470311945135 -4.18372403925115 -1.25875722711736 9.65106046850031
2.57393852580677 -2.61418136249889 -3.61765273701061 -0.212133251536976 -1.31788047443737 -8.38105949055065 -5.95777114521373 -9.03910239826549 -3.55299361835826 -1.23860534321178 -5.05167182575573 0.205288089405407 -7.90751250873912 -1.71722205768932 -6.34953864704479 -1.00162871967662 -3.17654212604869 0.125330127369274 10.5368816028942
5.09614402597601 -1.37256210500544 0.0465319806879201 3.61421424692327 0.832950895482842 -5.36872642690485 -2.17012565786188 -5.80979126149958 -0.31539314443415 -1.58281295949763 -4.96008270437067 0.704668348485772 -7.04821365529841 -1.2999684160406 -4.84673278981989 0.895485227758233 -2.02971428090876 0.75599128549749 11.5968802625483
4.05396738052368 -2.93420991897583 -0.5922833442688 1.85054388046265 -0.722757434844972 -5.77351961135864 -3.35606203079224 -7.82350931167603 -2.91775903701782 -2.00408182144165 -5.84864625930786 -0.358493900299074 -7.93511018753052 -1.96920404434204 -5.45329294204712 -0.3150616645813 -2.11041841506958 0.212703609466551 10.9893340110779
3.77191178581931 -2.66238577582619 -0.946662738106468 0.673694775321266 -1.32685263373635 -6.03319533087991 -4.72455198981545 -8.55601294257424 -3.29741270758889 -3.11356337287209 -6.47371847846291 -1.78254683234475 -8.51130659796975 -2.11772139289162 -5.94711477973244 -0.477149798653343 -2.31283552863381 -0.377742602608421 10.3046914794228
3.87676873640581 -4.26814493699507 -1.15986666245894 -0.261663766340774 -1.12262377305464 -8.11890444322066 -5.96241411729292 -9.42433962388472 -4.24150309129195 -2.4731086210771 -6.85307344956831 -4.29873690171675 -9.01625475449995 -2.50991091294722 -5.39053759141402 0.183581976457077 -2.2416804747148 0.590785650773483 11.5804306550459
2.8652567950162 -4.19287156191739 -2.03593491640958 -0.107477656277744 -2.47634362307462 -8.19078682986173 -6.07111023989591 -9.68189095583829 -3.6151013287631 -3.45418213930997 -7.27828263369474 -3.25283288088712 -9.37756394472989 -2.86582039919767 -5.55434655276212 -0.179222575100987 -2.59431313601407 -0.541780939969151 10.8898253527555
2.52298366373235 -4.88070858175104 -3.18220127279108 -0.703258401697333 -2.95289982015436 -8.4552038973028 -6.90590847188776 -10.6563261812383 -5.60259044820612 -3.68703067952936 -7.72576320821589 -3.82437313253229 -10.1440810030157 -3.20656765157526 -6.69628513509577 -1.31198490316218 -2.83702457601374 -1.42305935079401 10.4730435544794
1.37141571044922 -5.98303070068359 -4.74826850891113 -1.37337913513183 -3.80500259399414 -10.2787689208984 -6.59777488708496 -9.76137199401855 -6.45512237548828 -4.80484428405762 -8.98781814575195 -4.23210372924805 -10.5190853118896 -4.04974784851074 -5.79888381958008 -0.0355895996093736 -3.92006912231445 -1.72757949829101 9.1475664138794
1.98423871127042 -4.69275751980868 -3.22433939847079 -1.48371783169833 -3.05295649441806 -9.91642847928134 -6.39829340848056 -9.31615916165439 -4.57257357510654 -3.16739931973544 -7.7741269198331 -5.92363825711337 -10.5019444552335 -3.13996401700107 -6.2810677615079 -0.308863553133879 -2.21369448575107 -0.579310330477629 11.1650801571933
2.2284308086742 -3.27198308597912 -3.54831021915783 -0.97737592350353 -2.48138707767833 -8.19371884952892 -7.40509313236583 -11.1785001147877 -5.90393918644298 -5.38092321049083 -9.94568151127208 -6.31976026188244 -11.5408505786549 -4.52220243107189 -6.58413976322521 -0.873650490153921 -3.28135388981212 -1.14926427494396 10.4484863888134
3.47479496002197 -3.53867282867431 -1.27943744659424 0.301712608337404 -2.10569896697998 -6.23514499664306 -5.12044467926025 -8.87969722747803 -4.45153751373291 -4.24073352813721 -8.37787189483642 -5.96352138519287 -10.2414011001587 -3.83816471099853 -6.81524982452392 -1.20093860626221 -3.40388431549072 -0.601878547668456 10.0700136184692
3.3807353626598 -3.34559253345836 -1.93571857105602 -0.247177158702502 -2.64999774586071 -7.39697841297496 -4.99157146107067 -7.81616786609996 -4.57870105396617 -3.52449992786754 -8.15962794910778 -4.61600879322399 -9.73612216602672 -3.35540012012828 -5.59181407581676 -0.180658375133167 -3.1476955760609 -1.21863940845836 10.080602611195
3.32283352938565 -2.9407429781827 -1.52765322598544 0.0698752316561624 -2.36360407742587 -6.38597536954013 -4.84709025296298 -9.5152402010831 -5.65326357754794 -4.52930880459872 -8.78404475125399 -5.11791659268466 -9.54514933499423 -3.54304552945224 -5.99652148160067 -0.117853650179775 -3.06670809659091 -1.71155024441806 10.2644839200107
3.1852972984314 -4.08068056106567 -1.19119615554809 0.968511867523194 -2.28405923843384 -5.82808847427368 -4.78360910415649 -8.74379892349243 -2.59109849929809 -2.95930643081665 -6.91967363357544 -1.98438234329224 -8.73811120986938 -2.73766298294067 -5.71270914077759 -0.197995853424072 -3.52068109512329 -1.50393266677856 10.3729088783264
2.92065989754417 -4.22595989920876 -2.97091305472634 -0.275245787880639 -2.03919804312966 -7.82870114066384 -5.56285107352517 -9.81144154288552 -5.1619740746238 -3.5847150109031 -7.97187245108865 -4.2028790734031 -9.9065972588279 -3.46970951773904 -6.02382862784646 -0.414163710854272 -4.2177602074363 -2.08980381705544 9.37944590828635
3.15102234753695 -3.93699797717008 -2.04047736254605 -0.661897269162264 -2.88509329882535 -6.79148634997281 -5.04918250170621 -9.16804465380582 -4.96971472826871 -3.30715331164273 -8.14804610339078 -3.5702072056857 -10.1017471226779 -3.73847159472379 -6.98910483446988 -0.845624533566561 -4.70349463549527 -2.7132907780734 8.48251191052524
3.49817893288352 -2.66379120566628 -1.70381500937722 0.326036904074929 -2.18218186118386 -5.93328049399636 -4.93760636069558 -8.56322624900124 -6.22030594565652 -4.48871948935769 -8.9645095131614 -4.13507034995339 -9.43308785178445 -4.14677002646706 -6.92876579978249 -1.39641144492409 -4.53002884604714 -3.08186867453835 8.75984236977317
3.14192093068903 -2.89437972849066 -1.84573661630804 0.201821214502509 -2.14096748178655 -6.42168914621526 -4.80881225412542 -9.2587157422846 -5.52710830515081 -4.39304267709905 -9.12216293161566 -4.83926879709417 -10.3683463270014 -4.25043403452093 -6.70959388559515 -1.32788192575628 -4.7211295301264 -2.54002105539495 8.49024761373347
4.0631085915999 -2.16567024751143 -0.937690587477249 1.16837706999345 -1.04300674958662 -5.75505814118819 -4.46442207856612 -8.94807991548018 -5.28723701997237 -4.40328774018721 -9.27253708405928 -4.90117439790205 -10.0808924154802 -4.26887115998701 -5.7827280478044 0.118187098069626 -4.0528467611833 -2.35209641023116 9.66393008665605
4.62074783498591 -1.70011207407171 -0.365647047216243 1.80093315297907 -0.346939771825618 -4.7903735334223 -3.66048309152777 -8.50761291330511 -6.32058402841741 -5.20816871469671 -9.22634574716741 -4.84865638559515 -9.53433868234808 -3.70968696420843 -4.57458183115179 1.10889557058161 -2.71638366525823 -0.110281675512141 11.1662934129888
4.6679515838623 -0.974432945251465 -0.468472480773926 1.64694690704346 -0.148417472839355 -4.59620952606201 -4.53552532196045 -9.12386989593506 -3.25984859466553 -5.3314847946167 -8.5160551071167 -3.82597637176514 -9.85727024078369 -3.50130939483643 -7.20859050750732 -1.98023319244385 -3.84347057342529 -1.51804256439209 9.4719705581665
2.59498675086282 -3.44686238548972 -2.89975087425925 0.223631694100121 -2.02517239830711 -7.7257396437905 -6.25244824669578 -9.72379033348777 -4.9269344069741 -3.52639310143211 -7.53340070030906 -2.73811070702293 -8.73800008080222 -3.09229390404441 -4.73725240013816 0.73258288123391 -3.54247967980125 -1.28829304955222 9.53015692450784
4.35606171001087 -0.356528507579458 -0.433873401988638 1.31700016368519 0.272911800037729 -5.16178058277477 -4.26533054005016 -8.89715884815563 -4.68005298267711 -4.51948856006969 -7.9646446574818 -3.64319156299938 -8.90952037464489 -3.61380122791637 -5.03222392689098 0.347206843983042 -3.03368877064098 -0.436616169322622 10.9669225345958
2.26968706304377 -3.28253042047674 -3.51489316766912 -0.299658411199395 -1.98073255365545 -8.11865293329412 -6.47149144952947 -11.0283285314387 -5.26109372919256 -6.45173703973943 -9.01612722223455 -4.15371953790838 -7.19669782465154 -4.34362088983709 -5.18953191583807 0.0735601251775577 -4.05849515741522 -0.0472913915460751 10.213858014887
1.82404789491133 -2.32471766905351 -3.325966982408 -1.02306094603105 -1.99109378294511 -7.45642581419511 -6.7488357110457 -10.4166175408797 -5.52309909300371 -4.30605617003008 -7.79591861204668 -2.29487719969316 -7.91207232908769 -3.04921832518144 -2.80546298460527 2.15357479615645 -2.42072406248613 1.253622861342 11.0123880819841
3.95844174298373 -0.125647536191074 -1.89353465166959 0.683259018984707 -0.352753630551426 -7.40034579363736 -4.95511721697721 -9.17736147967252 -4.47802256670865 -2.61092471209439 -6.32674502459439 -1.86764430132779 -6.4991960438815 -1.77728175249967 -2.43201541033658 2.71473790082064 -1.53062724200162 2.20926381024447 12.1653432932767
3.76203188462691 -1.35661950544878 -2.31292977766557 1.1703103498979 -0.11735024885698 -6.55436768965288 -5.49364724592729 -9.21302285627885 -3.33192124800249 -3.6969820542769 -7.06097283796831 -1.00822129683061 -7.6952845139937 -2.79813256697221 -3.14959969954057 1.87688574357466 -1.81418481306596 2.16443953080611 11.5353778318925
2.72541008862582 -1.88145102587613 -2.47259940234098 0.0156303492459386 -1.41902579394254 -6.8531345280734 -5.45840682116422 -9.28089560595426 -4.70577658739957 -3.58077086535367 -8.21598280993375 -3.88274611559781 -9.34497489062223 -3.95581854906949 -4.22168768969449 0.834052666750821 -3.00147666064176 0.711202248660001 10.7920528498563
3.72236642837525 0.491025066375734 -1.45340623855591 0.84201536178589 -0.404681110382079 -5.37699975967407 -4.67712297439575 -9.44821062088013 -7.7140377998352 -4.72996225357056 -8.47885408401489 -3.84424676895141 -10.2045392036438 -3.68459215164184 -3.69286432266235 1.19090757369995 -2.37816896438598 1.79432401657105 12.5864106178284
2.10436521876942 -3.76331628452648 -4.02552140842785 -0.82104982029308 -2.79753411899913 -8.69284547458996 -7.87432397495617 -10.7030879367482 -5.36320794712413 -5.06974710117687 -9.45794595371593 -5.52743829380382 -10.6185084689747 -4.57861627231945 -5.95382035862316 -0.250163208354603 -3.04087937961925 0.317023147236217 12.0675624500621
2.02942356629805 -2.61967578367754 -3.04463687376543 -1.62462535337968 -3.21477427916093 -10.8815108819441 -6.56279101805254 -10.8262931390242 -6.07559504942461 -5.58158984617754 -8.30233684019609 -5.11682429747148 -9.32012668089433 -3.6879397912459 -4.49195781187578 0.91837391419844 -2.69596972899004 1.21364101930098 11.9396675543352
3.55330787138505 -1.04678787751631 -1.22646774812178 0.130565027757125 -1.78162064118819 -6.97648491425948 -5.85733093781905 -7.81066765351729 -1.95671715302901 -3.55920853181319 -8.69084610505537 -7.2880388693376 -10.3923365072771 -3.83556046052412 -5.40515389008955 -0.144575734571976 -2.10057510896162 1.88442740873857 13.1642588181929
4.09363680752841 -1.9408051404086 0.148859318819913 -0.173427287015048 -2.71641320315274 -5.49059838381681 -5.02049225893888 -8.58048409548673 -2.95184868899259 -3.86103409853849 -7.93206376162442 -6.10106820193204 -9.87185448733243 -2.83692711916837 -4.96097725954923 0.333099660006436 -1.08734482851895 3.38414984616366 13.4714496699246
4.58577097112482 -3.11662923639471 -0.184868448430841 0.105393773859198 -2.10133039301092 -7.001923196966 -3.77641736810858 -8.47140180414373 -4.35939466303045 -2.95738660638983 -7.93478261774236 -5.74376546686346 -8.82893430536443 -2.96324979608709 -4.17284070795233 1.03278482610529 -0.580813043767755 3.58361662084406 13.9439729517156
4.06350305730646 -3.96338674371893 -0.451084345037287 -0.588846414739436 -3.84727689569647 -6.49077436273748 -4.99045202081854 -8.82613202875311 -3.75440618341619 -3.12855550592596 -8.5938722783869 -7.50016233270819 -9.83272954767401 -3.49755689447576 -4.67007848566229 0.599647313898259 -1.24221059625799 1.6379506891424 11.9189594095403
3.1569709257646 -3.85173802809282 -1.35910993055864 -1.33844953016801 -3.77743726210161 -9.0290527863936 -5.17844014601274 -8.66172986464067 -3.41289143995805 -3.16961293654008 -8.69378095106645 -7.81896214918657 -10.6031971497969 -4.25450330214067 -6.27590947584672 -0.942890219254927 -2.06134229139848 1.67001337571578 11.9711703733964
2.66195433356545 -5.29996926567771 -2.64445168755271 -1.46543557427146 -4.0606237151406 -6.85493714592674 -6.56901604912498 -11.4996381499551 -9.15707261345603 -6.86785561821678 -11.7081990935586 -8.59275300286033 -13.4891858794472 -6.19566781304099 -8.30450303337791 -2.38747842095115 -4.29674966118553 -0.786839077689432 10.2132572434165
4.9263860615817 -2.93797093304721 0.142267409237949 1.32165927019986 -1.55790310772982 -4.6854360667142 -3.72871189984408 -8.44147091778842 -5.68523198041049 -4.15860539349643 -9.78626423749057 -7.60866337689486 -11.9546697703275 -4.51309948834506 -7.47829037579623 -1.76267796429721 -2.55170040997592 0.846872511777011 11.3232137593356
3.94246947548606 -2.85363304831765 -0.196871878884057 -0.0700446388938225 -3.38349831321023 -5.01779282309792 -4.2811900398948 -9.30837547995828 -6.2202597878196 -6.29984009482644 -11.3763991615989 -8.33542931296609 -12.7250529549339 -5.83064949729226 -7.09964478232644 -1.8871413490989 -3.62453568198464 0.118021843650123 11.5140532233498
3.21296854886142 -2.57949093905362 -1.30278615084561 -0.605449953946199 -2.84001950350675 -5.30658177462491 -5.58931187716397 -10.9780066403476 -9.14052609530362 -6.15940884676846 -10.9913447293368 -7.86095837679776 -11.954582491788 -5.74435071078214 -7.37892560091885 -1.83809689608487 -3.92118481722745 0.449529370394622 10.301617344943
1.55939215746793 -2.14108162793246 -1.93260842236606 -2.64944725903598 -4.3208873835477 -6.04704361828891 -7.03951149853793 -11.5272014704618 -7.83066063794223 -6.23497849377719 -11.4123447504911 -8.98624497326938 -13.0523288813504 -5.98703843030063 -6.45147019299594 -1.16085129651156 -3.01371079358188 -0.654921349612149 10.2407419118014
3.88492418635975 -0.923111664165152 -0.0149276126514799 0.507100356708872 -2.87892030369152 -3.85646127354015 -4.54407952915539 -9.53839944492687 -8.29981683384289 -6.76910470615734 -11.3356177676808 -8.80611680637707 -12.1417319644581 -5.59523080479015 -5.99832605015148 -0.814797150004996 -2.54157708774914 0.266297591816294 10.3862135540355
5.54656217748468 0.227869016473942 2.25134084874933 1.69502447301691 -2.60577203577215 -1.9488392049616 -1.4736423665827 -6.70113183801825 -4.20398141687567 -3.77214433496649 -9.08818246668035 -7.91615106409246 -11.0121746236628 -3.60860254114325 -4.94801523035223 0.528081876581364 -0.59247209375555 1.38443563634699 12.7752542322332
6.6045336116444 -0.359835208546031 2.29671424518932 3.01617187153209 -0.424807132374156 -2.33235794414173 -2.1281209598888 -7.34169823039662 -4.98304039348255 -3.49866730083119 -8.69150024760853 -10.8441701542247 -10.8988576542247 -4.39113289226185 -3.24197250713001 1.82435935627331 -1.48146110881459 1.47566550861706 11.4904875148426
3.69786650917747 -1.92183869101784 0.347953865744852 -0.172958304665304 -3.08295243003151 -4.08211510398171 -3.96669190146706 -9.29985230185769 -7.98237602927468 -4.52398102500222 -8.53630058982155 -9.7487696907737 -9.97675888755105 -4.04988854148171 -3.44474594809792 1.40871627114036 -1.7937144539573 0.397684166648173 12.4139996268533
2.8801684813066 -1.87005086378618 -1.58950658278032 -1.34122891859575 -2.96654172377153 -6.16460652784868 -6.52994389967485 -10.8390831513838 -5.85138745741411 -6.47371526197954 -10.6639732881026 -6.31429906324907 -12.0998196168379 -5.16940160231157 -5.62676091627641 -0.414377646012738 -2.41711850599809 0.344941659407183 11.8971524672075
2.33626945669001 -3.58513252084905 -3.54043571298773 -2.56187049692327 -3.28668586557562 -7.61270706003362 -7.90562240427191 -12.2408961469477 -8.07268516367132 -5.7957648450678 -10.1653632337397 -8.09988967722112 -11.7446383649653 -5.01631156747991 -6.09242812936956 -0.951486509496515 -3.02103225534612 0.503711778467352 12.030454713648
1.90865413492376 -4.37701328450983 -2.81322773153132 -1.13322933370417 -4.26841457540339 -7.98548420125788 -5.79641063863581 -10.7095175569708 -9.14175136739557 -6.16397197896784 -10.4483462160284 -7.30638225728815 -12.0575419252569 -5.4039831941778 -4.88113887960261 0.337315481359308 -2.45841701680964 -1.22620113546198 11.3696116620844
2.494803610715 -3.61407929333773 -1.94602852734652 -1.00296669873324 -3.89751320752231 -6.60824280652133 -6.04553299817172 -10.4596584406766 -7.20516663464633 -5.12936669262973 -10.4461906519803 -8.05911713513461 -12.5092304316434 -5.73416787060824 -7.72123604687777 -2.1469085780057 -3.51257592114535 -0.367443856326016 10.3566438588229
0.866571452400901 -6.37753674767234 -4.8373908736489 -2.53191754601218 -5.35457989952781 -9.74854466698386 -8.80062291405418 -13.1407165267251 -7.62095448754051 -7.63314626000144 -11.0060825087807 -6.22707936547019 -11.4493999221108 -5.20449635765769 -7.0279712416909 -1.5396728255532 -3.14348981163718 0.636873271248557 11.2391739151695
1.90313965190541 -5.49812072407116 -3.68483680378307 -1.56369537006725 -4.52528518329967 -8.69056266437877 -5.93005698810924 -10.4734110225331 -9.86950248371471 -6.7704386104237 -11.4002909053456 -8.72052520405163 -11.899571834911 -5.77541679035534 -7.29519218098034 -1.59718650471081 -3.59955161701549 0.318230212818492 10.4702010761608
2.17250934080644 -3.99825558228926 -2.34294590516524 -1.99305614991621 -4.853476376967 -7.28494152589278 -6.05814823670821 -10.8290794806047 -8.36305126710371 -5.18750271363692 -10.1835277990861 -9.36707005067305 -12.2240951971574 -5.08796581788496 -6.85177883668379 -1.23749622865157 -3.51080021424727 -0.236861081556839 11.2421456857161
2.64549805901267 -0.889242388985373 -0.5298921845176 -2.07608816840432 -4.57589743354104 -3.9383394501426 -5.43706724860451 -10.0375444672324 -7.33651755072854 -5.54776976325295 -10.8494913361289 -11.8421003601768 -13.1909734986045 -6.3011438629844 -7.41013739325783 -2.12396834113381 -3.6862470886924 -0.228632190010764 10.5309598662637
1.99575750177557 -1.16670282537287 -1.70306070501154 -4.1752496545965 -5.29191835576838 -4.92113359624689 -6.95532282049006 -10.6236844843084 -6.31905611211603 -5.21270044500178 -10.6689000909979 -9.93710573369806 -12.2469030206854 -5.62514742070978 -6.41692789251154 -1.20546587163752 -2.93840273076838 -0.0851121729070492 10.3746923620051
0.791301545229825 -1.07538622942838 -2.26451701250943 -4.60709208575162 -5.43745249834928 -5.48956507769498 -7.0938550862399 -11.4661104115573 -7.4164926442233 -5.78706378069791 -11.4941541585055 -10.2070810231296 -13.3467504414645 -6.42330378619107 -7.29239672747525 -2.05964106646451 -4.05383700457486 -0.737817946347324 8.88227635296908
1.04786449779164 -2.902821003307 -1.8030781139027 -3.34864848743786 -6.61441463123668 -6.47462314258922 -6.38546794544567 -10.6060146678578 -6.1619591106068 -5.65702479969372 -11.5276722301136 -9.10742801319469 -12.7104496348988 -5.80179065357555 -6.68706172596325 -1.31360095630993 -2.96350330005993 -0.413889347423208 10.34939438213
0.955234753001822 -1.32458473552357 -2.09027267802845 -3.01440788615833 -5.88606239665638 -6.79489685405384 -6.59745766032826 -11.717700732838 -8.78904320109974 -6.40674377788197 -11.359245074879 -9.51644874919544 -12.3504541050304 -5.42780853618275 -6.23391510356556 -0.700078738819467 -3.34709335673939 -0.519767535816538 9.32243083607067
1.0878756869923 -2.44442335475575 -2.09978071559559 -2.91404882777821 -6.17744032252919 -7.17436567653309 -6.20274511684071 -11.4992939602245 -9.21271482814442 -5.84272161830555 -10.028899825703 -12.7255512844432 -11.963843978535 -5.69720236171376 -5.71703115810048 -0.170621551166882 -3.85583082545887 -1.67065016139637 8.71876844059337
1.41903725537387 -0.897380438717928 -2.06471594897183 -3.87462576952847 -5.70045813647183 -6.23260268298062 -6.68727454272183 -10.8599048527804 -7.55046233263883 -4.30600318041715 -8.84089049425992 -8.47072943774137 -10.3992725285617 -3.89341315356168 -4.1699443730441 1.09400406750766 -1.58332404223355 -0.287583914670076 10.8705925074491
2.12613805424083 -0.3006216656078 -1.34668413509022 -2.00878206599842 -4.67450968135487 -5.53933969844471 -6.00358263362538 -10.7054220806469 -7.5210863720287 -4.05870119441639 -8.68975511897694 -8.41542688716542 -10.4161707531322 -4.08529726375233 -4.61683908809315 1.10359319340099 -1.81654611934315 -0.169279731403698 11.0666602481495
2.91834440231323 0.351919078826903 -1.11590776443482 -1.9570294380188 -4.1412220954895 -5.00082025527954 -5.39550218582153 -9.72463235855103 -8.27458581924439 -4.78238306045532 -8.88764581680298 -8.94688425064087 -11.3832856178284 -4.33549699783325 -5.41498003005982 -0.235805606842042 -2.84080324172974 -1.11540231704712 9.83181180953979
3.07066116333008 0.202846145629884 -1.51750030517578 -0.726852798461913 -3.68717231750488 -5.28910865783691 -5.90209617614746 -10.8208316802979 -8.81824722290039 -5.37429275512695 -10.2854370117187 -8.96192970275879 -11.5424942016602 -4.81549301147461 -5.81187477111816 -0.549431228637694 -2.78393783569336 -0.942415618896483 10.2620454788208
3.37252544923262 0.780368085341021 -0.716076616807417 -1.28272128538652 -4.23272014097734 -4.46547198729082 -4.87934375242753 -10.174746279283 -8.3398082299666 -5.09877086119218 -9.78845477537675 -10.0206706567244 -12.0304439111189 -4.86653781370683 -5.50924945311113 -0.361935381455854 -2.82055736021562 -0.927662615342573 10.1955368475481
3.35343366969715 0.298196853290904 -0.719190536845815 -1.303953110088 -4.07107919346203 -5.21239274631847 -5.01087754856457 -9.83529847751964 -9.39947694431652 -5.70051950107921 -10.7630462039601 -9.13728135715832 -12.8375014651905 -5.60297387729992 -7.45910066257824 -2.29880326877941 -4.11136621128429 -1.77330201755871 9.31105715144764
2.74879883852872 0.0251641186800882 -1.07270766171542 -1.99228812131015 -4.56434393796054 -5.22028113278476 -5.10371542843905 -10.2131362048062 -7.80002547177401 -5.19166327389804 -10.1685538378629 -9.27766943844882 -12.6700472918424 -5.46142149838534 -7.01348067196933 -1.58674574765292 -4.55256033810702 -1.99770499142733 8.26828335848722
3.36616100831465 0.966539044813675 0.379787106947465 -1.51524577574297 -3.6916221185164 -3.35043750242754 -3.80201564268632 -9.05421672300859 -8.55713115171953 -5.63387523130937 -10.7502902551131 -9.71222529844804 -13.0571578546004 -5.98222766356035 -7.07925639586015 -1.5925181909041 -4.07588992552324 -1.91304812864824 9.73907055421309
3.38696748560125 -0.215256864374336 -0.338170224970039 -1.55651395971125 -4.09886663610285 -4.75155180150812 -4.95905035192316 -9.49773328954523 -8.47090643102473 -4.76597517186945 -10.2990085428411 -11.2203609293157 -13.3955013101751 -5.7405521219427 -7.8841945474798 -2.20033949071711 -4.17229383642023 -2.19629018956965 9.01777631586248
3.68006671558727 -0.0604785572398789 -0.111006129871715 -0.42872463573109 -3.68905674327504 -3.82374607432972 -5.01491009105336 -10.0028175007213 -8.65432010997425 -4.78650318492543 -9.63788257945668 -9.33674656261097 -12.4152873646129 -5.33820949901234 -6.55863987315785 -1.27190243114125 -3.95654331554066 -1.18688618053089 9.3562857020985
3.23243357051502 -0.702995048869742 -1.06291936527599 -2.28839276920666 -3.88769696842541 -4.83447049747814 -5.72710012089123 -10.615295158733 -9.03893636356701 -5.76381658207287 -10.4383008350026 -8.59389470707287 -12.2463090289723 -5.26104329716076 -6.81005643497814 -1.39805577885021 -4.22278188358654 -1.97654317509044 9.10300566066395
4.0939999146895 -0.397326417402788 -0.172463365034623 -0.980437226728959 -3.46395773454146 -4.09189886613326 -4.35464376969771 -9.7567948774858 -8.11125654740767 -4.78236288590865 -9.46598143144087 -7.91923994584517 -11.250435777144 -4.36302465959029 -5.83889479203658 -0.426392503218217 -3.32606977982955 -0.837199159102006 10.8795500321822
3.51702037291093 -0.62090191407637 -0.899699063734573 -0.786105008558792 -3.06716999574141 -4.38904842896895 -4.88026318116621 -9.50857433839278 -9.3698280767961 -5.756064267592 -10.2827366308732 -10.7596939520402 -12.9368542151018 -5.4956825689836 -7.40542301698164 -1.92972263856367 -4.36971363587813 -1.06594547791914 8.89317813353105
3.67823647585782 -0.142760762301357 -0.172124394503506 -1.24842787655917 -3.97476149472323 -4.38812781247226 -4.37075758847323 -9.75932646664706 -8.27610922726718 -4.3824744311246 -8.58340025815097 -10.4528060046109 -11.4637789812955 -4.38469267758456 -4.95567274960604 0.099903574856846 -3.28898573788729 -0.400117405978115 10.3241248044101
3.87500507181341 0.264245336705986 -0.684422189539131 -0.37872379476374 -2.4496561830694 -4.33935802633112 -4.87710064107722 -10.0096194093878 -7.98622959310358 -5.22884433919733 -10.6608721559698 -10.0538851564581 -12.6095568483526 -6.05646007711237 -7.49312656575983 -2.04597347432917 -5.51950138265437 -1.60566967183894 8.48478252237493
3.50972004803744 -0.225086012753572 -0.893531599911775 -1.88470057574185 -3.53452090350064 -4.20407275286588 -5.35490206805142 -10.343772688779 -9.04136637774381 -7.17229441729459 -12.2344358357516 -11.4607770833102 -13.5492475422946 -7.63831500140103 -8.50212077227506 -2.97637919512662 -5.65679911700162 -2.07198886004361 7.34963150891391
3.56900967684659 -0.132740124789152 -1.13335619839755 -1.09740458401767 -3.04727755459872 -5.38038454922763 -4.76596461209384 -9.40482149991122 -6.72273837002841 -5.79252253445712 -11.3585816470059 -8.94980441006747 -12.5279255953702 -6.28681765469638 -6.61806498440829 -1.41315852078525 -4.87261401089755 -0.952636822787198 9.33455266085538
4.18426700071855 -0.103291554884478 -1.13602356477217 -0.676203771071002 -1.99355415864424 -4.66182617707686 -5.76164536042647 -9.92751411958174 -5.57337669892745 -5.26992706819014 -10.2723989920183 -6.9674692587419 -12.0424089865251 -4.971125646071 -6.88682083650069 -1.31800751252608 -4.42913727326827 -0.231579823927447 10.1725930734114
2.56611282175237 -1.28800171071833 -1.65228431875056 -2.32760208303278 -4.1372143572027 -5.5178410356695 -6.00583236867731 -10.1723820512945 -5.85486190969294 -4.61191147023981 -9.85285537893122 -8.13717621023005 -11.2881028001959 -4.77094810659235 -6.09047477895563 -0.806474382227119 -3.64599579030817 -0.247884446924385 11.4334042722529
2.44797663255171 -0.742054419084027 -2.80098195509477 -3.92229886488481 -3.54446835951371 -5.99734731154008 -7.57664342360063 -11.8095688386397 -6.57043500380082 -5.98784871534868 -11.1971096559004 -10.3171619935469 -12.3039269013838 -6.20385404066606 -6.94017072157426 -1.97610135511918 -4.84892697767778 -1.26067395643754 11.0950265364213
3.24150695800781 -0.564811325073244 -0.96717987060547 -1.15321311950684 -3.56254920959473 -4.93914947509766 -5.10617980957031 -10.458190536499 -7.61048278808594 -5.32119140625 -10.8457180023193 -9.27915725708008 -12.2789207458496 -5.88819465637207 -5.76034698486328 -0.318711853027345 -3.81609687805176 -0.508309936523439 9.94708766937256
3.27976388931274 -0.58085470199585 -1.21292333602905 -1.22538595199585 -3.20396642684937 -5.04269437789917 -5.69085912704468 -10.1697943687439 -6.1343768119812 -6.12097578048706 -11.8157084465027 -9.70570020675659 -12.8203909873962 -6.33586721420288 -6.27759771347046 -1.09915952682495 -4.04980878829956 -0.852558422088624 9.6658579826355
3.30588071129539 0.0290080764076919 -1.27218706824563 -1.48161204077981 -3.60901339270852 -4.81309206702493 -5.78315241553567 -10.6522987625816 -7.98149378516457 -6.04168398597024 -11.7088630936363 -9.39515001990578 -13.467045619271 -6.5413273117759 -8.19026835181496 -2.47505076148293 -4.84577257849953 -1.67812807776711 9.66950814507224
3.02957227880304 -0.36965486353094 -1.71601983850653 -1.79065629785711 -4.08331987207586 -5.10756608789617 -6.1738636190241 -11.1248275930231 -9.06830903833563 -6.81993219202215 -12.0842716390436 -13.0217506582087 -13.4649460012263 -7.45058938806707 -7.86121484583074 -2.23847505396063 -5.02340051477606 -3.13554117029364 8.5742242639715
4.65273021351208 -0.723918689380991 0.894708858836783 -0.276254428516733 -3.73131729472767 -3.21163154948841 -2.89831901897083 -7.02057243693958 -4.68104149211537 -3.31803108562123 -9.37834526408802 -12.8240010868419 -11.4584272037853 -4.60841347087513 -4.48398186076771 0.422470318187369 -2.3054273258556 1.33533309589733 12.0498149264943
3.9650091604753 0.569982953505082 0.770737119154496 -0.767375521226363 -3.82034068541093 -3.2174277825789 -3.33216243223711 -8.42765765623613 -8.15113025145097 -4.30242686705156 -8.30449061827226 -14.2387595696883 -10.4117160363631 -4.70993953184648 -4.19069629149003 0.577532239393754 -2.84676509336992 0.737646527723832 11.2187838034196
3.72156157060103 -0.0900991960005335 0.38076223893599 -1.04405389265581 -4.89921174482866 -3.1098784013228 -3.8332499070601 -9.12364755110307 -8.74278817610307 -4.90785394148393 -9.0856913133101 -12.6213739915328 -11.162486891313 -5.02414880232378 -4.44958672956987 0.924417634443802 -3.23251710371538 -0.83499703840776 9.75524820847945
4.26967291398482 1.50202326341109 0.740268273787066 -1.01038022474809 -3.15517468885942 -2.41742749647661 -3.13385053114457 -8.42670293287797 -7.53271718458696 -4.28270574049516 -9.2997631593184 -13.5684837861495 -11.6728043122725 -5.45530744032426 -5.40480466322465 -0.121420340104535 -3.33321805433793 0.228000207380816 9.91874651475386
4.05900780070912 0.277814067493786 0.703921474109997 -1.07053836475719 -3.71140559803356 -2.85854228626598 -3.87211497913707 -8.45077594410289 -7.45107349048961 -4.21187480579723 -9.73383601795543 -9.93628581653942 -12.0161579478871 -5.30030330311168 -6.01605685840953 -0.592417560924183 -3.58800777088512 -0.239275776256214 10.8294383655895
4.33769621415572 0.486247201399369 0.979691644148392 -0.580147604508834 -3.21070752577348 -3.30457959608598 -2.80642972425981 -7.97636113600297 -5.49108396009965 -3.81407437758012 -9.25273595289751 -7.34216008619829 -11.7266167207198 -4.52695165113969 -4.87497792677446 0.39733995957808 -2.56147847609087 0.61802973313765 10.4453612761064
4.87327183810147 0.522570506009188 0.488816157254305 -0.548512562838468 -2.58270941647616 -3.41954718503085 -3.57714949521151 -8.86008749875155 -6.33563147458163 -4.15589247616855 -8.85413657101718 -8.0406905260953 -9.0091029253873 -3.9894324389371 -4.11170874508944 0.903794184598055 -2.07880316647616 1.65641488161954 11.3062685879794
4.89901463768699 -1.31092913367532 1.06356732628562 0.229182408072731 -3.71383173682473 -3.00635416724465 -3.31456835486672 -8.39117319800637 -8.37260134436868 -5.63621790625832 -10.5149086258628 -6.79215510108254 -11.123015239022 -4.80324251868508 -4.41812975623391 0.624995396353981 -1.74539454200051 2.92698590538718 10.894297764518
3.07475049278953 -3.47804682471535 -0.536007334969259 -1.87915461280129 -5.48379938819192 -5.39646189429543 -5.65614931800149 -9.10922663428567 -4.0994629166343 -3.97762339331887 -8.72892801978371 -4.66435854651711 -8.84594576575539 -3.01686518409035 -3.6442741654136 1.61404568932273 -1.20951311805031 1.60616071007469 11.0387140013955
1.35715838345615 -4.8061163815585 -2.09805134859952 -2.98271969881925 -6.7494757565585 -6.72772053805264 -6.27791050997647 -11.2122042569247 -6.98943547335538 -6.94293622103604 -10.8659537228671 -5.80167988863858 -10.8290121945468 -4.87464551058682 -3.89968709078702 0.791217526522551 -3.24364689913663 -0.728170672329988 9.13065405758945
2.36792241876775 -4.45357073003596 -1.19955576116389 -1.38731897527521 -5.0107663934881 -6.32091272527521 -5.3558820551092 -9.94964540654963 -5.6628660028631 -4.33843362981623 -9.37182748967951 -5.15783632451838 -9.14333284551447 -4.01757181340998 -4.33240831548517 0.910439127141778 -2.11652887517756 1.08800184076483 10.2664190465754
3.08768013173884 -2.10333320444281 -0.450508802587336 -1.0517089063471 -5.01341125314886 -5.39763328378851 -4.76903602426702 -9.27666732614691 -5.61716529672796 -3.39863082712347 -8.80124542062933 -7.05089065378363 -10.4654338056391 -3.93695327585394 -5.09860297983343 0.362813264673406 -1.98029014414007 1.21791961843317 9.88527324849909
1.92812605771152 -4.06537751284512 -1.98977212038907 -2.11043290224942 -6.03210763064298 -7.19349793520841 -6.82009820071134 -11.2634613904086 -7.08269814577969 -5.08797577944669 -9.25020913210782 -8.18946961489591 -9.94765786257657 -4.34616211977872 -4.94779709902677 0.454605778780852 -3.09675721255216 0.284107884493743 10.9130618182096
1.7970067284324 -3.85617434761741 -2.28459536812522 -3.22913539192893 -6.39595782540061 -7.1116961219094 -7.74776637337424 -10.6465586402199 -6.51368701241233 -5.0579680182717 -9.04972636482932 -3.89015185616233 -8.30266177437522 -3.38531482002952 -3.93010890267112 1.41873181082986 -2.15541255257346 0.900457503578881 11.7064358017661
2.61815591291948 -5.11352781815962 -0.622292085127398 -0.757658524946734 -6.19267515702681 -5.71693853898482 -4.17266134782271 -8.49305395646529 -5.0117078260942 -3.45558599992232 -8.3340726332231 -4.33817343278365 -9.50405745072798 -2.84082464738326 -4.10504774613814 1.2676119370894 -2.02089361710982 0.708920912309125 11.2403673692183
1.73433802344582 -6.06922223351219 -1.76731755516746 -2.08374669335105 -6.55737950585105 -7.67836262963035 -5.53310467980125 -9.83291508934715 -5.22094800255515 -3.80655553124168 -8.96769978783347 -6.03759457848289 -9.25905873558738 -3.30465199730613 -4.26221349022605 1.25499842383645 -2.98467900536277 1.01514361121438 11.5503208420493
1.07691816850142 -4.0880236192183 -2.96968598799272 -2.54310365156694 -6.70977540449663 -7.78141923384233 -6.88505692915483 -11.6346201463179 -7.47951264814897 -5.99907632307573 -9.87963624434038 -5.08637185530229 -9.96367593245073 -4.38132424788041 -4.9198393388228 0.0747304396195858 -4.72195573286577 -1.04864449934526 10.6954551176591
1.56726944663308 -5.68621909401633 -2.41679847023704 -1.89022528908469 -6.31823622963645 -7.3286732413552 -6.3038986899636 -11.0314816214822 -6.75564276955344 -5.78728759072044 -9.89769065163352 -5.32363974831321 -9.31349837563254 -4.07347380898215 -5.26176917336204 0.457732321999291 -3.64026915810325 -0.428753731467506 10.1792069695213
2.39927093332464 -4.3155575578863 -1.81204422170466 -1.45017631704157 -5.13514717275446 -7.43293579274958 -6.20112617666071 -11.6070900743658 -8.65085228139704 -6.48594291860407 -10.5148278062994 -5.59003265554255 -9.81730468923395 -4.66031845266169 -5.84437759572809 -0.443056184595282 -4.26116188222712 0.055269163305109 9.10786144083196
2.75604412772439 -4.96708133003929 -1.08046366951682 -0.847456238486551 -5.8489935614846 -6.8760874488137 -4.50695445320823 -9.47663714668968 -5.54213359139182 -3.75421740792014 -8.3038275458596 -3.93632151863792 -8.67488696358421 -2.47946574471214 -3.44296099922874 1.97786877372048 -1.65079142830589 1.87218830802224 11.7149431488731
2.23511098514904 -4.91936899531971 -1.61295915950428 -0.483150733600962 -5.17811609614979 -7.31068254817616 -5.0630800854076 -9.79713083614002 -7.39496065486561 -3.35554529536854 -7.43679071773182 -1.91902757991444 -8.35731912959706 -1.86093927730213 -3.69895387996327 1.78903173099865 -1.34308267940174 1.80276082645763 12.2547228206288
0.446313407204368 -6.20602080605247 -2.42200896523216 -2.72506758949973 -8.46249434731223 -7.64212081215598 -5.65704772255637 -9.88678023598411 -10.6677956321023 -5.13358161232688 -8.65886351845481 -3.06124541542747 -8.88287207863548 -3.02965972206809 -4.70954367897727 0.592654731056907 -1.75011489174583 0.958339240334251 11.5393061897971
2.00772774436257 -5.04860961220481 -1.63997161171653 -1.81215560219504 -7.2009819724343 -7.68627822182395 -5.11244857094504 -9.21491133949973 -9.02838790199973 -3.9199761130593 -6.82581794045188 -0.875630257346412 -6.42587744972922 -1.2179554679177 -3.71851813576438 1.84822380759499 -0.579174874045631 2.36553299643777 12.4218117020347
1.15864803140814 -5.65730808431452 -2.43337009603327 -2.11944912130182 -7.2542834108526 -8.25423191243952 -5.50899837667292 -8.94025753194635 -7.79500339681452 -3.18389461690729 -6.73753688985651 -1.16881321126764 -6.62120960408991 -1.25313709432428 -3.28537891561335 2.27047588174993 -0.568595392053776 2.97624446695501 12.9131250554865
1.58933245051991 -4.40903104435314 -2.67601216923107 -2.68241513859142 -6.26003087650646 -7.75046170841564 -7.12068952213634 -11.0973359454762 -6.34274304996837 -4.44985784183849 -7.52153600345958 -2.33661283146251 -8.04774106632579 -1.91482556949962 -3.38908399235119 2.14971910823475 -0.81284726749767 2.19862924922596 13.7751368175853
1.25107476494529 -4.54019453742287 -2.51530745246194 -3.30266669013283 -5.83005049445412 -7.70773985602639 -8.68881705024026 -12.0253134033897 -7.28482153632424 -7.4182825348594 -9.94250967719338 -6.39069082953713 -8.17883017279885 -2.15851500251076 -2.55860808112405 2.83681008599021 -0.404297854683616 2.75669762871482 13.9416289069436
1.48650858618996 -5.31852795860984 -2.93848492882469 -2.31404568932273 -6.10842206261375 -7.63623311302879 -6.36135937950828 -11.2483222701333 -8.65419270775535 -6.86085202477195 -9.68352772972801 -7.08383824608543 -8.25673177025535 -2.55694272301414 -2.58744504235008 2.79946634986184 -1.48409154198387 1.66775057532571 12.2003967545249
3.94500439383767 -2.55510527870872 -0.295000145652079 -1.00735480568626 -6.17833525917747 -4.67885024330833 -3.18242270729759 -7.29376990578391 -7.13920027992942 -3.36723716042259 -7.84663588783958 -7.81563765785911 -8.59686858437278 -2.63408286354759 -2.82306105873802 2.33913223960183 -1.44240767739036 2.16838829734109 12.9466041825034
2.91457002813166 -3.4527719671076 -0.51481229608709 -1.05075818842107 -6.00954992120916 -5.94140035455877 -3.366718118841 -7.78528196161443 -8.00058538263494 -3.27816945856268 -6.90340978449041 -7.45533162897283 -7.66708928888494 -2.03031904047186 -1.6501424962824 3.35560815984553 -0.950679605657403 1.99027078801936 12.9245859926397
2.27957972613248 -2.93468800458041 -1.13925877484408 -2.63462963971225 -6.52185955914584 -5.53961888226596 -5.32492962750522 -9.9540208903226 -3.71136227521029 -5.57912770184604 -7.7649454203519 -3.24008503827182 -8.58258000287143 -2.99635449322787 -4.53743687543002 0.566834059628572 -1.66183224591342 3.20456751910123 13.8870440396396
1.9912824977528 -4.934510196339 -1.00776192058217 -2.15618225444447 -6.76602646220814 -6.89794823039662 -4.30065246928822 -8.12494751323353 -3.08664032329213 -4.69972130168568 -8.50524612773549 -4.49025055278431 -8.80561157573353 -2.7859677921642 -2.94271370280873 2.33015540729869 -1.02119919170033 2.76359466205944 13.5286803592335
1.83894585696134 -5.14111853512851 -1.41060210141269 -3.08172751339999 -7.4437651720914 -6.70598364743319 -5.20803213986483 -9.57035017880526 -4.58416510495272 -4.97642851742831 -8.42989111813632 -4.19230795773593 -9.48739005002108 -3.3129057970914 -4.64518881711093 0.567287913235752 -1.42248679074374 2.92177628603849 14.2154421719638
1.63850601369684 -4.71205131357366 -1.12955276315862 -2.66898338144476 -7.45768920725042 -6.51578323190862 -5.13704673593694 -9.35298721140081 -3.15965835397894 -4.82229034250433 -8.04332725351507 -3.44219772165472 -8.37050620859319 -3.04449836557562 -4.97890083139593 0.244463044946844 -1.32124702280218 3.24545200521296 13.6437979524786
2.48086588599465 -4.37733037255027 -0.544807026603007 -2.39114148400047 -8.03235585472801 -5.86405141136863 -3.49619633934715 -7.46395451805808 -5.40749127648094 -4.57082898400047 -8.50556332848289 -4.77748830101707 -8.72639806053855 -2.67452962181785 -3.33201176903465 1.93358271338723 -0.637647221305155 2.94711535193703 14.7161688111045
2.83890395597978 -4.32604546113448 -0.124011464552446 -1.77529091401534 -7.68343109651045 -5.73002571626143 -4.36907906098799 -8.60603088899092 -5.37652725739913 -3.58259338899092 -7.23405403657393 -6.83599228425459 -7.65928597016768 -2.24022812409834 -1.89297432465987 2.97692351774736 0.348541788621382 3.97307734922929 15.5909195466475
2.37963436300104 -5.18591930216009 -1.19068576639349 -2.04964687174017 -6.19344951456243 -7.09536029642279 -4.75611163919622 -9.0262112790888 -4.90863658731634 -4.1935925657099 -8.11225368326361 -3.07469417398626 -8.10114147012884 -2.38304950540716 -2.57299663370306 2.45185039693659 -0.711248892003841 3.50839946920221 14.8340201204473
2.56007658351551 -3.76516450535167 -1.04605592380871 -2.17986405979503 -6.63986695896496 -5.50488961826671 -5.62097848545421 -9.63035691868175 -3.33095849644054 -4.31726754795421 -7.52309907566417 -1.72308839451183 -7.63269723545421 -2.03877557407726 -2.4503585208546 2.86963926662098 -0.216118942607533 3.84904466975819 15.020892013203
-0.3914794921875 -6.51807403564453 -4.08845329284668 -4.45204925537109 -9.13412284851074 -9.19264030456543 -7.69267272949219 -11.0238418579102 -4.66853332519531 -4.45103645324707 -6.9512825012207 -1.40365600585938 -6.77629089355469 -1.82588386535645 -1.76678848266602 3.3219165802002 -0.495082855224609 2.97549438476562 13.836368560791
-0.998057972301137 -7.64180911671032 -4.49038661609996 -5.41084636341442 -12.1039635051381 -9.03774799000133 -7.63295329700817 -11.5811306346547 -6.16550983082164 -5.82241214405407 -9.14420093189586 -3.41565097462047 -9.0759598125111 -3.73057902943004 -4.32392657886852 0.894970286976207 -2.30318225513805 1.62666546214711 12.9891422878612
-0.272492044622247 -8.26300679987127 -3.31648504083807 -4.88254987543279 -9.76907026117498 -8.77371274774725 -6.05492650812322 -9.84660398309881 -6.64282285516912 -6.47796308344061 -10.3706175023859 -5.68256818597967 -9.94126378839666 -4.53172361200506 -3.8378492528742 1.0041745966131 -2.42410718744451 1.34029710943049 11.9516300028021
0.851245654713022 -6.43594001423229 -2.91955016743053 -3.53225349079479 -7.90763305317272 -8.61977027546276 -6.55396674763073 -11.0891611446034 -6.21953986774792 -5.53352759968151 -8.44122718464245 -4.43156455646862 -7.56383727680553 -2.99506972919811 -3.1329100001942 2.10417915691029 -1.9293310512196 1.8841626774181 12.9667999874462
-1.80102851174095 -8.41329505226829 -4.5643952109597 -5.51769187233665 -10.0304539420388 -11.0357449271462 -8.25269248268821 -13.4998543479226 -8.94113280556419 -7.00205161354759 -9.60829093239524 -4.13900306008079 -8.68457152626731 -3.72356536171653 -3.25673606178977 1.53957054831765 -2.97726180336692 1.2959620735862 11.7015898010947
-1.68032704266635 -7.56869755658236 -4.54179058941928 -5.61087475689975 -9.81730519208041 -12.4645830241117 -8.86727963360873 -13.5118528452787 -9.51247464093295 -7.0696588602933 -10.581036194888 -5.98029004010287 -9.63545666607943 -4.39123783978549 -3.22152195843783 1.5327524098483 -2.91160450848666 0.9120248707858 11.8565429600802
-3.19851842360063 -10.9646488709883 -6.54204526381059 -7.1660286469893 -11.5572868867354 -13.0287395997481 -10.2960907502608 -15.1816898866133 -11.0141426606612 -8.46004453138872 -11.1874271913008 -5.91630711988969 -10.1460167451338 -4.8782154603438 -3.29385152296587 1.51794466538863 -3.54988255934282 -0.303861288590866 11.1475013212724
-1.32504435452548 -7.80749674710361 -4.44976778897372 -5.30989428433505 -9.2597786990079 -12.6438748446378 -8.61955424222079 -12.9749676791104 -10.5717446413907 -7.32115527066318 -10.6449639407071 -7.456456860629 -11.5739895907315 -5.50849886807529 -4.81153460415927 0.20708111849698 -3.46400042447177 0.383377352627839 12.4026420506564
-2.6954587502913 -9.5576470895247 -7.38199172453447 -5.81270537809892 -9.42901168303056 -14.5588601632552 -10.6628297372298 -14.8961061044173 -11.0479768319563 -7.66116462187334 -10.8510278268294 -6.18177733854814 -11.2508367104964 -5.72675261930986 -4.46285376982255 0.356947560743851 -4.41885695890947 -0.534762720628219 10.1642586187883
-1.56661330136386 -8.91415320309726 -7.52110587033359 -4.01749144467441 -5.85066901120273 -12.6212931719693 -9.13192282589999 -13.6688929644498 -11.7742301073941 -7.56296454342929 -11.4575358477506 -5.99463377865878 -12.2113562670621 -5.86890517148105 -6.31878577145663 -1.08896551999179 -4.19009123715487 0.216767207058993 10.0184639844027
-1.30059641057795 -8.29315202886408 -5.76444070989436 -4.32879083806818 -6.81964891607111 -11.9213964288885 -9.95152109319514 -13.9938089197332 -9.44759004766291 -8.11993807012385 -11.7336904352362 -6.4240648096258 -12.6256486719305 -6.29547517949885 -6.48236482793635 -1.07653825933283 -4.15041368657893 -0.417135412042793 11.0183580571955
-2.40482864379883 -9.70020446777344 -7.75176963806152 -4.86752853393555 -7.40839729309082 -13.6806179046631 -10.2692047119141 -14.5530696868896 -9.72600326538086 -8.74990615844727 -11.9550720214844 -6.5498348236084 -12.9325328826904 -6.83044395446777 -7.06645164489746 -1.60264739990235 -5.51015434265137 -1.79389724731445 9.86101284027099
-1.97014760971069 -8.72936201095581 -8.83773183822632 -5.17126607894897 -6.64874982833862 -13.3290076255798 -11.2710032463074 -14.4964728355408 -9.00931692123413 -7.76476812362671 -11.3760371208191 -6.8235125541687 -12.062566280365 -5.89624929428101 -5.27300024032593 -0.417262554168701 -3.71113920211792 0.155998706817627 10.9884715080261
-2.65614228682085 -9.21765428022905 -8.53679376081987 -4.78808694319292 -5.23134522871538 -14.2624960465865 -9.95345597700639 -13.2772512956099 -7.0061674638228 -6.90313058332963 -10.2160997910933 -5.87476449446245 -11.0647631211714 -5.29806619123979 -5.63274484114213 -0.306780867143111 -4.36669068769975 -0.400595716996627 12.362776704268
-3.26349495974454 -7.97972344485196 -9.2107930096713 -5.91369294253263 -6.48216866579923 -13.4030461224643 -11.6364865216342 -14.6943364056674 -8.875210276517 -8.42345284548673 -12.0383820447055 -6.56565331545743 -11.1035084637729 -6.44866990176114 -6.47647713747892 -1.31425141421231 -4.96720360842618 -1.1689171704379 11.5280718890103
-3.3686972878196 -7.40032112815164 -8.88281357505105 -5.46672928550027 -5.85828507163308 -13.2468005440452 -11.2767096779563 -14.4271365425803 -7.80971253134988 -6.63729584433816 -8.5796633980491 -2.44358742453835 -9.30154717185281 -4.46638596274636 -5.6126109383323 -0.991561057350854 -3.83056366660378 0.882431862571021 12.2258037307046
-2.20113875649192 -6.44565322182395 -7.8285496451638 -4.33566977761009 -3.83076789162376 -11.0298664786599 -11.2113545157693 -12.9467137076638 -6.39114691994407 -6.61424376747825 -8.35889937660911 -2.49063803932884 -8.74605681679466 -4.54911734841087 -5.28282096169212 -0.370791695334695 -3.79550673744895 0.508076407692649 12.1332361481406
-2.08214913281527 -4.28107987317172 -7.60429726513949 -4.61264382275668 -4.50937996777621 -11.5139404383573 -11.4455276575955 -14.0299144831571 -7.10321389111606 -8.68077240857211 -10.6351543513211 -3.93551979931918 -10.0538326350125 -5.31174813183871 -4.78106842907992 0.243719473752108 -4.16656647595492 -0.943416222659025 11.5211042317477
-0.465936279296876 -4.38318405151367 -5.81717071533203 -2.62541732788086 -3.67135963439942 -9.77217445373535 -8.20568428039551 -11.9347339630127 -7.71190795898438 -4.60522613525391 -7.52227172851563 -1.84374961853027 -8.12781486511231 -2.77487525939942 -2.31169662475586 2.57779922485351 -1.33872566223145 1.77591171264648 13.9131330490112
1.03945709575306 -3.97174476276745 -7.53556083332409 -3.78892539631237 -2.01481650959362 -10.0904695857655 -9.30116485248913 -11.3656217921864 -4.72304175983776 -5.52435325275768 -6.98625396381725 -0.959427105296744 -7.93722365986217 -3.37283157001842 -3.95074103962292 1.32249428142201 -2.18509315143932 2.25720001567494 13.1714837681163
-0.553234152360396 -2.88123898939653 -8.06899266676469 -4.43000035719438 -2.53513150648637 -10.5096378846602 -9.95419316725297 -12.6931629701094 -6.57922749952836 -6.28481107191606 -8.93409924940629 -2.73337750868364 -9.16332059340044 -3.99296956495805 -3.43823628859086 1.3365477995439 -2.36982732252641 1.39380259080367 12.0686287359758
-0.689436375011098 -2.96760600696911 -7.36978572498668 -4.00887149464 -2.02396052967418 -9.67333072315563 -9.5228218425404 -11.7228035319935 -5.14430469166149 -6.10701411854137 -8.05308192859997 -1.73485606800426 -8.44091838489879 -3.75665897022594 -4.52234119068493 1.11710316051136 -2.51788943897594 1.92377239574085 11.2790647159923
0.496729616685347 -4.59755253358321 -6.49281239076094 -3.80080914063887 -2.85471844239668 -10.4080002264543 -9.9655067877336 -12.1170456366106 -5.51345371766524 -5.54262280030684 -7.21516346497969 -1.52470135255293 -8.7423622564836 -3.65006947083907 -4.53257107301192 1.14280200438066 -2.25352787538008 1.96352839903398 11.7449686570601
0.850616108287465 -5.70325504649769 -6.22407375682484 -2.95855747569691 -5.26037060130726 -11.0985549579967 -8.33385692943226 -12.1459411274303 -6.61654316295277 -4.93359600413929 -6.37747227061879 -0.182054866443981 -4.981895793568 -1.09497867931019 0.568153034556996 5.52972472797741 0.484105717052113 3.27485622059215 13.6088329661976
0.97180250341242 -4.8260967428034 -5.53350183313543 -2.89868661707098 -5.38274118250067 -11.0307151967829 -8.35707017725164 -11.4013740712946 -5.90880510156805 -3.29417154138739 -5.42504617517645 0.747704297846013 -5.07101938074285 -0.485047548467463 1.19457510167902 5.97552660161799 1.03827551061457 3.8872707193548 14.047894746607
0.610531130704011 -6.16528864773837 -5.56352969082919 -3.77731486233798 -6.24247523221103 -10.5304390993985 -8.84635134610263 -11.2755524722013 -5.41658183011142 -4.08556338223544 -6.04296275052157 0.42604855624112 -4.24640055569736 -0.41829844388095 1.92599324313077 6.54871968356046 0.874885836514558 3.95111302462491 13.6744673642245
2.49056165001609 -3.29892809607766 -2.86995966651223 -2.46414072730325 -3.9818847916343 -7.39309389807961 -9.14593775489114 -10.7862232468345 -3.89897425391457 -5.29874689795754 -6.44744570472024 -0.50210077979348 -6.32270891883157 -1.32580263831399 0.367230580069801 5.3213378646157 0.404751942374489 3.64769856713035 13.2331463553689
3.50974411530928 -3.23786216215654 -1.75420051054521 -0.0780835671858355 -3.30494361357255 -6.21600966887041 -7.23587470488115 -8.10906844572587 -1.50150733427568 -3.68173461393877 -5.00039153532548 0.965108342604204 -5.14554839567705 0.148770757154985 1.79063934846358 6.45813984437422 2.02460617585616 5.15582317872481 15.1755957083269
2.57583039023659 -3.09541899941184 -3.17891318581321 -1.33320052407005 -3.80798918984153 -7.45665366432884 -8.12841994545677 -9.37249381325462 -2.35869414589622 -4.48577887795188 -4.77124602577903 1.39059250571511 -5.23317725441673 0.0269660256125697 1.32797997214577 5.89601128318093 2.27004044272683 5.67750447013161 14.6510609886863
1.75533389178189 -3.12677670392123 -3.64279461773959 -2.76424504193393 -5.45839596661654 -8.13197232159701 -8.07162762555209 -10.2317266550931 -4.01768208417025 -3.86902905377475 -5.69996357831088 0.658686629208653 -5.01119900616732 -0.645047196474941 0.959446898373692 5.60383223620328 0.767516127499668 4.51535605517301 14.8235196980563
0.787911527807061 -5.12354934865778 -3.7096737688238 -3.78298843557184 -6.6879280870611 -9.18316353017634 -10.0108078783209 -12.1630467241461 -5.76561058217829 -6.01179016286677 -5.80044449025934 0.140160673314874 -5.25265396291559 -0.355099565332587 1.82170593088323 6.70729934518987 1.67316734140569 4.55305492227728 16.1218064958399
1.09724968129938 -4.68046409433538 -3.72799331491644 -2.46712524240667 -5.77544624155218 -10.8355792218989 -7.82614929025823 -8.76931030100042 -2.25616103952581 -4.3641226941889 -4.09849006479437 1.83397072011774 -3.88287765329534 1.22869842702692 1.83051460439509 7.00993507558649 2.37504928762263 6.11642425710505 16.84677975828
1.34506368637085 -4.5577244758606 -3.5853066444397 -2.60510873794556 -5.4590802192688 -8.96953630447388 -9.43437433242798 -9.17931795120239 -2.6775918006897 -5.46288919448853 -5.92880868911743 0.192809581756592 -5.55888605117798 -0.550720691680908 1.38213872909546 6.10278177261353 1.59653615951538 4.87755060195923 15.5204157829285
2.33419395793568 -2.24220107685436 -3.64688705097545 -1.22044776569713 -1.5180704463612 -7.87302993427624 -7.98445914875377 -10.9479696620594 -5.4207804072987 -4.53249763141979 -7.0129263270985 -1.04818557392467 -7.19659827839245 -1.38621352802624 -0.600742565501822 4.73768497813832 0.933952106129038 3.71518780101429 13.9263646732677
4.16161793795499 0.014317217740146 -1.14347201260653 0.174122515591709 -0.896540936556729 -6.52550249966708 -5.57857829007235 -9.1575024691495 -3.61311655911532 -2.97699290188876 -5.5218995180997 0.155890170010654 -6.24165087613192 -0.667331036654385 -0.0310910311612211 4.89618939486417 1.39197796908292 5.02589768496427 15.1425716313449
4.00945418097756 -0.792551586844706 -2.04204995415428 -0.253889630057596 0.561005999825216 -6.55989892266014 -5.39213616631248 -9.55979592583396 -5.42470223686912 -3.93856675408103 -6.117636273124 -0.0974279143593542 -6.10829980156639 -0.802717755057596 0.726693560860372 5.82465784766457 1.23145621039651 4.36236994483254 14.5330681107261
3.11171055707064 -2.86286448565397 -2.71902751055631 -0.574910155209629 -1.6470403584567 -7.72692011919889 -7.44022082415494 -10.5632028493014 -4.54465960589322 -4.04365061846647 -5.48824595538053 0.702866562930019 -6.19400309649381 -0.405438414486973 0.329167374697597 5.4557952967557 1.01928425702182 4.40284253033725 14.1782159891996
2.41228714856235 -2.41134604540738 -3.24384650317105 -1.24747809496793 -2.00847395983609 -9.33303221789273 -6.9502120884982 -10.8742805394259 -5.57748374071988 -5.18817481127652 -6.3745456608859 -0.190202322873201 -5.76258238879117 -1.82903060046109 0.148575219241057 4.89758530530063 -0.124293890866365 3.45415917309848 14.4168047037992
2.8939563924616 -1.68500402623957 -1.55845144445246 -0.507584363763982 -2.49394872838801 -7.18187788183039 -6.32476690465754 -10.9734504526312 -5.98577001745051 -6.8903281992132 -7.9544093912298 -2.01959303075617 -8.02818754369562 -3.17525366002863 -2.37484625036066 2.55005571191961 -1.05063131505793 3.17512056177313 13.6610371763056
3.26146209890192 -2.19758521860296 -1.16420661752874 -0.622754209691827 -1.95941268747503 -8.38198959177191 -5.93200027292425 -10.8952132398432 -7.12729369943792 -5.38119804208929 -6.86789047067816 -0.889109724218194 -6.53076278513128 -1.50546943491155 -1.38037025278265 3.82802665883845 0.209431535547431 4.16949928457087 14.5846461122686
3.7584169214422 -1.44401189630682 -2.327509134466 -0.726511209661311 -1.27296468561346 -7.94015905206854 -8.42814657037908 -9.6005747014826 -2.56368848627264 -3.92288801019842 -4.84893628900701 0.959306508844548 -6.0294077092951 -0.615822046453303 -0.79350683038885 4.36859777623957 0.917033941095525 4.43936899358576 14.0882809465582
4.50741590153087 -1.65214430202137 -1.06957327235829 0.337203155864369 -0.702883590351451 -7.06373869289051 -6.34777723659169 -8.08461462367665 -1.83887945521962 -4.91906820644032 -5.69730078090321 -0.0627983700145371 -6.67171369899403 -1.18341146815907 -1.30091940272938 3.98647225986828 0.332713257182728 3.81944574009288 14.8818756450306
2.05893138538707 -3.36355015147816 -3.28846355785023 -1.74371143687855 -2.37653347362172 -9.04841801036488 -9.54967876781117 -10.7396659504284 -4.40713116038929 -7.43464466441761 -7.68677326549183 -1.96397587169301 -8.08945843089711 -2.70043941844594 -2.10943600047719 2.90853122364391 -1.18343540538441 2.40286639820446 13.8280334819447
3.57700472745028 -2.25023812380704 -1.40142983523282 -0.193095866116611 -1.80246705141935 -7.98751229372892 -6.02381676760587 -10.8290039929477 -7.96363991824063 -4.86626786318692 -7.27053612795743 -0.94727295962247 -6.78632134524259 -1.86408394900235 -0.655898753079502 4.36084299954501 0.588194188204678 3.6962512102994 15.6113520232114
2.7186149597168 -4.09149322509766 -2.28509674072266 -0.83549270629883 -3.47425231933594 -7.56235466003418 -6.17406806945801 -10.5356079101563 -5.93742904663086 -4.73488388061524 -6.7948356628418 -0.61588821411133 -6.94961700439453 -1.63188896179199 -0.850379562377931 4.26209869384765 0.273146057128905 3.4583553314209 14.1390751838684
2.27270820791071 -3.24671813791448 -2.32233688181097 -1.2926757032221 -3.32573196237738 -7.49453231638128 -6.13730499094183 -10.5185191327875 -5.31655570810491 -6.42433616464788 -7.18776389902288 -1.17835685556585 -7.4254882032221 -2.29134246652777 -1.57555457895452 3.46919181997126 -0.0920684034174144 2.82442024404352 13.6612661188299
1.56388808163729 -5.42747544375333 -2.74983262148771 -1.84782647219571 -5.72017144289884 -7.09318207827481 -7.97438859072599 -10.4275040539828 -3.68657540408048 -6.67690133181485 -6.07833718386564 -0.634579173001377 -6.74037217226896 -0.934322825345127 -0.740353098782627 4.3583741274747 1.30248785885897 4.13341189297763 14.263048657504
2.28109926743941 -4.89422040419145 -4.21124272779985 -2.00724416212602 -3.85213284925981 -9.25300794081254 -7.94437222914262 -12.1167030854659 -6.02881627516313 -8.39686398939653 -7.21202664808794 -0.496782354875045 -7.07555203871294 -1.32283406691118 -0.324304632707076 4.79153627915816 1.07585520310835 3.42991823716597 13.0402936415239
1.91254888881337 -4.18668092380871 -4.51418794285167 -3.26570428501476 -4.36692918430675 -11.9767638553273 -11.892359863628 -12.3120299686085 -5.5350924838673 -6.61012948643078 -7.03052819858898 -1.57914460789074 -6.91540826450695 -1.72933114658703 -1.98222840916027 3.36796461452137 0.109881271015514 4.13298307765614 13.8956988941539
1.14461342204701 -6.04757293354381 -5.2585390437733 -2.96386321674694 -5.17348273884166 -10.3604811061512 -9.94142516743053 -12.311233364452 -5.51300605427135 -7.45546516071666 -7.43040832172741 -2.84208282123912 -8.33733352314342 -2.65428718220104 -2.27257140766491 2.9988843571056 -1.09673675190319 2.57179275859486 12.8375131260265
2.073091767051 -4.18285916068337 -3.48649571158669 -1.96756336905739 -3.14029667594216 -8.98717854239724 -7.9923321984031 -11.7664067528465 -6.39988491751931 -4.55325482108376 -7.99845478751443 -3.62908146598122 -8.79039166190407 -2.6781232140281 -2.95902035453103 2.44803645394065 -0.965636946938254 3.03398349068382 13.1851966597817
2.16646823883057 -3.98844470977783 -2.78211154937744 -1.54107990264892 -4.30704822540283 -7.58658542633056 -6.80505886077881 -10.4880441665649 -5.29929866790771 -3.33318653106689 -7.2223180770874 -2.49657192230224 -7.48937740325928 -1.68719615936279 -2.03498020172119 3.04199657440186 0.663204765319826 3.30598125457764 13.455751991272
1.98963468725031 -4.07586938684637 -3.5767200643366 -1.13959581201727 -3.39774591272527 -8.84596330469305 -6.71938402002508 -10.2793873006647 -4.69175035303289 -3.3196285421198 -7.49978143518621 -2.45725709741766 -7.72803193872625 -1.75419122522527 -1.68613130396063 3.55180566961115 0.910792524164375 4.74736040288752 14.1153384988958
3.40440223000266 -3.33296349265359 -1.51711800315163 0.117197487571023 -3.51232102134011 -5.74253800132058 -4.52481034018777 -9.13217118003152 -5.68326142051003 -3.8014350197532 -7.42206337668679 -2.22413971640847 -7.86074211814187 -1.69076683738015 -1.49277451255105 3.58495757363059 0.688398812033913 4.00609156868675 14.4287295081399
3.13182922710072 -3.22693351398815 -1.80722526203502 0.287110293995251 -3.0497255672108 -7.17264846454967 -4.95886710773815 -9.60067657123912 -7.02281478535045 -3.54328254352916 -7.88797286640514 -3.57984832416881 -8.54353812824596 -1.93075469623912 -1.71580794941295 3.42675110210072 0.813841785084119 4.41410919536244 14.9591407429088
2.81969802162864 -4.04280121543191 -2.81143601157449 -0.583938910744408 -3.89164765097878 -8.29810745932839 -5.58498985984109 -10.6417449257591 -6.61542160727761 -4.41356499411843 -8.84887345053933 -4.6868899605491 -8.6487983010032 -2.71477539756081 -2.25635750510476 2.75746123573997 0.0340534903786391 3.57658068917014 14.784699604728
2.35292226617986 -4.55687540227717 -2.40842073613947 -0.552160436456855 -3.33100526983088 -7.14581888372248 -5.2312051599676 -9.98923128301447 -5.88177698308771 -4.22027223760432 -7.80099123174494 -2.62832849675959 -8.42667787725275 -2.26837557012385 -2.6381761377508 2.66698629205877 -0.200050527399238 3.70044214075262 15.2219627553766
2.38708578456532 -4.30012429844249 -2.08295739780773 -0.778947006572377 -3.01759828220714 -7.96288407932628 -5.59663880955089 -9.97131837498058 -5.68460000645031 -3.71683038364757 -7.48876298557628 -2.55186952244152 -8.39907945286144 -2.21595491062511 -3.02612222324718 2.36413847316395 -0.406184326518666 4.08358942378651 15.7193695198406
2.90344329313798 -2.60018066926436 -1.28320030732588 -0.928389592604205 -2.97403626008467 -8.69284538789229 -7.80283455415206 -10.2136202292009 -3.73476318879561 -4.78697495027022 -7.38978104157881 -2.46434883637862 -5.8904600576921 -0.293543858961627 -1.43650536103682 4.15131755308671 1.33127303556962 4.57742782072587 16.0794891877608
2.56511095220392 -3.33624097650701 -2.36246129816229 -0.61223241632635 -2.80875036066229 -8.56256887262518 -8.35797139948065 -10.4997827703303 -3.92124959772283 -4.66551229303533 -6.91497251337225 -2.00716039484197 -6.73933812921697 -0.869524210149592 -1.5291464025324 3.93896177465265 0.834243566339666 4.81906679326838 15.712552577799
1.27040507576682 -4.21323559500954 -3.09666226126931 -1.31444714286111 -3.96150944449685 -9.94878933646462 -8.38836643912575 -9.42906925894997 -2.43977329947732 -3.79660580374978 -5.86571858145974 -0.614976622841574 -6.14859936454079 -0.542554595253684 -2.27484486319802 3.20466830513694 1.11098506233909 4.61897876045921 16.3680877902291
1.37581627585671 -4.06433684609153 -3.6779766776345 -1.55331618569114 -2.8580361106179 -9.54865653298118 -9.05759627602317 -10.8093968131325 -4.18285186073997 -6.46997077248313 -7.5356369712136 -2.02349860451438 -7.38693434975364 -2.50934035561302 -3.44195945046165 1.58639328696511 -0.965620110251688 3.43999855735085 15.2952460549094
0.571225781874222 -4.66475902037187 -3.72884021238847 -2.05638156370683 -4.11806140379472 -10.7740176721053 -11.1183436913924 -10.4553855462508 -3.31740985350175 -4.4302867455916 -6.51187358336015 -1.6767409844832 -6.21550021605058 -1.0773757501082 -1.43668780760332 3.58585133119063 0.46464314027266 4.88352646394209 16.7719963984056
1.04540193731135 -2.87743436639959 -2.53074323480779 -1.59108983820135 -3.0937143499201 -9.59355413263494 -8.67972814386541 -10.3483720952814 -3.94565831964666 -5.15245305841619 -7.92829953973943 -3.53601323908025 -7.96865522211248 -1.92370092218572 -3.06969129388983 2.74072206670588 -0.179548853093927 4.45454729253596 15.8365343874151
-0.218216991424562 -4.47047338485718 -4.0237380027771 -2.37056264877319 -3.79649648666382 -9.87115392684937 -10.9129019737244 -11.4939490318298 -4.90360364913941 -7.38730154037476 -8.89534482955933 -3.26418218612671 -7.97446546554566 -2.36181364059448 -3.06407842636109 2.17221155166626 -1.27798376083374 2.75728120803833 14.9303173065186
0.261984209580856 -4.57938923402266 -3.9231068090959 -2.94625629945235 -4.3045765356584 -10.3904491858049 -8.89455761475996 -11.9864975409074 -6.00298466248946 -5.59147419496016 -9.02055515809493 -3.50736774964766 -9.70984806580977 -3.37351383729414 -3.72339596314864 1.44545016722246 -1.45327343507246 2.16718516783281 14.7223695321517
0.959563636779784 -4.77031002044678 -3.32011089324951 -1.86806163787842 -5.0324254989624 -9.80190143585205 -8.10922298431397 -11.9055257797241 -6.41460475921631 -5.05067882537842 -8.79710063934326 -5.59076938629151 -7.77000675201416 -3.48469219207764 -2.56563816070557 2.48196544647217 -0.726109123229982 2.92043628692627 15.1971611022949
0.515414116599342 -4.70139801718972 -3.4909011147239 -1.57004463889382 -4.95754158713601 -10.5010329506614 -7.03735649802468 -10.9323893807151 -7.85953629233621 -4.11266243674539 -7.71498215415261 -4.78802788474343 -8.74046623923562 -2.35204613425515 -2.49634468772195 2.87546050331809 -0.661011817238549 2.82846152565696 14.4140628554604
0.00740205591375087 -5.4172138040716 -3.90128744298762 -2.02818144018 -4.13432729894465 -9.84496343786066 -10.3840049570257 -13.0623191660101 -7.14176023656672 -5.16196859533137 -9.2608360117132 -4.49860799962824 -10.5247882669622 -3.85225713903254 -4.19928014928644 1.07116662805731 -2.16948927099055 0.996703737432306 12.9317637616938
1.28861114328558 -3.25329902822321 -2.95780876333063 -1.56879356557673 -3.47152450734919 -9.13274696523493 -8.01013305837458 -12.0761635606939 -9.04309013540094 -5.78452804738825 -9.05966308767145 -4.15027931386774 -9.59274795705622 -3.27028396779841 -3.24137809926813 2.0437972242182 -2.41879966909235 1.77154037302191 12.5278083974665
1.18064283891158 -4.58088136152788 -3.05545068220659 -0.497267012162641 -3.70334649519487 -9.45362115339799 -7.03594232039018 -12.077551130815 -6.64166093306108 -10.6318590684371 -9.30379128889604 -3.90160394148393 -9.49872613386674 -2.82526421980424 -3.26674294905229 2.36265921159224 -0.553943876786665 2.62600683732466 14.3063452200456
0.912046631899749 -3.96472720232877 -3.39646891680631 -1.76231364336881 -4.82639674273404 -8.32794741717252 -8.48697642413052 -10.5124986561862 -4.75444964495572 -4.50283412066373 -6.94424609270963 -3.02750376788052 -7.28968218890103 -0.679015913876619 -2.91512278643521 2.81640835675326 1.02743931683627 4.0070144740018 15.145644864169
0.7406268639998 -4.4721359686418 -3.30801815553145 -1.70413059754805 -4.91861576600508 -9.34749836488204 -8.27027554078536 -11.0732655005022 -4.39650196595625 -4.7079815344377 -7.17809910340743 -2.1616062597795 -7.45549816651778 -1.13958210511641 -2.58167881532149 3.11803393797441 0.332063250108199 2.93068652586503 13.9565768762068
0.66851809241555 -3.93060872338035 -3.59357259056785 -2.08192250511863 -4.96764943382957 -8.81862447045066 -9.29508969567039 -10.9836292006753 -3.95344731590965 -4.19910046837547 -7.68781850121238 -4.07636258385398 -8.10125348351218 -1.65498540184715 -3.49033353111961 2.31119539954446 0.0372791550376199 2.82383730628274 14.3725514672019
0.426923864538018 -4.3637789552862 -3.33371532613581 -1.50279224569147 -5.29774654561823 -8.92715633565729 -6.82776630575007 -10.7923735445196 -8.68255794698542 -4.55534923726862 -6.89670932943171 -3.1038969820196 -7.63596332723444 -1.34430301839655 -2.21149624044245 3.24883472269232 0.237161749059503 3.09019862955267 15.5518296891993
1.03216733932495 -5.23043451309204 -2.37512216567993 -0.974802112579347 -5.40479669570923 -8.84668741226196 -5.40765199661255 -9.83811388015747 -6.01582727432251 -4.23884019851685 -7.98858270645142 -3.53964815139771 -8.32988748550415 -2.33450899124146 -2.26563844680786 3.01401700973511 -0.825208759307863 2.15584554672241 15.3593601226807
1.69274391694502 -4.42690215544267 -1.83172164396806 -0.453778605027633 -5.64326415495439 -7.97830329374834 -4.98983703093095 -9.60829863981767 -7.40394530729814 -3.98146377043291 -7.2345269723372 -3.49829040007158 -7.22335563139482 -1.33857284025713 -1.74472365812822 3.56000198884444 0.129061360792679 3.47410072846846 16.4806152777238
0.466302247480911 -4.94524827436967 -3.20813622908159 -1.52714410261675 -6.30692925886675 -10.6049753709273 -6.21126237349077 -10.2737986131148 -6.00735154585405 -5.9928804917769 -7.58523621992632 -2.80143037275835 -7.26265206770464 -1.34026780561967 -1.92667832808061 3.81075415177779 0.758574815229935 2.850724549727 14.8423226789995
1.83603649139404 -4.21329517364502 -1.58797092437744 -0.360737037658691 -4.5915491104126 -8.88797969818115 -6.24468059539795 -10.8659555435181 -5.41407985687256 -6.68208522796631 -8.6150915145874 -3.6771146774292 -7.69689960479736 -2.22800273895264 -2.57123966217041 2.62925510406494 -0.915258598327636 2.04116802215576 13.2886903762817
1.95749347860163 -2.59105617349798 -1.40696460550481 -0.397136037999932 -4.0289815122431 -8.55803996866399 -5.49704868143255 -10.4070141965693 -7.7877476865595 -5.29011470621282 -9.25760967081243 -4.51190501993353 -9.31445628946478 -3.1042702848261 -3.45032817667181 2.00432842428034 -1.76354915445501 0.795319253748115 13.0906907861883
-0.396718554063277 -6.13531451658769 -4.16290049986406 -2.83598475889726 -6.8061843438582 -11.6003013177352 -7.52631717161699 -12.1109061761336 -9.28963046507402 -6.41068606810136 -9.94223552183671 -4.83383136229082 -10.0841270013289 -4.25950198607011 -4.78015666441484 0.566574521498246 -2.91809039549394 0.269470639662309 12.421044774489
0.0969060204245835 -5.30479686043479 -3.64512126229026 -2.98035113594749 -6.94560305855491 -11.0536886908791 -7.37964122078635 -11.7433649756692 -8.06409327767112 -9.14968173287131 -10.1741186835549 -4.42762057564475 -9.45155780098655 -3.54045741341331 -3.69794337532737 1.95683796622536 -1.98143069527366 0.342213942787865 13.2377064964988
1.71389909224077 -3.06903509660201 -2.38280920548873 -1.6562390760942 -4.35754255814986 -9.65844778581099 -7.65257887406783 -10.8679395155473 -5.17909292741255 -6.65200666947798 -8.76908163590865 -3.49532370133834 -7.59851316972212 -1.65642027421431 -2.8738675550981 2.85374589399858 0.120175795121625 3.11686845259233 14.0211534066634
1.395218519731 -4.45911345048384 -2.30815443559126 -1.04578909440474 -5.50441870255904 -9.45402655168013 -5.93671927018599 -10.5213502363725 -5.80162558122115 -6.4905179457231 -10.065100999312 -4.29737028642134 -8.66451010270552 -3.35514959855513 -3.61949476762251 2.12260499434038 -1.92299780412154 -0.409501405195755 12.7681323571639
0.234231784126976 -4.83836190483787 -4.42357842705466 -2.35035722038963 -6.07998673699119 -11.0449945189736 -7.31881921074607 -12.2348539092324 -9.70019547722556 -5.95664040825584 -9.31277291558006 -3.99115197441795 -9.53410928032615 -3.76895730278709 -3.24564187309959 1.74449141242287 -1.72396485588767 0.453697039864281 11.8323658249595
0.988178539276124 -4.81891794204712 -3.03208894729614 -2.08766527175903 -6.03473253250122 -8.73415536880493 -6.76767320632934 -11.0817601203918 -8.95861597061157 -4.63008852005005 -7.63932771682739 -6.6650444984436 -8.81367464065552 -3.09711999893188 -3.3220269203186 1.92313604354858 -0.752454471588134 2.30048589706421 12.5974901199341
0.485132269425826 -5.72677416367964 -3.83725924058394 -2.34400362534956 -7.1224421934648 -9.58003229661421 -6.96620173020796 -10.8370704130693 -7.59814066453414 -4.01603693528609 -6.82790941758589 -4.9249324278398 -7.53964800401167 -1.33445925279097 -1.95463747544722 3.53989129499956 1.29740338758989 3.66913037733598 13.9240594430403
0.420170558582651 -4.54195903431286 -4.4580757487904 -2.03154681812633 -6.01339267383922 -9.41003726612438 -6.85330508839001 -10.8570644725453 -4.91667865406383 -5.33735202442516 -7.98805545460094 -4.04276584278454 -6.88815425526012 -2.09637378345836 -1.84193156849254 3.35992122996937 -0.133197056163443 3.49576832164417 13.8000643383373
0.423887504230844 -5.70052693973888 -4.16339658390392 -2.1048943866383 -5.84168409000744 -10.0280606616627 -7.49780248295177 -11.5473801959645 -6.18812535892834 -4.1003606189381 -6.58887265812267 -3.74350331913341 -6.75597737919201 -1.17354367863048 -1.36079000126232 3.91413332332264 1.04717661250721 4.68650175441395 15.7626745830883
0.664797479456123 -5.30430347269231 -3.6683800870722 -1.84339267557317 -5.86744815653021 -9.98756534403021 -7.14271289652044 -11.4855321103876 -6.85713321512396 -4.7266019040888 -7.72499973123724 -5.94020397012884 -8.39231426065618 -2.60798961466009 -3.11909610574896 2.32361095601862 -0.762639349157158 2.43614834005183 12.8982021158392
1.54163756804033 -4.51375755830244 -2.58218369050459 -0.997602315382522 -5.18632874055342 -7.99766335053877 -5.55823883576826 -10.1743105368181 -7.62202820344405 -4.67862305207686 -8.87275490327315 -6.42903885407881 -9.6630876974626 -3.47861275239424 -3.66684517426924 1.62544455961748 -0.994266362623733 1.62584319548174 12.2338129563765
0.895204162597658 -4.02425994873047 -3.30422439575195 -2.00940551757812 -5.52539863586426 -8.36728515625 -7.2767147064209 -11.3409809112549 -7.01638641357422 -5.07893981933594 -8.77023544311523 -5.63155975341797 -8.66692581176758 -3.29656257629394 -3.59784927368164 1.58330497741699 -1.2639965057373 1.43831977844238 12.667298412323
1.02940097288652 -5.97537884278731 -3.44851765199141 -1.31630405946211 -6.09066662354903 -9.54867825074629 -5.79708370728926 -9.68382725282149 -6.6210316137834 -2.85708317323164 -5.97163662476973 -3.56461414857344 -5.93715748353438 -0.674195142225784 -1.92528042359785 3.60478892759843 0.911162523789841 3.69749179319902 14.8394686265425
-0.474221350929955 -6.96860420920632 -4.80651581504128 -3.1003924629905 -7.18152153708718 -13.1756278298118 -8.38600266196511 -11.119370581887 -7.43925202109597 -4.99386513449929 -7.64232743003152 -4.71196091391824 -6.59780228354714 -2.07805168845437 -2.23926270224831 2.97933280251243 -0.36917603232644 3.17652022621848 13.3042696692727
1.2287727355957 -5.31463851928711 -3.26363220214844 -1.48099555969238 -6.22987976074219 -10.3812030792236 -6.81450309753418 -9.74137344360351 -8.56334533691406 -3.94231834411621 -6.55915489196777 -6.13136711120605 -7.99962463378906 -1.65268173217773 -2.62426605224609 3.05112991333008 0.441514587402345 3.91266593933106 14.4911743164063
-0.0740317344665513 -6.88302984237671 -5.15312185287475 -2.54332342147827 -7.21403875350952 -11.6788577079773 -7.87095823287964 -11.5877703666687 -7.92024984359741 -5.68493642807007 -8.6249903678894 -8.15439786911011 -8.34883298873901 -3.04607572555542 -2.31508436203003 2.98984537124634 -0.813615703582762 2.21036157608032 12.7817402839661
-0.531430409171364 -7.40802495262839 -4.26806370995261 -3.24887387535789 -7.25132672569968 -12.0564967849038 -8.7970401503823 -12.6402446486733 -7.30596463463523 -5.38269917748191 -9.09302632591941 -8.81230275414207 -9.57588498375632 -3.93991963646629 -4.92667691490867 0.614168956063011 -1.85349957726218 1.24211580970071 12.5831368706443
-0.208487866141578 -6.77699219963767 -3.7374662139199 -2.09348428032615 -7.48567330620505 -10.8506444670937 -7.13703858635642 -11.5368112303994 -6.4930700042031 -5.5965799071572 -8.02090012810447 -4.9965985991738 -8.12399041435935 -2.17631280205466 -2.59004342339255 2.56645643927834 -0.39472138664939 3.08632719733498 12.7882038376548
-0.0882239948619485 -7.10931354869496 -5.32220989574085 -2.34529835094105 -5.93432384837757 -10.8830905567516 -6.7704024921764 -11.2764068256725 -6.14573818553578 -4.350747645985 -7.33798176158558 -3.09769779552113 -7.22214084972035 -1.60860401500355 0.0889591563831686 5.00043719898571 0.649521290172231 3.39450782429088 13.3728932727467
-3.76111709421331 -10.3391600782221 -8.14647208994085 -6.4058219129389 -9.49811088388616 -14.0909053022211 -10.0335284406489 -13.4158183271235 -10.8781500989741 -6.45626174753362 -8.44259177988226 -6.46332656686956 -8.20942413156683 -2.79134857004339 -1.80278693979437 3.37583053762263 0.266360170190985 1.82231033498591 12.172299749201
-0.261798503182153 -5.64630472876809 -5.56240427710793 -2.16947710730813 -4.59422266700051 -11.0172878525474 -8.00373423316262 -12.6910187027671 -7.84893191077493 -10.0701462052085 -11.8217445633628 -5.42952120520852 -10.1840721390464 -4.79756510474465 -5.31186449744485 -0.213319422981957 -3.15089571692727 0.522629139640113 10.4534419753335
-1.08019218444824 -6.41270599365235 -5.46620903015137 -2.30166206359863 -4.80646286010742 -11.8623996734619 -7.84359321594238 -12.774144744873 -7.44008979797363 -7.96347961425781 -10.9118000030518 -7.71802291870117 -10.577466583252 -5.16182289123535 -4.95093498229981 0.24758949279785 -3.41647491455078 0.381578826904295 9.75847568511963
-0.721141719818114 -4.89427366256714 -5.31094160079956 -1.9580096244812 -3.22122564315796 -10.4040564537048 -8.26307668685913 -11.963184261322 -5.8137110710144 -8.43904104232788 -10.03556432724 -4.40301504135132 -10.4413718223572 -4.61466398239136 -5.61557950973511 -0.475751781463622 -3.97309293746948 -0.393329524993895 8.60643587112427
-1.71722297668457 -6.08902244567871 -7.12720565795899 -3.32180099487305 -5.28022079467774 -11.0747802734375 -9.60927085876465 -13.9294097900391 -10.012818145752 -7.88809280395508 -10.8103187561035 -4.87255363464356 -9.98268775939941 -4.6639030456543 -4.24297027587891 0.509320449829101 -3.71241264343262 -0.909949111938477 8.1402322769165
-0.670513109727338 -7.25998492674394 -5.78022189573808 -2.60610003904863 -5.32723994688554 -11.6900004907088 -8.32202525572343 -12.9570731683211 -8.7415847344832 -7.52023692564531 -10.0513724847273 -4.67985911802812 -9.26717944578691 -4.16244121031328 -3.45434375242753 1.72990421815352 -2.64058299498124 0.555357022718951 10.4566622213884
-1.52120789614591 -7.01397713747891 -7.18563279238614 -4.61630257693204 -6.77291306582364 -11.8564606579867 -10.0387402447787 -14.7139912518588 -8.92382248965177 -11.3322258862582 -11.5321541699496 -5.3257847699252 -11.8428021344272 -5.68720635500821 -5.66971024599942 -0.871055689725008 -4.63982400027188 -1.41406640139493 8.32232657345859
0.821026906100187 -5.01446045962247 -4.79508866396817 -1.7202958020297 -4.75644196597013 -10.4184864911166 -7.86942376223477 -11.4255627545443 -6.20977105227384 -4.9715165051547 -9.51039017764005 -5.50807847109708 -10.7165001782504 -4.17349328127774 -6.17142190066251 -0.592087641629305 -3.20884026614102 0.472577199068937 9.32695876034823
-0.892510500821199 -7.10322865572843 -5.94109639254483 -3.91148289767179 -6.44188984957608 -12.3886481198398 -7.59319027987393 -11.5196295651523 -7.64267453280362 -5.39090260592374 -9.65769108858975 -5.18227299776944 -9.88539799776944 -4.1417780789462 -5.31918057528409 0.0630787936123944 -2.72399624911221 0.978625210848723 10.5504502383145
1.22753099961714 -4.23741193251176 -4.11673779921098 -3.0133976502852 -3.99269719557329 -9.77660603956743 -7.11018414930864 -11.7786507173018 -9.85716481642289 -5.83952756361528 -9.99604459242387 -6.01977010206743 -10.7522663636641 -4.86281056837602 -5.77570958571 -0.500835852189496 -2.80398984388871 1.11037210984664 10.2240815596147
0.762820616635409 -5.08301983746615 -4.5318227854642 -3.71044789227572 -4.38182507428256 -9.62863980206576 -8.03831158551303 -12.4008070078763 -9.56042157086459 -5.53174267682162 -9.07399044903842 -5.81919537457553 -10.9856248942288 -4.1571832743558 -5.25120411786166 -0.133688553896818 -1.73698674115268 1.19270838824185 10.244156256589
0.835060830549761 -4.80796361403032 -4.8286449952559 -3.55655408339067 -5.26418805555864 -9.07763982252641 -7.29252553419633 -11.4997284455733 -8.71222043470903 -4.93979573683305 -8.46872830824418 -4.74306035475297 -8.549493078752 -2.74684644178911 -2.76997304396196 2.11225771470503 -0.783004049821333 2.46452784104781 10.9386975721879
0.197844037142666 -4.53721760836515 -4.6324992093173 -4.44560765353116 -5.74407528963956 -10.2535452756015 -7.55835293856534 -12.1547083767978 -10.2909235867587 -6.11788128939542 -9.71740864840421 -7.84207486239347 -10.9591994198886 -4.78569554415616 -4.50809620943937 0.570822247591884 -2.46037243929776 0.634384640780361 8.65438986691561
0.183087539672851 -6.78028373718262 -5.02384643554688 -3.26477317810059 -6.05746917724609 -13.3695514678955 -8.22774772644043 -11.8536994934082 -6.78554229736328 -5.83323173522949 -9.01010971069336 -7.11935501098633 -8.84450798034668 -3.28704147338867 -2.59498100280762 2.48537178039551 -1.77621154785156 2.08492965698242 9.70278377532959
-0.607772228934547 -5.97747552178123 -5.67984139702537 -4.71986901543357 -5.42481362602927 -13.6130937316201 -9.25623070976951 -11.874818203666 -7.13997590325095 -5.37288224480369 -8.80418145439841 -3.87480866692283 -8.29053246758201 -3.00095879814841 -2.91509187004783 2.42359411933205 -1.90866791985252 1.97034704901955 10.2442365906455
-0.954774986613881 -7.28450025211681 -4.63745320927013 -4.12139524113048 -7.10169995914806 -13.4600335467945 -9.94548619877208 -13.6087228168141 -9.5386849750172 -6.11589635502208 -10.1446992267262 -7.34930051456798 -10.3954163898121 -3.97614682804454 -3.24730123173107 2.1805590282787 -1.87677205692638 1.42396913875233 10.6381348263134
-1.85018351294778 -7.86217501380227 -6.7389030716636 -5.09807780005715 -7.91195490577004 -14.8760471604087 -9.14207461097024 -12.2684955857017 -7.6457405350425 -4.59610941626809 -7.8164005539634 -5.95096972205422 -7.14097788550637 -2.41027453162453 -0.996410395882346 3.64001271507957 -1.01041796424172 2.96851632378318 11.4643959738991
-1.64066286954013 -7.37310381802646 -6.84805460843173 -4.31698199185458 -5.99621745022861 -13.4924790469083 -8.91344614895907 -11.6999756899747 -6.66937228116122 -4.8055665102872 -8.09989138516513 -3.73648997220126 -7.82778712185947 -2.34670802029697 -2.09066744717685 2.93219880190762 -0.86327906521884 2.37084988680753 11.1010463627902
-2.75961614955555 -8.03809667934071 -8.25951124538075 -5.79730345119129 -6.77341009486805 -15.0136349331249 -10.2958958279003 -13.2743847500194 -8.1418793331493 -6.33969427455555 -8.77867246974598 -4.24178053249012 -6.86932112086903 -3.41773153651844 -2.07951094020497 2.58108590732921 -2.59260107387196 0.968197571147574 10.1096160281788
-0.652893629941072 -8.59941157427701 -3.31354006853971 -4.34840258685025 -6.23576411333951 -12.9186159047213 -10.6920667561618 -13.5514589222995 -8.17101534930142 -6.30999240008267 -8.5667367848483 -5.19270381060513 -5.86414012041959 -2.86090525713834 -1.40156230059537 2.83274594220248 -2.20217761126431 1.87341824444858 10.678098115054
-0.692548838528719 -6.44470604983243 -4.34287842837247 -5.72152337160977 -6.53979500857266 -14.3611718091098 -10.1038571271029 -13.7419930371371 -9.88111886111173 -5.76397904482755 -9.01632699099454 -5.94552430239591 -7.67536934939298 -3.38113030520352 -3.2222634228793 2.0507792559537 -2.63468560305509 0.853177937594328 9.38281241330234
-0.160399549657647 -6.53335487192327 -3.55246841257269 -5.05189430063421 -5.57128822153265 -12.3933039838617 -10.1312400037592 -13.9773055249994 -9.64537536447698 -6.80311691110784 -10.2973357374018 -6.81325256174261 -10.2925521070307 -4.59382736032659 -4.99055015390569 1.10268676931208 -3.92026626413519 -0.682572477514093 8.9173849886114
-0.325216380032625 -6.4750882062045 -3.47202691164884 -6.1684418591586 -4.89280518618497 -12.369705286893 -10.7805291089145 -13.096979227933 -7.35050400820645 -5.54533394900235 -8.84428223696622 -5.05195435610684 -8.88209542361173 -3.26907357302579 -4.21931275454434 2.02287665280429 -2.36501893130216 0.672208699313078 10.350042256442
-1.18056475899436 -7.05195796272971 -4.34308421395042 -6.49507319710471 -5.76938235542991 -13.2174662329934 -11.0030420996926 -13.345756409385 -8.18324267647483 -5.31228625557639 -9.31631839058616 -6.72776591561057 -9.74144923470237 -3.84248721382835 -4.05267894051292 1.13789570548318 -2.84262645027854 -0.636142609336158 9.57594406821511
-0.518063753301448 -6.20426866357977 -5.53269693201239 -3.36714479273016 -4.31843301599676 -10.774060457403 -9.66138765161688 -12.7814476186579 -7.42531892603094 -4.87860795801336 -8.95704576318914 -6.91758271997625 -10.4711372548884 -3.81017991846258 -4.09427186792547 1.06055143529719 -2.27783319299871 -0.0863182241266429 9.66539552861994
-0.847992168773306 -5.88305686603893 -6.61862586628307 -2.4821817744862 -4.00277160297741 -11.2345430720936 -8.7201025355946 -11.7812101710926 -5.71523498188366 -5.7921240199696 -9.88554595600475 -6.37895606647838 -11.3428804744374 -4.38932059894909 -5.49501441608776 0.052072299610483 -3.27453063618053 -0.843326794017447 8.88608814586292
-0.59130794351751 -5.5588772947138 -6.30443507974798 -2.14363605325872 -3.9873440915888 -10.8153813535517 -7.70721561258489 -11.7811940366572 -7.62790233438665 -4.90957004373724 -9.09513599222356 -5.73846561258489 -10.9113362485712 -3.43909389322454 -5.25135738199407 0.352968866174873 -2.27077609842474 0.176237756555732 9.7999569719488
-0.50584739338268 -4.8451170314442 -5.72614616047252 -2.41732925068249 -3.65950339924206 -9.91851180683483 -7.46757453571666 -11.0448278773915 -6.47513526569713 -3.82085746418346 -8.50840896259655 -5.63281386982311 -10.950425564159 -3.64468520771374 -6.33465522419323 -1.01247161518444 -2.6592211116444 0.373653949390757 9.9573560367931
0.00645879398692628 -6.13594766963612 -4.65526911128651 -1.91442247737538 -4.27778765071522 -10.2194742809642 -7.96846147884022 -11.8077177654613 -7.4554800640453 -4.99590059627186 -9.77479120601307 -6.54613443721425 -11.085832084309 -4.46567102779042 -6.47118517268788 -0.70446916926991 -3.19671007503163 -1.54182192195546 8.18163446079601
-0.455468654632568 -7.42895650863647 -5.2020468711853 -2.38404989242554 -5.78079175949097 -10.5352149009705 -7.35945463180542 -11.4791731834412 -6.55892896652222 -4.35645055770874 -9.3331446647644 -6.22027730941772 -10.6599116325378 -3.90760946273804 -5.69928503036499 -0.480720043182373 -2.92201375961304 -0.199975490570068 9.02011728286743
-0.0647447759454884 -6.22248441522772 -4.9759481603449 -2.33754140680486 -5.14673787897283 -10.7055929357355 -7.09548742120916 -11.3948229009455 -7.87984067743475 -5.23654729669744 -10.3057459050959 -7.70251828973943 -11.8698003942316 -5.15236455743963 -6.51550084894354 -1.01911336725408 -3.99382955377752 -1.04274541681463 8.75461595708674
0.014429621262984 -5.4886679129167 -4.61105675263838 -1.29565758271651 -4.69947380586104 -8.60825676484541 -6.72798866792159 -10.7657312826677 -6.53365082307295 -4.31160110993819 -8.83700890107588 -6.17564720673995 -10.5422911123796 -3.84106010957198 -6.37439865632491 -0.426276631788774 -3.56055016084151 -0.325320668654008 9.34957652525468
0.922855082425205 -6.03483992489901 -3.71374731930819 -1.00130682858554 -4.44084769162265 -8.42652731808749 -5.65246992978183 -10.4352610674771 -6.22509222897616 -4.28850775631991 -8.83231764706698 -5.1045764056119 -9.2781832781705 -3.46516257199374 -5.75834303769198 -0.328068074313077 -2.81252509030429 -0.546705540743741 10.0737463864413
-0.716945266723634 -7.74058113098145 -5.66809616088867 -3.16476402282715 -7.2563892364502 -11.342057800293 -7.54974899291992 -11.9586559295654 -8.64497909545899 -5.44598541259766 -10.2789360046387 -6.35799751281738 -11.3228336334229 -4.88622436523438 -7.00122413635254 -1.66363868713379 -4.7848030090332 -1.9533821105957 8.95331325531006
-1.45890961560336 -8.72223816784945 -6.24843178662387 -3.20701561841098 -7.35792122754184 -12.430123910037 -7.87597428235141 -11.722547158328 -7.73467217358676 -5.15975914868442 -9.56674538525668 -6.3659759608182 -10.9480987635526 -4.4692703333768 -6.60038720044223 -0.843690499392423 -4.62389908703891 -1.26601372632113 8.40444792834195
1.3049595746127 -5.72985335263339 -3.71069594296542 -1.49012061032382 -5.07362242611972 -10.788973530856 -6.80957861813632 -10.6411540118131 -7.52321692380038 -4.30623122128573 -9.1426722613248 -6.65595885190097 -10.6493537035855 -3.9132792559537 -6.45080061825839 -0.64488478573886 -3.60904761227695 -0.421953877535735 9.42795590487393
1.17488813400269 -5.50027513504028 -2.99239778518677 -2.03037309646606 -5.40046167373657 -10.2746605873108 -7.00451517105103 -11.948944568634 -11.7121167182922 -7.23720598220825 -12.0903553962708 -10.825222492218 -13.5219540596008 -6.5982518196106 -6.72044229507446 -1.41118478775024 -4.32058572769165 -2.91190195083618 8.00658941268921
0.521618062799629 -6.31820852106268 -2.71774846857244 -2.57413465326482 -6.51206571405584 -10.3262136632746 -6.34548551386053 -11.0310648137873 -8.82446843927557 -6.56613332575018 -11.8344629461115 -9.96132070367986 -11.9959905797785 -6.12441045587713 -5.52904111688787 -0.189576929265801 -4.03690702264959 -2.42532903497869 8.41799848729914
0.451640623266048 -6.45397804433649 -3.22159813100641 -2.4538330858404 -7.07383583242243 -9.11895034963434 -6.5599007433111 -9.35940025502985 -11.2933525865728 -7.26920173818415 -11.7990097826177 -9.09703682119196 -11.7089161699468 -5.84897087270563 -6.2472672289068 -0.982859117334538 -4.73831794912165 -2.28337333852594 8.82532932108099
-0.740740463950416 -7.55567042610862 -4.8595778205178 -3.62810199043967 -7.60376422188499 -11.2095305182717 -8.15526835701682 -12.876526520469 -11.0586458899758 -7.33972804329612 -12.0826002814553 -8.77947299263694 -13.2605292060158 -6.54041163704612 -8.20262400887229 -2.41959063790061 -5.42230288765647 -3.17353884957053 8.28126080252908
-1.40285891619596 -8.11731165972623 -5.93228167620572 -4.01693934527311 -8.73647517290982 -12.0487920674411 -8.26825541582975 -12.9553815754977 -11.42948550311 -7.99539393511686 -12.9677717122165 -10.8083822163669 -14.6028921040622 -7.57220667925748 -8.79389781084928 -3.18000239458951 -6.01436251727018 -3.79726618853482 6.29922371777621
-0.452907518907026 -8.27174373106523 -4.39724154905839 -3.19391818480058 -7.86713977293535 -9.99900432066484 -7.14798732237382 -12.0138167901473 -10.6039561791853 -6.90105624632402 -11.7748641534285 -10.3280047936873 -13.0496825738387 -6.54666133360429 -6.23409457640214 -1.1080169244246 -4.72406764463945 -2.93818469481035 7.68715481324629
0.18119234605269 -7.40795712904497 -4.99737363295122 -2.67261510328813 -6.9513054414229 -10.8775711579756 -7.59097676710649 -12.3404350800948 -10.8952141328291 -7.59843831495805 -12.329790167375 -10.1933270020918 -14.0611401124434 -7.17697911696001 -7.98177342848344 -2.39965444044633 -5.37483602003618 -3.27721410231157 7.46231646104292
1.71667256788774 -5.43277964158491 -2.6829646544023 -1.56273684068159 -6.0667537169023 -9.50191530747847 -6.0246451811357 -10.6735881285234 -9.27089914842085 -6.40322145982222 -11.9040549711748 -10.580328317122 -13.7601474241777 -6.74200281663374 -8.1701472715898 -2.50468859239058 -4.50297197862105 -2.81419977708296 7.68669286207719
1.62085532275113 -4.71372605237094 -3.11065483960238 -1.35255623730746 -4.91824913891879 -9.25928307446566 -6.56827736767855 -11.2137355891141 -8.70828629407016 -5.91605950268832 -11.1328544703397 -7.61832238110629 -13.1562099543485 -5.81373215588656 -7.78284073742953 -1.99797821911898 -4.16556359204379 -1.35491372021762 8.933888426694
1.86186417666348 -5.48722258481112 -2.19902220639316 -0.92267790707675 -4.52389326962558 -9.13551131161777 -5.47598830136386 -10.3622759905728 -10.612903508273 -6.48017874631015 -11.5071372118863 -9.17113104733554 -13.2504405108365 -6.43439093503085 -6.81661787900058 -1.23301115902987 -4.24373045834628 -2.93521109494296 7.16619309512052
-0.00689680793068703 -6.50725729682229 -5.39693815924905 -3.29175932624123 -6.89303381659768 -12.2492998383262 -8.11479933478616 -12.7389963410117 -12.4160002014854 -8.44297392585061 -12.6828726074912 -8.62053473212502 -12.7009809754112 -6.9630335114219 -7.03729994513772 -1.78111250617287 -4.95270331122659 -2.401748492501 6.99127499840476
1.27188371311535 -6.97441221583973 -2.85121275294911 -1.16983534206043 -5.71857191432606 -10.1839153896679 -5.6675198208202 -9.7093842159618 -8.20634771693836 -7.4733173977245 -12.3628094326366 -8.95206381190907 -13.3255150448192 -6.38350797999989 -8.23667265285145 -2.41001058925282 -4.92372633327137 -2.66256071437489 7.12266706119884
-0.633520620519466 -7.70766879862005 -5.34821559732611 -2.40607501810247 -6.0834851438349 -11.1190381223505 -8.33784915750677 -12.4874310666865 -10.8182397062128 -8.41892482584173 -13.0570988828486 -9.48740627115423 -13.8251691037958 -6.98047496622259 -8.70719959085638 -2.80214931314642 -6.14480449503118 -4.38594486063177 5.99243877584284
-0.337454362349078 -7.50891546769576 -4.75690702958541 -3.15235380692916 -6.40606550736861 -12.1670365767045 -8.71518950028853 -12.8698621229692 -7.71974234147505 -6.07572226090865 -10.6719727949663 -7.73466734452681 -12.6450448469682 -5.26411680741744 -7.9228177504106 -2.08678297563033 -5.14383749528365 -2.6415620283647 7.32877202467485
-1.13297976580533 -8.72298182574185 -5.97371424761685 -3.98585642901334 -7.89788378802213 -12.5798429402438 -8.07771433916959 -12.9675363453952 -8.06679095354947 -6.22735346880826 -10.9525369557467 -7.92744196978482 -12.0537027272311 -5.30212725726041 -7.47145213213834 -2.05473460284146 -4.80668009844693 -2.3645509633151 9.90415535840121
0.246462726593016 -7.27845678329468 -4.07271490097046 -2.94920072555542 -6.99207792282105 -12.4137927055359 -7.85475835800171 -11.6340933799744 -8.99547681808472 -5.96913633346558 -10.8267718315125 -9.24749479293823 -12.4450331687927 -5.60054693222046 -7.01962957382202 -1.4969931602478 -4.08167181015015 -2.20601568222046 7.68283929824829
0.604201412200929 -6.46883096694946 -3.70567789077759 -2.93603792190552 -6.03188982009888 -9.79472055435181 -7.52741899490356 -11.8319710731506 -10.2140416145325 -6.59310426712036 -11.6002186775208 -9.6707142829895 -13.2703083992004 -6.0369252204895 -7.50048151016235 -1.79998483657837 -4.30856981277466 -2.39408388137817 9.42289934158325
-0.0616579922762774 -6.44083699313077 -4.53915509310636 -3.20469769564542 -6.77681454745206 -11.0053130063144 -7.41305073824796 -12.0469656857577 -10.3010645779696 -7.26606854525479 -12.2414637478915 -9.61116513338956 -13.6646510037509 -6.67275532809171 -7.97748478976163 -2.46243390170011 -5.20733365145596 -2.83950337496671 8.711726101962
-0.658404020829636 -8.22442498640581 -6.68484559492632 -4.64265695051714 -7.23089662031694 -12.7668978257613 -9.84123483137651 -14.3990026994185 -11.1973425431685 -7.79683175520464 -12.0867640061812 -9.73244538740678 -12.8043734116988 -6.55255570845171 -8.44103875593706 -2.79036775068803 -5.36413064436479 -3.02454629377885 9.0202220396562
-0.543210046941585 -7.28311445062811 -4.91443349664862 -3.39361478632147 -7.31976796930487 -13.5388822728937 -8.41641332452948 -12.6662264043635 -10.7899141485041 -8.51924039667303 -13.1947298223322 -9.94583608453924 -14.3825483495539 -7.30454351251776 -8.40747358148748 -3.11930181329901 -5.83987714594061 -3.66749288385565 7.59822080785578
-0.190303993225097 -7.44183940887451 -3.50393695831299 -2.98203678131103 -7.12966747283935 -11.9064847946167 -7.29039211273193 -11.7448732376099 -9.92153759002685 -6.39053363800049 -12.0414907455444 -11.2480222702026 -14.4327451705933 -7.12324733734131 -9.18970699310303 -3.71073169708252 -5.25731868743896 -3.18433780670166 8.72800140380859
-0.345143309506504 -7.78274630633268 -4.78212451067838 -2.95681284991178 -6.72556590166959 -12.4307279500094 -7.86609171954068 -12.1032209309665 -8.98952769366178 -6.30470942583951 -11.3258180531588 -11.3996820363131 -14.2004938038913 -6.93474482623014 -8.84128092852506 -4.00149439898404 -3.92846392718229 -3.13299464312467 7.22023011120883
-0.838214761560614 -7.5925558870489 -5.90589702779597 -4.7560023134405 -7.32201183492487 -12.2024649446661 -9.21072757894343 -13.2833937471563 -10.7829245393926 -8.26086605245417 -13.2524565523321 -10.8431567018682 -15.3422354524786 -7.8498686617071 -10.4663142030889 -5.18278873616999 -5.81995189840143 -3.91195095235651 7.9075833494013
-0.363586460460315 -8.04798511158336 -3.88686946522106 -3.46631244312633 -6.96831515919078 -11.4208240855824 -9.59618953358043 -12.561658893932 -7.71126941334117 -7.55683711658824 -12.8150272716175 -10.0523491252552 -14.0318756450306 -6.92159846912731 -9.59982112537731 -4.76258281360973 -5.12429813038219 -2.6649074901234 9.47937771190297
-0.549297774921765 -8.19528623927723 -4.82890554774891 -4.03185888637196 -6.75080343593251 -11.3778729091991 -8.70781561244618 -13.294439757954 -11.7489189754833 -7.87237211574208 -11.8663181911815 -11.9708885799755 -15.6038765560497 -7.72865721095692 -10.4104962002147 -5.51295706142079 -6.60607572902333 -4.00713964809071 8.17872575413097
-0.524357735026967 -8.07809537540783 -5.26717847477306 -3.1955193866383 -6.45651334415783 -11.6842259753834 -8.2543515552174 -12.7520779956471 -10.338717399944 -7.13559049259533 -12.415335594524 -10.5143384326588 -15.2123879779469 -7.91103070865978 -10.9544343341481 -5.93953984867443 -6.92919629703869 -4.1616772998463 7.35726553310047
-1.28996397365223 -7.9999058376659 -8.53650213588368 -4.91068197597157 -6.88977743495594 -12.5002892147411 -10.5782654415477 -14.562608016621 -10.5698864590038 -7.79682852138172 -12.3941815029491 -9.62029768336903 -13.7559940945018 -7.4988243709911 -10.7836105953563 -6.26194311488758 -7.24387670863758 -4.11503912318836 7.47584127079357
-2.45576777891679 -8.87004390196367 -8.03280940489336 -5.12660708860918 -7.6742679162459 -13.9823066277937 -10.7339431329207 -14.587161211534 -9.75544085936113 -8.53050914244218 -13.8960181756453 -10.5833598657088 -14.9564506097273 -9.2146560235457 -11.2825080438094 -6.55085673765703 -8.42091479734941 -4.98315730528398 5.39937576814131
-1.04242847616022 -8.54349468404596 -7.99347637349909 -4.12965725118464 -6.84324215108698 -12.6468367403204 -10.0355830019171 -14.1470026796514 -8.64310405904596 -8.96837757283991 -12.9875635927374 -9.35986850911921 -13.2901644533331 -7.31405971700495 -9.07673023397272 -4.99859569722956 -6.60371730977839 -3.89332531148737 7.1597037488764
-0.100969444621693 -7.51996625553478 -4.53346265446056 -3.08888257633556 -6.00648320804943 -11.7404252399098 -9.16400731693615 -13.4558202136647 -10.9082356799733 -7.46522344242443 -12.1914178241383 -8.19014371525158 -13.954935203899 -7.00498021732677 -8.48180974613537 -4.00570882450451 -6.12669385563244 -2.94368566166271 7.81569372523915
-1.45469623912464 -8.26209217418324 -6.25900417674671 -3.87507015575062 -6.31782108653675 -12.4793620716442 -9.37832027782093 -14.1303344379772 -11.3472839008678 -8.16476398814808 -12.1073718677868 -9.41723781932484 -13.4227576862682 -6.87726742137562 -7.70836407054554 -3.24854236949574 -6.42217403758656 -4.81637531627308 6.48519176136364
-1.71066603227095 -8.66428122086958 -6.79402098222212 -4.29512342973189 -6.45844015641646 -11.9309915022417 -10.7311776594682 -14.7296555952592 -10.7536424116655 -8.06621870561079 -12.459517808394 -8.83631834550337 -13.7464745955034 -7.09593710465865 -7.82317862077193 -3.12437185807661 -6.90899214311079 -4.37951216264204 7.7350212617354
-1.01493250239979 -8.22017656673085 -6.0206354748119 -3.97241579402577 -7.64266764033924 -11.9696615826 -9.76407228816639 -14.4082468639721 -10.1530722271312 -7.95071398128163 -12.3472632061351 -8.34453379024159 -12.9954317699779 -6.82971559871327 -7.37228762019764 -2.44615732539784 -6.83500849116932 -4.12869821895253 6.95455659519542
-1.85177533409812 -8.11606519005515 -6.65901295922019 -4.12839810631492 -6.28995053551414 -12.2957813002846 -11.11808125756 -13.6008769728921 -7.83920399925925 -5.54585759422996 -10.0722266890786 -6.83758084557273 -12.0347110488198 -5.31346623680808 -7.51119725487449 -2.82578389427879 -5.38002126000144 -1.50178830406882 8.69241316535256
-2.3070352380926 -7.47623613530939 -8.03238275701349 -5.14854219610041 -7.12373521978205 -14.8777444666082 -10.7803743189031 -14.7227495020086 -12.1899030512029 -8.39505556279963 -12.4721734827215 -10.6479184930975 -13.8190744226629 -7.47833231145685 -8.22706964666193 -3.81518724614924 -6.32806566411799 -3.2956540888006 7.04867574518377
-2.50715397921476 -7.5091738614169 -7.53930996981534 -5.03277157870206 -6.95691441622647 -13.9551939877597 -12.498504153165 -15.2721991452304 -10.7499613675204 -7.98655270663175 -12.8721365841952 -9.34487675753507 -13.7644362362948 -7.83456181612882 -9.63732289400968 -4.81109189120206 -7.39982937899503 -4.18040227023038 6.68374682339755
-1.9049427726052 -7.1024468161843 -8.24636008522727 -5.38708998940208 -6.30734183571555 -13.3431771018288 -11.5052674033425 -14.7976219870827 -9.19368483803489 -8.09712912819602 -13.0707733847878 -9.92066695473411 -14.2496979453347 -7.33535887978294 -8.22534873268821 -2.23804976723411 -6.4138710715554 -4.05071570656516 6.49629280783913
-1.84395853389393 -8.29593531001698 -6.87754312862049 -4.66371790279042 -6.88450685847889 -12.1376730572094 -10.1659895550121 -13.6076494823803 -9.08135286677967 -7.66686121333729 -11.7759462963451 -7.56690660823475 -13.2298838268627 -6.38447443355214 -8.10159937251698 -2.64322725642811 -4.91675630916249 -2.07618395198475 8.32683499943126
-0.780722574754193 -5.30825896696611 -5.99086089567705 -3.98532767729326 -4.76835151152177 -10.5917863412337 -9.5164346261458 -12.9550408883528 -8.57006736235185 -6.8489484353499 -11.6791085763411 -8.2045278115706 -13.2942018075423 -6.50404258207841 -7.52941985563798 -2.32092376188798 -5.81947608427568 -2.34476752714677 8.46061424775557
-0.915858988328413 -6.18147826628251 -7.06949592070146 -4.02605033354326 -4.22699523405595 -12.170520548387 -9.14603400663896 -13.4002378030257 -9.87044120268388 -6.85211348967119 -10.1277635140852 -9.08936477140947 -12.9136617227034 -5.54296470121904 -6.81316924528642 -1.20790458159013 -4.0232217355208 -2.48130774931474 6.95594906373458
0.209326709400525 -6.34856704365123 -4.44890502582897 -2.33790115009655 -5.36999038349498 -9.39281180988658 -7.7273607600819 -12.2898111690174 -10.4263372768055 -5.53376868854869 -8.7103643764149 -6.6942625392567 -10.9453802455555 -3.8396482814442 -5.06486037861217 0.860030139576306 -2.76179412495006 -0.552035366405139 9.3259315143932
-0.692341527071868 -6.25857039364902 -6.48552962216464 -2.87921400937167 -4.6459452715787 -11.1780688372525 -9.6376559344205 -12.6722724047574 -6.77575751217929 -5.4488074389371 -9.83036299618808 -6.23417731198398 -11.0542113390836 -4.62326498898593 -5.81985350522128 -1.12673827084628 -3.57947226437656 -1.41095610531894 9.49124745455655
-1.43556215979836 -7.72940066077492 -6.72272303321145 -4.4290714524009 -6.71292879798196 -12.0162277481773 -10.002193476937 -12.3428077957847 -7.76547434546731 -4.75253489234231 -8.63641741492532 -7.43473437049172 -11.2583046219566 -4.38589480139992 -6.57928660132668 -1.23863985755227 -4.07792475440285 -2.22124865271828 7.55122563622215
-0.108742072365501 -6.11771614768288 -4.7896445534446 -2.29106934287331 -5.89485962607644 -9.4947455666282 -7.0027735970237 -10.7148822090843 -8.56845505454324 -5.44376785971902 -9.96736366965554 -10.1074641487815 -12.9151042244651 -5.48788292624734 -6.82408936240456 -1.92763550498269 -3.69990189292214 -2.45057137229226 7.96932284615256
-1.39723118868741 -7.81827267733487 -6.34480961886319 -3.8308764371005 -7.66141614046964 -12.726527300748 -9.01522740450772 -12.9434233578769 -10.0529929074374 -8.03981694308194 -12.2055178555575 -10.4016428860751 -12.4980078610507 -6.4415656003085 -6.51865681734952 -2.39926251498136 -4.75031384554776 -2.34164151278409 7.57516184720126
1.47414401661266 -5.66232868541371 -3.49345775951039 -2.63129230846058 -7.34333607066761 -8.54044529307972 -9.19005962718617 -11.8289851795543 -6.61949154246937 -5.49124142039906 -10.6682357441295 -8.08543011058461 -12.2078399311412 -5.61416431773793 -7.10833927501332 -2.3972205768932 -5.01217075694691 -1.40412899364125 7.82861903797496
-1.47937812805176 -7.58424224853515 -6.53869476318359 -3.73841705322265 -5.8421501159668 -12.5485958099365 -9.12279357910156 -13.11217918396 -9.64142646789551 -7.01092376708984 -10.9275554656982 -7.37902297973633 -11.6181873321533 -5.15708198547363 -6.27430000305176 -1.11124839782715 -3.54104270935058 -0.88598289489746 10.1257024765015
-2.85561063939875 -9.1136119669134 -9.27737119848078 -5.72704199010676 -7.26449659520929 -13.533068448847 -11.4403636758978 -15.1703975504095 -9.29176977330988 -9.21663168126886 -11.9787528818304 -7.58973005468195 -12.7695415323431 -6.86903837377375 -7.66840055639094 -3.11678198034113 -5.96891287023371 -2.82949331456965 8.52391263788397
-2.82917786511508 -8.61594010266391 -9.74854470166293 -5.96053696545687 -7.17630387219516 -13.3810405817899 -11.1513252344998 -15.0435619440946 -8.81204987439242 -9.64332199963656 -12.5007801142606 -8.12194634350863 -13.4904804316434 -6.82841111096469 -7.60375977429477 -3.44208146008578 -5.4720535365018 -2.82277489575473 8.50052355852994
-2.18678322705356 -9.73492279919711 -8.24864235791293 -4.9207367030057 -6.91295090588656 -12.9901317683133 -9.70832100781528 -12.5952571955594 -7.03066101941195 -6.72840729626742 -11.0476535883817 -7.81784478100863 -11.8961776820096 -5.51130524548617 -6.68790474804965 -2.21338120373813 -4.60425225171176 -2.40901413830844 8.93901213732633
-2.35059004696933 -9.65754347714511 -6.82291441830722 -6.39794760617343 -7.32379370602694 -15.0920527544889 -11.2101653185758 -14.6951716509732 -8.67193823727694 -8.44267683896151 -11.7738917437467 -8.6428187456998 -11.86148482236 -6.04403143796054 -6.76931601437655 -2.4346716967496 -5.42017775448886 -2.882797535983 8.10679501620206
-2.21169452667236 -9.98863773345947 -5.48534374237061 -4.91890316009522 -8.17677097320557 -14.7082307815552 -8.87530879974365 -11.7301633834839 -6.79820423126221 -4.49622135162354 -9.45597248077393 -6.95314388275147 -11.0408742904663 -4.39838199615479 -6.4052713394165 -1.87892322540283 -4.39956073760986 -1.17375164031982 10.3026058197021
-0.347164864973589 -7.16015123887496 -1.75889467759566 -3.04453348679976 -6.56570696397261 -13.3207843260332 -8.46341394944625 -12.850092645125 -7.35257219834761 -6.80608820481734 -11.1436908201738 -6.7431037382646 -12.2904365019365 -5.60146212144332 -7.05861734910445 -3.03800844712691 -5.13486551804976 -2.67483400865035 9.43731236891313
-1.08943647037853 -8.33210271488537 -4.35741323124279 -4.11112683903087 -6.59832090031017 -13.9503812183033 -8.59594625126232 -12.4492787707936 -7.86853307377208 -7.71114629398693 -11.441573082317 -7.77775663029064 -11.0993546832692 -5.40328496586193 -5.87341779362072 -1.21896260868419 -4.37408918033947 -2.02548497806896 10.3208704601635
-0.739308990131725 -7.79048124660145 -3.39571920741688 -3.91887251247059 -6.93123976100575 -10.9974915157665 -9.88025633205067 -10.5442844997753 -5.5952297817577 -9.99139753688466 -11.9408089290966 -7.30365530360829 -12.9728504787792 -6.4548660885204 -7.39300886500966 -3.04423681605946 -6.65081755031239 -1.84868017543446 9.36937078129161
-0.118349656191739 -6.85909710797397 -3.42559109601108 -3.51297245892611 -6.58848248395053 -11.4689832774076 -8.3357835856351 -11.2713743296537 -5.51458416852084 -9.12597332867709 -11.4356809702787 -6.70778332623568 -11.4771619883451 -5.8949705210599 -6.78253231915561 -2.8512865153226 -6.24390278729526 -1.69912587079135 10.2071117314425
-0.0917682300914429 -6.96801372874867 -2.61382671702992 -3.31834789622914 -6.63512035716664 -10.6695270191539 -9.92172428477894 -11.3743075977672 -5.15415378917347 -8.46118732799183 -9.72152706493031 -5.58864017833363 -11.5061454426159 -4.67446323741566 -5.81193348277699 -1.08247753490101 -3.72172924388539 -0.223640407215466 12.657805000652
-0.038307007876309 -7.63974171551791 -2.87149220379916 -3.88400631817904 -5.96607762250033 -11.4679716196927 -8.59190159710971 -12.1074789133939 -5.82397061261264 -7.32797604474154 -9.85927372845736 -4.94050770672885 -10.7789075938138 -4.30977803143588 -6.05055790814486 -0.884916123476895 -4.1235464182767 -0.357740220156582 11.5278713139621
-0.964702484824439 -7.75381839058616 -4.26690470955588 -2.90631854317405 -6.53148829720237 -11.5375555732033 -8.32846820137717 -12.9640959479592 -7.26864230416038 -10.0578421332619 -11.4392813422463 -6.4626597144387 -10.7391794898293 -6.02899348519065 -6.10023486397483 -1.6352442481301 -4.64212977669456 -2.13524234078147 10.623406531594
-0.107974737340754 -7.88236400430853 -3.1987397367304 -3.51794978922064 -6.60923549478704 -10.022773473913 -7.39254924600775 -11.9640519315546 -5.28285953348333 -7.08193752115423 -8.28278133218939 -2.81718036478216 -7.7324254209345 -3.07208797281439 -3.3712479764765 1.4756930177862 -2.97259113138372 1.65798977071589 14.4733598535711
-1.01370069330389 -7.51861211603338 -4.50247403925115 -4.57393476312811 -6.3886549169367 -10.2751371557062 -10.701402872259 -12.3131181890314 -5.89160367792303 -7.18482610529119 -9.54044553583319 -4.44755193536932 -9.25401517694647 -3.26136991327459 -4.44316694086248 0.601655752008611 -3.03999921625311 0.575259954279119 14.0862825220281
-1.39898718053644 -8.68771207982844 -4.94944227392023 -4.55327261144465 -6.98895109350031 -12.0876258676702 -11.4673999612982 -11.3008216684515 -4.6378120248968 -7.15410078222101 -8.17660940343684 -3.61433447057551 -8.92063940221613 -3.01515997106379 -4.89902342016047 -0.336393720453437 -1.86675489599055 1.09150277918035 13.3134351903742
-0.789305999062279 -8.35114605643533 -4.36609966971658 -3.70608837821267 -6.53300793387673 -11.2731812737205 -9.92154629447244 -11.3589165947654 -4.49343426444314 -6.30277950980447 -8.95836384513161 -4.22839291312478 -9.43054135062478 -3.1216290734031 -4.34479649283669 0.282335922934791 -1.30898602225564 0.893257782676002 13.0458270766518
-1.60151891708374 -9.23773221969605 -4.76488523483276 -4.34373121261597 -7.71610097885132 -12.2092707633972 -10.0771983146667 -12.0244143486023 -4.67843084335327 -6.33082799911499 -7.48738126754761 -2.37537984848023 -7.28397207260132 -1.61855535507202 -3.55042867660523 1.68633241653442 0.45294542312622 2.2600152015686 12.7120477676392
-1.11011564081365 -8.34615766351873 -4.11992322748358 -3.83481275385076 -6.50582181757147 -10.8377729589289 -9.72610532587225 -12.6976000005549 -5.88885938471014 -7.29936849420721 -7.86813604181463 -2.41235982721502 -7.66943227594549 -2.59053670709783 -3.31230413263494 0.917037374323066 -1.80972348993475 0.298581487482245 12.262981302088
0.182992406324907 -7.29256110624834 -3.23511748747392 -2.86293654875322 -5.51915412382646 -10.3932862801985 -7.55890326933427 -12.0047441049056 -8.81272559599443 -5.40454345182939 -7.99603705839677 -3.43681769804521 -7.72438674406572 -2.52419715361162 -5.49577002958818 1.41330475373702 0.341309972242875 1.35669083161788 11.6236738638444
0.532290241935037 -4.75595782019875 -3.06884691931985 -3.63425944068215 -5.51315806128762 -8.57637713172219 -8.73812220313332 -12.6511070511558 -9.64067003943703 -6.52541849829934 -8.89296457984231 -4.17628023841164 -10.3828880570152 -3.88631174781106 -6.96874735572121 -0.629689433357932 -3.47445605017922 -0.232121684334494 11.2100007750771
-2.52019943757491 -8.36120476289229 -6.47522224946455 -7.32095398469405 -6.97671570344405 -12.6630312399431 -12.937544484572 -15.3695894674821 -9.6608530478044 -7.62955536408858 -10.0938726858659 -5.1713453726335 -9.37041916413741 -4.15021194978194 -7.3343264059587 -0.731562276320023 -4.08274521394209 -0.600502629713578 10.7327950997786
-1.43544666116888 -6.1460713559931 -5.7077054197138 -6.13562671487982 -4.55210391824896 -11.0401696378534 -12.5604695493525 -15.1212567502802 -8.3779935056513 -10.1743191892451 -10.7755459958857 -5.30989162271673 -11.9831189328974 -5.55142299478704 -8.55082408731634 -2.31206790750677 -5.40936176126653 -1.53712741678411 9.47722919637507
0.245122103257614 -5.1526707129045 -3.46785816712813 -5.2595814184709 -3.18624386353926 -10.5315521673723 -11.586142392592 -13.7255638556047 -7.07987293763594 -8.01364979310469 -9.49802670045332 -4.12522778077559 -10.7556427435441 -4.16312107606367 -8.09933933778242 -1.07933697267012 -3.33272060914473 -0.0190838293595732 10.965069918199
-0.0566529880870483 -4.40759941447865 -3.97920700420033 -5.78808113444935 -3.03395935405385 -9.75816246379506 -12.2000150333751 -13.0564679752697 -6.76633736003529 -6.50877853740345 -8.34113594401967 -2.36508461345326 -8.66173645366322 -2.49598213542592 -6.83928772319447 0.830664669383655 -1.42593284953724 0.475340877879749 12.5147924770008
-0.435264535383745 -4.49384493394331 -5.28536409898238 -5.35409540696578 -3.18549150987105 -9.1203784422441 -11.8359889463945 -13.7575034575029 -7.61697954698042 -10.2082290129228 -9.83645433946089 -4.03722376389937 -10.6135405973955 -4.27383989854292 -6.44599146409468 -1.29281801743941 -3.59986681504683 -0.493005700544877 10.6682463212447
-0.344527279246936 -5.42951301227916 -4.2191648830067 -4.55603316913951 -3.46424392353405 -9.97310737263073 -11.6919718135487 -14.0257768977772 -7.08647063862194 -7.44070342670787 -9.23764518391002 -3.5582876552235 -10.1733885158192 -4.06425002704967 -6.11428168903698 -0.0384092677723267 -3.88014129291881 -0.57487014423717 10.5041741978038
0.813172869248824 -4.4999851660295 -3.06292957826094 -4.04435009522872 -3.03698963685469 -8.67680210633711 -10.0207008795305 -12.0117248968645 -5.86136288209395 -6.63589329286055 -8.69976276917891 -2.35257572694258 -7.61315197511153 -2.65275044007735 -4.3034347967668 1.48059421019121 -2.36190838380293 -0.315054364637895 10.8705077691512
1.77591355930675 -3.74442831386219 -1.24770513881337 -3.38569990504872 -2.6234451900829 -8.11115423549305 -7.85206190456044 -11.6949478756298 -6.09880987514149 -5.35515943874012 -8.88149992335926 -3.40375105250966 -9.27350202907216 -3.5839993130077 -6.26999250758778 0.297882400859486 -3.08209005702626 -0.140527404438366 10.9778540958058
0.531745381788774 -5.35354094938798 -2.98837523893877 -4.8389516396956 -3.89232306913896 -9.62091689543291 -10.3163266702132 -12.8784814401106 -7.25979667143388 -6.17126517729326 -7.54430060820146 -2.13902335600419 -8.36900191740556 -2.55127768950029 -4.68752723173662 0.600751347975297 -2.96435218290849 -0.286966852708296 10.2801088766618
0.982302648370915 -5.53999997919256 -4.76964284723455 -3.19065763300116 -3.09179021661932 -9.51267911737616 -11.6005067998713 -12.1083841497248 -5.19092847650701 -6.35900022333319 -6.84840871637518 -1.05834295099432 -6.48323156183416 -2.03197767084295 -3.80037595575506 1.49371431524103 -1.95641424005682 0.295794469659977 10.3860702341253
-0.490811373970725 -7.6201868317344 -5.18925955512307 -4.33705809333108 -5.0630522034385 -11.7843885681846 -11.1094522736289 -12.0533037445762 -5.17480757453225 -7.24106505133889 -7.58346274115823 -1.95460989691994 -8.16004469611428 -3.12333204962991 -4.6813497803428 0.550915692069314 -2.79164793708108 -0.87732985236428 10.0770024993203
-0.491281708804046 -6.62190838727084 -5.80487271222201 -2.81032391461459 -3.73460408124057 -10.8079950419339 -10.618837555972 -9.77125759991733 -3.21434422406283 -6.06180020245639 -6.34469052228061 -0.929578980532561 -7.55206890973178 -1.56332798871127 -3.39120884808627 2.39491824236783 -1.90547200116244 1.72682170000943 11.2130020054904
-1.00150524486195 -6.48791920055043 -5.3365214954723 -2.80758892406117 -3.93431507457386 -10.2004665027965 -10.3425220142711 -9.50837360728871 -3.64226375926625 -6.71048961986195 -5.8691085468639 -0.0583461414683946 -7.07474361766468 -1.99710499156605 -4.49798618663441 1.18095935474743 -2.40518413890492 1.34118617664684 11.6399656642567
0.0650590203025132 -6.48294894478538 -5.40761058113792 -2.4222056128762 -3.71312205574729 -10.6270205237649 -9.8377272345803 -9.24504534981467 -3.07729975960471 -6.58264987251975 -6.0567099311135 -0.0238100745461196 -7.26216380379417 -1.9905592658303 -4.59715144417503 0.904523207924584 -2.39141528389671 1.64280636527322 11.1134789726951
0.961516241593795 -5.51733126206831 -5.31093325181441 -2.46864809556441 -2.85848154588179 -9.41269030137495 -8.00130381150679 -11.7216502623125 -6.65498079820113 -4.43809237046675 -7.57120050950484 -2.19822420640425 -8.01347269578413 -2.0523120359941 -4.61252512498335 2.0597771211104 -1.60534014268355 0.973181585832076 10.2240456147627
-1.49153143275868 -6.43872457851063 -6.56480223048817 -4.85150152553211 -3.53129392970692 -12.8012962948192 -10.9159489284862 -13.8059998165477 -7.35723310817372 -7.94858938563954 -9.92000967372547 -4.47477156032215 -9.554201186787 -3.97283369411122 -6.33477026332508 -1.04812628139149 -3.78159338344227 -0.494682372700083 11.0496329654347
-1.60221027894454 -6.10185551209883 -7.237118955092 -4.96430134339766 -4.90509914918379 -11.1375286535783 -11.0313103155656 -14.2173626379533 -8.7623760656877 -7.00957226319747 -9.96272778077559 -3.9993145422502 -9.34499287171797 -3.66640972657637 -6.87667965455489 0.489363436265425 -2.2241566137834 0.0375831170515575 11.7399179978804
-0.961950241435659 -6.91318505894054 -7.19182580601085 -5.01364511143078 -5.05447572361339 -12.9453391421925 -10.3035392154347 -14.2021750796925 -9.2182826388966 -6.38928216587414 -8.06235498081554 -1.5196513522755 -7.49716752659191 -1.97535318027843 -5.56660264622082 1.0616531978954 -1.45274537693371 1.82876592982899 12.2510543476452
-4.30291827808727 -7.87793811451305 -13.2537468303334 -15.9263809550892 -16.986435734142 -17.3256500590931 -20.2557342876088 -23.8586128581654 -18.8221367229115 -16.5844047893177 -16.1735542644154 -10.6321037639271 -10.7058361400257 -6.77747996937145 -6.78900798450817 -1.38019260059703 1.63292805064808 1.58437649119984 11.7218219410289
-4.85644206133756 -7.92713412371549 -13.3801656636325 -15.4687848958102 -16.7409025105563 -18.2194066914645 -17.9985776814547 -21.7132154378024 -19.3836828145114 -15.1381956013766 -16.8493200215426 -12.199961272153 -10.2279859456149 -7.32593783465299 -5.91291865435513 -1.34050425616178 0.481357010928068 2.31439724835483 11.3640884486112
-3.71983139731667 -8.68207352378151 -12.5119036934592 -14.5053843758323 -16.173391272805 -16.672731330178 -17.4014071724632 -20.0794963143089 -17.6318492195823 -13.3468913338401 -16.1579455635764 -14.6266040108421 -9.46392433860085 -5.56454651572487 -5.93621056296609 -0.35661690451882 0.913452217795633 2.27189070961692 10.5494108893655
-4.12081474824385 -9.3188909964128 -12.9111685232683 -15.734895177321 -15.520482488112 -18.3407453970476 -19.9316915945573 -22.2943777517839 -16.5233511404558 -13.8559431509538 -15.326089330153 -12.9709410147233 -7.2617449240251 -6.52235741181807 -6.95577568574385 -2.38153595490889 0.615036539597945 2.45014815763994 9.86852031187578
-3.34347067746249 -7.05244933041659 -12.2396994677457 -13.7244654742154 -16.1669818011197 -15.494679555026 -16.9777461138639 -20.8354884234342 -16.4487315264615 -14.3564845171842 -15.97105513486 -12.73179732236 -8.74526129635898 -5.75391302975741 -6.35830031308261 -0.761834248629484 0.987843409451571 3.66598595705899 11.204463854703
-3.00648932023482 -7.19663099809127 -8.89148954911666 -13.8438497023149 -12.3228574232622 -15.1327481703325 -17.7107129530473 -20.1028600172563 -13.9455724196001 -13.2992482618852 -15.4034085707231 -10.9872746901079 -6.97485212846236 -5.40620092912154 -6.4288106398149 -1.4787488417192 0.813262419267133 3.47867532209916 11.034121946855
-4.35408860986883 -10.3421276265925 -10.4746597463434 -16.9001453573054 -13.0705288106745 -19.6578052694147 -19.7964161092585 -21.2522152120417 -14.523100679571 -14.6497677022761 -14.9631641561335 -11.3652446920221 -6.8811519796198 -7.93402749841863 -6.60372812097723 -1.48040468042547 0.520295316522773 2.84173887426203 10.4269363229925
-3.33238125714389 -7.38443280133334 -8.46155453595248 -15.1612653818997 -8.85009671124545 -15.948493012515 -17.3788251963529 -20.591860779849 -14.0937414256009 -14.8779096690091 -13.4331922617826 -7.94958973797885 -5.21426678570834 -6.41693402203646 -6.24298764142123 -2.94324780377475 1.12522219744596 1.97947978106412 10.4740352543918
-4.36589718731967 -6.90813923749057 -6.66117955121127 -13.3565740672025 -7.75301266583529 -15.8346433726224 -16.0551939097318 -18.0854749766263 -11.1243543711576 -13.7781171885404 -12.0164537516507 -11.5271139231595 -5.82323170575228 -5.52962017926303 -5.76685048016635 -5.72384167584506 -0.126673707095058 0.637053481015293 8.78165053454313
-4.93783356059681 -9.39201713908802 -9.25374389995228 -15.963929904591 -9.26017166484486 -17.7222497593273 -18.0245988499035 -18.7431008945812 -12.0516603123058 -14.3995149265636 -13.7508561741222 -10.7261216770519 -6.49663711894642 -6.99760414470326 -7.13457085002552 -6.78395820964466 -1.65389801372181 -0.674834979664194 7.92156718860973
-5.14736974022605 -8.26100384972312 -7.7776855208657 -12.8418296553872 -6.56585156700828 -11.6099570967934 -16.5301650740884 -17.0330299117348 -10.8907493331216 -12.9564880111001 -16.5266174056313 -14.9435294844887 -12.1778682448647 -8.15759312889793 -8.64210927269675 -6.03547513268211 -2.47529828331687 -0.659025547721168 7.57241976477883
2.38565027063543 -1.32000387365168 -5.09713590795344 -12.0675491159612 -5.6158164804632 -13.7050918405706 -12.1259235208685 -15.9892944162542 -11.4521697824652 -8.6041034525091 -11.6817725961859 -10.760639554804 -3.82945478612726 -1.44059026891535 -3.70230520421809 1.08593332117254 5.50171148126775 5.62122022455389 16.066424482519
1.62024709528143 -2.4300821130926 -4.27010706121271 -10.4343087976629 -3.57145288640803 -8.91596773320978 -12.0381543939764 -14.0776174371893 -7.59801080877131 -8.65631273443049 -11.5003736322576 -10.7205102747137 -3.95061853582209 -2.00265863591974 -4.07931307012385 0.170417993718928 4.2759315664118 3.77584478204901 14.8480755979365
1.87595637928356 -5.41357342113148 -5.35526768077504 -12.3490535389293 -5.56823841441761 -13.3124019276012 -13.5986110340465 -14.8516170154918 -7.94716945994984 -10.1774512897838 -9.1455546985973 -8.73550144542347 -2.36741749156605 -0.703364528309216 -2.93631283153187 2.57437404285778 6.20793136249889 5.7444017757069 16.4493790496479
1.29208133003928 -4.39266636588357 -4.68490841605447 -11.7167630455711 -5.53680279471657 -14.9996094963767 -11.8094525597312 -13.2654862663963 -6.21453335501931 -8.22433140494607 -8.61061909415505 -6.77495434500954 -1.15601399161599 -0.100176360390403 -2.96156361319802 2.70318362496116 6.43659159920432 6.15248439095237 16.4336371161721
2.4459942817688 -2.05809125900269 -4.02207860946655 -11.0056429862976 -5.27737340927124 -13.0015402793884 -13.0304900169373 -12.5428038597107 -6.57663068771362 -8.47096929550171 -6.080872631073 -9.52186498641968 -1.65927610397339 -0.178284740447999 -2.96970281600952 2.23806085586548 5.7928542137146 5.70292654037475 17.0188526153564
1.12503308382901 -3.0701058474454 -5.65217142972079 -12.1165059176358 -5.69296961697665 -13.2460148898038 -12.452733334628 -13.1754773226651 -6.62424975308505 -9.41064768704501 -8.6793644991788 -7.31750040921298 -1.30090075406161 -1.34596186551181 -3.57389193448153 1.97167080965909 4.82632130709561 4.99801892367276 15.861831370267
2.04171958403154 -2.00213226838545 -4.44186195893721 -11.1235159353776 -4.69607338471846 -11.9376944021745 -11.518216939406 -14.1703070120378 -7.83859238191084 -9.86832794709639 -10.6272638754411 -8.51763519807295 -2.92965492768721 -1.82972321076826 -2.98320946259932 2.1335546060042 5.62479033903642 4.77746310667558 16.0636498017745
-0.574232907728714 -4.68785366578535 -7.60899433656172 -13.7764442877336 -6.72712978883223 -13.3328255133195 -14.7741478399797 -14.5988434271379 -8.10573277039961 -11.3019607977434 -10.4416187719865 -10.0601185278459 -2.78541645570235 -3.31703838868575 -4.46020206971602 -0.0437534765763701 4.72876849607988 2.75296130613847 13.4119168801741
-0.0999812819740988 -4.47736356041648 -6.46244618675926 -13.312446568229 -8.19631192467429 -16.9271850325845 -16.4200362899087 -16.9156913497231 -9.89869496605613 -9.82957455895164 -10.3898277022622 -8.7221793868325 -2.58527180931785 -1.82388493797996 -4.66999623558738 -0.406156513907693 3.93227198340676 2.90909769751809 12.8578257820823
-1.42386863014915 -5.96792838356712 -7.84268042824485 -15.1912464835427 -8.80803916237571 -16.4911999442361 -16.9498028495095 -18.1301960685036 -11.5513195731423 -11.068857643821 -14.5706104972146 -12.6920284964822 -5.96394202492454 -4.03050086281516 -5.68019530556419 -1.45549819252708 1.51140167929909 1.51382782676003 11.4681887886741
-0.222270670804111 -5.11779755679044 -5.97969979372892 -13.6038491162387 -6.92967766848477 -13.441888514432 -14.7309624585238 -16.6391236218539 -9.62704438296231 -10.5960118207065 -12.9467369946566 -11.7751461896029 -4.85128945437345 -2.61067742434415 -6.03241700259122 -2.0376297864047 2.97814398678866 2.64189177426425 12.3473589983853
0.577964470603249 -4.80968888022683 -4.90584213950417 -12.6132357857444 -6.05659134604714 -13.9902194283225 -14.2118800423362 -13.7838290474632 -7.06097634055398 -10.0087836525657 -9.77950890280984 -11.1948989174583 -3.94941933371804 -2.81067307212136 -5.88675148703835 -1.55960495688699 3.24289290688255 2.6114670493386 12.4396249511025
-0.885797821391712 -5.22803338657726 -7.11369546543468 -13.4282172549855 -8.05390771519054 -14.8721526492726 -14.7827590335499 -18.0652640689503 -12.8128150333058 -11.2861865390431 -14.2673438418995 -13.2303298343312 -8.47841676365245 -4.0283110965382 -4.94243463169445 -1.54353936802257 2.26657453883778 2.78284231532704 11.6867348324169
0.170514436201614 -3.86716142134233 -4.859818129106 -12.5165945573287 -6.49189057783647 -14.4910704179244 -12.5029493852095 -16.7873159928755 -11.4616953416304 -12.6344496293501 -13.7831808610396 -13.4098555131392 -6.52526727156206 -3.60465875105425 -6.07641473249956 -1.15457787947221 2.460831971602 2.2334321455522 12.6708262877031
-1.4936842658303 -7.97117182991721 -7.89514872811057 -12.7983965613625 -4.98267695687034 -10.5878176429055 -14.8013949134133 -16.5934176184914 -11.1328005530617 -12.0108675696633 -14.5138163306496 -14.9388537146828 -9.63241526863792 -6.47528025887229 -4.9345965125344 -1.02060839913108 3.42364170768044 1.97224476554177 13.264029528878
-0.813348986885764 -5.08006689765237 -5.25208494879983 -11.2878858826377 -3.99868414618752 -11.1262438080528 -13.4840414307334 -15.9561064026572 -9.65557883002541 -11.788248278878 -13.3173811218955 -12.2169286987998 -5.64081022956154 -2.56577131964944 -3.25632307746194 -0.749317385933615 3.03032471916892 3.74367692253806 15.5902517058633
-2.50313757983121 -7.09702109423551 -9.22240256396207 -14.9608364018527 -7.88421057787809 -15.4576892766086 -15.2417240056125 -13.6147746953097 -7.97878455248746 -12.3911609562961 -8.06365393725309 -7.72195815173063 -6.09172057238492 0.0979633417996482 -3.52546881762418 2.62504769238559 1.41119767102328 2.12749672803012 14.9702234354886
-0.211186608401214 -4.45034714612094 -7.35210534009067 -13.1073371973905 -7.46455880078403 -13.9480430689725 -15.3193618861112 -15.5006515589627 -9.05710144909946 -11.3176147547635 -8.12350960644809 -10.4538871851834 -5.40415116223422 0.539599219235505 -2.81372948559848 3.78484038439664 2.64421347704801 2.69566802111539 14.1837289723483
0.178282468969172 -3.31566169912165 -8.13375213796442 -13.3439190691168 -8.46716049367731 -15.472096711939 -16.1429531877691 -17.8098919695074 -11.2725918596441 -11.5408528154547 -7.73663643056696 -9.25774887258356 -5.97234848195856 0.702938764745539 -3.31210258657282 3.22755882089788 2.62650367563421 2.00455352609808 13.7138197118586
-1.0233884898099 -4.41473637494174 -8.28054104718295 -13.7861066904935 -6.35070668133822 -13.6572042551908 -16.4158865061673 -17.8141409006986 -11.0010820475492 -12.7602888193997 -8.88642750653354 -11.7000089732083 -6.62624226483432 -0.357073411074552 -4.67091618451205 1.82230128374967 1.96435679522428 0.695409193905917 13.5325516614047
-0.631363305178557 -4.69409409436313 -8.34270516308871 -12.9777092066678 -5.31872406872836 -12.9659561243924 -15.4307464686307 -17.1436103907498 -11.3410820094022 -14.883402260867 -8.82746354016391 -9.82238427075473 -5.9744705286893 0.2159648808566 -3.2541164484891 3.6127983006564 2.14376982775601 1.05609282580289 12.758636561307
0.188142403689298 -3.77288664904508 -8.38883055773648 -11.7255157384005 -3.8857044133273 -11.182861700925 -14.9514621647921 -14.7124294194308 -9.09688033190641 -13.4237102421847 -9.24539984789762 -11.066515341672 -6.24660147753629 -0.4495586308566 -3.75593031969937 2.81709824475375 2.6555553522977 0.814019784060392 12.2184887972745
0.836516961184415 -6.7906345280734 -7.57627142992887 -5.86034621325406 0.16492997082797 -6.80658377734098 -9.07831610766324 -11.4920390996066 -6.40276373949918 -7.5808013829318 -11.86106337634 -12.5784534367648 -5.93848647204312 -0.483606711300936 -6.54590834704312 -0.681164160641757 2.82444916638461 0.716121300784025 10.6227127161893
1.77869506315751 -4.27052216096358 -7.63938431306319 -6.86014656587081 -0.317183537916705 -6.39732079072432 -10.068366094069 -12.0832930044694 -6.95556931062178 -8.8033895926042 -12.1873655752702 -12.6643953756853 -5.7252817587419 -0.262162251905963 -5.62887863679366 -0.486752553419635 2.37697120146318 1.28180594877763 10.9841336770491
1.92460266460072 -3.05933555256237 -5.67754920612682 -7.42304023395885 -0.107871853221546 -8.67782767902721 -10.2905271876942 -11.8455026973378 -6.30290397297252 -10.2330091823231 -10.1555174220692 -11.6666468013417 -4.51793464313854 -0.15481742512096 -5.85163100849498 -1.59624465595592 2.50791946757924 0.399192966114391 10.6384040485729
1.47175337184559 -2.77464173923839 -6.86183427463878 -6.63648294102062 -0.553749786723746 -9.76179956089367 -9.39679597507824 -12.98376344334 -8.34263108860363 -6.90876458774914 -12.1498973239552 -12.037489639629 -4.5799052585255 -0.159331070293081 -6.70512460361828 -1.60796807896007 1.52192617763172 0.977236999164926 10.2904522549022
-0.253751329942183 -4.56903987364336 -4.01717906431718 -9.74280505613847 -5.25077395872636 -13.8451114221053 -12.0415931268172 -12.0017085595564 -5.40400844053789 -7.30382113890214 -5.60095363096757 -7.44200664000078 -0.576848558946089 -2.05389171080156 -3.98810916380449 0.351679273085161 -0.0850673242048785 2.28624195619063 11.7680768446489
4.2144157929854 7.77368283705278 0.566965345902876 1.21108270124956 -1.81321882768111 -2.15500425858931 -7.73475813432173 -10.1382405714555 -5.27507185502486 -9.86924337907271 -9.3681905226274 -2.81462263627486 -4.62746977372603 -1.96612333817916 -5.03866552873091 1.04324174360795 2.38357758955522 1.47809052900834 9.9003756089644
2.37191548780962 1.76971402601762 -5.15663752122359 -8.04241213365034 -4.07777437730269 -6.26889452500777 -12.882236810164 -13.1151126341386 -7.06036600633101 -9.93408999009566 -6.84735521836714 -1.54389414353804 -5.75847086472945 -0.991056771711868 -0.153267236189407 5.41248288588091 2.70477261976762 2.2870289369063 10.6522070451216
2.50191177021373 1.7648378718983 -4.41467033733021 -8.71593414653431 -3.8482926975597 -6.97833572734486 -13.0511048923839 -12.5293077122081 -6.78555237163197 -10.4263223301281 -6.97786461223255 -1.82093559611927 -6.42506538737904 -1.13061653483998 -0.592292178760875 5.00813354145397 2.17342818867077 1.56248153339733 10.7630182613026
4.95741342197765 2.75454496036877 -4.5611212383617 -7.41917444575916 -3.76417375911366 -6.5363695751537 -11.3851130138744 -13.4859335552562 -6.92523409236561 -10.1247923504223 -6.83127237666737 -1.54928995479237 -6.25344683040272 -1.51610399593006 -4.12602640498768 1.48333333622326 1.19507382999767 2.73436330448498 8.81201337467541
5.24825101332231 3.05914407209917 -4.63460058732466 -7.55854506059126 -4.13680929704146 -5.7340611891313 -12.0056447462602 -13.4929894880815 -8.11674398942427 -11.4382466749711 -7.13515371842818 -2.15218634171919 -7.2029389814897 -1.43887228532271 -1.80056089921431 4.42110734419389 1.4009542985396 2.78519349531694 9.80484204725786
5.19761942950162 3.450565329465 -4.24895096692172 -6.15228272351352 -4.20593644055453 -6.98017121228305 -11.1797428217801 -13.9459457484159 -7.54330254468051 -8.69065476330844 -8.84110833081332 -2.74173165234652 -7.25906563672152 -2.07195664319125 -3.87777138623324 1.57584570971402 0.568101874264805 1.49503325549039 8.09730815020475
5.84642089496959 3.83936275135387 -3.42412601817738 -6.3435901295055 -3.41143642772328 -5.53236233104359 -10.4926074634899 -12.2969192158092 -6.3029693256725 -9.40163456309925 -8.56333576549183 -2.53860317577015 -6.88803898204457 -1.47813640941273 -4.10146366466175 1.78097499500621 1.4367824901234 2.08375133167614 9.51994765888561
5.74622331099077 4.1798771424727 -3.22588934464888 -6.41029943986372 -2.00790609879927 -4.51156057877974 -10.6378575758501 -10.5097905592485 -4.76471342606978 -7.31123175187544 -8.04546370072798 -1.93938269181685 -6.49573721452193 -1.30290808244185 -2.84193052812056 3.7491549058394 2.36627946333452 3.24583421186967 11.0024164720015
5.51596888628873 3.27396639910611 -4.21191159161654 -6.49726048382846 -2.84519329938022 -5.2387994852933 -12.1531824198636 -11.8043703165921 -6.0940298167142 -9.70643368634311 -8.35259953412143 -2.30317059430209 -6.13459721478549 -1.4572996226224 -2.69406453045932 3.08959445086392 1.24075564471158 2.40407427874478 10.8959527882663
6.25692468123002 4.86568646864458 -3.34132666154341 -5.53712172074751 -2.44523901505904 -4.79881186051802 -10.233611054854 -11.8478288130327 -5.42435736222701 -6.93068403764205 -8.34620947404341 -2.23713964982466 -5.5257043318315 -1.02870077653365 -4.20321936173873 2.26511292891069 1.56437592939897 2.38418870405717 10.0396271272139
5.90532232631336 3.09583116878163 -4.34376691471447 -7.87835286747326 -3.99666379581798 -7.3136346210133 -12.3127000201832 -12.8052995074879 -6.72051786075939 -9.20875524174084 -8.55857251774181 -2.7868955005299 -6.45756505619396 -1.1170785297047 -4.81083081852306 1.62634683955799 1.07169557918202 2.14098001826893 9.95542646754872
6.54753705804998 4.33102533167059 -3.19347646886652 -6.59305265600031 -3.24995687658136 -6.17991522008722 -11.3262832468206 -12.2708194559271 -6.01237371618097 -7.32738569433039 -8.75809934789484 -2.46529081518 -6.29369619542902 0.0686733419244945 -3.80018881017511 2.23633500879461 1.78012582605535 2.13426324670965 10.974557130987
7.33254672830755 4.47368289774115 -2.95356701070612 -6.24934909993952 -3.53845356160944 -5.85456607991999 -10.468917352503 -11.941796762293 -5.72834537679499 -7.99090526754206 -8.80044506246393 -2.1850809877569 -6.04143665487116 0.0303559476679034 -4.36813877279108 1.87888194864447 2.23088123148138 2.39422847574408 10.5676875287836
6.84222041043368 4.9978438464078 -2.02739037600431 -5.30300797549161 -2.68863190737638 -5.01744546023282 -11.018036738309 -11.0484684857455 -5.29590310183438 -8.16511048403653 -7.88363541689786 -1.46680916872891 -5.43497742739591 0.326388463107023 -2.40233315554532 3.71306906613437 3.11393652829257 3.44981680783359 11.3265038576993
6.67783925316551 3.91571423790672 -3.5888786576011 -5.61598971106789 -2.51542284705422 -4.88145640113137 -10.865963008187 -10.8674011490562 -5.37954714514992 -8.6932373306968 -9.44692805030129 -3.39350130774758 -7.03364565589211 -1.60313608863137 -5.01702692725442 1.44444081566551 0.860292408683083 1.81547162316062 9.89046284935691
6.78939210718328 4.54487668817693 -2.80361593419855 -5.10699117833918 -2.44312704259699 -4.0428355997259 -10.3439544504339 -10.4621795480902 -5.2201865976507 -8.48614347631281 -8.32830846959894 -1.86958158666437 -7.00989378148859 -0.709814435785468 -5.84091795141047 1.0400558645075 1.80125200098211 1.45855104273016 8.86636792963201
5.90056161880493 4.18454580307007 -2.82298440933227 -5.47269792556763 -2.66500253677368 -4.83024377822876 -9.90509767532349 -11.7672650337219 -6.12573022842407 -9.04069681167602 -8.94014520645142 -2.0025631904602 -5.51240129470825 0.275100994110108 -5.04442949295044 0.841697978973389 2.35685567855835 1.05282239913941 9.84336595535278
6.48193257071755 4.2971963188865 -2.99452121041038 -4.91847522042015 -2.47004802010276 -4.75405604622581 -8.85399157784202 -11.538977692344 -5.28353030464866 -6.74006564400413 -8.71608264229515 -2.23425204537132 -6.14219195625999 0.4948109886863 -4.01635081551292 2.00824253775857 2.45800297477028 2.71643727042458 11.3129672310569
8.20099796815352 6.21029533906416 -1.20453868345781 -3.24530826048418 -1.46215854124589 -4.29947505430742 -8.19162021116777 -10.3744605584578 -4.35512195066972 -6.54887805418535 -9.91814456419511 -3.85869441465898 -8.60095630125566 -1.42318759398027 -4.64112506346269 1.14553989930586 0.650844235853715 2.28841938538985 9.59282078309493
8.85036159862171 6.60512424815785 -0.932401882518423 -3.68029998432506 -1.86229919086803 -3.05274604450573 -8.33657287250866 -10.0971166957508 -4.76540778766979 -7.39182304035534 -9.77780936848034 -3.26337455402721 -6.46508811603893 -0.875978695262564 -4.21563743244518 2.06834007609974 1.49848915446888 2.59220863689076 9.77587105144154
9.25241101004861 7.45064556815408 0.0921822808005608 -2.89138209603049 -1.05282771370628 -2.98346888802268 -7.63231265328147 -9.57821452400901 -3.45483767769553 -6.14880358956077 -8.8579176642678 -2.8624342658303 -6.69918238899924 -0.327281830527564 -4.57187640450217 1.39121067740701 2.00902950980447 2.63579189994119 9.35594475486062
8.37349406155673 5.75571719082919 -1.23744782534513 -4.34241685000333 -2.24329766360196 -4.86560448733243 -9.63956269350919 -10.1383496197787 -5.17521294680509 -8.43985375491055 -9.48034485903653 -3.33545312014493 -7.53975304690274 -1.12216385928067 -5.01934632388028 1.07797041806308 0.316017064181242 2.15923872860995 8.67889204892245
8.93414301438765 6.95518774552779 -0.0793114228682086 -2.37838178114458 -0.425251059098677 -3.1865349336104 -8.04640775160356 -9.20638089613481 -3.46319203810258 -8.02246861891313 -7.66866307692094 -2.17034345106645 -5.88576322035356 0.0887088255448774 -4.41162496046586 0.790515847639604 2.37782854600386 3.78117365403609 9.92221922440962
8.500681885806 6.62196350964633 -0.752748480710117 -3.34757804003629 -1.20668982592496 -2.98751448717984 -7.24690817919645 -9.70857428637418 -4.70425223437223 -9.48029517260465 -9.80656432238492 -3.54129981127652 -6.03490637865934 -0.460695258053867 -4.58511733141813 2.07820320996371 1.85949707898227 3.78578949841586 10.2890043345365
6.92877179059115 4.78492146405307 -2.5195142659274 -5.03433817950162 -2.12249201861295 -4.27578181353482 -9.79555911150846 -11.3645955952731 -5.64068621722135 -9.79534167376432 -8.12834567156705 -1.95410555926236 -7.15930956927213 -1.55959910479459 -4.51077097979459 2.12949353131381 0.735080536929043 1.09920864972201 8.87776833447543
6.70130255439065 4.58976938941262 -2.74969861290672 -6.30389210961082 -3.03612515709617 -5.76789853356101 -9.8747443892739 -12.4378318526528 -6.19617078087547 -9.37448689720847 -7.92092702172019 -2.38270375511863 -7.53114697716453 -1.11143300316551 -4.38419911644676 1.84634592749856 1.59033968665383 2.2966366074302 9.8049955628135
7.06133819059892 5.28383326963945 -2.50899338288741 -4.40517448945479 -3.43968796296553 -4.30387329621749 -9.1421892599626 -11.4697935537858 -5.54124474091963 -9.33385872407393 -8.78007339997725 -2.55333733125167 -7.44659065766768 -2.35457253022627 -5.1145021872087 1.64862418608232 -0.231458898024126 0.641410593553022 9.01967311338945
6.75376842672175 4.43361423665827 -3.34261562174017 -5.47261859720404 -3.29563571756536 -6.30402042215521 -9.56938030069525 -11.88105060404 -6.0673718625849 -10.2976002866572 -8.21683551614935 -1.99127055948431 -8.59315921610052 -2.44593860452825 -4.80738117044622 1.98907802755182 1.14344165975397 1.62119434530085 8.93932483846491
6.49237279024991 4.32566861239346 -3.08421297940341 -6.06418963345615 -3.01056071194736 -8.22399874600497 -11.4861733523282 -11.3158356753263 -5.3891732302579 -9.59180804165927 -7.23974581631747 -2.36868639859286 -7.40257235440341 -2.01672526272861 -4.59338732632724 1.93657330599698 0.356008807095613 2.04758481112393 9.10663346377286
5.93710297671231 3.66721791354093 -3.83220606717196 -6.14477091702548 -2.33681231412021 -8.68693095120517 -10.6540368166837 -11.4077160921964 -5.89021044644442 -10.2172349062833 -8.04969149502841 -2.70261126431552 -7.7036622134122 -1.94813853177157 -4.82198267850009 2.36963719454679 0.655085268887607 1.44694394198331 9.34201211062345
6.30733963359486 4.1473540912975 -2.24205497394908 -5.39761832844127 -1.15996268879283 -7.22841933857311 -9.78554443012584 -10.358328853954 -7.26476386677135 -10.9010134090077 -5.79308227192272 -1.09620765339244 -7.32721236835826 -1.48829749714244 -3.60661224018444 3.39769836772572 1.79949280131947 3.107117618214 10.5600833546032
5.24779982133345 3.91538614793257 -2.63059430555864 -5.82142835096879 -2.37434201674028 -8.50196080641313 -10.3348942323165 -11.9062901063399 -6.41507344679399 -10.6095943971114 -8.07453542189165 -3.93515401320024 -6.42197423414751 0.419496484236284 -2.40202527479692 3.97888941331343 2.9289664701982 2.08452791734175 10.2793025450273
4.67308805639093 3.81206987554377 -1.98119260614569 -5.36599447076971 -1.4992017919367 -7.91599752252752 -10.005230920965 -10.2628107244318 -4.89519979303534 -8.99333097284491 -7.13254453485662 -1.22639562433416 -5.58607198541815 0.359650594537907 -2.83217908685858 3.85792158300226 3.35431764776056 2.76948831731623 11.3519754236395
4.30829897793857 2.53173247250644 -3.49042328921231 -7.26130684939298 -2.69290169802579 -10.2123623761264 -11.2508965405551 -13.4609108838168 -7.10456856814298 -9.02496155825528 -8.84936341372403 -2.77678116885098 -6.32976349917325 -0.362606135281649 -2.45660409060391 3.81355467709628 1.74936667355624 0.820169362154875 9.99317637356845
4.48755715110085 2.81379101493142 -3.73544337532737 -7.2023871161721 -2.06361796639182 -8.90510585091331 -10.9351694800637 -10.4820769049905 -5.2562258460305 -9.45547892830589 -7.0654185035012 -2.924410126426 -6.33528926155784 0.286121108315207 -0.693083069541238 4.92076466300271 2.32671139457009 2.07797978141091 11.7998931191184
3.03220597180453 2.33234253796664 -3.54095419970426 -8.06293448534879 -2.93229636279019 -9.27083930102262 -10.786763754758 -11.3243213566867 -6.21188696947965 -9.72956809130582 -5.30809172717008 -1.39220961657437 -5.6670032414523 0.9262470332059 -0.235707846554842 5.99030056866733 3.77933541211215 1.77911606701938 11.2512125101956
2.69696676080877 2.3244386846369 -3.56686342412775 -6.91942537481135 -1.67911661321467 -9.23361147100275 -11.7593625848944 -11.3795484369451 -5.07374895269221 -8.29150140935725 -6.02444589788264 -0.645667440241034 -3.85031068975275 1.18387090509588 -0.0232614343816593 5.85228788202459 4.26207124536688 2.77794515436346 11.4288154775446
3.08410575173118 1.95585944435813 -4.68360588767312 -7.49120018698952 -1.49329254843972 -7.25105355002663 -10.6087863228538 -11.5586764595725 -6.19054482199929 -10.0254199288108 -6.95131752707741 -2.22633812644265 -6.310133673928 -0.173512198708274 -0.931231238625266 4.06577040932395 2.63068320534446 1.21709182045677 9.55087210915305
1.8512918212197 1.79755036614158 -3.88939078070901 -7.74271757819436 -2.57320769049905 -9.26243765570901 -11.1145647309043 -12.2714536926963 -5.49214155890725 -8.98349173285744 -7.97113592841409 -3.32286055304787 -6.59713728644631 -0.0618131897666245 -1.21190436103127 3.85652367851951 2.45272652886131 1.85638634941795 11.0603601195595
3.5965427311984 3.02398909655484 -2.54456101330844 -6.63226853283969 -1.27170906933871 -8.67307053479281 -10.2521110621366 -10.6768871394071 -4.07931481274692 -7.69258271130649 -2.98613701733676 -2.27382241162387 -5.80261574658481 0.852787390622225 -0.629933938113126 5.41031111803922 3.94137324419889 2.56331862536344 10.7116445454684
3.63046361749823 3.18326379602606 -2.70252988988703 -6.71626661474054 -0.56690405065363 -6.71978948766535 -10.0594711130316 -9.85906027013605 -3.10553167516535 -6.06268499547785 -2.34805486852472 -3.05638502294367 -6.27680013830011 0.0921135122125811 -0.226995450800114 5.36339093988592 3.18422891443426 2.23731042688543 10.2709474736994
4.05353956222534 3.37472467422485 -2.45275373458862 -6.95157499313354 -1.35671873092651 -7.07704229354858 -10.5185229301453 -10.694903087616 -3.85931463241577 -6.45204992294311 -3.84109945297241 -3.83377141952515 -6.60130758285522 -0.403462123870849 -0.264998149871825 4.38821821212769 2.74302225112915 1.51924448013306 11.7227018356323
7.23980666073886 5.31395674618808 -1.54400300112638 -1.38376854983243 3.2351298418912 0.234136113253506 -6.93170022097501 -6.97322320071134 -6.14506386843595 -10.1443371686068 -5.9618916424838 -7.31966637698087 -8.17841385928067 -2.84641503420743 -1.08829735842618 4.23089266690341 -0.130243769558994 1.68098212155429 9.91425658139315
2.18403578671542 2.74192381772128 -3.63553856936368 -2.65940331545743 1.17894125851718 -0.825153818997471 -6.68832825747403 -7.49225091067228 -7.68569611636075 -10.5059456738559 -6.26007317629728 -8.89654397097501 -11.0498032483188 -4.73901223269376 -5.71069764223966 0.535007008639248 -1.79385994997892 -0.194208613308994 8.05912352475253
3.538632366874 6.04810235283592 -0.0514498017051004 -0.31159498908303 4.79907414696433 2.96419236443259 -2.55847075202248 -1.94863035895608 0.535284970023415 -4.12824156501076 -0.849190737984397 0.525897000052712 -3.60036375739358 1.46705720207908 1.75082871697166 7.34236523888328 5.19176194451072 6.8750753142617 13.1791863181374
0.881079188260166 3.59283970919522 -1.65997267636386 -1.96075774106112 2.13618516055021 -0.572715291109951 -4.56295729550448 -2.52405119809237 -1.89776183041659 -6.15785742673007 -2.77132750424472 -1.27380133542147 -3.32625342282382 1.82816552248868 3.05842064944181 9.27118729678067 5.19644784060392 7.56091355410489 13.4819497975436
0.176833785663952 3.25636068690907 -1.00603517185558 -1.74556382786144 3.36126104701649 0.111755050312389 -4.54731782566417 -3.20337709080089 -0.286894165385853 -4.78837426792492 -0.737509094585072 0.126935638080944 -2.32407983433117 2.61696783412587 3.93336168635975 9.89916197169911 5.12390295375477 6.76999250758778 13.3027516971935
0.52028159228238 3.27382735339078 -0.987265786257659 -2.57953186902133 3.41418246355924 0.00755957690152087 -4.40440865429965 -1.57323571118442 -0.337086876955901 -4.11771889599887 -0.800618371096526 1.16274909106168 -2.03016396435824 2.7755668553439 4.16704348650845 9.76431159106168 4.94705752459439 6.64040736285123 13.1943824681369
0.435008274425162 2.71802257191051 -1.74630237926136 -3.62467838634144 2.593934284557 -0.674376262318003 -4.6089408527721 -1.28024937022816 -0.570200694691049 -4.15487743724476 -0.103317989002573 1.07386897693981 -1.3079383503307 2.89293597828258 3.88011287342418 9.82845996509899 5.00602840076793 6.82314799915661 13.2366788257252
1.03170277855613 3.21937253258445 -1.47105143286965 -2.51801798560403 2.67560078881004 -0.321194865486838 -5.33239290931008 -2.8982307694175 -1.07986185767434 -5.54217264868996 -2.50130961158059 0.331209919669412 -3.57223818518899 2.19945409081199 2.43836476586082 8.14535691521385 3.99773194573142 5.1732852675698 12.2522671439431
0.844407636469061 2.47592504674738 -2.05946962183172 -3.09554902857 1.32077558690851 -0.963137071782892 -6.06902925317938 -3.95970575159246 -2.32863275354559 -6.19256250208074 -2.8838733846491 0.0150161569768734 -4.6925949270075 2.08307607824152 1.80097540075129 8.09944589788264 4.21653040105646 5.7194505518133 12.2891631906683
2.53882033608177 4.30558306954124 -0.551923682472921 -1.97883599021218 2.75830657265403 -0.0522059700705775 -4.36703675009987 -3.55512039878151 -1.16341583945534 -5.31406204917214 -1.27482788779519 0.674480507590555 -2.96483032920144 2.97692305824974 3.32060439369895 9.91914279244163 6.17692763588645 6.60338694832542 13.326500008323
3.32610592408614 3.61646065278487 -1.96531405882402 -2.84886661009355 1.60174641175703 -1.95266833738847 -6.9926272912459 -5.07162776426836 -2.15008273558183 -6.72952571348711 -3.03576388792558 -0.25954356627031 -4.35057750181718 2.01326450868086 1.45854839845137 8.13846001191573 4.1827524618669 4.99404701753096 11.8358968214555
2.8847956830805 4.42925216501409 -0.686172944849186 -2.47685096914118 2.58076621835882 -1.09027527028864 -5.43692444021051 -3.74789283925837 -0.82541702443903 -5.18330047780817 -2.16462753469294 0.888732450658626 -3.69361541921442 3.24562599008734 2.22869636362249 8.53802539652044 4.93020297830755 6.49124194925482 13.0169477636164
2.24266946965998 4.4847711389715 -1.14909803217108 -1.96411954706365 2.24021852666682 -2.06127416437322 -5.8366285497492 -5.20164739435369 -1.47177373712713 -5.54718458002264 -1.98658239191229 1.28573930913752 -2.64331113641912 4.10909403020685 3.74570596868342 9.64883077794855 6.60440099889582 7.35941923314875 14.0542181795294
0.455324415727095 3.28473878340288 -1.14935850663619 -3.47980474992232 2.3370325608687 -2.79084181352095 -6.23944448991255 -4.08172010941939 -1.23986029191451 -5.56775641007857 -1.55316328568892 1.51782441572709 -2.30667471452193 4.33313298658891 3.86604047255083 9.57783723310991 7.13868260817094 6.71498704390092 14.2446620507674
0.851450070467862 5.07513247403232 -0.585832491787997 -2.50162304964933 2.59392558011142 -2.61000050631436 -5.85120381441983 -4.7912711056796 -0.855220690640536 -5.72877301302823 -1.49229039278897 0.361570462313566 -4.26577939120206 2.52209101590243 1.62231264981357 7.73262511166659 4.91805087002841 5.37200270566073 12.8656250086698
2.25736820914529 4.53040611960671 -1.81893908760764 -3.61440264961936 0.575399520180444 -4.79060351631858 -7.73952853462913 -7.19386470101096 -3.26758754036643 -7.8817156531594 -5.12802684090354 -1.26341616890647 -5.43614947579124 1.10696614005349 1.40153134085915 7.29306900717996 3.70920574881814 4.56594193198464 11.8675829193809
0.233021120591598 4.78515468077226 -1.65766682191328 -3.80814709229903 1.07854876951738 -3.36715664430098 -7.64575352235274 -6.88110508485274 -2.77436413331465 -7.21432461305098 -3.69093670411543 -0.277606625990433 -4.5636269049211 2.332514147325 2.01591525511308 8.08499560789629 4.28176627592607 5.51037822203203 12.2537063165144
1.90110660899769 6.41866947520863 -0.45417903553356 -3.0475361217152 1.92644192088734 -3.33988116871227 -6.98883937488903 -6.29257701526989 -1.525819050182 -5.94052051197399 -3.4371731151234 0.715758098255503 -3.26475070606579 3.39873005260121 3.18222881663929 8.5081803928722 6.78457905162464 6.53068424571644 13.1053950916637
0.989592456817626 3.62177362442016 -1.54036436080933 -4.03893575668335 1.34121599197388 -3.23726758956909 -7.44074544906616 -6.04840955734253 -2.65731344223023 -7.03135404586792 -2.69907293319702 0.171078586578368 -2.81459722518921 3.565442943573 4.48249521255493 10.2431363105774 6.95587244033813 6.02818765640259 12.8949345588684
3.66624122099443 5.16359382109209 -0.730898328260942 -2.49283070130782 2.5508189721541 -2.29030842347579 -5.56648296876387 -4.67834515138106 -1.12912029786543 -5.49445766969161 -2.67897266908125 0.797801546616988 -2.97238201661543 3.43050246672197 4.01831870512529 10.1979337258772 6.54518561796709 6.60065799192949 12.8781514687972
1.30618411844427 4.36880142038519 -1.09777134115046 -3.38117664510554 2.39660007303411 -2.34708469564265 -5.83802288228815 -5.21470325643366 -1.46155803853815 -5.56038730794733 -2.67287319356745 0.128251379186455 -3.91740101033991 3.21960002725774 3.39946681802923 8.8992093259638 6.22628623789007 6.59173709695989 12.5967634374445
2.68279661698775 4.59399141831831 -2.39588532881303 -3.55785737471147 0.863390107588334 -2.65607247786089 -6.76858506636186 -6.17122064070268 -3.18353639082475 -7.94965539412065 -5.58840928511186 -1.62242112593217 -5.49567780928178 1.11116041703658 0.188024659590287 6.47696890397505 3.69437708421187 5.33655180497603 11.1734067396684
2.39137244658037 5.4074237389998 -1.27857803864913 -1.54815506501631 1.92735076384111 -1.77134155793624 -6.29197144074874 -5.72900223298506 -2.4838869528337 -7.44174599214034 -4.7635271505876 -0.943060155348345 -5.27927040620284 1.53458571867509 -0.0478022055192433 5.73303962187333 3.85028243498369 5.15978599028154 11.298881296678
0.286476733467797 3.40313017585061 -2.51062142632224 -4.00811898491599 0.639912249825219 -2.70745217583396 -7.60797631523826 -6.05771958611228 -3.24550187370994 -8.01660668633201 -4.13622796318748 -2.11321961662986 -5.71340501091697 0.860403659126977 0.952957751534203 6.51892340400002 3.30596220710061 6.11060583808205 10.9065052292564
0.708464683185923 3.84016233791004 -2.74756330143322 -4.62257665287365 0.0463915478099466 -3.13640493046154 -7.50360005985607 -7.32915967594494 -3.73805516849865 -8.0464486468922 -5.19742673527111 -2.05705922733654 -5.76979535709728 0.938881934772837 0.50216394771229 6.33322721828114 3.94065195430409 5.45723158229481 11.0174017559398
-2.30984777970748 1.49318223433061 -3.0369119123979 -5.07977385087447 0.190970472856002 -2.34598249955611 -7.70069975419478 -5.23206991715865 -3.16340727372603 -6.68746847672896 -3.42811865373091 -1.549752183394 -4.25281805558638 1.44009118513627 0.795525602860884 6.69179254011674 3.57635693983598 5.01914315657182 10.7307539506392
-1.73423121192238 2.18915631554344 -3.26251719214699 -5.05065462806008 0.434258244254373 -3.26011965491555 -6.36282847144387 -4.19800112464211 -3.40010187842629 -7.15378496863625 -3.0929271958091 -0.916672923348166 -4.99002573706887 1.4223087050698 1.78611638329246 7.9528959014199 4.01775529167869 4.58681561730125 11.9703400351784
-0.349059997905385 4.20360761989247 -1.11792176853527 -2.15204995762218 2.22336202968251 -2.55209725986828 -4.98561280857433 -2.39356034885753 -1.33838456760753 -5.03061479221691 -1.92241853367199 0.605661452900279 -3.033689438213 3.64035040248524 1.9487209926952 7.61754042018543 7.44227320064198 6.67259413112293 14.0253558765758
-0.747362084822221 4.37009149031206 -1.52584261460738 -3.3971003965898 1.86549954847856 -2.91599649949507 -5.95210451646285 -3.99505991502242 -1.7116813139482 -5.99456018968062 -2.44588274522261 0.204359106584029 -3.64895052476363 3.0618782563643 1.33043675856157 7.65481954054399 5.50914769606157 6.29320531324907 13.0032277627425
-2.45785380276767 2.30734967318448 -2.38262988003817 -4.27062083157626 1.44822453585538 -2.42882586392489 -5.90862322720614 -3.15588999661532 -1.8293156710538 -6.51818896206942 -3.49673701199618 -0.734581479159267 -4.44610644253817 2.43682812777433 1.62018536654386 7.76734685030851 4.66445588198575 5.95198773470792 11.8864536198703
-2.11822310360995 0.27930077639493 -3.72564307126132 -4.14539137753573 0.497842875393953 -1.40969649228183 -6.42218008908359 -5.65121642026034 -3.21919051083652 -7.80653563412753 -4.08094588193027 -1.82541457089511 -5.40605536374179 1.50569733706388 0.560253230008211 6.39877900210294 4.72159775820645 4.82741555300626 11.9037905606357
-1.27068290710449 1.61944999694824 -2.70906791687012 -3.65725479125977 1.63994445800781 -0.545030212402345 -5.76328811645508 -5.416162109375 -1.92543754577637 -6.69347534179688 -3.6965633392334 -0.628306961059572 -3.77609786987305 2.30979194641113 1.08805313110351 6.64956035614014 6.06732120513916 4.76382675170898 12.7353056907654
-0.0151532866738044 2.42509901740334 -2.36777055046775 -3.49042641899802 1.84207403876565 -0.809966442801734 -5.46780335686423 -4.81473290703513 -1.85424935600974 -6.3415864684365 -3.71046387932517 -0.0401242949745857 -4.20565736077048 2.31765616156838 0.793751361153344 6.37100470282815 5.09647238471291 5.31328261115334 11.5719143173911
-1.41401437412609 1.09901853908192 -2.85406259189952 -4.85533860813488 1.16343160976063 -2.02262452732433 -6.69928315769542 -5.99787858616222 -2.52633432041515 -7.2871203769337 -4.14232782017101 -0.771285568584094 -4.16268685947765 2.1967663418163 0.799147094379773 6.42571112025868 4.77502676356923 5.29945608485829 11.497857059132
-1.39474825425582 1.9246525330977 -3.56595186753707 -4.91937784715132 0.328833059831098 -3.46298937364058 -7.77223352952437 -8.1777644590898 -3.41763453050093 -7.9176211790605 -4.60566286607222 -1.23569445176558 -5.11962275071578 1.13191838697954 0.0290798707441837 5.65675683455034 4.49359651045366 3.65724702314897 11.3039035363631
-1.75677915052934 1.30450205369429 -2.66856427626176 -4.34649510817094 1.27113489671187 -2.41041608290239 -6.4832348390059 -5.37710614637895 -1.78127522902055 -6.07255406813188 -2.43998189405961 -0.236557440324262 -3.60042043165727 2.24300150437789 0.76056818528609 6.47781042619185 4.95170359178023 5.70439390702681 11.7530036406084
-1.97321199070324 0.331664336811411 -3.20403741489757 -3.21575425754894 1.64501501430165 -0.326857315410269 -5.07232545505871 -3.67273019443859 -1.70385430942882 -7.01693032871593 -4.8233363498341 -1.40507005344738 -5.70689653049816 0.292313827167856 -1.83833573948253 4.72851873744618 2.53527952541004 3.77629305232655 10.2407581936229
-0.538468126817182 0.771708722548052 -3.63040042357011 -4.64924121336503 0.341937299208208 -1.64304614500566 -6.40451884703203 -6.48637462095781 -3.22711062864824 -8.14453006224199 -4.89210963682695 -2.04612613157792 -6.15425372557207 0.37153362794356 -1.94346118406816 4.19600987000899 3.1112472967668 2.95133137269454 9.89426826997237
-1.69483803835782 0.275281437960537 -4.53728531924161 -5.51994942751798 0.0511431780728415 -2.20433663454923 -7.32881020632657 -6.75285958376798 -3.59753274050626 -8.24275063601407 -4.43000077334317 -1.9877819928256 -5.49837540713224 0.755303868380459 0.201364049044521 5.97923518094149 3.33015585812655 3.66008520993319 10.1296706286344
-1.06876361153342 1.06659710624001 -3.34578311226585 -4.16941630623557 0.875274779579858 -0.833316681601783 -6.05907046578147 -5.89993464730003 -2.94906604073264 -7.39510905525901 -4.42251002571799 -1.49907099983909 -5.43108165047385 0.72925961234353 -1.42739093086936 5.19221127249978 2.49133312918923 4.29162228324197 10.3438597939231
-0.3893103426153 0.814322012121028 -3.35920665914362 -5.1304049318487 0.726093786413021 -1.66109226400202 -6.36262462789362 -6.49282787496393 -2.7053446596319 -7.36912296468561 -3.97761867696589 -1.53050182515925 -5.8526720827276 1.31897785013372 -0.0232558077031904 5.75040103738958 3.50828029459173 5.3239407712763 11.4176726514643
0.532580731131812 2.28880631706931 -2.28701079108498 -4.46131575324319 1.33959710381248 -1.443935992501 -5.99098265387795 -6.88807165839455 -2.36830389716409 -6.9458833954551 -3.25689947821877 -0.601393344185571 -5.04462301947854 1.33982598564841 0.371407864310523 6.16155373833396 4.02586400292136 4.4300178267739 11.4264558532021
-0.971986822648482 0.666545815901323 -3.71599011854692 -5.19784169630571 0.421409554914995 -2.52566342787309 -7.68188100294633 -7.08622746901079 -2.53618817762895 -7.02273183302446 -5.2131462617354 -2.18673901991411 -6.10463338331743 0.572818704084916 -1.1074333711104 4.76743883653121 3.21138186021285 4.25482077165083 10.3238400892778
-1.84212803407149 0.697855715318159 -3.70519566102461 -5.50520252747969 0.747000460191206 -2.54233669801192 -6.76057552857833 -5.83742451234297 -2.56643032594161 -7.48338055177168 -3.11423611207442 -2.35515141053633 -5.1353008703752 0.620657686753706 0.0222003503279247 6.33682990507646 3.52857280211015 3.91898513273759 10.6305730386214
-2.21971004659479 0.269912069494072 -3.35354679281062 -5.74571865255183 0.65922672098333 -2.26841228658503 -7.26026790792292 -5.6906515901739 -2.75683849508112 -6.29400890523737 -2.47453563863581 -1.36207645589655 -5.51709621602839 0.812535589391533 -1.13654010946101 5.14753753488714 3.78227073496038 4.04709750955755 11.2493470365351
-0.653995565934615 1.72008318467574 -3.5732422395186 -5.35652547316118 0.26185411973433 -2.59462933973833 -7.13738446669145 -7.01494985060258 -3.66421895460649 -8.40067296461626 -5.70159154371782 -1.78446011976762 -6.60419469313188 0.00351900620893986 -1.92663960890336 3.68491644425826 2.50589365525679 2.78676790757613 10.3666114286943
-1.32929756858132 0.787868950583718 -4.15714981772683 -4.54938461997292 0.106020424582741 -3.33426811911843 -7.89549973227761 -8.8949237129905 -3.67876389243386 -8.06110146262429 -5.71160080649636 -2.21410896994851 -5.81372025229714 0.618090126731179 -1.89707710959695 3.82168528816917 3.30911109230735 2.97891661904075 10.5624232032082
0.418739067424429 1.25935338627209 -3.45216585506092 -5.09254862178456 0.371665703166617 -3.99144007075916 -8.67765451778065 -8.90363527644764 -3.36894060481678 -7.66253687251698 -4.95685411800038 -1.03095842708241 -5.44389749873768 1.41482900272716 -0.619297279011118 5.26173661838878 3.83442281376232 3.53820584904064 12.6557180751454
-0.095667839050293 0.12903881072998 -4.74654293060303 -6.10890293121338 -1.08666515350342 -3.75125026702881 -8.14606189727783 -8.33808040618896 -4.68860721588135 -9.56001758575439 -7.09059047698975 -3.30423831939697 -7.77572154998779 -0.996151924133301 -2.43702220916748 3.08374309539795 1.8179235458374 2.55797863006592 10.7732458114624
-0.592776367881083 0.179425170204855 -4.57895571968772 -6.05169589302757 -0.36598117134788 -3.50790889046409 -7.58921153328636 -7.50722415230491 -3.79622752449729 -8.41845423958518 -6.87828166268089 -2.70365626595237 -7.1057692267678 0.0170525810935267 -1.54444415352561 4.22357933738015 3.02994053580544 2.71847813346169 11.7860926888206
0.658057472922586 2.57174613259055 -2.75883743979714 -4.6579119942405 0.461348793723367 -2.4840667031028 -6.99018357016823 -8.34110520102761 -3.40222809531472 -8.14981529929421 -6.08389160849831 -2.18297455527566 -6.65400192954323 0.12930609963157 -1.43700478293679 4.87802722237327 1.94713332436302 3.06166579506614 12.7678282477639
-0.485771699385211 -0.174690766768023 -4.56119780106978 -7.54713110490279 -1.45723204179244 -5.53553633256392 -9.33184675736861 -8.52618269486861 -5.06081251664595 -8.69474463029341 -5.05760817094283 -3.11219076676802 -6.88718657060103 -0.174101396040484 -0.840891404585406 5.11766000227495 2.90009446577592 3.16187997297807 11.8533787293868
-0.376899779926646 0.39035028110851 -4.21430784572254 -5.93242842067372 -0.112373412739146 -4.09479147304188 -7.44226652492176 -7.34036070216786 -3.42066389430653 -8.09217840541493 -4.81462675441395 -2.4694615017284 -5.96973997462879 -0.0765915523875833 0.0622538913380026 6.29097932468761 3.10984796177257 3.28154557834972 12.4214567531239
0.421413863788953 1.15207525600087 -4.24923852573741 -6.68880990635265 -1.08493951450695 -4.46751931797374 -8.72830155979503 -8.49083665500988 -4.70922616611827 -9.19199136387218 -5.66480020176281 -2.43147424351085 -5.59695008884777 0.719145263325085 -0.20329621921886 5.88006826747548 3.89250513423573 3.70248838771473 12.7348055492748
-1.75082094019109 -0.343005006963555 -4.78148919885809 -7.02294618433172 -0.710930650884453 -4.9751575643366 -8.7986496145075 -8.41353685205633 -4.93105775659734 -9.60683519190008 -5.59088212793523 -2.7004001790827 -5.82119829004461 0.0768138712102733 -0.20143396204168 5.84739416295832 3.44203108007258 3.10121076757258 12.6222512071783
-0.636843785372648 0.169722453030673 -5.00912772091952 -7.22021208676425 -1.54746733578769 -5.10130797299472 -9.30971823605624 -9.09951887997714 -5.23742209347812 -9.54316244992343 -5.79224501523105 -2.82240210446444 -6.09830389889804 0.332100764187899 0.151207819851962 5.69576634493741 4.06299580660733 3.59564961520108 12.208044424924
-0.637718876925383 0.165259638699617 -4.61700697812167 -7.04564352902499 -1.34502097043124 -5.50745078000156 -9.67860098752109 -9.50365324887363 -5.04605360898105 -9.43896170529452 -6.04077216061679 -2.43802519711581 -5.90034933957187 0.630423823269929 -0.00767203244296155 6.24133137789639 4.11715630618009 3.86127022829923 12.7800753506747
-0.931948193636806 1.05033063021573 -3.38089037808505 -6.89681292447177 -0.615887173739345 -5.17569781216708 -8.88862276944247 -8.16451121243563 -3.86329890164462 -7.34340716275302 -2.53886271390048 -0.292828091708095 -4.33179713162509 2.23084973421964 0.905101290616123 6.79668759432706 5.13273572054776 4.08820389834317 13.6082014950839
-2.25079071738503 -0.27927124717019 -4.63390457846902 -7.85720932700417 -1.30199921347878 -5.54918015219949 -10.1415015480735 -9.45563042380593 -4.16274368979714 -7.83188545920632 -3.85608208396218 -2.25292885520242 -5.75892174460671 0.61916625282981 0.382405159690162 5.78636061928489 3.75270163796165 3.23167502663352 12.4618204810403
-2.34135291359641 -0.243496391989968 -4.7403130271218 -7.65576407692649 -0.952551338889382 -5.90127990029075 -9.91910979531028 -9.17499968788841 -4.2713417746804 -7.85758254311301 -4.90172812721946 -0.921240303733132 -4.75469634316184 1.67446663596413 1.72973969199441 7.49827244498513 4.87147190787575 4.45236160971902 13.8194175026634
-1.81368930990046 0.412327688390558 -4.13913067037409 -6.95392521077936 -0.448882180994207 -4.80094822103327 -8.52419384176081 -7.75726421529597 -3.76453121358698 -8.719796258753 -4.93654545003718 -1.516915399378 -4.9503756349737 1.67239658182318 1.04433528726751 6.76352302377874 4.54790107553655 4.86141483133489 13.6206392461603
-1.23581634001298 0.861559529737992 -4.05293975309892 -6.5946286721663 -0.782910685105758 -4.75753531889482 -8.55378089384599 -8.93338904814287 -4.54823813871904 -9.26531539396806 -5.58891807035966 -1.9172776742415 -5.85666594938798 1.01702179475264 0.342941899733109 5.75345768495039 3.8875204519792 3.85869278474287 11.7840420202775
-1.66745449412953 -0.200121654163706 -4.93528629649769 -6.95373417247425 -0.827746165882456 -4.60160137523304 -8.43154217113148 -7.21952320445667 -4.43255878795277 -9.21573902476917 -5.69221760142933 -2.80124546397816 -6.43345905650746 0.230916248668326 0.155743824351919 5.46618770252575 2.98043941151012 3.76919292103161 11.918704735149
-1.9293999932029 0.287852738120339 -4.17043354728005 -7.36922886588357 -0.687632109902122 -4.62936070182107 -8.84635212638161 -8.33906605460427 -3.90353062369607 -8.78753521659157 -5.85267307975075 -1.81992962577126 -6.20474865653298 0.729669068076394 -0.99760105826638 5.38417098305442 3.18407962105491 4.10577819130637 12.0149621703408
-2.74915691722523 -0.763162578235974 -5.25885769237172 -6.50541302074086 -0.738622630726208 -4.36427112926136 -8.46039005626332 -7.50924869884144 -4.50861164439808 -9.65869709361683 -6.63183590282094 -2.82888981212269 -7.30604931224476 -0.358467067371716 -1.16870876659047 4.71312812458385 2.24603847156871 3.39172176014293 11.4579286922108
-1.38576530109752 0.659595264088022 -4.66793082844127 -4.61711715351452 0.4997632633556 -2.13651488911022 -6.72732375751842 -6.30665229450573 -3.10478232990612 -8.16905616413463 -4.58497260700573 -2.3046800960194 -6.4421369899403 0.487821353565561 -0.828594433177603 5.30338741649281 2.19895531047474 5.01156975139271 12.2274067531932
-0.604631094499069 0.671974511580032 -4.38214269117876 -5.0262581391768 -0.159801153703171 -2.01782002882524 -6.86122670607134 -6.58316770033403 -3.87291875319048 -8.16110578016801 -5.31859174208208 -2.51618924574419 -6.26883092360063 0.567459435896438 -0.426770834489304 5.79536470933394 4.01609072251753 4.87657198472456 13.125964494185
-0.234423862804068 1.44218136180531 -3.42674373279918 -4.86759494434704 0.768091930042612 -1.58964084278454 -6.84263919483532 -6.18990443836559 -3.00837825428356 -7.63246844898571 -4.36920093189586 -1.68349765430797 -5.92929957996715 0.746853603016245 -0.234809147227896 5.35713745463978 3.77708317149769 4.94139458049427 11.4765794407238
0.799546519192781 2.36640290347012 -3.56793089779941 -5.07500525387851 0.18017510500821 -2.14860983761874 -6.96390791806308 -6.91245718869296 -3.83448668393222 -8.52358122738925 -4.40789099606601 -2.34730215939609 -5.97770377072421 0.502558985623445 0.0171502026644603 6.08330754366788 3.27802971926602 4.43706158724698 11.7737834843722
1.43329883055253 2.52372813658281 -3.41528248353438 -4.90696072144942 0.825972322984175 -2.08871006532149 -7.05409931703047 -6.4658672766252 -3.15428089662032 -8.27634548707442 -5.82175373597579 -2.12182163758711 -6.89375042481856 0.296696428819136 -0.34112476869063 5.47379661039873 2.25354075865312 4.40865397886796 11.6766965432601
1.92034376317805 3.26844633275812 -2.27545320337469 -3.94706689661199 0.975422269647773 -1.59886133020574 -6.45007097070867 -6.8352390462702 -2.8823581868952 -7.27161561792547 -3.27490007227117 -0.757703416997735 -5.69108926599676 1.48320043737238 0.425867444818671 5.42206991369074 3.40784872228449 5.40484274083918 12.1809738939459
1.13759662454779 2.57214404886419 -3.16843746358698 -5.11761806661432 0.323505895788021 -2.69479320699518 -7.93979023153132 -6.18503330404108 -3.6308989351446 -8.5682482546026 -4.96567295247858 -2.94387958700007 -7.51448391134089 -0.469590646570378 -1.13134334737604 4.43912460153753 1.75051357095892 3.70034839456732 11.4696898633784
2.12133170041171 2.50736189755526 -2.53134011355314 -4.68159722414884 0.505635747042568 -1.83789872256192 -6.95223473635587 -7.1897911938754 -3.18180512514981 -8.1019177350131 -6.2123627575961 -2.7661023053256 -6.99576424685392 0.170785435763271 -0.896814814480869 5.1145129290494 2.29763174923983 4.32889319333163 11.7228803721341
1.95311425815929 1.67654870640148 -3.80505491603504 -6.41290785182606 -0.68161894191395 -3.2509110103954 -8.16564680446278 -6.95635343898426 -4.34931494105946 -8.88350797999989 -4.97253538478504 -2.45231367457997 -6.13709188808094 0.857832657207144 -0.667514098774301 5.50244973789562 3.80049871097912 4.55769609104503 12.5960996020924
2.69621961767023 2.92800062352961 -2.63815385645086 -4.2529838735407 0.683348829096015 -1.08866960352117 -6.00615579431707 -6.96577722376043 -2.94967538660223 -7.24325067346746 -3.56910974329168 -1.29781419580633 -5.90513498132879 1.33889501745051 -0.233959978277031 5.66701048070734 3.63138883764094 5.22310465032404 12.8159281557257
-0.951734438809481 0.82659350308505 -5.43585385409268 -6.2673338803378 -0.596818819912997 -3.31502713290128 -7.5150031003085 -6.93708027926358 -4.11873234835538 -8.24341000643643 -4.73019970980558 -3.56817235079679 -6.25264157381925 -0.525682345303622 -0.562389269742098 4.76803503903476 1.69501315030185 3.45255862149325 10.735550030795
0.634005676616322 2.20106614719738 -3.52298818935047 -5.1432694088329 0.184647690166127 -2.30685316432606 -7.46291242946278 -5.66378866542469 -4.77860914577137 -8.52323042262684 -4.02377210963856 -3.14433752406727 -6.64700971950184 -0.476101745258678 -0.391035903583873 5.43293775211681 1.71997560154308 3.65921701084484 10.0395261157643
0.610037248784845 1.98339692896063 -4.03463514501398 -5.09633596593683 0.7654766256159 -2.02997549230402 -6.5269866769964 -5.43043287450617 -1.47972639257258 -6.20578725988215 -4.29455526525324 -2.11016042882746 -6.03412016088312 1.02518693750555 0.588406007940119 7.1028207952326 3.14464036768133 5.14867917841131 12.2388891393488
0.954094869440251 2.4822263544256 -3.3804273778742 -4.43505193536932 1.64432428533381 -1.57733442133123 -5.88451864069159 -5.38073636835272 -2.00670148676092 -6.66259481256659 -5.16793538873846 -2.13687993829901 -6.04567052667791 0.165219289606267 -0.354744928533382 5.91990564519709 1.4697980707342 4.10123251134699 11.0192241495306
1.08477443348278 1.88624042164196 -3.55302578319203 -4.91686016429554 1.73812144886364 -2.18219333995472 -6.1826453815807 -4.44070011485707 -1.73614460338246 -6.37827450145375 -2.81494480479847 -1.37897831309925 -5.02812153209339 0.698898731578481 0.995806156505239 7.18563884388317 2.49041789661754 4.42486137043346 12.112821041454
1.24701923890547 1.54442829652266 -3.80544238524003 -4.88350635008378 0.920683331923051 -1.94899898008867 -6.35342746214433 -6.29989009336992 -3.00491099791093 -7.81103473143144 -3.92053561644121 -2.24155574278398 -6.28371386961503 -0.216279558701949 0.0757564978166059 6.34300179048018 1.58716625733809 4.01877159638838 11.0145210699602
1.5238674510609 1.60273822437633 -3.41171566356312 -4.10370365489613 1.62357982288707 -1.17582050670277 -5.29121128429066 -4.26353947032582 -2.01416698802601 -6.76378170360218 -4.0442363392223 -1.9744235645641 -6.3842021595348 -0.358199275623669 -0.919213451038708 5.92548164020885 1.01025279651989 3.60943206440319 10.8542316783558
2.94872312545776 3.09397916793823 -2.3486439704895 -3.52602548599243 1.89480428695679 -0.534579944610595 -5.00253648757934 -4.08965082168579 -2.08875436782837 -6.96765298843384 -3.95343561172485 -0.66035623550415 -5.93280191421509 0.7674391746521 -0.350927066802978 6.30599527359009 1.79999380111694 4.99878339767456 11.2465823173523
1.89937899329446 3.08801195838235 -2.81312443993308 -3.28959920189597 2.27171824195168 -0.572327397086404 -5.29764058373191 -4.8511417128823 -2.81086613915183 -8.10130002281883 -5.75622632286765 -1.62206914208152 -6.83700063011863 0.741685130379416 -0.691975376822732 6.19510290839455 2.17013285376809 5.05040190436623 11.6485750458457
1.94467124938965 3.05927619934082 -2.30577507019043 -3.88423385620117 1.96209106445313 -1.05473365783691 -5.93065299987793 -4.73586311340332 -1.57376518249512 -6.49427833557129 -6.26637306213379 -1.66247787475586 -7.26066627502441 0.177468872070314 -1.85729637145996 4.44399223327637 1.56015930175781 4.81935081481934 10.261431312561
0.678413763913241 3.46552313891324 -1.96346245678988 -3.24324761303988 2.17296256152066 0.454264059933749 -4.91871224316684 -4.92727623852817 -1.44093476208774 -6.68524704846469 -4.79087220105258 -1.98600731762973 -7.06315384778109 -0.128934487429532 -2.53260384472934 4.038478270444 1.07982100573453 3.95165289965543 10.0042308720675
1.99065444252708 3.13576743386009 -1.8689341805198 -2.31462242820046 2.79971549294212 0.742212746360085 -3.48430588462136 -1.3826003334739 -1.29571488120339 -5.21508934714577 -1.81297257163308 -1.06326058127663 -6.58339646079324 -0.462117697975852 -1.42596771933816 5.0542893149636 0.613613579489968 4.28283450386741 9.73376223824241
1.71950299523094 1.9297176100991 -3.42729990699074 -3.91414110877297 0.378572056510233 -0.843546321175314 -6.64222376563332 -4.10418169715188 -4.18203203894875 -7.63217966773293 -3.89917223670266 -2.53486864783547 -7.29582445838235 -0.683739115975118 -2.6874527237632 4.2127404906533 -0.00192492224953256 3.64369351647117 9.68347413323142
-0.699909253553912 0.310136751695111 -5.33357243104415 -6.74085621400313 -1.49019627137618 -3.45594028993087 -8.52267460389571 -6.75996593995528 -5.08343128724532 -9.49975590272383 -5.57154469056563 -3.73623470826583 -6.53964237733321 -1.03659824891524 -1.35285381837325 4.93702693419023 1.66462130980058 2.88306804136796 10.2093400521712
0.619564767317339 0.397022958235308 -5.52796864943071 -6.75753140883012 -1.80662846998735 -3.47786069349809 -8.83730435804887 -8.20273137526079 -5.38780141310258 -9.93775868849321 -6.39491773085161 -4.37811398939653 -8.76549077467485 -1.99632001356645 -4.04958463148637 1.92286371751265 -0.342713598771528 1.85201715989546 9.48055624528365
0.715101848949086 0.854242931712758 -4.64562927592884 -6.1058839451183 -1.41600548137318 -3.1457952152599 -8.08724914897572 -8.12593399394642 -5.65710960734974 -10.3672231327404 -6.8349813114513 -3.48195015300404 -8.06677566875111 -1.25610100139271 -2.39614807475697 4.08764136921276 0.854355465282094 1.94972289692272 9.63876117359508
1.62504641792991 2.00201861641624 -4.35302670218728 -5.83801777579568 -1.47870571830056 -3.09293301322244 -8.84523327567361 -9.04039890982888 -5.29713185050271 -10.1222642204978 -7.02045376517556 -3.52940685965798 -7.71825154044411 -1.37045033194802 -2.22943241812966 4.11776606819846 0.793047592856666 2.60653559944846 9.72057597420432
1.99220239465887 2.22050821130926 -4.21933019811457 -5.56850088292902 -0.312088376825507 -3.38139761144465 -7.94933736974543 -7.29032743627375 -4.13012731725519 -7.91048086339777 -3.32469976598566 -2.66078222448176 -5.67680967504328 0.889104479009454 -0.463827497308905 6.84097825830633 3.51077997034246 4.85712396448309 11.8875557119196
1.32635167728771 1.91247228275646 -3.94699426997792 -6.23209520686757 -1.17950960506093 -3.11214395869862 -8.49493547786366 -6.21974703181874 -5.16010042537343 -8.96230646480214 -5.17183634151112 -3.89212747920643 -7.96580072749745 -1.11500498164784 -2.36065813411366 4.24029496799816 1.31112531315197 3.1265511859547 9.77900937687267
1.75745717828924 1.10106221979315 -4.57910402471369 -6.84636171514338 -1.72829874212092 -3.99469812566584 -9.63089616948908 -8.14935739690607 -5.64000757390803 -9.53216798955744 -6.47180994207209 -3.87530382329767 -6.22325380498713 -0.133347112482245 -0.824904043024237 5.55190698450262 2.27177564447576 3.0991586858576 10.5401729757136
0.860285585576836 1.6399582082575 -5.10533254796809 -7.45973699743098 -2.53101843053645 -4.70523374730891 -9.73311155492609 -8.50598257238215 -6.28871076757258 -10.2432586496527 -6.74895399267023 -3.36680143529719 -7.55667608434504 -0.558322126215156 -1.8275539224798 4.03453809564764 1.96918947046453 3.54081804102117 10.028414552862
1.12470450834795 1.90470900969072 -4.30653557343916 -6.68969139619307 -1.70257172151045 -3.58643707795576 -9.19949135346846 -9.35864815278487 -5.78611359162764 -9.82409462495283 -5.60231766267256 -2.79879746003584 -6.29474625153975 0.109113840623337 -1.48888001008467 5.09437861876054 2.68265929655595 3.58127417997881 10.751525072618
1.42500245354392 1.63211571953513 -4.08770048835061 -6.7964864990928 -1.33455908515237 -4.33870947577737 -9.34867346503518 -10.1459852478721 -5.55259764411233 -10.2413297913291 -6.70337355353616 -2.68952238776467 -6.40278494574807 0.925145504691383 -1.12173521735452 5.14178406975486 3.22001778862693 3.93485009453513 11.2011207320473
1.53281432932073 1.6608813459223 -3.58409279043024 -5.94553535634821 -0.425586396997627 -3.61209266835993 -8.06836288625544 -6.36122291738337 -4.6803395097906 -7.9775578325445 -3.43458145314997 -1.24861686879938 -4.65281456167048 2.34204131906683 -0.364169771021064 7.01280910318548 4.95698673074896 5.74127132242376 13.9541328603571
0.849776285344905 1.59000493829901 -4.3070554559881 -6.52520273382013 -1.27565668279474 -4.67951296026056 -8.98521326238459 -6.59181116277521 -5.08086298162287 -8.73450563604181 -4.62742708379572 -1.59651659185236 -4.20176599675959 1.79896451776678 0.945256250554866 7.80265237634832 4.92236806696112 4.85619832819159 12.8941364461725
2.86406180641868 3.94738433144309 -2.73734429099343 -6.74471047141335 -0.724734809181907 -5.04290535666726 -9.54624893882058 -7.26174118735574 -4.93077614524148 -8.08982422568581 -2.60857346274636 -0.660583045265891 -3.73913338401101 3.15521857521751 0.693539116599343 7.60540530464866 5.83299681923606 6.34386107704856 14.2517103888772
1.26531631296331 1.63184005563909 -3.47482460195368 -6.33215492421931 -1.08349006826228 -3.50705879384821 -8.4470345323736 -8.44432228261774 -4.86043327504938 -9.20290344411677 -5.68567245656794 -2.66239326650446 -5.57953422719782 0.949570005590264 -0.567252809351142 6.68657619302923 3.6332877332514 4.26847488229925 12.2870219404047
2.44302910891446 2.33228844729337 -3.86603194150058 -5.88686781796542 -0.825142201510342 -3.34314375790683 -7.55654173764315 -6.94705038937655 -4.89094763669101 -8.51966696652499 -3.75027304562655 -1.45538359555331 -5.00984221371737 1.68225258913907 0.0383393200961031 6.77809208956632 4.19049424258145 5.25659913149747 12.6304284962741
3.17729914405129 3.25605738379739 -1.92764508507468 -4.04316556236961 1.0683838150718 -0.989561436393043 -6.28036343834617 -5.77195203087546 -3.46047055504539 -7.98889386437156 -4.2728084304116 -0.731726048209449 -4.94675671837546 2.1776424668052 0.676648738167504 6.92277872779153 5.23910296180032 6.46247446753762 13.0411921761253
1.28034314242276 1.31889828768643 -4.46754542264071 -6.31529894742099 -1.33027735623446 -3.64634791287509 -7.56498232754794 -7.24358454617587 -4.86478320035068 -8.81358996304599 -4.82372752102939 -2.41355029019443 -5.43835726651279 0.904851046475496 -1.48910418423739 5.44970807162198 3.16822918978604 4.95084008303555 12.0416356000033
1.2512901913036 1.79198728908192 -3.53280557285656 -6.00059617649425 -0.682154785503041 -3.89436830173839 -8.25947297703136 -7.49309266697277 -4.3627292026173 -8.46726907383312 -5.71414483677257 -2.46521485935558 -6.14161790500988 0.209626067768443 -0.598824631084096 5.91870485652577 2.4819973598827 4.05787550319325 11.5447252880443
1.33013683665882 2.20628124583851 -3.55501216541637 -5.41385501514782 0.175731242786753 -2.72659343372692 -8.24754947315563 -7.33585971485485 -3.64636081348766 -8.06543773304332 -4.43233722339977 -1.54607623707165 -4.97181361805309 1.23566013682972 -0.350777088512075 6.60803467143666 3.54992634166371 5.41064220775257 12.3517547260631
-0.0833536148071303 0.303666496276854 -4.77664051055908 -7.2266450881958 -1.28718814849854 -4.89730892181397 -9.12495670318604 -7.71144161224365 -5.04775295257569 -9.14481792449951 -5.15588245391846 -2.53820858001709 -5.96006450653076 0.503032112121581 -0.296581840515138 6.3954605102539 3.220969581604 4.11882534027099 11.5619348526001
0.873768338290127 0.963720807162197 -4.23377560702237 -7.0979189786044 -1.63339184847745 -5.24340771761808 -9.41760396090421 -9.42091130343351 -5.46409176913175 -9.23798703280362 -5.00075482455167 -2.2942137631503 -5.08457516756925 1.37879420193759 0.444057950106533 6.72584582242099 4.42186308774081 4.45457983883944 15.4496412363919
1.90528053803877 2.22948402924971 -3.49159484343095 -7.3382134957747 -1.20663695768877 -5.10147910551591 -10.0674405618147 -8.67912154631181 -5.2787595315413 -9.48000579313798 -4.90206389860673 -2.28074889616533 -4.95071845488115 1.79003853364424 0.440688558058305 6.89085716767745 4.8706898169084 4.78188175721602 14.6755713896318
1.31747617721557 1.60201444625854 -4.00874528884888 -6.83774194717407 -1.00919542312622 -4.56333360671997 -9.04180536270142 -7.30493364334107 -4.44539270401001 -8.00058183670044 -3.39340982437134 -1.66503343582153 -4.46727380752564 1.9594687461853 1.47746267318725 8.61904420852661 4.69786729812622 4.8195065498352 14.9296764373779
2.99961729916659 1.5332915392789 -3.89167145815762 -6.47027901736173 -0.935595789822663 -3.75269631472501 -8.54783944216641 -7.21337632265958 -4.88029793826016 -8.83695534792813 -5.69446305361661 -2.07944039431485 -5.75295571413907 1.01809569272128 -0.186728754910554 6.64808913144198 3.44643469723788 4.35710307034579 13.5762698260221
-0.242564669522373 0.421728619662197 -4.48798321810636 -7.28974293795499 -1.54767369357022 -4.74950169649991 -9.62864445773038 -8.45186757174405 -5.69086789217862 -9.90701436129483 -6.54885434237394 -3.42207287875089 -6.68127011385831 0.27491427334872 -1.62098836031827 5.66933775815097 2.60964442166415 3.77081156643954 13.1922965136441
0.932609670812433 1.14181339090521 -5.1794470613653 -7.01409328634089 -2.18084133321589 -4.55532253438776 -9.35467136556452 -7.99048031026667 -6.30903995687311 -9.84770572835749 -6.13419140035456 -4.05182254964655 -6.33153331929987 -0.155612832849677 -1.53377330953425 5.11091815775091 2.26859866922552 3.31706439798528 14.4330493146723
1.27197375731035 1.47226634459062 -4.06468281312422 -6.68424496217207 -1.38320812745528 -3.98160442872481 -8.91023716493086 -8.41938480897383 -5.14074406190352 -9.98865589662032 -6.23974499268965 -2.25155720277266 -6.80264744325117 0.320302156968552 -0.850327344374222 6.06648650602861 2.59408297972246 3.62180057005449 13.7172371430831
1.92233613621105 1.35778001438488 -4.25414511073719 -6.18093344081532 -1.50701567042958 -4.20693060268055 -8.65642019618641 -7.59402700770985 -5.67243620265614 -9.96612593043934 -7.18550917018544 -4.7042069088329 -8.76304289210927 -1.57581755031239 -3.08014723170887 3.41436341892589 0.61819985996593 2.92511323582042 11.6617465366017
1.48583067113703 1.2280219858343 -4.47286378687078 -7.085343950445 -1.38330041711981 -4.52669488733465 -8.76739465540106 -7.38137208765203 -5.59813653772527 -9.59495698755438 -5.03820955103094 -2.66750680750066 -5.93663369959051 0.72038877660578 0.56920469457453 6.19581640416926 4.0501655405218 3.61109197789973 14.8519977396185
2.17656230059537 1.70675753680143 -4.03534222516146 -6.17964840802279 -0.392527588930996 -3.50456906231967 -8.33325291546908 -7.66573429974643 -4.61012173565951 -9.14934254559603 -5.80266285809603 -2.31368733319369 -6.20325375470248 0.713412276181309 -0.531544694033535 5.35128497210416 3.2824163350192 3.83080958453092 16.1804246815768
1.94418193643743 2.88382961099798 -3.6119608705694 -5.65916011983698 -0.483876687830143 -3.27111004049128 -8.31290386373346 -9.12762592489069 -4.2674956148321 -8.73118351156061 -5.8879732912237 -2.04091976339167 -5.81997249776667 1.23815013712103 0.0363736326044268 5.51248885935003 3.82329608743841 3.42924930399115 15.7701649839228
2.40446990620006 2.41154807697643 -4.0509782444347 -5.68044906963001 -1.18022209514271 -2.8638673435558 -8.3223577152599 -8.21921593059193 -5.4844442020763 -9.40398270000111 -5.09879165996205 -1.92002350200306 -5.56671005595814 1.46976035724987 0.487735210765493 5.75262778889049 5.14458125721325 3.91280883442272 15.4830293048512
1.74808749285611 0.347069350155916 -5.15706005963412 -6.87899533185092 -2.10626736554233 -3.9984373179349 -9.3756460276517 -9.10064831647006 -5.70739499005404 -10.4861806956205 -7.50109043988315 -3.76835957440463 -7.24843159588901 -0.814868363467131 -1.8827432719144 3.87124880877408 1.4971681508151 2.59755190936002 14.9815474423495
1.79532284303145 1.73583263917403 -4.12449984983964 -5.94361262754961 -0.99618106321855 -3.43968539671464 -8.10139041380449 -7.89022593931718 -4.95759349302812 -9.63058238462968 -5.52189021544023 -2.72753100828691 -6.6413951440291 0.282331891493364 -1.44574504332109 4.17748302979903 2.97622532411055 3.19343990846114 13.7748326735063
3.77911888469349 3.53604065288197 -2.74612296711315 -4.80589736591686 -0.461056362498891 -2.53372443806041 -7.92336143146862 -7.26932586323131 -4.40884269367565 -8.70642532001842 -4.23863662372936 -2.77516616474498 -6.98551810871471 -0.175654064525258 -1.04436362873424 4.9248365055431 1.9276670109142 3.19172417033802 14.4096892963756
3.63883896741 4.00407715710727 -1.67333678332242 -3.71223143664273 1.19703026684848 -1.00366477099332 -6.24976805773648 -5.69207457629117 -3.16429022875699 -7.40696219530972 -4.33162764635953 0.28694268139926 -4.32294348803433 2.65262146863071 1.47145958813754 7.591719826785 5.63844605359164 5.68364067944614 17.1725849715146
2.30748504291881 3.67138236652721 -2.03653961528431 -4.13977867473255 1.25131934772838 -1.28912979472767 -6.24926239360462 -4.52889877666126 -2.72894531596791 -6.78330856670033 -3.55723625529896 -0.791054309498179 -5.14977127421986 1.89595168720592 1.16922706257213 6.63298553120006 7.03999274860729 4.48828834186901 12.6704887736927
3.86505777185613 4.07773095911199 -0.85650175268 -4.34681814367121 0.964476411992852 -1.59544294530695 -7.18954580480402 -6.10661428624934 -2.9481937235052 -7.31397360021418 -3.43532674962824 -0.218375379388984 -4.5872031992132 2.25814325159246 1.36890680139715 6.87902242487127 5.89249593561346 5.21032792871648 11.8650415593928
3.07600513805043 4.04894844401966 -2.12339481006969 -4.1845119823109 0.71497074473988 -1.97858890186657 -6.64719279896129 -6.19319995533336 -3.2422684062611 -6.91269382130016 -3.55772670399059 -1.10757526050914 -5.43780978809703 1.38756290782582 -0.0939682353626594 5.90401092876088 4.57733265269886 4.88136402476918 11.7457143436779
2.41878591884266 2.38780104030262 -3.84868157993663 -6.23683084141124 -1.69383920322765 -3.43917001377453 -9.04724038730968 -10.0882827151905 -6.24805558811535 -11.0434295047413 -7.3175460208546 -3.15041459690441 -6.79996217380871 -0.854992996562611 -0.570460449565541 5.11983286250721 2.41479956020008 2.57485090602528 9.50976644862782
2.95161220377142 3.56491634195501 -3.34794071370905 -6.33834865743464 -1.65186145955866 -4.08312252218073 -10.1167624300176 -9.9785006349737 -5.81917408162897 -10.4497721498663 -6.51644542867487 -1.97172573262995 -6.59155872518366 -0.399647027795965 -0.8309119051153 4.83942481821234 2.10206767862493 3.57784721201116 10.0604693586176
0.690203553980048 1.42617881948298 -5.25740157907659 -7.57114135568792 -3.11595069711858 -4.92368041818792 -10.6375228101557 -10.3009997541254 -7.89677535837347 -11.9348365003412 -6.94726287668401 -4.52032195871526 -8.55433570688421 -2.40522872751409 -2.17652618234808 3.08326042348688 -0.273297422582452 0.642594224756415 7.60703457052058
0.0270263585177339 1.20179480639371 -5.18372803601352 -7.06277542981234 -2.00474434765902 -4.43452530774203 -8.43035012158481 -6.40674286755648 -6.54412346753207 -11.6066673365506 -8.046700295535 -4.6700084772977 -9.16843109997836 -2.6601150599393 -2.95156746777621 2.65207594958219 -0.263285454836758 1.16721076098355 6.42394656268033
2.01746169003573 1.74689093503085 -5.25310334292325 -6.16753777590665 -2.6692963513461 -3.7281514081088 -9.18976792422208 -7.07968339053067 -6.82744797793302 -11.9686890515414 -9.86390885439786 -4.84639176455411 -10.1915474804965 -3.20000466433438 -4.5626011761752 0.683916005221281 -1.40257462588223 0.270542058077726 6.36259547146884
3.34203754771839 2.19236599315296 -4.53979838978161 -5.82671702991832 -2.3252216685902 -3.38830150257457 -8.67669643055309 -8.04675830494274 -6.85098804127086 -11.2445503581654 -8.448035847057 -4.21243060718883 -9.25677455555309 -2.65570987354625 -3.68940700184215 1.74828564036976 -0.645181309093129 0.776453364979137 5.36969982494007
3.72812058708885 2.78171803734519 -4.30966112830422 -6.5413086197593 -1.9480411789634 -3.40268061377785 -9.09902880408547 -7.50118181922219 -6.03185961463235 -10.4304897568443 -8.06311915137551 -3.18675158240578 -8.14282152869485 -1.08863566138528 -2.16315767981789 3.4264533736489 1.15443112633445 2.43302991173484 7.54373814842918
1.01688476909291 0.747511829029431 -5.17182639728893 -6.88278869282115 -2.61586478840221 -3.87409118305553 -8.9183779109608 -7.89671043049205 -7.1290655482899 -11.6529798854481 -7.36320975910533 -3.97462180744518 -7.8632078517567 -1.5712099422108 -1.92845824848522 3.57301422465931 0.461430514942517 1.75590797771107 7.3827113758434
1.7201732895591 1.25580065467141 -5.11730344078758 -6.6145320632241 -2.53306348107078 -3.75293309471824 -9.11237485192039 -8.20128781578758 -6.62354047081687 -11.5774226882241 -8.37822682640769 -4.17691762230613 -8.83441884300926 -2.02861554405906 -2.88566548607566 2.87417071082375 0.212952067635275 1.3174633286216 8.54727976538918
1.12028368169611 1.14038522893732 -5.50908796137029 -7.3120378667658 -2.87562696283514 -4.60350362604315 -10.0131849462336 -8.15026990717108 -7.15069143121893 -11.4010690862482 -9.21793691461736 -4.39246122186834 -8.18788854425604 -1.93043081110174 -3.1539625341242 3.13678224736994 0.549177724664862 1.4565168207342 7.60412557775324
1.98461948741566 1.51175724376332 -5.36880267750133 -6.57978595386852 -2.76507152210582 -4.22182620655407 -9.62391437183727 -8.56284679066051 -6.96297420154918 -11.5792290080677 -8.02646411548961 -4.3077656139027 -8.40664065967907 -2.20996631275524 -2.75093997608532 3.2360747944225 0.416204799305309 1.17845379222523 8.17413460124623
2.01458409049294 1.29678204276345 -5.60549685738303 -6.98636386177757 -3.01760241768577 -4.42602870247581 -10.2476038672707 -9.33186671517112 -7.05444094917991 -11.991332504966 -9.65768191597678 -4.91482493660667 -8.55301997444846 -2.33680484078147 -3.25562045357444 2.94282582022927 0.18784764029763 0.727844741127708 8.3725209496238
2.89257424961437 2.34340661655773 -4.04471784938465 -6.05215650905262 -1.39314657558094 -3.74070936549793 -9.03935629237782 -8.19833952296864 -5.67787176478993 -10.3873062740673 -8.19852644313465 -3.58309751857411 -7.87787634242665 -1.24369627345692 -2.47213369716297 3.85099309574474 0.474134384502065 2.22518914829601 9.28902143131603
-0.978405250202524 0.427783714641226 -4.63917757381092 -6.08927179683338 -1.54647470821034 -3.78312326778065 -8.58038927425038 -6.61431337703358 -5.47107721675526 -9.26764131892811 -5.88556314815174 -2.51383425105702 -5.72626520503651 -0.211487067829477 -0.515911353718149 5.43121122013439 2.78353284489025 3.19260190616955 9.39288972507824
1.25229060433128 2.26800143501975 -4.0258656761863 -5.73068821646951 -1.69511044242165 -3.38447392203591 -8.62770474173806 -6.98701107718728 -5.9379864952781 -10.4720650933006 -6.79080975272439 -2.43132603385232 -7.2127724907615 -0.846914412758569 -2.08794796683572 3.86128890297629 1.2194956519387 2.83515918038108 9.1660174109719
2.11647879860618 1.85530745766379 -4.61204254843972 -6.0890456459739 -2.77598679282449 -2.98774254538796 -9.20709526755593 -8.26419365622781 -7.12815201499246 -11.8635550759055 -7.96002686240456 -4.23286736228249 -7.50279915549539 -2.24612152793191 -2.71929085471414 1.9374550559304 -0.732972266457299 1.6330116965554 6.83839881203391
1.65495008121837 1.4129094470631 -4.37572771419178 -5.54687792171131 -1.5158186565746 -2.50500017512928 -8.0901251446117 -7.37487131465565 -5.66358095515858 -9.7754393230785 -6.41758257259022 -3.46437364925038 -7.74584680904042 -2.62402063716542 -3.55965525020252 3.35593885074962 -1.26317125667225 1.49763959537853 6.7178239215504
1.95928028280085 2.1794398134405 -4.24838992899114 -5.8918492490595 -1.85480853861029 -2.71773883646185 -8.30024120157415 -7.97435542886907 -6.613069265539 -11.6531388456171 -8.33419963663275 -4.14368793314154 -10.4379613096064 -3.4129960233515 -5.78598949258978 -1.76949855631048 -2.98886462991888 0.444202691858465 6.51493766958063
1.16595048037442 1.43479127016935 -5.32691412839023 -5.85751944455233 -2.78432684811679 -3.23648672970858 -9.52117949399081 -8.37549239071933 -7.39751463803378 -12.2114756670865 -8.96441870602694 -4.36994009884921 -10.0648291674527 -3.38719969662753 -5.03141623410312 -1.34148054989901 -1.87028914364901 0.0607659253207125 7.37659329501065
1.65578455491499 1.56275171800093 -5.4827709718184 -6.70637135939165 -2.81401448683305 -4.095830969377 -10.2554493470625 -7.73809628920122 -7.35081677870317 -12.2086868806319 -7.96091847853227 -4.36824803785844 -9.70514684156938 -3.58164983229204 -4.87408261732622 -1.41965108351274 -2.1996899171309 -0.501453451676802 6.56107420487837
1.64709050438621 1.84993130943992 -4.99095194556496 -5.57213824012063 -2.3023208878257 -3.50859682776711 -9.14659922339699 -8.17682306983254 -6.58889239051125 -11.0829700730064 -9.32317202307961 -4.34973566748879 -9.99383013465188 -2.95726626136086 -5.24015085913918 -2.48782961585305 -1.50632708289406 0.128989765860819 5.72690732262351
2.77604071010243 2.00794569362294 -3.63521989475597 -5.63464769016613 -1.57633050571788 -2.70210679661144 -7.97202905308117 -8.00496133457531 -7.08953889500011 -9.15526612888683 -4.73905404697765 -4.17263826023449 -8.85626443516124 -1.90053399692882 -3.38921960483898 0.402122176777233 -0.134655319560657 0.55052343715321 7.68805185664784
0.514844226837159 2.1697304725647 -3.44356412887573 -5.62934942245483 -0.667727184295654 -3.33220357894897 -7.72931928634643 -6.90118093490601 -4.85955114364624 -7.11027593612671 -2.19652814865112 -1.50602979660034 -5.78151388168335 -0.199848842620849 -2.53197736740112 4.62668447494507 2.9222939491272 1.68516092300415 10.1936839103699
2.3752664826133 4.6657995484092 -1.97425515434959 -5.28926903984764 -0.959333965995096 -3.01612908623435 -8.17993027947166 -9.84687287590721 -5.04656655571678 -8.83857018730857 -5.61536462090232 -1.19001252434471 -6.83051354668357 0.320655276558615 -3.08864266655662 2.75138609626076 3.13273756720803 0.686355044625021 9.5697244904258
2.34861914894798 3.70211379311301 -3.1718695900657 -5.44058258750222 -1.00584061362527 -3.84853966452859 -9.7810996315696 -8.96241982199929 -4.35237915732644 -8.19608719565652 -5.67461807944558 -1.54704315879128 -6.13811524131081 0.941285774924538 -3.44543869712136 2.80488173744895 3.85977713844993 0.472722695090553 9.51140372536399
2.93808292909102 3.9685060934587 -2.37020183043046 -5.96080470518632 -1.04358554319902 -4.50827098326249 -9.44348025755449 -7.0331389947371 -5.99684596495195 -8.76362109617753 -3.58252788023515 0.192445035414263 -4.34858775572343 2.48432468934493 -1.35158992247148 5.57552551789717 5.06727909608321 2.51629757447676 11.157453771071
2.04757326299494 2.61845796758478 -2.33512098138982 -6.45292646234686 -1.551532571966 -5.13714773004705 -10.0817163640803 -8.3354566747492 -5.37346059625799 -8.81844693964178 -3.92259961908514 -0.306201761419121 -4.40409261530096 2.81776064092463 -0.495860880071465 5.15285223180598 5.57559698278254 2.49775331670588 11.1368390863592
-1.02292689410123 0.717383774844084 -4.56363162127408 -6.12925776568326 -1.59607943621549 -3.58592089739713 -7.82256945696744 -5.34354075518521 -5.89424189654263 -8.58453806963834 -3.59647235003385 -2.31217440691861 -7.47388133135709 -1.81207141009244 -2.76542529192838 2.42426434430209 1.15895405682651 0.152694138613615 7.88111344250766
-1.2301530231129 -0.0225667346607565 -5.48181432377208 -6.58005994449962 -1.84311193119396 -4.03931325565685 -8.45638936649669 -7.34482473026623 -5.89237874637951 -9.76883023868908 -5.93616384159435 -3.70508283268322 -7.9743222583424 -2.43901151310314 -3.31530469547619 2.35237223018299 0.480567039142954 -0.471976219524038 7.62950807918202
-0.0731498371471062 0.133494221080433 -5.17430416453968 -7.01459804881703 -1.92502704967152 -5.32576290477406 -10.209012187611 -10.1370326649059 -5.42951694835316 -9.07338062633168 -3.9470912586559 -1.64421573985707 -5.90562931407582 1.18725856434215 -1.74997440684925 4.1437986720692 3.24988063465465 2.16025241505016 15.4045484889637
0.598106020147149 0.246745699102227 -5.3037055795843 -6.69369352514094 -1.62597501928156 -4.7830528085882 -10.3288215463812 -10.5549453561956 -5.4042629068548 -9.69714201146906 -4.90809095556086 -2.24149740392512 -6.75319326574152 0.322852724248712 -2.92622221166437 2.87517320459539 2.31430017297918 1.56299173181707 13.8171683484858
-2.10106352892789 -0.805693426999177 -6.38244704333218 -7.515213766965 -4.05982855883511 -8.62704161730679 -11.1372363957492 -8.30918578234586 -8.58419303027066 -10.4971511754123 -5.0648734959689 -2.94595221606168 -7.40238455859097 -0.50785712328824 -3.02636221972379 2.61017914685336 1.40264626416293 0.791722497073089 13.4764005747708
-0.124801462346856 -0.396381204778496 -6.54501516168768 -6.50541860407049 -3.67403585260564 -8.71548253839666 -10.9805315191096 -7.4575155431574 -7.19561559503729 -9.93156797235662 -5.31071836298162 -2.53280813043768 -6.66055852716619 0.403865987604316 -3.37502080743963 2.26649301702326 2.62502878362482 1.07868211919611 14.4931504076177
-0.85908106023615 -0.610404760187322 -6.51018503362482 -8.05732896978205 -4.28588464910334 -8.50582292730158 -12.9523790186102 -13.2223909204656 -7.92417505437678 -10.9334886377508 -6.4010007684881 -2.72764948064631 -7.57254388982599 0.0595819646661937 -2.71381738836115 2.10350248163397 1.69343969171697 0.306993692571467 13.8285214597529
-2.11680615165017 -0.240270736000756 -5.51630413749001 -7.75679218985818 -2.9859601280906 -3.83297360160134 -10.4318372032859 -12.2082406304099 -7.14040768363259 -11.0724126122215 -5.81816303946755 -3.07000553824685 -7.2695122978904 -0.764021041176537 -3.6837025902488 2.7486647345803 1.4581259467385 0.266397354819556 14.0072869040749
0.493377763574774 0.981952745264227 -4.13743011301214 -5.37638274973089 -0.216670911962336 -1.18710128610784 -8.12995902841741 -7.90648452585394 -3.80854980295355 -8.29216377084905 -5.09988204782659 -2.09161178415472 -7.07877723520452 -1.1192740613764 -4.28658477609808 2.19035919362848 1.01595886403864 0.578449327295477 14.2454305475408
-1.84488962346857 -0.452557546442204 -5.95048998052424 -6.981133443659 -1.6349534815008 -2.59472940618341 -9.01316927129572 -8.2450380151922 -5.83679292852228 -9.40025995427912 -4.81515405828302 -2.84632585698908 -7.33474634343927 -0.416478139703923 -3.28166673833674 3.18541433160955 1.87900640314276 1.02299405878241 14.5377607518976
-1.72837493202903 0.219281699440696 -6.21797225258567 -7.4316029288552 -1.96563193581321 -3.55640837929466 -10.3913464286111 -8.42774054787376 -6.0784477927468 -10.150587532737 -5.44112822792747 -2.88573310158469 -6.55867621681907 0.471507575295188 -3.13436553261497 3.46117546775124 2.5603232643821 0.967294242165305 14.2529878876426
-0.0877495072104715 -0.0492420456626199 -4.95439532019875 -5.90621950843117 -1.01743509986184 -0.781671550057151 -8.37994959571145 -8.57060244300149 -5.01190760352395 -9.07145312049172 -4.72756388404153 -2.05430987098 -6.81332209327004 -1.00209238745949 -2.93806841590188 3.39188382408836 1.47746846459129 0.391355488517068 13.5018920638345
-0.245551586151123 0.540234088897705 -4.95936346054077 -5.14766454696655 -0.520993709564209 -0.730588436126709 -8.20278882980347 -6.15601682662964 -4.80399084091187 -8.40001821517944 -3.79057264328003 -2.04924154281616 -7.26532697677612 -1.84494161605835 -3.21761274337769 2.54680109024048 0.885216236114502 0.00371599197387695 13.9889278411865
-1.61534671783447 -1.28865985870361 -6.1284158706665 -7.93990306854248 -3.12231998443604 -3.78749256134033 -10.2326295852661 -10.767978477478 -7.00187473297119 -10.5933683395386 -5.53079013824463 -3.13297824859619 -7.94533710479736 -1.50712184906006 -4.42336254119873 2.16679592132568 0.345071983337402 -0.292880821228028 13.3090083122253
-3.93453272906217 -1.77599772540006 -8.35856494036588 -7.08791216936978 -4.11780032244596 -2.76290186968717 -9.95700892535123 -9.41973742571744 -7.88650759783658 -11.7372957142917 -7.4412542256442 -6.0149904164401 -11.7031885060397 -5.84507807818326 -6.40539034930142 -0.18675288287076 -3.38603266802701 -3.85610446062955 10.4791130152616
-4.60110747597434 -1.43244635842063 -8.32717406532981 -7.90878188393333 -4.63455283425071 -5.23405349037864 -11.3728569724343 -10.8408097007058 -8.55465209267356 -12.0172165610573 -7.63891875527122 -4.28673636696555 -9.55323302529075 -2.89198386452415 -3.10370528481223 2.14243424155496 -0.395726082541724 -1.97899710915305 11.4377642891624
-3.23357179815119 -0.0599477594549001 -6.46076181585138 -5.12346056157892 -2.34884622747248 -3.97568681890314 -9.80594614202326 -8.70241716558283 -6.21935251409357 -10.2879140680487 -7.35798242742365 -5.026006490534 -8.27037027532404 -4.39484956914728 -2.90667703801935 2.12430593317205 -0.870048314874822 -1.32653597051447 10.028886049444
-0.469762125882234 1.50293990048495 -5.13427094546231 -3.34268693056973 -0.717166224392976 -3.82356385317716 -8.57724694338712 -7.82726601687344 -4.71026734438809 -9.41395119753751 -6.67074517336759 -4.84940651980313 -8.11377076235684 -3.375649729642 -3.59333924380216 2.78772421750156 -0.283362666043367 -0.916398325833406 10.4369990435514
0.403361415863039 2.41414937973023 -4.93666543960571 -3.89007844924927 -1.31832971572876 -5.19227113723755 -8.09037294387817 -11.0232399940491 -5.27383317947388 -9.16610612869263 -8.00158205032348 -6.0559681892395 -9.78841485977173 -3.68730249404907 -5.02737894058227 0.957160091400148 -1.09628953933716 -2.48206033706665 9.19367799758911
-0.527503429759633 2.0430665623058 -4.32917159687389 -3.6422533382069 -0.372361599315298 -4.37589210163463 -7.72496741901745 -9.59616607319225 -4.29325240742077 -8.01305717121471 -9.3945726741444 -6.26836150776256 -10.6822447169911 -4.35267013203014 -5.37540382038463 0.143084109913218 -1.41988128315319 -2.39073318134655 10.5994859348644
-0.963325699892913 0.467191496762361 -6.1008340922269 -4.41577168377963 -1.50921650799838 -4.13662739667026 -8.95873471173373 -8.83654423626987 -5.26931019696323 -9.90753765973178 -9.0665266123685 -6.22728558453647 -8.07270260724155 -3.28239079388705 -3.12710400494662 2.70990923968228 0.191764632138337 -0.869203766909514 11.3980062398044
1.00055441422896 2.99829802079634 -3.58171143965288 -3.62013307051225 -0.16204896406694 -4.7655970139937 -8.13224091963335 -8.83255830244585 -4.19666352705522 -8.86910310225053 -9.10223641829057 -6.2878080888228 -10.1994844956832 -4.64205995039507 -5.06633058027788 1.46851858659224 -1.51573625044389 -1.8630148454146 11.7298263029619
-0.485349603132768 1.10561757521196 -5.37629503770308 -3.74882120652632 -1.37155336900191 -6.06547159715132 -9.64378160996871 -9.32279009385542 -4.95249933762984 -9.51753801866011 -7.49579042954878 -5.58677668137984 -9.08631701035933 -3.55193895860152 -3.06785578294234 2.45430570082231 -0.64311975999312 -1.22213167710738 12.0776362939314
1.64817720759999 0.920140327106822 -6.28863805424083 -5.40287679325451 -2.54518788944591 -4.81202024113048 -9.76619428287853 -10.961234032024 -6.4517106403004 -11.0971974719654 -7.7240723956715 -6.11941999088634 -10.8555077899586 -5.38517659794201 -6.01233380924572 1.04672151912342 -2.26956838260998 -2.63888639103283 10.1127215038646
2.05462714975531 2.68762084787542 -4.12554863149469 -5.07276848012751 -1.343793184107 -7.82080581838434 -10.0156376665289 -8.32905319387262 -5.94197776967829 -10.5091393297369 -7.98594597036188 -5.7571289842779 -9.62733581716364 -4.44582107717341 -5.13179901296442 2.15936538522894 -1.61788299733942 -1.75206497365778 11.0741526777094
1.92347553426569 1.53504779989069 -5.44529125040228 -6.12506076639349 -2.62634059732611 -6.64788028543646 -11.1333100492304 -9.62996646707708 -6.32809230631048 -11.0003621274775 -6.8436371976679 -5.62584087198431 -9.81499454324896 -4.22571536844427 -4.97004482095892 1.877804071253 -0.462491720372981 -2.12330219095404 10.9260380571539
2.19514837265015 1.75507154464722 -5.6331826210022 -6.02229127883911 -2.88592729568482 -6.61635408401489 -11.6375504493713 -10.8442116737366 -7.3036919593811 -11.8944664955139 -6.63186273574829 -4.84726724624634 -9.76888284683228 -3.71084032058716 -5.1492844581604 1.70707120895386 -1.17074213027954 -2.06860933303833 11.1216401100159
2.49804290424694 1.24317725788463 -5.77414146770131 -6.0472356449474 -2.71978584636341 -6.20148674358021 -9.89923874248158 -10.5470582615245 -6.49628654826771 -11.2924653660167 -7.45760933269154 -6.83878914226185 -10.9631578098644 -4.32944885600697 -6.26565567363392 1.14243110309948 -1.78992477763783 -3.11824051250111 9.93637450825084
0.618394973061303 1.07363903739236 -6.16110598824241 -6.75969683907249 -2.38982951424338 -6.51938044808128 -10.2668532111428 -10.5442274787209 -5.92682254097678 -10.1567057349465 -8.17511737129905 -4.18149363777854 -7.94962298653342 -3.76202380440452 -2.67416178963401 2.92879879691384 -0.83015429756858 -1.81354701302268 9.33048641898415
0.56619331186468 2.81670638864691 -4.46471145803278 -5.56573417836969 -0.0463688677007497 -4.93122795278376 -8.73127105886286 -8.57685402089899 -3.4682934587652 -7.74718216115778 -5.61703613454645 -1.37172439748591 -5.53629043752497 0.136534422094172 1.07190009897406 6.8125731641596 3.03344413583929 1.27458831613714 13.398590295965
1.718926672502 3.24476361708208 -4.17872881455855 -6.13701128526167 -0.46969675584273 -5.55360292954878 -9.78393435044722 -8.83242487473921 -3.60133432908492 -7.15103792710738 -5.54241823716597 -1.18943666978316 -5.53653788133101 0.404607061906294 0.776408438249067 6.3754732652144 3.54736638502641 1.80012250380083 13.099954847856
0.906939237768 2.53150245493109 -4.41545036489313 -5.17773369008844 -0.830979615991765 -5.06439140493219 -8.81877639943903 -10.1560108965093 -4.28183868581598 -8.15360000783747 -6.64736297780817 -2.78778961355036 -6.52991989309137 -0.96212700063532 -0.143368989771062 5.45060703104193 2.44644614999945 0.0367705518549144 11.0414664441889
0.91468515396118 2.67392625808716 -4.38679990768433 -6.7950945854187 -1.19685659408569 -6.58091840744019 -10.1321440696716 -10.0155688285828 -4.77399168014527 -9.71825704574585 -6.72050008773804 -3.2551833152771 -7.27250776290894 -1.61179647445679 -1.28373441696167 4.81153001785278 1.70732202529907 -0.946641063690187 10.4786890983582
-0.615547570315275 2.35435828295621 -4.94682732495395 -6.80548897656528 -1.06434098157016 -5.9228118983182 -9.85040512951938 -9.15972557934848 -4.46993294629184 -9.00679055127231 -6.91969910534945 -3.39595070752231 -7.86255875500766 -3.6032318201932 -1.98156968030063 3.42938765612515 0.0321193608370685 -0.832542809573088 10.1429792317477
1.05256304307417 2.33107599778609 -4.46720281080766 -5.65255322889848 -0.659473089738327 -5.69482579664751 -9.13191953138872 -8.41577306227251 -4.08944287733598 -8.87196507887407 -6.60951772169634 -2.7375904603438 -7.3554874940352 -2.46801724867387 -2.50612607435747 3.71001848741011 0.655777306990188 -0.543008474870163 10.8153022245927
0.320728718150747 2.33295482288707 -4.75118595470082 -5.98973995555531 -1.68084484447132 -5.59979206431996 -9.7121863972057 -9.47770458568226 -6.04051166881214 -10.2851367603649 -6.8693900715221 -3.45078045238148 -8.16276127208363 -2.48953205455433 -3.09051472056996 2.74592631946911 0.388128696788442 -0.675290645252574 10.0826076854359
-3.00664366808805 -0.477411642941561 -6.8459152134982 -5.51643981066617 -2.22099150744351 -3.68777312365445 -8.82198752489957 -8.2759746464816 -5.71609534350308 -9.70571173754605 -7.7676910313693 -3.81474913683805 -9.12385977831754 -4.14574851122769 -3.61685027209195 2.72723160657016 -1.15215910998258 -1.80027617541226 11.4646550265225
-3.40111018961126 -1.25874187296087 -7.75697566812689 -8.53700305765325 -4.34754993265325 -5.24873210733587 -11.5105652982538 -9.82147075479681 -8.56923152750189 -11.5104394132441 -6.24344493692572 -3.78879405801947 -8.50808002298529 -3.21283771341497 -3.19155361002142 2.87034176046198 -0.399336355382747 -1.47247554605658 11.9902763193304
-3.95897117961537 -2.20768371928822 -8.88825241435658 -8.75562301982533 -4.40208641399037 -6.27992454875599 -12.2983991276134 -9.13957229961049 -7.56462684978138 -11.5773355137218 -7.02948204387318 -3.95355430949818 -8.87843147624623 -4.06050506938588 -3.74701134074818 2.08206924091686 -1.16724983562123 -1.48076645244252 10.1779459346424
-1.15514013983987 0.0058553435585722 -6.8178446076133 -6.53756735541604 -3.32967207648537 -6.70313856818459 -10.6498892090537 -11.0959875366905 -7.80842612006447 -11.5904505036094 -7.16455481269143 -3.66122076728127 -9.90585921027444 -3.9314977905967 -6.07955954291604 -0.394632556221701 -1.53940413214944 -2.35635206916115 10.5656221129678
0.657790678197689 1.2533316785639 -5.90869568044489 -7.63343094045466 -3.00102089101618 -8.11393783742731 -11.3404946153814 -10.9650597398931 -6.64068458730524 -9.85646103078669 -8.35415504628962 -3.49508903676813 -9.12781761342829 -2.55108688527887 -3.4291748827154 2.54132224863226 0.570008772069759 -1.39894531423395 10.6434045011347
0.326688012209807 1.50837632092563 -5.06218604174527 -6.60386542406949 -1.54123953905972 -8.53200224963101 -10.3330657872287 -9.67576293078336 -4.65728835192593 -8.08040122118863 -6.80871848193082 -1.53283003893765 -6.86133841601285 -0.170496741208161 -2.0943038853732 4.11038800152865 2.60129662427035 0.0505096522244557 11.842810830203
0.518561033769089 1.68264832930132 -5.41575560136275 -7.52245649857954 -2.44132170243697 -9.33158049149947 -11.783025117354 -11.5951817946001 -5.82452711625533 -8.47034391923384 -7.00651869340376 -1.68730864091353 -7.09039816422896 -0.975703568892044 -1.87300619645552 3.74302258925005 1.97310891584917 -0.435862870649856 10.7302538438277
5.25414820584384 5.20924921902743 -2.49255017367276 -2.38596562472257 0.805728634920989 -4.62420872774991 -8.80357960787686 -6.23321179476651 -2.21323422518643 -6.20855931368741 -4.14312771883878 1.59339495572177 -4.24365452853116 2.48204775723544 0.679601391878997 6.12737341794101 4.90333052548495 2.80120631131259 14.6484486666593
3.22313936406916 4.38238390142267 -3.59290067499334 -4.12393705194647 0.285910207575018 -5.4949106389826 -9.4604810888117 -6.83634321039373 -3.10902349298651 -6.86686651056463 -2.40748159235174 1.63761194402521 -3.98777334039861 2.10123880559748 0.919201452081854 6.73161848241633 4.72170980626887 2.98111398870295 15.7947617357427
4.58900475935502 5.94883561567827 -2.14939283891158 -2.98723387284712 1.21119523481889 -5.22198080583052 -8.94043135209517 -8.5126988844438 -2.62329268022017 -5.20929884477095 -3.43217253251509 1.87575936750932 -3.54077314897017 1.82909608320756 1.32985902266069 7.39104676680131 4.97288728193803 3.16592240767045 16.3157255692915
5.36589422225952 5.39847173690796 -1.16524133682251 -0.0882588386535659 1.07991399765015 -3.52781114578247 -7.21979913711548 -6.83918962478638 -2.93472108840943 -6.66635713577271 -3.26017198562622 -0.00580606460571431 -6.32349214553833 -0.434700107574464 -4.37202653884888 1.84171857833862 1.85221281051636 1.29362287521362 13.4892038345337
1.2509166544134 1.84253423864191 -5.58100587671453 -4.93578035181219 -1.82583314722234 -6.40235025232488 -10.7381179982966 -8.88409501856023 -5.13521653955633 -8.28447419946844 -4.42104608362371 -1.20829088037664 -7.11801034753973 -0.42244226282293 -2.17599183862859 3.58409517461603 2.49190061742609 0.36683004552668 11.9787213152105
2.73284935517745 3.0171892599626 -3.76858687834306 -5.08501410917802 0.3034555868669 -5.8219277902083 -8.058854822679 -8.33957076506181 -2.47309852079912 -5.82800460295244 -3.57458091215654 0.329836125807329 -5.21018958525224 -0.296243433518843 -0.963536982102827 4.31854652924971 2.32608627839522 2.04741692109542 11.3631946997209
3.18946470780806 4.13834490342574 -3.22697053389116 -3.64233384565874 1.28403486772017 -4.14859376387163 -7.41412721113725 -6.76011643843217 -1.42939744429155 -5.79998193220659 -2.86191735701128 0.467073579268021 -5.92711053328081 0.491262574629349 -2.24200044111772 3.88825811906294 2.55263342423872 2.11258139176802 11.9015943007036
3.09619864550504 3.18988761034879 -3.84466782483188 -5.81595650586215 0.0454936894503497 -5.09466210278598 -9.06052246960727 -6.72326508435336 -3.37522927197543 -6.5806602564725 -1.01078263196078 1.62894782153043 -4.17893067273227 0.855495062741365 -1.22744027051059 4.53471430865201 3.19235190478238 2.91649207201871 14.0814481648532
3.2548131942749 3.84211254119873 -2.86713695526123 -4.92434215545654 0.875256538391113 -4.11728191375732 -8.64132785797119 -6.87429141998291 -1.85499858856201 -5.61744976043701 -2.22387218475342 2.88433170318604 -3.49727344512939 2.39294338226318 0.830389976501465 6.87259769439697 4.81564044952393 3.94615077972412 14.3605833053589
2.93476622321389 1.49653380133889 -4.7405610778115 -7.30671174309471 -1.29063470146873 -5.23751885674217 -11.0512605407021 -10.6847825743935 -4.57311112663963 -8.31020791313865 -5.97349030754783 -1.3813024260781 -8.01231820366599 -0.958780834891581 -4.96410996697166 1.5480016968467 1.41167013861916 -0.465931484915995 10.3022588989951
4.41222092021595 3.34873672832142 -3.35017875324596 -5.90989402424205 -0.29850295673717 -4.90770248066295 -10.0727262843739 -9.22194770466198 -3.33387092243541 -7.5836782802235 -5.87387183796276 -0.315512691844592 -6.79480651508678 0.706850970875134 -3.42463973652233 2.29746147502552 2.77929207194935 0.690804446827283 10.9844951282848
0.130401906100186 -0.187205973538486 -7.1173417004672 -9.70396012392911 -2.70046967593106 -7.68962258425626 -11.5132462414828 -10.1095654400912 -4.88956040469083 -8.58066720095548 -6.96070069399747 -1.09014863100919 -5.70148057070645 1.42881041440097 -1.08138627139005 6.10243254574862 3.96530753048983 0.786104497042569 12.76170092496
0.2336275100708 0.810234260559081 -5.69709568023682 -8.92574100494385 -2.34496669769287 -5.81827716827393 -10.918971824646 -10.5785940170288 -4.25041179656982 -7.39398555755615 -6.24132709503174 -0.712768363952637 -4.88957958221436 0.88384838104248 -0.800126838684083 6.22955627441406 3.40572853088379 1.39908809661865 12.9544546127319
2.15298454111273 2.20204536264593 -5.13286026174372 -6.58877189809626 -0.690218049829657 -5.14382560903376 -9.63016327077692 -7.30371864492243 -3.13074501210993 -7.04775055105036 -3.86359985524958 0.452285688573664 -4.45048912221735 1.10087005441839 -1.21248634511774 5.53277580087835 3.58851711099798 2.80307380502874 14.1514972860163
3.42341256575151 2.97005486921831 -3.34284948869185 -5.53309988542037 -0.0140263990922413 -3.276509995894 -9.2048432783647 -10.1617753462358 -4.37338995500044 -8.63441824479537 -4.15301870866255 -0.0919339613481007 -6.12292074723677 -0.251512284712359 -1.70639395280318 4.87376141981645 2.55032182173295 1.67595506147905 13.6111261887984
-0.867674775557084 -0.0287255720658735 -5.7581376509233 -9.96836370988326 -2.44699186845259 -7.15184874101119 -12.8736752943559 -13.3195294813676 -11.9822606520219 -13.1707257704301 -6.81632704301314 -1.92279142899947 -8.38397879167037 -1.51254362626509 -5.34381193681197 0.874243788285689 0.521134428544478 -1.54746527238326 10.5732126756148
1.02729208686135 1.19277746894143 -5.15261285088279 -9.06604974053123 -2.31766526482322 -8.6817361571572 -12.9393693663857 -10.5079156615517 -7.37088982842185 -11.1527559020303 -6.45358102104881 -2.11699120781638 -7.902450726249 -0.777141735770485 -3.56032197258689 2.39492209174416 1.51870520331643 -0.847910092093727 11.4143093369224
1.72096300992099 1.94298029812899 -4.26460789767179 -7.26024960604581 -0.44469021883878 -6.32017277804288 -10.3268389615146 -10.2797503384677 -5.38606785860929 -9.62348126498136 -5.17843579378995 -1.14842557040128 -6.89379452792081 -0.967662325772373 -2.89602231112394 3.81166029843417 1.79220248135653 0.875484952059658 11.938775548068
2.93928883292458 2.08997509696267 -2.88769938729026 -6.32678630135276 0.670381285927512 -5.12188365242698 -9.5449106910012 -8.97534587166526 -6.4833758094094 -9.53575732491233 -4.11864497444846 -1.15689685127952 -7.76453997872093 -1.08051898262718 -4.50971820137718 1.41191265799782 1.83381245353005 -0.460869095542215 9.12006161429665
3.49238144267689 1.81689773906361 -2.21259940754284 -6.30176604877819 0.905925143848766 -4.90924132953991 -9.03558410297741 -5.76101935993541 -5.98722137104381 -9.62796844135631 -4.65582717548717 -0.468987118114125 -7.18412459980358 0.436711658130992 -2.9600511897694 2.26829658855091 2.79228149760853 0.275033343922008 10.2883914600719
1.64476140629161 -0.227005637775768 -4.33334986079823 -8.78675524104725 -0.578037894855846 -6.28946176875721 -8.95045343745839 -5.05724016536366 -7.29936472285878 -10.1961199413646 -5.9079271923412 -2.47245851863514 -8.69312540401112 -1.94682375301014 -4.41209284175526 1.36624082218517 0.525750480998646 -1.70062700618397 8.55912812839855
2.19114410226995 1.46235191171819 -3.88903701955622 -6.90965545827692 -0.0234268968755558 -5.27676666433161 -8.53022850210017 -4.8312615221197 -3.44589317495173 -7.39709366018122 -2.47095382863825 -1.28810203725642 -6.78187835866755 -0.131447679346259 -3.07437027150934 2.24647247141058 2.51575767343694 -0.093350297754462 12.8221193486994
2.35370596105402 1.89261205846613 -2.15218774622137 -5.83048288171942 1.1217246835882 -4.38336412256414 -7.6873687917536 -5.79383699243719 -5.03398362940008 -6.52879754846746 -0.58028261011297 1.47853239232844 -4.07379571741278 2.89906461889094 -1.22868196314031 4.65048750097101 5.31194933111017 3.1190448587591 13.9746986215765
3.30880915034901 2.38815485347401 -0.938232551921498 -5.41267026554454 2.35044847835194 -2.48405088077892 -5.5646802295338 -2.2120133746754 -3.83142293583263 -5.3668156970631 -0.13883603702892 2.01002489436756 -2.83461393009533 4.24760710109364 -0.0413266528736465 5.86680780757557 6.58805452693592 4.10775171626698 15.1468514095653
2.23922070589932 -0.0816735354336835 -5.18012896451083 -8.14285174283114 -1.28318110379306 -3.99329081448642 -10.2430638399991 -6.69775286587802 -9.00830164822665 -10.8514432040128 -5.21653643521396 -2.62183848294345 -9.40536394986239 -3.29836550625888 -6.79769984158603 -0.492733868685637 -1.14181605252353 -1.99227991971103 11.4413243207065
3.56197381453081 1.60114121870561 -3.50562071366744 -6.11430716081099 0.425338987870649 -2.68293356461959 -9.29935431046919 -5.52941679521041 -7.78196119828658 -10.7770116285844 -6.21705412431197 -3.55972075028853 -10.0383317427202 -2.70463537736373 -7.52872252030806 -2.44385313554244 -1.27276777787642 -2.12712072892623 10.3479397340254
1.87757251912897 0.233924371545964 -4.61605121439154 -7.73311092203314 -0.754839437658138 -4.64639522379095 -10.4072728330439 -6.92999126260931 -8.05790187662298 -10.549881475622 -4.80196430032904 -1.93332340067083 -9.33105518167669 -2.72267772501165 -6.72474719827825 -1.85901691263372 -1.11279537027533 -1.62535335367376 9.06506012136286
-0.0436024579134866 -0.25721406069669 -4.56568955508146 -7.25270508852872 -0.225595942410557 -4.00970887270841 -8.80517243472013 -4.46178292361173 -7.56308030215177 -9.0262284192172 -3.71880959597501 -1.556118479642 -8.94719361391935 -2.39227151003751 -7.14707421389493 -2.19360016909513 -0.48766945925626 -0.851023188504307 9.30204726132479
2.2353799386458 0.817260508103804 -4.12928032441573 -7.49796890778975 -0.2087290243669 -4.16710495515303 -10.3995764212175 -9.22433304353194 -7.63390373750167 -11.1935026602312 -5.48916458650069 -3.06223511262374 -9.47434448762374 -3.17889999909834 -7.10786270661788 -1.92807983918624 -1.07797646089034 -1.61143135590987 7.92314982847734
1.37865682948719 1.57814260829579 -3.08595613132823 -7.10420755039562 0.494909728657117 -4.08806947361339 -9.70659593235363 -6.41651681553234 -7.22330430637706 -10.0083537448536 -4.51139024387706 -1.81466249119152 -7.38124993931163 -1.23236039768566 -4.46855500828136 1.23034902919423 1.3077053676952 0.00073286403309325 9.86725660670887
1.85447563691573 0.978043218092484 -4.19549880461259 -9.19415603117509 -1.95993171171709 -7.42750487761064 -12.6417573495345 -8.06060157255693 -8.16858039335771 -9.91768775419755 -4.0940183206038 -1.76735434965654 -8.91350684599443 -2.78365836576982 -5.99428496794267 -0.187558512254196 -0.0996678872541956 -0.930301050706344 7.47631039185957
1.52888237346302 0.710921634327281 -3.03564895283092 -8.02396072040905 -4.6231199611317 -12.6916223872792 -12.4227892268788 -10.1848379481922 -6.46112502704967 -8.14139999042858 -2.78537238727916 0.229483951221813 -5.06408561359752 -1.32309592853893 -0.488676678050648 4.50507866252552 1.28650986064564 1.39145027507435 14.6043175350536
2.53329773816196 1.99471398266879 -1.55991057482633 -6.63496855822476 -3.33287123766812 -11.442797461423 -12.6475780400363 -10.4737880620089 -5.54970435229215 -8.00339774218472 -3.25027350512418 1.89341469678012 -3.04776648608121 1.03767891797153 1.51357575329867 7.03258057507602 3.85102387341586 3.2814342585477 15.1668016520414
1.56139906969937 2.48909339037808 -0.454809578982267 -5.78916397961703 -1.56530037793246 -10.0062851038846 -9.71700898083774 -7.51526871594516 -4.01725045117465 -6.79487648877231 -0.540655526247892 2.23541792956265 -3.09252205761996 1.49389609423551 1.22579726305875 6.51743945208463 3.96024283495816 3.49627646532926 16.4888373288241
0.871497292952103 1.7050105528398 -3.72524152235551 -7.94885716871782 -5.4694279237227 -2.13995824293657 -9.78633008436723 -8.34991727308794 -4.46997914747758 -9.14738355116411 -5.77487264112993 -0.922390799088912 -7.53002438978715 -2.99993215040727 -3.87477384047075 1.21413530869917 -0.520251135392623 -0.529293875260787 11.5794316725297
0.0586445808410652 -0.720623683929443 -6.48890180587768 -11.4514433860779 -9.01323194503784 -3.72950620651245 -10.9706961631775 -9.24110860824585 -4.73743696212768 -8.90820188522339 -5.84091825485229 -1.73731870651245 -7.30955190658569 -3.43620557785034 -2.91989393234253 0.36252145767212 -0.729426097869872 -0.555184078216552 11.2389538764954
-9.35608230937611 -8.61131225932728 -5.83484016765248 -11.149300922047 -4.30839096416127 -3.65009437907826 -10.8274530063976 -8.19584213603627 -11.1555131565441 -14.185469974171 -9.77135406840931 -5.14241730083119 -7.32205520976673 -0.930524219166148 -0.884801257740367 2.15069259296764 7.72320426594127 1.74159301411022 12.3007303584706
-8.92770968350497 -8.44903956326571 -7.18594942959872 -10.6569462862882 -3.97809992703525 -3.42425356778232 -10.9711762514981 -9.47127352627841 -9.53634653958407 -14.1987877932462 -11.2750912753018 -5.85970889004794 -6.04338465603915 -1.09405718716708 0.162389651211825 3.81974686709317 8.12683381167325 2.76870526400479 13.1547597798434
-9.41214754798196 -12.4537430069663 -8.94944956519387 -12.1963386795738 -5.20647051551125 -5.01939966895364 -12.3823719284751 -8.4378490708091 -9.39725115515969 -13.8975067398765 -11.243518855355 -6.68560984351418 -7.54834368445657 -2.37608912207864 -0.840826060555198 3.00131032250144 7.2524356581948 2.15753934166648 12.7137303092263
-6.42218808260831 -10.7948592099276 -8.27422169772061 -7.23180226412686 -3.73022107211026 -2.61937359896573 -10.6158335599032 -9.38937596407803 -10.6122744473544 -14.4810622128573 -10.9573271664706 -6.52847699252042 -5.51832226839932 -1.25574521151456 0.0674283114346608 3.34759684475986 9.06868334683505 3.22132845791904 10.5076739397916
-7.41740566600453 -13.7276015888561 -7.44907719005238 -7.7679725300182 -6.39998394359242 -3.50286251414906 -11.3509078632702 -10.1797595630993 -7.92577892650257 -12.4538989673961 -8.69340854991566 -4.55560451854359 -2.15606457103382 -0.706489146839488 2.08093875538219 6.72976821552624 9.49407809864391 3.5716966975819 12.525897919048
-10.390615159815 -16.3415619676763 -9.13582008535212 -8.41725128347224 -5.87287491018122 -3.26228111440485 -10.762950593775 -10.0422074144537 -4.9609448259527 -9.64946335012263 -5.93455475026911 -3.41083305532282 -3.15905159169978 1.24991065805608 3.06737167185003 6.96820384805853 11.1244748288935 5.7084601575678 14.794271772558
-9.97990747798573 -13.6178526531566 -8.15186830867421 -6.47456308711659 -5.98654505122792 -1.86781450618397 -8.6959414135326 -10.791959251057 -5.48516985286366 -10.0830397259105 -5.74732729304921 -2.41811891902577 -2.47311922420155 1.84793904911388 3.40601018558849 7.0367188800465 11.2600674976002 5.80393174778331 16.614358698238
-8.49971659400246 -12.4775837204673 -7.06249888160012 -5.70814974524758 -5.2896412155845 -2.38370783545754 -10.3793342850425 -10.99493487098 -5.23652727820657 -9.85020144202493 -5.79881746985696 -1.16351206519387 -2.29202540137551 2.69821660301902 3.0625488021157 8.22531239769675 11.4617406585 6.22775285027244 17.0576945998452
-7.46226191087203 -12.3736560301347 -9.85477900071578 -7.26871561570601 -5.44406389756636 -1.80264734788375 -9.04364275498824 -7.73025774522261 -4.15966295762496 -8.85445665879683 -4.83422731919722 -0.388367410139605 -2.07121347947554 3.11564755873247 2.91753697828813 7.79828572706743 12.0364415688948 6.38207555250688 17.3835107131438
-8.07920247858221 -12.9406946355646 -7.8674219304865 -7.4983041936701 -5.75459081476385 -2.46626836603338 -10.6797769719904 -9.12180883234197 -5.75014287775213 -10.5490644628351 -5.87093717401678 -1.43123609369451 -2.61340123956854 2.65984171087092 2.3326455896551 7.04752557927912 11.1930734461004 5.92517393285578 16.8196269815618
-7.23108712976629 -11.0425037557429 -11.8744281942194 -9.66581003015692 -5.49708024805242 -3.56017534082586 -8.47784654443914 -11.5625251943415 -5.77906266992742 -8.39945642297918 -8.10187188928778 -4.05706826990301 -4.03724901025945 1.61947210485285 -0.257364671880548 2.3713813608343 9.27498968297785 4.3054576700384 15.0282154863531
-6.48941681601784 -10.214897849343 -9.49946663596413 -9.18836281516335 -4.8858344338157 -2.26721451499245 -8.06620857932351 -10.1247527382591 -5.44463417746804 -9.62633774497292 -6.92935440757058 -3.96092865683816 -2.5457179329612 1.96523024819114 -0.191628196022727 2.78963019631126 9.69279505989768 4.74298693917014 15.1626627661965
-5.30097263509577 -3.53914325887507 -6.24317234212702 -2.72172992879694 -1.16331737691706 0.955521886998955 -5.10611980611628 -5.44473522359675 -3.90675800496882 -8.9079253023321 -7.28594463521784 -2.96941631490534 -1.6972433870489 2.71106273477728 1.6450589353388 3.05616885965521 10.8033593351191 6.49062091653997 15.3928807432001
-5.06134464090521 -2.92194034403021 -6.03657962625677 -4.28399707620794 -3.79007007425482 -0.160944479162044 -5.65231754129583 -8.04759265726263 -4.73652126138861 -8.51839496439154 -7.42169048135931 -3.79050876444036 -2.28178455179388 1.00231693441217 -0.711210745031185 0.587518197839909 8.44047687703913 4.44538829976862 14.6235828226263
-4.57945152629506 -2.9193963657726 -5.03348633159291 -4.0232782017101 -4.33497711528431 0.462786709178577 -3.89449783671986 -8.04779907573353 -3.9684342991222 -8.21373840678822 -6.2853631626476 -2.93946167338978 -1.7277116428722 2.36878875385631 -0.845978702198376 1.82778648029674 9.19340900074352 5.80922988544811 16.0212111819874
-5.06657272685658 -3.90661102641712 -6.36360222209584 -5.0219255100597 -3.55010467876087 0.458129345286977 -5.26060158122669 -8.3750749241222 -4.28003746379505 -8.94788223613392 -6.45009094585072 -2.87831550944935 -2.70411926616322 2.23073333393444 -1.17676788676869 1.11507934223522 8.28451388965954 5.38042300831188 14.9532532085072
-4.95169080387462 -4.11345494877208 -7.84605039249767 -5.59974683414806 -4.07732595096935 -1.07572187076915 -7.77804769169201 -7.1663876880299 -4.52305616031994 -9.23258603702892 -6.81424535404552 -3.22873319279064 -2.62737859379162 2.13042246211659 -1.54693997990001 2.40443216670643 9.06462179530751 5.4285248409618 14.9578388820995
-5.80569267272949 -5.25796127319336 -8.738037109375 -5.8055305480957 -4.72541046142578 -0.606668472290039 -8.44665908813477 -8.12059211730957 -4.59261512756348 -9.36848640441895 -5.85017204284668 -3.42523384094238 -2.29243659973145 2.3487548828125 -1.37503051757812 1.85053062438965 9.13126945495605 5.55944061279297 14.4900698661804
-5.11959390640259 -4.32090692520142 -9.29968385696411 -5.85688714981079 -4.15804224014282 -0.704615879058839 -7.87592630386353 -8.68614511489868 -5.09755640029907 -9.61453943252564 -8.23095445632935 -4.49578218460083 -4.18164758682251 0.476034832000732 -2.86305360794067 0.499630641937255 8.00175924301147 3.92046327590942 13.9184891700745
-7.29886384443803 -5.03035302595659 -8.08772035078569 -4.84876962141557 -5.51892419294877 -0.751895384355024 -7.91699738935991 -9.58893533186479 -5.96175904707475 -10.2439341111617 -7.82736344770952 -4.52307076887651 -3.51681657270952 1.43591551347212 -2.50367684797807 0.147226853804156 7.79457621140914 4.06214861436324 13.5305877165361
-8.2021222114563 -5.0281834602356 -5.76796770095825 -5.7371678352356 -4.99359941482544 -0.680004596710205 -8.25044679641724 -5.8755669593811 -6.96574258804321 -11.5358319282532 -7.93333673477173 -3.39934587478638 -4.88240480422974 1.7989935874939 -3.21631097793579 1.15217542648315 8.07488584518433 4.18344640731812 13.8722057342529
-6.28288642709905 -4.3570441419428 -6.56843368356878 -5.59102432077581 -4.22097007578069 -1.25533286874944 -9.00533477609808 -5.58759490793402 -5.98464958017523 -11.1932868177241 -9.47945396249944 -3.78544608896429 -3.87364188974554 2.41044433767145 -3.10353080576116 0.767608720606024 8.0581112688238 3.75131233388727 12.7565871065313
-7.03646374615756 -5.33673382672396 -8.27310276898471 -5.64611721905795 -4.29455471905795 -1.13702679547396 -8.53578091534701 -5.74572087201205 -7.44956303509799 -11.3379030314359 -8.19233609112826 -3.83838940533725 -4.62298680218783 2.29043482867154 -2.78078556927768 0.80332469073209 7.81852530566129 4.04226111498746 15.112270823392
-6.2808802171187 -5.23963761763139 -9.40052819685502 -4.52336526350541 -3.37119889692827 -0.831480268998579 -8.37975907759233 -7.00127435164018 -4.10748124556108 -8.70034623579545 -5.70070863203569 -3.28692651228471 -4.97247720198198 2.16077208085494 -2.14994645552202 1.10605978532271 8.39704680009322 4.21004461808638 15.2005541281267
-6.30595360669223 -5.91818200024692 -10.3381782618436 -4.5152793970975 -3.92685471448031 -1.0473781672391 -8.48833046826449 -7.47355614575473 -5.23325501355258 -10.5809017268094 -7.61622773083774 -3.62319146069613 -3.03075753125277 1.96770514574918 -2.80312882336703 0.548872366818514 7.6291126164523 3.75232638445767 14.3824142369357
-6.59114136262373 -5.54540695710616 -8.37509598298506 -4.13294090791182 -2.92098679109053 -0.569185872511429 -7.94146790070967 -7.36460747285323 -4.95204414887862 -10.0297113852067 -6.85473694367842 -5.98799957795577 -2.45459045930342 1.98890815214677 -3.13671745820479 0.751597742600875 7.93943438963457 4.24313388304277 16.226380924745
-6.83101698268544 -6.06655165065419 -8.86600920070302 -4.83383222926747 -3.21999784816395 -0.833071197162976 -8.71132894862782 -9.07011076320302 -5.91118475307118 -9.67128797877919 -6.51743551601063 -5.05401083339344 -3.01027532924305 2.10244134556163 -2.22125097621571 0.377706085551868 7.88709787021984 4.62989190708507 13.9462604869496
-5.93309999812733 -4.74246050227772 -10.7097704540599 -4.67560221065174 -2.8886644970287 -0.646078361164438 -8.50583101619373 -7.82381273616444 -5.88223291743885 -10.8963377605785 -9.05217195857655 -5.36817194331776 -3.82399584163319 2.00774930607189 -3.12751222957264 -0.805614722858774 7.07444738041271 3.52444242130627 12.2167689670216
-5.82766721031883 -4.97031781456687 -8.97065350792625 -5.08294675133445 -3.39307591698386 -0.788410160758279 -7.93129727623679 -8.62758824608543 -5.74070546410301 -10.6273116805337 -8.04719159386375 -5.31561276695945 -4.0485839583657 1.73821451880715 -1.83542058251121 -0.26862904808738 7.14741232611916 3.83496191718362 12.615881469033
-4.16018541509455 -4.85893304998224 -11.0410791223699 -4.8440957849676 -4.8610406702215 -1.66932924444025 -10.1720052545721 -8.77972849065607 -5.90805872136896 -10.7841993158514 -8.46866281682795 -7.32670839483088 -3.41045244390314 1.75602094476873 -2.30621584111994 -0.626913625543768 6.75121824091131 3.69175664728338 13.1945017988032
-5.50090018185702 -6.4253024187955 -9.900522145358 -3.97284117611972 -3.41947737607089 -0.398456486788664 -7.2492884722623 -8.09036436947909 -4.67038336667148 -8.8620642748746 -7.13704481991855 -8.83504858883945 -2.66116705807773 1.2467995556918 -1.63900748166171 0.255960551175203 7.80151089754971 4.23886021700772 13.3624039563266
-5.11728219985962 -4.4493706703186 -10.9186242103577 -4.30223779678345 -3.39372568130493 -2.34371500015259 -9.10287218093872 -11.1451256752014 -7.56613855361939 -11.93569688797 -9.07761888504028 -9.95238809585571 -4.24610643386841 -0.383858966827393 -2.28584794998169 -1.50924615859985 6.3614089012146 2.83702726364136 13.052174282074
-6.49331815893 -5.96226461583918 -11.5103889291937 -5.50973089391535 -3.04882581884211 -1.63878973180597 -9.06878431493586 -5.68020017797297 -5.49655683690851 -10.5352683847601 -8.21720846349543 -8.79642255956476 -4.3568549936468 -0.589004117792303 -2.49170263463801 -1.75808485204523 6.01549665277654 2.96461526697332 12.1281356031244
-8.19735529639504 -4.81463244178078 -7.70135882117532 -5.21172526099465 -4.23394205786965 -1.06884958960793 -8.6252270004966 -8.52518847205422 -6.90885546424172 -10.4325809738853 -7.94623568274758 -3.93294718482278 -1.84756663062356 2.84360120079734 1.72441479943015 5.41098115227439 11.3176221587441 5.9667911269448 15.9898760058663
-8.09478195363825 -3.85167511159723 -6.04776962453669 -3.65411003286188 -2.26837928945368 0.580732267553156 -7.23302467519587 -6.79353340322321 -4.94742210561579 -9.72517212087458 -7.81548126394098 -3.0341683214361 -0.971660692041571 3.7745246106928 2.59150115793402 5.3770636731928 11.1348551923578 5.3196963483637 14.6323899442499
-6.87381238070401 -5.62839573946866 -8.47712010470304 -3.80090588656339 -1.59840649691495 0.235026654330166 -7.5260912808505 -5.38256901827726 -4.66874569979581 -9.70246762362394 -7.97524518099698 -3.5186221036044 -2.1805159482089 2.67757540616122 1.70528155240146 4.14140540036288 10.5633614626798 4.71088629635898 13.5188034144315
-7.77950816587968 -4.9682994409041 -7.78206210569902 -5.13895564512773 -1.43181186155839 1.01770443482832 -6.48179965452714 -5.17105060057207 -4.97525554136796 -9.46059947447343 -5.82969050840898 -1.25631671385332 -0.614253572984175 4.96999878449873 3.30027050538497 6.62912125153975 12.3637785391374 6.70447105927901 14.661315389113
-5.97128768400712 -4.5838117165999 -3.56430335478349 -6.55621047453447 -2.4913758798079 0.0373888449235409 -6.7733697457747 -5.46065230803056 -3.60963721708818 -8.34036155180497 -6.8107175393538 -1.6298322244124 -1.20054526762529 4.49313454194503 2.00795654817061 5.70942692323165 11.2459631399675 5.49798874421553 14.2274933294816
-5.44622422131625 -4.36066437634555 -8.65199280652133 -7.70899392041293 -8.20663262280551 -1.81675911816684 -8.52131653699008 -9.52527237805453 -5.85950852307406 -10.7932968226346 -8.19734574231234 -3.65692521008578 -2.30575753125277 2.68161963549527 0.247716895016758 5.60829924670133 9.85414218035611 4.87485312548551 13.945830336484
-7.73463713039051 -4.96613012660633 -7.5562046657909 -4.96049009669911 -1.41922270167958 -1.10173879970204 -7.03626715053212 -5.86781584132801 -2.79445921291004 -7.83890043605458 -7.92237364162098 -5.35157858241688 -1.74941336024891 3.1298133243214 2.09112466465343 6.04092038761486 10.7320338595997 6.13760293613781 15.811469446529
-8.34247189435092 -5.69117527875033 -8.34345990094272 -5.34125500592318 -1.45813923749057 -0.852582749453457 -7.28592472943393 -7.76290875348178 -3.74736195477572 -8.29120617779818 -7.4899900523099 -5.23899823102084 -2.03630810650912 2.82195109454068 1.53988284197721 5.40621966448697 10.3396951588717 5.16675776568326 15.2482044133273
-15.2481896400452 -9.25827760696411 -12.2289483070374 -6.78372926712036 -4.18399972915649 -2.94681520462036 -9.82465906143188 -6.58981866836548 -6.24889345169067 -10.8305813789368 -8.66169900894165 -3.49530572891235 -2.12232942581177 2.53608350753784 0.0570967674255378 4.00624685287476 9.08047037124634 4.40285902023316 14.5604098320007
-8.41601550362327 -5.80545031807639 -11.1941527106545 -6.32027613899924 -4.34147441170432 -1.67421901009299 -8.520015595176 -8.82741343758323 -4.40661990425803 -8.59394061348655 -6.15093600533225 -1.41706263802268 -0.474510071494361 4.20648586966775 2.4232331536033 5.69654762961648 11.0370093605735 5.94353401877664 14.0910450241782
-10.7263178651983 -7.58577678853815 -9.62130687887018 -6.45529697591608 -1.93111370260065 -1.38576648885553 -8.22894237691706 -6.63606212789362 -5.39066837484186 -9.78339527303522 -6.35228107625788 -3.68976734334772 -1.16224048787897 4.39531184976751 1.62955905740911 5.05260898416693 10.6162963086909 5.55644943063909 13.3135862523859
-17.1594992117448 -12.5140982107683 -11.400418324904 -6.28179268403487 -1.75636963410811 -1.8115969137712 -8.26676468415694 -8.89956192536788 -4.01885132356124 -8.89517883820967 -4.6533823446794 -1.54643349214034 1.02330871061845 5.64840980009599 2.40200133757158 5.73100181059404 10.952401117845 7.56270118193193 15.3797578378157
-13.3231952927329 -7.21925814368508 -9.49447329261086 -4.92446024634621 0.437241718985817 -1.1465748093345 -7.84485132910989 -7.65558703162453 -4.21602900244973 -8.85818369605325 -6.25935442664407 -3.35105021216653 -0.731871440193871 4.20253674767234 1.73118512413718 5.81247250817039 10.5930072524331 6.36891286156394 15.97816602967
-12.4354151639071 -6.38317669955167 -7.74580754366788 -5.60442532626065 0.843826397982511 -0.488859072598544 -6.47085942355069 -4.08831013766202 -2.37016476717862 -7.33615483370694 -5.65360821810636 -1.53731907931241 -0.0191058072176844 5.6774960604581 3.34296236905185 8.52214346798984 11.8687349406156 7.02812109860507 15.9268334952268
-12.3773045626554 -7.88574076565829 -8.95303011807528 -5.20804644497958 1.9220213803378 -0.832129010287197 -6.88786745938388 -5.34055567654696 -7.01579523953524 -10.6106362429532 -7.40903712185946 -3.1354680148038 -1.94423914822665 3.8924164685336 1.72394131747159 6.78830384341153 10.4973521145907 5.99704312411222 17.1634282979098
-14.8489683758129 -10.6479853283275 -8.52300821651112 -6.18357454646717 -0.608184684406627 -2.04501901973378 -8.9101675640453 -7.69084535945546 -7.45691095698963 -10.6718424450267 -9.21473680843006 -5.6743162762035 -3.91300188411366 1.72767842899669 0.154243599284779 5.30075753818859 7.51796449314464 4.2510758746754 14.9879280437123
-13.7508313179016 -11.2400834083557 -9.32865686416626 -5.5747239112854 0.173418331146241 -0.6972825050354 -7.84088869094849 -6.97943468093872 -5.74084062576294 -10.7304226875305 -8.9629189491272 -5.27012224197388 -2.77785654067993 2.40533475875855 0.832222270965577 5.74306707382202 8.78213529586792 5.73901205062866 15.3254096984863
-11.888704811443 -12.6708302844654 -10.9418759692799 -6.30373242985118 -1.12752965580333 -3.03660825382579 -10.0495305408131 -7.30810407291759 -7.17946866642345 -11.2314629901539 -9.28886273990978 -5.77281430851329 -3.76504567753185 2.08154245723378 0.192796195637097 4.85464331020009 8.50927206386219 4.48982759822499 15.2965931545604
-18.7171467954462 -14.8569707090204 -11.960171621496 -7.72160808389837 -3.09143344705755 -6.40185443704778 -11.6029805356806 -8.89075557535345 -8.85649387186224 -13.6837300473993 -11.2839364225214 -7.86146442239935 -6.10266200845892 -0.137658041173761 -1.68524829691107 3.01512630636042 6.1796294038946 2.54316623861139 14.7936254327947
-22.0139071724632 -18.7835986397483 -13.2453715584495 -10.0223452828147 -4.15078423239968 -5.69385788657448 -12.6401736519553 -10.3468730232932 -10.3571288368919 -14.9836261055686 -12.5499560616233 -8.91442368247292 -6.28897164084695 -0.594162680886008 -2.81488106467507 2.3518707968972 5.89848639748313 1.61991050026634 13.0674941756509
-20.3140749064359 -15.0514749613675 -12.3413786021146 -8.00385800274936 -2.60590306195346 -3.68098584088412 -11.1809362498197 -10.7657941904935 -8.07566967877475 -13.207660111514 -10.2741083231839 -5.84403363141147 -4.33442631634799 1.00315531817349 -0.456197175112639 5.22283038226041 7.48096140948209 2.73672350970181 14.3792673024264
-18.8667474226518 -13.8903527693315 -10.830078645186 -5.62296728654341 -0.455164475874469 -3.38406996293502 -10.2684998945756 -10.9847474531694 -9.07324842973189 -13.7666612104936 -10.3043370680376 -6.95937017960982 -5.06523756547408 0.604806379838422 -2.97977690263228 3.44082589582963 7.31522889570756 3.25261636213823 13.552471594377
-10.7461446415294 -9.58128296245228 -10.5602429996837 -4.68811165202748 -0.858365405689586 -4.2866414677013 -10.9343656193126 -11.9172586094249 -10.6173566471447 -15.4560140262951 -11.0745824467052 -8.1000302921642 -4.86959015239369 -0.302983630787242 -4.74244247783314 0.74256385456432 6.09343589435924 2.46954597126354 13.5472914088856
-11.0292659586126 -7.16039426976984 -9.51321371251887 -7.2004657571966 -0.138274747675116 -2.08981855565851 -9.21734769994562 -9.72955854589289 -8.25276334935969 -13.6518646066839 -11.045808393305 -7.21257360631769 -4.39316518956965 -0.325528699701483 -3.1850906198675 1.99063913171942 6.9977125341242 3.9606088811701 14.6058172399347
-12.289205715873 -8.09085099480369 -9.78088776848533 -5.75737397454002 0.416076495430687 -2.81462495110252 -10.0705320098183 -10.8918935515664 -8.89016358635642 -13.6755792357705 -11.5951177336953 -7.89440743706443 -5.00071351311423 -0.365589306571266 -2.97769372246482 2.2239034912803 6.95554716803811 2.54648764350198 13.5348966858604
-11.842773290114 -6.90847572846846 -7.60493454499678 -6.28765091462569 -2.09946808381514 -2.88138756318526 -10.0678785757585 -11.3274038748308 -8.59971031709151 -13.6385763601823 -10.2388723806901 -8.81660065217451 -5.63881096406416 -0.999589772657913 -2.80791267915205 1.34924521879717 6.79150977568193 1.58764281706377 11.8401352448897
-7.048279727589 -6.84843536723744 -9.5304460178722 -6.48256965983998 -2.86242004741322 -4.22452637065541 -11.0187043796886 -9.53040214885365 -8.64523979533802 -13.6729802738536 -10.5368451725353 -9.26871391643177 -4.86634727824818 -0.709364856373181 -2.81930633891713 2.18559936176647 6.61729625355114 1.67577270161022 12.4149222720753
-9.68068789568814 -6.71355532732877 -9.88288210955533 -5.80628108111295 -2.00675486651334 -4.13355540362272 -10.4128885182467 -7.67923831072721 -9.87987422076139 -14.3837995442477 -13.0017652424899 -11.1740960988131 -6.85017489519986 -1.49694346514615 -4.57506846514615 0.491251954165371 5.56910992535678 0.863949784365566 11.4557218638333
-9.83151115937666 -6.45195068879561 -10.1692358450456 -4.76227440400557 -2.09332336945967 -3.97494949861006 -9.74706139131026 -6.57454170747237 -6.73035110993819 -11.6729265646501 -9.44150986237959 -9.76286758943037 -4.77440132661299 0.806704859300094 -2.39688934846358 2.28569541410966 7.38209948973222 3.14089713530107 15.6994503541426
-20.6803556875749 -17.7375265554948 -12.3661543325944 -11.3756605581804 -4.08592094941573 -4.64066376252608 -11.4142919973894 -12.0123297171159 -6.37637199922041 -10.4540201620622 -9.57275452180342 -5.01011910005049 -4.09712471528487 1.09240279631181 -1.85887589021162 3.90183768705888 7.31200538115068 2.57033095793291 15.8085735841231
-15.5929233464328 -14.3139430913058 -10.965823355588 -5.79856604662809 -4.73298758593473 -2.45863455859098 -8.48597258654508 -7.25893515673551 -4.31692618456754 -7.28956717577848 -8.79420012560758 -6.58388632861051 -4.55414504137906 0.615273293581875 0.0753830042752348 5.01279621991244 7.98766022595492 3.75967865857211 14.8413246241483
-6.89482693238692 -7.31245617433028 -9.07135967774825 -2.67184071107344 -3.49500278993087 -3.51005940003829 -9.99356846375899 -9.31694416566329 -3.78437237306075 -7.39420513673262 -6.85882763429122 -6.51051525636153 -2.97255520387129 3.16172213987871 0.958608583970502 6.63106723265214 8.23579307035966 3.31891246275468 12.662196116014
-3.89341970790516 -7.17109152187001 -7.69822164882313 -1.40236326564442 -3.11217542995106 -1.81488653529774 -7.47718473781239 -6.99379011500966 -2.06606909145009 -5.91442915309559 -4.92382665980946 -3.13190504420887 -1.72443815578114 4.46753076206554 2.56342462192882 7.52868035923351 9.90792420994152 6.24267533909191 14.7682423938404
-4.83849079825661 -6.93200428702615 -8.37834675528786 -2.38464672782204 -3.86864025809548 -2.60052616812966 -8.65607388236306 -8.50415928580544 -3.31617863394997 -7.13488896109841 -5.12095387198708 -4.67944653250954 -3.62846119620583 3.14746348641135 1.72904269478538 6.37684695503928 7.71049182198264 2.94106738350608 14.3152224280617
-4.79938263459639 -6.67170471711592 -6.93556351228194 -0.985217519239946 -1.8801474051042 -1.26446098847823 -7.26227135224776 -5.68992943330245 -2.07057899995284 -5.68052238984541 -4.30675453706221 -2.26144165559248 -1.4922308401628 3.90151076750322 3.84544997648759 8.94964747862382 9.74770980314775 5.06436496214433 15.1763215585188
-5.12055398767645 -7.71319391077215 -8.15901948755438 -1.64776994531805 -3.26353456323797 -1.92053415125067 -7.61826135461981 -7.33591272180731 -2.09067346399481 -6.02969934290106 -6.49416353052313 -5.7189979726618 -1.9688816243952 4.00373933965509 1.98577306920832 7.52376936132258 10.0629138773138 5.57898424321955 15.6206121271307
-5.16705513000488 -8.2943229675293 -7.97415161132812 -1.17347145080566 -3.05292701721191 -1.72770690917969 -8.69341087341309 -7.87393379211426 -3.09641265869141 -6.09429931640625 -5.18791770935059 -4.11386680603027 -1.71231079101562 4.11288833618164 2.37416648864746 8.14443302154541 9.31191825866699 4.19912624359131 14.4411478042603
-4.09880670200695 -9.08566506992687 -8.0676005710255 -1.79554589878429 -2.14045556675304 -2.16053041111339 -7.89380105625499 -7.86568864475597 -1.92995484958995 -5.53664430271495 -6.43128999363292 -4.84199365269054 -1.51371797214855 3.84973398555409 1.907375014912 7.40344396937977 9.72998205531727 5.68532530177723 15.1865612636913
-3.82824869155884 -8.33958597183227 -8.31236429214477 -1.65391702651977 -1.93074769973755 -1.5591103553772 -6.81453294754028 -5.97410554885864 -1.7055775642395 -6.27573938369751 -4.96759958267212 -6.24617357254028 -2.22082681655884 3.31069784164429 1.71842985153198 7.31260423660278 9.76287298202515 5.0045168876648 14.8566101074219
-2.41950371482156 -6.27689507224343 -6.73741104819558 -0.418439414284446 -1.46056893088601 -1.19418099143288 -7.87642052390359 -5.45571091391824 -1.91922524192116 -6.60777428366921 -7.7080455086448 -7.67609551169656 -3.26610138633034 2.46316001198509 -0.0215468666770242 5.66361567757346 8.36706397316673 3.80795810005882 14.12781903527
-3.68227467103438 -8.45351872010664 -7.52129826112227 -1.73631939454512 -2.73254475160078 -1.41502842469649 -7.38642010255293 -7.02640041871504 -2.05723461671309 -6.09228977723555 -7.95766338868575 -7.60692486329512 -3.29731068177657 2.65315165953203 -0.399031491713089 4.89424148039384 8.47254958586259 5.34463611082597 13.7086822076277
-2.08168507489291 -6.33166027936068 -6.64367009076205 -1.03801442059603 -2.64571667584506 -0.548592576113613 -6.98531628522006 -6.54111195477572 -1.58879757794467 -6.39078617962924 -7.90042782696811 -8.97940541180697 -3.28412533673373 1.8478403004733 -0.318089493838222 4.73697852221402 7.98868750658902 4.58824061480436 14.1655011090365
-3.87362500971014 -5.60856458490545 -7.01215574091131 -1.51713773554022 -3.23720571344549 -1.36174222772772 -7.43484517877752 -6.76724073236639 -2.85515424554998 -7.58087369745428 -8.74880048578436 -9.09199735468084 -4.37572309320623 1.03732851201838 -0.897342889959162 5.21510103399103 7.21348837072199 4.28050592595881 13.4319951837713
-3.21594321511008 -6.34702956459739 -7.7085446097634 -1.83396804115989 -2.79773795387961 -1.15360724709251 -7.13925444863059 -7.22273146889426 -2.72738921425559 -7.47890746376731 -7.34054457924583 -6.97561347267844 -4.14995276711204 1.81294548728249 -0.260725853659888 5.64251625754617 7.64404213645242 4.22752964713357 13.2144085190513
-3.26216721101241 -6.43611359162764 -8.25111984773116 -1.91743492646651 -3.29521774812178 -2.32279037995772 -8.72193741364913 -7.20515083833174 -3.59848427339034 -8.44669746919112 -8.37308144135909 -9.78510689301924 -4.88731598420577 1.03411269621416 -1.61557411714034 4.66298556761308 7.18383098082109 3.38204932646318 12.6604063554244
-3.75018587979404 -6.80252924832431 -7.8144044009122 -2.07104578885165 -2.775597485629 -0.680388363924894 -6.10858622464267 -8.50409785183993 -3.42190829190341 -7.8211297121915 -9.24574557217685 -9.6219052401456 -4.76125422391025 1.411902514371 -1.31737414273349 3.73493298617276 7.12755211916837 4.50259598818692 12.8775106343356
-4.00227715752342 -7.27303674004295 -7.16085030815818 -0.584678433158182 -0.4474027373574 -0.063535473563455 -5.03734757683494 -6.55333306572654 -1.0517785765908 -4.57362725517967 -7.18569924614646 -7.38178231499412 -1.92646958611228 3.31651518561623 0.74507544257424 6.00384733893654 9.56105921485207 6.09556791999123 14.336968161843
-3.0824104829268 -9.19736447767778 -7.22549214796587 -1.39780011610551 -1.75447621779009 -2.19717565016313 -9.30659070448442 -8.96750417189165 -3.71515622572466 -7.29206433729692 -10.3752724214034 -10.486810354753 -4.83028378920122 0.757671685652298 -1.61424222425981 3.90967020554976 7.1105597929521 2.92931017442183 14.0181139425798
-2.61593086936257 -7.05023987509988 -7.14507515647195 -1.18663819052956 -1.24761421897195 -0.685915305397728 -7.22816689231179 -7.30886109092019 -3.35312302329324 -7.36352379538796 -10.3883364937522 -10.8642256996848 -4.44815476157449 0.377284691550514 -1.90814049460671 3.99239794991233 6.66674868843772 2.94478194496848 11.9483195998452
-5.09231254404241 -9.37870666330511 -7.99118110483343 -2.28689071481878 -2.65260192697698 -1.33786269968206 -8.21157714670355 -7.94182845895941 -3.67200729196722 -7.79536315744573 -9.7052905256098 -10.9188258344477 -4.93562194650823 0.677367479150945 -2.18279144113714 3.26193168813532 6.57646301442927 3.83759620839899 13.0484955614263
-7.28950756246394 -9.78847568685358 -10.3251997774298 -4.22179859334772 -3.77197712117976 -4.04578846151179 -10.3223330324346 -8.78616779500788 -4.49641102010554 -8.99528759176081 -10.5721632784063 -10.5619150942022 -5.20769947225397 0.113595312291924 -3.24905460531062 2.36447650736028 6.47785789316351 3.79263908212835 11.7078345472162
-5.44500116001476 -7.9523101199757 -9.04555276523937 -3.34513620029796 -3.09826997410167 -1.73653939854015 -7.67096856724132 -8.85271218906749 -3.92196038853038 -7.92663720737804 -10.1732001651417 -10.0353160251271 -4.81854585300792 0.110037292133679 -2.5229716647755 2.94659658778798 6.44111105312001 2.94142958034169 11.9904293667186
-6.81028862866489 -10.1530277338895 -9.71745224866 -3.41811867627231 -4.08153839978305 -3.60634919079867 -10.1573783961209 -9.68508263501254 -4.27256699475375 -7.5843898859891 -10.7022373286161 -10.8449184504422 -4.58681794079867 -0.209368905154143 -2.70098229321567 2.70006636706265 6.13904170123013 2.40430525866422 11.6719825657931
-7.39144913933494 -8.41717927239158 -9.46487633965232 -3.05531327507713 -3.17680566094138 -2.91967217705466 -8.74898354790427 -8.35485093376853 -3.56582467339256 -5.44722764275291 -8.22919099114158 -7.58782021782615 -2.2944127776406 3.00199492194436 -0.123737499930641 4.89411337592385 8.72595389106057 5.0936897537925 14.4405325196006
-6.48849574002353 -9.03447810086337 -9.82797327908603 -3.34529772671786 -3.22842875393954 -3.58433047207919 -9.40676585110751 -6.60402193936435 -2.80772868069736 -6.92117968472568 -8.16359988125888 -7.86283389004794 -2.93647280606357 2.87836941805753 -1.65495577725497 3.61092099276456 7.60414227572354 4.60255440798673 14.3532148274508
-16.0725600589405 -9.29794763218273 -11.3543860782277 -4.3421294559132 -3.70298646580089 -4.45422052036632 -10.6375205386769 -7.48728822361339 -3.79064057957043 -7.76493714939464 -9.25346444736828 -7.41220162998546 -3.63425325046886 1.94805837978016 -2.02187989841808 3.68793989528309 7.70707346309315 5.42403437007557 15.2652332912792
-16.6615891716697 -10.2460580132224 -10.8785462639549 -4.05849125602029 -4.96161129691384 -4.16656925894997 -10.2517228386619 -9.58573963858865 -4.3498273155906 -7.61348965384743 -10.0699086449363 -8.52855923392556 -4.43801930167458 0.943763230063698 -2.64190342643044 2.44466922066428 6.6448712088845 4.13818213722923 13.904213402488
-13.0047653458335 -10.4717071793296 -10.8513000748374 -5.86575777747414 -4.58151705481789 -3.77035029151223 -9.39380152442239 -8.77786715247414 -2.98296244361184 -5.3905876419761 -6.31899912574075 -5.12668116309426 -1.01592333533547 3.46912495873191 -0.526907756111839 4.67102353356101 8.86187379143455 5.82637135765769 14.6155778624795
-13.7504599311135 -8.15980174324729 -12.1853430487893 -6.60763003609397 -6.37466265938499 -4.74056651375511 -9.21931292793968 -8.5970404364846 -2.41723849556663 -5.51033618233421 -7.07927348396995 -5.17704798958518 -1.32955767891624 3.14448139884255 -1.65572192452171 2.83103535392068 8.2924220345237 5.70153115012429 16.0372698090293
-7.37824638540095 -11.3773175066168 -10.9809170549566 -5.71183021718806 -6.02104576284235 -5.27953727895563 -10.0510216539556 -10.8220196550543 -4.18598945791071 -5.82033546621149 -9.22122772390192 -6.95183189565485 -2.91358955556696 2.33001891916448 -2.41422470266169 2.83089057748968 7.13746635263616 4.31429759805853 13.5668024236506
-6.38092086965387 -6.59437034780329 -9.37334297353571 -4.3348202531988 -6.20374725515192 -3.36629913503473 -8.33550689870661 -10.1280922716314 -3.29758499318903 -5.65089271718805 -8.53777359182184 -6.92054222280329 -2.05013893300837 3.63946677988226 -1.77299545461481 2.34363319223577 7.30520774667913 4.516922491247 14.673015611822
-8.09428052902222 -6.08404188156128 -10.4754450798035 -5.10931043624878 -7.79308919906616 -4.61320142745972 -9.00110654830933 -11.1767504692078 -4.32107000350952 -5.54056196212769 -7.74722700119019 -4.82834463119507 -1.67377309799194 4.28256578445434 -1.17018346786499 3.15675706863403 7.63390417098999 4.94308156967163 14.0990321159363
-6.831982681968 -6.90893466255882 -10.5756846167824 -5.1005202033303 -6.77053363106468 -3.57399089119651 -8.59301287911155 -10.9617777564309 -4.96306712410667 -6.81850344917991 -9.09389979622581 -6.18007380745628 -3.43008334419944 2.6417722008445 -1.80248744271018 3.08630459525368 6.98806946494362 3.78192513205788 14.0655431053855
-7.47738968242298 -8.12054001201283 -9.54113136638295 -5.20213257182728 -5.50896202434193 -2.88070427287709 -7.93441139567982 -10.0351956974376 -3.53707062114369 -5.23951851237904 -7.07862793315541 -3.95643745769154 -1.33345161784779 4.29222262989391 -1.07524238933216 4.06803477894176 8.42065967213024 5.53765071522106 14.6737629283558
-13.7112363988703 -10.1377023870295 -11.2216428930109 -7.17027036493475 -6.48657552545721 -4.73047963922674 -8.8972429448908 -8.64868299310858 -2.57600347345526 -5.30048314874822 -7.65972654169256 -6.53753606622869 -2.09563962763006 3.30775125676935 -2.28573362177069 3.23708398992365 8.33192499334162 4.03884561712092 16.5680254285986
-5.60162730650468 -6.93710322813554 -9.69925685362382 -5.82819934324785 -6.06272120909257 -4.02935595945878 -7.03363986448808 -8.50576396421953 -2.2442588372664 -4.72661586241288 -6.76706309752031 -4.09834475950761 -1.25725551085038 4.56510357423262 -1.2968825860457 3.24943737550215 9.0092754797502 5.0854645208879 16.6734104589982
-6.65933443416248 -9.64930368770252 -10.150308860432 -5.63418222774159 -6.24837519038807 -4.9835131298412 -9.00101305354725 -9.6805117260326 -3.16455866206776 -4.81732393611561 -7.24342752803456 -4.62084413875233 -1.4290697704662 3.80372022281994 -1.03158403743397 3.98907540928234 8.8086707461964 4.48843835483898 16.1340205539357
-7.06045205376365 -4.41410119316795 -9.47148949883201 -5.33988816521385 -5.95358330986717 -4.35619981072166 -9.42835480950096 -9.7415605284951 -3.35875184319236 -5.23719842217185 -8.23312814018943 -5.20943696282127 -2.04798180840232 2.80108397223733 -3.07532746575096 2.78823797919533 8.03729765631936 4.55945914008401 16.5783607266166
-2.60786422382701 -3.74952109943737 -8.95927795063366 -5.33385451923717 -5.55029472004284 -3.623058163036 -8.29736503254284 -9.39009841572155 -3.16899856220592 -5.1505182613026 -7.78792747150768 -4.84492858539928 -2.08189185749401 3.01624695171009 -2.47964461933483 3.5564319263805 8.54385391582142 4.5818921696056 15.2955085407604
-4.56142355312 -6.94366194118153 -9.49363829005848 -6.08396841395985 -6.01599623073231 -4.53661466945301 -9.44903303493153 -10.0134823452343 -3.88123823512684 -6.31044508327137 -8.52216459621082 -6.03442694057118 -2.7966873775829 2.70549844395031 -2.43221975673329 3.71195672642101 8.0531251300465 3.52255605350841 16.2782444823872
-3.88812218579379 -4.76699601086703 -9.13653145703402 -5.77084885510531 -6.29020462903109 -3.88061486157504 -8.17990456494418 -9.40100632580844 -3.451680764285 -5.76744995984164 -7.81369172009555 -6.10485611828891 -2.40062867077914 3.16335524645719 -1.41487275036899 3.3311561497775 8.63119734850797 4.02705897417935 16.2877379807559
-2.75815466967496 -3.83387068835172 -8.65771941271695 -5.51734618273648 -5.67897681322965 -2.94973258105191 -6.94327429858121 -8.70793608752164 -2.11889151659879 -3.84204176989468 -7.16093710986051 -4.34731940356168 -0.893667975339021 4.35744305523959 -1.49172667590054 3.38638420971957 9.21248551282016 5.27555294903842 17.1832708922299
-3.300076788122 -4.27793056314642 -9.28904277628118 -5.79020435159856 -5.98980647867376 -4.11184245889837 -8.48187572305853 -10.2299473935908 -3.75877506082708 -4.92258960550481 -8.6836274320429 -5.82675105875188 -2.41367847269231 3.10333126241511 -1.76920253580267 2.97952907735651 7.92337864095515 3.63527935201472 15.403961355036
-6.09739092913541 -7.9297006520358 -11.2739541920749 -8.01272944537076 -7.26318911639127 -6.2112062367526 -10.1853597554294 -10.4105222615329 -4.25281313982877 -6.66593913165006 -8.65535525408658 -5.91220263567838 -2.74247721758756 2.624754151431 -1.7235238942233 2.99207135113803 8.00567360791293 3.33974285992709 16.2105536070737
-5.78145229166204 -7.55587016885931 -10.7362519437617 -6.63190471475775 -6.71774493997747 -5.98040019815618 -9.05310642069036 -12.2246743375605 -5.9805813962763 -6.26778995340521 -9.31493579691107 -6.49101077860052 -3.40893375223333 2.58034504110163 -2.38524638956243 2.93856228048151 7.38938320333308 2.92671383077448 14.319992906397
-6.22686046253551 -7.44566005359997 -10.5376819957386 -7.39665835987438 -6.63615459095348 -5.66405910145153 -8.29116672169079 -11.3676151622425 -4.75746387134899 -6.60148471485485 -9.05062717090954 -6.91154330860485 -3.39113467823375 2.13665920604359 -2.66880267750133 2.58258205760609 7.23414093364369 3.23740917552601 15.662928165089
-4.97137367942117 -5.28715813376687 -9.80760681845925 -6.10341370322488 -6.57439911582253 -4.40292465903542 -6.46895706870339 -10.5589343331077 -4.65386116721414 -5.76252281882546 -8.81370842673562 -6.07466995932839 -2.944996955178 2.20000350258567 -2.53137314536355 2.55820166847922 7.2924240805886 3.63470542214133 15.8336271025918
-5.59802631031383 -5.94195369373668 -9.89647105823864 -7.07222369800914 -6.80580142628063 -5.37097552906383 -11.6206875194203 -11.9406986583363 -5.51906779896129 -7.22162822376598 -9.04633716236461 -6.22224811207164 -3.38727000843395 2.23428722728383 -2.27714351307262 2.55064388621937 7.79560657848011 3.33483501781117 17.4328245769848
-6.99951596693559 -7.53445668654008 -10.9659065766768 -7.94939847425981 -7.32237096266313 -5.8045353455977 -7.89698644117875 -12.3134350343184 -7.17233510450883 -7.85337682203813 -9.01438184217973 -6.27709622816606 -3.65044446425004 1.85385469956832 -2.89973683790727 3.38713793321089 7.6888785795732 3.23716883225875 16.9925470785661
-6.21651522896506 -6.81599490425803 -11.6229597785256 -7.28937785408714 -7.13087909004905 -6.01675479195335 -10.270138428428 -12.5860449530862 -6.42554347298362 -6.2788721778176 -9.91210047981956 -6.21595637581565 -3.86806552193381 2.51077015616677 -1.77675120613792 3.36346371390603 7.9551718971946 3.23276455619119 17.0946133873679
-6.53205189271407 -7.64007076783614 -11.7662933783098 -8.55778393311934 -7.61219486756758 -6.16576656861739 -9.62184223695235 -12.4597576574846 -7.01537212892012 -7.28104290528731 -10.2913082556291 -6.82338795228438 -4.73172840638594 1.5034801049666 -3.94487652345137 1.95467677549883 5.99907031492754 1.48006740049883 15.5747725053267
-6.81361624110829 -8.12503668178212 -11.5772099148143 -7.01400038112294 -7.02877661098134 -6.34381529201161 -9.66149183620106 -11.7473454128612 -4.79069372523915 -7.06054922450673 -7.78302809108387 -5.67471166957509 -2.67556425441395 3.15563920627941 -2.19766279567372 3.36916116367687 8.06278566013683 3.07877114902843 17.330858742107
-5.52401267831976 -6.66171371286566 -10.2125064069575 -6.74292861765081 -7.05948364084417 -4.86311446970159 -8.70176231210882 -11.9835311109369 -5.72342788522894 -6.70369445627386 -8.99118148630316 -6.03980743234808 -3.12462341135198 2.60494125539606 -2.81642066782171 3.16776931936091 7.71114814931696 3.01114357168024 15.9699581926519
-4.89838731072166 -6.61863267204978 -9.95310723564841 -6.95110833428123 -7.78028046868064 -5.94823968193748 -10.0301603057168 -10.9993585326455 -4.73257577202537 -6.25956856987693 -9.72524583122947 -6.77195107720115 -3.36323487541892 1.9673620484092 -3.46929681084373 1.60057890631936 6.85307181098245 2.33457434394143 15.2776919625022
-3.26136136488481 -5.11218953566118 -11.5471756501631 -8.48293614821 -8.21705556349321 -6.02903294996782 -11.5990994019942 -11.9826328797774 -5.42254949049516 -7.87293363050981 -9.83579183058305 -7.91726041273637 -4.11458898024125 1.00545763535933 -3.86863637404008 1.06526064439253 6.08687758012251 1.86729883714156 14.6011502699419
-5.45531065680764 -5.94305594184182 -10.9649770996787 -8.37350447394631 -7.67236502387307 -5.86636336066506 -11.7940271637656 -12.394050433419 -6.3202169678428 -9.47650130011819 -9.74686415412209 -8.74068815924905 -5.25590117194436 0.215595410086891 -4.4983175537803 1.39127938530662 5.85171429894187 1.15016000054099 14.7170373656533
-5.42548229044134 -6.6359753782099 -10.6968274289911 -7.53168155496771 -8.1497693235224 -5.67778064554388 -11.5604710752314 -11.450272100622 -4.9363732511347 -8.17339183633978 -9.81489040201361 -7.519363897497 -4.60953380411322 1.76215694600885 -4.01814700906927 1.32534359151667 6.83887241536921 1.9678187196905 14.960004789179
-6.74826876900413 -7.8156325080178 -12.1249033667824 -8.43290393135764 -8.39837710640647 -6.97781626961448 -12.4698302008889 -13.1946188666604 -6.69693057320335 -9.09739749214866 -10.4016005255959 -8.66195552132346 -5.16644923470237 0.626880004189232 -5.02433841011741 0.575021102211693 5.70441754081033 1.04859478690408 13.6593073151328
-6.98464773351496 -8.42082021886652 -11.9238834207708 -7.47251127416437 -8.33647916967218 -7.18589590246027 -12.5742664163763 -12.9613246744329 -7.07063482457941 -10.8130740945989 -10.8517188852484 -9.9943694894964 -6.72875402623957 -0.323703748529606 -4.63460157567804 1.23027231043035 5.24943162744696 0.821786897832698 14.9762821370905
-5.93981349251487 -7.43236720345237 -10.8987120368264 -6.89241969368674 -7.49246775887229 -6.2729681708596 -12.1353262641213 -12.9593504645608 -6.86404025337913 -9.89017283699729 -11.5867537238381 -9.53862941048362 -6.12139117500999 -0.170883057334205 -4.20955264351585 1.48474896170876 5.75871288993142 0.661340834877709 14.5079118035056
-6.36664759896018 -7.28342425606467 -10.6368063666604 -6.0999716498635 -6.6040114142678 -5.60210788033225 -11.4375132300637 -11.7424696662209 -5.83997523567893 -9.1045054175637 -11.3673189856789 -9.61088359139182 -5.28225505135276 -0.194127915122291 -4.19650637886741 2.17484867789529 6.15278923728249 1.50964939811013 15.1793528816917
-4.72545451250943 -6.30567568865689 -10.4994470509616 -6.3547307881442 -7.62502879229459 -5.30008143511686 -10.959234419736 -11.5892621907321 -5.41968173113736 -7.5922738942233 -10.0457918080417 -8.48512858477506 -3.96974581805143 1.82501774701205 -3.60495204058561 1.97575741681186 6.42438774975863 2.17380124005404 14.5760520068082
-3.41988261829723 -4.98062213550914 -9.00204738270153 -5.44339450489391 -6.44486507068981 -4.52759250294078 -9.79747851978649 -11.3577774394642 -4.75744136463512 -7.44755824695934 -9.47889026295055 -8.66441234241832 -4.14885219227184 0.869982875477184 -3.34334453235973 2.1011268268932 6.39586178172718 1.88596073497425 15.6040193210949
-5.51490327661688 -7.22852632349188 -11.1088897878473 -7.63774415796453 -8.6785251790827 -6.42842790430242 -11.8057930166071 -12.5131790334528 -5.88125154321844 -8.24220010584051 -9.46931001489813 -7.8518593007868 -4.70479127710516 0.893227369135076 -4.42758867090399 0.902462751215154 5.94648817235773 1.76108816320246 15.8006995027716
-6.357527143305 -7.63804853612726 -11.1252063577825 -7.28596723729914 -7.89959371740168 -6.8029731577093 -11.2998355692083 -12.4389537637884 -5.96434248143976 -8.32605398351496 -9.0467189615423 -7.43967092687434 -4.40607870275324 1.99497758691961 -3.03640211278742 2.50282251184637 6.79943239038641 1.82819902246649 15.7582999402826
-6.22922653718428 -7.62583870454268 -11.1317228750749 -6.86377853913741 -7.13707871003584 -5.91905159516768 -11.093911595778 -10.4000563101335 -4.71740669770674 -7.92242950959639 -9.74403709931807 -7.27061790986495 -3.71419281526045 2.06387000517412 -3.14244408173995 2.12010627226396 7.07307868437334 2.48754363493486 13.8617229981856
-5.12553124861284 -6.51053719954057 -10.0823545976119 -6.43344979719682 -7.54862885908647 -4.92332940535112 -9.86045175032182 -10.5019770188765 -4.63044267134233 -7.2816744370894 -8.93296342329545 -6.52152924971147 -3.25348954634233 3.02452749772505 -2.08801942305131 2.88482756181197 7.45715231461958 2.70589537187056 13.5570845083757
-6.8392878185619 -7.42475801814686 -10.4984713207592 -6.04758745540272 -7.38222223628651 -5.34698015559803 -10.8825579296459 -11.0044260631908 -4.97499758113514 -7.16364199031483 -9.29725366939198 -6.73171335567127 -3.7426081310619 2.54749005924572 -2.13233667720448 2.53353971134533 7.23155778538097 2.52604001652111 13.9157795299183
-5.62980545217341 -6.69027603322809 -9.94288528615778 -5.52018440419977 -6.84670532399958 -4.94010818654841 -10.8442391222174 -10.4330376451666 -4.17800796682184 -5.92557228261774 -8.7283276384527 -6.41518295461481 -2.80746734792536 2.87570678537542 -1.23871124440974 3.38706886118108 7.98907672708685 2.93370734995062 14.366087549383
-5.76980752944946 -6.94162149429321 -11.324538898468 -6.81289072036743 -7.4172417640686 -5.71712083816528 -11.001577091217 -11.6341130256653 -5.65211458206177 -8.55486650466919 -10.2011448860168 -7.51180238723755 -4.99112863540649 1.4474928855896 -3.37569208145142 2.05398015975952 6.27630262374878 1.47468023300171 13.2057388305664
-5.27483089620417 -5.80313785726374 -10.3285227602178 -6.54096706563776 -7.44301708394831 -5.41312511617487 -11.6947470491583 -10.9058276003057 -5.06858165914362 -8.70111568624323 -10.2806006258184 -7.82737835103815 -4.49981601888483 0.849087637121027 -3.8337984865362 1.19576160257513 6.5518969709223 1.61196224039251 13.6037191564387
-6.60164483677257 -7.54387506138195 -10.7930148471485 -6.84817346226085 -8.01700051914562 -5.77978166233409 -11.1808455814015 -11.7260840762745 -6.11889489780773 -6.77526887546886 -10.257046066631 -7.73508866917003 -3.87830003391613 1.06571928371083 -3.82010873447765 1.46337858546864 6.3834377895702 1.98296514857899 13.0315992008556
-5.62324748472734 -7.16726336912675 -11.3453296227889 -9.04560885862871 -8.03155169920488 -5.46705089048906 -11.43649707274 -11.356569628282 -5.60708842711015 -7.71191440062089 -10.8639358087019 -8.33376536802812 -4.83811984495683 0.856982846693558 -4.08568416075273 0.793693204359574 5.68910278840498 1.84931339784102 13.8764177755876
-6.00416520725597 -9.67591813694347 -12.1814380038868 -6.94774011265148 -7.62936738621105 -5.21733430515636 -11.0500483859669 -11.8357272494923 -5.67371896396984 -6.72441056858409 -10.2476001132618 -7.43143228184093 -3.94245675693859 1.13773771632802 -3.82043794285167 1.44982954372059 6.44076010097157 2.22534414638173 13.3692197452892
-5.57248206572099 -9.65698142485185 -11.1831101937727 -6.11600013212724 -7.18487639860673 -5.12006469206376 -11.4150743051009 -11.3320741219954 -5.3275632424788 -8.54846473173662 -10.0100736184554 -7.90903754667802 -4.17952437834306 0.795144124464557 -3.95939536528154 1.64050964875655 6.25783543153243 1.86457161469893 12.1313887075944
-5.60150566968051 -6.86872139844028 -11.0366825190457 -5.10147896679965 -7.53934899243442 -4.49462738904086 -10.3979820338163 -10.7152923670682 -4.73294678601352 -7.33743897351352 -8.75104561719028 -6.81977501782504 -3.29021683606235 2.04436453905972 -2.85399666699496 2.21339758959683 7.29414996233853 2.5838962468234 13.0341797741977
-6.38685119802302 -9.47301567251032 -10.4903115099127 -4.51883972341364 -6.97630966359919 -4.25317848378962 -8.93111122304743 -10.2173641985113 -4.23136032277888 -5.92512024099177 -9.50686348134821 -8.31080330068415 -3.0161808794195 2.17027961557562 -3.51467788869684 1.84484397714788 7.05296813791448 2.847222440893 11.8661385709589
-5.33009897578846 -10.1214522014965 -10.3495939861644 -5.50288759578358 -8.0296801220287 -4.44564997066151 -8.23892198909413 -11.4277037273754 -5.76309381831776 -8.19107805598866 -9.47158228267323 -8.00371157039296 -4.34200655330311 1.53262342106212 -3.07963167537342 1.60328115116466 6.70395101200451 2.36641133915294 11.5170346606861
-5.4661980195479 -11.8610153718428 -10.3479939027266 -5.42385106520219 -6.99188046888872 -4.01765828566118 -9.55179410414262 -11.0806599183516 -4.84716992811723 -6.24394040541215 -9.30788236097856 -5.82868962721391 -2.88478856520219 1.228387780623 -3.95229535536333 1.38685030503706 6.47444815202193 3.47206873460249 11.4526242689653
-5.8231389652599 -11.2856786381115 -10.636739505421 -5.73249031413685 -7.36215187419544 -3.35812736858021 -7.72568680156361 -10.0223825107921 -3.95300270427357 -4.59606148112904 -8.19297195781361 -4.25950790752064 -1.87704826701771 1.72583793293346 -3.9245679508556 1.07327674518932 7.09784244190563 4.02854846607555 12.4978005756031
-6.56252947720614 -12.7685097781095 -11.3205975619229 -6.25195208462802 -7.11030665310946 -3.5773324099454 -8.63528529080478 -10.5193318453702 -4.63770762356845 -5.17268839749423 -8.53783694180575 -4.60697451504794 -2.33865252408114 1.44168385592374 -3.79830828579989 1.1283503445712 7.16409501162442 4.02451905337247 12.3375974568454
-6.10092399770563 -12.0052742784674 -10.3983769243414 -5.7482552354986 -6.4621224229986 -3.84111641103571 -9.59953354055231 -10.191254121607 -4.09318016225641 -6.26390884572809 -9.28229950124567 -5.57592628652399 -3.06560562307184 1.99823905771429 -3.53066681081598 1.9560847455805 7.20545341318304 3.48029662912542 12.02354146784
-5.79416997215965 -12.4665141799233 -11.1484466292641 -6.07049329064109 -6.91570813439109 -3.5798812606118 -10.2979655959389 -9.96090276024558 -4.03853566429832 -6.89507252953269 -8.61783559105613 -5.31721074364402 -2.90780789635398 2.16458742835305 -3.54620320580223 1.46580355384133 7.27276270606301 3.45975725867531 13.8654050133445
-4.46324416940863 -9.04470702951605 -9.27244064157659 -3.45902320688421 -6.2946402723139 -2.47238799875433 -8.52495643442327 -10.3408858472651 -3.93619796579534 -6.9023177320307 -8.64994499033148 -5.85604926889593 -3.08989402597601 2.31389358693903 -2.93914100473577 2.05932357961481 7.55827167684382 3.43583229238337 15.2405374353582
-4.83897134607489 -8.73398324793035 -10.5394699270075 -4.67490884607489 -6.74983331506903 -3.78108522241766 -9.75779840295965 -9.95602342432196 -4.1464035207575 -5.45807954614813 -9.31283685510809 -6.23508569544012 -2.781047075445 1.92978552038019 -3.53810617273504 1.61345365697687 7.22331693822687 3.12959936315363 14.0569966142828
-6.08711386593905 -8.06993246945468 -10.4227500048551 -4.27953864010897 -5.44337416562167 -3.34066534909335 -10.2157073107633 -11.3512454119596 -5.04962492856112 -7.17294455441561 -7.53489066037265 -6.08640242489901 -2.86383963498202 1.82987641421231 -3.25407935055819 2.86975907412442 7.81819581118497 3.99738263216886 13.4105358037082
-4.10036004673351 -8.61533273350109 -9.1724273074757 -2.7928992618214 -5.44232858311046 -2.23755563389171 -7.61333764683117 -10.0836478580128 -4.23131669651378 -6.91869653354992 -8.16567338596691 -5.64990724216808 -2.62306321750988 2.01606260646473 -3.36614335667003 2.26221357692372 7.35240923274647 4.12308870662342 12.1139906536449
-4.68044794256037 -9.93475473577326 -10.5655912225897 -4.01425302678889 -5.28451288396662 -2.85566652471369 -8.67840707952326 -9.93279970342463 -4.09814584905451 -6.20987070257014 -8.83572710210627 -5.74770105535334 -2.74367082769221 1.45359670465643 -3.51350343877619 2.16139661615545 7.36027490442449 3.5928541356867 13.4911309415644
-3.09231041127985 -8.16227386648005 -9.49135826284235 -3.89469383413141 -5.08039329702204 -2.05154846364801 -8.72436569387262 -10.2101521318609 -4.15280960256403 -5.91010139638727 -8.66328094655817 -5.82279823476618 -2.58995483571833 1.31427909677679 -1.74981544668024 3.61227371042425 8.07670070474798 3.85123397653753 14.0731468374079
-4.37023842551492 -7.78023636557839 -9.41566765525124 -2.60513222434304 -5.75140297629617 -2.9248610756614 -8.70809853293679 -10.2038985512473 -3.59996712424539 -5.8009654305198 -7.6130992195823 -5.11706650473855 -2.27570450522683 2.09057318947532 -2.17369759299539 3.29725730202415 8.05636966011741 3.99693476937034 14.4787234046242
-3.71780676408248 -7.91817946000533 -10.0803231672807 -2.83982939286665 -4.85885901017623 -2.38195890946822 -8.1699971632524 -9.61634153886275 -3.20043272538619 -6.35912794633345 -6.58185476823287 -5.15402121110396 -1.94932074113326 2.67707353071733 -1.48030752702193 4.03379922346635 8.55514436201616 4.41609960035844 14.1358085198836
-3.76832631718029 -7.66814473759044 -9.02801564823497 -2.89295247684825 -3.81888822208751 -2.21804860721935 -7.74787000309337 -8.47166684757579 -2.89686254154552 -4.1839299548756 -7.54437307010997 -4.906469856609 -1.01819661747325 2.40246530879628 -0.804752861369739 4.62628313411366 9.34892507899891 5.53133913386952 14.8331136356701
-4.12919305454601 -6.72804330479015 -9.94191430698742 -4.2585170138966 -5.9445521701466 -3.58347200046886 -10.0049178470265 -10.9322936404835 -5.01475976597179 -7.42015336643566 -10.1844909061085 -7.00385736118664 -3.808937775005 0.944085372578012 -2.25442765842785 2.7337982784618 7.34614683498036 2.47178961146961 12.3921373020519
-3.85495190186934 -8.52199558778243 -10.8966160254045 -5.18177990479903 -5.47247890992598 -3.85845379395919 -10.9297066168352 -10.5285397009416 -5.4147816137834 -10.2342510656877 -5.94229130311446 -3.12167171998458 -1.8525314764543 3.01470179991288 -1.60416988892989 4.49749942259355 9.09935374693437 4.34461684660478 11.7417764230208
-3.784722440893 -8.36852371042425 -10.3606330091303 -4.47852432077581 -5.27322303598577 -3.30811797922308 -10.1364127332514 -8.53449165170843 -4.4020205671137 -9.09460937326605 -6.82951843088323 -4.38997756784612 -2.80898773019964 2.23148048574274 -1.93675147836858 4.27379406148737 8.26862323934382 3.68571746999567 13.5255016153509
-4.21786418394609 -7.73485103086992 -9.63578525023027 -3.12287249998613 -3.87711062864824 -2.83895793394609 -9.19835200743242 -8.56189837889238 -3.05976787046953 -5.45799556211992 -1.75379100279375 -2.066933779283 1.38603672547774 4.2379339651628 -0.138859896226364 5.75183090730147 10.4319017843767 5.48234734101729 11.2778442816301
-4.22613667574796 -7.78387211886319 -9.55485486117276 -3.5887694272128 -5.13085507479581 -2.90967511263761 -10.125134936246 -8.63868664828214 -3.59396123019132 -8.07996129122647 -5.01799916354093 -3.64799260226163 -1.30854176607999 3.13588572415438 -1.23098324862394 4.13951540860263 8.75232554349032 4.06200457486239 11.3533349123868
-5.25444378419356 -8.43584789796309 -9.83610691590743 -4.71397747559981 -6.33358158631758 -3.86775173707442 -10.8462788061662 -9.96741070313887 -5.10981525941328 -9.43496098084883 -5.00209965272383 -3.38019909425215 -1.47290768189864 2.522455553575 -1.13972248597578 3.70856986479326 7.92192969755693 3.32450900511308 10.5567334695296
-4.55058734200217 -8.57647006294944 -9.65824954292991 -3.84095637581565 -6.04545085213401 -3.62998645088889 -10.2552801825783 -10.0471750952981 -5.59244982979514 -9.73907916329124 -5.86509005806663 -4.36294238350608 -2.64124552986839 2.59924824454568 -0.814055130698463 4.71242554404519 8.57759316184304 3.8509238503196 11.0503419182517
-4.91526518735019 -7.33743582638827 -10.327157124606 -3.90480147275058 -6.13457785519687 -3.20153342160312 -9.98091421994296 -10.7406836596402 -6.31884489926425 -11.4446192828092 -7.82414542111484 -5.12621985348788 -3.12711439999667 1.84433449831876 -3.09959898861972 2.23904885378751 7.16076935854825 3.57931603518399 10.4505862149325
-4.75943390239369 -8.22856537212025 -10.8384000431408 -4.1469728123058 -5.8714658390392 -3.60939422954213 -10.0499250065197 -10.7536985050548 -5.36201683391224 -9.63006988872181 -5.74193588603627 -3.19205299724232 -1.99913803447377 3.18767341266979 -1.44804970134388 3.3503359187733 8.57208808552135 4.92230971943248 12.5901420940052
-4.1830527305603 -9.19687337875366 -10.7843443870544 -3.94457120895386 -5.58036489486694 -4.26488561630249 -10.8165461540222 -7.90860624313354 -5.2029730796814 -10.1888072013855 -6.53280897140503 -4.69620008468628 -2.28062887191772 1.47536973953247 -2.94987745285034 2.70649271011353 7.0887921333313 2.42531518936157 9.89402799606323
-6.18458187796853 -9.01142323233865 -11.0316334984519 -4.89057553031228 -4.76797497489236 -4.09024632193826 -10.4395600579002 -10.4656640312888 -4.29638684012673 -7.80423367240212 -4.48133671500466 -4.01151859977029 -1.52549183585427 2.66576373360374 -0.596279265663842 5.08919703743674 8.4471453406594 3.35411250374534 10.4880522467873
-6.8028300372037 -9.96034079464999 -11.2764132586392 -4.29619437131015 -5.07722884091464 -4.05428725155917 -11.0666239825162 -11.8051646319303 -5.48248129757968 -8.9411242571744 -4.46218138608065 -3.65385466488925 -1.56452780636874 2.14215821352872 -1.11518507870761 4.95683259097013 8.22652882662686 2.93494958010587 11.6892802151767
-6.72298531098799 -10.4873934225603 -11.3640490011735 -4.40495018525557 -5.500910802321 -4.02278046174483 -10.0886068777605 -9.21575645966963 -3.88412575288253 -6.50796036286788 -3.6568174795671 -4.14068893952803 -1.97133736176924 1.76161475615068 -1.86376671357588 4.97117038206621 8.23290439085527 3.12694831327958 11.9494838281111
-8.07532118017023 -9.72971342260187 -11.5236987894232 -5.33900449926203 -5.55800817663019 -3.93596838170832 -10.2040118997747 -10.4937991922552 -4.53194807226008 -7.27612302953547 -4.36880872899836 -3.39505384618586 -0.488801938837224 1.90250207727606 -1.5922698801214 4.23443223779852 8.16574289148504 3.8392372304743 12.4307270223444
-7.81946490894665 -8.7606594432484 -11.4227058757435 -4.62976382862438 -6.52309154163708 -4.07483409534801 -11.3359863628041 -9.61873363148083 -4.60109256397594 -7.57218478809704 -4.74734614979137 -4.44020389210094 -2.24577449451793 1.35087086070667 -3.11758159290661 3.75011707652699 7.12573124278675 2.6074874531139 10.5300214420665
-7.63371849060059 -9.80214500427246 -10.2108917236328 -3.75216293334961 -6.11737251281738 -2.38524436950684 -9.91372871398926 -8.9773998260498 -4.44414901733398 -8.30880737304688 -6.98042678833008 -4.58484840393066 -2.95528221130371 1.32056045532227 -2.67238235473633 3.1911735534668 7.21467971801758 2.81366729736328 10.8157691955566
-6.66590769507668 -8.78508455970071 -9.24829561927102 -3.32551653601907 -5.70435221411965 -2.38843806006692 -9.26530916907571 -7.53075678565286 -3.71339113929055 -7.9037712357261 -5.89822657325051 -4.61435778357766 -2.00959665992043 1.15356557152488 -2.88409693457864 3.27306668541648 6.85727422020652 2.14732854149558 11.9808131911538
-6.85511810996316 -9.27574951865456 -10.3656028053977 -4.09122498252175 -6.38139946677468 -3.54549248435281 -10.5005896828391 -10.4758494637229 -4.4743369362571 -6.85423882224343 -4.24577362754128 -3.02707894065163 -0.474966361305931 1.97860114357688 -1.87647659995339 4.3685642936013 8.14557044289329 3.7069374778054 13.0064260222695
-7.11343010989102 -8.55361184206876 -9.89192208376798 -3.38451394167813 -5.12480172243985 -2.65032586184415 -9.35360535708341 -9.23402413454923 -5.55123719302091 -10.0726109418002 -6.30775460329923 -4.37111481753263 -2.57217034426602 1.80689230832187 -2.61065301028165 5.00372496518222 7.13234606656161 2.11838141354648 10.9626158800992
-7.79461717605591 -9.28776216506958 -10.4631676673889 -3.75153017044067 -6.43130922317505 -2.92762422561646 -9.94765329360962 -8.64285898208618 -4.49025774002075 -7.80547761917114 -6.07273721694946 -4.2694878578186 -2.70567560195923 1.53226613998413 -2.24628305435181 2.91935300827026 7.18465566635132 2.61590147018433 11.2927098274231
-5.81029393456199 -7.99246098778465 -9.81691434166648 -3.91500546715476 -6.32678868553855 -3.06165005943992 -9.25001027367332 -9.90652348778465 -5.23301579735496 -9.00902249596336 -4.60526349327781 -3.20563771507957 -1.22667195580222 2.37302897193215 -2.67328145287254 3.72816012122414 7.52948687293313 3.4992992661216 11.894542910836
-4.87772195122459 -7.5745755889199 -9.62964455864646 -3.61608140251853 -5.18930833122947 -3.43401925347068 -9.92194764397361 -8.52093140862205 -3.12080781243064 -6.27734200737693 -4.29880921623923 -4.03621308586814 -1.7076379515908 1.72994215705178 -1.61920754692771 4.27051432349465 6.82310755469582 2.16506750800393 11.3222454331138
-4.63325841210105 -7.61826665184715 -9.47783429405906 -3.09321744225242 -5.64543874047019 -3.67952115318992 -10.1977344252846 -9.81877858422019 -3.72273022911765 -6.18307263634422 -5.74609143517234 -4.82092625878074 -2.99406392357566 1.59577601172707 -1.96120984337547 3.46665995337746 6.49206583716652 1.56438868262551 10.8892502091148
-5.39741365259344 -8.1562065297907 -10.3798145467585 -4.20890847986395 -5.36216966455633 -3.68856851404363 -10.1271995717829 -8.53582612817938 -3.07707826440985 -5.57040635889227 -4.04659120386297 -3.33902398889715 -1.90190927332098 2.24553640538996 -1.88450471704656 3.95564039403742 7.92840917760676 2.94155080968683 11.6927762811834
-4.6916578206149 -7.8212850483981 -10.2828729542819 -3.75050906268033 -4.58524874773892 -3.63457850542935 -11.0566022786227 -9.73629740801724 -4.57621363726529 -8.21232394305142 -6.55253581133756 -5.00070933428677 -2.79118708697232 1.55293866070834 -1.7360742482272 4.27136155041782 7.31318493756381 1.69545193585483 11.1686021891507
-6.3479941628196 -8.82149155356667 -11.1288169167259 -5.47968132712624 -6.16417725302956 -3.90292198874734 -9.95948441245339 -8.09248764731667 -3.91605217673562 -7.74257118918679 -4.7708457253196 -3.7659743569114 -2.12402565696023 2.13629500649192 -2.77851898886941 2.84323279640891 7.54445712349631 2.59736220619895 12.2938615538857
-5.51830249266191 -8.46274714903398 -10.2174258752303 -3.96644359068437 -6.03021007017656 -3.96259646849199 -10.8587966485457 -7.42326884703203 -7.27656321959062 -10.8750930352644 -6.05615382628007 -5.32435946898027 -2.4224010034041 1.07023663087325 -2.54210238890214 3.15643543763594 7.00502152009444 1.59079594178633 10.6133770422502
-4.84752061150291 -8.72555138848045 -10.6100652434609 -5.0713212706826 -6.76445176384666 -4.6087682463906 -11.6195333220742 -10.5803411223672 -4.43009927056053 -7.39678742668846 -7.02665498039939 -4.2132661559365 -2.34020020745017 2.73514960028908 -2.27229668877342 3.46934721686623 7.9711181900718 3.12959311225197 13.0474245331504
-3.15054489482533 -7.11545921672474 -9.15909744609486 -3.26720978129994 -4.08601929057728 -1.74978615153919 -9.13844467509876 -6.55886627544056 -4.06640030254017 -8.07258583415638 -3.95132805217396 -2.65155006755482 -0.749732745777475 3.0255224574696 -1.18068100322376 4.0540115703236 8.38908218036999 3.67500899921764 13.5021145213734
-4.39366129094904 -7.35584428960627 -9.48826959783381 -3.75610140020197 -5.27835634404963 -3.42391756231135 -10.8569066827947 -8.2344911401922 -4.74001482183283 -7.33207300359553 -3.52940920049494 -2.255254537409 -0.981399328058416 2.64725515192205 -1.88843134099787 3.72274038141424 8.01546499078924 3.1406137639826 13.9319750959223
-4.28323939063332 -8.42143633582375 -10.19373514869 -4.30760386206887 -5.99953272559426 -3.19681933142922 -9.80194094397805 -8.00595286109231 -4.0557689926841 -7.56146052100442 -4.4242000839927 -2.04829409339211 -1.47489741065285 3.2028865554116 -1.35361483313821 3.89180562279441 8.20838639519431 3.39812466881492 13.9586949088357
-4.48245659741488 -8.87311783703891 -9.32295647534457 -3.08125725659457 -3.7842792597684 -2.18442765149203 -9.43891564282504 -7.29052964123813 -5.794161233035 -7.93889847668735 -2.97209969433871 -2.45295945080844 0.505553809079256 3.26353797045621 -0.829006585207853 5.16504534808072 9.25701388445767 4.6984620961276 13.3006063374606
-4.18186831040816 -8.62192797227339 -10.080857034163 -3.6156737761064 -5.93065142198042 -3.16067003770308 -8.3932502226396 -8.14504503770308 -2.71973108811812 -5.72577356858687 -3.19664454026656 -2.00096582932906 -0.866429086164995 3.16207051710649 -2.01126741929488 4.14621663527055 8.30546975569291 3.93474984602495 13.6614654107527
-3.89861565503207 -7.95814400586215 -10.0839927760038 -3.56517868908969 -4.83800011548129 -2.94434624585238 -9.39686089428988 -7.90308266553012 -2.13169747265902 -4.20539933117953 -2.70366364392367 -2.75617485913363 -1.23465805920688 2.57815665331754 -1.89589386853305 4.38360137072477 8.13368052569303 3.16639250842008 11.6845504674045
-4.26827344027432 -8.02180966463956 -10.7223177823153 -5.0293455990878 -5.66753872958096 -3.04644879427823 -10.6215296658603 -8.36564549532804 -5.27932080355557 -9.30089291659268 -5.60071858492764 -4.55963238802823 -2.19038876620206 1.78578081997958 -2.15059575167569 4.60917273434726 7.10516920956698 1.94661608609286 11.0464333620938
-4.99793866764415 -8.07891133915294 -10.4343285907399 -4.96524480472911 -6.25628141056407 -4.07292607914318 -10.8811402667652 -10.8589330066334 -5.43625692020763 -8.02963498722423 -6.3449178088795 -4.65164617191661 -2.79373220096935 1.88778063167225 -2.72577336918224 3.96443506587635 7.29999491084706 2.10907884944569 10.7434162746776
-4.78329817165028 -8.36369863856923 -10.2849003445018 -4.48488584865223 -6.09050146449696 -4.82275358546864 -10.9779183040966 -9.93902746547352 -4.84613577235829 -8.16279379237782 -6.11403623927723 -3.95238272060048 -2.25803915370594 2.79138024937023 -2.42900625575673 4.8345158923756 6.9744552005421 2.04068215977062 11.2762330402027
-5.26302779804577 -9.44560683857311 -10.794417034496 -4.55857909809459 -5.63519538532604 -4.59651816974987 -11.4070574153553 -9.61406959186901 -5.00516379963268 -7.95712340961803 -6.011437069286 -4.03562606464733 -2.77600730549205 2.35860954631459 -1.35611976276745 4.95466648448597 7.90520511973988 2.54384552348744 11.0217422138561
-4.61698597127741 -8.1001746004278 -10.4904543703253 -4.80752247030085 -5.56665867025202 -4.3350321596319 -11.0461336916143 -9.70260494405573 -4.49387806112116 -7.88141315633601 -5.90175502950495 -3.99509113485163 -2.27756946737116 2.50732738321478 -2.26618641073054 4.52310115640813 7.36102039163763 2.25908977335149 10.3413098508661
-3.21443866382946 -7.78994105945934 -10.2317173350941 -5.12082790027965 -5.42030070911754 -3.7998440135609 -10.220362888683 -7.18532107960094 -2.76525996815075 -6.27804683338512 -3.73239062916149 -3.15772937427868 -1.4667198527943 1.87147213328968 -2.16861461292614 4.38794494975697 7.35140491832386 2.85090328563343 11.0668800007213
-4.20914927395907 -9.21876803311435 -9.503624829379 -5.53617564114657 -5.34835711392489 -2.79184428128329 -9.16246882351962 -6.83694926175204 -3.15161982449618 -6.96833315762607 -5.15831843289462 -2.72805872830478 -1.09502116116611 2.88222226229581 -1.14862910183993 5.64949902621182 7.98853024569425 2.95877942171964 11.0710593136874
-3.0278001611883 -7.48932703191584 -9.16602762395685 -3.62449320012873 -4.63477571660822 -2.24893816167658 -7.95519312078303 -6.75761659795588 -1.94327028447931 -5.82620104009455 -4.11939104253596 -2.79392297918146 -1.51858194524592 2.93544904535467 -2.16285570318049 4.45572797601873 7.56767217462713 2.9355844671076 13.2456969434565
-3.56545491652055 -8.53298230604692 -9.6945328278975 -3.54852910475297 -4.4825253053145 -3.49482007460161 -9.60979314283891 -6.6702694459395 -3.08124204115434 -6.4083008332686 -2.87675519423051 -1.70087666945024 -0.16749806837602 3.47419695420699 -1.22913976149125 5.02224974198775 9.64539007707076 4.93787817521529 13.2623782591386
-3.6292517488653 -7.76447895223444 -9.53795841390436 -4.09006908590143 -5.07448032552546 -3.11798504049128 -9.68399837667292 -6.73795345479792 -4.56128910238093 -7.50744846517389 -3.34393718892878 -2.61812236959284 -0.78470829183405 3.23692485635931 -0.848478586023504 5.44641563242132 8.52207443063909 3.59053012674505 14.1323663884943
-3.4524111400951 -7.54608675349843 -9.59249445308339 -4.12030550349843 -4.23149057735096 -2.50438066829335 -8.83616777766835 -8.52061792720448 -3.13992639888417 -6.43937059749257 -4.52376314509999 -2.75177904475819 -0.166526282917371 2.95514348636974 -0.207999671589246 6.18174317966808 8.60763982426036 3.6525054324757 14.2738929141651
-2.67772418802435 -6.81640559976751 -8.7081521207636 -3.54217845743353 -4.35557491129095 -1.5523904020136 -8.82843143289739 -6.48455173319036 -4.07193500345403 -8.54860240762884 -5.81889087503606 -3.08082706278021 -2.17971736734563 1.67399089986628 -0.847659414464776 5.34383171254938 7.6497294252569 2.38011615926569 12.5606953447515
-3.5503907810558 -7.44243866313587 -9.27029854167591 -3.29547554362904 -3.89607292522084 -2.60774856914173 -9.63924843181263 -9.69129806865345 -3.93803078044544 -7.04535919536244 -4.19761902202259 -3.6723390232433 -1.78095489848744 2.13983672748913 -0.470581592213023 5.26717036854137 7.60182326923717 2.09258407245983 13.6206936229359
-3.37808324640448 -7.28612043207342 -10.3336591893976 -4.50869466608221 -4.64747525995428 -3.75687314813787 -10.8369531804865 -9.88152410333807 -4.85591794794256 -8.21107770746405 -6.80114461725409 -4.25479032343084 -3.74136831110174 1.42343424016779 -0.900866525823421 4.83672521764582 6.66353605443781 1.23255632573908 12.8162836855108
-3.94126312949441 -8.28860275962136 -9.78045838095925 -4.43338959433816 -5.05897705771706 -3.1348723671653 -9.48003952719948 -8.95071785666726 -3.72834389426491 -6.30403511740944 -5.03905480124734 -4.02243797995827 -2.30144112326882 2.36185843727806 -1.05802147605202 4.96899420998313 7.45327288887718 2.77176863930442 13.3829227187417
-5.19095997376876 -8.13158802552657 -10.2545834021135 -4.20328716798262 -6.13926128907637 -4.06631855531172 -10.312530560927 -7.84566311402754 -3.20017628236251 -5.70139317079024 -5.6574631170793 -2.8500957922502 -2.84328465028243 2.57717509703203 -1.80010799928145 4.06039042906328 7.13635154203935 2.61067195372148 13.401092485948
-5.29860022284768 -9.47987654425881 -11.2354383728721 -5.73729231574319 -6.53654959418557 -5.01959898688576 -10.9569463989951 -10.2760706207969 -5.04314711310647 -8.04432776191018 -4.91278174140237 -3.62558462836526 -3.58785155036233 0.777462933280251 -1.76068785407326 3.16678139946677 6.04841897270896 1.31035706780174 12.4942464568398
-5.68120411959561 -9.27736310091885 -11.8495982083407 -5.02422169772061 -7.25315121737393 -4.46550587740811 -10.9617655667392 -7.90631131258878 -6.61063984957608 -10.581556597623 -6.495353976163 -3.94743184176358 -4.27748326388272 1.14291926297275 -2.38427571383389 3.33653613003818 6.01307650479404 1.11779375943271 12.7670714465055
-5.48145958293568 -8.87880417216908 -10.7872590671886 -4.9867448459972 -6.17773338664662 -4.17640396464955 -10.035283054005 -8.49553581584584 -3.72377487529408 -6.58668800700795 -5.34086319316517 -3.70840355266224 -2.84998794902455 1.72156051288951 -1.78480812419545 3.45838645588268 6.65533259998668 1.74289611469615 11.540852581371
-4.66822363246571 -8.09573484767567 -10.7149002682079 -4.04900289882313 -5.63876844752918 -3.87471128810536 -10.9993260036815 -9.54271055568348 -7.27317549098622 -10.3946640621532 -5.63204504359852 -4.07216574062 -3.24756552089344 2.18035386692394 -0.398259414326059 4.90958474766125 7.36091493259777 2.29663537632335 12.9974124301564
-5.10584663911299 -8.42892288728194 -10.7765696005388 -5.13393425507979 -5.82953476472334 -4.22702049775557 -10.3250830130144 -10.1000883535905 -3.62061142487959 -6.30740952058272 -3.89239906831221 -3.75037216706709 -2.50667404694991 2.1247670693831 -1.25299477143721 5.20231509642167 7.40178657011552 1.99704528288408 12.733563189073
-4.36028177087957 -7.64292985742742 -10.0496223623102 -3.89319497888738 -5.59476358240301 -4.04668886011297 -10.1483715230768 -7.12441522424871 -3.20991975610906 -7.05956537073309 -4.49414521997625 -4.27781183069402 -3.69655687158758 1.24061315709895 -1.5432670766657 3.90236871892756 6.15319555455988 1.36861341649836 11.4464408701116
-5.27820016687567 -8.36727716272528 -9.57756425684149 -4.22406389063055 -5.83521272485907 -4.50554277246649 -10.0657692128962 -7.04805375879461 -3.15429117029364 -6.9685096914118 -4.1715183431452 -3.59572030847723 -3.01308824365789 1.14786527807062 -2.80230714624578 3.87623117620295 6.64658640081232 1.64632414037531 11.5608396356756
-6.18785473216664 -8.96006389964711 -9.67975422252308 -4.81370922435414 -6.0700664173473 -5.23534008372914 -10.6375178943981 -10.8572559009899 -4.65878483165394 -7.28193088878285 -5.23506351817738 -4.02097126353871 -2.77860065806996 2.15972140919078 -2.70595928538929 2.84016421924938 7.01376918445934 1.92024615894664 10.230378185619
-5.95110491839322 -9.6446550282565 -9.5129583272067 -5.49644068804654 -5.63328532305631 -5.17191104021939 -11.5514200123874 -9.98742655840787 -6.01644877520474 -10.0789792927829 -5.88883570757779 -3.85493640032681 -2.08133105364713 3.22613545331088 -0.768476286801423 5.53373833569614 7.80275650891391 1.64218350323764 11.5284463969144
-5.85032335628163 -9.37261263240467 -10.3555132519115 -5.82312456477772 -6.40252558101307 -5.72374216426503 -12.4490057598461 -11.8975054394115 -6.88707033504139 -11.0716730724682 -6.12051836360585 -3.03070131648671 -1.54692713130604 3.72579415928234 -0.680180228840221 5.32337125431408 7.47312482487072 2.68184598575939 11.4457419742237
-6.23521503101696 -10.3274467815052 -10.3295486796986 -5.1887729991566 -7.08955081592907 -5.36674770008434 -11.0997246135365 -10.7498844493519 -4.42141612659801 -7.57012447010387 -4.23034556995739 -3.36910709034313 -1.95067485462535 2.62173000682484 -1.34947856556285 4.82905212749134 7.21593204845082 2.38806835521351 12.1923724781383
-4.86663627624512 -8.80867958068848 -10.1150856018066 -5.24194145202637 -7.08720779418945 -5.28546905517578 -11.8171100616455 -11.1723594665527 -5.37166786193848 -7.81473922729492 -5.35843658447266 -4.30428504943848 -2.357177734375 2.66996192932129 -1.50174331665039 4.59720134735107 7.04254055023193 2.33510208129883 12.1066541671753
-4.91696105436845 -9.3413327737288 -8.99451957182451 -6.1398004098372 -7.10007033781572 -6.15598617033525 -12.2262300057845 -13.4838822884993 -8.20685897306963 -12.9990914864974 -9.26892791227861 -6.60221801237627 -5.21894202665849 1.30198349519209 -1.36518798307939 4.46853127046065 6.68517269654707 2.05181183381514 12.1165110067888
-5.13871716586026 -9.22712468233976 -9.45737790194425 -5.24948643771085 -5.31964062777433 -4.82166813937101 -11.301913729581 -10.9059233578769 -5.80926083651456 -9.52331875887784 -5.62593602267179 -4.5427546414462 -3.81236409274015 1.3813233462247 -0.721950045498936 4.82727480801669 7.14535189541903 2.6641430941495 12.6867570963773
-4.83791774402965 -9.57208865772594 -9.69961970936168 -4.24234241138805 -5.55316203724254 -4.8036827434193 -11.0627254832875 -11.10430949818 -5.33478969227184 -7.7356953014027 -5.29530948292125 -5.150379597057 -4.18126529346813 0.686189235340464 -0.802591740001333 4.75983768809925 6.83367878306996 2.44212299693714 11.9558549534191
-3.726551472057 -8.42916148792614 -8.49192851673473 -3.52827495228161 -4.60347980152477 -3.46208232532848 -10.1364788402211 -9.39893573414196 -5.17658847462047 -9.44246333729137 -6.21589130054821 -4.8914684642445 -3.20607417713512 1.45712047923695 -1.03758472095836 5.01097542155873 7.85760933269154 3.23713070262562 13.163292945515
-3.78428710590709 -8.38470328937877 -7.46485580097545 -4.64258826862682 -4.75332130085338 -3.25773109089245 -8.93057502399791 -8.59874786030162 -3.85077155720104 -7.64480270038952 -3.96929038654674 -4.40553916584362 -3.11669028889049 2.12111221660267 -0.975245128978383 4.45685612071644 7.92679058421742 3.56035934795033 11.7649015079845
-3.20788835178722 -7.98892091404308 -7.93290971409191 -4.57118486057628 -5.42437242161144 -3.76626847874035 -10.3768184054982 -10.7299125064503 -5.35551713596691 -8.98858522068371 -5.95915483127941 -6.04442475925793 -5.03695176731457 0.710545791279184 -1.66457627903332 3.87887121547352 6.34099985469471 1.81218267787586 11.3794396053661
-4.0964784968983 -8.06892875324596 -10.0441294063221 -4.28848174702037 -4.63541701923717 -2.91103843342174 -9.78145125995983 -7.30383399616588 -4.41172507892955 -8.99057105671276 -4.50678161274303 -3.66109565388073 -0.76679137836803 2.93167969096791 1.70481010783802 4.35509582866322 9.04368301738392 5.6415996204723 14.7363385807384
-4.7417764230208 -8.82141204313798 -10.1415338082747 -3.60942550138994 -4.80982490019365 -2.53307242826982 -9.64889998869462 -7.33545394377275 -3.2267503304915 -7.49289603666826 -4.23643584684892 -3.20787902311845 -1.37684722380205 3.22573761506514 1.12555985017256 5.20743183656172 8.58496765656905 4.9469500021501 13.7989335493608
-4.7706564729864 -8.42559612447565 -11.0082777803594 -4.97902668172663 -5.82298267537897 -3.85284984762018 -10.1293295686895 -9.11823452169245 -4.32801998311823 -7.84036052877253 -4.40843570882624 -4.63548458272761 -4.34426296407526 0.933141821080987 -0.760488397424872 3.33296596353704 6.91586410349066 2.28108417337591 12.7796503240412
-4.65003345662897 -8.34006260091608 -10.1546587770635 -4.09455822164362 -4.26540706807917 -3.63672588521784 -9.84989116842096 -8.60987804586237 -3.39109371358698 -6.64498661214655 -3.66611812764948 -2.91535137349909 -2.67879818136042 2.93480922525579 0.462162511998958 4.57630206888372 7.82937099283392 3.18688632791693 13.5195489103144
-5.67484552210027 -11.0509517843073 -11.4815319234675 -5.59873849695379 -6.05674058740789 -3.10693437402898 -8.99836618250066 -8.72351342981512 -5.73427087610418 -10.5313327962702 -7.86637193506414 -5.32844430750066 -5.70982248132879 0.986527616327461 -0.611174410039727 4.14191072637385 6.70018022710627 2.49084013158625 13.3969346826727
-5.07696348537098 -12.2227402340282 -11.2185707699169 -4.92451483119618 -5.78266722072254 -3.17279631007801 -8.81684500087391 -9.15458113063465 -4.57416731227528 -8.84155088771473 -5.72882658351551 -5.08252340663563 -4.10762792934071 0.672872482646596 -0.00786596645008331 4.15172093998302 6.1502723086964 1.51144593845714 13.2337712634694
-3.77579366510565 -10.3487077886408 -10.0419202977961 -4.61086713617498 -4.30285322015936 -2.56862127130682 -8.01224195306951 -8.51853620355779 -2.89373075311834 -5.76087819879705 -3.23011838739568 -4.42469655817205 -4.54425489252264 1.84954775029963 1.13984239751642 5.30929601842707 7.06411302739924 2.41499651128596 12.9124625986273
-3.74068745699796 -11.3089266690341 -10.1997309598056 -4.83641537753018 -4.88344678011807 -2.27255162325772 -8.60460576144132 -8.21349629488858 -4.70976933566007 -7.73994740572843 -5.36633595553311 -5.43186101046475 -2.97037800875577 0.815380963412199 0.313212308016691 5.04862395199862 7.10518542203036 2.32552996548739 12.5545500842008
-9.59377788196911 -12.6739055980336 -11.6872494090687 -5.17712138782848 -5.87215541492809 -2.97973178516735 -8.30762599598278 -9.37489246021618 -3.91950915943493 -6.64484714161266 -3.87679027210583 -4.8886177409779 -3.01694415699352 1.36791492808949 -0.823571430553091 4.42066933025013 6.87888790477406 2.24478603709828 13.2269542347301
-7.85497278733687 -10.8054236845537 -12.1498870329423 -5.11593622727828 -6.51692766709761 -3.73251337571578 -8.55007547898726 -11.5019435362382 -5.99868578477339 -5.79793924851851 -4.30459970994429 -5.55210108323531 -4.04761690659956 0.904727987809615 0.570655874772505 4.76225095228715 6.21722608046098 1.25839429335161 12.7062778993086
-9.04549975828691 -10.7055377526717 -11.8082522912459 -4.66569133238359 -6.32685847715898 -2.69912906126542 -9.88503642515703 -9.35359759764238 -3.86467166380449 -6.89505954222246 -3.93342776732011 -5.12260051207109 -3.20275111631913 0.0722752050919979 0.416538281874224 4.19056324525313 5.4412184195085 0.972719235853717 12.3174667791887
-8.04792964241721 -11.0011786200783 -11.4563177802346 -4.85978305123069 -5.76309954903342 -3.24089038155295 -8.84483515999534 -9.57465922615745 -4.17539775154807 -7.52696025154807 -5.22982775948264 -5.87882411263206 -3.14441478035667 -0.759393570639869 0.0722333214499749 4.0811749718406 5.19856751181863 1.14358341910622 12.0292335770347
-4.51056857542558 -7.71502109007402 -10.6091537042098 -4.27963824705644 -6.52105136351152 -2.7910289330916 -7.51586718992753 -10.9887370629744 -7.58937068419023 -11.8754405541853 -8.38640017942949 -6.47293086485429 -6.40346332029863 -0.313665346665815 0.116672559217974 3.61303906007247 5.29620270295577 1.57217030091719 13.0948501066728
-4.92391300201416 -9.14054012298584 -11.1488637924194 -5.5377721786499 -7.08028125762939 -3.1384916305542 -8.69300746917725 -10.0530309677124 -6.09195423126221 -9.86447429656982 -7.73432636260986 -5.8976583480835 -6.85515880584717 0.0630559921264648 0.496031761169434 3.42307567596436 4.87271308898926 0.374773979187012 11.8588218688965
-3.7808764371005 -7.07587460604581 -10.1420576962558 -4.25803593722257 -6.37365559664639 -2.76520375338468 -9.19257763949307 -10.5683482083407 -6.25725583163175 -10.3759749325839 -6.84068135348233 -5.53808812228116 -7.2867129239169 0.321199139681731 0.72753687771884 4.25543185147372 5.85305090817538 1.25009699734775 12.6857297030362
-4.4927903955633 -7.80043810064143 -10.4518510645086 -4.13801401311701 -6.90879266912287 -3.8839093988592 -9.16555803472346 -10.8875352686102 -5.51773470098322 -7.68792360479182 -5.68309038335627 -7.33660524541682 -8.07618921453303 -1.97322481328791 -0.597572500055488 3.52885991876775 4.73193437402898 0.625869577581231 11.6051481420344
-5.47677488327026 -8.79602499008179 -10.5080859184265 -3.93993444442749 -5.94414587020874 -3.97095556259155 -10.8290106773376 -10.4350172996521 -6.23205442428589 -9.27846403121948 -7.39329977035522 -7.19134969711304 -6.90593214035034 0.192773151397706 0.873347568511964 4.21430711746216 5.66407709121704 2.14662866592407 13.0546300888062
-6.30767250928012 -10.803865441409 -11.3187122431668 -6.32472802075473 -7.06879425915805 -3.76734543713656 -9.8703460780057 -10.3317241755399 -5.73070526990023 -8.51852417859164 -6.87108231457797 -5.88238144787875 -6.03411293896762 0.670558920773594 2.13230704394254 3.88132475939664 6.24357413378629 2.67177580920133 12.5046210202304
-5.90236680290916 -9.48693864128806 -11.8723355986855 -5.23743264458396 -6.81343095085838 -4.57356278679588 -10.9455682494424 -11.7179357268594 -6.69107644341209 -9.5416223265908 -7.08723656914451 -6.42351929924705 -7.14809815666892 -0.206033871390602 1.92708952643655 4.3153808853843 5.29167826392434 1.67358000495217 12.012205436013
-12.9050057151101 -12.6716721274636 -12.2963364341042 -5.65511252663352 -7.64222457192161 -4.06521727822044 -10.7891628958962 -9.35499312660911 -6.38330199501731 -11.3781445243142 -8.23750045082786 -8.61280181191184 -6.33332373879173 -1.62213256142356 0.0420253060080782 2.61387322165749 5.08750984885476 3.07972595908425 13.9302093765952
-17.2073034806685 -13.7963957353072 -13.9179396195845 -7.07345147566362 -8.5829023881392 -5.54480119185014 -10.6954512162642 -13.8126043839888 -8.84587426619096 -10.5619024796919 -8.41113610701127 -11.0432447953658 -6.00155396894975 -1.80133386091752 -1.91460748152299 2.34758429093795 4.44226698441939 2.10943083329634 11.9311271147294
-10.4816710818898 -11.6331698764454 -11.4001510013234 -5.62594102512707 -7.60117028843273 -4.8857142795216 -11.5073706973683 -11.6984946597706 -6.29602883945812 -10.0131289828907 -6.88379167209972 -7.27367089878429 -6.65561364780773 -1.20228456150402 -0.56667207371105 3.0731651913036 5.70869661677967 3.28954817165028 11.643997443806
-7.49808389490301 -13.2993343526667 -12.290320223028 -5.57577592676336 -7.79912454431707 -4.07659608667547 -9.34140092676336 -10.5795086080378 -5.51577264612371 -7.3527095968073 -6.03455430811102 -6.45037538355047 -7.06982499902898 -0.748684709722344 -0.148535555059258 2.79463308507746 5.47764604741877 3.36903875524348 12.1893021410162
-9.66161847548051 -12.0603115601973 -12.2565090699629 -6.20055127577348 -6.6603272004561 -5.68274617628618 -12.4797565980391 -12.2713100953536 -7.60719609694047 -11.1876919312911 -7.28107190565629 -5.17553830580278 -6.38115048841997 0.000658746199174942 1.63079523606734 4.57968306107955 5.45033049149947 2.43330835862593 12.2022674040361
-8.01145853562788 -12.5970012144609 -11.970250268416 -6.15840639634566 -7.13829912705855 -4.49313463731245 -11.1905414061113 -10.8915702299638 -5.97509302659468 -9.45676722093062 -6.32229151292281 -3.91229929490523 -5.53236498399214 1.08089147047563 0.768011908097701 3.69924626783891 6.30062089399858 3.42460523085161 11.9097937150435
-7.74121622605757 -12.5503020720048 -11.822413964705 -5.63789705796675 -6.17672304673629 -4.16356424851851 -11.453086419539 -11.198525948958 -5.76548342271285 -8.25262026353316 -5.508563561873 -3.46522097154097 -5.02594332261519 0.815344290299848 0.762289480729535 4.53708215193315 7.00232930616899 3.83548589186235 13.0191149278121
-6.61845413554799 -11.2962590824474 -11.489771045338 -5.31336990703236 -6.88116661418568 -4.07051864970814 -9.18560997356068 -10.9247609745372 -5.56498543132435 -9.31103149760853 -6.11688248027455 -4.18719498027455 -7.28178421367299 0.325628124583851 -0.0524465214122429 3.880870663036 5.99789699207653 2.96867354999889 12.3264339793812
-7.8100339976224 -12.0726549235257 -12.1606523600492 -5.17045231732455 -6.36832257184115 -5.48844929608432 -12.0597040263089 -8.68191166791049 -6.50483151349155 -10.8976518717679 -6.37443562420932 -3.29742451581088 -5.75539608868686 0.687669554623689 1.54123286333951 4.62077502337369 6.81596354571256 4.45361594286832 14.3748939427462
-9.67737431959672 -12.2829651399092 -11.2690643830733 -4.3050121827559 -5.97086186842485 -3.38740010695024 -10.2592930360274 -10.1419891877608 -5.67603917555375 -10.0946125550704 -8.20866437391801 -4.95546193556352 -4.30011792616411 1.18121866746382 0.697509332136676 4.32825426621871 6.94127420945601 4.10601954026656 12.3948865370317
-9.3757584658536 -8.37707072171298 -10.406741437045 -4.33924799832431 -5.57009249600497 -2.75682574185458 -9.73699694546786 -8.87820368680087 -4.75553255948153 -9.14462595852939 -6.30197268399325 -4.50353556546298 -4.14860468777743 1.19991177645597 0.205164614590732 5.46465939608487 8.15190095034513 5.27108925906095 12.4323627385226
-8.84080802744085 -9.84096443002874 -10.4790698224848 -4.33946525400335 -6.37945663278753 -2.87124740427191 -9.15880500620062 -9.54897796457464 -3.09763633554632 -3.8438159162348 -1.83020889108831 -4.79113494699651 -5.68606674020941 1.71531761342829 1.27519119436091 5.19586075002497 6.84341228658503 4.79362667257136 11.5850085085089
-7.64107358238914 -9.25791394493796 -11.2987636306069 -4.67976414940574 -6.66519582054832 -2.61110913536765 -8.26798856041648 -8.49911916039207 -2.50690686485984 -5.34590756676414 -5.39985501549461 -5.26240765831687 -2.88645207665183 1.1792179367759 -0.400362370230933 4.39330446936868 6.75453722693704 4.12161028601907 11.4029146454551
-6.83966981714422 -11.614282243902 -11.7816368276423 -5.16205751245672 -7.1844536001032 -4.53808748071844 -9.45187722986395 -10.4313179189509 -3.9786659414118 -5.50636827295477 -4.10449945276434 -4.87313806360418 -5.87219011133367 1.34337461644953 1.2502101724798 4.3658336466009 6.83836973363703 4.57465398961848 12.0191940134222
-7.45588987523859 -10.8299438303167 -12.4750110452825 -6.55033415014094 -8.37329786474055 -5.35434072667902 -11.1066181009466 -12.7215816324407 -7.20749967748469 -9.8050987070257 -7.08060949498957 -5.80154531652277 -5.47158163244074 0.53059655969793 -0.618529493158515 3.52215654199773 6.16811067407781 3.47000390833074 12.5436685735529
-5.57314855402166 -11.0601728612726 -12.5624483281916 -6.44445020502264 -7.49124128168279 -4.53401929681951 -10.4587114507502 -12.4154413396662 -6.4075945073908 -7.26667005365545 -6.08232671564275 -3.82895070856268 -3.30176717584783 0.376579458063301 0.562116796320137 4.58389204198664 6.92864626104182 5.32893770391291 13.0833617990667
-6.1799863468517 -11.5508969913829 -13.2739289890636 -5.84742294658314 -7.64321647990834 -5.21339355815541 -11.4540399204601 -11.7420266758312 -6.60615860332142 -10.0329469333995 -5.76732765544545 -4.31566368449818 -5.84856926311146 0.0490461696277968 0.329165111888539 4.51657069813121 6.28720344196666 4.01845039020885 13.3377920497547
-5.00847451470115 -9.34563653252341 -12.2073690154336 -5.13104836724021 -7.53083817742088 -4.35546128533103 -9.70419518730857 -11.3958417632363 -5.53340928337791 -7.97515504143455 -4.86159913323142 -4.00463120720603 -6.14691369316795 0.452915026924828 0.136445834419945 4.27545912482522 6.66144545295022 4.14976294257424 13.3642047188499
-5.00601897673173 -9.45771155790849 -11.7440465493636 -4.85042128996416 -7.32281432585283 -4.88877997831865 -11.7888749642806 -11.2677835030989 -8.3077863259749 -11.7327436013655 -7.22780929045244 -5.47079215483232 -5.49599967436357 -0.301940302415328 -0.746844629807907 3.77243961854414 5.69475330872969 3.0959116415544 12.1171604589982
-5.01919674439864 -9.23289799256758 -11.0635769323869 -4.32033085389571 -7.26625942750411 -3.65471767945723 -10.6673576788469 -10.4196560339494 -5.49145245118575 -8.42830013795333 -5.45703625245528 -3.86608242555098 -6.58376049561934 0.865750078721479 -0.120488400892778 4.10729289488359 6.98104262785478 3.88238501982255 13.5785448594527
-5.54042706923051 -9.45112119154497 -11.0660618348555 -4.55208287672563 -6.48121152357622 -2.2380989594893 -9.22660527662797 -7.46697316603227 -2.9396313233809 -6.72615514235063 -3.49283681349321 -2.48228345350786 -4.47562680677934 2.17680468125777 1.81081881089644 5.18462004228072 8.1116792158647 5.04803576035933 14.3177362875505
-6.11036677794023 -9.83683009581132 -10.8088225884871 -4.04883952574296 -5.26948924498124 -2.62331004576249 -7.94360728697343 -8.51017566160722 -2.9186858697371 -6.45414920286699 -5.57021899656816 -1.49088283018632 -2.12724299864335 4.50364975495772 3.64813236756758 7.15780262513594 8.45300201936202 5.07523827119307 16.0820963816209
-6.78534291007302 -9.27698490836404 -11.2616517327049 -4.17443058707497 -5.29858181693337 -3.11935208060525 -9.34530613639138 -6.81652424552224 -2.61605427481911 -6.67555783011696 -5.53429959037087 -2.3735463402488 -3.52044270255349 3.66597392342307 3.71801402352073 6.57850386879661 8.06236006996848 4.07065131447532 15.1408188559792
-4.96388079036366 -9.22899271358143 -10.5121157299389 -4.79260660518299 -5.88896013606678 -4.1682989727367 -11.6094687115062 -9.06926561702381 -5.57364870418202 -9.95841051448475 -7.40473581660877 -3.28988291133534 -2.92057062495838 3.72082875858654 2.7775952685963 6.51662419926037 7.87590478550304 4.03122113834728 15.4112589229237
-4.87709824822166 -8.77564255974509 -11.0854913451455 -5.17805115959861 -6.26515214226463 -4.14478890679099 -10.6965028502724 -9.88936059258201 -3.95581643364646 -7.08568589470603 -5.30823724053123 -2.47979943535545 -3.43932359001853 3.82708246924661 1.9218843720176 6.02752382972024 8.26824553229592 4.49641497351907 14.9715474388816
-4.52647621848367 -7.38381989218972 -10.0715964577415 -3.58219368674538 -4.5817759773948 -4.53961785056374 -11.0304663918235 -8.82130081870339 -5.58748848655007 -8.75429375388406 -5.11791832663796 -3.11008103110574 -2.47000534751199 2.9815727927468 2.6867844321511 7.30891387245872 8.14103953621604 4.54821269295432 15.3721830107949
-4.79641752243042 -8.09730749130249 -10.3459990501404 -3.61611585617066 -6.04007558822632 -4.35792188644409 -11.243009853363 -8.18290739059448 -4.61081342697144 -8.92479162216187 -5.73862676620483 -3.54777746200562 -2.14876203536987 2.58827562332153 1.84057970046997 6.06644124984741 8.02667207717895 3.89208383560181 15.4135076522827
-3.7017371524464 -9.05235742222179 -9.82332299839367 -3.41019700657238 -5.251414047588 -2.70382569919933 -9.64224504124035 -9.0426852573048 -5.17131494175304 -8.11548684727062 -5.7111365665089 -4.0930888522755 -3.18618272434582 -0.7067477573048 0.609648955952036 5.53069521297108 8.74270655025135 4.61483312953602 16.6232998501171
-3.63450704921376 -8.44111906398426 -10.134905685078 -3.31031690944325 -5.04510961879383 -2.80020033229481 -8.88623129237782 -8.94437872279774 -2.4898155819286 -3.81885038722645 -4.84738241542469 -3.47621237147938 -0.473023284565318 0.613534103740346 1.24331773411144 6.43091310154308 9.38228238712658 6.59811319004406 16.9016624797474
-4.04857173399492 -8.89125552610918 -10.4707232995467 -4.0297309442 -4.37201610045 -1.65604892210527 -8.81440082029863 -7.97945132689043 -2.42711368040605 -4.49928775267168 -1.91251864866777 -2.7623683495955 -2.75529208616777 0.963387341932815 2.01344570680098 7.2689922766252 10.0358570532365 6.87825474305586 15.2476414160295
-4.87061215313998 -10.0934515086087 -10.3624811259183 -3.41102124127475 -3.85677052411166 -2.65595150860873 -9.54107190045443 -7.54192829999057 -3.08495236310092 -6.66341114911166 -3.79460812481967 -2.86333752545443 -1.52647114667025 2.29676531878385 2.48002146807584 7.41157149401578 9.90192984667691 6.29867648211393 15.7503137501803
-6.88551061803645 -11.9006149118597 -12.0148307626898 -4.80946844274348 -5.00942342931574 -3.30868261510676 -10.3631374185736 -10.7141658609564 -5.43967359716242 -8.55448644811457 -5.9907905405218 -3.84010999852961 -3.46464651281184 1.73705941980535 1.62924463098699 6.60406476801092 9.20375234430486 4.9627817327326 13.5682900602167
-8.06392069729892 -11.0436684695157 -11.160350522128 -4.36598940762607 -4.36260767850009 -2.34326334866611 -9.62991114529697 -7.27586527737704 -3.84380885037509 -8.4369084444913 -6.58732767972079 -3.99084063443271 -3.77994509610263 1.67468480196866 2.41746930209073 7.26513890353116 8.98414830294522 5.16096047488126 13.8092854413119
-6.94314845692028 -9.07561763416637 -10.5888698924672 -4.53183444630016 -4.85419162403453 -2.41282352100719 -9.69430621754039 -8.43235286365856 -5.82642825733532 -9.82495387684215 -7.03234561573375 -4.64245303760875 -3.80015071522106 -0.543963276256214 1.83626476634632 6.29912392009388 8.55356136668812 4.42984405864369 13.2546884189953
-4.55614930066195 -10.9427364436063 -9.8865326014432 -3.94327622326938 -4.56015854748813 -1.98579102429477 -8.80584031018344 -6.15209465893832 -2.82305031689731 -7.27273445996371 -7.24203568371859 -4.33347588452426 -3.27088051709262 -0.050844964114102 2.0609771641818 6.89184874621305 8.84970206347379 4.44068354693326 13.5139915379611
-4.95405760678378 -12.4803179827603 -11.1321086016568 -4.20027914914218 -4.1392859545621 -2.0898589220914 -8.74815932187167 -6.51657095822421 -2.92041579159823 -6.35563841733066 -5.04636374386874 -4.0855979052457 -3.56213560971347 1.44508751955899 2.73457917300138 7.13064011660489 9.2224026593295 5.18913849917325 13.516105261716
-3.67553804570978 -10.3280324762518 -8.89273164922541 -2.04678819829767 -3.12875459844416 0.232098596746273 -6.63272188360041 -7.22092340642756 -2.16566560918634 -4.59720323736017 -3.80937288457697 -2.25825784856623 -1.56444452459162 2.72955800836737 4.01159669702703 9.06734182184393 10.6957369024103 6.5852613622492 14.2178378278559
-2.68371062712236 -8.42562346891923 -8.02547126249834 -1.92935233549638 -2.72571616606279 1.4780649618669 -6.08205085234209 -3.78752379850908 -1.3170953317122 -5.7110391183333 -2.83744483427568 -1.16812186674638 -2.5513597054915 2.32653564973311 3.97380203767256 8.69443840547041 9.94203609986739 5.84490055604414 15.9722785429521
-3.5408031723716 -8.08473322608254 -8.64941714026711 -1.8560058853843 -3.13548395850442 -1.5064079544761 -8.51696703650735 -5.94539377906106 -2.96431658484719 -7.88698504187844 -5.99628184058449 -3.31552431800149 -3.59858439185403 1.37535168907859 3.65768506310203 8.53853585503318 9.29650761864402 4.75370003960349 14.1804011084817
-3.92126724936745 -8.83738014914773 -9.87990448691628 -2.36246178366921 -3.60100052573464 -1.05231926657937 -8.10162995078347 -8.28452370383523 -3.08982155539773 -5.92515061118386 -6.23378250815652 -2.26906273581765 -3.86342499472878 2.12138297341087 2.94400908730247 7.65581252358177 8.98319937966087 4.68784167549827 14.4549377181313
-5.22853381417015 -8.33105952522972 -9.78533084175804 -2.65439708016136 -3.52704150459983 -1.82206828377464 -9.22944552681663 -8.24454791329124 -3.84563357613304 -7.56222255013206 -5.20284564278343 -2.50286013863304 -4.23878962776878 1.46685307242653 2.70757572867653 7.69189446189187 9.10577004172585 4.96086685874245 14.5385627053001
-6.29196142716841 -7.89965033097701 -8.20863699479537 -2.10847830338912 -1.53288435502486 -0.899993653730913 -7.34873938126998 -7.82695936723189 -3.4321324781938 -7.34046721024947 -4.2356278852983 -2.76256155534224 -1.72546553178267 2.07390428022905 3.3806116624312 8.38243604139848 9.73877740339799 5.11133790449663 13.5741908593611
-6.68101404363459 -6.68766878301447 -7.84188173467463 -2.02589700872248 -2.69995401555841 -0.639048559015446 -4.70005510503595 -8.09996126348322 -3.8211164301092 -7.56226251775568 -4.8940915888006 -4.2594423120672 -3.49109934026545 0.734021204168148 2.88500692194159 7.69449045007879 8.63616658991034 3.60192968195135 11.9512462789362
-6.20401127555154 -7.68040211417458 -8.46989948966286 -1.91000683524392 -2.31712086417458 0.415636704184791 -5.28507168509744 -6.85706074454568 -3.89779408194802 -8.33529408194802 -5.84921009757302 -5.05561192252419 -4.83038456656716 0.0937716223976821 3.50818888924339 7.88489978096702 7.8670994498513 3.50533740303733 11.844920799949
-9.48285378542813 -6.48437966433438 -8.27341164675626 -2.35990418520841 -1.53906525698575 1.03897009762851 -2.85122765627774 -6.31997956362638 -1.54251183596524 -3.02327813235196 -3.91937340823087 -4.42543305483731 -2.92848481264981 2.02209578427401 4.10850153836337 8.81516753110019 9.68772612485019 5.57345686825839 13.1666251269254
-7.76156431544911 -7.47615820277821 -7.69579511989247 -2.3872032772411 -2.52795416225086 -0.338047088276255 -5.33995825160633 -7.85096174586903 -3.0157261501659 -6.59358602870594 -6.74312788356434 -4.39880186427723 -3.48892408717762 1.49790948521007 3.40137475620617 8.09647935520519 8.68133538853039 4.47592824589123 13.5978874553334
-5.4343018618497 -9.12165881070224 -7.92314577969638 -2.33701373013583 -2.23009920987216 -0.450323590365322 -7.40726328763095 -6.39370585354892 -2.29723597439853 -6.5467000094327 -6.99821902188388 -4.85981989773837 -4.10150767239657 0.897649279507725 2.97495793429288 7.47694348421964 7.38994263735685 3.56088780489835 12.3618564519015
-7.65640957572244 -10.5799325249412 -9.12110073783181 -3.88037998893044 -3.70496304251931 -0.18969090201638 -6.61588223197244 -8.35982258536599 -3.7808030388572 -7.89887554862283 -5.75580914237283 -3.67832691886208 -3.77765972831033 1.43793360970237 3.19311206124046 7.72398822090842 7.59196345589378 3.09470240853049 13.1923248030923
-3.84365424242887 -7.5647369298068 -7.36521872607144 0.0245842066678144 -1.11963614550504 -0.962794867428865 -8.59674986925992 -7.41558417406949 -6.06280287829312 -10.1133228215304 -6.15425452319058 -4.38765677538785 -2.30752715197476 1.03141632947055 3.85448971661654 8.26661530407992 8.19780865582553 3.54875603589145 13.6319169131192
-5.18962832364169 -8.87414523037997 -8.20970316800204 -0.916177472201262 -2.80179186734286 -0.816917142001067 -7.50524302395907 -8.94071932705966 -4.61630221280185 -8.09694643887607 -6.12194605740634 -3.71164294156161 -3.14615794095126 0.453232088955964 2.25337246981534 7.68724469271573 7.64364556399259 2.50369481173428 12.6920702847567
-6.6378758690574 -8.64612705924294 -8.81057102896951 -1.07147724845193 -2.68889935233376 -0.453957869789818 -8.15927250602029 -6.88939984061501 -3.73263867118142 -8.59177715995095 -6.47870953299783 -4.76057942130349 -2.65512593009255 -0.24805386283181 1.99914805672385 7.18920295021751 7.98367755196311 3.07387606880881 13.0667344786904
-4.95822776447643 -5.98518241535534 -7.39204276691784 0.235329974781383 -2.63699210773815 -2.18533004413952 -9.85471976887096 -8.863731991161 -6.67248786579479 -11.7532316554676 -10.2404085506092 -6.18884528766979 -5.00566543232311 -1.76406348835338 -0.27516997944225 5.10602604259144 6.19894157756459 1.2267335544933 10.6430972706188
-5.66745134700428 -7.37395235408436 -8.73553606380116 -1.39419695247303 -3.67896601070057 -3.12920709956776 -10.7259878765453 -9.84279962886464 -6.03058763850819 -10.162377799641 -8.06112810481678 -5.75543924678456 -4.71924539912831 -0.483954871784558 1.25704244266857 6.51234391819347 6.54639295231212 1.22290090214122 10.8990350116383
-6.78888830705122 -8.39903387589888 -9.390763612227 -1.97582754655318 -3.12828573747115 -4.76894506974654 -11.9255479292436 -9.75162825150923 -6.82773146195845 -11.8883374647661 -9.45744452043013 -5.86964354081587 -4.42651304765181 1.07434335188432 3.40597405867143 7.48901715712114 6.48070970015092 1.78467812971635 11.1393858476119
-5.08150289708918 -8.29864500219172 -9.04445646459406 -1.53214071447199 -3.01235006505793 -2.98229215795343 -10.5401439493353 -10.4583988016302 -5.64824102575129 -8.96220777684992 -7.73899076635187 -5.36026571447199 -4.05769537145441 0.638469713384456 2.67028428857977 7.22451497858221 6.25953580682928 0.931098955327816 11.1477146322077
-4.53282696117054 -7.31658703197132 -8.15696102489125 -2.16527897227894 -2.17504268993031 -3.40374714244496 -11.0916019092907 -9.16381985057484 -5.92734295238148 -10.777505458485 -7.82190853465687 -4.70642048228871 -3.61749035228382 1.0951923717152 2.22720950733532 7.78810351978649 8.27522414814342 2.69044345508922 11.7117294658314
-5.80600859902122 -7.73163916847923 -9.13407828591087 -2.1393177726052 -2.81228377602317 -6.44066359780052 -11.4875958182595 -8.68773772499778 -7.1832859732888 -11.5924484946511 -7.68191840431907 -5.61097457192161 -3.5002739646218 1.13320229270241 2.6676833412864 7.22841809012673 7.74078724601052 2.5279128334739 12.5746562264182
-5.69260331934149 -8.49053499048406 -7.5756199056452 -1.66917344873602 -2.17184564417059 -1.72371408289129 -8.95131227319891 -9.45667383020574 -5.34949800317938 -9.80322000330145 -6.72759935205633 -4.54727098291571 -2.07793542688543 1.78481939489191 3.77999952489679 8.42363813573664 8.68790128881281 3.85438230687922 13.5270541017706
-3.98761698982932 -6.21869418404319 -7.55480143807151 0.213959243080833 -1.71818110726096 -1.26072070381858 -8.56906077645042 -7.0681299903176 -5.46178767464378 -10.4305929877541 -7.41674563667991 -4.94609973213889 -2.22059771797874 1.88007977225564 3.25701763846657 8.71611168601296 9.46096661307595 4.91294529654763 13.76529267051
-4.23937091827393 -6.21837863922119 -7.30746898651123 -1.94772205352783 -2.01743183135986 -1.5120397567749 -9.46754131317139 -8.79008350372315 -5.39511737823486 -10.6022878646851 -6.57465419769287 -5.86682949066162 -2.01239643096924 1.65077724456787 3.12371578216553 7.87672939300537 8.0534194946289 3.92969264984131 12.4862498283386
-3.98198115608909 -6.29069888375022 -6.9710711219094 0.151056411049584 -1.64804446480491 -2.27066600105979 -9.66804873726585 -8.18513476631858 -6.26145732186057 -11.2988203742287 -7.59514605782249 -5.12365519783713 -3.20909487984397 0.72932064749978 2.82225620963357 7.4050856850364 8.28371727683328 3.01891148307107 12.0757752678611
-5.17712123177268 -7.45217425606468 -7.76988703987815 -0.525271485068583 -2.33372790596702 -1.67288691780784 -9.65841586373069 -7.92578608772972 -5.37596804878929 -9.62021548531272 -6.1246901252053 -4.82370860359886 -2.52551562569358 0.886403014443136 2.29854481436989 7.10973446585915 8.59494774558327 3.13008396842263 13.635811736367
-3.47529390508478 -8.26416185552424 -8.31749704534357 -4.40805605108088 -2.28454759771174 -2.43760469610041 -9.84172228032892 -8.44177606756037 -4.7597940271551 -9.77460840398615 -6.37039163762873 -6.50480631048029 -1.6484372919256 1.53029462640936 2.52227041071112 7.67922517603094 9.62549135034735 5.6863147908991 16.9613363439387
-5.33533067703247 -10.0541283607483 -9.65300912857056 -4.21660966873169 -2.35385103225708 -2.74142618179321 -8.41034860610962 -5.57511682510376 -2.56357927322388 -7.6915566444397 -4.54646463394165 -5.78167123794556 -3.59086771011352 1.34277181625366 1.70685224533081 7.02626256942749 8.48710851669312 4.7752516746521 15.1265428543091
-4.5471341566606 -8.31848883195357 -7.98533415360884 -1.69989370866255 -2.29470037980513 -1.37127470536666 -6.46245359940962 -7.92374777360396 -3.65134787126021 -8.17947935624556 -4.12260984940962 -4.19992994828658 -1.33723997636275 1.87546945051713 3.05727601484819 8.36707902388139 9.75093675093217 5.54946637587114 16.0215237184004
-3.7456579468467 -7.56531622626565 -6.74007704474709 -1.80005552985451 -1.21922400214455 -1.04987814643166 -5.07314779975198 -7.45654204108498 -2.97729017951272 -7.00643255927346 -3.66572668769143 -4.84237768866799 -0.425578143379905 2.65434548638084 3.84311673424461 8.95195576927879 10.2381486632607 5.73318955681541 16.5236656405709
-3.96640259135853 -7.7901311527599 -8.57700783122669 -2.58437591899525 -2.38927704204212 -0.535389484058726 -4.89756828654896 -8.35346466411244 -4.6104436527599 -8.81455284465443 -5.49703651775013 -5.18800979961048 -2.82009559978138 1.21627372394909 3.6150316585194 8.19081061970104 9.23365348469127 4.82551711689342 15.0655536044728
-7.13123357946223 -8.8156684702093 -10.2292178934271 -3.39748037511652 -4.59649885351008 -6.05909193212336 -12.8849777048284 -9.74969328100031 -6.6374400919134 -11.2923015421087 -7.71046293432062 -6.24134672338312 -4.7443565195257 -1.57457006627863 3.18758355920965 7.22529661005193 8.28965436762029 4.29740392511541 13.6664997274225
-4.58735400113192 -8.89141398343173 -10.2151158419522 -3.99343043240634 -3.06112032803622 -5.71664744290439 -13.2331860628995 -10.9300740328702 -9.07761317166415 -14.0723088351163 -11.703917798129 -7.89956408413974 -5.63132410916415 -4.1435807314786 1.0727164181796 5.70622510043058 7.25981873598966 2.47680157748136 12.3059880169955
-3.4584321195429 -8.20484630411321 -9.21215907877142 -2.84174625223333 -2.88510982340032 -3.17282764261419 -10.1374100858515 -10.4141453916376 -7.82644740884954 -12.3558015043085 -9.91324512308294 -7.54311458414251 -5.705252569372 -3.36362163370306 1.7662936037237 6.49669368917292 7.52944763356989 3.11339862996882 12.5131617372686
-6.25280389785767 -9.8040810585022 -10.4997235298157 -4.53977212905884 -3.14985475540161 -4.06845293045044 -10.8695832252502 -7.93558702468872 -8.19624147415161 -13.3709202766418 -10.8651181221008 -7.22556886672974 -6.53177270889282 -2.79074678421021 0.871929073333739 5.34454431533813 8.33668127059936 3.47206296920776 12.803317451477
-6.03092403411865 -9.89661235809326 -10.6281606674194 -4.294162940979 -2.6338960647583 -5.55448551177978 -12.154514503479 -9.70234889984131 -8.3623067855835 -13.2486574172974 -10.0450269699097 -5.53834934234619 -4.59268970489502 -2.27106494903564 0.720971870422364 5.87340812683106 7.65293579101563 3.27487545013428 12.601308631897
-6.28632137125189 -9.85335323160345 -9.99437496011907 -4.47365161722357 -3.89499446695501 -3.564485281164 -10.8028981382197 -9.40571567362005 -8.65600559061224 -13.6921231443232 -9.94888278787786 -9.23653957193548 -6.57216235941107 -2.75485393350775 1.03080394918268 4.91853073293512 7.6223051851446 2.52676990682428 13.2609765833074
-4.48781643780795 -7.64464436444369 -8.24243985089389 -1.8813043681058 -3.53138600262729 -0.406765565005216 -6.91029988202182 -9.66546307477084 -5.3283201304349 -7.77918682965365 -6.63649044903842 -8.20435963543979 -4.91105137738315 -2.9098630991849 2.03325022784146 5.92391718951139 9.44840849963101 5.72792376604947 15.7664274129001
-7.21396940404719 -10.8535491769964 -10.3864909952337 -3.39110105687922 -4.17564123327082 -3.73158186132258 -10.7997752969915 -11.0715877359564 -7.41374319249934 -11.5409290140325 -8.41063612157648 -5.75341146642512 -4.85867803747004 -1.07171362096613 2.08225900476629 6.23575860803777 9.58252412622625 4.58107835596258 14.6915205175226
-6.48848115747625 -11.1569610769098 -10.156217210943 -3.75157701318914 -5.32447587793524 -4.48417245691473 -11.3794380361384 -10.0713363820856 -7.36747896021063 -11.6875377828425 -9.02131807153875 -5.64887391870672 -5.62978135889227 -1.30673753565008 2.15209997350519 5.61558473760432 9.04654253179377 4.70476949865168 14.9419549768621
-4.80321446332065 -9.95272389325229 -9.3509821024808 -2.51621380719272 -3.89365139874545 -4.60751858624545 -11.5365690318021 -10.4274095621976 -7.31860676678744 -12.5576700297269 -8.47741833600131 -5.71558323773471 -3.52722683819858 -0.194213303652678 0.994082060727205 5.76650008288297 10.2542997273532 5.39780959216031 14.8520027073947
-4.68977881344882 -9.38055563839999 -9.35603476437655 -2.35169745358554 -4.79875136288729 -3.02617026242343 -9.06707335385409 -10.4563975420865 -5.81297827633944 -8.01174498471347 -6.39422751339999 -5.86039496335116 -5.58502341183749 -1.26988554867831 2.07673691836271 5.15803670016202 8.51141499606046 4.05020379153165 13.75585269061
-3.89986143112183 -6.70449171066284 -9.70742139816284 -2.52880582809448 -5.04897413253784 -5.5150767326355 -12.7966242790222 -9.92040929794312 -8.62500867843628 -13.9828463554382 -11.1354990959167 -8.26301107406616 -6.75828466415405 -2.93631277084351 -0.982966518402101 3.51379671096802 7.98061838150024 3.29639902114868 13.8827575683594
-5.7786546013572 -7.60397579886697 -9.50748303153298 -2.57960942008279 -4.96860935904763 -2.57886936881325 -9.23607685782693 -10.3530431053855 -6.69744160392068 -10.6671109459617 -8.97091915824197 -4.94203045584939 -5.24298336722634 -1.57204678275368 0.249959442832253 4.94584224007346 9.56453940651634 6.04649302742698 16.2856178023598
-6.02688641114668 -6.94615025086836 -9.82305950684981 -3.32944340272383 -5.70366901917891 -8.66857571168379 -14.3916916327043 -12.1528114752336 -10.3135113195939 -14.4391388372941 -11.0119728521867 -7.60835308595137 -6.16132015748457 -3.00623364015059 -0.561281629042192 3.64532237486406 8.85649638609453 4.7326808495955 14.8932982011275
-7.08625178770586 -7.79412799315019 -9.87883334593339 -3.05339770750566 -5.4302077813582 -1.37182383970781 -7.78405147032304 -8.56753306822343 -3.64427142576738 -5.97626071409746 -6.90777354673906 -7.60103564695878 -4.77000194029375 -1.21758609251543 1.12296528382735 4.25945515199141 9.60023445649581 5.5127853827043 15.6076230482622
-6.12807097868486 -7.10913100676103 -8.88314834074541 -2.13511100248857 -4.60081496672197 -0.792478708787399 -7.262077478929 -8.05235114531084 -3.14184203581377 -7.35102858976884 -7.0794717355208 -6.26759734587236 -6.41387763456865 -1.80974975065752 0.0762365774674834 4.24363693757491 8.6315182165666 4.08811363740401 14.573887200789
-4.17992492155595 -6.78103156523271 -10.8215608163313 -9.12171264128251 -11.3738374276595 -3.81260390715165 -9.45287604765458 -12.0263471169905 -7.27896018461747 -10.8146981759505 -11.1136903329329 -13.9922132058577 -9.3926209969954 -6.19204421476884 -4.66943831877275 0.759408040480182 4.3760271505876 2.59012131257491 14.7651901678606
-3.4359636480158 -5.65973188226873 -9.148505228216 -7.53793432062323 -8.02660466974432 -2.66432668512518 -9.20846463983709 -9.12377645319159 -4.08030797784979 -8.25572492426092 -8.36334516351873 -9.55700780695135 -10.4133424932306 -5.54299833124334 -5.40599347894842 0.453532201593571 4.85880373174494 1.40438745672052 12.7505287950689
-3.48787678805265 -8.39819134798917 -10.3853987607089 -5.73976697054776 -10.385808840665 -3.37951840487393 -5.91447438326749 -11.0557440671054 -10.0855063351718 -13.886686221036 -14.206682101163 -10.6153601559726 -8.97279156771573 -4.38710965243253 -5.47793187228116 1.07584391507235 4.67032061490146 0.881288632479581 11.0614033785733
-4.65563658800992 -9.3394382390109 -9.43510130968961 -5.03644637194547 -7.0389945897189 -1.91272048083218 -8.65884474841031 -11.7019107731906 -8.63966445055875 -13.3580749425021 -14.7622917088595 -11.3852870854464 -8.44239501086148 -4.20006445971402 -4.32195738879117 1.32250901135532 5.78751297864047 2.35531731518832 12.4109756556424
6.43777927918867 1.59687122865157 -1.34563556150957 -7.92673793272539 -3.08833804564043 -11.5723868890242 -12.9397441430525 -12.3749057336287 -8.91307750181718 -13.9490825219588 -9.93680873350664 -12.6531039758162 -5.72644343809648 -1.93926921324297 -3.25122180418535 2.27550205750899 4.44859680695967 0.745419354872269 14.2182348684831
-3.78825640244917 -1.03111910386519 -5.28986429734664 -2.22838091416792 -1.16929697556929 3.23948216871782 -4.74522852464156 -3.66699862046675 -5.61269449754195 -10.0492770628496 -10.7660186247392 -9.66399454637007 -4.46886324449019 -0.500820870832964 -6.23496889634566 0.0494854493574657 3.87101579145952 3.86617494062944 7.24353623823686
-6.0751785104925 -3.7584117716009 -4.01548803502863 -6.81245268041437 -1.46269453222101 -1.99344671422785 -7.68059004003351 -5.02082288915461 -5.81295049840754 -10.7408431833441 -8.19749105626887 -4.34542692357844 -9.04605520421809 -1.74769628698176 -4.83616293126887 -0.265819913690741 3.60268747156316 5.88660680597479 6.65998231714422
-8.27617898420854 -4.65884652571245 -8.19571366743608 -7.64099946455522 -3.49137559370561 -2.01340356306596 -8.97630563215776 -7.92228188948198 -6.98870721296831 -11.6425081773238 -9.49745431379839 -5.00483956770464 -9.07146897749467 -1.16436639265581 -4.85604348616167 0.122716279463333 3.7870906309648 4.79489550157027 7.54054007096724
-5.65215158462524 -3.29231119155884 -6.10795450210571 -9.2360463142395 -2.59550714492798 -3.46559000015259 -10.4934430122375 -10.5239586830139 -6.14752244949341 -10.3167519569397 -7.31718111038208 -3.66898775100708 -8.15744066238403 -1.56620836257935 -5.80241632461548 -0.065310001373291 3.27870321273804 4.62051916122437 5.78703355789185
-3.79615810567682 -1.71118763143366 -4.20414188558405 -6.72880390340632 -0.585998803919011 -1.58480480367487 -8.9050257509405 -8.84301593953913 -4.72635105306452 -9.41862514669245 -7.54495456868952 -2.83002880269831 -7.8879244630987 -2.23956707174128 -5.56856945211237 -0.498688012903386 3.39346858804876 4.87549468820745 5.15914604013616
-5.48973788348111 -1.39429225054654 -4.90666140643033 -7.37365473833951 -0.806363478573886 -2.67259921160611 -9.97642459002408 -9.86514796343717 -5.95898951617154 -10.6979364308444 -8.46283663836392 -3.60190905657682 -8.85408534136685 -2.97546328631314 -6.20950068560514 -0.574122801694003 2.76965962323276 5.39536629590121 5.56754933270541
-5.14345234957608 -4.92865246859464 -4.41934460726651 -7.21758526888761 -0.695856753262607 -2.23048848238858 -9.26939267245206 -7.76728123751554 -4.87504262057218 -9.81018513766202 -8.41787213412198 -2.98302144137296 -7.92182225314054 -0.454161349209873 -4.85717648592862 -0.0395399960604585 3.63389902981845 6.23378973874179 5.47745924862948
-5.11797721169212 -2.92645842812278 -4.05412108681419 -7.17666823647239 -0.637470314719462 -2.45112998268821 -9.48751456520774 -8.73063857338645 -4.42694861672141 -8.80767829201438 -9.05184561989524 -3.43744857094505 -9.1119423606179 -1.45991713783958 -5.40568930886009 -0.667671272971415 2.59453766562722 4.7411488793113 5.47845833518288
-4.70538200898604 -2.88868202729659 -5.01444687409834 -7.21482147736983 -1.46518196626143 -3.2030950979753 -9.98938240571455 -9.50379814668135 -5.26595177216963 -10.055931706862 -8.31138100190596 -3.32071938081221 -8.21946396394209 -1.36548294587569 -4.91667427583174 1.25674186186357 2.22995887236162 5.72036300138994 5.95254836515947
-5.46773861971769 -4.48831509676847 -4.59599827853116 -6.91440342989835 -0.725747576626866 -2.40142773714933 -8.85712193575772 -8.00624035921964 -4.14281415072355 -8.49213360873136 -7.14741849032315 -2.69176053133878 -7.88273381319913 -0.67808865633878 -5.10952328768644 0.798063763705166 2.80380679043856 5.40464831265536 5.99531889828769
-10.0765389355746 -7.50149048891934 -5.53542222109708 -8.07826699343595 -1.671206370267 -2.48383797732266 -8.87463654604825 -8.39361466494474 -4.3922814282504 -9.22238244143399 -8.89319123354825 -3.02238549319181 -6.89117516604337 0.813090428439054 -3.46299065676602 2.47037993344394 3.68484030636874 6.49501334103671 8.63467036160556
-7.57540779980746 -9.14359742077914 -5.99981575879184 -7.76868134411898 -1.21296006116 -2.53670388135043 -8.82255249890414 -6.63482552441684 -5.49930840405551 -10.386092003909 -8.15866356762973 -2.85343628796664 -6.51389771374789 0.843644324215976 -4.62115937146273 1.38688010302457 3.49581641283902 5.4628326329318 8.84648341265592
-2.28860315843062 -4.30024561448531 -5.53249201341109 -8.20446428819136 -2.094452233748 -3.83760675950484 -10.4564326719804 -9.34512362046675 -5.35316881699995 -9.84373316331343 -8.66936335130171 -3.73007044358687 -8.44045099778609 -0.82848772569136 -4.77835688157515 0.909171728654343 2.77060285048051 4.76494470076128 6.65945115522905
-3.0303655537692 -2.69645747271451 -5.82981547442349 -9.40311678973111 -2.78882655230435 -5.43837031451138 -11.3146387013522 -8.89061221209439 -6.82086047259244 -11.2683244618503 -7.76808222857388 -3.7376180562106 -6.58003291216763 -2.98724803057584 -3.66980418291959 1.70545140179721 3.77443257245151 5.97619763287631 6.30593720349399
-3.12353063930165 -1.54330755580555 -3.96139646876942 -7.54828382838856 -0.362563384662973 -2.50123716701161 -8.80654074062 -7.8550026546825 -3.72721029628407 -8.0836460720409 -6.52309156764637 -1.38590170253407 -5.31984831203114 -1.95012022365223 -3.62105490077625 1.852883087505 4.44199918400158 7.58652661930431 6.39824937473644
-3.18129746697166 -2.26661507866599 -4.2812234618447 -8.23079316399314 -0.761139080741188 -2.92135064385154 -9.88443772576072 -8.62362496636131 -5.63921944878318 -10.9856321074746 -8.94759957573631 -3.6824857451699 -6.73258034966209 -3.11788384697654 -5.33348290703513 0.608327700875023 3.00717909552834 6.3959530136802 6.28668959357522
-4.66711350354282 -4.00967522534457 -5.36878128918735 -7.92508622082797 -1.72759171399203 -3.19017525586215 -7.59191628369418 -5.06607170971957 -4.13528366955844 -9.42856522473422 -8.23548241528598 -3.24946328076449 -3.73299141797153 -1.8963081446561 -3.62764473828403 1.9989784154025 4.23742751208218 5.51779345599088 7.53531626788052
-6.61270633177324 -6.41651835875078 -6.37783732847734 -8.70055118040605 -2.28836551146074 -3.59992518858476 -9.40321841673418 -7.71293940977617 -7.80600848631425 -11.00948825316 -8.02068248228593 -3.86819186644121 -2.61836352781816 -0.567385820908981 -3.75807490782304 2.24125752015547 5.08798393769698 5.54890045686201 6.78879532380537
-5.68378828222101 -7.74100111181086 -6.35564420873468 -8.48948476964777 -2.45143125707453 -3.49121473485773 -8.76341055089777 -5.2629184549505 -8.06010053808039 -11.654943448847 -9.55126379186457 -4.4699725931341 -5.90847204381769 -0.00501440221612981 -1.89448545629328 3.3502178365534 6.06419755762274 6.73592283075506 8.43241407221014
-5.17607358585704 -5.44277051578868 -5.88584378849376 -7.6751351703297 -1.69451764713634 -4.16091588627208 -7.29822591434825 -4.27392629276622 -8.4689641345631 -11.4214425433766 -8.8393082965504 -3.93004468571056 -5.50790265690197 0.872962440143933 -0.687683616984973 4.95563837398182 5.10497614253651 7.08577867854725 8.96150919307362
-5.41070141358809 -5.06995930238203 -4.1488319830461 -6.84100117249922 -0.476821561293168 -2.02304615540938 -7.29415669007735 -5.09292568726973 -7.48543896241621 -11.6038109259172 -9.25019039674239 -4.17048039002852 -6.41348995728926 -0.157235761122269 -2.34734310670332 3.07111392454668 5.42249141172929 6.77611670927568 7.68373809294267
-5.32181008945812 -5.43767770420421 -5.46959146152843 -7.76898988376964 -1.19446214329113 -2.52370294224132 -8.19057115208019 -4.77720483433117 -7.98704942356456 -11.0198691714894 -8.53302796970714 -3.98391946445812 -5.93394693027843 -0.506363235820423 -2.67335351597179 2.46641126979481 5.40358034480702 6.46229044307362 6.80387846339833
-4.97641508795998 -4.61193411566994 -3.89212172248147 -6.5517858765342 -0.316951205513693 -1.71826880194924 -7.19884054877541 -3.82084982611916 -7.1207613251426 -10.4426340363242 -7.88201849677346 -3.07525961615822 -4.15805380561135 -1.87920897223733 -2.44893782355568 3.50722939751365 4.05197293541648 6.99726350090721 8.37358529350974
-5.91585497422652 -12.3114581541582 -9.46432070298629 -6.51215891404586 -0.380157037214801 -2.01200251145796 -9.27247194810347 -8.45319704575972 -6.72755579514937 -11.6000686125322 -9.45082811875777 -5.82056955857711 -6.38327364488082 -1.18817667527632 -4.41429476304488 1.7720703645186 3.32217832045121 4.05503793196245 6.96960683302446
-6.74945749803023 -11.1522742704912 -10.1280471281572 -6.41029276414351 -1.40390314622359 -1.71639742417769 -8.74792208238081 -8.69985498948531 -5.56882395310835 -10.1674758390947 -9.24232782884078 -4.86299624009566 -7.45632471604781 -2.47138514085249 -3.79386248155074 2.07617841200395 4.31771264509721 4.70027909712358 7.15375600294633
-4.01097441586581 -4.78553152951327 -4.58946944150058 -5.79447890194979 0.00906800356778348 -0.928155430880459 -7.28935194882479 -6.21265173825351 -4.95621443661776 -9.59278059872714 -10.23331786069 -5.63608313473788 -8.88613844784823 -4.12339545163241 -5.31307936581698 0.387699595364658 1.3003983410922 1.70177697268399 4.71234177676114
-4.22853997837413 -4.38182023655284 -5.33364823948253 -5.65104249607433 -0.17183641086925 -0.614861999858508 -6.62336496006359 -6.18676332126964 -6.4890532840382 -11.4883551944386 -12.0317721713673 -7.38375428806652 -9.25631478916515 -2.62351754795421 -3.7845626224171 1.45409628261219 2.67717977870594 2.85311361659657 6.07527586330067
-11.8476809501648 -7.52047147750854 -6.77432432174682 -8.49328031539917 -2.39018049240112 -2.88526525497436 -9.77826681137085 -8.87363424301147 -7.38106527328491 -12.2592066764832 -10.3842181205749 -5.43675413131714 -9.35044279098511 -2.87815275192261 -3.74937238693237 2.10110483169556 2.40837488174439 1.55711755752564 6.91000185012818
-7.20008576133035 -6.51037323691628 -8.42485726096414 -7.04873001792214 -1.57729828574441 -1.64874756552956 -7.68362152793191 -4.47828209616921 -7.8285361550071 -11.7552348396995 -10.8501445076682 -6.56398880698464 -7.44731819846414 -3.11790001609109 -2.37699425437234 2.94275748512961 2.21681105873801 0.762675163962623 6.2802227713845
-8.01031035509977 -5.70922583666715 -7.02027434435758 -8.89400595751676 -2.70183676806363 -4.68059271899137 -9.09649771777066 -5.32511633959684 -9.49941939440641 -12.393298331174 -10.6424629124728 -5.8268405827609 -7.58784979906949 -2.30144614306363 -0.958531561764804 3.76256924542514 3.31277733716098 0.971985634890469 6.51236897381869
-8.35578396537087 -6.61210873343728 -7.50579502799294 -9.29059460379861 -2.4672532341697 -4.50022175528786 -9.03105213858865 -6.09535267569802 -7.22989132621072 -12.1109071037986 -10.0070176384666 -4.99130299308083 -10.034130599282 -3.73785450675271 -3.02359822013161 2.40123889229514 1.04767749092796 -0.434217955849387 5.73829314491966
-8.64861697283658 -6.47954959002408 -7.33595484820279 -9.32263964739713 -3.61694735613736 -5.30521983233365 -9.697759810361 -7.00346392718228 -6.06705874529752 -11.530430022153 -11.6077005299655 -6.14479273882779 -10.7940828236667 -5.01749819842252 -4.92009944048795 0.97758465680209 -0.724165144833652 -2.03593081561002 4.5840480891141
-6.94828556234186 -4.01424740011042 -5.09277485067194 -7.78825138265436 -1.48014019185846 -2.18701122457331 -8.89393375570124 -6.26280162984675 -5.5315165346319 -10.7387080019171 -11.404536706751 -5.84214924032038 -10.7041983431036 -4.85602710897272 -4.90052173787897 1.29978420084173 -0.397962076013737 -1.86369655782526 4.50338317697699
-6.4037669355219 -3.38029510324651 -4.08674461191351 -7.16303855722601 -0.949402158910576 -2.43800765817815 -9.10442191904241 -7.26701766794378 -5.52722770517522 -10.9479182416742 -11.3231356794184 -5.97149307077581 -11.2380126172846 -5.42117530649358 -4.56173545664007 0.59056633169001 -0.379644697362725 -1.5530760938471 4.40401428396052
-7.27145696119829 -4.88239980177446 -2.11353040175004 -5.74671864943071 1.28287386460738 -1.37258077101274 -5.41986394362016 -2.47059750990434 -2.88312077955766 -7.63648152784868 -8.71414494947954 -3.51643872694536 -9.15622640089555 -3.88581395582719 -2.7638199372725 2.86597513719039 2.60033869309859 0.215443368391558 6.51627039475875
-6.46599016189575 -4.9681206703186 -2.06428728103638 -5.54997453689575 1.75190153121948 -0.970375156402589 -5.3717080116272 -2.15907678604126 -2.73825273513794 -7.71585664749146 -8.10006341934204 -2.94633493423462 -7.80178079605103 -3.24479494094849 -1.5361252784729 4.39325704574585 1.93976392745972 0.0230731010436998 6.75245370864868
-5.99690162485296 -4.56361495798284 -1.57393562143499 -4.76137267893011 2.19570053273981 -0.867533796483819 -5.79783546274358 -3.28618919199163 -4.13669311350042 -8.7890006238764 -9.77419959848577 -5.30764686411077 -8.89120590036566 -3.78736221140081 -2.99923049753362 2.95220077688044 1.81884468252009 3.15736091787165 7.40113056356257
-7.72392628409646 -5.01742718436501 -3.21285412528298 -4.94221852042458 1.34339740059593 -0.17545292594216 -3.98186848380349 -1.95000622489236 -3.15904782035134 -7.71870587088845 -8.44797299124978 -4.06377003409646 -9.6745717308738 -3.06240818717263 -3.27107784964821 2.74904086373069 1.59998919747093 0.239565155722879 6.59955718300559
[truncated: 3,810,396 more chars]
