# Supplementary material for: Conformational ensemble-dependent lipid recognition and segregation by prenylated intrinsically disordered regions in small GTPases
Source: Commun Biol. 2023 Nov 2;6:1111. doi: 10.1038/s42003-023-05487-6 (PMC10622456; doi:10.1038/s42003-023-05487-6)
Supplement: Supplementary file 7 — Supplementary Data 5 [file 42003_2023_5487_MOESM7_ESM.zip › Fig7/Rap1B_cluster2_insertion.txt]

-0.755661591616544 0.788470641049472 -1.27650891217318 -3.46992360028354 -5.36835156354037 -6.85143719586459 -7.12091313275424 -12.1833597269925 -13.1807828989896 -9.30174885663119 -7.27790890606967 -10.9611574259671 -10.741572007266 -3.03162632855502 -7.4515176859769 -1.29152546795932 -3.71922169598666 -2.37266789349643 6.01577986803922
-0.755661591616544 0.788470641049472 -1.27650891217318 -3.46992360028354 -5.36835156354037 -6.85143719586459 -7.12091313275424 -12.1833597269925 -13.1807828989896 -9.30174885663119 -7.27790890606967 -10.9611574259671 -10.741572007266 -3.03162632855502 -7.4515176859769 -1.29152546795932 -3.71922169598666 -2.37266789349643 6.01577986803922
0.184800659526477 -6.50958677638661 -6.66766783107411 -3.28968283046376 -3.98712583888661 -10.6919426571239 -9.32239767421376 -13.6534542690624 -9.78760763515126 -8.64821668971669 -3.31363722194325 0.781209503520618 -6.80839392055165 -0.435278381000867 -4.856300796162 1.21598390232433 0.169168030131946 3.05169633518566 13.3276858676564
-1.10236903103915 -7.74361773404208 -7.77008028897372 -4.30012102994052 -5.64326449307529 -12.4590622988614 -9.21136637600986 -13.9922234621915 -9.19085856350986 -9.30473109158603 -4.03630038174716 0.269428530606355 -6.21820231350986 0.119755068692292 -3.31844683560458 1.99644497958096 0.14905003634366 3.27557210055264 13.1043255719272
-1.13532925519076 -6.13043499859896 -9.47733021649447 -4.98411274823275 -5.30233097943393 -12.178530701724 -11.5897436228665 -13.7044725504788 -10.3734769907865 -5.76395321759311 -7.20934582623568 -1.40469456585971 -6.91102505597201 -1.43439389142123 -4.11389447125521 2.38397502032193 -0.199866303530605 2.05450724688443 11.6517367276278
-1.74202924208208 -6.15969090895219 -10.9970779939131 -6.02158360914751 -4.90595250563188 -12.6530018372969 -11.8986759705977 -12.4106751008467 -11.7182217164473 -7.00566106276079 -4.9916821046309 -0.409454397721724 -7.35651021437211 -1.43973737196489 -4.15140347914262 1.15929979844527 -0.949777655168013 2.79702944322066 12.8277749495073
-0.207466428930108 -5.58965522592718 -9.24553329294378 -5.31939918344671 -5.00844795053655 -8.04444915598089 -9.93246871774847 -13.7654555494135 -12.3298171216791 -7.39999038522894 -4.65433723276312 -0.0762332135980763 -7.02505142038519 -2.00076324289495 -6.09895164316351 -0.502565687352959 -2.28806526010687 1.66128700429743 12.0256983583624
-1.32677920948375 -5.528162800182 -10.4569252360951 -8.52985652576793 -5.26450618397106 -11.3766773570668 -14.1740120280873 -14.5420311320912 -12.9519852031361 -8.83785136829723 -5.33545383106578 -1.768641315807 -9.01923831592907 -2.57509883533825 -6.5578201640736 -0.994761310924183 -2.11659701954235 1.09091106761586 12.2838374744762
-1.53752900036898 -4.38222885998812 -9.12386513623324 -6.48164559277621 -6.30218888196078 -12.9464721766385 -11.5357551661405 -15.9336662379178 -11.8619670954618 -9.94363976391879 -4.48654557141391 -0.98240471753207 -8.45577813061801 -2.0867710200223 -6.4715480891141 -1.31119156750766 -1.99978638562289 1.72832106676969 12.1960468205539
-2.86313842426647 -4.35783790241588 -10.7021162379872 -7.9362776149403 -8.48248313557018 -13.2754232753407 -10.9862673152577 -15.4803640712391 -11.651699291576 -10.3597547877919 -5.2131445277821 -1.20557426105846 -7.96723960529674 -1.71212218891491 -6.39325355182995 -0.291959987987173 -1.77366469990124 1.38438392985951 12.5586063991893
-0.716169331290505 -2.63064572594383 -8.52361676476218 -12.6029357650063 -6.66555211327293 -13.5522002913735 -12.8837699630044 -15.9124564864419 -12.4632167556069 -9.16399762413718 -4.68233678124168 -0.748815510489724 -8.50152585289695 -2.21284672997215 -6.60868069908836 -1.12314793846824 -2.98770329735496 1.54077913977883 12.4225330612876
0.294255300001666 -0.523699717088178 -6.74174018339677 -11.306239084764 -5.70902915434404 -12.6051797433333 -11.144108728929 -15.1457986398177 -11.578658060594 -8.622136072679 -3.74257178740068 -0.906149820847943 -7.84513946013017 -1.97326178984208 -5.73305221037431 -1.07433028654619 -2.20478530363603 1.83016304536299 12.4921064810319
-2.05139377767389 -2.16297367269343 -7.76820209676569 -13.0106985872442 -7.67316082174128 -15.528345376795 -14.3328116243536 -18.4906523531133 -14.1401884859258 -12.713705331629 -7.42981746846979 -3.1730921571905 -10.6094019716436 -4.08708789998835 -9.67274311239069 -3.29874637777155 -3.82166889364069 -1.73821857625788 10.4002444440668
-5.98258753689853 -11.6100976076993 -11.7157780733976 -16.365298947421 -8.93253298672763 -16.3734166232022 -15.950015744296 -20.0694615450772 -17.2927395907315 -13.851871213046 -9.94006319912997 -5.01601954373447 -11.1989152041349 -5.17797442349521 -9.14547511014072 -4.800788601962 -4.45022173794833 -2.59904833706943 10.7806227597323
-5.74225371100686 -9.75290243842385 -14.5900224945762 -16.300727298043 -9.92387144782326 -15.8717836640098 -14.6061395905235 -19.272651126168 -15.6179994843223 -14.7592767975547 -9.73750059821389 -5.38266699530861 -10.8974718353965 -5.35785048224709 -8.45455115058205 -3.63371031501076 -3.69821112372658 -3.18897383429787 9.31988580010154
-6.60840385610407 -10.7558991258795 -15.005195314234 -17.9767910783941 -10.9153782671148 -18.5645520036871 -15.3431050127203 -20.2358738725836 -15.9787251299078 -15.7771908586675 -10.0276085680181 -6.75007217580622 -13.3502728288824 -5.93889396840876 -10.9719673937017 -5.71883552724665 -5.47033470327204 -4.02661102468317 7.8608325177973
-2.44097995758057 -5.43509387969971 -9.51549816131592 -11.8793230056763 -5.88179492950439 -12.1365976333618 -11.7971773147583 -16.4927358627319 -13.3282194137573 -14.0372648239136 -8.20108127593994 -4.16817951202393 -11.2878370285034 -5.02711200714111 -10.5951089859009 -6.2542200088501 -6.20268535614014 -3.38777637481689 7.89219665527344
-5.66320219039917 -9.54238500595093 -12.8970545768738 -12.2996787071228 -6.45832433700561 -9.9153956413269 -10.7145289421082 -14.8275813102722 -12.8334025382996 -9.65895071029663 -4.64817228317261 -3.65707960128784 -10.048467540741 -3.39952840805054 -6.91568937301636 -2.25976362228393 -3.92108144760132 -2.85112562179565 8.27844152450562
-2.75673607045954 -7.71944740468805 -10.5434315508062 -9.08368423635309 -3.6117375200445 -6.59967926198786 -9.8642895525152 -13.7556031053716 -14.386798173731 -9.79811599904841 -7.77654579335993 -6.08231476003473 -11.2520249193365 -5.55421951467341 -8.14674881154841 -4.17308357412165 -4.2490551775152 -3.78480842763727 8.50009509866888
-2.20102511319247 -7.96856699856845 -9.50861369046298 -9.29722605618564 -3.76552401455966 -6.98776636990634 -11.4527760592374 -14.4409886446866 -12.7698193636808 -11.8928490725431 -6.50136385830966 -6.80241785916415 -11.6311780062589 -4.69570361050692 -9.2662240115079 -4.62324343594638 -2.08758746060458 -3.18512926968661 8.66396130648526
-2.63858388553966 -8.96774648319591 -9.26012967716564 -8.77904866825451 -3.69034551273693 -6.53513692509044 -10.4593846667897 -13.2537114490162 -13.4741513599049 -10.792333351482 -6.79162763248791 -7.70589994083752 -12.0322797168385 -4.98368047367443 -9.66569875370373 -3.51458333622326 -1.81335233341564 -3.31129048954357 7.96345068324696
-1.55170705968683 -7.22599485570734 -7.8838756387884 -8.25428465062922 -2.28460195714777 -5.980671674555 -10.2896945779974 -13.6159637277777 -12.4456241434271 -10.5291469400579 -6.272663862055 -6.36024168187922 -11.5302150552923 -4.39691808873957 -8.81284216100519 -3.61411359960383 -2.08146551305597 -2.33408048803156 10.7124883825129
-3.60819520950317 -8.48647394180298 -7.22790231704712 -7.68720331192016 -2.77623262405395 -4.97711458206177 -10.3586663246155 -10.5642708778381 -12.0755127906799 -8.61137857437134 -6.44303598403931 -6.48360719680786 -11.271630191803 -3.72296800613403 -8.6604660987854 -2.89043893814087 -1.41334619522095 -1.91446199417114 10.61593542099
-0.145666105096989 -7.50442312413996 -10.7631797617132 -10.7270736520941 -5.01847074682062 -8.98994062597101 -7.76547239476984 -12.4478893106634 -9.18148039037531 -11.8575362985784 -6.72220991308039 -5.02833936864679 -9.5326995676214 -3.23700712377375 -8.1434345071966 -1.70916937047785 -0.882034284418278 -0.845287305658513 10.0666704351252
-2.41116910414262 -7.09050183729692 -9.95399480299516 -10.0843163056807 -4.64763646559282 -8.33700375990434 -8.01469998793169 -12.7153797669844 -10.8409882111983 -10.5402374787764 -4.34140019850297 -3.65636449293657 -9.19921689466997 -2.07259755568071 -9.07563405470415 -3.42680364088579 -0.798988394303755 -0.247785620255904 9.07074446244673
-3.17577571868896 -9.07049198150635 -9.55203647613525 -11.5106050491333 -5.0648157119751 -9.18491382598877 -8.88428707122803 -13.8113176345825 -11.3768140792847 -11.1657487869263 -5.07098217010498 -4.25112171173096 -10.018169593811 -3.33271617889404 -9.68145961761475 -3.98480434417725 -2.77597637176514 -1.63128299713135 8.52536373138428
-3.6446159882979 -7.71473393873735 -10.6909550233321 -11.5774334474043 -5.43836102919145 -9.55583844618364 -10.8586338563399 -15.1664074464278 -13.0301960511641 -12.4900959535079 -6.25212750868364 -6.14147458509965 -11.1969040437178 -3.9839771790938 -10.455365042253 -4.2209042115645 -2.81150327162309 -2.50618443922563 7.26687540574507
-1.27549509568648 -5.19345240159468 -8.67890505357222 -8.35870699449019 -2.48376230760054 -5.72211412949996 -7.18473772569136 -11.6889872984453 -9.01613001389937 -11.2471518950029 -5.6260180906816 -4.32461695237593 -9.84371904893355 -3.20188669724898 -8.03402857346968 -3.47994379563765 -3.31039957566695 -2.07337717576461 4.81929727034135
-3.49018884138627 -5.9588587327437 -8.37869286970659 -9.38901353315874 -3.20678925947709 -7.11355615095659 -7.51519990400834 -12.348245863481 -11.4739935441451 -9.96211076216264 -3.91303658918901 -4.18204331831499 -9.71670747236772 -3.33160806135698 -8.20317292646928 -3.99312234358354 -2.75136781172319 -1.93238282637163 5.22819399400191
-1.64009110710838 -8.60097329399802 -8.1506139495156 -9.00607507012107 -3.49832741997459 -6.51211373589256 -10.4717332579873 -13.5249177672646 -12.0662919738076 -11.0404588439248 -5.05510918877341 -5.48981110832908 -10.4661123015664 -3.75611893913963 -8.82083909294822 -4.83701340935447 -3.38052575371482 -2.2311975219033 5.07670099952004
-1.5007321097634 -6.63240401528098 -8.13541381142356 -9.34046332619407 -2.89570967934348 -7.33197753212669 -9.03336684487083 -13.5397850730202 -11.8646923758767 -10.5032707907937 -4.5863091208718 -4.41688506386497 -9.79871909401633 -3.08967177651145 -9.96362082741477 -4.7635723807595 -2.63094489357688 -1.59290854714133 6.22195561148904
-1.85813567421653 -8.50855109474876 -9.84381911537864 -10.965233299949 -4.3026909568093 -9.12267157814719 -9.63085982582786 -14.9818424918435 -12.3566784598611 -12.5608563163064 -6.30751845619895 -5.85263106606223 -11.3300785758279 -4.93536231301048 -10.5576367118142 -5.17672202370384 -5.29145285866477 -2.80480239174583 3.65673401572488
0.307164764404298 -7.21319808959961 -8.57970466613769 -9.96647872924805 -3.256201171875 -7.91826858520508 -10.7771114349365 -15.076456451416 -13.132048034668 -13.5882362365723 -7.47638168334961 -6.83155860900879 -10.707653427124 -5.23284378051758 -5.51021041870117 -0.141785049438475 -2.03912200927734 -1.66401138305664 7.38531742095947
-2.14949764771895 -7.44398464723067 -10.9596878485246 -11.2173000769182 -5.05999149842696 -9.48758854432539 -12.0914417700334 -15.3587509588762 -15.0877281622453 -13.8300720648332 -7.83819164796309 -4.38643040223555 -10.021920819716 -5.62278332276778 -7.94957508607344 -1.40943302674727 -2.69760479493575 -1.40732159181075 6.2967475457625
-1.49827372811057 -6.95239627144553 -10.0899943091653 -10.3332556464455 -4.92749583504417 -7.59345423958518 -14.1096304633401 -16.3796766974709 -13.8753851630471 -16.9457434394143 -12.2199019171975 -10.2768477179787 -7.64971530220725 -1.18618380806663 -5.8482569434426 1.59535420157693 1.80072605826638 1.17532551505349 10.9899922631004
-2.22743447910656 -9.69546350132335 -10.2151530612599 -11.9008868564259 -5.9214766849171 -8.36015924106945 -14.6009600986134 -18.0076564181935 -17.3075602878224 -19.1983989108693 -13.4636271823536 -13.2866481174122 -10.3655475009571 -3.71077569614757 -7.0793078769337 -0.688558899272572 0.000625289570201915 -1.19499620090831 11.6083475719799
-3.38967824415727 -10.0414097352461 -12.414239172502 -13.2476036591963 -6.54734540419145 -9.3533203645186 -12.233538870378 -16.8310692353682 -16.9117081208663 -12.2864067597823 -11.3292820496993 -12.7530891938643 -8.03615880446 -1.88812566237016 -7.32808614210649 -1.71152425245805 -2.88351941542192 1.78636621995406 10.8904883818193
-0.617719710956919 -6.44436651576649 -8.61173635829579 -8.8475418697704 -2.41256719936024 -4.1013260494579 -8.37648969997059 -10.879848540913 -11.060476363789 -6.57320028651844 -7.48679167140614 -5.65334707606922 -5.22903639186512 -0.463769973408091 -2.38755613673817 4.18784135471691 1.7028903354298 4.57806199680675 14.5938600886952
0.798250831257214 -6.57104619633068 -6.57947476993908 -6.88545354496349 -1.29543813358654 -2.39532598148693 -8.89996846805919 -11.0730813373219 -11.7798379291188 -9.48121770511974 -4.57233556400646 -5.40147527347911 -5.78044065128673 -0.616242729533802 -3.42188581119884 2.3008486400951 1.44350878108632 5.6030537258495 14.2175966869701
0.653367935527456 -6.70771795619618 -4.33171278346668 -4.2147064815868 -0.206333221088755 -1.41776090968739 -8.34321409572254 -11.2264080654491 -11.4122639309276 -10.7579422603954 -4.84646421779286 -4.67121893275868 -4.21017462123524 0.312114654887807 -3.77503401149403 1.07349961887707 2.50033372532238 5.7296647418629 13.7248286594044
0.772432899475099 -7.08179988861084 -7.76246585845947 -8.58402767181396 -1.24698390960693 -4.07715930938721 -9.23027935028076 -12.1277708053589 -13.7397207260132 -10.7091402053833 -7.29185428619385 -5.86581172943115 -6.00946750640869 -1.38554897308349 -3.08175601959228 3.37816295623779 1.93006191253662 4.71198043823242 12.7617488861084
0.19409073049372 -6.97152244394476 -7.45622741525823 -6.03951751535589 -0.715212934667413 -0.00708877390081142 -5.92477714365179 -7.73002158945257 -8.86525070017034 -7.50079070871526 -2.21941863840276 -3.72555457895452 -4.90377914255316 0.32972419912165 -3.74778663461858 1.80937660390681 1.89448440725153 4.87133873159235 14.9606145685369
-0.257578702406448 -7.12105831666426 -7.7989052252336 -6.57198795838789 -1.49735531373457 0.0495864434675752 -6.55085072083907 -8.13735279603438 -8.91601643128828 -6.3920391516252 -1.78695377870039 -4.04053959413008 -3.93126377625899 0.472462801499802 -3.20813068910078 2.62794223265215 1.68899836973711 5.05453410582109 14.0671516938643
-0.827437903664329 -9.47243645407937 -9.58301117636941 -8.01145889975808 -2.75758507468484 -2.39069702842019 -7.8296103737571 -10.6610961220481 -11.0318885109641 -8.9779429695823 -3.29651787497781 -5.33045532920144 -4.77986481406472 -0.15730622031472 -3.83180000998757 1.62438819191673 1.56104895851829 4.22527072212913 13.7911510207436
-1.5045485236428 -7.0846380927346 -11.2941755988381 -9.68452212593772 -3.6079306342385 -2.24566600105979 -8.50378176949241 -10.9932760932229 -10.9469313361428 -8.30154177925803 -3.30165431282737 -5.39301821968772 -5.50327632210471 -0.463386032798073 -4.2306341864846 2.03088429190896 1.06963970877907 4.49580815055154 12.6861286423423
-1.83964342637496 -6.8074950651689 -9.83594507737593 -8.74492067857222 -3.1793326811357 -1.97399706407027 -7.88883966966109 -10.7960071043535 -10.4153594450517 -8.23642916245894 -3.0383185820146 -4.93191904588179 -6.1147574858232 -0.582500405745073 -4.92466730637984 0.974493078751998 0.74256139235063 4.22971063093706 12.7676101251082
-2.78370449759743 -6.30731175162575 -10.3523404381492 -8.10297939994118 -2.93726513602517 -1.10907719352029 -7.01801464774392 -9.50876591422341 -10.3050019524314 -9.40593884207986 -3.69915364005349 -3.94768116690896 -5.33556339957497 -0.596921660683371 -4.92002651908181 1.9759409644387 0.712419769980691 4.0067665793679 12.3055551268838
-2.51030256964944 -5.50195219733498 -11.5039472840049 -8.063906695626 -3.24730208136819 -0.640034701607444 -5.97691633918069 -8.5999231598594 -8.87505057074807 -5.32139494635842 -1.75818159796975 -5.49941542365334 -5.20650198676369 -0.901764895699241 -4.77136137702248 1.1693639495156 0.1939115264199 4.23171231529929 14.1757325866006
-1.92155425331809 -4.83283583901145 -11.0284344413064 -9.13633696816184 -3.45462958595969 -1.19508330605247 -6.63409011147239 -6.02375762245872 -8.57633559487083 -5.3080002524636 -2.3499809958718 -8.15327231667258 -4.30022208473899 -0.330138848044655 -4.32297866127708 1.21838982321999 1.92973740317605 5.23985798575661 14.5292599938133
-1.17436817342585 -4.4575159853155 -10.8152277773077 -9.62347438985651 -3.44631412679499 -1.45763424093073 -7.71197727376764 -8.31327274495905 -9.52607944661921 -6.2979586427862 -2.43370845968073 -8.38093784505671 -5.09835270101374 -0.636055261438543 -3.83790424520319 1.6624905759638 2.02387401407415 5.31856319254095 14.0941669637507
-3.84583414251154 -6.17025888616389 -13.8127435510809 -12.1925309961492 -6.35498750860041 -4.21048105413264 -9.37710703069514 -8.88260019475764 -10.5053628748113 -6.50969446355646 -4.70952737981623 -9.12375200445002 -5.21851862127131 -1.28715837652033 -4.10456598455256 2.16456090753729 1.21771108453924 4.67533742731268 14.0365978414362
-3.30358920530839 -6.1378119988875 -12.6550410790877 -10.659267763658 -5.09420619444414 -2.27146373228593 -8.74404178099199 -9.64254222349687 -10.9956096215682 -7.45596728758379 -4.47124515013261 -8.64607654051347 -4.79497180418535 1.10368885560469 -3.01878962950273 2.65216602845625 3.49578537507491 6.39222206635909 14.0712739424272
-1.43197812167081 -6.55920590487393 -11.1750468167392 -10.9445284756747 -4.6644343289462 -1.84036053744229 -9.28866185274991 -9.61201848116788 -12.1059931668368 -10.2353819760409 -5.62213696566495 -7.52395810213956 -5.56995381441983 0.388578518954191 -2.63631047335538 3.17860804471103 4.53853712948886 6.73978053006259 16.0134883967313
-2.49837305762551 -7.15850069739602 -12.2608471176841 -11.7649612686851 -5.39546206214211 -3.1887207291343 -10.0381889603355 -10.0262375138023 -12.6839943192222 -10.0376987717368 -6.17731859900735 -7.71869662024758 -5.0784912369468 -0.649953868172386 -2.85781862952492 3.13543889305808 2.08761975548484 4.01300427696922 14.9677085616372
-1.77142258557407 -8.39711304577914 -11.7724678126248 -12.615437707034 -6.0664512720975 -4.57609291943637 -10.9318401423368 -10.9057285395536 -13.598592003909 -10.6563999262723 -7.6406814661893 -9.06435509595004 -6.06343193921176 -1.28675194653598 -3.6621601191434 1.74379042712125 1.15861014452847 3.35989264574918 13.6122720631686
-1.93595569783991 -8.2939230745489 -11.4708678072149 -12.0826002901251 -5.08192699605769 -4.03167217428034 -11.4513289278204 -12.2481009309942 -14.4505926912481 -12.6213614290411 -7.94069927388972 -8.35442989522761 -6.91724651510065 -1.41380565816706 -4.66707294637507 1.15692455118353 1.95287257974798 2.79058009927923 13.2312391454523
-1.56188785379583 -6.44100200479681 -10.8765450650995 -11.6837464505976 -5.23712169473821 -5.54864513223821 -12.5645104581659 -14.8584099942988 -14.3038102323359 -12.5419617826288 -6.71314632242376 -5.08110248392278 -6.52932559793646 -0.813114278966729 -5.59708034341985 -0.185093038732354 1.4239767854864 4.16603935415095 12.5381778543646
-1.48186329928311 -6.35401181307706 -12.5046370419589 -13.3886168393222 -6.07121876803311 -7.36692074862393 -13.8397963437167 -16.7265150937167 -15.7104132565585 -14.5275938901034 -8.48150090304288 -5.84051159945401 -6.11292866793546 -0.437357226285066 -4.58729962435635 1.50691576871005 1.34752818020907 3.60451002987948 12.3722908106717
-1.00604849728671 -4.46437674435702 -7.46681052121249 -11.0410197344693 -4.26580840024081 -9.04943114194003 -12.3261416521939 -16.8101599779996 -14.4821227160367 -13.3228591051969 -7.44250899228183 -4.29264098080722 -5.77383261593905 -0.0368578997525297 -5.16293555173007 0.389404002102939 1.81594246951017 4.12194699374112 13.7298967274753
-1.86814533580433 -7.85835491527211 -10.0186771046032 -12.9011729847301 -5.29273067821156 -11.3503764759411 -13.0545467029918 -17.2640613209118 -14.8141063343395 -13.9620364796032 -7.82226406444203 -4.49550663341175 -5.48180424083363 -0.278854716907848 -4.84997211803089 2.03260005604137 1.43451465259899 2.95519031177868 11.3881260265004
-1.04326416362415 -6.77830864299427 -3.42398239482533 -8.73743797649037 -5.67508674968373 -14.1750753055919 -12.0266435276378 -15.8398702274669 -14.4643705021251 -13.964095843922 -8.30566383708607 -3.6737077366222 -5.44012047160755 -3.09684730876576 -6.03042198527943 0.47135375629772 0.0133421291004545 -0.475955737720835 9.73302005421032
-0.513962780345569 -7.62242225300182 -4.60345748554576 -10.9702253688465 -9.33462623249401 -17.1527853358876 -12.9981184352528 -16.9421186793934 -13.3158903468739 -14.6880598415028 -9.47433570515026 -6.72169211994518 -6.17254165302623 -3.19357017170299 -5.2750788081776 1.30842491496693 0.0467595707286499 -0.605004345286975 9.1887769352306
-1.26536671031605 -8.07406345714222 -2.84886280406605 -10.1441241871227 -5.39014927257191 -11.3868838917125 -12.4807349811901 -16.9488231312145 -12.1659328113903 -12.4013072620739 -7.598546184193 -2.40742412913929 -5.08906666148793 -2.58399502147328 -5.24061123241078 0.413708530772816 0.263140522349964 2.58934863697399 10.5950535167347
-3.2590688532049 -10.22531450445 -5.49883402044123 -13.0665906732733 -8.46466959173029 -14.5193075006658 -14.4106229608709 -18.6786016290838 -13.7853483026678 -13.7103666132147 -10.1273359125311 -4.74811113530939 -6.74415147954767 -3.26393259221857 -6.09241998845881 -0.0624021356756046 -1.02478540593928 0.614679926091974 8.96426545923406
-1.82708426388827 -5.96530600461093 -10.2780501452359 -14.0290248003873 -15.5012614336881 -20.3574702349576 -13.3618342486295 -15.9335887041959 -10.2413947192105 -8.58273955258456 -7.38523550900546 -2.52406760129062 -1.93656416806308 -4.97107382687656 -3.37034102353183 2.22252205935391 1.35474328127774 2.20190934267911 11.7642257603732
-1.26517745798284 -4.96606132333929 -9.85021468942816 -13.5184428388422 -14.4003741437739 -18.1532656843012 -16.0057208234614 -19.2464282209223 -14.2757479841059 -12.4815070325678 -8.24729034250433 -2.80421706979925 -4.52617523019964 -5.45737525766546 -2.81514045541937 2.79523590261286 -0.42387267893011 1.20082977468317 9.98781517202204
-2.44313316345215 -7.13599853515625 -12.5875881195068 -13.496683883667 -15.4519412994385 -17.4580677032471 -16.7612064361572 -20.7814777374268 -17.3504589080811 -14.8090503692627 -10.1556270599365 -6.82587699890137 -5.1198127746582 -5.96022872924805 -2.73438720703125 3.25179214477539 0.123894882202148 2.83191604614258 9.88135356903076
-1.49619867151434 -4.14449502771551 -11.2044201070612 -12.046472566778 -14.4353008443659 -14.1822910482233 -16.8118152791804 -20.1235218221491 -16.9055576497858 -15.7744121724909 -10.0298004323786 -7.72990800684149 -3.88707353418524 -7.61352731531317 -4.02945520227606 1.27850912267511 -1.11257173364813 0.464050275629216 8.45104120427912
-1.8746190331199 -5.92841198661111 -10.4836011193015 -11.3965821526267 -15.5945916435935 -17.3734574578025 -12.3358407280662 -15.0418572685935 -9.72712757804177 -11.0904107353904 -8.84076359488747 -5.32019093253396 -3.94022991874001 -1.95365574576638 -0.502394225380637 4.79024836800315 2.40243098519065 3.77947852394798 12.9775237777016
-0.837550726803865 -4.74370917406949 -9.53091391650113 -10.1466365727511 -13.3831268223849 -14.0245033177462 -11.5100513371554 -15.5842796238986 -10.6660781773654 -12.4120994481173 -9.90106352892789 -4.75585135546597 -5.48318442431363 -2.51569518175992 -2.45328864184293 3.0364593592557 2.76992264660922 4.97151223095981 15.7602147189054
-2.49320756738836 -4.33789979761297 -10.1458965474909 -13.1522613698786 -13.7347809011286 -15.8224350148981 -17.757276170904 -18.1796089345759 -13.7016884023493 -13.9309478933161 -7.94088136499578 -5.34220086877996 -5.00601732080633 -3.65915071314031 -5.22302209680731 0.175503141229804 1.30152357274836 3.11212385351008 13.2346805399114
-3.03408476222645 -6.38370176662098 -10.4254440914501 -15.084873641621 -14.3981022487987 -19.346779311787 -17.0790333401073 -21.359775985371 -16.7988323818554 -14.7485241543163 -10.4909004818309 -5.56735845912587 -4.89092489589344 -5.73409315456044 -5.05085417140614 -0.146454299579968 0.939511810649524 2.70255235325206 13.9386997569691
-2.71337673013861 -5.95505878275091 -9.1141621763056 -14.9703671628779 -13.0304944211786 -18.3773877317255 -17.1894070798701 -20.1469380552118 -14.5101582700556 -13.2725560361689 -9.50496265237982 -4.78742191141302 -6.12372180765325 -3.56132861917669 -3.42631694620306 1.77980640584772 3.15551784688776 4.29282882863825 14.3980653589422
-1.47845165946267 -6.12170880057595 -9.834277083657 -12.2306203148582 -13.5025338433006 -18.2214822075584 -13.7978524468162 -17.7509812615134 -12.5213174126365 -12.4590653679588 -9.03587239005349 -4.29300396659157 -3.58521549918435 -2.36513226249001 -3.86668675162575 1.66074855110862 4.1796971061013 5.55461890480735 14.9487562873147
-2.02267239310525 -7.9404580376365 -10.4833867333152 -13.5113789818504 -14.8568265221336 -16.9919965050437 -15.766528823159 -19.7918317101218 -15.3481175682761 -14.5169064781883 -9.3148362419822 -5.04877636649392 -6.47862026908181 -5.90190861441872 -6.73127529837868 -0.180907943032004 2.19001033089378 1.9779989936135 13.9944489218972
-0.983116869492964 -5.54801059202714 -9.7604568047957 -11.9340980096297 -14.6999003930525 -15.0512530847029 -13.9741313500838 -18.4190127892928 -12.3398463769393 -13.5720088525252 -8.89858127073808 -4.72081447081132 -6.46399951414628 -5.35841632322832 -5.81931186155839 0.60620045228438 2.98442387147383 2.35252117677168 13.3693444685502
-3.18828300129283 -6.54273513447155 -4.6620302547108 -10.7848196376454 -7.21231177936901 -12.2543840755116 -14.6871805537831 -19.3024683345448 -18.1939058650624 -14.8336916316639 -10.366400753368 -12.8653383601796 -8.73674491535533 -4.47656539570201 -5.67191032062877 0.271662677418103 1.81537720073353 5.52323910106312 11.6629008900036
-2.13728289170699 -6.70670275254683 -6.90450624986129 -14.1947474913164 -8.15521578355269 -13.8877749876543 -16.8698535399003 -18.9030299620195 -17.9988513426347 -14.4848781065507 -9.84629015489058 -10.1015754179521 -8.99994806809859 -4.6046386198564 -6.38231424851851 0.0394081635908634 1.46344800428911 2.37851758436723 12.2826528115706
-2.2494966506958 -5.7271577835083 -5.76033992767334 -12.1664716720581 -7.00949687957764 -13.3209077835083 -15.4188005447388 -17.6048204421997 -16.510959815979 -14.2033617019653 -8.776491355896 -6.73392314910889 -7.14472217559814 -3.17614192962646 -5.5041467666626 0.468721199035645 2.61906986236572 4.1137378692627 12.7552297592163
-1.11424541473389 -4.43649196624756 -7.08334636688232 -12.6177663803101 -8.14651203155518 -13.9702482223511 -15.8851003646851 -19.1201620101929 -17.1346502304077 -14.0233106613159 -8.72650051116943 -6.62699604034424 -7.20996379852295 -3.21613216400146 -5.83644962310791 0.141858100891113 0.592703819274902 3.1681489944458 12.0871334075928
-1.75907776572488 -5.23117706992409 -7.3591887734153 -13.9563090584495 -11.1186244271018 -18.1640689156272 -14.4838549874046 -19.3578784249046 -16.2168032906272 -14.6836268685081 -8.80746338584206 -7.71182320334695 -6.41079209067605 -3.39378807761452 -5.28032181479714 0.496094963767312 0.502053520896219 2.64620520851829 11.6683113791726
-2.00030702244152 -8.45961373936046 -8.66172021519054 -15.248741089214 -13.9362296451222 -18.8952063907277 -17.6339835513722 -21.7249106753956 -17.7270392764698 -15.897666870464 -11.3968543399464 -8.55406373630871 -7.07313912998546 -3.86674111973156 -5.53462213169445 -0.406301437724721 1.33106809962879 2.02919393886219 10.8211269985546
-1.04910739551891 -5.64354785572399 -7.98168834339489 -14.4683140147816 -11.8091553081166 -15.2327602733265 -18.2211941112172 -19.4650181163441 -17.9263027537953 -14.1747120250355 -9.80860026966442 -11.0483539928089 -7.38471683155407 -3.11149104725231 -4.49191173206676 0.881236232410778 2.89548031200062 3.39603535045277 12.4176546703685
1.3130182613026 -3.44244247783314 -6.65218216289173 -10.0630632053722 -10.7935891758312 -11.6826863895763 -13.9465585361827 -18.648150027882 -16.053423465382 -14.492876590382 -8.79195457805287 -8.28919464458119 -5.59813362468373 -1.70818954814564 -3.10204559672962 1.97995322834362 4.0324949611317 6.05947059284557 14.2311367381703
-0.154527378082275 -2.83981103897095 -9.16882104873657 -11.1365925788879 -14.3719613075256 -14.0560662269592 -14.3553483009338 -19.0994812965393 -15.2410828590393 -14.5246178627014 -8.98629922866821 -6.58691568374634 -5.8602292060852 -1.12862939834595 -3.1757924079895 2.63991193771362 4.04802160263062 5.66069822311401 14.7350633621216
4.93142317858609 0.103916159543125 -4.54472161206332 -6.21124268445102 -0.821277627077968 -5.61416245373812 -9.82741928967562 -12.0333843317899 -9.58053780469027 -12.1884117213162 -6.05239106091586 -7.24456025036898 -3.07704735669223 2.16523741808805 -3.4432277766141 0.338384619626133 5.37339114275846 2.37808608141813 12.0698742779818
4.95820252678611 0.716514752127907 -4.3506124756553 -7.50543959357522 -1.23449881293557 -8.93366797187112 -9.58393271186135 -14.2426012299278 -11.0331724426963 -12.4755609772422 -6.93592627265237 -5.71684248664162 -1.99185354926369 4.03712003014304 -3.09972174384377 1.5514985778115 6.12165086052634 3.02447907707908 12.652468846061
5.56964377489957 0.522477904233064 -4.47198506268588 -5.52910443219272 -0.489137848940764 -6.01172657879916 -10.2349016276273 -14.4445955363187 -11.9483682719144 -11.4932748881253 -5.47360058697787 -5.09000225934115 -2.24163075360385 3.96372202959927 -3.68126507672397 -0.755411347475921 5.42934874621304 2.78491190997037 12.5430887135592
5.74319630536166 -0.0133211049166597 -4.92964190569791 -4.97341937151822 1.9296987620267 -4.30241221514615 -6.95235461321744 -11.3739053639499 -9.66359728899869 -11.2406122120944 -4.81238192644986 -5.89205950823697 -2.13936060992154 3.94873886975375 -3.27244204607877 -0.540868941220371 4.98515778454867 3.33888607892123 12.4168632594022
4.74092399423773 -0.560255891626532 -5.45902717763727 -6.04941261464899 0.28919898813421 -6.83689964467829 -8.36574447805231 -12.9379986589605 -11.8124321764166 -9.42544639760798 -5.58563697988337 -8.97306526357477 -2.49207771474665 3.28156768625433 -3.55036247426813 0.963835828954522 5.10625087564642 2.68695747202093 10.622329824621
1.59096215854992 -3.25697637904774 -3.168113006245 -10.1262409817089 -4.08221746791493 -11.7067272793163 -11.8889000545848 -15.3482601772655 -12.3925411831249 -8.2664024959911 -5.27400900233875 -4.13590551723133 1.46618531833996 3.49732469211925 -2.44917417873036 2.0623385776173 6.37379621158947 4.10837529789318 11.780083881725
2.0614447073503 -1.9274468942122 -3.5274396462874 -9.44009643034502 -6.07968192534013 -12.4449201150374 -11.5811448617415 -16.4250722451644 -11.9020944161849 -13.1326261086897 -7.14430861906572 -5.43283133940263 0.334454961256547 3.34375137849288 -3.48803954557939 1.45189804597334 5.69081253571944 3.24837441010909 11.6128363089128
4.97808041139082 1.14270653291182 -1.39831672148271 -6.95868621305986 -1.23845992521806 -8.17162833647295 -9.41850219206377 -14.1331666512923 -14.350333551927 -10.5574315591292 -7.25376449064775 -10.0620492501692 -3.79511962370439 2.27544273896651 -5.60518012480302 -1.11883101896806 3.86105217500166 1.42215218110518 9.33107819123702
5.11696265827526 1.58300994526256 -2.93176628459583 -8.50808311809193 -3.46227814067494 -7.98185325969349 -11.4446466099132 -15.4101655613292 -12.8946168552745 -10.9124868046154 -5.29230858195912 -8.23574615825306 -2.70419098247181 3.18288444172252 -4.31072021831165 0.66000007282604 5.04516242634167 2.60422538410534 10.5415642131459
4.3734076760032 0.758998229286888 -3.47219912789085 -8.49138514778831 -3.19847361824729 -7.80708949349143 -11.8489577033303 -15.1943804480813 -13.1124064185403 -10.2653357245705 -5.65055529854514 -8.68531672737815 -3.36915271065452 2.47870953299783 -4.95383517525413 0.337889983437279 4.79546387412331 2.40941937186501 10.5765488884666
4.43336315155029 0.45904369354248 -2.45882778167725 -7.3612325668335 -2.48757343292236 -7.02806262969971 -11.0610940933228 -13.9853895187378 -11.9223707199097 -8.25494937896729 -3.65659122467041 -6.58024578094482 -3.84724788665772 2.78794116973877 -4.5373743057251 -0.522208976745606 4.9448205947876 2.29986782073975 10.1781885147095
3.05774568210949 -1.81797148097645 -3.03470541347157 -9.40012670863758 -3.19005514491688 -12.2139294277538 -13.6885864864696 -12.8878243099559 -12.3113052975048 -9.95651365626942 -4.62679029811512 -7.48700834621082 -2.08360601771961 3.7840239871632 -2.03938604701649 2.86669610630382 5.95962022434582 4.34489987980236 10.8346145022999
0.878764256564054 -3.29506196108731 -5.58699883547696 -12.1778267773715 -6.89661873904141 -14.6792935284701 -13.2628468426791 -18.1374958905307 -14.9365834149447 -11.4966725262729 -7.48634614077481 -9.30234803286466 -2.14791192141446 1.44506178769198 -4.06000794497403 -0.12153710451993 3.25894461545077 2.24832259091464 12.6639281359586
1.69006576538086 -2.91696510314942 -5.37913284301758 -11.5876689910889 -5.54002914428711 -13.3029933929443 -14.1337467193604 -15.9279094696045 -13.5968090057373 -10.3178020477295 -5.69275436401367 -7.4214282989502 -0.358666992187501 2.39138641357422 -3.97314414978027 0.851421737670897 4.24321594238281 2.32071914672851 11.203108215332
0.780445298281585 -3.75869349566373 -5.38780192461881 -11.7834203633395 -5.31674365130338 -13.2593191060153 -13.4015539082614 -15.8538930806247 -14.2138173970309 -11.1575563344088 -6.76409129229459 -8.23668841448697 -1.56252268877896 0.875156601992522 -3.62313632098111 -0.497148314389314 1.91718693646518 3.30844136151401 13.4094941225919
0.807193990187212 -4.83621955351396 -4.73175979094072 -11.7421815438704 -4.91327834562822 -12.5305783791976 -12.2582929177718 -16.6873319192366 -14.7570188088851 -9.58479094938798 -7.28918242888017 -6.36297393278642 -2.15147567228837 -0.0626866860823192 -5.41708541349931 -0.60391974882646 1.26850151582198 2.71127914948897 12.5214502768083
0.123886030370539 0.977840345556086 -5.72100647146052 0.288831632787531 -7.1443920915777 -0.576694566553289 -6.21193512136286 -4.89554413015192 -7.71096618825739 -5.50676735097712 -7.21537216359919 -6.86081131154841 -5.47149284536188 -0.981296617334539 -5.82490356618708 -2.41961105520075 -0.170179445093328 0.662065427953547 10.4364690000361
-0.321019883589312 -0.112962480024859 -7.39386152787642 -0.751834626631304 -7.66774916215376 -1.1367452101274 -6.25634741349654 -2.5991418318315 -6.71152090592818 -5.10997366471724 -5.18340086503462 -7.18379950089888 -6.67833876176314 -0.528760667280718 -5.75212454362349 -1.3166596846147 0.892727140946821 0.991468672318891 10.9099390550093
-1.63504614396529 -3.34711660905318 -9.9279576735063 -4.89228643937544 -10.7504731611772 -5.59005941911177 -12.5273858503862 -9.83738531632857 -13.8722306685014 -12.9365998701616 -9.52345480485396 -11.3530675367876 -5.24416365189986 -0.963018556074662 -4.70255865617232 -2.60586943192915 -0.478872437910599 1.40209374861284 9.82597241835161
-1.14092212156816 -5.16674952940507 -10.5969501061873 -4.4183669610457 -11.4354911370711 -4.12489657835527 -10.2131286187605 -6.52092509703203 -9.87593799070878 -8.69123225645586 -6.51567225889726 -8.98028331236406 -7.62662654356523 -3.17333751158281 -7.02243190245195 -2.28806643919511 -1.97027926878496 0.0603126959367231 8.18248886628584
-2.38099394711581 -3.38696585568515 -9.07484923276034 -3.23431502255526 -8.48773108395663 -5.65171919735995 -10.0706511584195 -9.13086043271151 -10.5738802996549 -8.39160643490878 -5.06540022763339 -7.63836584958163 -6.8848296252164 -1.1434794512662 -6.23512564572421 -2.08118163022128 0.114731684598055 0.829079523953524 8.78317154971036
2.23392643495039 5.90193523927168 -0.922985415025192 0.921695371107621 -2.34853778318925 -0.4739821954207 -6.40947566465898 -8.17909274534746 -8.05310283140703 -9.92511592344804 -4.10155520872636 -3.37385592894121 -7.52912173704668 -1.45312152342363 -2.45557818846269 4.29548611207442 1.48290028138594 1.70985950990157 12.213320870833
2.73609435341575 6.45227896950461 -1.01999581076882 1.67585456154563 -1.09756386496804 0.445361016013404 -5.69966805197976 -8.15604317405007 -9.77762520530007 -7.39078629233621 -3.04558098532937 -2.31106865622781 -7.91237747885964 -1.47928154685281 -3.6616774819114 3.28084456703879 0.709429619529029 1.81951987526633 13.416647789695
2.16238138892434 6.6378080628135 0.119260051033713 2.96097681739113 1.1225960037925 0.545060374520041 -4.38685681603172 -7.53052785179832 -6.82580067894676 -7.9585578658364 -2.12872769615867 -0.832442066886209 -6.39645077965476 -0.618500492789529 -2.2195556380532 4.47249243476174 1.68721316077492 3.13241694190285 13.8151986382224
2.57148296182806 5.82318240945989 -0.374140435999092 2.99725848978216 2.18526393716985 2.33253223245794 -2.87921016866511 -5.86131923848933 -4.7974516695196 -8.93258541280573 -4.90762775594538 -2.68094127828425 -8.31642788106745 -2.80725544149226 -4.21704738790339 1.94236118143255 0.228032415563408 -1.26878612691706 10.6800683194941
7.27943690906871 7.22767909656871 0.142882191051136 -0.929516948353161 -0.0880633961070671 2.077235065807 -5.04777447093617 -7.93011967052113 -5.77104107249867 -8.26103512157093 -3.35767284740101 1.24516566883434 -3.96873012889515 2.65453609119762 0.371933781016956 6.65297492634166 5.9272631038319 5.2421406139027 11.6310051311146
4.15928948142312 3.17645180442117 -3.88582694313743 -5.83696639321067 -0.44387328407981 -9.06361090920188 -8.31743323586204 -10.0716656424782 -3.9568356253884 -7.3528374411843 -2.40069091103294 -1.41388213417747 -4.09694182656028 1.80958092429421 2.25752747275613 7.05891049124978 6.09806835868142 4.0531741402366 12.3544145844199
3.34020138653842 3.25476742657748 -3.44564055529508 -4.06645583239469 1.6582164851102 -4.23904990282926 -7.77347563830289 -9.5822734746066 -6.5304107579318 -8.89787863818082 -3.33146285143766 -2.98953055468473 -6.30987929430875 -0.797790518673985 1.33934975537387 6.75643254193393 2.73504258069125 2.65682221325961 12.9742612925443
4.5161134373058 3.89496055949818 -3.32799323688854 -4.43712218891491 -0.00249274860728832 -3.87820037495006 -7.81589301716198 -11.387103878368 -5.99995978962291 -9.40422996174205 -6.17408164631237 -3.16208442341198 -6.37052138935436 0.104599155079235 1.23421684611927 5.97323719371449 2.92870155681263 3.42977539409291 12.4664718281139
7.22072771245783 5.61508825475519 -1.2307130986994 -1.84760305231268 1.9268911188299 -2.59086629694158 -5.20081540888006 -8.7803728277033 -4.26197645013983 -7.82566854303533 -3.12441846674139 -0.340746133977717 -5.22334310358221 -0.106388300115412 0.750116140192205 5.46065118963068 3.89971235448664 3.33110979253595 13.451555520838
5.82941291115501 4.44248721382835 -2.46370461203835 -2.34370377280495 2.2303204276345 -2.04355766989968 -4.97118523337624 -9.55987503745339 -6.76015999533913 -7.42719605185769 -1.67967369773171 -1.00397827842019 -5.76851036765359 0.115074608542702 0.666794274070046 5.35280082009055 3.53943297646262 2.50159499428489 13.6820730902932
5.53923856561834 5.22309839075262 -1.52347028905695 -1.30537260228937 3.36710511987859 -0.436985379999335 -4.62051428014582 -7.5989879434759 -5.63037145788019 -7.04785192663019 -1.20205534154719 -0.106726056879218 -5.72353208715266 -0.514231092279609 0.563014620000665 5.5707126790827 2.7182727987116 4.95843946283514 12.229302519018
6.67627274773337 6.52722489617087 -0.190894725105981 -0.853520991585473 3.24048459313132 0.851766941764136 -3.61806833960793 -8.02267992713235 -6.04570734717629 -6.55354273535989 -1.30287325598977 -1.11675036170266 -5.52460634925149 -0.435008647225121 0.878912327506324 5.72674691460349 3.10537946007468 4.20940339348533 12.8446139075539
6.57662604938854 5.25967239033092 -1.85580898631703 -3.07052303660999 2.61374210010876 -2.96951938975941 -5.09576679576527 -9.6386096607555 -6.10249210704457 -8.63135601390492 -2.71665455211292 -0.286764873157846 -5.38408161510121 0.119652973521841 1.50389026295055 6.28103850971569 3.17853091846813 4.49158309589733 13.2609159816395
5.75919028195468 4.76048251065341 -2.06529549685391 -3.79407624331387 1.75356741818515 -4.1268647107211 -5.14494446841153 -9.95136956301602 -6.52704552737149 -7.21613434878262 -1.21166352358731 -0.0664112958041088 -4.77656678286466 0.447462758150969 1.7543665972623 6.66153021725741 4.1562916842374 3.89927073392001 11.7735998240384
6.90053050301292 6.67115561745383 -0.0373299858786851 -0.730002715370873 4.69927756569602 1.17345874092796 -3.52705891349099 -7.59841664054177 -6.9657338402488 -8.85130436637185 -3.35976345755837 -3.45678265311501 -5.40915043570779 -0.88916714408181 0.117754624106666 5.54766528389671 2.11160342476585 3.98440615914085 11.595107720115
7.51621791666204 6.65503761118109 -0.151113778894597 -1.08879497701471 4.36776897257025 1.11733791177923 -4.13043049032038 -7.82372501546686 -7.95996692830866 -7.3870642488653 -2.35590007955378 -4.46928432637995 -5.70765712911432 -0.630134851282293 0.279908865148371 5.45597717111761 2.87204524820501 2.92546054666693 11.7053739721125
7.49411037618464 7.22230461294001 0.264211923425847 -1.08285495584661 4.36186245137995 0.471554071252996 -4.93683597391302 -5.99285098856146 -4.83827564066107 -5.01998111551458 0.421400338953191 -0.955754965001887 -4.65047427957708 0.688976556604558 0.768999368494207 5.85012081319636 4.45563915426081 5.18174579793757 11.3213236635382
7.62316404689442 7.31731497157704 0.310426581989635 -0.0819283832203261 5.53907572139393 1.06240640987049 -2.87468541752208 -6.44269956241954 -5.00093282352794 -6.8237363208424 -1.17222798954357 -1.03587926517833 -4.56803334843029 1.57723986018788 1.3528994213451 6.41968809474598 4.51440130580555 4.07477938045155 11.2644308697094
7.44356583681974 7.72059392062101 0.782534113797276 0.0194249066439554 5.071011057767 0.295448771390049 -2.53414870175448 -7.06538344296542 -4.93826819333163 -7.1117224779996 -1.35116339596835 0.0223603161898538 -4.66108084591952 1.5388073834506 0.731407633694737 6.1487698468295 5.43340729800138 4.55577992525968 11.2505049618808
6.56724092310125 6.82581350153143 0.767721384221858 0.960048883611506 5.63511869257147 1.59173032587225 -2.81074121648615 -6.59473016912287 -3.31913355047053 -5.81436327153986 0.0262548620050609 1.02427884882147 -3.62795618230646 1.78440305536444 0.667829721624202 5.86495515649969 4.84712430780584 7.69893571680242 12.3583132917231
6.17774731029164 6.63601547588001 0.171488345753062 0.506832660328257 4.95808082927357 1.0155721317638 -3.43275588642467 -7.15451377521862 -6.41297095905651 -7.35988563190807 -1.44970840107311 -0.195167003978383 -4.97106689106334 0.910078586231577 -0.867247997630727 4.72024208415638 3.49249893535267 5.74893909801136 12.6395111690868
7.17992978529497 6.87879376844926 0.230875067277388 -0.0625438169999555 5.1205473466353 0.516651205583052 -3.08887095017867 -7.37013811631636 -4.73027796311812 -7.62686342759566 -2.7910098509355 -0.819026895002885 -5.04121584458785 1.3259335084395 1.63351827101274 7.06079869703813 4.39221578077836 6.67798047499223 12.892386488481
7.01815732609142 6.27462133060802 -0.379959739338268 -1.90866152156483 2.85106404911388 -1.47408739436757 -4.9032885204662 -8.89588037837635 -7.5918757091869 -9.3836294781078 -4.11798158992421 -1.95310083736073 -6.58399072993885 0.622536980022083 -1.29147020686757 3.69645818363536 3.16488965641368 4.26174672733654 11.8886373866688
4.79498643008145 5.07755345431241 -1.53681212338534 -3.22031432065097 3.11239403811368 -1.30076247128573 -4.60057478818026 -8.42876082333651 -7.06690817746249 -7.82502394589511 -2.06218176755038 -1.32236510190097 -5.57556944760409 1.75919884768399 -0.750070866671475 4.2708365353671 4.17794770327481 4.63889092532071 12.5541364583102
6.27158497030085 5.82524822408503 -0.629428404027767 -3.21319343393499 2.86636589223688 -1.8868594343012 -6.28948356455023 -9.49187042062933 -6.82086707895452 -8.05864288156683 -2.30207206552679 -0.548886793309993 -4.48475028818304 2.18195007497614 -0.0179190809076495 5.09915302450007 4.32518051320856 4.78020141774958 12.9638643091375
6.21000475449996 5.76356596513228 -0.915717176957564 -2.27282243208452 2.7155007795854 -1.61114983992143 -4.49984841780229 -9.2434721513228 -6.99398904280229 -8.96774964766069 -4.27264504866167 -0.472516111894087 -5.41034989790483 1.92367453141646 -0.573754362626509 4.80512136979537 3.90357298417525 5.18801397843794 13.8992189840837
4.6211480140686 4.54973020553589 -1.65122137069702 -1.47047719955444 3.77922239303589 -1.04881010055542 -5.33132467269898 -7.7934084892273 -6.77982625961304 -8.87731466293335 -2.74509916305542 -1.00284490585327 -5.31356344223023 0.97938241958618 0.0175370216369615 5.28511991500854 5.72176637649536 4.95673837661743 12.5576461791992
5.89474631222811 5.13968134793368 -1.59244011965665 -1.1133809002963 3.49989081296054 0.267301091280849 -4.85755776492032 -8.5213284405795 -6.37550973025235 -7.05005120364103 -1.95325516787442 -3.52897309389981 -6.63373803225431 -0.819752207669346 -0.213432780179112 4.96292258175936 2.79100371274081 3.64888335141269 11.179775723544
5.87667071602561 5.76428210518577 -1.00774014212869 -0.795181395790795 4.2299994208596 1.02446353218772 -2.81050312735818 -7.51145374991677 -7.51177227713845 -8.15926945426247 -2.49020970084451 -2.66193211295388 -5.59748661734841 0.0571688391945564 0.465938446738502 5.83502185127952 3.05601680062034 5.32915961525657 11.5240038611672
4.68917423595082 4.42765575755726 -1.85306590687145 -1.16066592823375 3.50950390208851 0.665511668812144 -4.03065150867809 -8.08182757984508 -6.54604190479625 -8.74870151172985 -3.40835422169079 -2.73967593799938 -7.02417796741832 -0.51090282093395 -0.752773701060903 4.43836456645619 2.73869663585316 3.53775459636341 11.0752483021129
6.06226042834195 5.91970137682828 0.0267122181979076 -1.43808003338901 3.93882254687222 -0.654434403506194 -3.5278417673978 -7.92056675824252 -6.68210049542514 -7.92774983319369 -2.22945423993198 -0.158872803774749 -4.86334057721225 1.44679240313443 0.927867689999665 6.30289153185758 4.86017493334683 5.78837184039029 12.4400384816256
5.76109576658769 5.21100783781572 -1.5516998724504 -3.08376049561934 2.36960864500566 -3.24896359010176 -5.37304424806075 -9.9647629217668 -6.33273815675215 -9.49941563172774 -4.43027233643965 -1.15018391175704 -4.858945126967 0.894314531846479 0.900522951646284 6.4748065514998 4.71432853178544 4.5478103204207 12.8381888909773
5.80379670750011 4.97671025883068 -1.69863611568104 -4.19047075618397 2.33143705021251 -3.56255251277577 -5.29951769221913 -9.77285105098377 -7.7506476055492 -8.6226072918285 -2.66085535396229 -1.59785562862049 -5.02393442500721 1.39688008915294 0.660155235637319 6.52685159336437 4.57213777195324 4.27824967991222 12.9583768237721
6.48416457609697 6.16290412382646 -0.913771291212601 -2.09906448884444 3.55239043669267 -1.1370321707292 -3.99491180940108 -8.15018715424971 -7.00452866120772 -8.09247269196944 -1.97406448884444 -1.14433540864424 -5.47243561311202 1.78076682524248 0.135178904099899 5.22614703611894 4.76969371275468 4.7431529565291 13.4521459145979
6.6479208165949 5.29757425134832 -1.600300580805 -1.04733160192316 3.35359308069403 -0.259039670770818 -5.10071829015558 -6.72600248510187 -4.22508505040949 -9.07192495519465 -6.53642728978937 -6.46236875707453 -7.41760709935969 -2.74453428441828 0.708436220342463 5.35672590082342 0.248816698247737 0.98083421533758 9.14067670648748
6.28956867564808 5.64033962596546 -1.4291975368153 -2.43729423176159 1.9073732029308 -0.37415145527233 -5.57280181537975 -9.47634528766979 -8.64473556171764 -8.4547159541737 -2.87203620563854 -4.60344527851452 -7.67509673725475 -3.28155730854381 -0.781067119945181 4.12041260112415 -1.38385223041881 0.548322452198374 7.81083179820667
5.76416236704046 5.31552535837347 -1.43511360341853 -2.68750351125544 2.32041770761663 1.15574485605413 -5.70981758291071 -8.42682426626032 -8.34552543813532 -7.74763839895075 -2.76206367666071 -4.56684272939509 -8.1841236894781 -3.22776573354548 -1.423236543482 3.67912608926946 -1.26445358449763 0.791183775121514 8.72639495676214
4.92492192008278 2.84382527091286 -3.71277911446311 -2.37732798836448 1.48425572135232 -0.509966919638895 -7.23911769173362 -10.1673269965432 -9.84096438667991 -9.34391886971214 -3.79686267159202 -5.7925482489846 -7.89326579354026 -3.38371379158714 -1.69924456856468 3.9497145912864 -1.36913020394065 0.367934157631613 9.32139675833962
3.45603731328791 3.22884157354181 -2.69996473138983 -2.45870801752264 2.22397211248224 0.575195104425603 -5.55167218988592 -8.92120763605291 -8.87203618829901 -10.336614816839 -4.9616644079035 -6.3669149572199 -6.65091344659979 -3.24348661249334 -0.402172296697444 4.04223802739924 -0.676664560491389 1.07586076909845 9.23063829595392
2.84074048128995 3.37754849520596 -2.99251910122958 -2.56990786465732 2.23065594759854 1.22093609896573 -5.10516520413486 -6.64750834378329 -7.38284464749423 -7.0356576052579 -2.05170985135165 -4.5830266085538 -7.49464579495517 -2.61475726040927 -0.990316113558684 3.89236573305997 -0.679273327914153 1.32804326144132 8.92540005770596
4.27502532438798 4.0414361520247 -2.47206882996993 -1.19971279664473 3.17403407530351 1.58797069029374 -3.54737476869063 -5.94674114747481 -6.98306660218672 -7.14761356873946 -2.08486370606856 -3.56959156556563 -6.88154034181075 -0.978109403090045 0.939500765366986 5.51565833525224 1.29832835630937 3.19600863890214 9.91880317167802
4.08352713151412 4.13518003983931 -1.83384747938676 -1.50201077894731 3.1909594969316 1.83447222276168 -4.19167561964555 -5.999098257585 -6.13283963636918 -5.761305288835 -0.462946371598676 -2.81665654615922 -6.67652364210649 -0.758942083878949 0.255864663557574 5.77904753251509 1.73398928208785 3.56730989976363 10.5033574537797
3.42976073351773 3.4321830662814 -2.0593883601102 -0.825936516848479 3.88850382891568 2.98250845995816 -3.32679482373324 -4.77357407483188 -5.80283280285922 -4.75491829785434 -0.333872994509612 -3.1028282252225 -5.43264313611117 -0.66520424756137 0.912779608639802 6.31372050372037 1.94181326952847 3.51800231066617 11.069865027341
3.11517073024403 3.04439855922352 -3.18348382603039 -1.94978784214367 2.86890913356434 1.01652265895497 -4.44454454075207 -6.0413367618214 -7.45501969944347 -5.69222901951183 -0.744581924785269 -2.7159087527882 -5.03963159214367 0.266852630268442 1.74350096095692 7.35030199397694 3.12616468776356 4.73345781673084 11.7150786053051
4.60100593566894 5.03053703308105 -1.18028221130371 -0.951716995239259 3.87298240661621 2.02687110900879 -3.57155380249024 -5.23066291809082 -7.18045959472656 -6.58617935180664 -2.01890907287598 -3.68710479736328 -6.97058258056641 -1.27925262451172 0.323566818237303 5.36121406555176 1.65641632080078 2.56216087341308 11.2041534423828
4.01824056451971 4.45194494074041 -1.14402902776545 0.385239237005059 4.10097944086248 3.69690000360662 -1.95273531133478 -2.9115461176092 -5.97262132818049 -5.581235296076 -1.99681795293635 -4.41369188482111 -6.93135202581232 -1.33778703862971 -0.629203206842597 4.6695257360285 1.86764203851873 3.23400365656072 10.5422922307795
4.40260806517168 5.2617808862166 -1.29845985932783 0.125282434983689 4.22314181761308 3.49533477263017 -3.35827621980147 -4.67562851472334 -6.22333130402998 -5.02225288911299 -1.8387640432878 -3.7824781851335 -7.37329468293623 -2.23616585298018 -0.152156682447952 4.67895999388261 -0.200364919142288 2.21251883940263 9.28700461821123
6.1842906518416 5.23619151548906 -1.75218891663985 -1.9639198736711 3.03665996031328 2.76639628843828 -4.2726242498918 -5.00311398072676 -6.88284611268477 -4.87799191041426 -1.41099094911055 -4.45387196107344 -6.74333500428633 -1.4363205389543 -0.3823711828752 5.18253398375078 1.37784076170488 3.01640582518144 9.87716842131181
4.96390978206288 5.5100475918163 -0.843815170634876 0.0828339229930535 3.99889627803456 3.40795294154774 -3.23425515781749 -5.06409486423839 -7.02014001499523 -5.67681153904308 -1.59808190952648 -4.57569345127452 -6.68885072361339 -1.6786731113087 0.505983031879772 5.52044264186512 0.791865981708874 2.32415548671376 9.35033766139637
4.08834731362083 4.11019599220969 -1.19362175681374 0.294094917990943 3.98488509438254 2.41821753761985 -3.63645661093972 -5.9371787331321 -7.3516360542991 -5.59728348471902 -2.08481896140359 -5.73352921225808 -7.88328469016335 -3.03172219016335 -1.00837242820046 3.99891078255393 -0.0525199196555413 0.589417336203834 8.42555320046165
3.79159781716087 3.49267813942649 -2.48065712668679 -0.57037880637429 2.3789906241677 0.293018791892312 -5.40851166465066 -7.51817276694558 -8.39970734336159 -6.13791611411355 -2.60550835349343 -4.10381462790749 -8.46162941672585 -2.69600632407449 -2.29577973105691 3.27011344216087 0.142103646018288 1.30989119789817 9.06248328469016
2.37336763035167 2.0288928378712 -4.3441254268993 -3.46826521266591 1.89581330906261 0.330753647197376 -5.91640440333973 -5.3208157192577 -8.29102674831044 -6.4262844692577 -4.16020933498036 -6.36229864467274 -8.90898672450673 -3.89037290919911 -2.34339491237294 3.19073136936534 -1.48197523463856 -0.491159118305553 6.93430074344982
0.255686872655694 1.14380561655218 -4.48519600087946 -3.04800880605524 1.62744628732855 0.717785947973077 -5.9924992387945 -9.24760330373591 -9.57777488881892 -8.37487114126032 -3.60713661367243 -6.19349563772028 -8.61333358938044 -3.80021179372614 -2.5440186327154 3.11827003305608 -1.52525032216852 0.298390501195733 8.39770423715765
0.170445901697331 3.35801075155085 -2.67702342813665 -2.06274082010443 2.88088558370417 1.04051349813288 -2.54844333475286 -5.26862384622747 -8.32306529825384 -5.5506482297724 -3.86391879862005 -7.25070239847357 -8.93376018350775 -4.15618755167181 -2.89077808206732 2.50553653890436 -1.74884082620794 0.292926294153386 10.0438427751715
0.736817108501089 3.20723985325207 -2.7317459713329 -1.86055303920399 2.82641481052746 1.63350175510753 -4.631886733662 -5.02854086269032 -8.38143469203602 -6.22448660243641 -3.12051893581043 -6.18301893581043 -8.82390142787586 -3.18877531398426 -1.75818182338368 3.39467309604992 -0.452201141010629 1.1912448276173 10.0842425693165
0.701395875757392 3.81342399770563 -2.36994659250433 -0.869502180272882 3.73455036336725 1.67384422475642 -3.55189048593694 -6.06573211496526 -6.53907119577581 -6.35935890024358 -2.40350066965276 -6.63008987253362 -8.01309501474554 -2.96485816782171 -1.78471290414983 3.11194885427302 -0.59246932810003 1.69179619008845 9.34650028402155
1.44103872125799 4.35465776270086 -1.89003694707697 -1.85547388250178 3.69068204706365 -0.277461416071112 -4.98129785711115 -7.53962076360529 -7.68902528936213 -8.31928575689142 -2.52579057866877 -3.85384309942072 -6.47412241155451 -0.725285894220526 -0.115620977228339 5.23480569666082 2.83899175470525 3.77841340845281 11.8383246595209
1.60868642113426 4.09641644737937 -1.97768023230813 -2.20423319556496 2.82070157311179 -1.30582239844582 -4.8586368820884 -8.66881563880227 -8.58144190528176 -8.42586710669778 -2.97966387488625 -4.69456103064797 -6.95620730139992 -0.937343623421409 -0.326139476082542 4.86365411064842 1.53433606407859 3.8274678923867 11.0638980605386
-0.138828841122713 2.80062809857455 -3.03917750445279 -3.7468953999606 1.95087376507846 -1.54480418291959 -5.69451769915494 -9.80046519366178 -9.02540263262662 -8.90748080340299 -3.58921870318326 -5.08984240618619 -7.38115557757291 -2.16692408648404 -0.507353392514315 4.25454369458285 0.349910172549162 2.32969990643588 10.3056873408231
1.6859732801264 2.86696731393987 -3.48389328176325 -3.87858474904841 1.01614867990667 -2.94199073964899 -6.8615349596197 -10.8834999864752 -9.85096634084528 -10.0081394975836 -4.30811775380915 -5.45857132131403 -7.90147674733942 -1.96071518117731 -0.763762361353095 4.43520175760442 0.797549360448663 1.65266334360296 9.86321174448187
2.35577072663741 3.49231590791182 -2.66483245329423 -2.88752685026689 2.39393105073409 -1.25428519682451 -5.96523223356767 -9.16168532805009 -8.63948951201005 -9.57676444487138 -4.03260932402177 -5.12624679045244 -8.10490737394853 -2.59736381010576 -1.35992370085283 4.00444092317061 -0.193322519822555 1.28092064423995 9.83233036561446
2.28383322629062 3.06227179440585 -3.14887932864102 -2.7084076794711 2.49964400204745 -0.759377756985749 -6.59504059878262 -9.34415368166837 -10.2889683636752 -12.2080586346713 -7.24622658816251 -9.10144166079434 -10.0538056286899 -4.32073716250333 -3.61717537966641 1.58190031918613 -2.38281754580411 -0.0516312512484447 8.29284544858066
2.14329147338867 3.57380676269531 -2.75661087036133 -3.28597068786621 2.41241645812988 -2.06270790100098 -6.2918815612793 -10.3298015594482 -9.68537902832031 -11.9337959289551 -6.67500877380371 -7.64231872558594 -9.89116477966309 -4.11157989501953 -3.41045188903809 2.09535026550293 -1.64591979980469 0.528356552124023 8.52449417114258
1.98789965022694 3.93293749202381 -2.92523397098888 -3.1718636859547 2.35356699336659 -0.332723747600209 -5.88637174259533 -9.05129636417736 -9.5225774158131 -11.1692830432545 -5.65873540531505 -7.81543744694103 -9.13313687931408 -3.39604390751232 -3.43237508427013 2.42456804622303 -1.48631871830333 0.963596213947643 9.4652212749828
2.12311724749478 3.76893023577603 -2.70208950909701 -3.90638943585483 1.6324422749606 -1.87667866620151 -6.50178547772494 -10.7168294993314 -9.42934628399936 -10.9169618693265 -5.05254574688998 -8.04334278973666 -9.68757077130405 -3.88271351727573 -3.28281613263217 2.12181834307584 -0.984731873598967 0.202649870785798 8.24693183031949
1.6517126863653 2.55142048055475 -4.17867061441595 -4.27926799600775 0.837524682825261 -2.85123607462103 -6.97432109659368 -11.1604478055781 -11.0239636594599 -11.784549444372 -6.80263683145697 -9.29607555216009 -9.90409061258489 -3.74532100504095 -4.29301044290716 1.58490780050104 -1.9019982511347 0.391779214685613 9.1883395021612
1.73290055881847 2.58696740757335 -4.24196630824696 -4.17879682887684 1.14369958530773 -3.1993370663036 -7.21484190333973 -11.3015671383251 -11.3796654354442 -12.2557602535595 -6.45566374171864 -5.23034483302723 -10.0702267299999 -3.95001036037098 -3.58274084437977 1.72348779331554 -1.06932455409657 1.78809732090343 9.93189519535412
0.480599299344149 1.10163582888516 -5.27675162228671 -5.47463713559237 -0.545931920138273 -3.41336928280917 -9.17501746090976 -12.8952170458707 -12.8225203600797 -13.5858756152066 -8.0000640002164 -9.96190176877109 -10.7977534380826 -6.66656599911776 -5.05651579770175 0.425143137845126 -4.2810698595914 -1.29043875607577 7.79148568240079
1.46475460746072 1.81416371085427 -4.54584262154319 -3.32138583443382 1.02933361747048 -2.69562861702659 -6.89401194832542 -10.56855914376 -10.4296774604104 -12.6702017524026 -7.79290911934593 -8.25728747627952 -11.2064432837746 -6.6616587378762 -5.29769084236839 0.223270919106223 -3.91572329781272 -1.25987384102561 6.72131302573464
2.36501696326516 3.2927360794761 -3.22092816612937 -3.79121777794578 0.845380809090354 -1.81907269737937 -6.98665616295554 -10.863752339103 -10.7132453658364 -12.3955402114175 -7.64088246605613 -7.79418751976707 -10.862983677604 -5.86305234215476 -5.64470860741355 0.173593547127464 -3.05764577172019 -0.1276855208657 8.22905256964944
1.90412658344616 2.15828078876842 -4.51055008281361 -5.67107445109974 -0.0166364323009134 -3.68572479594837 -7.87709862102162 -11.4511972080577 -12.7722936283458 -12.4339872013439 -6.73192650188099 -8.59741073955189 -9.72092491496693 -5.61147362102162 -3.89576393474232 1.30493301044811 -2.82023674358021 0.999949871410024 9.04688209186901
1.76079430146651 3.47726883454756 -3.48906455473466 -4.92093024687334 0.183193822340531 -3.1088002725081 -7.21563277678056 -11.3544248147444 -11.7188886208968 -13.2110398812728 -7.3482907815413 -8.96293387846513 -10.659192423387 -6.0614312692122 -5.56462417082353 -0.279849390550094 -2.53533492521806 0.136026997999711 9.08265556855635
2.95550559650768 3.32546065937389 -3.28447891582142 -6.43097092021595 -1.258924258839 -4.27277733195912 -9.50746704448353 -10.0115811954845 -10.5236680637706 -11.9134252201427 -5.59045387614857 -2.5616357456554 -7.15070892680775 -0.927106631885874 -1.02414108623158 4.75630305897106 1.02018188129772 2.8731443751942 8.99732993732799
2.02994608445601 3.16316294236617 -3.002223257585 -5.48671842054887 -1.01608396009965 -2.86525655226274 -8.01147008375688 -8.34869122938676 -10.2072308106856 -8.67920995192094 -3.76367307142778 -1.13021588758989 -6.59750676588579 0.0944964842362843 -2.99277997450395 1.17462420030074 1.35671686692671 1.69408487840132 7.39394545121626
1.81734725778753 3.46472427194769 -2.9040787523443 -5.95260933095759 -0.661624223535711 -3.22458770925348 -8.26434448415583 -8.9197151964361 -9.27629783803766 -9.27753379995173 -3.48036316091364 -0.497905046289617 -6.51987770253962 -0.500798494165593 -2.51058891469782 1.07082053964788 1.61682769601995 1.39403793161566 8.89075538461859
2.10772131139582 1.81808279210871 -3.65442659204657 -5.30159761255438 -1.56390573328192 -2.68840600794012 -8.03371431177313 -8.90737726038153 -9.45850183313543 -6.43728067224676 -3.11289026086981 -0.67543222253973 -4.20797349756414 -2.20504571741278 -3.96139337366278 -1.63009263818914 -0.550422685796566 0.689140302484684 6.60836408788508
2.40273130590266 2.7984565561468 -3.47674142664129 -5.77696191614324 -1.02113115137274 -3.01269494836981 -8.29967843836004 -8.84271585291082 -10.9016719991511 -8.38437806909734 -4.16170846765691 -1.08138429468328 -4.87143289392645 -2.74559366052801 -5.46215783899481 -1.06293451135809 -1.24710618799383 -0.470384233648126 6.64640463048762
0.539264444871382 1.31313491301103 -5.29727959199385 -5.93827843232588 -1.03626656098799 -1.78585457368331 -7.55899452729659 -7.33233856721358 -9.77166580720381 -6.83211350007491 -5.58908104463057 -2.80809807343917 -8.98399948640303 -4.92534088654952 -7.9243109182878 -5.40215324922042 -4.30225204987959 -2.69674706025557 3.82167506651445
-0.578321344202216 2.3794957334345 -3.93846119100397 -6.1708964174444 -1.23637569600886 -3.35110271627253 -8.42597568685358 -7.95864093953913 -10.2106093233282 -7.49143589193171 -5.22553623372858 -1.11879909688776 -5.24246967489069 -3.21269024068659 -5.42910183126276 -2.31322086507624 -1.92941654378718 -0.591058618372138 5.27874481027776
-0.600427679582076 0.939821191267534 -5.23169713453813 -6.53610997633501 -1.74879270033403 -3.69425015883012 -8.64825444654985 -8.3179817719893 -9.90261083082719 -8.11848073439165 -5.28549008802934 -2.31540112928911 -6.25844006971879 -4.23305135206743 -5.48877149061723 -1.84234624342485 -2.9323673768477 -0.998743109269576 4.9741849379106
-0.794536547227338 -0.979766802354291 -5.95770640806718 -7.62504764036699 -1.81884761290117 -5.25953097776933 -8.59939570860429 -8.813222841783 -9.96288295225663 -6.84375949339433 -5.59040065245195 -2.34554858641191 -5.89034648375078 -3.73850055174394 -3.93078608946367 -0.918674425645307 -1.59646792845292 -0.368387178941205 5.8428936438127
-1.22299994555387 -0.546070471676913 -6.43613471117887 -8.34905089465055 -2.50532759753141 -5.37301100817594 -9.70821799364957 -9.95133246508512 -11.2533630284396 -9.12585486498746 -4.52268256274137 -2.28899420824918 -4.96294631091031 -2.57692755785855 -3.80766715136441 0.990792855349454 -0.578810110959139 0.267335518923673 6.57512150677768
-0.700705961747602 -0.425752119584516 -6.16217561201616 -7.96554322676225 -2.55215402082963 -4.87506051497026 -9.4811014695601 -9.94896836714311 -11.7521376176314 -9.94346757368608 -4.28731866316362 -2.80793137983842 -4.32541413740678 -3.74107118086381 -4.88362451033159 -0.490807966752485 -2.31036134199663 -0.159982161088422 5.31254820390181
0.048787316409026 0.82803269299594 -4.66444853869351 -7.35321883288297 -1.79102973071011 -4.48414115038785 -9.00087241259488 -9.72913626757535 -10.5469634923068 -8.67862204638394 -3.96040038195523 -3.01366881457242 -6.91349677172574 -3.38820151415738 -5.27440528002652 -1.27415351000699 -1.9150989445773 -0.528565207394685 7.08762284192172
0.686089975183659 0.762542230432683 -4.90516330545599 -6.30584956949408 -1.65336849039251 -3.80723811929876 -8.98699619119818 -9.11235858743841 -10.7275910550898 -9.21479656046087 -4.40874530618841 -4.30411578958685 -9.18695689981634 -2.91854335611517 -4.28353740518743 -0.283125417882747 -1.12464381998236 -0.326651113683528 7.6950211351568
0.690913460471414 1.23873450539329 -4.56884072043679 -6.42131684043191 -0.624880530617453 -2.95855210044167 -7.50314781882546 -7.0581977150657 -8.987623908303 -7.1984278938987 -2.12616417624734 -2.43325684287331 -6.73536942221902 -0.685217597267844 -2.53339073874734 3.55129554054954 0.979836724021219 2.40142752907493 10.814115784385
1.35250609137795 2.70165961005471 -3.44280106804588 -5.19333321831443 0.0165819428183802 -3.67773110649803 -7.24318558953025 -7.80283028862693 -8.47128159783103 -5.7293306090615 -1.30035455010154 -0.496878216483378 -5.91819245598533 1.17017309882424 -1.75096566460349 3.67024939276955 2.55227797248147 2.40528242804787 11.1551632187583
1.12241545590487 3.58345786007968 -2.66270264712247 -5.56546410647305 1.15827933224765 -3.16399582949552 -6.19592675295743 -6.20973404971036 -6.57827004519376 -2.68612488833341 -0.631145563992586 0.178127202120695 -4.76116761294278 0.358526143160734 -1.28876313296231 3.98118964108554 2.40642729672519 3.2536887255582 10.0987309542569
1.24268064498902 1.67132482528687 -4.23795976638794 -6.12621393203735 -0.865437412261961 -3.74232950210571 -8.00694742202759 -8.0028790473938 -9.34810724258423 -7.55499925613403 -2.3090371131897 -1.23571290969848 -6.9312237739563 -0.931755924224852 -2.94450464248657 1.86439619064331 1.16959295272827 1.67098722457886 9.70362100601196
0.732840277931906 1.50505707480691 -3.9483063437722 -6.02926184914329 -0.682193062522195 -3.93187453530052 -8.3554985739968 -7.89709975502708 -9.46647574684837 -6.6394341208718 -2.32651831886985 -0.841483376242898 -7.6637318351052 -1.80518653176048 -2.84877898476341 1.2625434181907 0.370588996193625 0.890211798928 7.7828480980613
0.327436334436591 1.67667377645319 -4.83961498087103 -6.81246387308294 -0.783590429479425 -4.22407543008978 -8.81193363016302 -7.51449214761907 -8.57625018900091 -4.91728221719915 -2.3476639921015 -1.44338046854192 -7.24761020487005 -2.24418269937689 -2.59841548746282 2.55641353780573 -0.0055905515497372 0.696435815637763 7.23682773763483
0.197496292807838 1.47221362374045 -4.17450916983865 -5.39916432120583 -0.195671202919701 -2.58051312186501 -7.09835827567361 -7.48590672232888 -8.58969509818337 -6.11637890555642 -1.58180821158669 -1.3410455010154 -4.77517712332986 -1.87911236502908 -3.75903523185037 0.575567124106666 -0.364820601723412 0.886970398642799 7.23727118752219
0.100728581168436 0.711043904044413 -4.91247980811379 -6.00613062598488 -0.417858531258322 -3.29727785804055 -8.10833590247414 -8.30725710608742 -9.28313486792824 -7.27404062964699 -2.48769037940285 -1.29932444312356 -6.02115671851418 -1.46662180640481 -3.46534197547219 1.26609952233055 -0.0660099289633997 0.0766559340737096 10.014141628959
-1.3936675418507 -0.0641558993946418 -6.25534852634777 -7.89870103489269 -2.23663934360851 -5.15831788669933 -10.7188895572316 -12.6063102115284 -8.97984155308117 -12.1407149661671 -6.95255502354015 -5.0858996738087 -11.216669403423 -3.95363458286632 -6.52018579136242 -0.373504959453236 -1.72406610142101 -3.40888055454601 8.93469873775135
4.81264398748224 3.57173631841486 -2.25792409723455 -6.18221570795233 1.15479181463068 -4.34504224603826 -6.97731878107244 -11.4155721837824 -8.52149679010565 -9.85929776971991 -4.26459028070623 -0.176205652410335 -7.50930501764471 -0.425065057927913 -4.76327611749823 2.80037592107599 1.53868578130549 0.26425455266779 11.3528499429876
2.56881683523005 3.5006233995611 -3.17335159128362 -6.74402839487249 0.360618287866767 -5.38200790231878 -7.84563857858831 -12.2689440900629 -8.16116935556585 -9.64152366464788 -4.07786399667913 0.844695741480049 -5.54874641245062 1.79905861074274 -3.33862907236272 3.42197578603571 3.67162674123591 1.4062802141363 12.885440046137
2.10734904029153 3.23300039984963 -3.27533376000144 -6.46148717186668 -0.555696842887183 -2.9977611281655 -8.85465466759421 -12.1367744185708 -10.1084350325844 -11.2853435256264 -5.067219135978 -1.47165334007957 -8.54977071068503 -1.96398198387839 -6.34437596581199 0.475804927132348 0.0121227524497307 -0.909721729972144 9.41868078925393
0.497810797257856 2.06990857557817 -3.53930811448531 -4.874530358748 -0.0503726439042538 -1.60405497117476 -8.1775203184648 -10.9056697325273 -8.30728487534957 -11.831992669539 -6.03513674302535 -3.28089670701461 -8.42372850938277 -1.479905648665 -5.96980814500289 0.668800787492231 0.79901547865434 -1.00999979539351 11.5368208451705
-1.04028290835294 -0.164321604642002 -4.51138657656583 -7.80900734988126 -0.578496638211337 -5.23884934512052 -9.51333588686856 -12.3322197827426 -10.685245219144 -10.5719353589145 -4.53094452944669 -1.77301758852872 -7.22048920718106 -0.535766306790439 -4.75407952395352 0.979143437472256 1.76960783871737 -0.366998377713291 11.0406325426969
-0.368433458154851 -6.22588012868708 -8.9842171495611 -13.133221132105 -8.46484420949762 -5.59966324025934 -11.0640702074224 -13.3936962907965 -12.524750215357 -9.63032577688044 -4.17519996816462 -0.81457946950739 -5.96942756826227 -2.22028015310114 -1.19849441701716 4.04706050699408 2.49686385935003 1.37825347726995 12.3807568723505
-1.01291038773277 -1.83285095474937 -5.59570839188316 -7.9076762416146 -0.217765352942727 -3.77363922379234 -8.87348701737144 -7.9072051265023 -7.29853775284507 -9.03948547623374 -3.27655365250327 -0.0923762538216337 -4.27031090042808 2.00939033248208 2.10167930342934 2.6217312596061 -3.76124717972495 0.590235211632468 9.14349124648354
-4.27874401265925 -3.34881809408014 -7.70821407491511 -10.2758391206915 -4.52192714864557 -3.776335031336 -10.0817301576788 -12.5277808015997 -12.0986273592169 -8.84262874776667 -4.59949138814753 -2.35238865072077 -3.6873572176153 -0.681185037439519 3.24309131448919 5.36867400949652 7.57898113077337 2.19369098489935 12.788678854162
-1.17181251699274 -7.66147087270563 -12.5926022356207 -11.5206341570074 -4.21088073903864 -2.20412109548395 -7.50370643789118 -12.1326069658453 -11.8641304796392 -11.5159497087652 -7.26691864187067 -4.47938392812555 -5.97338722402399 -0.475506288355046 -0.956495744531804 3.26911498850042 8.19958164041693 5.28593971079046 10.9559788877314
0.757042147896506 -4.16161324761131 -7.26940705559471 -8.47443558953025 -3.08091904900291 -1.86523988030174 -7.11371781609275 -11.6628911711953 -10.8964784362099 -7.69955041191795 -3.4077356078408 -3.25691964409568 -4.63596131584861 1.18338606574319 0.527603366158225 4.33901140906594 7.9602949402549 3.64674113013528 12.0254895470359
-2.76278918006203 -7.94183008887551 -11.2265800736167 -11.9602379105308 -6.12983362891457 -3.5291389725425 -8.88921778418801 -13.4312843582847 -12.7213234207847 -10.9189781449058 -6.9487003586509 -3.47756998755715 -5.38315241553567 0.141255924918436 -0.268989970467306 3.56562955162742 3.86548478386619 -0.133497645638204 11.4016738631509
-0.878123916279186 -5.91124502528798 -8.83378950465809 -7.7424523006786 -4.28379598964344 -3.06252828944813 -8.17579809535633 -12.1948486935009 -12.5735069881786 -10.9227120052684 -6.87180868495594 -4.11907354701649 -5.62817732204091 0.0661471713672981 -1.54575888026844 3.34744866978038 3.71310647617687 0.423456512797962 12.1094010699879
2.32575791965832 -0.918798507343638 2.09756463657726 0.747545181621206 -1.86502462733876 -2.73154074062001 -9.84931188930165 -12.0323696743358 -13.6610642086376 -8.48796659816395 -10.206300796162 -5.62440878261219 -4.15390020717274 -2.40289312709461 2.16080468784679 3.80838960300792 6.69104474674572 1.22660821567882 9.60285752903332
1.33599987897006 -1.86507853594693 0.330800446597014 -0.20519885149869 -4.8784929188815 -2.94199427691373 -9.76492938128385 -12.626604643735 -11.2556463154879 -15.4918809804049 -11.3438001545993 -8.73108729449185 -4.67887553301724 -1.25952014056119 1.66901913556186 2.51684132489291 7.14321175488559 2.0176023569974 9.19924202832309
0.337926777926359 -2.47356232729825 0.671659382906828 -1.05639084902677 -3.33572396365079 -3.51358231631192 -10.7658482464877 -12.7494488629428 -15.0176258954135 -13.152456370267 -9.22504624453458 -5.83709343996915 -5.14296731081876 -2.06827553835782 0.780874165621672 3.33402624997226 7.25201884183017 1.53493681820956 9.44910231503573
-0.272191541845149 -4.22677184885199 -0.421344297582454 -3.9163012677973 -4.36555816476995 -5.39031173532659 -13.0729746991938 -13.3324580365961 -16.1107325727289 -13.2891802961176 -10.5928092176264 -6.82480575388128 -4.0730395490473 -0.690822141820735 0.0714325731450849 3.06975982839411 8.09560630971735 3.61277340108698 8.19073723012751
-1.69750974828547 -4.91268156225031 0.569128053838558 -3.84042165929621 -2.25362966710871 -3.79519460851496 -11.2742442911321 -10.8360519235784 -14.1453227823431 -12.6834964578802 -10.4851455515081 -8.1235313242132 -3.26121900731867 -0.333843213861638 0.423475282842464 3.17333986108953 8.62073995416815 4.60676671808416 9.31428434198553
0.67900522405451 -3.11424199884588 1.40947015935724 -2.32662717645819 -3.4704908544367 -3.74952451532537 -11.0613989049738 -12.8573850805109 -15.547357004339 -10.6829351598566 -9.32657186334783 -5.9779371434992 -4.55602781122381 -1.47759000604803 0.956085759943182 3.41304643804377 8.15821893865412 2.9887433832342 9.49953993017023
-0.167039697820488 -4.65371877496893 -0.243196314031426 -2.5981348211115 -2.82964689081365 -4.12723523920232 -11.8332002813166 -12.3392465764826 -15.8366392309015 -14.5987013036554 -10.4790914708918 -6.23472959345037 -5.20389348810369 -2.10781080072576 0.505733663385566 2.75223749334162 7.42693346196955 2.52956789190119 8.92184370214289
0.491243032975632 -4.47125277085738 0.832065252824265 -2.72308764024214 -2.92704042954878 -3.56853899522261 -9.51013216538863 -10.92685732408 -13.629551263289 -8.91513857408003 -11.6245368437334 -6.51878962083296 -5.67953142686324 -5.40992388291792 -0.795355172590774 1.06928983168169 5.95693173841997 1.65080419020219 7.49919667677446
1.4560116854581 -3.95760830965909 0.0820702639493085 -3.39175328341397 -2.33272847262296 -3.49300488558682 -10.522030917081 -11.7685728940097 -14.3894301327792 -13.9361792477694 -11.549317446622 -7.52360638705167 -6.28409298983487 -5.48688038912686 -0.949389544400301 1.20003977688876 5.31863966855136 2.13537493619052 7.54185477170077
2.02269242026589 -2.39990546486595 1.64388344504616 -2.32983710549095 -1.61176802895286 -2.05061461708762 -9.34077384255149 -8.89204337380149 -13.1522362448952 -14.1716759421609 -11.5296280600808 -7.11499335549095 -7.10913398049095 -6.51875426552512 -0.799454949118875 0.164784171364524 4.91535065390847 0.776350714943625 7.61878655173562
4.34310058246959 -0.0685557972301147 3.39033511768688 -0.565668071400037 -1.34823414195668 -0.0950717579234741 -7.34547039378773 -8.02836033214222 -7.94562908519398 -13.1217555652965 -10.0183372150768 -4.64595028270375 -4.44564052928578 0.930370365489612 1.46981052051891 3.87277320515026 9.20128253589977 5.42820838581432 11.4627895702015
2.6981298793446 -0.698268664966928 3.00789283405651 -1.43962265361439 -0.199601901661264 -2.52107216228138 -9.76199318278919 -9.37416817058216 -12.1241414677013 -14.4703366886486 -9.89214493144642 -5.23982597697865 -4.669568790089 1.32664893757213 0.853327022899283 1.02760909687389 7.81802390705456 5.83164237629284 11.0110008586537
1.06309530084783 -2.74212244207209 1.45601865595037 -2.12070635015314 -0.763343602960759 -2.20354822332209 -9.66045358831232 -9.6794603174383 -11.4375589197332 -12.9281881159002 -9.30570963079279 -4.03031328374689 -3.56699922735041 1.42741796320135 2.66686651056463 3.21991559808905 8.93274900263006 5.85804673975164 12.5347439939326
1.97679367932406 -1.06222685900601 4.04652729901401 -0.595311728390779 0.981884392825041 0.62163391980258 -7.19152220812711 -7.66084822741422 -11.6160903843966 -12.2847858342257 -8.89450987902555 -4.79106864062222 -4.09661063280972 1.07402649792758 1.47749176892367 1.48078576001254 8.25973359021274 4.79664650830356 10.9662860957059
2.37243046327071 -2.05573115782304 2.71466984315352 -0.651205400987106 -1.99854121641679 -0.571668962998825 -7.44648013548418 -9.71427379087968 -13.0712531609969 -12.9460052056746 -8.87739024595781 -3.79927287535234 -4.28392634825273 -0.60124049620195 2.70953335328536 2.35691990418868 7.53764881654219 3.05767597718672 11.0026251272722
5.97885247143832 1.30420132550326 3.91618081006137 0.406788071719085 -1.99093607989224 -2.74728755083951 -8.93689326373013 -11.0305669697848 -14.1732805165378 -14.5638749989596 -8.88450030413541 -4.69914225665006 -5.61540011492642 -1.20169428912076 1.46193333539096 0.730821808901702 7.08453865918246 2.9041559306058 10.6052896586331
0.777608099850742 2.73251647082242 4.93160361376676 -1.00638085278598 3.22132987109098 -2.15598374280063 -3.31598740491 -5.96811943921176 -6.32991867932406 -10.8592346278104 -8.40353661450473 -4.51863938244906 -0.917179879275235 2.02461737719449 -4.15807801159945 -1.98670082959262 -3.17624741467563 -2.29022293957797 11.2917663487521
-0.16596931110729 0.860254825245249 2.85021835673939 -3.64001601826061 1.02507645000111 -3.70284217487682 -8.11450332294811 -11.5493749965321 -11.9177717555653 -13.581664501537 -10.0039266933094 -5.14377540241588 -3.22162383686413 -0.58105605732311 -6.73932593952526 -0.373649059642446 -1.63497680317272 -2.56524222980846 11.0281587253917
0.113373999162153 1.86172795729204 4.35383153395219 -1.40995287461714 0.51983190016313 -1.2786605314775 -6.51184916062789 -9.45019411607222 -9.88126062913375 -13.809881921248 -10.5453917936845 -5.74982523484664 -4.54221415086226 -1.1729133085771 -6.28544878526167 -1.51887964768843 -4.17635035081343 0.777501349015669 11.2052643342452
2.37841181321578 3.95269827409224 5.59852556748824 -0.183264212174848 1.38808207078414 -1.60585446791215 -6.8177132173018 -9.22311635450883 -11.2561897798018 -13.7444042725997 -10.2012810273604 -5.85377927259965 -4.30032773451371 -1.5854076905684 -7.60944600538774 -2.95861096815629 -4.09331746534868 0.85193781419234 10.8172660307451
1.42014807787809 4.55189818468961 6.35133570757779 1.46692771044644 2.62690848437223 -0.256197747317227 -6.22368126782504 -8.58542710217563 -10.5733020869168 -12.3414753046903 -9.38221817883578 -5.16507416638461 -3.26133805188266 -0.373638924685391 -5.98414307507602 -2.60094719800082 -4.17935257824984 1.10960120287809 10.941562834653
-1.61899701898748 0.96002443486994 3.24324663335627 -1.25935308283026 1.49418886358088 -0.689090173894709 -5.2589372808283 -8.1617635900324 -9.71286336725408 -12.523042123968 -8.94274465387518 -4.37572233026678 -2.21389715021307 1.19373186284846 -4.3848089391535 0.626400548761541 -0.277051370794123 2.36209543401545 12.6647902315313
-2.09955925507979 1.07863479094072 3.50098472075029 -0.819173284010454 1.65257697538896 -0.267512746290727 -4.85947746797041 -7.55745644135909 -9.62162918611006 -12.1558050589128 -8.55904526277022 -3.83529800935225 -1.97395081086592 1.08413558439775 -4.5062689261003 0.612492136521773 -0.395978398756547 2.24561171965166 12.9643745942549
-2.40091430490667 0.816910631006415 3.81847847158259 -1.21682655161077 1.43686760122126 -1.47266494577581 -4.99648773019964 -8.15446006601507 -11.0526534253901 -13.6461611921137 -10.1120635206049 -5.56924926584417 -4.77153503244573 -0.759783857518975 -6.33813392465765 -0.245902174169366 -0.966141813451593 0.94633567983454 13.2764777010137
-5.00039010481401 -1.45973687605424 3.43577093644576 1.44772619767623 2.52194876237349 2.3302812056108 -4.29176812605424 -5.99023538069292 -7.49704461531206 -9.60414605574174 -7.57070832685991 -2.57186036543413 -0.529162458939986 2.25594610734419 -3.94394975142045 2.20914930863814 -0.406693510575728 3.13989634080367 12.6931118444963
-4.15601884668524 -0.852805727178399 3.85151613408869 0.728798276727851 2.45674741918391 1.10466993505305 -4.63260995691473 -7.25836717432195 -8.67478334253484 -11.0746208364313 -8.82362710779363 -4.28862916773016 -2.24101411646063 0.912081128900702 -6.27411233728582 1.72584379369562 -1.08601724451238 2.3554633920843 10.7418311899359
-2.93403335051103 0.394944234327838 4.38180737061934 0.765963597731158 2.40280060334639 1.66751961274581 -4.21527953581376 -7.30257506804033 -9.17955871061845 -9.85325522856279 -8.71531768278642 -3.85686774687333 -2.29429145292802 -0.219788507981733 -6.44817634062333 0.879796071486041 -0.550581888719037 2.97228912873702 11.286971135573
-4.85463226491755 -1.16437805349177 2.52828704660589 0.17994605844671 2.21653472726995 1.80055724924261 -5.13029182607477 -6.90150726491755 -8.95295608693903 -9.4563835924322 -8.99142730886286 -4.28661621267145 -3.59965027028864 0.133988493139093 -6.77758300954645 0.78268157785589 -1.33196151906794 1.94720756357366 11.0989695722407
-4.63401021090421 -0.648521319302645 3.02364931973544 0.548267468539152 2.69278918179599 2.92278109463778 -3.80514897433194 -5.40530003634366 -7.99321927157315 -9.85819424715909 -7.83336438265714 -3.50532139864835 -2.65465344515714 -0.0697668942538172 -7.46804417696866 0.57468806180087 -0.833633318814364 2.69832812222567 11.1420360651883
-5.74489548423074 -0.897149588844993 3.01939055702903 0.757017586447976 2.99656340859153 2.75223014137962 -3.44799759604714 -5.91846993186257 -7.58341362693093 -9.87048866965554 -7.34620049216531 -2.83643295981667 0.0575375296852805 2.30692336342551 -5.24043610312722 0.547600243308327 -0.493585135719993 3.32318160317161 11.747062180259
-3.82055974440141 0.236498589949175 4.35644983811812 1.6437556700273 3.8157699064775 2.30503916306929 -4.23900914625688 -6.06001782850786 -8.28743482069536 -9.55434346632524 -7.97548222975297 -3.35859036879106 -0.980704550309614 1.87898134751753 -5.10381627516313 -0.0327084107832469 -1.20959020094438 2.75715708299117 10.9225728468461
-2.98724520423196 1.31531178734519 4.43910538933494 1.1731818892739 3.14667737267234 2.60494267723777 -2.7823787949302 -6.23990214087747 -6.37622988440774 -9.46835863806985 -6.32039034583352 -1.61524164893411 -0.123805644295434 2.96746289513328 -3.91671145179055 1.19261967919089 0.327917454459449 4.3801606871865 12.3518632628701
-1.61915133216164 2.85385968468406 5.99697091362693 2.08377721092918 5.59068467400291 3.42314317009666 -2.56869433142922 -4.89045260169289 -7.30392954566262 -8.64195940711281 -6.87587282874367 -2.22977183081887 -0.499175288460471 3.26292779228904 -3.33811495520852 1.81079938194969 0.100842259146951 4.2182300307534 12.4548700072549
-3.0304971781644 0.905761137875643 5.65492571917447 2.8993123921481 3.12808169451627 3.1129583272067 -3.49165783795443 -5.29423962506381 -6.79588948163119 -9.141209229556 -7.38563595685092 -2.46534024151889 -1.32311116131869 1.88756693926724 -5.20064793500033 0.61159648028287 -0.415384873476896 3.32321204272183 10.9501813801852
-3.12810716629028 0.899175548553465 4.69912042617798 0.637094402313231 3.39720907211304 2.60539617538452 -3.77465829849243 -5.92863473892212 -7.70707712173462 -9.16048250198364 -7.45414552688599 -2.75961694717407 -0.841213321685792 2.21191778182983 -4.62234315872193 0.50419988632202 -0.845813846588136 3.06396856307983 11.1335171699524
-4.2488675030795 -0.125706187161533 3.80189181241122 1.74892760190097 3.71325827511874 2.68897391232577 -4.11799096194181 -5.85360573855314 -7.55295991030606 -8.20101784792814 -6.73232697573575 -2.10773896304044 -0.0900635632601663 3.19048930081454 -3.74076317873868 1.8404765215787 0.123115071383388 3.64479399594394 12.4145083514127
-4.94470181031661 -0.419713635878129 3.57647262053056 0.69369540648027 3.45456061796709 2.20072207884355 -4.2653919653459 -6.39232601685957 -8.08748211427168 -9.19388737245039 -7.01196445985274 -2.2381817297502 0.0875094933943323 3.09622035460039 -3.22903408570723 2.65583072142168 1.48538051085039 4.49067340330644 12.4964221520857
-3.93538554798473 0.564698375355114 3.80976120341908 0.65704838145863 3.05602375377308 3.24768749583851 -2.92443736683239 -6.12165530811657 -6.24333270679821 -8.3071869243275 -5.58934482227672 -0.943835102428089 0.353747523914684 3.8023511539806 -1.40749629627575 5.11511055339466 2.09219662059437 5.91015259135853 13.6341668735851
-3.6816217509183 1.43166712847623 5.24292353716763 1.68116358843717 3.17715815630826 2.05267314043912 -3.40335865887729 -6.34112950238315 -8.61818333539096 -8.54130192669955 -6.90224476727573 -1.50467511090365 0.136804381283845 4.04040984240445 -1.0308706370267 4.1771953496066 2.87600497332486 4.98000601855191 13.1761401089755
-3.27951399196278 0.559135757793079 3.85218938480724 0.192299209941517 2.30649407993663 1.71790536533702 -4.19202009547841 -6.8584362636913 -7.80170027125966 -10.8219524990429 -7.52955404628407 -2.95038763393055 -1.68917623866688 1.49748071323742 -3.84784284938466 1.64660485874523 0.946321808208118 3.98252805363048 13.2974751819264
-3.44872102737427 0.662832164764403 4.22072877883911 2.02046384811401 4.07308378219604 3.2180136680603 -2.51304636001587 -5.37126550674439 -6.72954568862915 -8.7908917427063 -6.22411737442017 -0.844705677032472 0.720193767547606 3.80601587295532 -2.07068452835083 4.57275667190552 3.293470287323 6.69104852676391 15.0670665740967
-2.61537520668723 1.63600571372292 5.37164528586648 1.68754990317605 4.16570980765603 3.81585247733376 -3.05367247841575 -4.47033469460227 -5.12032668373801 -8.75948683998801 -5.85206382057883 -0.470479653098366 1.1929705879905 3.89333279349587 -2.30911223671653 1.79370339133523 2.50844223716042 6.35661823966286 14.3284505150535
-2.69656827233054 2.02351496436379 5.81061480262063 1.0758659622886 4.12923357703469 2.74969599463723 -3.36676480553367 -5.24746968529441 -7.05540349266746 -8.31414487145164 -6.45454480431297 -2.01262357018211 0.0580303452231661 3.42194674231789 -3.68640973351219 2.11165354468606 2.1812126419761 5.00619433142922 14.0702764771201
-3.80709968913685 0.517992626536977 3.84132636677135 0.336310039867055 2.73704970966686 2.12768233906139 -4.06785332072865 -5.79939209331166 -7.26729713786732 -8.45480667461048 -7.41660820354115 -2.45281730998646 -1.94782196391713 3.00445140491832 -4.35114990581166 0.555161129344594 -0.0807622562755235 3.76571143757213 12.6182118762623
-3.60836997465654 -0.423782496018845 3.73752007050948 0.634263844923538 2.67901787324385 2.23258385224776 -3.69087615446611 -6.40047851042314 -6.27479949430986 -8.54906859831377 -6.07902732328935 -1.98945632414384 1.02184853120283 4.57400688691573 -2.81555762724443 0.175569386915726 0.382438512281936 3.57606968446211 13.1592176870866
-4.03675916845148 0.739533632451838 4.29034063165838 1.13014909570867 3.09971353357489 2.53807565515692 -4.36294058019465 -5.6372649973089 -6.5160548990423 -9.4594199960882 -6.68268278295344 -2.75907781774347 0.751519411260432 4.44411775415594 -4.27455785924738 1.09239694421942 0.225529878789729 2.90207979028875 12.4902641469782
-2.87182083129883 2.05553016662598 5.48450527191162 0.652043914794923 4.38612899780274 2.24004516601563 -3.81623497009277 -6.33127059936523 -7.26117935180664 -8.91568412780762 -6.44059982299805 -1.92006340026855 0.929170227050783 4.45517883300781 -1.88327827453613 1.0649715423584 0.171039199829103 3.43753776550293 12.3051348686218
-3.24299690940163 1.96617247841575 5.43396594307639 2.48179175636985 4.03370787880637 1.54466559670188 -3.74069092490456 -6.85560677268288 -7.69105599143288 -9.90320465781472 -6.89131806113503 -3.23299858786843 -0.525902488014914 4.04939963600852 -3.90353272177956 -0.352106787941672 -2.00564263083718 2.73150565407493 11.0464184500954
-4.76618201515891 -0.0652638175270788 2.9954795143821 0.0276068947531947 2.94659226157448 0.275337149880148 -3.92591101906516 -7.21365363381126 -8.19834716103294 -10.0759945609353 -7.33390815041282 -3.25791938088157 0.682994773171163 4.03851311423562 -3.17199141762474 -0.151718209006571 -0.0658341147682897 2.82566445090554 12.1243366501548
-2.35917568206787 2.41221714019775 5.06564807891846 2.07691097259521 4.38724040985107 2.46238613128662 -3.41383075714111 -5.62216091156006 -7.00726985931396 -9.85752201080322 -7.45588207244873 -3.40007495880127 -0.649870872497559 3.18391609191895 -3.56311321258545 -0.708601951599121 -0.906599998474121 2.60396099090576 11.8204584121704
-3.02209293192083 1.31749332601374 4.1053675478155 -0.403335683996026 2.90729702169245 0.827289468591864 -4.9439660245722 -6.98757945841009 -8.27810108011419 -9.76703845804388 -7.49955379312689 -3.2584019834345 0.177429086511786 3.68814647847956 -4.32650005167181 0.382558709924872 -0.867519491369073 2.22151172811335 12.9875568216497
-2.76082039746371 1.36149405566129 4.36612891283902 0.491548529538242 3.26755618182096 0.420932761105625 -4.90542603406039 -7.79349327954379 -9.94890595349398 -11.3739357081327 -8.5582180109891 -4.11479569348422 -1.31816292676059 2.8433704289523 -4.8066482630643 0.283893576535313 -0.555189141360195 1.96732901659879 13.4820389660922
-1.5138823595914 2.41513566103848 5.43360928622159 2.12110833254727 4.88645390597257 1.63440827456387 -3.41082068356601 -6.18725272091952 -8.07819815548984 -10.7656905260953 -8.01417227658359 -3.3295619097623 -0.359322270480071 3.55063370791348 -3.99505492123691 0.204386988553132 -1.91202994259921 1.75313119021329 11.2479679974643
-1.27297488992864 2.06075962240046 6.0154972856695 1.93016155416315 4.2363806551153 2.54856975728815 -3.49108592813665 -5.28896419351751 -7.57074634378607 -9.89204685037786 -8.01159183328802 -4.15031520670111 -0.977745931798761 2.47359378988093 -5.27232448404486 -0.931273382360285 -1.76293842142278 1.50096996480768 11.4530311411077
-1.09642072157426 2.64596323533492 4.37944464250045 0.437871499495074 4.53346876664595 2.35359720750289 -2.25545545057817 -5.37765737013383 -6.07082791761918 -9.07441373304887 -6.5887093110518 -2.25571484999223 0.629546685652301 3.99450068040328 -3.83239407972856 1.6015983061357 -1.05823750929399 3.08421663804488 13.1349544958635
-1.31969815167514 1.83830851641568 4.08951968279752 -0.958791550722989 3.39948767748746 1.40923327532682 -5.29089146527377 -6.64699345501986 -8.54102307232943 -10.2163103190335 -7.89680081280795 -3.6115835276517 -2.0722768870267 2.44938105669889 -5.35338574322787 0.687544051083652 -0.589097794619473 3.92876261797818 11.2554246815768
-1.97043550664728 1.64908849542791 3.95649682825262 -0.5276292627508 2.51688062494451 1.52353917902166 -4.5494741266424 -6.76492632085627 -8.62109888250178 -10.2353509729559 -7.94300974065607 -3.1052602594549 -2.16675127202814 2.29194127863104 -5.08503854924982 1.07305967157537 -1.23002947027033 3.0824609929865 11.7541252309626
-1.48460826873779 1.83075275421142 3.66425266265869 -0.439402198791505 2.41768779754639 0.241670036315917 -5.55985889434815 -7.62424144744873 -9.01707897186279 -9.88320217132569 -8.39273700714111 -3.898415184021 -1.99762973785401 1.64673557281494 -5.54241809844971 0.908709907531737 -1.43399295806885 2.03267612457275 10.3624729156494
-2.21289321726019 1.30207184011286 3.6275313203985 -1.54041168039495 1.90287903005427 -0.417040556127375 -5.9198958570307 -8.68990585153753 -8.67225143259222 -10.4874236280268 -8.45607253854925 -3.85573264902288 -1.93811294382269 1.88650253469294 -5.31924316232855 -0.630923002416438 -1.94889709299261 1.51642921621149 10.1216233080084
1.08264310143211 3.6943603255532 6.5225549437783 1.82656628868797 5.40043408653953 2.74699170372703 -3.1694092056968 -5.21926920630715 -7.55275194861672 -9.45079844214699 -6.93773691870949 -2.66014521338723 0.213956425406717 3.33387048027732 -4.52727740027688 -0.440079142830587 -0.846004893563009 3.03735501549461 10.2186914183877
1.3472996451638 3.30354316017845 6.0180006720803 1.00594527504661 5.00386817238548 2.54227454445579 -3.90902703025124 -4.99389069297097 -8.06537430503151 -9.5027980110862 -7.08273689963601 -2.85522263266823 0.677919457175516 3.64576060555198 -4.61469071128151 -0.675197531960226 -1.19631951071999 2.7098255851052 10.8718929984353
1.77566959207708 4.45755721872503 7.14936496561224 2.29432155435736 5.14034797495062 3.43521453684027 -2.13025615865534 -5.14085529500788 -6.211686593836 -8.92127369100397 -5.80986355001276 -2.51545665914362 0.765650289708919 3.17585613077337 -3.90533016378229 -0.986979944055729 -0.979367715662175 2.8565278226679 11.4724703008478
0.0846105055375546 2.4583516554399 4.62216620011763 0.772354646162555 3.39732698960738 1.73035864396529 -4.07434030012651 -6.47343583540483 -8.3483995957808 -9.8995585008101 -8.11949105696245 -3.95819611982866 -1.40877480940385 1.22220091386275 -6.08758492903276 -1.67927689985795 -1.37326951460405 2.79001287980513 10.5538115934892
0.926070039922539 2.60607034509832 5.16709787195379 1.07614023035223 4.17467099970037 1.97547609155828 -4.25728147680109 -6.49026029760187 -8.41652982885187 -9.86638563329523 -8.18415373021906 -3.78338926488703 -1.19639127904719 2.01522142236883 -5.44563978368586 -0.815671140497383 -0.0486270731145702 3.76431733911688 11.2883847410029
0.900594217127018 4.03422115499323 6.2353329485113 1.49533603841608 4.89441154653376 2.47962139303034 -2.57169200723822 -6.40883685892279 -6.32618953531439 -10.1248517209833 -7.34255458658392 -2.54251910989935 -0.314236181432552 2.80131290609186 -4.11224796121771 0.724147302454167 -0.0815262967889971 3.2896838014776 11.3213682001287
2.22102215506814 2.50611736991189 6.32540562369607 1.22110798575661 3.50765373923562 1.97207501151345 -5.06364962837913 -7.18190715096214 -7.975972626426 -9.89874217293479 -7.53600833199241 -2.54063937447288 -0.450997803427956 2.79545452811501 -4.22922656319358 0.528404738686302 0.35072376944802 4.88874199607156 12.054855372689
1.36280001727017 3.66294039812955 7.46698130694303 2.91550959673795 5.01739729967984 2.60773791399869 -3.96221028241244 -6.81104527386752 -8.34486447247592 -9.59865818890658 -6.68666325482455 -2.98223935040561 0.54355563250455 3.30548323717984 -4.75347004803744 -0.644024476138028 -1.28509961041537 3.6731161030856 11.7191690358249
-0.681447115811434 0.226784619418058 3.7738656130704 -0.0152159604159259 2.49153605374423 0.881337079134855 -5.57031926241788 -8.91445263949307 -9.00078496066007 -11.9573374661532 -8.21981915560636 -4.80941113558682 -0.45368870821866 2.59022036465732 -5.47219189730557 -0.81953343478116 -0.586892214688387 3.9707821932706 11.5612968531522
0.428903302279387 2.28593417080966 6.62313719662753 1.88115855130282 3.3422457781705 1.30460329922763 -3.18877629366788 -7.50255803194913 -7.55146817294034 -11.1772215756503 -8.54769162264737 -4.49931935397061 -0.983747759732331 2.57532282742587 -6.12002019015225 -1.70395878878507 -1.25259045687589 3.327963551608 10.6092230883512
-0.557401475039395 2.22516459551725 4.58158129778775 0.61505335894498 3.03401297655973 1.21183795061978 -3.25876789959994 -7.1540754404935 -8.18927365216342 -11.3791483012113 -8.20524578961459 -4.19354039105502 -1.67672520550814 2.55254763689908 -5.10588246258822 0.221435728940097 0.386882964047519 5.26149100390348 11.6268765362826
-0.685546927018599 3.1505240873857 5.30582518144087 0.365812249617143 4.55877680345015 1.03860849900679 -3.28110509352251 -7.38110547499223 -7.6722412629561 -10.6048927827315 -6.82040982679887 -3.45022397474809 0.708038278059526 3.79317564530806 -3.88233380751176 1.00484079881148 0.63425631089644 5.50925344987349 12.6770948843523
-0.129091999747537 2.69201014258645 5.65199301459572 0.414786555550315 2.99897883155129 0.863623835823752 -5.25294186852195 -7.61883427880027 -8.04986264488914 -11.6001117446206 -8.15255429527976 -4.04631688378074 -0.94298436424949 1.26304743506692 -5.77461125633933 -0.475472233512185 -0.33646466515281 3.97159788825295 10.9228594086387
1.64799892252142 4.39041435068304 6.82090961282903 2.10753070657903 4.30175220316107 1.54334651773626 -3.53943050557917 -6.44529140645808 -7.88814914876765 -11.1490076845342 -7.67649067098444 -4.64570224935358 -0.875934488123114 2.20610820596868 -5.84308612996882 -2.51298702413386 -1.4235762422735 3.07324802225286 9.83201228922064
1.8883168480613 3.42806027152321 6.08578942038796 1.10667393424294 3.80826447226784 1.03681729056618 -4.82967402718284 -7.5076678015969 -8.73939921639182 -11.7975981452248 -8.9272177436135 -5.34651210091331 -1.83986880562522 1.48177311637185 -6.90143801949241 -2.91358401558616 -2.60865237496116 2.30855152823708 8.63189671256325
0.887194754860619 2.19627869345925 5.28584110953591 0.964070441506127 3.06479561545632 1.46639359214089 -4.6559437491677 -7.30747687599876 -8.54239356301047 -10.9120854117654 -7.89090049050071 -4.17987143776633 -0.0900562979958259 2.76706230857156 -5.57881438515403 -1.61717879555442 -1.75216376564719 3.3173924706199 10.3352595589378
-0.188427665016867 1.90430381081321 4.75172641060569 0.716803810813211 3.05251815102317 0.604001305320047 -4.94687721946023 -8.10691521384499 -8.26573250510476 -12.2447154305198 -9.7576548836448 -5.82390663840554 -2.62270424582741 0.586812279441141 -6.9599082253196 -2.40199539878152 -2.79253647544167 1.9085114218972 9.39980723641136
-2.25060179450295 0.765891049124978 3.35953805229881 -0.376006152413108 2.20504472038963 1.39046761772849 -4.40759375312112 -7.32066061713479 -6.77216246344826 -11.105992343209 -8.44730856635354 -4.15848067023537 -1.80749418952248 1.09158417961814 -4.53720762946389 -0.433470752022483 -0.161606814644554 4.18161866448142 11.9388141371987
-1.85798398798162 0.56756838018244 2.99437578374689 -1.43381444757635 1.48961504155939 1.02907808477228 -4.51588384454901 -8.8344930822199 -7.67929975336248 -10.9885591680353 -7.07383672540838 -2.69757978265936 -0.0142397100275211 3.07154329473322 -3.10065213983709 1.89539011174982 1.13835199529474 5.29975660497492 14.632092553919
-1.10888353694569 1.50715192448009 4.23099549900402 -1.16200701106678 2.18221028934826 -0.0687300335277214 -5.30459848750721 -8.66175524104725 -8.89708200801503 -12.7821585308422 -9.60257212031971 -5.80193201411854 -2.27805200923573 2.01692327152599 -2.78436533321034 -1.71132150996815 -3.64276186336171 0.750476204265247 9.45210012089122
0.225673753565008 1.09806640798395 3.39014633352106 -0.669706266576593 1.46590240651911 0.934145051782782 -5.47906295602972 -8.48916427438909 -9.52299682443792 -12.9484500104731 -9.91937248056585 -5.7595156843012 -3.7063101941889 1.6485539262945 -3.95235816782171 -0.0385626966303043 -1.77298156564886 0.60968788320368 9.78087623769587
0.0479056618430391 1.05348465659402 3.6109616539695 -0.868170998313211 2.0960166237571 0.866427161476828 -4.36108519814231 -8.03207137367942 -8.72850920937278 -12.3416321494363 -8.98315360329368 -6.30883528969505 -2.3778374411843 2.44705269553445 -5.3176739432595 -1.95201995156028 -3.97817542336204 -1.10227896950462 7.30337593772195
-1.42240912697532 0.319040229103781 3.52491657950661 -0.311895439841532 0.812271048805929 0.00796311118385873 -6.44186217568138 -8.80849272988059 -10.3326798178933 -13.1664353110574 -10.8601628043435 -7.07872969887474 -6.58446128151634 -0.562069008567118 -6.01024253151634 -2.52579886696556 -3.80855757973411 -0.719160149314188 7.72251980521462
-1.48634016730569 0.491483090140601 4.00472581169822 -1.62401068427346 -0.00166762091896899 1.16027200005271 -6.64501440741799 -8.1886984131553 -10.9731203339317 -12.319574954293 -10.5651632569053 -6.17306387641213 -4.65355551459573 0.835933087088844 -6.98480665900491 -3.11259138800881 -3.11160528876565 0.0394853331825935 7.94037282250144
-1.66666200811213 2.29997655695135 6.67411729639227 2.65640088861639 2.36908933466131 2.17735883539373 -1.87691476995295 -5.8238694971258 -5.18778207952326 -10.4225156610662 -9.01517275029963 -7.04837587529963 -1.92285898382013 1.5692197973078 -5.42383745366877 -2.04013422185724 -4.4586465662176 -0.519820958917791 8.04578325098211
-0.121629272807727 3.22074648250233 6.35002466548573 -1.01717904697765 2.82992407191884 -1.23936608921398 -4.877097641338 -8.92527917515148 -9.37526277195323 -14.2520308841359 -11.7710185397755 -7.64583543430675 -5.27117875706066 -0.645963226665149 -7.61341813694347 -2.84846452366222 -2.34218171726573 0.441795791279187 7.68318315852772
-3.48353160511364 1.72130428661 2.48216663707386 -3.42882503162731 1.54176174510609 -3.21330226551403 -7.00962794910778 -9.77374423633922 -13.1840149272572 -13.8769508708607 -11.3426643718373 -7.35092700611461 -3.85123790394176 0.352384914051402 -5.63369144092907 -1.1769176829945 -1.2814098704945 1.97590862620961 9.51345573772084
0.471127527410335 2.31081106012518 4.63497163599188 -2.23769853765314 2.14544393366034 -2.96369836980646 -6.31794450933283 -9.44893739873713 -12.0292806451971 -15.0328302210028 -11.9196634119207 -8.40184496099299 -6.73373888189142 -0.0644826715642743 -5.79592416936701 -0.340231878107243 -2.22100351507013 -0.183899862116032 10.0092067891901
-1.40648221969604 -0.138228893280029 1.10783815383911 -3.75453901290894 -0.140832424163818 -2.89696836471558 -8.80874013900757 -10.7160048484802 -14.8458476066589 -13.7361788749695 -12.7343897819519 -8.66203832626343 -10.9356665611267 -3.36113691329956 -9.22125387191772 -3.95253896713257 -4.008216381073 -1.01426267623901 10.175582408905
0.238840632005171 0.418736033006148 1.0275617165999 -5.4347300009294 0.532148890061812 -4.46541924043135 -8.34258408112959 -11.2610697226091 -13.8373255209489 -15.2564882711931 -11.8513826803728 -6.9500994162126 -4.08282608552413 -0.438458867506547 -7.76538605256514 -2.84477371736006 -3.0516790823503 0.825550608201461 10.8370376153426
-1.32225785688921 -0.160690168900924 1.82678045793013 -5.07501588301225 -0.743726591630416 -3.7659948869185 -8.95966134504839 -12.0518892808394 -13.9514120622115 -15.1972960038619 -11.6535814805464 -7.07412515120073 -6.11982331709428 -1.15133843855424 -8.45935044722124 -2.87746606306596 -1.59972367720171 0.560808320478959 11.2257501081987
-0.656229435313833 1.23993641246449 2.71262318004261 -3.17499583851207 0.948085368763316 -3.47702640186657 -7.75762599598278 -10.2236828197132 -13.4002327312123 -14.6681503642689 -11.7383446086537 -7.16411059986461 -5.20063251148571 -1.48833507191051 -7.27745860706676 -1.24370998035778 -0.231956898082387 1.41196209300648 12.6185289036144
0.188527835499155 1.45318771709095 3.48539234508167 -3.60701392780651 -0.715231167186392 -3.30316566120495 -9.81521247516979 -12.0374281276356 -14.1570570338856 -15.6467306483876 -12.8796102870594 -7.83095000873913 -5.54228042255749 -2.39179061542858 -8.8755915034901 -2.70961402546276 -0.90471671711315 0.459878696094858 11.4588906895031
-2.70830593109131 0.217776679992674 4.06102790832519 -1.81497821807861 0.51647319793701 -2.69256076812744 -8.43889865875244 -10.2909627914429 -14.0773931503296 -12.7935949325562 -9.85969982147217 -5.07263813018799 -6.2521635055542 -0.453072166442873 -6.78851757049561 -0.526243782043458 0.275340461730956 2.51569499969482 14.7003554344177
-3.25342785228382 0.785226475108754 3.98571933399547 -1.40183102000843 1.03971446644176 -2.05375133861195 -7.59110485423695 -10.2448981891979 -12.3501037250866 -13.4099544178356 -10.215408671986 -5.50810085643421 -4.56863437999379 -0.0942996631969102 -6.34890781749379 -0.202505458484996 1.16997302662243 2.98189509998668 15.3262115825306
-3.11897783279419 1.89498014450073 5.1467978477478 -0.0958397865295417 1.84266157150268 -1.24338464736939 -6.11704378128052 -9.22948961257935 -10.3900044441223 -13.085656452179 -9.55296258926392 -4.67690782546997 -2.5129807472229 1.23610372543335 -5.40220956802368 0.700482082366943 1.37405271530151 4.25541181564331 12.8009993553162
-3.61004903099754 1.22689173438332 4.85494158484719 0.3020450852134 2.47449801184914 -1.54277875206687 -5.87770535729148 -9.04699017784812 -9.45523717186668 -12.7681548812173 -9.54040982506492 -5.07372166893699 -2.2564380385659 0.682095744393088 -5.53181912682273 0.210942485115744 0.231072642586447 2.30454371192238 12.0020177147605
-2.35845483433117 2.35420500148426 5.31222616542469 0.0092800747264512 2.54471670497547 -1.16045678745617 -6.43449891697277 -8.96507562290538 -10.4507972110402 -11.9122420657765 -7.73931802402843 -3.93288339268078 -2.0907679904591 1.93058668483387 -4.78043283115734 0.926579345356334 1.51184736598622 4.01725374568592 13.64486729015
-1.89238311594183 1.10683868581598 4.22436760122126 -1.58455230539495 0.630138856714421 -2.23195030039007 -6.66784240549261 -9.82502128427679 -10.8050227338618 -13.4722247297114 -9.37395431345159 -4.59226371591742 -3.77675964182074 0.0569691484624677 -5.19498588388617 1.42003296071833 2.18155525380915 3.29449318105524 12.5293845956976
0.0392573356628425 2.18036680221558 4.81492261886597 0.0406706809997566 1.58052663803101 -2.19005556106567 -7.52163858413696 -10.4594227790833 -12.0020939826965 -13.4328839302063 -9.60696382522583 -4.27439088821411 -2.32910509109497 1.20119886398316 -5.47690362930298 0.72765760421753 2.45306806564331 4.58420686721802 13.0469544410706
-0.571402098915794 3.70075175545432 7.01829097054221 1.0483717658303 3.4824537970803 -0.514492537758567 -5.4630971214988 -7.72890331961892 -10.5000691673972 -12.4948563835838 -8.22537281729958 -2.94525768973611 -1.22119000174782 2.10186717293479 -5.09884693839333 -0.541309859535911 -0.344135787270286 3.4847559668801 11.571157429435
-1.14799691980535 3.14290235692804 6.02232740575617 1.37724683934992 3.05150221044367 -0.326063173467464 -4.39088250940496 -7.52267648523504 -9.19970323389227 -12.0983200246638 -8.35470964258367 -3.67595483606512 -1.10586168115789 2.54880903417414 -4.61643411462957 1.64826200658625 0.945455533807927 3.55539224798029 12.2900471513922
-0.273835988478226 4.42822375731035 7.49906363920732 1.76520743803545 3.1669961495833 -0.770343633131546 -4.86362633271651 -8.20598969026045 -9.24464401765303 -10.8316400961442 -8.04553589387373 -3.25276360078291 -0.667497487501663 2.99253287748857 -3.61991867585616 2.21832862333818 2.65355506376787 5.26163688139482 13.3255826516585
-0.154904703660446 3.42896523042159 5.65901913209395 -1.02436194853349 2.06691994233565 -1.10069785551591 -5.62237678007646 -9.51204047636552 -8.53036628202959 -11.5326207681136 -7.58502707914873 -3.26694045500322 -0.454409937425094 2.45725693269209 -4.46191535429521 1.45410217805342 3.10301270051436 5.56716789765791 13.615782399611
-1.43256149291992 2.02944221496582 5.19179573059082 -1.0568042755127 1.29696502685547 -1.49246940612793 -6.08077583312988 -10.2812038421631 -9.22597465515137 -12.0137134552002 -8.17112693786621 -3.76445541381836 -0.716661071777345 2.42786827087402 -5.03611717224121 0.411625289916991 1.05190315246582 3.68231430053711 12.1295780181885
0.163660829717461 2.95320016687566 5.62535268610174 -0.879862958734687 1.83230096643621 -1.97546117955988 -6.44148939306086 -9.4829723184759 -10.2802059000189 -13.0707370584661 -9.12616270238703 -4.65603941137141 -0.807204419916328 2.28723985498602 -3.94113462621516 1.3654106313532 -0.214930707758125 3.38494569605047 12.122143572027
0.700984339280563 3.73140845732255 5.84086547331377 -1.6281153158708 1.96490989164873 -2.10525192780928 -6.15048660798506 -9.6440073446794 -10.8452059225603 -12.943684239821 -8.86489166779952 -4.3540731863542 -1.17696251435713 2.79164443449541 -4.12039627595381 1.70569549040361 0.373813013596969 3.42540297941728 12.6077211900191
0.0954994635148481 3.80518192811446 5.89847702546553 -0.1052508874373 2.6603683905168 -2.25677829222246 -4.53585582212968 -8.82403521971269 -8.83487849669023 -12.2761798425154 -8.12778239683671 -3.91707187132402 -1.48349719481035 3.26711315675215 -3.07138019041582 0.873121686415239 1.2744984106584 3.25598187013106 11.9648775534196
0.157949378273702 3.86451618888161 6.25593941428444 -0.221946785666727 2.92505448081276 -1.66076857826927 -4.2288914420388 -7.06326682350852 -7.55963141701438 -11.3793926932595 -7.53081900856712 -2.55141646645286 -0.990461418845438 3.35504143454812 -3.24198920510032 2.37898438193581 1.28762619712136 5.23978131034157 13.2144774697044
2.64999374909834 5.82971272035078 7.55758842988448 1.11079391999678 3.68799480958418 0.00886139436201461 -4.29960837797685 -7.47030654387041 -8.57771125273271 -11.6744691415267 -8.26171889738603 -3.27301993803545 -1.668083338304 3.42312607331709 -4.39968314604326 0.424310536818069 0.77786049409346 3.91372189088301 12.1969059423967
0.357316060499713 4.23739437623458 5.98204426331954 -0.0363034768538029 3.31570534272628 -0.435387568040326 -5.2042779488997 -7.20044799284501 -9.27027602629228 -12.7177190347151 -9.96106429533525 -4.99680037931962 -2.71668525175615 2.20452789826827 -4.11763663725419 2.16067604585128 0.313927693800494 3.30718044801192 12.3374543623491
0.602482943101364 3.82198634581133 6.00089850859209 -0.0132606939835966 3.71605792479082 0.0656386895613252 -4.6666973547502 -7.42322048707442 -9.1031101660295 -11.4942024664445 -8.18675503297285 -3.50162777467207 -1.22871670289473 3.31051459745927 -3.37254414124922 3.12510600523515 1.46984401182695 3.46858611540361 12.6119166894393
1.88687986894087 4.72610373063521 6.13588518662886 0.748877473310991 3.03002638383345 0.57646650834517 -5.57548814253374 -7.5148230119185 -9.6858320756392 -11.0734949632124 -8.07763581709428 -2.93779473738237 -0.0817995591597125 2.57483191056685 -3.88987069563432 1.73537153764205 0.735176988081498 3.71857733293013 12.2617015318437
1.22352789965543 4.74546336260709 6.11700915423307 -0.592931756106289 2.96458815661344 -1.61138344678012 -5.75312424573031 -9.68141365918246 -9.41764260205355 -12.7878360834989 -8.95967293652621 -3.26234436902133 -2.41121674450961 3.10790633288297 -2.1923904505643 4.19049071398648 3.22165869799527 4.68410014239225 13.6503200444308
0.58899418223988 4.15409485210072 6.00154034007679 -0.80608638416637 2.69562450755726 -1.72133334766735 -5.55162128101696 -10.1806705821644 -8.18625339161266 -12.0683124889027 -7.99740871082653 -2.26786121021618 -4.12598880421032 1.62061230052601 -3.62457736622203 2.54118267406117 0.670043147693981 3.54555431712757 12.6400405536998
0.895922435413706 3.5084827076305 5.96375156749378 -0.96554492603649 2.17781330455433 -2.50148509632458 -7.16772769581188 -9.97292064319958 -10.8588497508656 -13.3083202708851 -10.061427341808 -3.98313640247692 -6.20310138355602 0.226429713856088 -5.12094234119762 0.83572460521351 -0.920933948863638 1.48090816844593 10.4814727436412
0.472317218780518 4.28784322738647 4.80909872055054 -2.11712598800659 2.32438898086548 -2.92587804794312 -6.40698385238647 -9.60096311569214 -9.44194746017456 -12.8300166130066 -9.27267217636108 -4.68932867050171 -5.5251727104187 0.0998539924621582 -4.39083433151245 1.06438493728638 -1.23486280441284 1.15490770339966 10.7266306877136
0.288447579470549 2.57924576672641 4.07872029217807 -1.64724425402554 1.10460015210239 -3.03258971300992 -7.85011366930875 -10.9305274876681 -14.2219970616427 -11.4504878911105 -10.4127185734836 -5.13337020007047 -5.11839179125699 0.451173028078948 -3.94761542406949 0.86045571240512 -0.229460516842927 1.30278893384067 10.4658443537625
-0.18832756389271 1.69221519123424 4.36735366474499 -0.557801974903452 3.00003646503795 -2.6123235355724 -5.82708908427845 -8.83660293925892 -11.1637742649425 -12.8142278324474 -9.09159065593373 -3.71118713725697 -2.58040214885365 2.31852744709362 -3.78349472392689 1.90066360126842 1.24867843281139 2.96856330524792 11.9530632365834
1.36360653096979 5.07647331411188 6.79912765676325 0.423274118250067 3.7033806627447 -2.09422199075872 -5.73312274759466 -8.68646900003607 -9.56197635477239 -13.1056927854365 -9.98123637979681 -4.43243305032903 -3.40769092386419 2.00285823995417 -4.92221919840032 0.57653530294245 -0.148083608800714 2.16903980428522 10.8579827135259
0.665847726301713 2.86399073167281 6.1973351912065 -0.733322195573287 3.19182009263472 -2.28475003675981 -6.06713109449907 -8.3448601289229 -10.9712887330489 -12.6676197572188 -9.56325536207719 -4.55257611708208 -1.72967343763872 1.68185419602828 -3.77266698317094 1.29777521653609 -1.17024808363481 1.12328142686324 11.2680005507036
1.31890266591853 4.72466819936579 6.12274425679987 -0.772203748876397 3.78520839864558 -1.69725066965276 -5.96393043344671 -8.76875335519964 -10.4956916028803 -11.8092616254633 -8.94895393198187 -4.04942924326116 -2.37030631845647 2.35409706289118 -4.48552161997015 0.297502214258369 -1.76382667368108 1.46335189992731 10.4487292116339
-0.043144538185814 4.86676184914329 5.87320964119651 -0.594517066261986 3.65628211281516 -3.04846604087136 -5.4160044930198 -7.42054016806863 -10.8850272438743 -11.9091170571067 -9.01205475547097 -4.30871803977273 -1.64885552146218 1.82504431984641 -5.54386360862038 1.06221549294212 -0.488285376808861 1.88570754311301 9.55620543740012
-0.351348044655541 3.88644683144309 5.924312470176 -0.931849601052026 2.55976760170676 -2.94632446982644 -6.3778525612571 -10.4777766487815 -10.4846602699973 -13.4047786019065 -9.554371955178 -4.16808617331765 -3.23650276877664 0.851950524070045 -5.13464653708718 0.123999474265357 -1.02312958457253 3.05869185707786 10.261566994407
0.252733794125643 4.09520682421597 5.9711500081149 -1.45951214703647 2.51169833269986 -2.99842587384311 -6.73560276898471 -10.7953943339261 -11.1778711405667 -14.1122640696439 -10.7013353434476 -6.70643177899447 -3.64747754010287 0.48443469134244 -6.04964199933139 -2.5610765543851 -2.57769337567416 0.208353606137361 8.14514311877164
-0.572854744304312 3.5018179546703 5.13038278926502 -2.24539922367443 2.17668367732655 -3.70814489017834 -6.42948697697033 -10.6849953998219 -9.59035466801037 -13.3475224841725 -10.6359460223805 -6.31742452274669 -2.98313306461681 0.630041373859751 -5.45268605839123 -1.82316373478283 -2.56910298954357 0.384142173420297 9.03079344142567
2.30998386036266 5.79895557056774 6.71670211445202 0.0971504558216445 3.24565662037243 -2.00530468333851 -5.56163822520863 -10.0029643665661 -7.40640674937855 -11.1496471058239 -7.77605472911488 -3.79651867259632 -0.661623347889293 2.30773700367321 -3.15285717357289 1.46373904835094 -1.20142971385609 2.50847018848766 11.3798767436634
2.04943908344616 5.06742442737926 8.15823043476452 1.68206084858287 3.99109328876842 -1.37902199138295 -4.00550972331654 -8.0243123661388 -7.0342115055431 -11.3969148289074 -8.89611755717884 -5.09270225871693 -1.05665718425404 2.2099405635487 -4.27709137309681 -0.0887483250011094 -1.91356407512318 1.12284911762584 11.5887819636952
0.766713272441518 5.26996053348888 7.56216443668712 1.61562837253917 4.91424573551525 -0.584452499042857 -3.94907080043446 -7.55833517421376 -8.34047590602528 -11.7353676449169 -8.84490858424794 -4.64906393397938 -0.838087905536998 2.53553117405285 -3.42836080897938 0.809395920146596 -2.42817198146473 1.10983766208996 13.1096917499195
4.38765500675548 6.78776334415783 6.52697442661632 -0.446793807636606 3.97832559238781 -2.48370863307606 -4.985402358662 -8.2583458553661 -8.14940763820301 -12.4740135799755 -9.85637213100086 -5.89267851222645 -3.19361044276844 2.13971208225597 -3.87267996181141 0.331372009624136 -0.894046081196176 1.84871743809093 12.1607396472584
3.54949979782105 4.16840963363648 5.0193865776062 -1.05547971725464 1.29813890457153 -3.2868067741394 -7.82221479415893 -10.8992392539978 -11.8383376121521 -14.6398131370544 -12.425127696991 -8.18542737960815 -4.92527456283569 -1.84011716842651 -8.09405393600464 -3.50941534042358 -4.68475790023804 -1.72164220809936 9.0625412940979
0.0850863803516724 0.500817810405383 3.65998033176769 -3.22585913051259 2.26533273350109 -4.44057890285145 -6.31788107265126 -8.90992018092762 -12.1528668056835 -14.3560146938671 -10.6228356014599 -6.75249334682118 -2.99438330043446 0.99020913730968 -5.13599630702626 -0.378776992451062 -2.96415182460438 0.0224929202686646 9.74183133732189
1.59661074551669 0.140506466952239 4.52530642422763 -1.78784016695889 4.23099490079013 -3.63846615878018 -4.9344408902255 -5.78120259371671 -9.03811291781339 -12.4392283352939 -9.66615513888272 -6.07726887789639 -1.42038373080167 2.44214220913974 -5.24888638583096 -1.1129019650546 -3.65088490572843 -0.447323122891511 9.5797307101163
1.05376286073164 -0.60423999266191 4.56150383515791 -2.61862140135332 2.47859615846114 -3.29761271910234 -6.16180758909746 -7.10564189390703 -10.9978290124373 -14.1833873315291 -12.0253367944197 -7.50072055296464 -4.54717593626543 0.333004422621293 -5.67397838072343 -2.53230243162675 -4.85362391905351 -1.30432277159257 8.87707943482832
1.29602834528143 -0.476491720026189 5.06823560541326 -2.60503557378595 2.21927472894842 -4.33507135564631 -7.2215688532049 -10.3121316736395 -12.3580549066717 -15.0195901697332 -11.1963174646551 -7.14359834844416 -3.26734140569513 0.580923288518733 -6.98753145391291 -3.06002023870295 -3.93123987371271 -1.01558092290705 8.2762281591242
1.33299979296597 -0.900066765871916 3.45785388079556 -3.26176873120395 1.57238730517301 -4.75679818066684 -7.90077248486606 -10.0876106348905 -10.593254479495 -15.3263916102323 -12.6893447962674 -9.19669190320102 -5.55512467297641 -0.401400002566252 -6.21271935376254 -2.96831742199985 -4.61115494641391 -2.4753364649686 7.4807353886691
0.89349961714311 -1.02736639543013 5.24057507948442 -1.75019812150435 3.16366029219194 -3.36937117143111 -5.69320272965865 -6.86034178300337 -8.66218161149459 -13.287948365645 -10.8593366102739 -7.52218985124068 -3.54738592668013 0.372799162431196 -7.33276533647017 -3.02379583878951 -3.62641119523482 -1.20151114030318 8.85276055769487
3.45043892426924 1.14923805757002 5.52471012635664 -1.35341887907548 2.85535759492354 -3.61067634062334 -6.46644454435869 -7.36044555143877 -10.3043141885237 -14.1966004891829 -11.9056993051009 -8.10559325651689 -3.97491317228837 -0.0607057137922808 -7.45363669828935 -2.81619506315752 -4.47414069609209 -1.28113990263505 8.31178707642989
0.820632423054089 0.969350303303113 6.19888349879872 -0.798124824870715 3.43828150142323 -2.65434316288341 -6.22873357426036 -7.84201482426036 -9.58353475223888 -13.7108655322682 -10.6366448749195 -6.1003060687672 -3.46732953678478 0.986201728474011 -6.10401586185802 -1.90438130985607 -1.58105710636486 1.99402376521718 10.3651966701854
2.46161929910833 2.37660495584661 5.6680850202387 -1.24961574727839 3.78818504160101 -2.41312130147761 -5.26208599263972 -7.34564121419733 -10.3962260072882 -13.1122065370733 -9.97771747762507 -6.93856533223932 -4.12396724874323 0.355574529821222 -7.56280048543757 -4.84937771016901 -3.85547359639948 -0.1842623537237 8.8220967466181
2.16628665057096 1.55673808184537 6.14457911578092 0.133039656552402 4.20969790545377 -1.63959103497592 -5.00755673321811 -7.5243032542142 -10.9119852152738 -11.5789602366361 -10.233018693057 -6.015619095889 -3.84913426312533 0.788479033383457 -6.98603802594272 -2.68101864728061 -2.536765870181 1.14906710711393 9.34848898974332
1.15139992453835 1.38423378684304 6.36626274802468 -0.123790428855202 3.86439640738747 -1.7109543540261 -4.25974433205344 -7.74387900612571 -9.32785384438255 -12.9237992026589 -9.58261840126731 -5.07898680947044 -2.41819922707298 2.08886940696023 -5.28906409523704 -1.86630599282005 -1.0091835715554 3.41307099082253 11.288554503701
0.288694425062701 1.42815403504805 6.25011353059249 0.217233701185748 5.18788723512129 -0.958208040757611 -4.62964816526933 -6.48830981688066 -9.16653438047929 -12.3386058373885 -8.90407176451249 -4.51589961485429 -1.45563693480058 2.46259312196212 -5.18449397520585 -1.50967975096269 0.465827985243365 4.36529831452803 12.5139012770219
0.464261341094971 0.883752155303956 6.34247236251831 -0.220963191986083 4.60364656448364 -0.934714031219482 -5.1491171836853 -8.28933973312378 -9.41004629135132 -12.2506319999695 -8.20319051742554 -3.26903409957886 -0.534331035614013 2.39948778152466 -4.2596137046814 -0.350117397308349 0.92761926651001 4.65588693618774 12.1638000488281
4.58881345228716 2.75944199995561 8.47410359816118 2.08505883650346 5.77409615950151 0.0995756669477998 -3.21230063004927 -5.76515135331587 -7.4579194502397 -11.2495645002885 -8.22497305436568 -4.1487153486772 -0.4443696455522 3.09325089888139 -4.61708006425337 -2.45634588761763 0.0259596391157686 3.80501618818803 11.7856623216109
4.90848217010498 3.52159843444824 9.2233606338501 1.9281888961792 5.35610542297363 0.216694450378419 -3.86726894378662 -5.74725093841553 -9.07997074127197 -11.0653356552124 -8.16249980926514 -3.81746044158935 -0.221085929870604 2.62742099761963 -5.23168888092041 -3.20099773406982 -0.336076164245604 4.45472106933594 12.3824425697327
4.73217266256159 2.89131420308894 8.58488147908991 1.10728519613093 4.47563236409968 -0.917455022985283 -4.56966525858099 -7.61679775064642 -9.64612132852728 -12.4436200315302 -9.0000451261347 -4.49729663675481 -1.42432529276067 1.34573238546198 -6.40672237222845 -5.45204669778997 -2.48617488687688 2.33723133260554 10.1779810732061
6.17232620932839 4.60599148490212 11.0381976387718 3.44738781668923 6.76905739524148 1.30105698325417 -2.41151892922141 -3.41182982704856 -6.35920989296653 -9.78260504982688 -7.69264495156028 -4.14094245217063 0.329890372536401 2.50941384055398 -5.42171370766379 -3.77564704201438 -2.24845015785911 2.35690796592019 10.3441373131492
3.33940346457742 4.49411328055642 8.72215206839822 1.87874825217507 5.47317726828835 0.785593344948509 -3.25420920632102 -6.11178939125755 -7.17424933693626 -11.419923470237 -9.01510016701438 -5.01399581215598 -1.07624594948508 2.21645386435769 -5.73448531410911 -4.65900962136008 -3.47907988808372 1.54318077780984 9.55732186057351
2.01387434872714 3.4739029971036 8.15088683041659 1.32985335263339 4.71501570614901 -0.430986109646884 -4.41355103579435 -7.75940484133634 -8.28581399050626 -12.2860257062045 -9.02654618349942 -4.55207032290372 -1.76433343020352 1.55657988461581 -5.85174340334806 -2.89112061587247 -1.43208664980802 2.9366133776578 11.3979843226346
3.28132488944314 2.87302162863991 8.34255364157937 1.76829292990945 7.28744080283425 0.878633048317649 -2.446018669822 -3.37769934914329 -5.39089057228782 -9.52049491188743 -6.35784575722434 -3.60405204079368 1.43924286582253 4.7798581383445 -3.39618155739524 -0.154907677390359 -0.519598458030007 4.13960221030495 11.6410875580528
1.7193397175182 1.91998325694691 7.88951622356068 1.47986446727406 7.064978946339 1.28365742076527 -2.1676403392445 -4.61164630543102 -5.48592914234508 -9.90669597278942 -7.55406345020641 -4.07826579700817 0.0366157184947618 4.43169914592396 -3.6396805156361 -0.997396122325551 0.205477107654918 3.07199894298207 12.266159881245
1.5919228553772 2.24964532852173 8.43126020431519 1.74945840835571 5.94521913528443 0.174303150177003 -2.7214259147644 -4.90679540634155 -6.27980222702026 -10.3528250694275 -7.6857813835144 -4.16709699630737 -0.0586470603942857 3.6012469291687 -4.59503545761108 -1.74959936141968 -1.16916646957397 2.75484666824341 11.243217086792
3.73025582920421 3.47737668644298 8.66236566196789 2.01790307651867 7.05782102238048 0.91246293674816 -2.19862676967274 -5.0666954647411 -7.02344251979481 -10.3750660549511 -7.60597349513661 -4.2685997616161 0.296776520122183 3.30702661167492 -4.24477697719227 -0.998708022724497 -0.592686904560434 2.92790864597668 12.3655893672596
4.55207060033625 3.1501254862005 9.12319086248224 2.87817667180841 7.01975153142756 1.36522005254572 -2.10927869623358 -3.47700025385076 -7.07988263910467 -9.49557973688299 -6.784491556341 -3.29228498285467 1.50209520513361 4.03192136937922 -3.58841230219061 -1.05050184076483 0.186974508112126 3.63303087407892 12.5227966135198
3.65456121618098 2.11996095830744 7.98582761937922 0.348831350153144 4.69629209691828 0.189943486993965 -4.20252019708807 -6.32545453851873 -8.25053960626775 -11.0220754796808 -8.24904615228826 -4.31146413629705 -0.231200998479668 3.14443033391779 -4.31368810480291 -2.23033506220037 -1.27082044428045 2.01774614507502 11.3832566087896
4.33718377026645 3.49331742199984 8.26998692425814 1.60296040448275 5.97205811413852 0.501151856509122 -2.84712428179654 -5.28523081866178 -7.31857890215787 -10.7200738820163 -8.08679980364713 -3.53998202410611 -0.751884642514316 3.04195385846225 -4.37509173479947 -1.71734828081998 -0.378771010312168 3.14997654828158 11.6943929758939
3.13336428728971 2.79952010241422 8.05452021685513 1.07565268603238 5.99013003436002 1.06581648913297 -3.01820984753695 -5.03022805127231 -7.43044320019809 -10.8970092860135 -7.90241852673617 -3.24508515271274 0.414430228146639 3.13007601824674 -5.25269547375766 -3.11152687939731 1.3803821477023 4.33294447985562 14.2803526791659
3.88146922371604 4.76779887459495 9.36943957588889 2.47744223854759 6.85399577400901 1.16805121681907 -1.12366440512917 -3.96751740195534 -6.50061180808327 -10.3817343971946 -6.97996285178445 -3.61947014548562 0.684923622824929 3.43411490700462 -3.88817742087624 -2.02765610434792 1.00543257973411 3.53340194008567 12.587629292228
2.87168236645785 5.106931885806 8.21735402020541 1.70234414013949 6.22160740765658 0.427117547121917 -2.65131453600797 -5.01528052416715 -7.63863448229703 -10.7893436345187 -8.59648207751187 -4.68949774828824 -0.769972601803865 2.50643273266879 -5.32094649401578 -2.79884986010465 0.416876992312346 3.08552857312289 11.993403634158
3.15439632589167 4.17239597493952 9.1880257433111 2.34553363973444 7.09964397603815 0.725902826135808 -1.57923480814154 -3.88924953287298 -6.96049663370306 -10.0064675504511 -6.70579120462591 -4.09408351724798 0.478237420862371 3.49727466756647 -3.74432155435736 -2.46939441507513 0.569919854944402 3.33535221273249 12.1784355943853
2.2547551501881 1.93766034733165 7.76009381901134 0.579223762858998 4.50845636021007 -0.345201362263072 -3.41251741756092 -4.24919496883046 -8.2909105907787 -10.3545321117748 -8.42589937556874 -4.33348642696034 -1.06480966914784 2.59876645695079 -4.79326425899159 -0.605638373981822 2.27799428593029 5.36713040958751 12.6765982020985
2.10551289645108 1.69299725619229 7.70623997774991 0.352037707242097 5.29475716677579 0.390117922696199 -2.81700488003818 -4.42464419278232 -5.43211527737704 -10.3125512209806 -8.6972901430997 -5.02922221097079 -0.939557751742278 2.60426739779385 -5.11000605496493 -2.33311243924228 1.13594655123624 3.80414418307218 12.3082335385409
3.8489802273837 3.00401715365323 9.24383954134854 1.63824013796719 5.48830727663907 -0.320185383883391 -2.24462767514316 -3.52273436459628 -5.42578574093906 -10.1293589678678 -8.45235510739413 -4.9521090594205 -0.969963749972258 2.79976395693692 -4.58813734921542 -2.57408018979159 0.254327097806062 3.26066235628995 12.3213212880221
3.49527264508334 2.495160111514 8.05295849713412 1.41144658001986 4.97776318463412 0.824797638979824 -2.827593794736 -3.68748187151822 -5.67374514666471 -10.4057016285983 -8.55323695269498 -5.0819826039401 -1.12828349200162 2.34565640362826 -4.72128581133756 -1.12981318560514 0.541234025088222 2.8025617686185 11.8319969263944
5.30122914747759 4.30919328169389 10.1064487977461 2.82161965803667 5.78937402205034 1.74024835066362 -2.74288687272505 -3.73421034379439 -6.65150961442427 -9.87548002763228 -7.75311789079146 -2.99375090165572 -0.257520051435989 2.46103349165483 -4.86886152787642 -3.96248755021529 0.839014677567917 3.44134202436967 12.1189638658003
6.9639909657565 4.87987212267789 10.603176871213 3.17865637865933 6.32131651965054 1.33792952624234 -1.65512391003696 -2.62835045727817 -6.04567261609164 -9.90926476391879 -8.0591270533475 -4.88036271008578 -0.235604485598479 1.89539603320035 -5.16840859326449 -3.84993096264926 -0.0279171076687916 2.24634436694058 12.8520896824923
4.8341496814381 2.42903360020031 8.44205316196788 1.19590600620617 4.13273748051036 -0.94047705043446 -3.86057058681141 -5.99353376735341 -8.22399679530751 -10.2327553402294 -8.82389990199696 -5.61206022609364 -2.52484861720692 0.0666716922413215 -7.04725233424794 -4.73082701076161 1.44479402195324 2.96877320896495 14.1884854663502
2.57467118176547 1.50431862744418 7.57080593976108 0.329290780154142 3.3331131068143 -1.18264922228726 -3.93699416247281 -5.47729453173551 -7.42849120226773 -11.6661811741916 -10.1327815922824 -5.71886977282437 -2.90922316637906 0.100544365969572 -7.38891562548551 -5.43030509081754 0.676956566897307 2.31362572583285 13.6645659533414
4.97926958257502 2.64925916845148 8.23257978612726 0.944305021112616 4.34228285009211 -0.376421373540705 -3.85570756738836 -6.0199875051325 -7.8876747304743 -12.0668396169489 -10.975317400152 -6.5817722493952 -3.81701318567449 0.418677884882147 -7.02390329187567 -5.57950441187078 0.438937742059881 2.24797399694269 13.0873523538763
3.55027900175615 3.02907596067949 8.2645152612166 0.740513186021285 4.46809039549394 -1.07619251771407 -4.28764118714766 -5.81621899171309 -8.88491406007246 -11.4823643164201 -12.1429630713029 -9.03592075868086 -5.53000225587325 -0.867263455824418 -8.2620903448625 -8.33577503724532 -1.94934238954024 0.0100787682966761 10.3704255624251
5.0981876113198 2.33438317558982 6.85571591637351 -0.183194949410179 3.72799794457175 -1.54676420905373 -4.11758787848733 -6.51156981208108 -7.43105490424416 -12.0979135773399 -10.8092458985069 -7.00930578925393 -3.86329252936623 0.664341137625954 -6.02755148627541 -5.88980086066506 0.565702603080055 1.97240655205466 10.9735070922158
1.46327251087536 1.43535655628551 7.19462054859508 0.430382191051137 3.74072784077038 -0.843917430530894 -4.21879917491566 -6.55064541209828 -8.13459926952015 -12.0343318592418 -10.8240638386119 -6.93663746226918 -4.46789699901234 -0.039075435291636 -7.53733021129261 -5.16200786937367 0.697189747203481 2.05810397755016 10.5908798564564
3.37301807403565 1.06455211639404 7.2563798904419 0.0309789657592781 4.20944194793701 -0.787235450744628 -4.05826396942139 -5.46128673553467 -7.77780933380127 -11.4143297195435 -8.81290836334228 -4.64394588470459 -1.32124919891357 2.03555278778076 -5.18003673553467 -6.37215633392334 -1.12941188812256 2.23990993499756 10.155751991272
1.00997084704312 0.314183417233554 6.56868285265836 -0.305914696780118 3.1007720860568 -1.16866951855746 -5.17576676282016 -7.57869797619906 -9.73761063489047 -12.8046672907743 -9.76340943249789 -4.44385796460238 -2.30445366772738 1.5908786686984 -5.52105027112094 -6.6244590845975 -0.692604836550625 2.20110053149137 10.3063423070041
3.35812931927768 1.85846405896273 6.87324887188998 0.718729790774258 3.67800980481234 -1.10962790575894 -4.24012488451871 -5.62344283190641 -7.68134230700406 -12.0448619755832 -10.8728000554171 -8.01712721911344 -4.0311748417941 0.0457828608426176 -6.70901030627164 -7.67540473071012 -1.8984844121066 0.361388024416836 8.73949891003695
3.83778278177435 2.27232353037054 7.18045608347112 -0.282405931299383 3.61753360574896 -0.862855989282782 -3.90969665700739 -5.99196632558649 -7.20134552175348 -11.920892793482 -9.85263641530817 -5.73634727651423 -2.72593887502497 1.51526634042913 -4.7547722643072 -6.26469429189509 -0.130733568018133 1.85295860117132 10.2995747739618
3.4429689840837 1.78853764100508 8.54081024690108 1.25115932984786 4.96348633332686 -0.0260451837019495 -2.77961192564531 -4.47749362425371 -6.44121203856035 -10.5849956078963 -10.3860629601912 -7.38771090940996 -3.28785739378496 0.13847126527266 -7.13297877745195 -7.24198565916582 -2.24031291441484 -0.328688005967575 9.50390114350752
2.90940088792281 2.92243761582808 7.82898802323775 1.21263689561324 4.63926786942915 0.00943178697065861 -2.45226674513383 -3.75011258558794 -6.09737019972368 -10.3309193177657 -9.75821881727739 -6.28412061171098 -2.27640729383989 1.01186937852339 -6.76608853773637 -2.56086736158891 0.257099099592729 1.71731371446089 10.9438332991167
3.80620692859997 2.55902694355358 7.73953651081432 0.562551723827017 4.08402179371227 -1.15834213603626 -3.31419731486927 -5.45917679179798 -8.28419472087513 -11.7199533115734 -9.5280721317638 -6.2707650791515 -2.29898239482533 1.10289405475963 -7.34160019267689 -4.40304924358021 -1.69753052104603 0.619112240184439 10.2542898524891
2.10082486759532 1.78967336307872 6.84094003330577 -0.124511207233777 3.51479676853527 -0.815934623371472 -4.81977030147206 -5.8546328197826 -9.7225699077953 -12.1816916118969 -10.030017341267 -6.73204561580311 -2.77346941341053 0.590673958171497 -7.04485079158436 -3.95395990718495 -1.54975267757069 0.988220726359973 9.98333219181407
-0.041027285835959 -0.139578082344748 6.12649800560691 -0.496095874092795 2.04158952019431 -1.40715811469338 -4.7128641388633 -7.46452162482522 -10.7229578278281 -13.0253317139365 -11.298273303292 -7.71870634772561 -3.25124953009865 -0.721636035225607 -9.2189619324424 -3.67612478949807 -2.75031302191994 -0.158823230049826 9.88669469139793
1.91257986588911 0.627145142988724 6.54234728379683 -0.671860365434128 2.56955275102095 -1.33264985518022 -5.37793221907182 -7.46365418867632 -10.968554167314 -13.9694601579146 -10.6332365556197 -6.40165200666948 -3.28032365278764 -0.456804899735886 -6.92877068953081 -2.16163888411089 -1.96511521772905 -0.401783613725144 8.11004290147261
-1.2544488993558 -0.895310410586269 6.4840707692233 0.748425475033848 4.75514124956998 -1.25327397259799 -4.12149334820834 -6.06225491437045 -10.4861116495999 -8.82685185345736 -8.45169926556674 -6.11669636639682 -4.10574055584994 0.294419279965489 -6.8917837229642 -0.936890610781582 2.03229045000943 1.12005900469693 9.16745184985074
-2.33274225755171 -0.20398859544234 5.92095227675004 -0.144374413923785 4.8120979829268 -1.53588442368941 -3.02612452073531 -6.09249262376265 -7.35067324204879 -11.570539040999 -9.72630075974898 -6.74735216660933 -2.28305391831832 1.10412450270219 -5.62799791856246 -1.1670394377275 1.88395925001664 0.48108334974809 9.20811315016313
-4.1327054457231 0.447082762284712 7.35480809645219 2.22391725019975 5.59909844831987 0.537754301591352 -2.43323301835494 -4.76331114335494 -7.71223997636275 -9.17168974442916 -7.21240973039107 -5.13491224809126 -2.19845556779341 2.06435227827592 -4.80582022233443 -0.013276811079546 2.03146005110307 2.0524809403853 10.140464071794
4.12651431343772 3.50837600014426 9.11027037880637 1.65626132271506 5.28872000954368 0.469079849936744 -2.59655773856423 -6.78831303336404 -7.50169193961404 -6.95428860404275 -2.64435398795388 -4.50980580069802 -3.16807949759744 1.89947688362815 -3.58378613211892 0.14496028206565 3.61654650948264 3.62456214211204 11.1552790381692
4.52555377266624 3.59370620033958 7.45458419106224 0.65396601937034 5.33079917214134 -0.610016753456808 -2.80668537833474 -6.33866207816384 -7.28386967398903 -8.86653416373513 -4.85371868827126 -6.05270283438943 -2.85334103324196 3.34454161904075 -1.94208042838357 -0.305899550698019 2.22740657112815 1.3838396765969 9.3170090415261
3.43354651711204 3.08806559822776 6.8802981116555 1.28392932198264 6.47826907417991 0.768870804526589 -2.38845303275368 -5.80348446585915 -6.29486706473611 -9.25862553336404 -4.10499050833962 -5.87998821952126 -1.4804311058738 3.59089419625022 -2.59785893180154 -0.177658583901145 2.86338755867698 1.69327876351096 10.8639807441018
3.50833052721891 3.77936858263883 10.3640262517062 2.49114531603727 6.32209509936246 -0.217112359133633 -3.01302224072543 -4.89761811169711 -8.96451264294711 -7.96123391064731 -4.30559044751254 -5.88301354321566 -2.4567344752225 2.36425322619352 -4.91100006970492 -1.18024521741 2.65037459460172 1.70639342394742 10.6153489979831
3.05606315786188 0.904242021387272 7.41174648458307 0.34930847341364 5.94059894735163 -0.591332929784603 -3.15907813852484 -4.73700095956976 -8.91526748483831 -10.8753905469721 -9.33425475900824 -5.73367072885687 -2.40111495798284 1.77163170034235 -4.66721298044378 -1.67780258005316 -0.105144041234798 0.409405214136296 10.1987900560552
1.80650979822332 0.682692354375664 7.16216451471502 -0.377225095575508 3.68699247186834 -2.39149206334895 -5.04558103734797 -8.40781515294855 -9.73490064794367 -13.5045577829534 -10.5323173349554 -6.04796713048762 -2.84107702428645 1.16434366052801 -5.20017545873469 -0.401133710687812 1.20471841638738 1.0796383077448 10.0721109563654
2.27859654860063 -0.231220574812454 6.71801152662798 -0.407852502302688 3.72906938032671 -1.54677233262495 -5.58934816880659 -7.47485575242476 -11.0234549955888 -12.5175956205888 -9.88916430039839 -5.77996668382124 -3.79496416612105 0.177192358537155 -6.11963305039839 -0.282102914289993 1.70556035475298 1.76961293654009 10.760676054521
2.39455105174671 0.770031703602182 7.32943607677113 -0.285668598521841 3.63118339885365 -1.913758503307 -5.35257266651501 -7.28034328113903 -9.4371731151234 -12.9541103709828 -10.2471554149281 -5.62665294300426 -3.07569049488415 0.716234935413706 -6.3235256541859 -1.00501178394665 0.775355113636362 1.34153248180042 9.87578464854847
3.05020795301958 3.20375714735551 7.52721105055376 -0.192526956038041 3.54712758497758 -1.77980341477828 -5.00556864304976 -7.41101946397261 -9.52865900559859 -13.1893969969316 -10.7955275969072 -6.11377825303511 -3.197186608748 0.0583923860029749 -5.89918245835738 -0.912453790144486 1.13968930677934 1.71528516249223 9.48787961439653
0.808716210451994 1.27421227368442 6.35872212323276 -0.751489249142733 3.57405033978549 -2.40617713061246 -4.45645674792203 -5.6357818516818 -9.86493834582242 -11.5822406682101 -10.0260272893039 -5.851834860715 -2.59728964892301 1.19621125134555 -5.58152731982144 -1.03786620226773 1.07254639538852 0.961231621828947 10.2670282450589
1.37200512452559 1.13658489747481 7.0331789450212 -0.42419848875566 4.33964314027266 -1.70976291136308 -4.70036921934648 -5.78177867369218 -8.10919986204668 -12.3607162042098 -10.1050990624861 -6.32338939146562 -2.31524119810625 1.69596256776289 -4.95202670530839 0.20918430848555 1.49924816651778 1.36576046510176 10.3162008719011
2.55208939639005 3.19701546755704 8.92971009341153 1.27086037722501 6.03818673220548 -0.327427205172452 -2.75967245968905 -5.26441794308749 -6.78738623532382 -11.0471747485074 -8.99699049862948 -4.69275504025546 -2.1620772448453 2.63156479922208 -4.29289084347812 1.2799164685336 2.10333031741056 1.70348710146817 10.3235489758578
2.63637793280862 1.96125471808694 7.86742651679299 0.420061709664086 4.91188681342385 -0.60785615227439 -3.37573754570701 -6.64709603569724 -8.77470528862693 -12.291680691459 -9.3379186370156 -4.50856530449607 -2.3793233611367 1.42755949713967 -5.58835541985252 -0.13765465996482 1.07787764289163 2.01373923041604 10.3221565506675
1.50555378306996 1.21937328685414 7.78339821208607 0.0696349750865579 4.18500286449085 -0.767343937266958 -6.5862984050404 -7.72503322254528 -10.8448604930531 -12.9790062297474 -10.6838535655629 -5.74076312672008 -6.31652682911266 -1.01903957020153 -6.60808032642711 -1.24179118763317 0.953652919422495 1.84572178233753 10.3556581150402
1.5667049928145 2.55619359449907 10.2753880067305 2.94547963575883 5.72992158369584 1.74440503553911 -3.32762980027632 -4.87010454698042 -7.59291719956832 -9.863592858748 -7.88127207322554 -2.54342913194136 -5.05998491807417 1.02436948256059 -4.55589937730269 1.32192159132524 3.60242104963823 4.88018250898881 12.8242943330245
2.37002412622625 2.61999551599676 9.77639428919012 2.33522836511785 4.93705121820623 1.62414018457586 -4.48250158483332 -5.20301397497004 -9.0134425943548 -10.3032165353948 -8.81252821142023 -2.4974513834173 -4.82804830724543 2.03880159204656 -2.96663053685969 2.67870942896063 4.18864957636053 5.58855096643621 13.3162426168268
2.52526761835272 2.82111074274237 9.10153581445867 2.52494718378241 5.7690992528742 1.88152410333807 -3.66582201177424 -5.18540285283869 -7.91953371221369 -8.60306261236017 -7.13112734014338 -1.60054681951349 -2.50608156377619 2.92597867792303 -1.13494013006037 3.49271108453924 4.98955537622625 6.03648855035955 13.2985186750239
-0.303196048736574 1.51018705368042 8.31756200790405 1.11123266220093 3.46884622573852 0.64645948410034 -4.88893709182739 -5.82487878799439 -9.02650842666626 -8.55767831802368 -7.58639154434204 -2.6410943031311 -4.70541200637818 0.975761318206786 -3.4510537147522 1.77678861618042 3.44741334915161 5.0974720954895 11.7506093025208
-1.36624710776589 -1.05254357077859 5.83982474587181 -0.604289939186788 3.17751796028831 -0.979741980812765 -6.33780281760476 -8.45893471457741 -11.3765296242454 -12.5532302162864 -10.7255095741966 -3.99241059043191 -6.21844666220925 -0.518907477638937 -4.16164391257546 1.49014479897239 3.29137332222679 3.16824919960716 11.0384426810525
-4.00037032040683 -2.77727919491855 4.16486424532804 -1.28564291867343 1.80856675234708 -0.978834446993741 -5.68034010800448 -8.96662169369784 -9.80790167721835 -12.1366808977994 -7.83849936398593 -1.7669356432828 -3.99727850827304 2.73884553042325 -0.849922474947842 4.46563119021329 6.5143200787631 5.32364434328946 14.122275057706
-1.50052268288352 -0.319677422263407 5.66299622275612 -0.886514733054423 2.52868645407937 0.287609030983663 -4.36582000038841 -7.04844481728294 -9.30260092995384 -11.0809326865456 -7.90187270424583 -2.22233588478782 -3.33675391457298 2.69796936728737 -2.24059493324974 2.21101563193581 4.79641239859841 4.2027491829612 13.1896600029685
-3.53359935066917 -2.51272341988303 4.82161953665993 -1.42229983589866 2.62163975455544 -0.695167038657448 -5.88329646370628 -8.50956294319846 -9.7822642066262 -12.356530640342 -9.06789920113303 -2.91793391487815 -3.99197146675803 2.00781109549782 -2.01081607125022 2.67912533499978 5.87784340598366 4.64535095908425 13.1167230866172
-3.89028066288341 -2.72099393497814 4.23545366634022 -1.0109433520924 2.50496965755116 0.353070319782603 -5.4755486835133 -8.22121518741955 -9.90685742985119 -11.8896684039723 -8.12338155399669 -1.96782201420177 -2.79271596561779 2.91402918208729 -1.14172643314708 3.71439653743397 7.01827055324208 5.46641641963612 14.2329364429821
-2.71434261148626 -1.16704418008978 4.34742401296442 -2.62276126688177 -0.135460394079036 -3.11934902017767 -6.82007266824896 -10.6611180478876 -10.9079022580927 -12.774734991247 -8.03739024942572 -1.7331090146845 -4.14391376321966 0.865985376184636 -4.21379520242865 0.440232736414128 5.24998424703425 5.6836275880987 11.3584966486151
-3.69572644667192 -4.38726811842485 3.17574495835738 -2.47223096327348 0.288021035627885 -3.18179707960649 -5.73684316114946 -9.68507962660356 -9.51873593763872 -10.9565830750899 -6.76349072889848 -0.549099020524459 -1.98483281569047 2.8182429747148 -2.87517934279008 -0.879297308488326 5.82004065080123 6.25207323594527 12.3876423315568
0.0760329506613999 -1.07717864296653 6.49127228476785 -0.0880123832009048 2.09361870505593 -0.578124687888405 -4.25241248390891 -7.16287963173606 -8.97343604347923 -11.0572926261208 -7.86120002053001 -2.19443862221458 -0.597680733420631 3.35165245749734 -2.45895545265891 1.43588097312234 6.68459732749245 5.48318703391335 13.1550253174522
-1.30792268406261 -1.86544831882824 5.53088060725819 -0.336258255351673 2.3045860897411 -1.79556306492199 -4.83654626499523 -7.7682727206837 -9.021824203838 -12.1795943606984 -9.05912812839855 -3.11596902500499 -2.27222283970226 3.17023435939442 -3.60216172825206 0.497712768207897 4.10108724940907 4.48271910060536 11.9243175159801
-2.44019491022283 -1.92496091669256 5.63424318486994 -0.330074136907403 2.73493021184748 -1.36528379266912 -4.37326223200018 -7.69391996210272 -8.24486524408514 -11.6893270665949 -8.01748258417303 -2.42256528680975 -1.14151174371893 4.3168117349798 -3.2558668309992 0.290985280817207 3.44607942754572 4.94844740087336 12.5288669412786
-1.11944428357211 -1.66873780163852 6.01320418444547 -0.385773095217619 1.08534583178433 -2.57907524975863 -6.05085411938754 -8.65199318799106 -9.76502266797153 -13.3257679072293 -9.58534470471469 -3.52062073620883 -3.33573571118442 2.68633231249722 -4.43586769970981 -1.98622742566195 1.23853453722867 3.31851920214566 10.035148230466
-2.33083936517889 -2.76631948297674 5.30585935766047 -0.688425272161311 2.54778650457209 -2.36869642084295 -5.66497823541815 -8.7178785497492 -9.99734899347479 -12.6936857396906 -8.65980932062322 -2.73658773248846 -2.41012403314764 2.72715929204767 -4.33631917780096 -1.33832380121405 1.666875631159 3.4579084222967 11.5148809259588
-1.03635291186246 -3.14694861498746 4.705320557681 -0.735232153805818 3.67668362530795 -2.47104338732633 -4.92315939989957 -9.05617407885465 -7.01181868639859 -11.4234130772677 -8.2447002324191 -2.93985823717984 -1.63856200304898 3.43822213086215 -2.55610541430386 0.607032021609221 2.47956391247836 4.35863896283237 11.8832032290372
-1.47778189399026 -4.78956473090432 2.4229959227822 -3.11219847419045 2.05407273552634 -3.80971396186135 -6.44697439887307 -9.85720694281838 -10.4696890137412 -12.8259149811485 -9.00285399176858 -3.06898367621682 -3.04479086615823 2.05519997856834 -2.78298247077248 -0.546394946358422 3.09726846001365 4.43946015618064 13.6787337043069
-0.462268768657339 -4.09923165928234 1.94776922572743 -4.26344102512707 2.11672407497059 -3.55803483616222 -7.00206178318371 -10.0527667392384 -11.0485381473194 -12.7540320743214 -8.94928163181652 -3.13633340488781 -3.47416108738292 2.27313238490711 -3.17051499973644 -1.0971831668507 2.55355459560047 3.57641989101063 11.2995687137951
-2.25732669830322 -4.69456729888916 2.17825450897217 -1.39309558868408 3.30147876739502 -2.74255046844483 -5.65012226104736 -9.31957492828369 -8.95519886016846 -11.9606729507446 -8.01527271270752 -2.7806230545044 -3.32500133514404 2.52822818756103 -4.09049282073975 -0.590401268005373 1.33177127838135 3.88840141296387 11.5793141365051
-1.85924957448786 -4.41545341665094 3.17246772592718 -0.969934922998601 2.86951400583441 -3.00979850942438 -5.88345001394098 -9.86276481801813 -9.6462158983404 -12.3539757555181 -7.9805722063238 -2.52339409047907 -2.57724998647516 2.70300628488714 -2.91379593068903 0.406257169896907 2.86523200815374 4.39312888925726 12.1916203672236
-1.33708851554177 -3.47474186637185 4.02355677864768 -1.05211155631325 3.46358496926048 -2.80277340628884 -4.77466862418435 -8.69135182120583 -9.49900524832985 -10.7769936821677 -6.51628201224587 -1.17189114310525 -1.58294956900857 3.98373992226341 -2.34455197074196 0.814374039389872 3.34027011177757 5.16776091835716 12.3379212119363
-1.51226807507602 -5.50316620740023 2.29191779223355 -1.91630555066195 2.39111899462613 -3.03282357129184 -6.38063813122836 -10.2486648646268 -9.60405350598422 -11.7881870356473 -7.13731003674594 -1.49398613843051 -2.19745636853305 3.6602353962985 -3.01289177807895 2.88972090807828 4.15063380328092 5.82711409655484 13.5079736622897
-2.22570682005449 -2.93873477415605 3.93176197572188 -1.69931865171953 2.6488678412004 -3.44188380674882 -5.28513789610429 -9.10071635679765 -9.53654551939531 -11.7782371087508 -7.03579974607988 -0.871708635850386 -2.15370059446855 3.57219433350997 -2.19316745237871 2.68872570558028 5.68523048921065 6.87629246278243 13.5444357351823
-3.92126042626121 -4.22333867333152 2.63598292090676 -2.97004086754539 1.68203776099465 -3.65571172020652 -7.01452405235984 -10.9832645156167 -10.6537528731606 -12.8019614913247 -8.72071797631004 -2.83647687218406 -3.61873776695945 2.37644236304543 -4.38586575768211 1.17449991919777 3.06886713721535 3.93052714087746 11.9825739166953
-3.0414325280623 -3.11049762205644 3.50559315247969 -1.09525027708574 2.84368595643477 -3.72889438108965 -5.935097841783 -9.77831187681718 -9.25658526854082 -11.1238318963484 -6.86629977659746 -0.692176012559372 -2.24538913206621 3.61562618775801 -2.5803672357039 3.14749226136641 5.22842011018233 7.16437515778975 13.8135422186418
-2.87637234601107 -3.906443604556 3.18363474932584 -1.92599583539096 2.47856234637174 -3.29686261090365 -6.0358209696683 -9.58701611432162 -9.57832432660189 -12.0795240488919 -7.71017361554232 -2.01966954144564 -2.21126461896029 3.21317004290494 -2.24549771222201 2.54023264971647 4.14629458514127 4.71908377734098 11.858672133359
-0.742678416859018 -2.59918285716664 4.2998497356068 -1.76042438853871 3.27151607166637 -2.97718120921742 -3.65577770579945 -7.68917347301136 -9.10145069469105 -11.3138110767711 -7.0916183124889 -1.23833729137074 -1.60275722850453 4.62067721973766 -0.138237727772104 4.2437145579945 7.40592025410045 6.39205573688854 15.322835670818
-0.929801004583187 -2.08673955743963 4.73436449224299 -0.424471872503108 4.58914945775812 -2.00780202692205 -4.14540960138494 -6.69993306940252 -8.64908506220037 -10.2079687291926 -6.7156553441828 -2.05823995416815 -0.93873502557928 4.30626390630549 -0.357811945134944 3.20360658819025 5.2999696558172 5.29019449407404 13.8629998987371
-0.541502415050161 -2.59496730457653 3.97071319926869 -0.175497471202505 3.81921154369007 -2.25785487781872 -4.72192615162243 -7.31557506214489 -9.98377650867809 -11.5117191661488 -7.868490635265 -2.20043223987926 -1.68144267689098 3.74084431041371 -2.02267497669567 3.21211010326039 4.2017522465099 5.154139102589 13.0697451244701
-1.43891739411788 -2.3759539084001 4.49562335447832 -1.37381386323409 3.93025279478593 -2.61784576936202 -5.20571350617842 -6.83528351350264 -9.61395859284834 -12.6738817648454 -9.54741882844405 -4.86601471467452 -2.79802727265792 2.79776549772783 -2.86766647859053 1.1024282021956 2.1663873238997 2.42057967619462 11.9555175347762
-0.243640405481511 -1.45147655660456 5.2535233671015 -0.291066629236393 4.42924167459661 -0.564033014124089 -4.32742450887507 -5.8277811830694 -8.74605892354792 -11.6664194887335 -8.67695377523249 -3.85781810933893 -2.41171978170221 3.19820644205267 -3.41084621602839 1.79956294840033 1.79326106851751 3.28248836343939 11.9832616025751
0.513474585793237 -0.587269661643287 5.47257721640847 -0.560236809470435 5.07045185782693 -1.21398055336692 -3.83639800331809 -5.75550353310325 -8.16021811745383 -11.278033135154 -8.35879027626731 -3.40670478127219 -1.20089232704856 3.69226944663308 -2.41259085915305 0.417740943215112 2.78825485923074 4.57045376517556 13.0792700073936
-0.0335547360506929 -1.96082562533292 5.00830584439364 -0.220909777554599 5.23986178311435 -0.796765032681552 -4.53432721224698 -5.85290402499112 -8.78562230196866 -11.7989069851962 -10.0722186001864 -5.80083149996671 -3.34863728609952 2.18893557461825 -2.46960515108976 -0.649162951382724 -0.14169377413663 1.64375430020419 9.28480749997226
-0.0260752851312809 0.635511476343328 6.52681739980524 0.480569917505438 6.4196892564947 -0.349275510961359 -2.85855285471136 -4.95430938547308 -7.34337417429144 -11.081865232641 -8.53178207224066 -4.17683402841741 -1.69736663644964 3.57618911916559 -2.78681556528265 1.15921981984919 1.45364387685602 3.32535179311579 11.6113878076727
2.52484626770019 1.23251075744629 7.497287940979 3.41903228759766 8.29391403198242 2.85783500671387 -0.0831401824951179 -1.27464561462402 -4.20122604370117 -8.27638511657715 -6.379345703125 -2.15782241821289 1.13235206604004 5.99609203338623 -0.750786590576173 2.99523086547851 1.75897903442383 4.29805202484131 12.7734105110168
2.58386702971025 0.997866587205365 7.35411735014482 1.28392692045732 5.39115901426835 1.12283225492997 -2.72546867890792 -4.61933426423506 -7.15705780549483 -10.513024373488 -8.0925913290544 -2.95043282075362 -0.78768639131026 3.89593787626787 -2.54474358125167 2.05910010771318 1.91389937834306 3.66671557859941 13.0568418069319
2.6630970954895 0.367473316192626 6.65640420913696 1.12810487747192 5.08731527328491 0.811721515655517 -3.59924917221069 -5.73743085861206 -7.87325887680054 -10.7614977836609 -8.50822668075562 -4.12729291915894 -2.08803396224976 2.6362530708313 -3.44071607589722 1.15540285110474 1.08090753555298 2.11212892532349 10.6889035224915
3.28048168529164 0.294885982166637 7.36623417247425 2.04103313792836 5.08901440013539 2.14662395824086 -2.87521136890758 -4.96702350269664 -7.63231433521618 -9.88221896778454 -7.30059016834606 -2.47366870533336 -1.49482501636852 3.19426380504261 -2.37080539356579 1.44988094676625 1.92223011363636 3.62187610973011 12.0225967060436
4.04163436889649 1.91293792724609 8.96235733032227 2.86201171875 5.29217224121094 1.44530754089356 -3.56348915100098 -5.07994194030762 -8.47044105529785 -10.6565811157227 -8.89980049133301 -4.26948089599609 -1.56650466918945 2.54726676940918 -5.09883041381836 -0.285973739624023 0.016743469238282 1.32740669250488 10.1293657302856
0.927972368760543 -1.16325802369551 5.87234836058183 1.26186328367753 4.58236842588945 0.966924242539839 -4.21841473145918 -5.74736828370528 -8.87076038880782 -10.5361771063371 -9.39441723390059 -4.57946819825606 -3.28728527589278 2.02557902769609 -5.3562912420793 0.0175548119978473 0.0164104028181598 0.606994204087691 9.052382998033
-0.0359584114768303 -0.33475220420144 7.14126384041526 1.95615470192649 3.58762633583762 0.950785515525123 -3.68380844809792 -5.63743317343972 -8.37045395591042 -11.6208277962425 -9.06797325827859 -4.08145439841531 -1.58819496848367 3.02588736794211 -4.44635308005593 -1.13232338645242 0.159642098166724 0.654806969382545 9.62052047035911
-1.12386380975897 -1.39356862848455 6.4114011591131 2.99866045171564 6.69129026586359 2.40075624639338 -2.30040418451483 -3.3712850744074 -7.30735837763006 -8.80612623041326 -7.12950956171209 -2.41412984674627 -3.15259610956365 2.54651201421564 -5.24759733026678 -1.95171033685858 -1.23591863458807 0.587117559259589 9.04955709630793
-0.84112439589067 1.46094622178511 7.66870417161421 3.43576540513472 7.55341639085249 3.13628687425093 -1.49396024183794 -2.98479161696001 -6.31582150892778 -8.69076810316606 -7.28158269362016 -1.83738217787309 -1.63138852552934 4.31181349320845 -4.16398320631547 -0.330304007096725 -0.495762686295944 1.52827181382613 10.2306348280473
-1.66377682252364 0.126166872544722 6.63593821959062 1.84608798460527 6.03295283751054 1.31613307432695 -3.30752033753829 -4.64732021851973 -7.71531528993086 -10.2589497046037 -7.85413593812422 -3.03918308778243 -2.69306988282637 3.17489772276445 -4.03565830750899 -0.433447308973832 -0.903250165419145 -0.0999626593156293 9.64609675840898
-2.00299017646096 -0.0183767578818568 7.12299020073631 2.63363702080467 6.87274129173973 2.82014329216697 -2.87099592902443 -3.72414725043557 -7.10032217719338 -9.57877295233986 -7.0608362457969 -2.0809492371299 -0.999318530342794 2.85762269280174 -4.73178236701272 -0.997529437325216 -0.60681860663674 1.19428307793357 9.90654427788474
1.34850330352783 1.8170072555542 9.57544918060303 4.97982521057129 8.53693790435791 4.15682239532471 -1.42774181365967 -2.29911975860596 -5.8275354385376 -8.16866664886475 -7.51775531768799 -2.6503885269165 -1.194700050354 3.08978290557861 -4.23704319000244 -2.34158306121826 -2.099973487854 -0.401092338562012 8.75607795715332
1.30365168831565 1.09372317574241 8.48029792092063 4.73676383278586 8.5241249778054 4.67605483315208 -0.262533309242944 -1.7043439171531 -5.43284619071267 -7.9257794640281 -6.43155491568826 -1.7936936638572 -0.281961562416772 4.11145007393577 -3.04403317191384 -1.2763654015281 -0.103510024330834 2.02035701058128 9.96127688667991
0.914952009374446 1.44706603830511 8.02657100504095 3.91092845743353 8.46633788889105 3.02432700937445 -0.479140550440007 -2.02672889882868 -4.74702766591852 -7.66137626821344 -6.52259948903864 -2.85770538503473 -0.716162950342351 4.66479083841497 -2.25221946889704 2.54306098764593 2.84698554819281 2.33235046213323 11.1281115705317
-0.00725052573464069 1.07571723244407 8.82604625008323 4.50984790108421 4.68835856697776 3.14343955300071 -2.42137024619363 -4.19100258567116 -6.64699242331765 -8.68330643393777 -6.48167298056863 -0.387316443703391 -2.08588860251687 3.66015269539573 -0.2021014473655 1.95420005104759 3.67964103005149 3.99955584786155 11.1401398398659
-2.70548793619329 -1.92915889566595 5.34791591817682 1.66557720357721 3.69013240987604 1.90281322652643 -2.77526828592474 -5.26682445352728 -7.28819438760931 -10.4462544614618 -7.72103664224798 -2.59688541238958 -1.19601222818548 3.89795425588434 0.51196888143366 3.13912037069147 5.94637039357966 4.43959644491022 13.2795098131353
1.75277635400946 0.418662279302424 7.62107011621649 3.34084817712957 6.6356842214411 1.59705278223211 -2.14598730260676 -4.50499799901789 -6.99811437780207 -8.89567259008234 -6.43620947057551 -1.60728147680109 -1.18418005163019 4.28765889948065 -3.39075926000422 1.15296480005438 3.89734765833074 3.15903207605535 11.4724619085138
3.65031651583585 0.218713084134187 6.95206479159268 1.2083962353793 6.49063233462247 0.100230494412507 -2.48371001156894 -4.09005232724277 -6.27373190793124 -10.4350287524137 -7.74769087704745 -3.11410399350253 -0.107500752535735 3.59043339816007 -4.47649069699374 0.811456004056062 3.38522461977872 2.46983651247891 11.2939856442538
3.57299977215854 0.763261612978848 8.36640530499545 2.4819391337308 7.68240910443393 1.37458401593295 -1.70181674090299 -3.70950526324186 -5.65850848284635 -9.4539739522067 -6.52531832781705 -1.65328997698697 1.00650196942416 5.1855638590726 -3.09427851763639 -0.284389677914707 2.47322827252475 2.6986024943265 11.7548583117398
3.52016936215487 1.85862933072177 8.16282092007724 3.86746226224032 8.18912039670077 1.6213151064786 -1.78094662753018 -3.08440198031339 -6.04343785372647 -8.91148366061124 -6.92045392123136 -2.1068056973544 -0.622697726162997 4.1067420092496 -3.12823666659268 -0.594945803555575 2.47308932217685 1.73890696438876 11.2084561434659
4.16750229055231 2.66807354146784 9.73857677633112 4.78879345113581 9.28923500234431 2.92453754598444 -0.458299749547784 -1.58875095194036 -4.79993831461126 -8.25593578165228 -6.30890857523138 -1.70707141702825 1.31891811544245 5.15498722249811 -1.98427783792669 -0.0378762418573544 1.71620357686823 2.50308597738093 11.6755336588079
2.15684855201028 1.2883545181968 8.26221621253274 2.90138209082864 6.42901385047219 1.05024111487649 -2.3725341536782 -4.66150891564109 -8.30838620445945 -9.24784695885398 -7.70781743309714 -3.4334472396157 -0.0635799147865974 3.31323588111184 -4.29912030480125 -1.30548512718894 1.76710093238137 1.91095316626809 10.6763416550376
0.860861960324375 0.76291770068082 7.81149500933561 1.53445357409391 5.45689314928922 0.357684317502109 -3.78930359753695 -7.4346454707059 -7.32834511670199 -11.3649890986356 -7.73193627270785 -2.15060501965609 -2.09609299573031 3.10042113390836 -3.22206192883578 -1.76896935376254 1.47681349841031 2.85509795275602 9.70893496600064
-1.3587776184082 -1.79229316711426 5.22952308654785 0.694359207153319 3.96627178192139 0.63650550842285 -5.01043281555176 -6.84353218078613 -9.70962677001953 -9.73924217224121 -8.36170921325684 -2.56820259094238 -3.76983222961426 1.50924339294433 -4.53986511230469 -0.792808151245119 0.450025939941405 0.788689041137694 9.23631992340088
0.2430664842779 0.500617677515205 7.71985691243952 3.04545944387263 6.09950512105769 1.13886039907282 -2.90181571787054 -5.44431526010687 -6.94134933298284 -10.5400031263178 -7.53309089487249 -1.82309943979437 -1.95366317575628 3.24688690358942 -3.3283389264887 0.0723549669439159 1.48064201528376 1.93499534780329 10.8130041902716
-0.626347429102118 -1.45620430166071 5.64731323068792 1.30424606149847 3.90883647745306 -0.0133313005620792 -4.99865806752985 -7.24718177968806 -8.92450416738337 -12.5178822344 -9.86990059072321 -3.98371399099177 -4.35212600881403 1.3612662488764 -5.24443710500544 -1.34810341054743 -0.43913353139704 -0.541104204004462 8.67137634103948
-1.07864788228815 -1.67963245565241 5.55834457224066 0.469983785802668 3.04144832437689 0.78015872781927 -5.49342563802546 -7.46485927755182 -9.78781727010553 -12.5109083955938 -10.4492094820196 -5.05025127584284 -3.61734226400202 1.13034793680364 -5.15698650533503 0.129115789586848 -0.109644204919988 -0.613207132166082 8.15475055521185
-1.02172469225797 -0.863855353268711 5.60073662671176 1.14780045422641 4.69048500928012 1.97196579846469 -4.15336989489469 -6.60756682482633 -8.72138403979215 -11.0688381108371 -8.23805426684293 -2.45453261462125 -2.39797400561246 2.45843506726352 -2.83444022265348 2.17206574353305 2.35940552624789 1.90083123120395 9.91593933972445
3.48279593207619 2.14868185736916 9.31659720160744 3.53546259619973 6.7462703964927 3.28626082160256 -2.8883149840615 -3.62615945122459 -7.5571439482949 -8.221933148124 -7.28872658989646 -1.99634339592674 -3.88978745720603 2.57585356452248 -4.10230042717674 -0.678731701590799 0.989111163399436 2.95915243842385 10.0082418701865
0.567546515031296 0.456969885392624 7.12865796522661 2.19119420485063 5.56241097883745 1.20633855299516 -3.66470751328902 -5.99235949082808 -9.07246241136031 -10.700689645247 -7.10112795396284 -1.77256807847456 -3.57139429612593 2.39732137159868 -5.21215281053023 0.223283438249069 1.66046109633012 1.75402608351274 9.7057768388228
0.446489039334384 -0.0684340563687407 7.42854851809415 1.40888947573575 5.46897191134366 0.884265604886142 -4.19316512021151 -5.97863799008456 -8.67670088681308 -9.8672831622037 -7.48321753415194 -2.56235915097323 -2.90272932919589 2.29096955386075 -4.97205572995273 0.928994837674228 0.783763590725986 2.22081727114591 11.5425431164828
0.442171001434325 0.847684764862059 8.00838842391968 2.81294622421265 6.60962762832641 1.98946752548218 -3.3249665260315 -4.58818826675415 -8.50733575820923 -9.41752824783325 -7.48228273391724 -1.65193948745728 -2.01123819351196 2.28968801498413 -5.39687356948853 -1.51805505752564 -0.140068149566652 2.30241193771362 11.537487411499
0.408217976310038 1.68765408776023 8.31786019585349 2.60657460472801 5.64493043205955 2.10455472252586 -3.1701473496177 -5.18462603308938 -9.45685808875344 -9.42988245703957 -7.49239962317727 -1.44319193579934 -2.65977518775246 2.04149777672508 -5.29820673682473 -0.946096827767111 0.971572468497538 2.5228687026284 11.3909431197427
0.625245848569001 3.1372144612399 9.19776038256558 1.91663149920377 5.83553389635953 1.44888476458463 -3.60822316083041 -6.08538456830112 -7.94484349164096 -10.3197900858792 -7.30410023602573 -1.20996876629916 -2.43900891217319 2.79218081561002 -5.05253430279819 -0.469007691470061 1.03172473040494 2.47899226275357 11.4361765774814
1.9262526252053 1.72722461006858 8.38508155129173 2.09560801766136 6.12068774483421 2.06982066414573 -3.54367993094704 -5.30677006461404 -8.61929486014626 -10.3380162499168 -7.51659176566384 -1.51806423880837 -2.00573322989724 2.57950427315452 -4.8764703057029 -0.706287123940207 -0.223129012367941 1.51620318672874 12.8634264685891
2.99184183640914 1.36077646775679 7.82026629014449 0.532805962996051 4.88366655869918 -1.32040830091996 -3.80725713209672 -8.25944943861528 -7.67947240309282 -11.3626122041182 -8.27686353163286 -3.49408956007524 -2.47315450148149 3.72662119431929 -3.36864514784379 0.730535073713824 0.235234780745074 1.80757860703902 13.8215656714006
4.0768703807484 0.709047733653676 6.7846922267567 -0.185258449207652 4.99702304493297 -1.40681415904652 -4.6524882923473 -7.34136730540882 -8.6816745411266 -12.6176601063121 -9.50119930614125 -5.132823527943 -1.8757663380016 2.17851871143688 -5.26669842113148 -0.568370402943003 -0.228950084339488 1.09026950489391 13.9708208430897
4.3922868121754 -0.79650732387196 6.12509587894786 -0.38631674159657 4.69414094578136 -1.24251219142567 -5.36992308009755 -7.46983953822743 -10.040871108662 -11.5425133358349 -8.58627363551747 -2.97793623317372 -3.16534658778798 3.18688348423351 -3.62180754054677 -0.0433392177928589 0.170386825908313 0.689036880839954 13.153485809673
2.83270302685824 0.13647881421176 7.42857018384067 0.326465996828947 5.59018269452182 -0.75133856860074 -3.53585967150601 -5.86627539721402 -7.60907134142789 -11.3178478154269 -7.60543593493375 -2.52646025744351 -0.321124640378084 3.93011513623324 -4.4600883397189 0.428198250857267 0.531603249636564 0.88689270886508 14.1197766390714
4.40261508768255 1.90614463632757 9.24082423990423 1.45920135324652 6.69417049234564 0.0434546644037432 -2.85838554555719 -4.21959922963923 -5.35170982534235 -9.78855179006403 -7.30340049917048 -3.82201240712946 -0.512983781641179 4.42672588174993 -2.82794807607477 0.885571973974056 0.883080976659603 2.08601524179632 14.004793661291
3.93617193915627 2.60127394416115 9.11409609534524 1.47090094306252 6.38129465796731 -0.69738061211326 -1.85127694390037 -4.28651292107322 -6.80010278008201 -10.7225690581582 -8.23416383049705 -3.97920472405174 -0.590719769217753 3.57408468940041 -3.97207505486228 0.223649432442404 -1.11220414421775 0.345164706490255 11.8141884110191
2.81399978290905 0.273989330638539 7.66876090656627 0.970472942699086 5.11677898060192 -1.0165170322765 -3.22767578471791 -7.02479683269154 -8.29991661418568 -12.0243676792492 -8.67887245525013 -3.21122871745716 -1.81115280498158 2.92163146625866 -4.62825523723255 -0.196444858204234 0.887272487987172 2.04861892353405 11.8876119960438
3.97686745903709 1.39191033623435 8.36309792778709 1.88958909294822 6.65689065239646 0.682298443534158 -3.59866736151955 -5.57572958686135 -8.79015562751076 -10.7914316437461 -7.98190901496194 -1.90335676886819 -1.18110296942971 3.38756921074607 -4.47157500006936 0.786090634085916 1.38115861199119 2.82965638420799 12.802809975364
2.08619998585094 -0.417250407825815 7.00214694630016 2.25923274647106 5.17243789326061 1.41760181080211 -2.41284824718128 -5.8488204609264 -6.71290089000355 -11.2352016102184 -8.71060825694691 -3.45769382823597 -1.69337726939808 3.29617236744274 -4.80322910655628 0.372647510875357 1.29650233875622 3.85167621265758 14.1208984721791
3.16635127501054 0.839221910996869 9.01330466703935 1.77419848875566 6.27041335539384 2.46343989805742 -3.42368130250411 -4.88126377625899 -7.69355778260665 -10.7739086584611 -8.74688152833419 -3.4757233099504 -1.77154163880782 2.48458285765214 -6.11515812440352 -0.931283994154498 -1.97087292237715 1.51906390623613 12.3510179086165
2.77735254981301 0.550744273445822 7.74427912452004 1.40558932044289 5.83070585944436 0.944018580696799 -3.65991856835105 -6.22014500878074 -8.20621564171531 -11.3657119490884 -8.64763715050437 -3.10622288964012 -1.49102666161277 2.46754572608254 -5.77579381249168 -1.12050511620262 -0.330141804435037 2.52171824195168 14.4055211327293
1.48629692251032 0.070290834253484 7.17799595052546 0.634475023096257 5.52013900930231 0.230172426050359 -4.14988204782659 -6.19524642770941 -8.53515312021429 -11.9101187879389 -9.08635398691351 -3.91955253427679 -2.54107734506781 2.13839843923395 -5.6815859968012 -1.41948386972601 -1.0363452131098 2.402142793482 12.5355718439276
0.845007185502485 -1.01827024980025 6.0045130296187 -0.809396501020952 4.79551434950395 -0.0266053633256398 -4.90643286271529 -7.87573790116744 -8.81782698197798 -12.036369080977 -8.68538260026412 -3.01765036149459 -2.39765142960982 2.83841729597612 -4.23445677323775 0.43568826155229 0.928762678666548 3.19245171980424 14.0558235688643
0.46151980486783 0.133310881527986 7.38955744830045 1.939161864194 6.24311408129605 1.6512037190524 -2.13731518658725 -4.66866055401889 -6.42286625775424 -10.2144140330228 -6.86959973248569 -1.88573208722201 0.390862074765291 4.37143382159146 -3.12658635052768 1.63440951434049 1.65906962481412 4.69900759783658 15.5418499383059
0.625219353762539 -0.522352209958164 7.09848690899936 1.30813599499789 5.23944760235873 0.976387032595547 -2.76508330431852 -5.77322005358609 -7.35694693652066 -10.1175651463595 -7.27721785632047 -1.37061308947477 -0.275030127438633 3.97460842999545 -2.35086821642789 2.62594033154574 3.49466515454379 5.02055359753695 15.9881937590512
1.31240648789839 0.108833260969682 7.66060728593306 1.80754847093062 6.65642923875289 1.53325457139449 -2.10609631971879 -5.91525083021684 -6.48151593641801 -9.80442052321001 -6.53451734022661 -1.30127721266313 -0.016573004289107 4.50841040177779 -2.27555089430376 2.76716799302535 3.36320871873335 5.36864466233687 15.9168583826585
0.55623409097845 -0.177776605432683 7.74454662149603 1.15644428079779 5.43648120706732 -0.321798593347722 -2.97920444661921 -6.20780590230768 -9.30600765401667 -11.5579626863653 -8.47245433980768 -2.85452106649225 -2.27579715902155 3.0302884275263 -3.95496967489069 1.91905948465521 1.6440636808222 3.05148288553411 14.5845615560358
0.165275183590975 -0.00227013501254092 7.35253295031461 1.79678877917203 6.3125110539523 1.07122000780972 -1.74681702527133 -5.05163994702426 -7.05473938855258 -10.5579609003934 -7.02140847119418 -2.87064591321078 -0.161157998171721 4.31012686816129 -2.70684090527621 2.15527114001187 2.98936995592984 4.18939742175015 15.5787409218875
1.36218253048984 0.849203023043547 8.22154417904941 1.80824461850253 6.60589304837314 2.83795729550448 -2.82856186953458 -5.07966431704434 -7.69552811709317 -9.96259316531095 -6.79780968752774 -1.07860192385587 -0.221269694241609 4.10823527249423 -3.56439217654141 2.19029417904941 3.3546065417203 5.34994212063876 16.6064418879422
0.184208401766689 -0.340865603360264 7.20921946438876 1.90905428799716 6.61094427975741 2.58233309659091 -3.10955761996183 -5.7429385098544 -7.59063481417569 -9.65308331576261 -7.42229031649503 -1.79013394442472 -0.469666949185459 4.63824606808749 -2.61734723177823 2.33219195279208 3.06441546353427 3.99317694577304 15.8656964388761
-0.335343464938077 0.390849009427157 7.69628705111417 2.11837662783536 6.80484570589933 2.49019135561856 -2.95592413815585 -4.85837469967929 -7.8058272448453 -9.36747084530917 -7.11114607724276 -1.16860876950351 -0.67476187619296 4.25408925143155 -3.59304915341464 2.88002480593595 3.19603242007169 5.04365529147061 16.3226450833407
-0.380484832416879 -0.226073516498911 6.91350244175304 2.01589273105968 6.37763951908459 3.10460160862316 -3.28897596706043 -5.4798977505077 -8.16389776576649 -10.3436844478954 -6.99079061854969 -1.28608251918446 -0.121958984028208 4.32413171421398 -3.28948141444813 1.98574708591808 3.30897592197765 5.26694177280773 15.2964742053639
-0.147480262409555 -0.0769293438304537 7.096873031963 1.44059537540783 5.06185792576183 0.461295830119742 -2.88980127681385 -4.97670198787342 -8.6131403576244 -11.0607588421215 -8.40478159297596 -3.65375162471424 -0.709539664875376 3.70373128544201 -4.42342211116444 0.920575844157828 2.53038190494884 3.99495290409435 15.4776036609303
3.24867932579734 1.21941678307273 7.42885796807029 2.06923978111961 6.47490136406638 1.90402142784812 -1.8085449478843 -5.34043390967629 -6.98321039893411 -10.5858734390952 -8.49517328955911 -2.91403849341653 -2.74426729895852 2.55597989342429 -4.54649241187356 0.575852558829567 1.76364819786765 3.24582021019675 12.4827872969887
1.40726380781694 -0.355141587690873 6.56247907118364 2.04598527388139 6.18358045057817 1.7643461747603 -1.5209207014604 -4.62561125321822 -6.5884313063188 -11.1025094465776 -8.41753668351607 -3.07330984635787 -2.56585783524947 3.24035554365678 -3.96971411271529 0.771096281571822 2.71397691206499 3.09714227156206 13.7373757882552
0.735421778938989 -0.491491673209449 6.77298319556497 1.25729334571145 5.10755789496682 0.0721145889975823 -3.10742032311179 -5.45585858605125 -7.89137494347312 -10.8658546187661 -7.8342097975991 -2.79886853478171 -1.73232686302878 3.76255953528664 -2.7175105788491 2.27337038733743 3.05864870764993 3.35094416358254 13.2002664826133
3.63077042319558 2.43430111624978 8.12548325278542 2.30808422782204 5.85259602286599 1.61649105765603 -1.97915675423362 -4.85985591194846 -8.10178782723167 -10.7225916602395 -8.40021731636741 -3.37680461189964 -1.13532664559104 4.13850758292458 -2.59088923714378 1.86060879447243 2.82937786795876 3.98070118644021 13.6282822869041
3.02720087224787 2.85478609258478 9.00372141057795 3.47858446294611 5.85997026616877 1.62131136113947 -2.56800443475897 -4.82844907587225 -6.66759473627264 -9.61314565485174 -6.3357008153742 -1.46444303339178 -0.614711588079278 4.00551145726984 -2.6146314794367 2.66291826421564 4.78917043859309 5.55908220464533 15.171732599085
-0.0054572278803029 1.4685360735113 7.46409671956843 2.13102119619196 5.1456019228155 1.14699333364313 -2.99829704111272 -4.81396896188909 -7.20608360117132 -10.944834058935 -8.18445426767522 -3.74532920664007 -1.667339628393 2.95764702016657 -3.17378074472601 2.01178901845759 4.74626320058649 5.97225158864802 15.6873857324774
0.771036598899148 2.94985816261985 8.09432742378928 1.47830436012962 5.08543917916038 1.58787390969016 -3.32202675559304 -4.66542389609597 -8.79643585898659 -10.7399363777854 -8.05974533774636 -3.40107300498269 -0.675757910988548 3.21649787209251 -4.00945999839089 2.05423972389915 3.7070107199929 3.84782264015891 14.3582029082558
0.931047040765936 1.17999227697199 8.02595098668879 2.2964301889593 6.57904108220881 2.23517568761652 -2.28256074732 -4.83208314722235 -7.67219201868231 -9.80741350000555 -7.40927354639227 -3.11090509241278 -1.02412835901434 3.37231214696711 -3.66424218958074 0.0605102365667172 2.43493803197687 4.84123285466974 13.6018925493414
0.0209240653298117 0.0177311637184836 7.31644580147483 1.19556281349876 6.77885863564231 1.00977370522239 -2.57830193259499 -4.52368691184304 -8.02883675315163 -10.4347605965354 -7.90753700949929 -4.09563210227273 -1.67561104514382 3.43433615944602 -3.65094711997292 1.38922545693137 2.73636863014915 3.94076106331565 12.6576385237954
0.42868881225586 0.317034530639649 7.08182601928711 1.68224792480469 6.30152397155762 1.32580642700195 -1.53653450012207 -4.86656684875488 -7.31974143981934 -10.88483543396 -8.21103591918945 -3.7619010925293 -0.166579437255859 3.47566108703613 -3.94601745605469 1.17097549438477 2.22727470397949 3.55568294525147 12.4869630813599
1.08795503269542 -0.317367995869031 6.50812104832042 0.721334015239368 5.72676232944835 -0.00611921657215575 -2.13848539699208 -5.38846632350575 -8.19327970851552 -11.4834637295116 -8.51552816737782 -4.27643247951161 -1.98975225795399 2.68028215061534 -3.68895574916493 1.34067681919445 3.16085771213878 3.40394357334484 12.2436023105275
1.69200229644775 0.316149711608887 6.80936431884766 0.373429298400879 6.11251354217529 0.308989524841309 -2.72858142852783 -6.11590480804443 -8.81124591827393 -11.1740942001343 -7.8445463180542 -3.25793743133545 -2.653883934021 3.32901668548584 -3.81996440887451 1.30961322784424 2.87874317169189 4.32566356658936 13.0856351852417
-0.560735815221612 -2.73922740762884 3.68873394185847 -1.37861263101751 3.51435459310358 -0.214761846715753 -4.76538097208196 -6.84490024393255 -10.5207577878779 -12.5058518583124 -10.0607262784784 -5.48201572244817 -4.11385928934271 1.96211040670222 -5.13308917825872 0.548187143152411 1.08892238790339 2.026725656336 10.8317240541632
0.492911200089889 -0.163802285627884 7.62723145918413 1.04227529005571 4.41475377516313 -0.0172759489579626 -6.38527979417281 -7.13807405991988 -10.436143060164 -12.0087501005693 -9.6857005552812 -5.67890467210249 -2.51740183396773 1.42103658155962 -5.37241282029585 0.513346533341842 0.169072012467819 1.37171254591508 11.4377125306563
1.10577154159546 2.20363569259644 8.90798044204712 2.55909490585327 6.00880193710327 0.784528255462646 -3.28906869888306 -4.46366739273071 -7.866295337677 -10.4289784431458 -8.9637188911438 -4.86205339431763 -2.85919618606567 2.40949201583862 -4.88496828079224 0.532174587249756 1.65893888473511 2.1126971244812 12.6620712280273
1.20581992756237 2.40170653950084 8.23590167652477 1.39329131733287 4.36608489643444 0.397313915599476 -4.39196030009877 -5.25989738811146 -7.76113525737416 -11.8751241337169 -9.37138191569935 -5.41420379985463 -2.21278206218373 2.07057174335826 -5.76932350505482 -1.83537689555775 -0.204015887867321 1.47406753193248 11.2157333720814
0.0636233243075282 -0.42156420621005 6.81545533266934 0.756324664029208 4.07836712923917 -2.42949686917392 -5.66679201993075 -6.24102412137118 -9.47990427884189 -12.602794751254 -10.2664357272061 -7.3651124087247 -3.16407214078036 0.694364443692294 -7.11834727200595 -1.82941065701571 -2.7879754153165 -0.683607205477628 10.0632580670443
-0.318300966783003 -1.28560710386796 6.04100250764327 -1.0856578393416 3.77250980897383 -2.03800273375078 -6.83964419798417 -9.58996463255449 -10.2318656487898 -14.3996341271834 -11.3880450768904 -7.98148417906328 -4.24613070921464 0.577925916151568 -6.30058742003007 -0.590735201402143 -3.62843394712968 -2.03538585142656 9.27659821076827
3.65275045741688 2.14236112941395 8.39656874049794 1.71591612208973 5.66781088222157 -0.492469345439563 -3.73300889622081 -5.60957864414562 -8.96131662021984 -12.2239909518849 -10.5104632724415 -7.14079240452159 -3.13693002354015 0.855299438129773 -5.90048936497081 -1.21089128147472 -2.64842752109874 -0.00271562229503175 11.097062553059
2.20258704965765 1.27267638986761 7.09151355570013 0.746124189550226 4.52755443399603 -0.328197557275946 -3.99384887868708 -5.86775024587458 -9.28949173147028 -12.1599083727056 -9.9400463884527 -5.46618850881403 -2.78568657094782 1.35039512460882 -5.77865036184138 -0.614711839502508 -1.87570388967341 1.06607047861273 12.0809873754328
2.90914538123391 0.980724360726096 8.09797384955666 2.0500488541343 4.73976233222268 0.8652344010093 -2.93285176537254 -5.21430203697898 -8.5461425521157 -11.1116904952309 -9.56715390465476 -5.13917538902976 -1.73239896080711 1.24386408545754 -4.81281659386375 0.173978831551292 -1.97941968224265 1.41142084815285 12.3788581154563
2.3957179849798 -0.0333286458795712 7.41730631048029 0.429771787470038 4.7082408731634 -1.16293489282781 -4.07123338525945 -7.09718095606024 -10.958707445318 -11.5504985982721 -9.80150949304754 -5.88993608301336 -3.30028688257391 0.873400098627265 -5.84662210291082 -0.988898866826837 -1.51806794946844 1.32325399572199 11.3770712679083
2.11816990592263 0.00241291739724048 7.43735516288064 0.60374462821267 5.09451687552712 0.0372067711570061 -4.15974795601585 -6.56960665962913 -8.00740992806174 -11.4316519477151 -8.78431880257346 -3.97370326302268 -2.25827967903831 1.38657391288064 -5.08413111946799 -0.313474533774635 -0.513646958091041 3.23988735892556 12.194143893502
2.89723765633323 1.2489088752053 8.40982615730979 1.98015200875022 6.48579680702903 1.47638499520042 -3.21603596427224 -4.8894139549949 -7.74750721671365 -10.6061040184715 -8.54459011771462 -4.25315296866677 -1.42895519950173 1.6202467658303 -5.36654865958474 -1.16515171744607 -0.962864043495873 2.38354289314963 11.7329806067727
3.40978878194636 1.77946918660944 8.91567104512995 2.92177837545222 6.25225799733942 0.294892007654365 -3.99647075479681 -4.78975612466985 -7.97503787820989 -11.547126119787 -10.3850358182734 -6.71638995950872 -2.81346065347845 0.903935128992256 -5.82191592996771 -1.70296794717962 -2.24228412454778 1.48073642904108 10.2686449831182
2.79191829508001 1.86166431253607 9.10942794626409 3.44777538126165 6.11462356393988 0.0903401548212237 -3.87167881185358 -5.4447245424444 -7.80194423848932 -11.6995634859258 -9.66423557454889 -5.64370296651667 -3.05083034688776 1.20181705301458 -5.79323909932917 -0.876698953455143 -1.26974437887018 -0.0204653566533857 9.84415580576117
2.84785399870439 1.42023024992509 9.22251830534502 3.86443076567216 6.31668982939287 1.37818274931474 -3.00087418122725 -4.10046639008955 -7.14622177644209 -10.9269968466325 -9.69453682465987 -5.94691910310225 -3.20296349091963 1.39256415800615 -5.14179100556807 -1.71402992768721 -2.02530540986495 0.259175638719039 9.30206714109941
1.08734069304033 1.40397010283037 8.69988093809648 1.92318091826005 5.9761155648665 0.939114908738571 -4.08719696565108 -4.83116020722823 -8.29346336884932 -11.1099344687028 -9.72718109651045 -5.70775475068526 -1.75309242768721 1.6821645303206 -5.3119703726335 -1.38983788056807 -1.12718834443526 0.234202723069625 10.83262572722
3.00733417164196 1.13033336292614 7.79848998676647 0.380184589732778 4.89132827411999 -0.954221309315074 -4.78374439586293 -7.02685695994984 -9.17316013682972 -12.7069240223278 -10.1478191028942 -6.06246334422718 -3.20095974315296 0.486645161021841 -6.45805508006703 -1.61273342479359 -1.32529407848011 0.853769718516958 9.61168616901745
1.69732415459373 2.02275788567283 8.25691544792869 1.28983247063377 5.4706033446572 -0.0490595123984612 -3.45172751166604 -5.42104208686135 -7.91192686774514 -11.5967298767783 -10.1181722901084 -5.81222975470803 -3.30028784491799 1.12061440727927 -5.03639853217385 -1.142666461251 -0.946829440376977 0.565411923148414 10.1081565596841
2.9914063280279 1.62995231801813 8.39382255727595 1.51982963735407 5.6892355745489 -0.15960799997503 -3.30998718088323 -5.39983283823187 -7.97071754282171 -11.6176768476313 -9.8121997052973 -5.4915209943598 -2.31752883737737 1.63763893300837 -5.39634429758245 -1.54796325510198 -2.01170837228948 0.165039903467353 10.0445784395391
1.8344408121976 -0.263995543393222 6.93158970746127 -0.211343184384432 3.65563069256869 -1.67669810381803 -5.73483409014615 -7.61484469500455 -10.0156816395846 -13.6225408467379 -11.215817824277 -6.91600169268521 -4.19239558306607 0.281506165591153 -5.52600611773404 -1.21241702166471 -1.53362788287076 -0.775580778988925 9.93916664990512
2.68456233631481 0.319583546031605 7.83077109943737 0.410586964000355 4.39182628284801 -0.562059749256481 -4.80944668162953 -6.03117405284535 -9.10343204845082 -12.2814639698375 -11.3807910572399 -7.17789112437855 -4.30465923656117 -0.148628581653941 -6.62635265697132 -2.88175999034535 -2.28147541392933 -2.03596912730824 9.92110122333873
0.289317685907537 -1.35915414636785 5.24288423711603 -0.472164552861994 3.99412782842463 -2.04935495203192 -4.90013925378973 -6.88399164026434 -11.0761436635798 -13.0118030721491 -12.247217577154 -9.16449968164617 -4.66144029443914 -0.171820085698908 -7.53917352502996 -2.34209100549871 -5.05008546655828 -4.26479379480535 7.28088434392756
2.33796792463823 0.932162336869673 7.37477784590288 0.0448961778120562 4.74008660749956 -1.57932180924849 -4.00172895951705 -5.96097082658248 -9.49578756852583 -12.3742474989458 -11.5040444807573 -8.23324102921919 -4.42394537492232 -0.339852281050248 -7.53745741410689 -3.06372923417525 -4.05654043717818 -4.84174627824263 7.71964650587602
2.30950795086947 0.730459794131193 7.53175698193637 1.38685665997592 5.04040013226596 0.0633874979886144 -2.8453744801608 -5.84301127520474 -7.75410784808072 -12.0404714497653 -11.047828093442 -6.35286845293912 -4.5028509053317 -0.647170439633456 -5.90185870257291 -0.500626936825839 -1.81679667559537 -0.962174788388339 11.1133113947782
2.99690330678767 2.14794815236872 8.85965908223933 2.43888366872614 5.63776672536677 1.23138321096247 -3.40139495676214 -5.48232375925237 -7.85411750620062 -11.4568568403071 -9.90319167917425 -4.52690803354437 -6.73150932138616 -1.11193191354925 -5.35973083322698 -0.682646864110772 -1.46222602670843 0.0975903337652042 11.787588483637
2.04553908434781 1.16504973498258 7.95920294848355 1.93531722155484 6.01064890948209 1.8294040593234 -3.52239876660434 -3.99494629773227 -8.11713295849887 -10.8972900477323 -9.99367218884555 -4.30503350171176 -5.56814843091098 -0.416012581911954 -5.1881683436307 0.746710959347812 -1.6719616022977 -0.32816010388461 11.5529772671786
2.18253383636475 1.51641139984131 8.58288440704346 2.6679292678833 6.13548240661621 1.40006694793701 -2.87706127166748 -4.40171756744385 -7.87159481048584 -10.4821218490601 -8.73238124847412 -3.78182544708252 -1.84690227508545 2.5923849105835 -3.59822788238525 1.40250835418701 -2.05030002593994 -0.492423439025877 10.3771148681641
2.15116014480591 0.865086460113524 7.68723573684692 0.839886569976805 4.05816926956177 -1.1190806388855 -5.70116147994995 -7.00266180038452 -10.9562750816345 -12.4110899925232 -11.4104548454285 -4.98451719284058 -6.3759280204773 -0.661856746673585 -6.3427134513855 -1.54812345504761 -3.25184354782105 -1.0581732749939 10.0445679664612
2.39985457333652 0.349319371310148 7.35068503293124 -0.104127970608797 2.99272910031405 -0.433626261624422 -6.84635743227872 -7.56672867861661 -11.401407328519 -12.0569344433871 -10.3023453625766 -5.10184487429532 -4.02583130923184 -0.785604563626375 -8.11353692141446 -3.58751305666837 -3.83825692263516 -0.197214213284578 9.23217860135165
1.21649919856678 1.05551515926014 8.34685121883046 1.86745630611073 5.82529913295399 -0.604721199382436 -2.39819730411876 -5.18715680729259 -8.07020963322033 -9.94768727909435 -8.37311757694591 -3.42622769962658 -4.22892583500255 0.707841743122447 -5.22158445011486 0.107692588459361 -0.187667976726186 -0.0728856433521621 8.80682550777088
0.616521514545788 0.270845092426647 6.92853704799305 0.632154143940319 5.01415029872548 -0.66468652378429 -2.63858064304699 -5.56223138462413 -9.1951697696339 -11.7848056186329 -8.57639154087413 -2.80806001316417 -2.05085023533214 1.88551679957997 -3.90610536228527 0.575668014179577 0.242957748066296 1.33092848170887 10.1027485500682
-0.423901289159602 -0.502537458593196 6.26305607015436 0.0674145525152028 4.49154976064509 -2.40560027902777 -4.9080378705805 -6.54204627817327 -10.7901370221918 -12.2134387189692 -8.64251777475531 -3.16066810434515 -1.12649986093695 1.82594230825251 -4.50970527475531 0.276913911646062 -0.482973783666438 0.487311631982976 8.56581714803522
1.20551371140914 0.369024987654253 7.47380423112349 1.78639101548628 5.71215414567427 -0.112313513322309 -2.1398022218184 -4.87779736952348 -7.74704862074418 -10.1089813752608 -6.73906445936723 -0.928574804826216 -1.40359998182817 3.97059797807173 -2.78137898878618 1.38353037400679 2.18708109422164 4.24019503159957 12.1495916800065
1.92768063978716 0.135364203019577 6.59838834242387 0.933688787980515 5.47081723646684 -0.294956536726517 -3.54955133958296 -5.38768991990523 -7.93228182359175 -11.1463778929277 -7.46315416856245 -1.41067728562788 -0.872356744246048 3.4787317796187 -3.18147310777144 1.01379552321001 2.26705518202348 3.10224595503374 12.1661917252974
4.67900394092907 1.79006789814342 8.4505426753651 2.83762954365124 7.91757415424694 1.49554275165905 -0.368718875538217 -2.43286110271107 -4.59341026652943 -8.12483574260365 -5.11289001811634 0.623125301707876 1.69438766132702 5.90594981800426 -1.06395126689564 3.4962837566029 5.57142375599254 5.07463382374157 14.1598236430775
4.51859331997958 2.22473860653964 8.59631777676669 2.38938094052401 7.05322504910556 0.871202000704677 -2.19676827517423 -3.74525307742032 -6.44502114382657 -9.25297020998868 -6.38096283999356 -0.822615137967198 0.275498875704677 4.74049425992099 -2.59558152285489 1.4632792559537 1.9689059344205 2.57391882809726 12.4415903178128
3.77402867403897 1.58451546755704 7.97377671328458 2.29675568667325 6.2517784985629 0.273762598904696 -1.80529700192538 -3.84037695798007 -6.18521605404941 -10.1154395190152 -6.89164458188144 -1.5489970293912 0.381001368435946 3.7606429013339 -3.29350577267734 0.693039790066805 2.83017243472013 3.08260430422696 12.8639806660739
3.38884955319491 1.0678446856412 7.04249602231112 0.646530446139248 6.05339270505038 -0.770900431546298 -2.86799782839688 -5.48659104433927 -7.02268952456388 -10.5497242840854 -7.01635521975431 -1.95441979494962 -0.436452570828525 4.93878584775058 -2.49468201723966 1.13909178647128 2.88281088742343 2.82824736508456 12.2337406245145
3.50581953742287 0.959417559883811 7.62839052893899 0.992279269478537 5.17714045264504 -1.36267068169334 -4.28448655388572 -6.34619118950584 -10.7488877990029 -10.3979394652627 -7.52469994805076 -2.523690960624 -0.529124996878885 2.81968901374123 -4.4066426970742 -0.395879528739236 3.64715216376565 4.10145495154641 11.891863562844
4.46511350978504 2.29883276332508 8.51651941646229 2.06508718837391 6.44954573024403 -0.759957443584096 -3.72357858311046 -3.65805543552746 -6.6737529147755 -10.9608317721974 -8.94739068638195 -4.58455766331066 -1.22560609470714 1.64401518214833 -5.70568574558605 -3.44566644321788 -1.89589990269054 -0.123608719218861 8.14784704555165
4.77111590992321 1.98626197468151 8.68770373951305 1.3090387691151 6.27690948139537 -0.618260730396617 -2.89173637736927 -4.79296623576771 -6.83386932719838 -11.2894281040538 -9.53765426982533 -5.44446121562611 -1.82073532451283 1.87467635761608 -5.67915283549916 -2.2577451359142 -0.54318939555775 2.07800925861705 10.7998644221913
4.04693350358443 1.3958610014482 8.40099749131636 1.72727236314253 6.072892518477 -0.386014608903366 -3.49605336622759 -4.48367658094926 -6.88375440077348 -11.0400558991866 -9.32039037184282 -5.14492955641313 -1.5291992707686 2.17426523728804 -6.13417211012407 -3.59188046888872 -2.71088948683305 -0.0121189637617647 8.89698061509566
3.87895735827359 2.10083922472867 8.72385462847623 1.9653545292941 7.24091013995084 -0.187736901369963 -2.24276009472934 -3.00379410657016 -5.52250138196078 -10.052030953494 -8.12834587964145 -4.59855118664828 -0.238161477175627 3.05894049731168 -4.52281227978793 -2.64794960888949 -1.13487473401156 1.51032408800992 10.8247600468722
6.56080408096313 3.77216215133667 9.52126951217651 2.46799821853638 7.74062795639038 0.12219591140747 -1.67945508956909 -2.17505102157593 -5.23713140487671 -9.3360426902771 -7.69668226242066 -3.93129949569702 0.132491779327392 4.08550901412964 -3.92012052536011 -1.67668180465698 -0.996532726287843 1.13572664260864 10.1555563926697
5.71118194406683 2.80478317087347 8.59710056131536 2.16322547739202 6.80119926279241 -0.704314882105049 -2.52834861928767 -4.81530159169978 -6.0052792375738 -10.307830507105 -7.9531552141363 -4.95049637014216 -0.554904634302314 2.6945384198969 -4.10588043386286 -0.509395295923408 0.813003843480889 2.41908294504339 11.260836427862
4.92933920080011 1.65786817724054 7.3952110117132 0.354183942621404 5.37101915532892 -1.71786042993719 -2.53064843958074 -4.46841546838934 -5.19652864282781 -10.1692764455622 -8.15386316126043 -4.33285066431219 -0.615288942510432 2.88606336767023 -4.10312387293035 0.475230008905584 -0.0480625325983226 2.96941641027277 10.9229362314398
5.02190900282426 1.08564115004106 7.18967557386918 -0.230536218123003 5.60783029036088 -1.3476188139482 -3.36577105088667 -4.83147310777144 -6.73368143601851 -11.1270511107011 -9.78538202805953 -5.66230082078414 -2.1354434446855 0.869426016374067 -6.09012674851851 -0.932707543806597 0.523177389665083 2.12020612196489 10.0976116700606
4.49571300853382 1.97125030864369 8.52313877452503 1.26644302714955 5.67564083446156 -0.915754543651236 -4.18477653156627 -5.15351699482311 -8.57808707844127 -12.0114862788807 -9.72553657184948 -5.79953979145397 -2.68659232746471 0.608550799976694 -7.42477248798717 -3.00538467060436 0.0110890995372408 1.95383240092884 11.6249630581249
5.30588494214145 1.39183007153598 7.7802883234891 0.527335747805509 5.3079458323392 -1.78249014941129 -3.79772986498746 -5.83839453783902 -7.04583586779508 -11.8048633488742 -9.48412741747769 -5.07121314135465 -1.55853308764371 1.56662903699008 -5.98440779772672 -1.77924384203824 1.20869980725375 2.8268142786893 11.6834140864286
4.04150524139404 0.913542175292967 7.68489875793457 0.419813537597655 4.21309032440185 -2.1143985748291 -4.90900192260742 -6.96834144592285 -10.0616928100586 -11.5120006561279 -10.3527179718018 -5.68332443237305 -4.6501937866211 -0.442317581176759 -6.90752754211426 -3.22263679504395 -0.620868301391603 1.67914428710937 11.0256237030029
1.49942243749445 -0.975553148443048 6.33422697240656 -0.833020799810235 2.73219526464289 -2.51407586877996 -5.88715135400945 -9.82725869959051 -9.79848253076727 -13.7474933797663 -10.8509994680231 -6.74493181055242 -3.07571565454656 0.224752790277655 -6.62706338709051 -1.99509774988348 -1.43666230982 -1.17945253198797 10.5178664987737
2.21017362421209 -0.778979284113102 6.01601983850653 -1.018242818659 3.7696514303034 -3.62422464544123 -5.26226900274103 -4.90084551030939 -7.07338808233088 -12.3160772150213 -10.8338823145086 -6.46116541082209 -3.51965807134455 -0.081423742120915 -6.27573297674006 -1.54496286565607 -0.297997457330876 1.67396070306951 13.2037644559687
1.88585538864136 -1.2410138130188 5.4539439201355 -1.19198541641235 4.30622930526733 -2.03836374282837 -4.85720567703247 -6.14409952163696 -7.71714143753052 -12.2800038337708 -10.1605179786682 -5.86062173843384 -2.24414377212524 0.200253200531005 -6.51989870071411 -1.02238969802857 0.249319744110107 1.99748678207397 12.7575757026672
1.96654794866388 -0.498833673650569 5.26680658513849 -2.14636899774725 3.51911829168146 -2.43908788507635 -4.89045049493963 -7.59601690118963 -8.46019841974432 -12.4554929906672 -9.69074537103826 -4.99593450372869 -1.86064435785467 1.07719515020197 -5.5795469457453 -1.0539121801203 0.107508642023259 2.45240495855158 13.4192743127996
0.283963073383678 -2.65453065525402 4.99993215907704 -0.89464486729015 3.16096006740223 -0.910250793803822 -4.14040483127941 -7.44875825535167 -8.51923287998546 -11.6740886081349 -9.52048219333996 -5.3042689670216 -2.16956246982921 0.739556182514537 -3.64923585544933 1.02073751796376 0.375857223163951 2.30356680263172 12.5793393741954
0.802305551008743 -1.83653607801958 5.71430716081099 -0.428598074479538 3.62937197251753 -0.959788946671921 -4.44813504652544 -8.31024899916216 -7.32886662916704 -12.1544033570723 -9.31081738905473 -5.76187291578813 -1.66602483229204 1.36233362718062 -4.14701810316606 -0.907350210710007 -1.9705940766768 2.8489802794023 12.5497635321184
0.408918562802402 -1.42956715497104 6.27109736529264 0.176250639828769 5.28686064806852 0.869661513241855 -3.0050161448392 -5.84277516278354 -7.05531674298373 -10.5506036845121 -7.4720628825101 -2.5348070231351 -0.364970978823575 2.07783526507291 -3.90510350140658 -1.11924153241244 -0.87243443402377 3.64812010851773 14.1310831936923
-0.0984437248923555 -0.685310103676535 6.94827677986839 0.311771652915262 5.99197222969749 0.137321732260965 -3.41714832999489 -6.75074742057107 -7.01737187125466 -10.7276742241599 -7.74948094107888 -3.25085613944314 -0.247636534950949 2.47146060250022 -3.04570172049782 1.49837329170921 -0.727615096352316 3.01390864632346 12.6090839125893
0.811893003637142 0.43306686227972 6.88662483041937 0.768819349462337 6.81739856546575 1.34908248727972 -2.50468681508844 -4.39469192678278 -7.25966499502008 -9.65859649831598 -6.81838272268122 -2.23161934072321 0.506007688695735 4.72861625497992 -2.5543026750738 1.72864486520941 0.842921751195735 6.62138988321478 14.272781866247
1.02561705329201 0.462356021187521 7.72577707984231 1.03803007819436 6.61698668219826 0.898555209419943 -2.91190202019432 -5.44889504692771 -6.93616540215232 -10.3478284575722 -7.69559914849021 -2.60270745537498 -0.512991497733378 2.64850180365822 -3.62433297417381 0.638339450142599 0.819190432808615 5.67817728736184 14.6905087731101
2.58348824761131 1.78463723442771 9.81121709130027 3.11163499138572 7.83819558403709 2.28695847771385 -2.1702787659385 -3.92980787970803 -5.98396513678811 -9.52196142890237 -7.09207174994729 -1.68358633734963 0.679374478080057 3.54712369225242 -4.32466528632424 -0.27180884101174 -0.615305163643576 3.40317227623679 13.32137372277
1.6503718289462 0.55951146212491 8.09213666048917 2.46444539156827 7.9118931683627 2.15691022005948 -1.68065043362704 -4.12040682705966 -5.55491419705478 -9.37445803555575 -6.69551821621982 -1.34322520169345 0.409851351651277 3.12811688509854 -2.05236025723544 1.9979117306796 0.708378115567292 5.7956183346835 13.9725358876315
2.8724456613714 0.953918058221991 8.40276487523859 2.40451772863215 7.99066789800471 2.6938567941839 -1.9772571737116 -4.49140779321844 -6.00687257593328 -10.0916904622858 -6.89760057275945 -1.54717294519598 0.642554838007147 3.31326063329523 -2.40297548120672 0.537934858148748 0.443288404291327 5.6791559045965 13.8774491136724
3.39030338634144 1.39199520457874 8.10293079723011 2.39296223033558 7.63957859386097 2.63947368968617 -1.28285907398571 -4.10839580189098 -5.61120723377575 -9.56576846729626 -6.78025363575329 -0.99313281666149 0.16684032786976 2.81387020457874 -4.24230312000622 1.70071674693714 1.23391224254261 6.86258865703236 15.5334990154613
3.11838121414184 0.413955402374267 7.24687643051147 1.2950665473938 7.19933671951294 1.80227251052856 -1.96596937179566 -3.96666555404663 -6.64667348861694 -9.28113775253296 -6.36587362289429 -0.141371059417725 0.211456012725829 2.9668194770813 -1.89090757369995 3.20518083572388 2.95639963150024 8.09036321640015 16.7774674415588
2.89430985017256 0.553348393873733 7.15507969422774 2.33083900971846 7.58388695283369 2.30952057404951 -1.65336051420732 -4.43067946867509 -6.61806693510576 -6.97560325102373 -5.12182822660967 0.474227757887405 1.54635796113448 3.62872108979658 -2.17842879728838 2.83903488679366 3.5571831183 7.71405396027998 15.2875545935197
5.92565060528842 2.66600800427523 8.75028134259311 2.89079094800082 8.46265221509066 2.69580078991977 -0.214790335568516 -3.60579871264371 -5.37431143847379 -7.87397193041715 -4.60099982348355 0.812456139651211 1.69900513562289 3.4681301203641 -2.81192969408902 1.86555863293734 2.91862488659945 7.71451188000766 12.7427134600553
3.10710502971302 0.488013995777475 6.77780128825794 2.0717961918224 7.89494301189076 1.94444061626087 -1.34931777607311 -4.01834701191295 -6.58400939594616 -8.41549895893444 -5.36524604450573 -0.246151195872915 1.13044906963001 3.13681961406361 -3.45412086140026 0.726716769825327 0.82111336101185 5.92906261790882 10.7473275791515
2.69122902263295 -0.599254452098499 6.56779400218617 1.37237373698841 6.62829223979603 0.755817569385876 -3.76406654011119 -5.6522215236317 -8.12840064655651 -10.1486242641102 -8.14890845905651 -2.2994325984608 -0.444087826121937 2.06740967143666 -4.14846213947643 0.55032173503529 1.30589500774037 5.5132362018932 11.2096101414074
2.76809972416271 -0.300133765827525 7.12259381901134 1.59534925114025 7.39952272068371 2.5150822986256 -2.40578562129627 -3.5774527202953 -5.91373735774647 -10.0220614086498 -7.22562700618397 -1.85200983394276 -0.153370917927134 2.64494603763927 -3.65999895442616 0.0492524493824362 0.202574669231069 5.46163076053966 11.5934752811085
3.74921261180531 2.55063091624867 9.35028206218373 3.2422832142223 7.95015846599232 1.7015002857555 -2.08052409778942 -3.09002841602672 -6.33491672169079 -9.16339267383922 -7.25840915333141 -2.17233623157848 -0.141280781139027 2.89347301829945 -3.65184367786754 -0.280915867198598 0.477724422108043 5.85139595378529 14.1355208050121
2.90295738740401 1.96534676118331 8.73148102326827 2.48104614777998 7.89046902223067 1.60987610383467 -1.29677062468095 -2.86574035124345 -5.76876311735673 -9.22794776396318 -6.71961837248369 -1.56356482939287 0.647475667433305 3.85541863007979 -3.36287360624834 0.0818514303727582 1.34459824128584 6.24952740235762 14.53577894731
1.16256356672807 1.97064614729448 8.25761914686723 3.23820710615678 9.04449201063676 3.67713857130571 -0.644849534468218 -1.19245886369185 -4.59579062028365 -8.04658102555709 -6.29279112382369 -1.15318274064498 0.783096556230024 3.76395249800249 -3.79153227372603 1.48186326460405 2.65543961958452 6.84288526014848 15.2058885140852
2.45206321369518 2.13077033649791 7.90381683002819 3.30148566852916 8.78531516682018 2.8332201350819 -0.739972461353648 -3.20924507487904 -4.78454529155384 -8.50000511516224 -5.07789169658314 0.141955028880727 2.1753832210194 4.82981265674938 -0.828301776539195 3.36743987690319 2.61956657062877 8.03375114094127 16.2570682872425
1.58962203806097 1.03843261545355 8.5160908872431 2.99753715341742 7.81870414560492 2.20786620920355 -1.2138314073736 -3.13096664602106 -4.81602905446833 -9.13961647207087 -7.12673614675348 -1.94593094045466 0.548278349096126 2.90683509653265 -2.0179085558111 1.85056068247015 1.33494140451605 6.2121300870722 16.0115187341517
1.48791627016934 1.53568581667813 8.45814255801114 3.20972375002774 8.34779481020841 1.64875916567716 -0.695721348849212 -4.16417952450839 -5.01245184811679 -8.91483565243808 -5.82139082821933 -0.412140568819915 1.68858269778165 3.36066750613126 -1.81266089352695 3.43217591372403 3.56476525393399 8.15474633303555 14.6931426915255
1.33294341347434 1.14277121803977 7.57741210243919 2.97797057411887 8.64754721901634 1.29126975319602 -0.805951621315696 -3.38726570822976 -4.33631661155007 -8.74508621909402 -5.49469139792702 -0.785523917458274 1.94653365395286 4.30167720101096 -0.633092429421165 3.74347159645774 3.2127308585427 6.97433612129905 15.0625667311928
0.864845085144044 0.307197380065919 7.60361080169678 1.1627519607544 7.04485301971436 0.81655673980713 -2.97169895172119 -6.34635372161865 -6.73866481781006 -9.60195751190185 -5.69240970611572 -0.915901374816894 2.01745014190674 4.57630233764649 -1.42994709014893 3.73102169036865 3.43177013397217 7.9513843536377 14.6696684837341
0.423518596995962 0.144469677318227 7.43409961353649 2.08330100666393 7.17799705158581 1.11666434894909 -2.80286651958119 -6.07377487529408 -6.60969215739857 -9.41988998759876 -5.27192741740834 0.18043464313854 2.67198890339245 4.31483119617809 -1.14396721233021 5.31995051990856 5.01313441883434 9.11135619770397 15.7638317931782
1.11713060032238 0.692163788188587 7.68795903812755 2.59182199131359 7.72574456821788 3.55782159458507 -1.79808775294911 -3.6472431789745 -7.43019834865223 -8.50277868617665 -5.40506330836903 0.6565955508839 1.31201966892589 4.36772855411876 -1.60790983546864 2.944675766338 4.15157827030529 9.4334510196339 14.4709061015736
2.02309721166437 1.16627424413508 8.47119062597102 3.54026525670832 7.48933332616633 3.92642896825617 -1.10062295740301 -4.63865358179266 -4.61365587061102 -7.77390939539129 -4.53039056604559 1.52881544286555 1.04664533788508 4.7307054346258 -0.50715905969793 4.21753614599055 5.91530531102961 10.4267675226385 16.0718724077398
2.75891094207764 1.78107433319092 8.72101860046387 2.92302684783936 8.04184799194336 3.6406400680542 -1.34133739471435 -4.05029125213623 -5.69843120574951 -8.4835111618042 -4.95724506378174 1.29452114105225 2.31741886138916 5.96930198669434 -0.773250770568847 3.98468952178955 4.4234130859375 9.81019477844238 15.3249028205872
1.87571494362571 -0.634331061623314 7.15010134957053 0.522065804221413 4.31101481697776 0.369874642112038 -4.41559441306374 -8.55280716635964 -7.41811020591042 -10.7240489266135 -6.57098229148171 -0.540556266091087 -2.13703377463601 2.39091269753196 -1.98283608176492 3.13096015236594 4.88086383125999 9.27388541481712 14.5164834716103
1.62687820954756 0.627545781569047 7.61057896180586 2.01182503266768 5.4385027365251 1.85448402924971 -3.52679305510087 -7.08232551054521 -7.52954917387529 -9.52425628141923 -5.98923545317216 0.417567677931352 -1.72821860746904 3.10487312837081 -1.61275344328447 3.91573662324385 4.50899643464522 10.2109474615617 15.5798563437028
1.62782828591087 -0.335348441384056 7.30390517494895 2.1263710715554 6.66618125221946 3.52091376564719 -2.67001755454324 -4.95877487876199 -6.98484833457253 -8.6774848244407 -4.43625481345437 1.92584006569602 0.601052925803444 4.67952887795188 0.136359856345436 5.03780715248801 6.03976313851096 10.6341082312844 14.5434242942116
3.83378377394243 0.976244597001511 9.15670743422075 4.50454869703813 6.82769933180376 3.10308328108354 -2.20280775590376 -5.91904768510298 -5.77543959184126 -9.66626104875044 -6.1739724592729 -1.66478476090865 2.01995530561967 4.67616525129839 -2.30836042924361 1.71217217878862 2.31737199263139 7.45539823011919 11.8779312653975
2.56419447118586 0.96251180822199 8.51843145543879 3.81928995305842 6.36745527440851 2.58251455480402 -1.37944528406317 -5.3292591268366 -5.00821229761297 -8.26299974268133 -5.33731767481024 -1.45261499231512 2.14080885106867 4.37262895757502 -2.05538865869696 2.65347173864191 2.02281263524836 7.09619310552424 12.5997650926763
1.89095233570446 1.0086128581654 8.81335567127575 4.51001762043346 6.5887377132069 2.97187732349743 -2.60035015452992 -5.82560612071644 -6.86070705760609 -7.66626621593128 -5.35643650401722 -0.697970164905893 2.92406200062145 4.6996528972279 -2.77792049754749 0.743104206431997 1.67606280933727 6.55392573963512 11.5702340472828
2.7340823173523 1.5719614982605 8.76787099838257 3.91771993637085 7.20338544845581 2.12299642562866 -1.62254991531372 -4.02126588821411 -5.41617479324341 -9.34379472732544 -6.55175485610962 -2.11901941299438 1.26387701034546 3.37368307113648 -3.67692270278931 0.970416164398195 1.50489721298218 6.13803014755249 11.409326171875
2.74157928986983 2.79112457795577 9.45494198365645 4.3727800802751 6.8375885443254 3.76220821900801 -1.99212050871416 -4.26295257048173 -6.00875449614091 -7.73346305326982 -5.38066268400712 -1.14204574064775 2.59394478364424 3.9762432531877 -3.44995856718583 1.70073723359542 1.34598373933272 6.90703129334883 12.5027191595598
2.81186421134255 2.5221474907615 8.8979495308616 5.65669281699441 6.90412838675759 5.41106064536355 -0.997168228842995 -3.2947584845803 -5.24757067940452 -6.58007304451682 -3.71087329170921 0.232516600868919 3.88420517661355 5.17923672415994 -1.87311999581077 3.11089070060036 3.3392804405906 8.74838001944802 13.7494862816551
2.44739054766568 2.73059939471158 9.55108832446012 5.79124259081754 6.9387769612399 4.53927325335416 -1.01201344403353 -3.606638917056 -5.38362408551303 -7.39891529950228 -4.68098164471713 -0.934771546450527 3.05630969134244 4.21917151537809 -2.06433392438021 2.76283549395475 1.35737704363736 5.88898562518033 12.595856181058
2.58047179308804 1.97779921618375 8.98148993578824 4.63813094225797 6.61862925616177 4.30884627428922 -2.19771881970492 -4.77036591443149 -6.45951577099887 -7.68694229992953 -4.37497254284946 -0.874076088992034 2.3446758183566 5.13216189471158 -1.45856781872836 1.75208739367398 3.00753287402066 6.99563197222623 11.336861411008
2.89123515215787 1.57355670061978 8.0631006154147 3.45882777300748 6.0647218617526 3.39163569537076 -2.49167080792514 -5.55526371869174 -6.4444562998685 -7.47129269513217 -5.0469724741849 -0.776369294253264 2.48090914812955 5.22960261431607 -1.39065190228549 3.32386759844693 3.8009803685275 7.78642253008756 12.2838480862704
2.7574220050465 0.246958290446887 7.1360612262379 2.56116346012462 5.33675912510265 2.54163983951915 -3.09955736507069 -6.16640993465077 -7.03099008906971 -9.59547945369374 -5.4715990673412 -1.85983415950428 2.03537419926036 4.56551221500743 -2.55693003047596 2.19398740421642 2.01647428165782 6.00226453434337 12.5475912440907
2.89851313504306 3.03928500088778 10.1589339342984 4.06325179013339 6.47989684018222 3.79212408932773 -2.31738156405362 -4.73676938143644 -6.66467541781339 -8.86697453585538 -4.87201756564054 -0.946758929165927 2.71256380948153 4.52926665219394 -1.93255299654874 2.4552262392911 2.76116877469149 6.79580431851474 11.9842556086454
0.873404598236085 0.926613903045656 8.29994592666626 4.38215169906616 6.75686655044556 4.00933465957642 -2.52181901931763 -4.52586641311645 -6.43918695449829 -8.13660326004028 -4.35139169692993 0.138913249969484 3.88342485427857 5.47250661849976 -1.31910409927368 3.0880690574646 3.75494966506958 7.91402635574341 14.216174697876
0.981137943267822 0.875323963165282 7.89298696517944 4.04519624710083 6.09370393753052 5.33597726821899 -2.49078397750855 -3.07823972702026 -6.78348569869995 -6.90785436630249 -3.74271802902222 0.346898746490478 3.46820039749145 4.90470476150513 -1.9014838218689 3.38816614151001 3.75570459365845 8.39077444076538 16.0375251293182
-0.833948941664261 -0.165963025526565 7.31152930693193 3.59685721830888 5.04420009092851 5.25842872099443 -1.72705349488692 -2.86116871400313 -7.08796963258223 -7.58874592347578 -4.3876274542375 -1.13642010255293 2.34467997984453 3.34219470457597 -4.16100773377852 0.840886263413864 0.6458083672957 6.42678657011552 13.9777041955428
0.98115805712613 1.00248602953824 8.31017378893765 3.44342593279752 5.29299716082486 5.47872428027066 -1.02874680432407 -3.27788468274203 -4.87137146863071 -7.74936600598422 -4.67605515393344 -0.449467858401214 3.13873366442593 4.40216044512662 -3.1580040064725 -0.317820748415862 2.22248915759 6.90741519061002 14.1977684887973
-0.89017739729448 -2.54302659468217 3.70676359696822 -2.32813897566362 0.658084245161575 -2.57178369001909 -7.70961442427202 -10.2726465745406 -10.7086779160933 -12.5344397111373 -9.16168275312944 -3.88594880537553 -2.53733888105913 1.49400267167525 -3.92678323225542 2.36879858537154 2.25406012101607 4.154923768477 14.9706147627397
0.107296709580854 -2.13714718385176 5.19073939756914 -0.121367688612505 3.10416865782304 -1.60666203065352 -4.94039082093672 -9.35265469117598 -8.79584240479903 -12.3283417181535 -8.60800098939376 -3.19233440919356 -2.18761181397872 2.42837214903398 -3.59495281739668 3.05898356871171 2.38798594908281 4.5605523629622 15.1727998300032
0.507759449698707 -1.7276970169761 5.06013524315574 0.0559619643471443 4.19913899681785 -1.03577769019387 -4.04189264991067 -8.29738009192727 -6.94719279029153 -11.1828991196372 -7.96317255713723 -2.29857790686868 -1.16114199378274 2.2906135298989 -3.74964106299661 2.42691838524558 2.51012265465476 5.28871094963767 15.4424382426522
1.29909016869285 -0.75268099524758 5.52628209374168 -0.684939601204611 3.72192075035789 -1.24996111609719 -5.14297983863137 -8.17835734107278 -10.3561222336509 -12.7361919663169 -9.67737314917824 -3.93611643531106 -4.28180048682473 0.446692249991678 -5.4026424668052 0.799271366812967 0.274195454337381 3.60115697167137 13.8167464949868
2.619902974909 -0.446211450750177 5.67795503789728 -1.16885816400701 3.6364053552801 -2.04827176874334 -5.59569608514959 -9.41678678339178 -9.74698697870428 -12.3761087590998 -9.37899076288397 -2.93396436517889 -5.164858453924 -0.0638967687433407 -5.33761846368963 1.57227075750178 1.56073129827326 4.17892492467707 13.6985791986639
1.24437307877974 -0.996513609452681 5.76442884965376 -1.36409020857377 3.48107695146041 -2.34073281721635 -5.93601060347124 -9.66558289961381 -10.0359041734175 -12.2303373856978 -8.66064477400346 -2.42460656599565 -2.40723443464799 0.913572068647905 -5.37630868391557 0.387681718306109 1.22907805009322 3.44297766251998 13.8078191237016
1.20085470893166 -0.0298867919228307 6.693887164376 0.63041250922463 5.56219618537209 0.421651294014669 -4.08195359490135 -7.56632287285545 -8.48338753960349 -10.144585201957 -5.27272660515525 -0.019161770560526 -2.1903844573281 2.78839819648049 -3.82659775994041 2.07312338568947 2.37454169013283 5.42155497290871 15.6351119778373
2.38410745100542 0.941436628861862 7.62902818159624 2.06300149397417 5.62448201612993 1.44332490400835 -3.35355963273482 -6.65541853471236 -7.04572500749068 -9.69782461686568 -5.79538168473677 0.152156691117721 -2.08634581132369 2.53693757490678 -4.36245169206099 1.46817765669389 0.410611967606979 3.69424710707231 14.4318016572432
2.47101754275235 1.1471039685336 7.66842907992276 1.76812333193692 4.21163910952481 1.43876999941739 -2.61626082333651 -6.81041174801913 -6.58780318173495 -9.8819373217496 -6.31470900448886 -0.177221592989834 -2.08051710995761 2.73759049502286 -3.62628012570468 2.5717808636752 2.46929329958829 5.35606736269864 15.0756208333102
3.22687927592884 1.30839172710072 7.74073234904896 1.29518524516713 2.7307187687267 0.511346973072399 -3.98019012104381 -8.13469680439342 -6.88133033405651 -9.93115981708873 -6.51777251850475 -0.373971783031116 -4.74482139240612 2.09027496684681 -4.31284698139537 0.873497165333141 1.20626465190541 3.58611599315297 13.7352186809887
3.15968292409724 -0.359630888158623 6.30212848836726 0.140937501733955 1.79572075063532 -1.08896285837347 -5.70072585886175 -9.25268012827093 -8.97171623056585 -12.1444857770746 -8.44477302377874 -2.58817321603948 -5.30730850046331 0.244485551660713 -6.40990669077093 -0.123600309545342 -0.685024564916436 2.07329338247126 11.8760916536505
3.30240899866277 1.09431726282293 6.9726055318659 -0.232846433466133 2.30624658411199 -2.53491514379328 -6.20751302892512 -9.53868597204035 -10.9876376932318 -13.0774223154241 -9.65032690221613 -3.59444730932062 -3.85293310338801 0.537491625005547 -5.85817449743098 -1.25064008886164 -1.12926595861262 1.09742624109441 10.917650049383
2.63839448582042 0.433089386333119 6.89791024814953 -0.0292061458934434 1.69905389438976 -1.70988546718251 -5.62913214076649 -8.85908018458973 -8.73911367763172 -12.6980751644481 -9.32512747157704 -3.31558500636708 -3.12273489345204 1.00435174595226 -6.52440725673329 -3.41174589503895 -0.919873107563365 1.23828996311535 11.2180119861256
0.961172442002731 -1.30750240846114 5.19840751127763 -1.31719936891036 1.56242785887285 -2.68625988526778 -6.72089733643965 -10.4602772192522 -10.2721325354143 -12.397279401259 -7.55381741090254 -1.35460629029707 -3.47648396058516 1.93132052855058 -4.67497219605879 -0.938624997572465 -0.203818936781449 3.64372668699785 13.1946719689803
1.04474060752175 -1.47720153115013 4.62664406516335 -2.80800826332786 0.772378852150656 -4.24717147133567 -7.27781302712181 -11.5210762717507 -9.28994948647239 -12.451177666404 -8.45808226845481 -2.42200476906516 -2.86674697182395 1.96650307395241 -4.06283576271751 -0.0425759055397741 -0.70571334145286 1.03873436667702 11.2683066628196
2.16060912392356 0.169945595481177 6.45562922737815 -0.0254851601340569 0.804297325827857 -2.36084282614968 -6.82398522116921 -10.5344363472678 -10.6399050972678 -12.6150351784446 -8.44657242514871 -2.61509812094949 -2.84166252829812 1.4811562278054 -3.62459099509499 -0.559493186257104 0.177779076316138 2.37959944985129 11.9270776488564
1.64484500018033 -0.555163392153652 6.19302748766813 -0.230511674014004 1.77307795611295 -1.57892704876986 -6.69443608197299 -9.1600771037015 -11.0152120676908 -9.03481007489291 -7.38490963849154 -1.14506054791537 -2.305218705264 3.43379019823941 -3.17742443951693 0.366597166928379 2.13685130206022 4.24633215990934 14.4326739224521
4.88596415086226 1.22454618974166 6.76973032517867 -0.104950193925337 2.09131025834517 -3.70792794661088 -5.04361749128862 -8.95828271345659 -8.53420472578569 -11.8636229081587 -8.58620095686479 -3.16191888289018 -2.1397383256392 2.44682859940962 -4.15207696394487 0.369861360029741 -0.928320173783735 2.45054602189498 12.670055623488
6.82991303530606 3.18723572817716 8.21011723605069 0.762026682767001 2.15735520449552 -1.49306593808261 -6.22773276242343 -9.82695876034823 -9.36319838437167 -12.2373686877164 -8.40286360653964 -2.60692320736972 -3.15078841122714 1.35434617129239 -5.59586249264804 -1.99571333798495 -2.06228171261874 1.62252129641446 10.9933794888583
8.79155510122126 3.31534546071833 9.06818454915827 1.67372673208063 2.97221153432673 -0.548641508275811 -4.79082710092718 -7.64241821115667 -9.0721190625971 -11.5323737317866 -8.58292800729925 -2.74490005319769 -3.05493385141546 1.10218208486384 -6.51676017587835 -3.04240066354925 -2.35910255258733 1.31328743154353 9.8879696672613
6.33900269595059 2.40393742648038 7.91163262453946 0.245331850918856 3.98720082369718 -1.76381007107821 -5.55067339810458 -9.03338519009677 -9.04609003933993 -12.3394135561856 -7.83549014004794 -1.66062632474032 -2.81480875882236 2.02386578646573 -5.56424227627841 -1.87972918423739 -1.66663256558505 2.20607480135831 11.0057526501742
5.4485011100769 0.921749591827393 7.02096700668335 -0.742476940155029 2.79037523269653 -2.29869985580444 -6.31833600997925 -9.63605260848999 -9.9693922996521 -12.7098612785339 -8.59515523910522 -2.28070783615112 -3.88326978683472 1.7104172706604 -5.39605474472046 -1.19513273239136 -1.99211835861206 1.3916974067688 11.5519361495972
4.99570733850652 1.29386789148504 6.29219800775701 -1.56191938573664 1.87591821497137 -2.62010496312922 -6.25108640844172 -10.0336562936956 -10.1725150888616 -12.258242780512 -7.70837324315852 -2.15863340551203 -2.94200437719172 1.71633226221258 -4.82491987401789 -1.04439466649836 -1.02132147008723 2.4672458822077 11.9800532514399
6.86579460664229 2.92580456300215 8.66282982392745 0.739588208632036 5.0325197653337 -0.698737673325972 -4.80943637327714 -7.29828410582109 -10.3141189141707 -10.6129394097762 -7.37716441587968 -0.895789675279097 -0.785422853990035 3.74271244569258 -3.65295367674394 -0.256022982163863 -0.278600267930464 3.6774696783586 12.3559536413713
7.78441139567982 3.28328701366078 8.41263481486927 0.879003490101208 4.25188061107289 -0.618520771373401 -3.36533359180797 -7.23635104786266 -6.68722346912731 -10.096025501598 -6.52460864673961 -0.50888064991344 -0.988941227306018 3.62765117992054 -4.04173091541637 -2.25928119312633 -1.5563927043568 2.66473575938832 10.9748983036388
5.50168708454479 0.935185467113147 6.89702323566783 -0.999520267139783 2.99987128864635 -1.72704788554799 -6.05982109416615 -10.0625848423351 -9.4518670688976 -11.7676915775646 -7.52603622783314 -1.79421326030385 -1.75600906718861 2.47519210468639 -4.87357231486927 -1.43363472331654 -2.42355438579213 1.77778915058483 11.1529837001454
4.6593204758384 -0.134391186454078 5.13709604956887 -2.1821569182656 1.20920431830666 -2.51020562432029 -7.22578561089255 -11.066338894584 -10.0347455718301 -12.7932294585488 -8.32055413506248 -2.30143868706443 -4.00233018181541 1.07290899970315 -6.49376046440818 -3.52612817070701 -2.30404603264548 1.88695013739846 10.7792612335899
4.56887580698187 0.388368147069759 6.84905959909613 -0.925919038599186 2.84174491708929 -2.6058106249029 -5.58289192373102 -9.09472892934626 -9.65420196706598 -12.0028271501715 -7.54808281118219 -2.01735923940485 -1.97684715444391 2.22750808542425 -5.05090187246149 -2.37003372365778 -2.42291496450251 2.35938598459417 10.6260409528559
3.68986414129084 0.0891485040838056 6.10259149724787 -0.87843229120428 2.15851114446466 -2.51141073053534 -6.14481450861151 -9.65438176935369 -9.77574064081366 -12.4455576116389 -8.70189954584295 -2.01902677362616 -2.47756482904608 1.56396578008478 -5.15788366144354 -2.43487455194647 -1.51868154352362 2.33845804387873 11.6225399797613
4.37669107263739 0.766204088384455 6.0839788610285 -0.957419187372381 2.52876397913153 -2.27183988744562 -5.51553419286554 -9.55114248449152 -8.47023275548761 -11.968033582514 -8.6412990396673 -2.11964872533625 -1.62400510961359 1.17935869043524 -5.69981268102472 -1.85793188268488 -2.45332983190363 1.64788743799383 10.5413572484797
3.28496674624356 0.344165125760163 6.58242253390225 -0.321039876070891 3.20052079287442 -1.30523749264804 -4.45111914548007 -8.52574034604159 -9.48136969479648 -10.5977294054898 -6.9505278674039 -0.738125523653899 -0.383618077364837 3.5536978634921 -3.71198912533847 0.368357935818757 0.738343516263093 3.58070973482999 13.2718198689547
4.0457178809426 -0.240727736733177 5.03702323219993 -1.84788258292458 2.28053920052268 -2.83683521964333 -5.89919789054177 -9.58030445792458 -9.82832844474099 -11.9074910423972 -7.96170933463357 -1.91345913626931 -1.64548619010232 2.08168856880881 -4.84593708731911 1.03380458138206 0.241055176474831 3.2071177222512 13.2824947097085
2.97650622454557 -0.921311387148769 4.95056437579068 -1.94569302472201 2.78170298663053 -2.99891186627475 -5.78758335980502 -10.0257597056302 -8.89450550946322 -12.8148126688871 -9.1458005991849 -2.67014981183139 -2.76353550824252 1.60533045855436 -4.92432690533725 0.843554488095371 -0.379887589541347 2.3533449086276 11.6457567128268
0.965573831038043 -3.20977445082231 2.17356447740035 -4.78276296095414 0.266028924421832 -4.29358334974809 -8.35023541883989 -12.7143291993575 -11.214394049211 -13.3346256776289 -8.68219037489457 -2.39450307325883 -3.74290509657426 1.40687136216597 -3.9054760499434 1.17099527879195 1.10752253098921 4.35400251908736 15.4855444864793
0.0786588235334911 -3.11100983186202 3.50934863524003 -3.74477028413252 1.2310845895247 -3.86251282258467 -7.32223534150557 -11.4968054251237 -11.1694605307146 -12.712026830153 -8.81368088288741 -1.87821602387862 -4.48236107392745 2.20505881742998 -4.42689728303389 1.11786055998369 1.41304374174638 3.30295920805498 13.3610756440596
-0.33541941209273 -3.22939180894332 4.62417912916704 -2.7555720762773 1.9486343903975 -3.71621012254195 -6.96888613267378 -11.3710277037187 -11.6985881285234 -11.3407714323564 -7.69480967088179 -1.00308298631148 -3.3245418028398 3.07299542860551 -3.59501528306441 1.7772705598311 4.02858758406206 4.60745072798295 14.2291586442427
-0.256475379250265 -3.36308281638405 2.59965140602806 -4.07289688803933 1.19423110268333 -3.9060191414573 -7.28363220908425 -11.474359442971 -10.6451377175071 -12.1287745735862 -7.57410042502663 -1.61443703391335 -3.76822083213112 2.00124175331809 -4.26150887229226 0.385494301535868 3.82206160805442 4.53569323799827 16.2567501761697
-1.644760426608 -4.59331351193515 2.55929917422208 -3.23597365292636 2.39202851382169 -4.08860617550937 -6.19395666989413 -10.2329810229215 -9.93503600033847 -10.9187567797574 -5.83195525082675 0.000470820340243705 -2.58544188412753 1.87740296450528 -3.76641684445468 0.669931116971103 3.26851052370938 4.9744383725253 14.3911573323337
-0.640971851348876 -3.56087465286255 3.93270044326782 -3.06195421218872 2.27998380661011 -4.22601861953735 -6.35678644180298 -10.7868668556213 -8.62804384231567 -11.5207459449768 -7.30710000991821 -1.10828371047974 -2.09044427871704 2.13920049667358 -4.16368646621704 0.682964611053468 2.63471632003784 4.28504972457886 13.5165713310242
-0.666780792583118 -2.77017053257335 4.71300569881092 -1.88720735203136 2.88682333339344 -4.42736085544933 -4.04641564976085 -6.65643533359874 -9.9793551791798 -9.46163400303234 -8.46242746006359 -2.0386584628712 -3.98506196628917 1.31890646327626 -3.21889146458019 1.82856909145008 4.50327841151844 4.2378889690746 14.3291937481273
0.992996831373734 -1.81052337126298 5.89562668366866 -0.544022898240524 4.35765614076094 -2.50247512297197 -3.07040725187822 -7.50408492521806 -6.06944785551591 -10.760100702806 -7.27681861357255 -1.15662513212724 -2.22474608854814 1.81255020661787 -2.77715430693193 2.12853111787276 4.79670967622237 4.98006500764327 13.0284782843156
0.0302948691628195 -3.05321266867898 3.98214289925315 -3.08447029807351 2.74515197060325 -3.96122696616433 -6.31638100363991 -10.5529494545676 -9.94849350669167 -12.9861159584739 -8.26609184958718 -1.98238709189675 -1.74426987387917 2.06804702065208 -3.51452019431374 1.31705710671165 4.01846930763938 4.06447741768577 12.1614904143594
-0.360011196136476 -2.82986936569214 3.8283242225647 -1.98062047958374 3.21912088394165 -3.08932027816773 -5.60210523605347 -9.61789808273316 -9.45008001327515 -11.2574568748474 -7.7355357170105 -1.02127943038941 -0.733843898773195 3.25499238967895 -2.6706057548523 3.10458841323852 4.25908555984497 4.80551137924194 15.044513130188
-0.563150648637251 -2.8986609025435 4.23258089585738 -2.07514024214311 3.28705954118209 -3.36295724348588 -5.58256745771928 -9.56599832014604 -9.02515435652299 -11.0128920121626 -6.06581902937456 -0.652754072709516 1.65788626237349 4.6083495573564 -2.15773606733842 3.38385176225142 3.79510855241255 4.00828718705611 13.1002409414812
1.3117825681513 -1.53076961690729 5.84510871713812 -1.00154903585261 4.04919978922064 -3.45162227804011 -3.37536647970026 -6.58704212362116 -5.30872371846979 -10.0653631990606 -6.63276317769831 -0.83513668233698 1.47376224344427 4.37268230264837 -2.28887966329401 2.84781619852239 3.72282287424261 4.09844180887396 13.1960236722773
0.940841241316363 -2.034742788835 4.74766306443648 -2.49986691908403 3.77303461595015 -3.67532391981645 -3.84339757399125 -6.8033260865645 -5.15638585524125 -9.44790692762895 -5.70407338575883 -1.07690282301469 1.03006128831343 4.75380949540572 -2.13888211683793 2.68909983201461 3.31814722581343 3.9215445951982 12.756143136458
-0.145609240098434 -3.68476520018144 3.63349403901534 -3.8020957513289 2.92617954774336 -3.3502086205916 -5.86865268187089 -10.0729697747664 -9.43834147886797 -11.8089431329207 -7.65267215208574 -1.17480884031816 -1.72871814207597 1.78741039796309 -4.40798411802812 0.0933700995011755 3.08276524110274 4.45574059052901 12.8842593626543
0.348386001586913 -2.38965492248535 3.98086471557617 -2.22748641967774 3.97161407470703 -1.75756530761719 -5.16735343933106 -9.36890678405762 -8.40124588012695 -10.8538635253906 -7.18783645629883 -1.22970657348633 -2.66119079589844 1.84597511291504 -3.00995903015137 1.17285652160644 3.82194728851318 4.05079288482666 12.2874137878418
1.19197351282293 -1.76266401464289 5.02311212366277 -1.99463575536555 3.62728959863836 -2.03464239293879 -5.54315679723566 -9.6987811868841 -7.99469488317316 -11.2548801248724 -7.03585546666926 -1.54957121068781 -1.82545011693781 2.53556329553777 -2.17866438085383 2.40367395227605 3.36939889734441 5.41498166864568 13.4780638868158
-0.191045561703767 -3.38577822771939 3.31126805218783 -1.87573222247037 4.87523384961215 -0.294446745785798 -4.31570414629849 -7.28566531268033 -9.35173777666959 -11.1155050191012 -6.59531764117154 -0.136960783871736 -1.81036738482388 3.13242550763217 -1.88728694048795 2.58337994488803 2.94820996197787 5.71743603619662 13.0155164805326
1.00504852641712 -1.49855636249889 3.83015228618275 -2.50512908588756 3.38362289775501 -4.18218063007702 -4.08839248310436 -6.92826865803112 -9.05132697712292 -12.1174013484608 -7.81345389973034 -1.51820396076549 -0.837038265575064 3.4427039753307 -2.66784881245006 0.807752383838999 2.09969498027455 4.00265575755726 11.3319852482189
0.105740252408115 -3.95988589200106 2.89409894076261 -3.67005282315341 1.32337636080655 -5.40327959927646 -6.35664492520419 -10.8317845431241 -9.2822640505704 -12.4708302584561 -8.30938273343173 -3.2139218417081 -2.0550911990079 2.76403493014249 -3.07990961941806 1.52113598910245 2.35557049837979 4.16880387392911 11.8772732647983
-0.371642312136565 -4.66722603711215 1.33317641344937 -4.28452225598422 1.05747107592496 -5.82047577771274 -7.55106850537387 -11.7699462977323 -11.1386615839872 -13.218974312869 -8.74263688000766 -3.60408135327426 -1.45961495312778 1.53840712634 -5.27753754529086 1.48757819262418 -0.731955727663909 3.26730422106656 10.7736890706149
-1.69736829237505 -5.02949681715532 1.03266748948531 -5.13981786207719 1.10406717820601 -5.97362676100298 -7.22693601088091 -11.9002358003096 -8.77615704969926 -12.5172878785567 -9.10716405348344 -4.02453008131548 -1.94393697218462 1.78553232713179 -4.33354917006059 1.62045130296187 2.73727640672163 3.42532000108199 12.4531925634904
-0.305317367206921 -3.27718588222157 2.63842919956554 -4.03290602077137 2.63894227634777 -4.25053640712391 -5.19185682643544 -9.50183721889149 -7.44669958461415 -11.9277500759472 -8.19346281398427 -3.49132009853016 -0.814686263691296 2.66475633274425 -3.99300047267567 2.00014833103527 3.28656343113292 4.2035603870045 12.694576774944
-1.81972364078868 -5.19179013859142 0.25940080989491 -5.84476712833751 0.6002554546703 -6.0395093310963 -7.4314999927174 -12.3646874774586 -8.28482679020275 -12.3383279193531 -8.05235532413829 -2.99950078617443 -1.09655431400646 2.57802339900624 -4.4206357349049 0.939645255695691 3.62410112727772 4.64570089687001 12.515188182484
-2.4739594372836 -6.15334557619962 0.637183674899013 -5.59245728579435 2.56564665707675 -4.61236619082364 -5.92740868655118 -9.41302155581388 -10.0146927746859 -13.2449574383822 -9.96517228213224 -3.3574108990756 -5.12706803408536 0.54906035336581 -5.32818078127774 -1.24475525942716 1.62503767880526 3.6675028887662 11.8846345034513
0.234278280084784 -3.27378980463201 1.83853586370295 -4.72238103693182 2.08384950811213 -7.24302236383611 -5.1498006994074 -9.51188794916326 -9.05258313959295 -11.6671766454523 -7.70996419733221 -1.8391489202326 -0.859540384465998 3.49505575353449 -2.56973211115057 -0.125945490056818 3.41327722722834 5.48441084081476 12.8782597368414
-1.08692633021962 -3.49051939357411 1.60849107395519 -5.48569189418446 0.68468392979015 -8.09909139979969 -8.08580290187489 -12.3548210750927 -11.3143070827831 -14.0379799496044 -9.5692719112743 -3.07738005031239 -4.78741918910633 0.986144195903432 -5.94003187526356 -0.530833114277232 1.29892266880382 3.53975213657726 12.7095095027577
-0.85608156377619 -2.8149038141424 2.17834035700018 -4.66647966558283 0.703494470769709 -8.17743929082697 -8.21569116765803 -12.6277395075018 -11.2060705011541 -13.4955755060369 -9.01252802068537 -2.56775530034846 -2.57720812017267 0.69924299066717 -6.19087083989924 -1.63920267278498 0.210919778997248 2.85931150263006 11.8941306287592
0.338909036462958 -2.64699184244329 1.69037998372858 -4.97774898355657 1.39947498494929 -6.89928066080267 -7.39524089639837 -11.6763745481318 -11.0357247525995 -13.3587704831904 -8.86403667276556 -2.40105640237982 -4.29741489237005 1.35527027303522 -4.37246524637396 0.705936319177802 1.59390247518366 4.97268188649958 12.1379898851568
-1.49403156800703 -4.43087734742598 0.503446917100387 -6.18114819093184 0.726795534654098 -7.65957226319746 -7.20733990235762 -10.8169628576799 -12.7227512793107 -13.4595333532854 -9.89872707887129 -3.53597607179121 -4.4226185278459 1.18466029600664 -4.990390439467 -0.20249714417891 -0.385841031508011 2.97789607481523 10.9822352929549
0.900804337588223 -3.11041468706998 1.75284748944369 -5.18295306292447 0.862827118960293 -7.59868640032682 -7.98134821978482 -8.11918086138639 -11.7672635945407 -13.3318159016696 -9.0177003773776 -4.15059107867154 -2.984625044736 2.13263493451205 -5.02872485247525 -3.51453036394986 -1.39069193926725 1.90115910443393 10.4175766077909
3.84194687063044 0.147560388391668 4.95911529714411 -1.4814717466181 4.1270487611944 -0.661651342565364 -3.19879695718939 -7.77007266824896 -3.90156146829779 -7.02835056131536 -6.51366397684271 -1.07335445230657 -2.00583621805364 2.6445105379278 -1.8540074521845 -1.69057056253607 6.10517433339899 3.04409053975886 12.3175146883184
3.06688290509311 -0.847454253110019 3.42078572186557 -3.45998210040006 2.43502217206088 -2.01603907671842 -5.26721400347623 -9.75298518267545 -7.88578433123502 -12.3932001027194 -11.341091338071 -4.15951937762174 -7.50113314715299 -2.08005351153287 -4.2562257680026 -1.18232935992154 3.74616795453158 3.19466954144564 11.5842688647184
4.79397548328746 0.679304729808461 5.01302875172008 -1.85370575297963 3.00855888019909 -2.9921086918224 -5.9498723636974 -7.47820030559193 -11.0724214207042 -11.8438428531994 -9.55364548076283 -3.87349068034779 -7.04221283305775 -1.35073791850697 -2.46010719646107 -1.02502571452748 4.83967078815807 3.45040286671032 11.5840598453175
3.56230877096003 0.132528764551335 4.21472595388239 -3.05268050974066 1.94826934987848 -4.39769508188421 -6.21054412668402 -9.05303146188909 -10.90484382456 -14.9154658490961 -11.8322825605219 -6.02076103037054 -6.495025175268 -2.93747855966742 -4.22044517343695 -2.68520690744574 2.91421554738825 2.3643555467779 11.0555062120611
3.82477918104692 0.705634741349655 6.11095014051958 -0.448528619246048 3.06622090773149 -2.32484278245406 -6.65127596421675 -7.92979845567183 -12.4194339232011 -12.0271247343584 -10.307472558455 -4.41100153489546 -7.20167765183882 -3.20116648240523 -7.8660472349687 -2.04490503831343 2.68469205336137 2.02258840040727 11.41454186873
3.95492233796553 -0.102967600388961 4.82067455811934 -2.80653129057451 2.6350733236833 -2.44234595732255 -7.08505187468095 -9.60020194487138 -11.0221036477522 -14.330485682054 -10.1608632607894 -4.41480765776201 -9.67006431059404 -3.40346084074541 -6.43049369291826 -1.27594314055009 3.57983459992842 5.29405083222823 15.2615472273393
4.07694261724299 0.33517664129084 3.16414945775812 -3.96151143854314 2.01418893987482 -3.34795171564275 -7.25534231012518 -11.0081365758722 -11.7522009069269 -13.9034803563898 -10.9573190862482 -5.01879674738104 -8.64175588434393 -1.54823476617986 -4.07049924677068 -0.996316736394707 5.11610429937189 5.20055692846125 12.6650420969183
5.04818811416626 0.38266839981079 5.53779878616333 -2.37796506881714 2.93095293045044 -3.55168256759644 -5.55743131637573 -6.8666449546814 -11.1640006065369 -11.215092754364 -11.0050002098084 -4.61042127609253 -4.94980535507202 -0.280985927581789 -6.50001440048218 -1.76722440719605 3.86904897689819 4.84704389572143 12.5221718788147
2.8308799310164 -1.21126865907149 4.72848964170976 -2.86678623719649 2.5952727837996 -3.23699879212813 -7.09884953065352 -8.37583469911055 -13.0250351385637 -10.6844437078996 -10.2702724890275 -4.08780026002364 -8.06484722657637 -1.56028294129805 -6.45051312013106 -1.31754993958907 3.93971610502763 4.67280650572343 12.5375759644942
6.12744863683527 1.86884840184992 6.06214960271662 -1.43910829370672 3.57602747136896 -3.29749719446356 -5.95424119775945 -5.87721864526922 -11.0781921560114 -12.3096222097223 -10.3965000325983 -4.18457261865789 -6.61466447656805 -1.11011735742742 -7.41889421289617 -2.80841295068914 3.14044531041926 4.52780111486262 12.7154036348516
4.12564459714023 -0.577610102566805 4.30172816189853 -2.72406968203458 2.74260893735019 -3.31841858950528 -5.54648026553067 -8.52395829287442 -9.34450539675626 -13.3454399975863 -10.4158726605502 -4.53444298830899 -5.76035126772794 -0.833723154934969 -6.52771576968106 -1.16413315859708 4.17895022305575 4.59248724850741 13.7455686655912
4.2428427436135 -0.824929168007589 5.08095462105491 -2.02943699576638 1.99649722359397 -3.69687931754372 -6.32649700858376 -10.0414399407127 -9.16173260428689 -13.2967213890769 -10.809826781533 -5.14602940299294 -4.95030110099099 -1.00080006339333 -7.68880741812966 -3.23375408866189 3.00182826302268 3.30999667427757 11.1224089362405
1.20606228221547 -1.895248447765 3.80630489696156 -3.48055461536754 1.4872970234264 -4.25893596302379 -6.96315768848766 -8.78132251392711 -12.0495224345814 -11.9625511516224 -10.6427917827259 -5.06050113331188 -5.62435535084117 -1.23462299000133 -7.66151431690563 -3.84160617481578 2.50115772594105 3.91611763347279 12.6044721256603
1.17137634970925 -1.67349326393821 3.84828388907693 -2.96673667214133 2.33408272483132 -3.30394446633079 -5.67944419167258 -8.55753218910911 -9.75087249062278 -13.9537838675759 -11.7556008078835 -6.01405036232688 -6.55318534157493 -2.35732733986594 -8.10895621559836 -3.4389027335427 2.43275940634988 2.43003189780496 12.198716285012
2.90117231715809 0.704801238666882 6.17817465175282 -1.0026591647755 2.85779920924794 -2.63493379246105 -5.9800818790089 -9.57674821506847 -9.59002717625011 -13.5432532657276 -10.9424174655568 -5.18192132603038 -6.55357583652843 -1.7325061191212 -6.69337304722179 -2.59826310764659 3.53112951625477 3.7104059826244 12.9725529323925
2.78572647788308 -1.98557860634544 3.13700859763405 -4.77045256874778 0.401729514382101 -5.53035170815208 -9.56801421425559 -9.42315490029075 -11.9077797629616 -15.5435066916726 -12.5088082053445 -6.36141021034934 -7.7197190024636 -1.34982878945091 -6.65829856178977 -2.64857108376243 3.189896514199 3.62819855429909 14.3701667092063
2.69314385327426 -0.921260825070469 4.53689194592562 -2.77147864428434 1.61490059765902 -3.84626006213102 -7.69109534350309 -11.4086913975802 -12.1855258854953 -15.2124385747043 -12.5935439976779 -6.08375357714566 -6.14885138598355 -1.25985716906461 -7.93581770983609 -3.30989646044645 2.22106743725863 1.83107567700473 11.6366448489102
2.33877764615146 -1.66445530978116 2.5473633852872 -4.27896679964933 0.0535431948575109 -6.60899914828214 -7.96545590487393 -10.9613970669833 -10.941394701871 -15.1920622738925 -12.2779082211581 -6.8333796414462 -6.62654484835538 -2.695545092496 -8.25343884554776 -4.32919682589444 1.90804682644931 2.08865939053622 11.7316413966092
0.436723995208741 -2.37455148696899 3.74858980178833 -3.6676308631897 0.220974254608155 -5.55810899734497 -8.24479265213013 -9.93372888565063 -12.7045247077942 -14.2980267524719 -12.5481812477112 -6.70515413284302 -7.39158983230591 -1.86473627090454 -6.69074602127075 -3.07818765640259 2.94954137802124 3.37850217819214 11.3811338424683
1.28695552132346 -2.30563099601052 3.57068125984885 -3.77961666800759 -0.636184050820091 -6.17499096610329 -8.89865048148415 -12.8112366936424 -12.1088517449119 -15.2169488213279 -12.424390151284 -6.68972141959451 -7.98651249625466 -1.26541264273904 -6.06047375418923 -3.04774220206521 3.3339544989846 3.87610308907249 12.368099377372
0.702665216272528 -1.86769878214056 4.6223820512945 -2.9685021573847 0.129285699670966 -5.12317287271673 -8.33051120584661 -12.3678017789667 -11.4134274656122 -13.1111184293574 -11.899673574621 -6.57987415140325 -7.13129436319525 -1.88201915567571 -6.18936549966985 -2.57118045633489 3.61026657277888 3.2452372377569 11.8596500223333
0.7561316056685 -1.08038572831587 5.03721757368608 -2.24679426713423 0.966786818070844 -3.53718809647994 -7.50343184037642 -11.8072095350786 -10.8056626753374 -12.8349194960161 -11.0191274122758 -5.07464270158248 -5.91380362077193 -0.955528779463336 -5.20780233903365 -0.596888108686969 4.62152905897661 5.16546197371049 13.6763672395186
-1.37477954517711 -2.29190715443004 4.57906261790882 -1.39700778614391 1.0132362018932 -3.27965053211559 -7.53324969898571 -11.0223797191273 -11.3392513621937 -14.4762161601673 -11.2578361858021 -5.52150233875621 -7.1563194621693 -1.76529391895641 -5.99890025745739 -1.7484825481068 3.42943683971058 4.7605039249767 13.3693067203869
-0.737296147779986 -1.38994698090987 5.65756030516191 0.387164072556928 2.65664954618974 -1.87126831574874 -6.30454926057295 -9.59701256318526 -10.1436720327898 -12.9081907705827 -10.4572916464372 -4.39478783173995 -6.78021530671553 -1.20955566926436 -5.46860794587569 -1.13019280000167 4.31743617491288 4.65247626738115 13.6548313661055
-2.30687749169089 -3.34521901390769 4.19115221717141 -0.571171162345191 0.716497065804223 -2.00716817162253 -7.18456494591453 -10.3842242934487 -11.4513801314614 -14.2289603926919 -11.9476722457192 -5.77380597374656 -7.60366284630515 -2.80042493126609 -6.34931790611961 -2.10196530602195 3.29895174720071 3.65780604102395 11.7050944588401
-2.56793916008689 -3.73629891655662 3.77484572150491 -2.85906922600486 -0.54921471855857 -4.89386307976462 -8.98413979790427 -13.1361249663613 -13.3738530852578 -14.5982221343301 -12.3914006926797 -6.3802884795449 -8.71804368279197 -3.45482194206931 -6.89768731377341 -1.45980012200095 3.72629416205666 3.57584059455178 12.8686686775901
-3.4549990827387 -3.77694236581976 2.28978813344782 -4.20473396127874 -0.0180064374750302 -3.80610572641546 -8.11327659433538 -11.8010913068598 -12.5134364301508 -14.3231745893305 -11.4589644605463 -5.89073287790472 -7.30978118723089 -2.46794807260687 -6.33754264658148 -1.08000099008733 4.14916313344782 4.62782753164118 11.7877272432501
0.612800520116632 -0.022489625757391 5.76616088693792 -1.56418235952204 2.41505996530706 -2.68867500478571 -6.49990661794489 -10.1906052416021 -11.8395634477789 -12.1011067217047 -10.3568993395025 -4.36121566945856 -7.75579269582575 -1.84706504995173 -5.87580688649958 -1.09954651052302 4.71235648935491 3.82153789346868 12.9932703191584
0.638318495316938 -0.572447343306109 6.59944291548295 -0.285389466719195 2.86955399946733 -1.90893988175826 -5.67416815324263 -9.18668608231978 -9.61309294267134 -13.0944085554643 -11.0317445234819 -5.12806562943892 -6.69064764543013 -0.980259461836383 -5.0611405806108 -1.45038847489791 4.66752381758256 3.89100594954057 13.3440007729964
0.449734557758678 -1.12751878391613 5.87545286525379 -0.695094238628041 2.95462309230458 -1.66611779819835 -5.79337419163097 -9.14501298557628 -10.0804492343556 -12.3998156894337 -9.99348176609386 -4.04358590732921 -5.5983249057423 -1.45787156711925 -5.23243821750988 -0.0354243625294082 4.80209432948719 4.06015669215809 13.9466093670238
0.422922151738948 -1.20293806249445 5.30962755029852 -1.16530225927179 2.81614305322821 -1.09571836644953 -6.18923566991633 -9.41835020238703 -9.94693945104425 -12.5432605570013 -9.69410894567316 -3.81796835119074 -5.73821829015558 -0.236879331415349 -4.48855016881769 -0.15040014440363 5.60617830103094 4.13062097376043 14.4975814992731
0.958737997575241 -0.524536462263626 4.99301114515825 -1.65299067063765 2.25466695265337 -2.98549494309859 -6.63905939622359 -9.10366282029585 -10.9943736509843 -13.3689483122392 -9.79588160081343 -4.22226175828413 -4.79187616868452 0.270106939835983 -3.78293070359663 -0.330944390730423 5.54528108076616 5.31340661482378 14.3220931573348
-0.19350078756159 -2.26824215108698 4.25371524637396 -2.33048084432428 1.53598758524114 -3.45114734823053 -7.21021679097956 -10.7896216219122 -11.4974768465216 -13.886047632044 -10.1646178072149 -4.14472606832331 -6.2507174318487 -0.542013437097722 -3.26301601583307 -0.150511056726629 6.05270931070501 7.24250194376165 14.7353570157831
3.73358531431718 0.236803965135053 7.48258204893632 1.08934302763505 2.87829490141435 -2.11814598603682 -5.26159386201338 -8.24561028047042 -10.8159475760026 -12.256110234694 -9.84165482087569 -4.25688461823897 -7.60565094514327 -1.35842232270674 -3.76597504182295 -0.491959615187213 5.00599856810136 6.32203193144365 13.2665118737654
2.32359232469038 0.0817271666093298 7.17333330674605 1.00076784654097 3.4559871153398 -1.47501073317094 -5.01272283033891 -8.09532819227739 -8.39112554029985 -12.4075802369551 -9.85680852369829 -3.95534787611528 -4.83216557936235 -0.772784094376998 -2.43051228956743 -0.915255407853561 5.06789412064986 5.9458667234941 13.07246985002
0.639450116591021 -2.21139712767167 4.82041267915206 -1.88232417540117 1.28129391236739 -4.42138476805253 -6.9649505181746 -9.70213695005937 -10.4547919793562 -14.5347117944197 -11.7633552117781 -5.79156489805742 -8.16967196898027 -2.49287219481035 -6.32539363340898 -2.07339854673906 3.65836720033126 3.49899487061934 11.3257666067644
0.434577430378308 -1.15608266483654 6.21702047694813 1.08321138728749 3.620048011433 -2.33775380741466 -5.47168401371349 -6.45583585392345 -10.8566956866871 -10.2907643664967 -9.11944631229747 -3.33748105656017 -5.6677995074879 -1.47787717472423 -3.63186696659435 0.763577903400769 5.73767038692128 5.48136946071278 14.0607633243908
3.91080906607888 1.01099827506325 7.67975380637429 1.23281338431618 3.14019825675271 -2.01924655220725 -5.54845950386741 -7.68637034676292 -10.6125235297463 -10.7318510749123 -11.1557268836282 -4.64796778938987 -8.19498202584007 -3.22151896736839 -5.3525652625344 -0.656304810263894 3.92283489920876 4.27664234854958 13.6190834305503
3.18267070596868 0.629726522619073 6.97283946817571 0.414911382848565 3.46356498544866 -2.70714939290827 -5.06245792562311 -7.96968639547175 -9.59851825887507 -11.3308619325811 -8.93853557760065 -3.38689411336725 -5.98700321370905 -0.964755899255927 -1.98825443441218 0.916599386388604 5.43446838205511 6.28891288583929 14.6372891599482
1.66931764429266 -0.707992154901678 6.00131837671453 0.102688234502619 2.72660295313055 -2.97198637182062 -5.50531728917902 -8.8966213052923 -9.01570852453058 -12.1648631876165 -9.73036344701594 -4.13163717443293 -7.72844083959406 -3.23952062780207 -3.02235754186457 0.124515932256525 5.44388238733465 5.79929677789861 13.7650393659418
2.99585112658414 1.07910307970914 8.1344800862399 2.34069975939664 4.20990237322721 -2.22310295971957 -4.82807198437778 -6.99230042370883 -9.90731850537387 -10.1405052271756 -9.56587258252231 -3.4624847498807 -5.85975685986606 -1.66630211743442 -3.23453179272738 1.24326476183805 6.99493369189176 5.76575621691617 16.2298034104434
-0.238115050575949 -0.879955031655051 6.30079581520774 0.726782105185769 3.11240031502464 -3.06195233084939 -4.08154652335427 -7.80711529471657 -8.7260854027488 -9.56983349540017 -9.62090847708962 -4.0527570030906 -7.88908169486306 -1.76302502372048 -2.85834477164529 1.58274867317893 6.90700461647727 5.52895190499046 16.5795986869118
3.82979666969993 2.37247741005637 8.62621009133079 1.69222533486106 4.52332198403098 -1.95709717490456 -4.1544924996116 -7.65296471335671 -8.97665322043679 -9.38501656272195 -9.90607178427956 -3.83272278525613 -4.75206101157449 -0.274582984230737 -4.1203070900657 0.488053200461646 5.54954230568626 4.4172266700051 13.2730144240639
2.39323893460361 1.44816294583407 8.52811518582431 1.7313794222745 4.64445105465976 -1.61565884676846 -3.87643155184659 -6.35562428561124 -8.48675068941983 -11.09115895358 -10.2553454312411 -3.7052546414462 -6.17733868685636 -1.36948117342862 -4.24218663302335 0.256659421053801 5.16722098263827 3.79351035031405 12.5270837870511
3.7793774171309 1.35854669050737 7.41258664564653 0.429107145829633 3.36685891584916 -4.34660200639205 -5.56653456254439 -9.30877546830611 -9.26541952653365 -13.8316960768266 -10.9819264845415 -4.43724684281783 -5.51831297440962 -0.222321076826617 -3.259859605269 0.123218016190961 5.32385392622514 4.50531907515092 14.7655262513594
4.56860943707553 1.90500565442172 7.64260598095981 0.333081444826995 3.48275586041537 -3.25169829455289 -4.98657301989468 -8.16898612109097 -9.45921973315152 -12.7362068089572 -9.59021834460172 -3.50688246813687 -4.45042494860562 1.11483879956332 -2.5509803685275 0.947190484133635 7.14133664044467 6.01233788403598 16.8989462462339
3.48293537660079 1.87284893556075 8.56124252839522 2.02826351685957 3.13366169496016 -0.80937915281816 -5.07249408201738 -7.6328445001082 -11.6960750146346 -8.87756114439531 -9.145400576158 -5.59445910887285 -6.77824740843339 -2.34715609983964 -6.23240428404375 -1.2771258874373 4.23731655641036 3.79164833589034 15.4694294409318
5.1677342414856 2.63620576858521 9.80917749404907 3.23225221633911 3.96234140396118 0.0253525733947768 -3.02618589401245 -6.21364011764526 -6.31352796554565 -10.5005282402039 -8.63613691329956 -4.70845975875854 -4.30096235275268 -1.45168676376343 -6.10605611801147 -1.32965269088745 4.36402044296265 3.39610681533814 14.2264986991882
3.27007702047175 1.38392856771296 8.14721992666071 2.54344013387507 3.44270160848444 1.26649120504206 -3.42148372476751 -7.46646854227239 -6.71029445474798 -10.8263413602656 -8.77262660806829 -4.69342395609075 -4.57745525186712 -0.652589529210871 -6.89151546304876 -1.56052562540228 3.89510086232966 2.97005298787897 12.1702053850347
2.02903576764194 0.137638291445647 7.20894738110629 1.4450437632474 2.37914677533237 -0.28997210589322 -4.79129389849576 -8.42295435992154 -8.01256732073697 -11.8214567097751 -10.3378808888522 -6.10318926897916 -4.83178690997037 -2.5360238942233 -7.99975375262174 -2.63183573809537 2.70612736615268 1.70797177228061 11.4054390993985
-0.475970736416905 -5.75995778170499 -1.4909911069003 -5.26624631014737 1.90663004788485 -1.1596922787753 -8.10371731844815 -8.65640019503507 -8.03768681612882 -10.246156206998 -5.61516331759366 -1.68063687411222 -7.64714955416593 -3.54766987887296 2.46802569302645 0.875433453646572 6.85967493924228 6.88316679867831 16.1777639475736
0.226418477838688 -2.13412000482733 0.0182580774480634 -5.34712316339666 2.1604547327215 -1.40755559747869 -6.99371816461737 -10.3455801183527 -10.1277399236506 -12.5622053319758 -6.98807241266424 -3.11318113153631 -9.49080564325506 -5.79519941156561 1.14967058355158 -0.00309087579900691 5.71104238683527 5.49683664495295 16.8720519369299
-0.662502730976453 -3.88502355922352 -0.659044707905164 -5.14732023585927 2.10276940952648 -1.43771215785634 -6.6476826320995 -9.85540624965321 -10.2981266628612 -12.5215572964061 -6.72878118861805 -3.98259207118641 -10.3241352688182 -8.38509603847157 0.0772090304981567 -0.482319320331921 4.40530446659435 4.21551755558361 16.2110631812703
0.168151369961826 -1.18712092312899 0.345401278409092 -4.34529353055087 2.46444844332608 -0.994036206332119 -6.48248148831454 -10.1992573824796 -10.0318970766934 -12.7129273501309 -7.50994540127841 -3.67118311795321 -9.79780817898837 -7.0494141665372 0.450456133755772 -0.141764172640713 4.97727917757901 5.10798787203702 16.0794203194705
-0.647970069538463 -0.651351798664439 0.283107887614857 -3.69224153865467 2.9633675922047 -0.129463065754283 -5.53003107417713 -9.45785700191151 -8.65690218318592 -10.8992212902416 -5.34494577754628 -2.26506220210682 -8.37396799434315 -6.74814401973378 0.95181096683849 1.40707028995861 5.81030191074718 5.46310151707042 15.9920894015919
-1.78315739198165 -1.71924404664473 -1.29928211732344 -4.64295010133223 2.74957461790605 -0.441848798231646 -5.77383999391036 -9.80103687806563 -8.94491581483321 -11.7187366919084 -6.70364574952559 -2.57598499818282 -8.78837017579512 -4.52493862672286 1.33510013060136 1.08926578001542 5.7120322747664 5.80503364042802 15.8358549638228
-0.917876226251774 -2.23010156804865 -0.313506109064274 -5.53759287053888 2.32315542047674 -1.09381769353693 -6.73842905217951 -10.51965044195 -10.2354497736151 -11.6574983423406 -5.72065447027033 -2.40188501531427 -8.31482027227228 -5.73935411626642 1.36765577142889 1.38023855035955 6.18205930536444 5.74588491266424 17.1419871026819
-2.45318605249578 -3.99572946375067 -2.37640191858465 -6.51963235681707 0.886608106439763 -1.93982126062567 -8.41042711084539 -10.885152834112 -11.9588775808161 -11.9746971303766 -6.25279046838934 -3.03081323450262 -9.21867753809149 -5.88979913538153 1.24894521886652 -0.680385606939144 5.67625139409845 5.99349783117121 15.1296076601202
-0.801630297574128 -2.00613240328702 -0.567928591641511 -5.63480023470792 1.85913058194247 -1.12447957125577 -6.95030049410733 -9.8432486447421 -9.7582877072421 -12.2816832455722 -7.03528241244229 -3.2646067532626 -7.79026822176846 -6.69424466219815 0.917442044344817 -0.366915026578035 5.49906702908603 5.99007006558505 15.6235894766721
-1.13677586642179 -1.4289721402255 -1.30196179476651 -5.24935711947354 1.35689936551181 -1.85579098788175 -7.86139287081632 -10.8160971554843 -10.2438887509433 -12.3122061642733 -7.32573689547452 -3.58076657381925 -10.0586890133944 -5.66238392916593 0.961788281527433 0.20322810086337 5.23772250088778 5.65728579434482 14.8875824061307
-1.29593112251975 -3.81357791207054 -1.92087199471214 -6.94876506111839 0.474860884926535 -2.75465800545432 -8.42144038460471 -11.6632178046487 -13.1783983924172 -14.3481524207375 -9.51625468514182 -4.79555728218772 -10.5742285468362 -4.41136767647483 -0.474790833213113 -1.27010180733421 4.53207752921364 3.72995445945046 14.6700141213157
-0.959859041734177 -4.04011836485429 -1.81903567747636 -7.01308932737871 0.777899594740433 -2.47305598692461 -8.33768191771074 -11.9960719628768 -13.5684329553084 -10.1484347863631 -6.11790957884355 -2.94726863340898 -9.02444186644121 -2.62338176207109 1.09049686952071 1.0018795446916 5.77630123658614 5.5177658514543 15.6424239592119
-0.350129595669834 -1.36279248324308 0.079962262240322 -5.28151082125577 1.74506235989657 -1.92968129244718 -7.56033467379483 -10.9994578274814 -12.2160563382235 -12.9835448178378 -8.7673811825839 -3.99344014254483 -9.93558453646573 -2.36009167757901 0.654581555453213 -1.09532307711515 5.17805815610019 4.80246878537265 15.2288518038663
-0.579156494140626 -1.52295074462891 -1.07878074645996 -5.59757194519043 1.52453651428223 -1.458154296875 -8.22823867797852 -11.5103832244873 -12.9497581481934 -12.3639408111572 -8.85970077514649 -5.04793510437012 -8.29416427612305 -3.77350578308106 -0.511724090576173 -1.79532203674317 4.4420970916748 3.03284492492676 15.1953867912292
-3.81802212975242 -5.88991200707175 -3.48730313561179 -7.03302037499168 -0.325458882071754 -2.23739468834617 -9.2629207350991 -11.2969402053139 -12.7175563552163 -14.9596637465737 -10.2823356368325 -5.18678128502586 -8.82795750878074 -3.2304443099282 1.12185824134133 1.07778704383157 4.92981207587502 6.29033911444924 15.1618253014304
-1.20631647976962 -4.05712939175692 -2.39302874478427 -7.27534724148837 0.280084124478428 -3.42744685086337 -9.82601023587313 -12.6820473757657 -15.0176644411954 -10.5273633089933 -10.516445645419 -5.66540575894442 -10.8946709719571 -5.2089314547452 -0.842484006014736 -1.22202921780673 3.92631959048185 5.36062096682462 13.5115084561435
-2.33537027185614 -6.58866235559637 -2.07432672327215 -7.11189195459539 0.253910810297185 -3.02190515344793 -9.13787767236883 -11.8104488546198 -13.7720215017145 -13.2509414846247 -11.8262817556208 -5.77899286096746 -9.96316453760321 -3.53331300562078 0.632122785394841 -0.11794587915594 4.70383527929133 6.46598890477961 13.7277062242681
-1.25591064799915 -4.9848878513683 -2.5692041050304 -7.35744263042103 0.111723171580923 -3.42555405009876 -8.59454895366322 -11.8865258823742 -13.4875257145275 -13.500587237965 -11.0465085636486 -5.45327736247669 -9.7133863102306 -3.58819748271595 0.62673591266979 -0.771455539356577 4.51271365772594 6.43543265949596 13.6615383494984
-2.88432559100064 -6.28810938921842 -2.90428790179166 -7.91257914629849 -0.43926867571744 -3.07602175799283 -9.61111125079068 -12.0620351704684 -14.5091863545504 -14.7655340108004 -12.3514562520114 -5.94998225298795 -10.7858587178317 -3.68655833331021 -0.331713286313143 -1.06790789690885 4.01606408032504 5.50003472241488 13.5304392901334
-2.43024482727051 -6.55763473510742 -3.55680885314941 -7.1302188873291 -0.0837539672851548 -2.91215744018555 -9.3507942199707 -12.371565246582 -13.856184387207 -13.730753326416 -12.1123546600342 -6.43316307067871 -10.4902252197266 -4.35118904113769 -1.00399436950683 -2.05837478637695 3.82850227355957 4.98122177124024 13.8361245155334
-2.28446473208341 -5.50980462160977 -2.89231003847989 -6.99536789980802 0.318627461520109 -2.02037324038419 -8.96692551699552 -11.0701931866733 -13.2136696728793 -12.8747376355258 -12.8204277905551 -6.26627244082364 -10.0577935132113 -3.49209870425138 -0.242024317654696 -1.62627686587247 4.38109026822177 4.29100714596835 13.6676140871915
-2.16927502372048 -4.82079670645974 -2.67855046012185 -6.78555271842263 0.389965317466043 -2.64834759452126 -8.302734114907 -11.9467751763084 -12.4733979485252 -13.9932610771873 -13.1974198601463 -6.62603733756325 -9.6034161827781 -4.19618199088357 -0.321986892006613 -2.25399563529275 3.43046405098655 4.32835318825462 12.6215517737649
-2.95920847112482 -7.13382623845881 -4.16152094060724 -7.19944475347345 -0.382655126398259 -1.89281747991388 -9.07400606328791 -11.7550649469549 -12.5973710840399 -12.8060769861395 -12.7714280908758 -6.29521082097834 -10.7778405969793 -5.43882845098322 -0.604224187677556 -1.49612138921564 3.99171830957586 4.27472974603826 13.3865752393549
-1.54318764426491 -5.78649285056374 -1.64848664023659 -6.43799927451394 1.01245734474876 -1.68186714865945 -7.74045517661355 -11.1190696022727 -11.3237853310325 -11.9383425972678 -11.5763545296409 -5.25063851096413 -8.73883965232156 -4.4520411751487 0.324928734519265 -0.348443534157493 5.34690425179221 4.49895236275413 13.3419432379983
-1.9401369008151 -4.99163722124967 -1.77659319964322 -6.31605052081022 1.19352627667514 -2.41775607195768 -8.36282824602994 -11.3853311451999 -10.6816587361422 -11.9675874623385 -10.9457731160251 -4.5880746754733 -7.44455813494596 -4.46427630511197 -0.810103407773106 -1.88111590472135 4.52397919568148 4.30595017346469 13.2760853854093
-2.69984982230446 -5.68883679129861 -2.77279446341775 -6.07545445182107 0.63457896492698 -1.41899845816872 -8.4360463402488 -11.565206267617 -12.1425072930076 -12.5010621330955 -11.8648183129051 -5.60957882621071 -8.90386555411599 -4.89247486808083 -1.20065663077614 -2.23453877188943 3.84507872841575 3.76781489632346 11.9254787184975
-3.09326836846092 -5.2410135009072 -2.26118943474509 -7.1005220153115 0.00699331977150663 -3.0641393401406 -9.33131119988181 -12.3640222289345 -13.2667474486611 -12.1419095732949 -12.2128209807656 -5.74327752373435 -9.52589509270408 -4.49551865837791 -1.09933945915916 -2.60594651482322 3.73734476783059 2.74050810553811 11.2541055939414
-1.53342081416737 -3.77379251826893 -1.26773287166248 -6.22257639278065 0.695586906779898 -2.53656984676014 -8.65594698299061 -11.8735087047924 -13.5031645428051 -12.6997435222973 -12.6483290325512 -6.09208513606678 -9.71131731380116 -6.58503748286854 -3.28044153560291 -2.9631044994701 2.58907674442638 0.939780937541617 10.7144811023365
-2.6321550282565 -5.80484828081998 -3.48271426287564 -7.79881533709439 -0.605536070736971 -2.58049639788541 -9.56102236834439 -12.6110769185153 -13.1578527363864 -12.5162549885837 -12.8861890706149 -6.52591380206021 -10.850201216611 -6.92800768938931 -3.00049647417935 -3.35142001238736 2.39084187420932 0.919030579653654 11.1041759577664
-1.51883312572133 -4.65353771556508 -2.22891804088246 -7.16378017772328 0.0537090648304321 -2.87222095836293 -9.26605793346058 -12.2631568561901 -13.7442016254772 -13.1480102192272 -13.0426559101452 -6.39222523082386 -10.7949599872936 -5.97972103465687 -2.55830379832875 -3.58396145213734 2.98482135425914 0.983348881114612 11.2604952205311
-2.04305145957253 -3.50550148703835 -2.09779808738015 -6.83366654135964 0.484351418235086 -1.69126579978249 -7.91638252951882 -9.98431275107644 -11.0280234596946 -9.29833672263405 -10.5311915657737 -4.46182129599831 -10.650730826638 -5.70651123740456 -1.05273697592995 -0.520817496559836 4.19166209480979 3.39219596169212 11.416730187156
-2.00974760055542 -2.90475378036499 -2.45150671005249 -7.30788908004761 0.236073398590086 -2.42266569137573 -9.06418333053589 -11.1188097953796 -13.1364890098572 -12.0805369377136 -12.6268187522888 -5.66771612167359 -11.2138758659363 -4.31170568466187 -0.667216396331789 -1.59086904525757 4.04670896530151 3.36057176589966 11.9070595741272
-1.48527224280618 -2.55507929541848 -2.87160761573098 -7.10565455176614 0.0971233107826919 -2.73794253089211 -8.39343531348489 -12.3022812149741 -12.4800232193687 -11.6973827622154 -11.5908993027427 -5.22513087012551 -10.6458423874595 -4.47430689551614 -0.747210337898949 -1.04680330970071 4.6183988311074 3.14480511925437 11.8376476027749
-0.761610195853493 -0.83886544487693 -0.566089794852516 -5.3877965667031 2.04618246772073 -0.741600201346657 -6.79153458855369 -9.8112642028115 -10.747945950248 -10.5045205809853 -10.5117627837441 -4.50665871880271 -9.78904549858787 -3.33955018303611 0.0354059479453355 -0.944624111869118 5.03367407538674 3.32587988593362 11.8577016136863
-0.907862611250444 -1.18327040238814 -1.32963461442427 -6.75925535722212 0.30741792158647 -3.4282750563188 -7.98384375138716 -12.1628159956499 -11.6057843641801 -15.6377629713579 -12.4757108168169 -5.63145918412642 -9.66237539811568 -3.40231794877486 -0.655003495649858 -2.4752664045854 4.14600377516313 2.19629006819292 10.4549484773116
-1.46300444169478 -2.35095915360884 -2.03350386186079 -6.74090513749556 0.891289381547409 -3.11665091081099 -7.75054297013716 -11.5914567427202 -12.0675023512407 -15.0476239637895 -11.5939725355668 -5.84421667619185 -11.0677636580034 -3.86592611833052 -0.964921327070755 -2.06637320085005 4.4206730409102 2.78462090925737 11.6818429513411
-1.74484562440352 -0.773614163832232 -3.01845097108321 -7.51488041444258 -0.354878659681841 -3.81949734254317 -8.88705563111739 -13.004359479384 -13.3700020269914 -15.5147011236711 -13.1981651739641 -6.45515179200606 -10.5570385412736 -4.24651646180586 -1.64073872132735 -3.94739079041915 2.7020957513289 1.77401614622636 10.1716029687361
-1.97531110590154 -2.17588216608221 -2.28948957269842 -7.1635702306574 0.183761770075019 -2.34074765985662 -9.1136491948908 -12.1784361059015 -12.9949072057551 -10.8897493535822 -12.4830091649836 -6.68804342096502 -11.834642236883 -5.74256307428533 -1.61941129511053 -3.92969114130193 2.74633997136896 1.72512834722346 9.31085985357111
-0.959040199626575 -2.59563878666271 -1.94405797611583 -5.60302976261486 0.555812324177136 -1.69874814640392 -8.66595319401134 -10.8319764484059 -9.28037503849376 -14.3402524341236 -13.2305264819752 -6.65032819401134 -11.8592267383229 -4.94808820377697 -2.75022939335216 -4.1466985095631 2.72314020503651 0.375791038166394 9.32764383662831
-1.54155706925826 -4.49059271378951 -2.25909018083052 -6.89695524735884 -0.18547987504439 -2.7996861891313 -9.03840231461959 -12.2714497999711 -13.2213895277544 -14.5925710157915 -13.8049008802934 -7.28821920915084 -10.4910848097368 -4.60245489640669 -1.69453405900435 -3.96422361894087 2.73045564131303 1.52157807783647 9.18330884413286
-1.52763367566195 -5.81549836072055 -2.6089992609891 -7.1580600825223 -0.735305794802578 -2.39471817883578 -9.64055252942172 -11.9944954005155 -14.2839202967557 -13.7840232935819 -13.8906822291287 -8.03349305066195 -12.5759506312284 -6.66270829114047 -3.61878586682406 -5.13966370495883 1.43034361925992 -0.286228188601406 8.14688300219449
-0.444273428483442 -4.26035924391313 -1.52775998549028 -4.66008611158891 1.44883875413375 -0.830353216691449 -7.31701703505082 -10.3211388154463 -11.6199764771895 -13.5716328187422 -12.5452847047286 -6.15790029005571 -9.56015248732133 -3.68381543592973 -2.09180303053422 -3.50586171583696 3.10260920091109 1.47076563401656 9.74883608384566
0.128890184922653 -2.64646801515059 -0.356200070814651 -5.39890560670332 1.44151988462968 -0.974833341078323 -7.64555820985274 -10.6770962194963 -12.2297237829729 -11.9915264563127 -12.0034817175432 -5.66496929688887 -9.16473660035567 -3.1827000097795 -1.48565372987227 -2.07693371339278 3.81811824278398 2.11519160704179 10.8674985452132
-0.0695756912231431 -1.72211017608642 -1.32317104339599 -5.33123531341553 1.20974407196045 -0.941821479797362 -7.46946659088135 -9.60809078216553 -11.9755529403687 -11.8165105819702 -12.3246625900269 -6.56022396087646 -9.55606784820556 -4.0660795211792 -2.72021808624267 -4.09979572296142 2.67034206390381 1.0809103012085 9.78353843688965
-0.271949412605981 -3.7604118607261 -1.24805033423684 -5.62476694800637 1.32697522423484 -1.71541941382668 -7.34326517798684 -10.843949916146 -11.5110431931236 -13.1748501084068 -11.5056263230064 -5.66057932593606 -9.4858700058677 -4.34653818824075 -1.88987505652688 -2.93650973059914 3.52909409783103 1.53759801171043 10.2274478652261
-1.23937547857111 -3.62598550969904 -2.56545580083674 -6.5365461176092 0.276465051824395 -2.95457781011408 -8.8332876032049 -11.0371793573553 -13.4167112177069 -12.7256711786444 -11.80050981695 -6.43722856695002 -11.3063062494451 -6.24596155340021 -3.89237917119807 -4.51642740423029 1.51076375787908 -0.129710561578925 8.71508752649481
-2.3372090252963 -5.00116852847012 -3.13092354861173 -6.42213753786954 -0.503081599148835 -1.76121453371915 -8.76356820193204 -11.771947184476 -12.9323094281283 -13.7452748211947 -11.8203461560336 -6.98994759646329 -10.6371338757602 -7.20892075625333 -4.66377381411466 -4.70288971987637 1.04085226925937 -0.906827250393953 8.30454035672275
-2.16439331228083 -5.69521606618708 -2.43654144460505 -7.2531365221197 -0.197712785547431 -2.69812095815485 -9.25097740346735 -11.2824868028814 -12.9281338518316 -14.4011906450445 -12.2434567278082 -6.73191917592829 -11.4395741289312 -6.39562881643122 -3.59312141591852 -3.28616035634821 2.3441535169428 0.291819685155694 9.58816539591009
-3.01692324551669 -6.31220942410556 -3.33570032986728 -6.91894656094638 -0.744479474154385 -2.39180117520419 -9.06596499356356 -11.5469468203458 -14.1186478701505 -13.8623498049649 -10.706244763461 -6.84301691922274 -12.3809788790616 -7.27975207242099 -4.85481577786532 -4.51634150418368 1.15537900057706 -0.543019589510831 10.1275031003085
-2.72309009378607 -4.85861675089056 -3.33188716715032 -6.76990024393255 -0.638188284093683 -1.65860263651068 -8.68850223367864 -9.77916423624212 -11.7987775022333 -10.5980080777949 -9.67140857523138 -5.77406780069525 -11.7972516233271 -6.23554698770696 -2.64325038736517 -2.87678233926946 2.7482386415655 1.64076717550104 10.1031103914434
-2.59523863358931 -4.83302969499068 -3.90637869401412 -7.54609961076216 -0.829916902021928 -2.56533903642134 -9.31724829240279 -9.14705557389693 -11.3293561415239 -9.24737066789107 -8.22754568620162 -6.10572714372115 -12.0175580458208 -6.07033247514205 -2.9271764235063 -2.73733038468794 2.46318345503374 1.35421662764116 9.35986619429155
-1.71796096454967 -3.78633559833873 -2.96314490925182 -6.64697707783092 0.453013766895641 -1.56345428120006 -7.98936523090709 -11.1515070308339 -11.8254419673573 -10.1258703578602 -9.36902679096569 -5.37333739887584 -10.2356840480458 -5.52544845234264 -2.95435012470592 -2.7932974208485 2.51942764629017 1.58721863139759 10.3996509205211
-2.52643527984619 -5.69565143585205 -3.56177654266357 -7.16597499847412 -0.109446907043456 -2.24060382843017 -8.54081859588623 -12.5643342971802 -11.4447378158569 -13.7786687850952 -9.57498111724853 -5.59491291046142 -11.0542444229126 -4.91730251312256 -2.25628795623779 -1.72513904571533 2.87670383453369 2.94461307525635 10.2351432800293
-1.69331203807484 -4.64563022960316 -2.94546161998402 -6.37246929515492 0.530929218639027 -1.28112064708363 -7.49999271739613 -10.3649543415416 -11.1093410145153 -8.76179157603871 -8.51090847362171 -5.36473308910023 -11.140400279652 -6.33941112865101 -3.15824543346058 -1.66057049144398 2.70994914661754 2.22932208668102 10.9346090663563
-2.57071275711059 -3.69709558486938 -3.45905466079712 -7.02947969436645 0.271469402313233 -1.98868150711059 -8.41631288528442 -11.474290561676 -13.2605072975159 -12.3766648292541 -10.6448094367981 -5.8490216255188 -11.457294178009 -6.59653635025024 -2.8497597694397 -2.04512758255005 2.07722692489624 1.82198743820191 10.2356789588928
-1.29138859835538 -3.35722836581143 -1.97254475680264 -6.58370694247159 0.475481900301848 -2.72835072604093 -8.47670468417081 -12.0597773465243 -12.8020373257724 -12.140719500455 -10.5010004910556 -6.00414952364835 -11.9795027646151 -6.63655575838956 -3.51080998507413 -2.11122807589444 2.00911036404696 1.16097536954013 9.26581660183993
-1.1762187871066 -3.58082465258511 -1.8712871464816 -6.58917311755093 1.10632820996371 -3.01902846423062 -8.20187644091519 -11.8659999760714 -11.4608009251681 -11.6502979191867 -8.23730925646695 -4.53754500475797 -9.74762038317593 -4.17148093310269 -1.27040556994351 -1.17045859423551 3.72930832776157 3.22676583203403 10.6042940226468
-3.24128005287864 -4.70576522133567 -4.09771964333274 -9.06071898720481 -1.78636786720969 -5.99934050820091 -10.8773808219216 -14.7747978904031 -14.1190857627175 -16.0173210837624 -11.3311905600808 -7.23312041542747 -12.7606072165749 -6.39060256264426 -3.26469084999778 -4.1526951529763 1.24853852011941 1.83459236838601 9.1570897362449
-1.45518258701671 -5.55832627903331 -3.41753343235363 -8.94466355930675 -1.38806489597667 -6.02133134495128 -10.8670859683644 -14.5364737857472 -15.0338836063038 -14.8114867557179 -11.3255000461232 -7.14384988437999 -12.0704264987599 -7.46669343601573 -4.22625688206066 -3.95124200474132 1.06883856166493 0.855841125141492 9.15851160396229
-1.03180788213556 -5.07860468084162 -2.85470674688166 -7.40721224004572 -0.256163579767399 -3.78580187017267 -9.31522463018244 -12.4858236139471 -14.3556833093817 -9.72796915227716 -11.8000554865057 -6.87061212713068 -11.5221643274481 -6.90541170293634 -3.25014780217951 -3.8165941065008 1.65599157159979 1.46632482355291 10.3545589620417
-1.64360733899203 -6.71145554455844 -3.81113549145785 -8.50243683728305 -0.626147469607268 -3.4127761927518 -8.7709304896268 -6.16699906262485 -11.2108985987577 -9.4850475397977 -11.0141899195584 -6.23940010937778 -11.3625919428739 -6.61317749890414 -2.26980133923617 -3.01939125928012 2.73338393298062 2.28324774828824 12.0479939374057
-0.607533740997315 -4.19246988296509 -2.51691179275513 -6.23915987014771 0.36962194442749 -1.48407487869263 -7.57506303787232 -5.15421228408814 -9.85583429336548 -8.00220422744751 -9.37606363296509 -5.58422021865845 -10.503754901886 -6.93404893875122 -2.42969255447388 -2.41998414993286 2.65799207687378 1.87809820175171 11.8974468231201
-1.45311847166582 -4.11714282469316 -1.89398684935136 -6.74659457640215 0.434235425428909 -3.04162517027422 -7.81819453672929 -11.9298812432723 -13.1537257714705 -9.04749980406328 -10.3635722680525 -5.61671939329668 -9.33723559813066 -7.47312083677812 -2.26602664427324 -2.45168605284258 2.13135227723555 2.42158207459883 11.6492217497392
-0.630616361444648 -3.60975568944758 -0.920128995721992 -6.08368795568293 1.07044488733465 -3.52068823034113 -8.41936033422297 -12.0709373300726 -13.0240852182562 -13.8480941599066 -10.2261363809759 -4.88078039342707 -6.33625333959406 -6.4753867929632 -0.956698591058906 -1.9119102304632 3.04655534570867 3.32378274744207 11.4942730123346
1.50049023194747 -2.57461543516679 -4.01826663450761 -8.38196750120683 -1.90134234861894 -5.02698321775956 -9.32079501585527 -12.3062057061629 -11.8372077508406 -9.14662929014726 -5.44163699583574 -1.17904277281328 2.59444050355391 2.2219105200334 2.06740574403243 6.81659893556075 5.14984135194258 8.45652775330977 13.7416539625688
0.845206356048585 -4.54066934585571 -5.36269464492798 -9.41931810379028 -2.72914972305298 -5.37106599807739 -10.0109051704407 -12.7872323036194 -11.4233006477356 -8.07333269119263 -4.5380181312561 -0.0817574501037583 3.19112310409546 2.0881796836853 0.743065929412843 5.8834324836731 3.39553174972534 7.47121152877808 12.9075160980225
0.25285221446644 -5.85312770496715 -4.7376053203236 -10.0234558452259 -2.38936732899059 -4.75189136158336 -9.99961017261852 -12.3687202800404 -10.9007942546498 -7.73879741321911 -4.83563541065563 -0.934266315806997 3.2194144855846 1.8787276874889 1.7706897388805 7.45791698802601 5.54242016185414 9.19014431346546 14.9023535381664
-0.138147215409713 -5.19363198713823 -6.81536851362749 -8.7310827775435 -2.91240487532182 -3.27009759382768 -10.4217985673384 -10.1445635362105 -11.4320982499556 -10.0580385728316 -5.33122811750932 -1.39050279097124 1.5069486097856 0.918981690840287 0.0837937788529821 5.266109605269 5.46652426286177 7.84707083268599 12.5819345907731
-1.42505600669167 -6.48541977622292 -7.6131854317405 -10.2805705330589 -4.20884278037331 -5.68736603476784 -10.7930121681907 -13.8807578346946 -13.328977134011 -11.6265959999778 -7.76164581992409 -2.58152535178445 -0.192229773781516 -0.770825888893821 -2.81716110923074 3.45042655251243 1.59232566139915 5.42082831642844 11.6649522521279
0.137131240151145 -6.07285067818382 -6.23356005928733 -8.45525500557639 -2.662890885093 -4.67384478829124 -10.309432480552 -12.842765305259 -12.9839434363625 -11.1133074500344 -6.45451876900413 -1.76704356453635 -0.572417710044167 -1.3395037390969 -2.04155871651389 3.95371391989968 2.39767697074197 6.60210182883523 11.7112961075523
-1.01252628673207 -7.21486164439808 -7.56627918590199 -9.85975338328968 -3.85091854442249 -5.12104107249867 -11.1379802357067 -12.1145579944957 -13.2932059894909 -11.0524909626354 -7.94744564403187 -2.82102085460316 0.20510791431774 -1.36001659740101 -1.91712452281605 4.17132590900768 2.89785693775524 6.66430400501598 11.4778759349476
-0.704237556457521 -6.11065731048584 -7.72725734710694 -9.56297550201416 -3.58430728912354 -4.8216329574585 -10.4051156997681 -13.0341249465942 -12.5197092056274 -10.5451951980591 -6.28454456329346 -2.24837551116944 0.374034309387206 -1.85936222076416 -3.54760799407959 3.96040000915527 1.00312175750732 5.00491180419922 11.1946701049805
-1.42843564640392 -9.70223744999279 -7.51457723270763 -10.4170869220387 -3.95620473514904 -5.29549344669689 -10.8464120257985 -13.1695016254078 -12.9123834003102 -10.2032369006764 -7.08273633610118 -2.37551053654064 0.800917304645886 -1.54323705326427 -3.43395169865001 3.96733538020741 3.78098169673573 6.15871969569813 11.6682192455639
-1.33228084390814 -7.41458103006536 -7.96107837503607 -10.6726777250117 -4.05982753580267 -5.19718143289739 -11.5602471525019 -12.9566247159784 -13.4885956937617 -11.0360409910029 -7.32127353494818 -2.98604938333685 -0.270736425573176 -1.87565013712103 -4.00198337381536 3.04077175313776 3.57757785970514 7.14520099813288 10.331435472315
-0.920771858908914 -5.83930518410423 -7.18939902565696 -9.056565544822 -3.696702263572 -5.192551872947 -10.8458817221902 -13.2449391104958 -10.2725823142312 -10.6949265219949 -5.48941733620384 -2.53587844155052 1.2773024819114 -0.147073052146219 -2.68550421974876 4.36076042868874 3.76554177024148 8.69207642295144 13.4565470001914
-0.671716221896084 -6.26649237546054 -7.65323592099276 -9.74087096127597 -3.55988837155429 -5.06169844540683 -10.4408621874723 -13.8320422259244 -12.3235507098111 -9.94050169858065 -5.98144484433261 -1.85294867428866 1.07218216982755 -1.60564185055819 -3.46944380673495 4.89752720919522 2.7204308423129 7.55090188113126 10.9405865582553
-3.85743752392856 -9.65425339612094 -9.95033684643832 -12.1415981379422 -5.79674950512973 -6.72234955700961 -11.7998508540067 -14.7569393244657 -14.1500209895047 -9.51216545971957 -8.27834549817172 -4.13565483960238 0.140336600216951 -2.63317719372836 -3.51367798718539 3.46347865191373 2.83662566271695 7.82399615374478 11.469203081998
-3.92389928644354 -9.20128118341619 -9.56251203363592 -12.8393598729914 -6.14808523004705 -8.18747770136053 -12.9887434179133 -12.7179762059992 -12.6180235082453 -10.7955557042902 -7.65268194025213 -4.24430524652654 0.285497075861151 1.43699014837092 -4.1597658330744 1.96760500127619 1.86074960882014 5.91492212468928 11.4521311586553
-1.9475962378762 -7.1756064154885 -7.42030589363792 -11.4487101294778 -4.81062381050803 -8.01132647774436 -11.1561590888283 -13.828976319053 -12.4196116187356 -9.60636966011741 -5.82268206856467 -4.17874591133811 1.4661000511863 0.330249144814232 -3.98443095467307 1.46628124930642 2.50098355033181 6.06302483298562 10.1900132439353
-2.51535288203846 -8.06568590510975 -7.75610033382069 -11.1692358623851 -4.4484488140453 -6.26035181392323 -10.9798533092846 -12.4746061931957 -12.4197985302318 -9.48023668635975 -6.30970064509999 -3.7597223888744 1.47338231693615 -0.155474341999401 -3.08290926326405 2.73997625004161 1.76423009525646 5.09254106174816 10.0579713214527
-1.05989803834395 -7.23479427857832 -6.41558231873946 -10.9274307684465 -4.24352802796797 -7.8570839361711 -11.1221462683244 -14.7830273108049 -13.8047901587053 -10.6883083776994 -6.74729122682051 -3.44835819764571 0.788856844468551 -1.21679462953047 -4.72738804383711 2.15198741392656 2.23416171507402 5.89372668699785 9.87903438047929
-0.0554910919883049 -5.30075705268166 -5.36398184516213 -10.674914004586 -3.8993688843467 -8.33473646857522 -11.7203375122764 -13.8547941467979 -12.4533315918662 -10.3513304016807 -5.53004515387795 -3.10718023993752 0.840714810111304 -2.32437002875588 -5.42310774543069 1.87122285149314 0.709222195365211 3.95208203575828 8.84702431938865
1.18951786214655 -5.25715457742864 -4.24591266458685 -9.25893031900579 -2.70985614603216 -6.09545337503607 -10.8959275419062 -15.1482621366327 -14.8155747587031 -11.955846899206 -8.00566303079778 -3.85563098734075 -0.573438757116143 -2.04786121195013 -6.60276996439153 -0.856748693639581 -1.99895297830755 0.904220468347724 6.74289882833308
-0.363640082966196 -4.46281267512928 -5.95570017207752 -10.7709562908519 -3.94155908931385 -7.41919733394276 -11.3609678875316 -11.6447336803783 -10.1565764080394 -8.47398401607166 -3.75899149287831 -4.06862474788319 0.937698112834585 -0.974621070515024 -5.0139086376537 1.91390203129162 0.229032265056265 3.35335801731457 9.24248479496349
2.6556287245317 -1.62829919294877 -2.895657972856 -8.67490144209428 -1.45482011274858 -7.43633027510209 -9.87466378645463 -12.8629965348677 -9.92284913496538 -6.88256402449174 -3.60291810469194 -2.60798020796342 1.20373014970259 -0.81792588667436 -5.05083222822709 2.27681211991744 0.951901002363726 3.93403105302291 9.01635317368941
3.18947661139748 -1.97625291130759 -3.50998627922752 -7.52666413567283 -0.771960613944312 -5.85930573723533 -8.72045838616111 -11.4091447570107 -7.99296700737693 -7.05530869744041 -2.71584450981834 -2.15927254936912 1.94030058600686 0.0902563355185784 -5.44415032646873 1.86592924811623 0.0259252808310784 3.65605509497903 8.99076044776223
3.42430963516235 -1.66782674789429 -2.32489309310913 -8.39397344589234 -0.759760951995851 -6.58489713668823 -8.88220510482788 -11.761069393158 -8.99911413192749 -6.04431829452515 -2.15248212814331 -1.11954793930054 2.04555788040161 -0.460021114349367 -5.08010778427124 1.94507303237915 -0.586411571502687 2.53534784317016 8.97803583145141
-2.46579805720936 -9.07513681758534 -7.79480806697499 -12.0486399303783 -5.15803972591053 -9.39580217708241 -13.1300894390453 -12.0344568859447 -9.84380976070057 -6.8080507885326 -3.4660269390453 -2.70427576411854 1.90462430607189 0.572350822795521 -5.08255068172108 1.38338597904552 1.62169774662365 4.57074292789806 9.19027646671642
3.55118304165927 -4.01112622347745 -2.27605504122647 -7.12075108614835 0.211148556795987 -6.43105382052335 -6.7691103848544 -5.58748883334073 -3.00697201815519 -2.20867795077237 3.10370951565829 0.787825879183682 5.75501757535067 1.86990672024814 -1.73634785738858 5.82125597867099 1.69920283230868 5.04780608090487 10.9449666109952
-0.641963490572842 -5.89507246884433 -7.85576582821933 -10.3261427966031 -3.30748129757968 -6.87180853756991 -10.7359500018033 -9.84368086728183 -7.60155058774081 -7.00925589474765 -1.53268195065585 -3.75936842831698 2.85481499758634 1.10962723818692 -2.93486548337069 4.15096615878019 0.504442683133213 3.60688542452726 12.0897145184604
2.58797427090732 -3.43563489046964 -5.44191197482022 -5.68445042696866 -0.124498644742097 -2.37267140475186 -6.13040951815518 -7.52546528902921 -4.5981142911044 -5.68568066683682 0.000545224276457645 -0.887647906216706 4.93126555356113 4.35453196438876 0.411868771639739 7.05981417569247 5.35164042386142 8.307624539462 17.6399575081739
1.1397969939492 -5.52563879706643 -6.56401083686135 -7.62721274115822 -1.44806311347268 -4.24581549384377 -7.96551535346291 -9.42619726874612 -5.47576544501565 -5.43293211676858 0.110082409598611 -1.48629973151467 4.64470174095847 4.23206879875877 -0.178978183052756 6.26557709954002 5.60998227379539 8.93164613030174 16.2517938830636
2.83059524189342 -3.75165726054798 -4.67662216533314 -6.39228035319935 0.230266796458853 -2.8851335178722 -4.50533653606068 -7.69182182658802 -4.44568992961537 -3.01997162212025 0.417246090282095 -0.0241105686534517 6.15545295368542 4.12374328266491 0.635151134837759 7.38143943439831 4.78771995197643 7.74606727253307 16.6646711696278
1.09400283640081 -3.04549682790583 -6.68625724965876 -7.99271858388727 -1.47892845327204 -3.87932098562067 -9.06684387380427 -10.667841798609 -9.11130798513239 -8.58639801198786 -3.01248253042048 -3.67589462453669 1.79012405222112 0.419640653783624 -2.49103630239313 5.08154594247991 2.90199958627874 6.13417541330511 15.1831322843378
2.43157025250522 -4.08346537676724 -6.11531809893521 -7.94719676104459 -1.50373629656705 -5.50137309161099 -9.76718691912564 -9.56943492022427 -7.68277148333463 -8.08280352679166 -2.69922808733853 -3.11750010577115 2.60439320477573 0.583645066347991 -3.35108355608853 2.66152783307162 1.02937527569858 5.12245388897983 12.919413765994
0.816672524538909 -5.35912970629605 -6.07183531847867 -9.07758215990933 -2.03979567614468 -4.34263495531949 -8.52823142138394 -9.56887129870328 -9.95703581896695 -8.26500205126676 -3.76236418810758 -3.38961676684293 2.58564682873813 0.695275506106292 -2.71287039843472 4.00622864636508 2.43995781811801 5.34525032910434 13.3148948756131
-0.342153115706012 -5.68580393357711 -7.30966715379195 -8.68725733323531 -2.34937243028121 -4.05689768357711 -8.31939653916793 -9.63954309983687 -10.5363460020586 -8.86536364121871 -4.46286348863082 -3.09890894456343 2.40942044691606 1.25136990980668 -1.21323160691695 4.85135598616166 3.65637441114946 7.48309178785844 15.1709494157271
2.43007955551148 -3.43632593154907 -5.29055299758911 -7.05663003921509 -0.675682926177977 -3.86426820755005 -6.76518144607544 -7.09825792312622 -4.5579327583313 -3.36936655044556 1.49106321334839 0.0853568077087417 6.0153323173523 3.83852300643921 -0.573307895660399 6.20926771163941 3.41223821640015 6.09659967422485 15.5961519241333
1.09837840687145 -6.32424618114124 -3.34627605785023 -7.08456112254749 -0.402796519886362 -5.84824634898792 -4.41417003978382 -7.55189396251332 -4.58544041026722 -3.03088260997425 2.05300830494274 -0.322829021107065 5.66988109241833 1.79895137440075 -1.29603649486195 5.26003764759411 3.03918193470348 7.18527625690807 11.3917038310658
0.671473563801158 -7.18175214420665 -3.16845410953869 -8.31585973392833 -2.06583112369884 -5.76347249637951 -4.66293614994396 -8.67054265629162 -5.06411641727794 -3.14039319645275 1.42374521602284 -0.663691460002553 5.50454336513172 2.24223810542713 -0.642432152141225 6.0264216076244 3.47127157558094 7.06963831294667 12.2842112194408
0.692713095925072 -6.34465949318626 -2.7193943717263 -6.83524863503196 -1.38899962685325 -4.57234732887962 -4.79785506508567 -6.36322753212669 -3.39522330544212 -1.64116256020286 3.58281834342263 0.502260520241478 6.77296288230202 4.80006726004861 0.925020530007103 6.69364197470925 4.05731232383035 7.35989697196267 12.6766713402488
0.45734800858931 -7.58847413496538 -3.32984719709917 -7.48311982588335 -1.16646752790971 -6.17057595686479 -4.45371804670854 -6.61090836958452 -4.02887330488725 -1.15080438093706 2.60424627824263 -0.0903643174604944 5.88272490067915 4.29296030564742 0.623428483442826 6.22955336137251 4.38832010789351 8.17105974717574 13.4198328451677
-3.03434008685025 -1.81209010210904 -8.10121745196256 -9.81599635210904 -2.10061663714322 -7.40864008990201 -12.3334962758151 -11.6569425496188 -11.1413862141696 -14.0427400502292 -10.3264905842868 -4.24678629961881 -6.02715510455045 -2.94850749102506 -1.5871354970065 1.22271901043979 5.60558586987582 6.85821419629184 12.5893929568204
-2.47713031768799 -2.03206005096435 -8.11161556243896 -8.40842761993408 -1.54617824554443 -7.61590518951416 -10.6938184738159 -12.3726438522339 -13.6802324295044 -12.6325105667114 -9.71162738800049 -4.3237756729126 -6.79393138885498 -5.35711612701416 -2.544944190979 -1.6941083908081 4.06434783935547 5.29365978240967 11.7494731903076
-4.10779710249467 -5.02980370955034 -10.3221182389693 -8.33532090620561 -4.46504922346635 -5.39952989058061 -12.7477430863814 -15.1752104325728 -17.5913061662154 -17.4675573869185 -13.4117102189498 -7.19230218367143 -10.105058149858 -7.11551423506303 -5.45999665693803 -3.85173364119096 1.41106657548384 2.08720068498091 10.7283912138505
-15.0787669875405 -12.0395271041177 -8.7169563033364 -13.142552540519 -6.41075818321922 -13.4754153945229 -11.5122844435952 -7.81173627159812 -10.6811763503335 -6.60309903404929 -9.88816373131492 -4.26343838951804 -9.21797673485496 -1.58405034325339 -4.60923497460105 -3.49363629601218 1.8397949478843 0.748158290169457 10.2729471466758
-15.6307919415561 -13.1480000409213 -9.21318749514493 -14.3376057538119 -7.93554619875821 -13.7091076764193 -14.515656748685 -9.52003983584317 -11.8905365857211 -7.19026497927579 -10.6250908764926 -4.82360581484708 -9.37088517275723 -1.59478501406583 -5.19180230227384 -1.80694321719083 2.89593573483554 1.4346587267789 11.389685830203
-10.2893473451788 -10.1260897463018 -8.45731990987604 -16.080746347254 -8.57305019552058 -16.966244394129 -17.6053282564337 -17.1858717745001 -14.9633452242071 -9.71611087972468 -10.7739645784551 -3.75194805318659 -7.23751896077937 1.28785640543157 -2.02772777730769 -0.00251835042780257 5.1472562009638 4.60541087930853 14.1840198690241
-9.42234194495461 -13.3178955338218 -9.79146540381692 -17.8381782791831 -11.1896244309165 -19.1749397537925 -17.5122886917808 -16.9717422745445 -15.744813563607 -10.7784611008384 -12.3422275803306 -4.88434374549172 -8.36997759558938 0.255438206412574 -3.34447443702004 1.22774541161277 5.24608075402 4.79646909020164 12.433363793113
-9.40318539359353 -11.4169125817039 -6.36876538016579 -11.0770001671531 -3.4141412041404 -8.40080311515115 -12.6398396752097 -12.0397362969138 -13.9064908287742 -9.41154339530251 -9.96236279227517 -5.0770116112449 -8.10976078727029 -0.312614943764427 -3.74548580863259 -2.55628826834939 3.44407317421653 3.38683936379173 12.7488441207192
-10.052019518072 -11.443148058111 -6.29115526025945 -12.2785667592829 -4.65911142175848 -12.260157030279 -11.617838304693 -9.89078180139715 -10.7956833059138 -6.71695939844305 -10.8628811055964 -5.2410453969782 -9.01837961023504 -0.570627611333673 -3.99012224023992 -0.491512697393244 4.45695169622248 3.75157602483576 12.4011741464788
-9.52557577653365 -12.6953336195512 -6.44228567643599 -12.3420907454057 -4.7864839033647 -12.1166879133745 -12.7060338453813 -9.25782599015669 -12.3895379499956 -8.84786428971724 -9.78879942460494 -5.70575918717818 -9.13762869401411 -1.05396666093306 -4.02753462357954 -1.50584234757857 3.62554631666704 4.2022856278853 12.4210609002547
-9.3803545518355 -9.19671311811967 -6.12322678999467 -11.0529161973433 -3.26750817732378 -7.48716226057573 -11.0988146348433 -8.63190522627397 -12.1876017137007 -8.78079667524858 -9.05104508833452 -5.72894731001421 -9.2659689469771 -1.75371804670854 -4.27790704206987 -1.93080010847612 2.956512780623 3.52783331437544 11.9198673681779
-7.61376012455333 -10.3050633777272 -7.72896779667247 -13.5602685321461 -5.65111936222423 -11.1390248645436 -13.7631455768238 -10.5377541888844 -14.0914002765309 -11.2884541858326 -11.4830190051686 -6.70526898990978 -10.8314648975026 -3.93020261417736 -5.27529729496349 -4.37786115299572 1.28315531123768 0.918416846882213 9.64254461635243
-7.53475203947588 -9.68562903837724 -7.20192733244463 -12.6907350106673 -4.96025290922685 -10.130844263597 -13.8337365670638 -10.8309213204817 -13.5820046945052 -9.81547942595049 -10.1924821420149 -5.89346518950029 -10.2866250558333 -2.88751616911455 -4.24172988371416 -2.42550483183427 1.99495682282881 1.22625336213545 12.4983027891679
-9.36772488680753 -6.54119824496183 -8.4855036648837 -11.3254847439853 -4.80032109347257 -7.12219761935147 -12.6139464291659 -10.5165228756991 -14.4256014737216 -11.584004870328 -11.2062373074618 -7.84337567416105 -11.1377215298739 -3.59757184115323 -7.2679629239169 -3.56616353121671 0.596083172884853 -0.92216824618253 8.30926562222567
-4.02294291582974 -4.93472041216764 -8.63718928423795 -13.0064691456881 -5.4674447926608 -9.22382868853482 -15.2235254201022 -15.6221193226901 -17.2128747853366 -12.3479322346774 -12.4111722859469 -6.92513407793912 -9.09948672381314 -2.24660052386197 -5.13997592059049 -1.57452143755826 2.33914242657748 0.714834794131193 11.102909192172
-4.03712967959317 -6.11203507510098 -8.2448017987338 -12.4949105176059 -5.14533356753262 -9.19772843447598 -13.3910916241732 -10.930804530057 -14.4653561505404 -10.704974451932 -10.84890870181 -7.23187760439786 -10.1955712231723 -2.96702698794278 -5.99659279910001 -1.61253861514005 1.5252177325162 0.165753087130462 10.1028163042935
-5.92857874090021 -7.06469286138361 -10.330409414118 -14.1643556421453 -7.37837732488459 -11.5632928674871 -16.3292268579656 -13.9609521692449 -15.8899568384344 -11.2872957056219 -12.4668916528875 -7.8426755731756 -9.94803751165217 -2.91323412114924 -5.82665384465998 -1.03936708623713 1.81731092279608 -0.271153814142401 10.5942016774958
-5.95024029124867 -2.81616131175648 -9.02175632823597 -11.1305610309948 -5.91994205821644 -6.90998379100453 -14.4385940204967 -14.3010551105846 -13.690810359608 -15.3822471271862 -9.1898719440807 -4.87178913463246 -8.18439022411 -0.798587001453747 -2.9314548145641 -0.620906032215466 4.44400581013073 3.57271369587291 13.2709782947193
-7.53345460024747 -5.4196984204379 -10.6736676129428 -12.7152249249545 -5.72867745486173 -8.5628811749545 -14.9002968701449 -16.8194252881137 -17.0253769787875 -14.095941248807 -8.90895432558927 -4.70143288699063 -8.83924454775724 -1.68975609866056 -4.0348107251254 -1.24998063174161 3.44260340603915 2.13197928341952 13.5423653689298
-9.48265818682584 -8.10816935625943 -15.1236799153415 -16.6126096638766 -10.6098688038913 -18.1889150532809 -19.5425451191989 -22.9237478169528 -20.3881071004001 -18.1191137227145 -12.7403638753024 -6.97822741595181 -11.2283590230075 -4.55677393999967 -6.12165049639615 -4.15115908709439 1.66691990765658 1.19909878644076 11.14358921918
-11.2304138790477 -7.81177183498036 -13.4547543178905 -9.77625700343739 -9.06325003017079 -8.23175474513661 -14.5410236965526 -18.216968978535 -17.8683514248241 -19.1815914760936 -13.1877617489208 -8.58355566371571 -11.4225067745556 -4.47174116481434 -6.90230604518544 -4.34175154079091 1.10263780247081 -0.389196838032117 9.41199639927257
-10.1044709899209 -6.07195069573142 -11.1298139312051 -5.99705483696678 -6.28898980400779 -4.29375436089256 -11.9641893126748 -14.3472001769326 -15.0807779052041 -16.2601106383584 -10.7609174468301 -7.2120626189492 -11.2032392241738 -3.99224068901756 -5.86859299919822 -3.94260003349998 1.61052344062112 0.685442187569357 11.3027021668174
-8.50061474713412 -5.25570736798373 -11.0276228037747 -7.33734761151401 -9.34226857098666 -5.14244328412143 -12.1643110361966 -16.0091196146878 -14.9686876383695 -17.2088609782132 -11.6224638071927 -7.48750935467807 -10.6859422770413 -3.79920254620639 -5.90010510357943 -3.37287388714877 1.66317118731412 0.979007140072909 10.926954165372
-9.79055078679865 -6.50780542547053 -11.5674043482 -7.18310602361506 -10.6658635919744 -6.28533609563654 -12.6586843317205 -16.4516588037664 -15.8824411218817 -18.6111856287176 -13.5602899377996 -8.0904165094549 -11.0700784509832 -4.06127222234553 -6.21419199163264 -2.04718073064631 2.32713262384588 1.03993932550604 11.3649639303034
-8.41407414349643 -5.21698208722201 -10.9773199168119 -7.20243092450229 -10.1799623576078 -6.18119069012729 -12.1899683085355 -16.4468195048246 -14.8347665873441 -17.3397218790921 -11.9649087992581 -7.42951222333041 -10.5863325205716 -3.43462963971225 -5.54184361371127 -3.05918713482944 2.28366831866177 2.09721545306119 13.4600623044101
-9.59888703606346 -4.93922860405662 -10.291292736747 -6.11781556389549 -6.10319382927635 -4.47396905205467 -10.8600812651894 -14.552565167167 -14.1899095275185 -16.5350824095986 -10.9999280669472 -6.57571847222068 -9.41494614861228 -2.04472787163474 -5.9317174651406 -2.64003045342185 2.36128180243752 1.69236510016701 12.745512416146
-13.9530470414595 -8.10521913008256 -10.9902460618453 -6.46211457685991 -4.36158204512163 -4.56490731672807 -11.6748831315474 -14.9296133561568 -14.4470427079634 -15.3316061540083 -9.16100907759233 -6.5427210374312 -8.99016786055131 -1.83811212019487 -5.57828546003862 -2.84151673750444 2.43101477189498 0.847760911421343 11.9351246313615
-6.5685115294023 -4.60214762254195 -9.39602427049117 -6.94219736619429 -3.78205828233199 -6.26895479722457 -11.4313292936845 -14.4124675230546 -17.7039409117265 -14.5266108946367 -12.4269729094072 -6.52816919846968 -9.81365160508589 -2.98955683274703 -3.51983408494429 -0.175258202986285 3.89582963423295 4.56720109419389 14.0423254533248
-6.99510072361339 -6.00189851414074 -9.32022737156261 -8.41343759189953 -5.39975427280773 -5.37390397678722 -12.8620211948048 -16.3305842746388 -16.4169146884571 -17.3162486423146 -11.0606448520314 -6.35959886204113 -10.6647136081349 -3.79138826023449 -4.08585618625988 -2.38920854221691 3.39652468074452 3.74948812831532 13.2052438389171
-7.11168463446877 -4.83936102607034 -8.87227995612405 -5.74099905707619 -4.33335097052834 -4.41156180121682 -11.7851904175498 -14.6732652924278 -15.6126535675742 -16.5964525482871 -10.3196733734824 -6.8414400360801 -10.6883085510947 -3.7784460327842 -4.26785643317483 -2.19407637336037 2.67439667961814 3.23904053948142 12.7437979438088
-7.72033188559792 -4.73670265891335 -8.90408585288308 -6.12456772544167 -1.8125693581321 -3.3186671517112 -10.5105349800803 -12.7236373207786 -15.3179271004417 -15.6772143624046 -10.1311824105003 -5.65978310324929 -11.0953585884788 -4.09975693442605 -5.48045609214089 -2.68495438315652 2.30741050026634 2.90742995522239 13.0901949622414
-7.15989617434415 -4.7651818188754 -9.03835038271817 -4.68371895876798 -1.2495625409213 -2.65991715517911 -9.53716782656583 -11.8231003674594 -14.4457943829623 -15.6632664593783 -9.998208323392 -6.39539841738614 -11.0983441266147 -4.07431344118985 -4.84986428347501 -3.93791512576016 1.71034308346835 2.05252905758945 12.3401019183072
-8.74690744226629 -4.06676408594305 -8.76551935022528 -3.28743669336492 -1.77847978418524 -2.45774385278875 -10.3223755056208 -11.4957172567194 -14.1697723562067 -13.7813560659235 -8.53269120996649 -6.36157533472235 -11.0360157186335 -3.93798944299871 -5.36214753931219 -3.10492441003973 1.98792150670832 2.07649496251886 12.997038156336
-7.9462327263572 -4.10621159293435 -8.66967098929665 -3.33266155936501 -2.50415508963845 -2.43646519400857 -8.37190907218239 -11.1563710472801 -12.1222867272117 -14.0729607842185 -8.87460034110329 -5.65754025199196 -9.52981465079568 -2.63805096366189 -4.90176861502907 -2.47387402274392 2.79762942574241 3.07706553719261 12.8001080252908
-8.89675710851496 -3.9074725931341 -8.4278583353216 -2.97098730260675 -0.621795636957341 -1.05946920568293 -7.37038419896906 -9.90522192174738 -11.1780090158636 -13.0304641550237 -7.82250974828547 -5.19729231054133 -10.5430774515325 -3.7750320261175 -5.0123367136175 -2.92206381017511 2.23593332117254 2.09799959009344 12.9297180349177
-10.5436502543363 -4.53545819195834 -8.76630268963901 -3.02660618695346 -1.62360440167514 -1.55502377423373 -7.88287602337924 -9.84878788861361 -11.8323465433988 -14.111273392764 -8.82982693585483 -5.69487820538608 -11.0867506113919 -4.29561863812533 -5.68010388287631 -4.20210705670443 1.02709712115201 1.61663760271939 12.408098116788
-9.89260500994596 -5.67710894671353 -7.48627108660611 -4.12359637347135 -1.47889155474576 0.0567415324124418 -7.67062586871061 -8.95044154253873 -11.5226652058688 -13.8243505391208 -8.32585543719205 -5.63031596270475 -10.1380941304294 -2.79009837237271 -5.30533236590299 -2.41163462725553 2.6795652476224 3.00434094342318 13.3099454012784
-7.29548808878118 -4.40999004190618 -5.03718921487982 -2.93435642069036 -0.661527364904231 -0.900119512731379 -7.796174734289 -9.84706279581243 -11.6552045041865 -12.8724209958857 -7.2744176084345 -4.9970738584345 -10.1581704313105 -2.48380252664739 -4.05456706827337 -2.64210292642767 2.97312000448053 3.88958862478083 13.88854339773
-7.02474080866033 -3.5455957586115 -3.09454023187811 -2.73584997003729 0.205544835870917 -2.80116330927068 -7.37400686090643 -11.1678053075617 -13.1189294988459 -12.3153768712824 -6.94284498041326 -4.73217450922186 -9.48279058283025 -2.84583341425115 -4.07305204218084 -2.23860799616033 3.51147115880793 5.00692880803889 13.0107134645635
-7.45181498961015 -4.04830203489824 -4.57195697264238 -3.78883586363359 -2.81379733519121 -3.03799472288652 -8.91558299498125 -10.1456435723738 -12.5481074853377 -12.6847842736678 -8.40007243589922 -5.20003161863847 -9.66260753111406 -2.91435084776445 -3.98515925840898 -1.96841845945879 3.45703758759932 4.96786465211348 14.7879272894426
-9.08135861483487 -4.87949246493253 -5.43119496432218 -5.1657225522128 -4.35374898043546 -3.50205868807706 -9.7633845242587 -13.1009795102206 -13.4106833371249 -14.4797598752108 -8.51774472323331 -5.38398236361417 -10.2656866940585 -2.76269787875089 -4.71844166842374 -2.19652241793546 2.70910960110751 3.51168566617099 14.1183264819059
-9.88222344138406 -5.70229180075906 -6.11795647361062 -4.72953446128152 -5.54014809348367 -2.89982636191628 -9.78295738913796 -12.2762549660423 -13.8402484200218 -13.7756427071311 -8.24727280356667 -6.54598076560281 -11.7616332314231 -5.03034050681374 -6.32499153830788 -4.09051163413308 0.888826058127663 1.17057196877219 12.383058235862
-8.24980796467174 -5.56096137653698 -6.17772925983776 -4.84786475788463 -2.51276458393444 -3.63182891498912 -10.8889776576649 -13.3578096736561 -14.7644411433827 -15.2238909114491 -9.77920020710338 -6.97399390827526 -11.4886709560047 -5.07549537311901 -5.71101821552623 -3.72548164020885 1.28049026836048 2.48540817607533 12.1978372227062
-7.80199096853083 -5.80133293325251 -9.16618393117731 -9.6010556047613 -2.37990806752985 -4.76616142446344 -12.4603962724859 -13.5633282488043 -16.2124256914312 -15.3436627214605 -9.69516418630426 -7.40422866994684 -12.5817131822759 -5.09349678212946 -6.30130241567438 -4.18708847219294 0.769511717016048 1.42547561472113 11.73736335581
-5.71597222414884 -3.48421792117032 -8.57426575747403 -10.9636853131381 -3.73592118349942 -6.56956032839688 -13.8064320477572 -16.4821408185092 -17.5911267193881 -16.2381871136752 -10.8550007733432 -6.63293198672208 -10.9875100049106 -4.55565194216641 -8.27219513979825 -3.85726670351895 0.144007405367766 -2.01130417910489 9.52991553219882
-9.32344867532904 -9.10736896341497 -7.77006007974798 -12.8707776243036 -4.65104915445501 -10.2906937772577 -13.9983792478388 -15.4530110532587 -14.8669552976435 -10.5735612088984 -7.37042667215521 -5.02688266580755 -8.10924007242376 -0.62632800882513 -5.56921626871283 0.937510949915104 3.95867489034479 2.93992183858698 12.0166644876653
-9.74786302393133 -8.43589135950262 -9.52882882898504 -13.8262970144098 -5.4783184224909 -11.8858635122126 -13.946086137945 -17.0098488027399 -15.4894020253962 -10.9968616658991 -7.71280023401434 -6.61902734583074 -9.24330064600164 -1.83825227564031 -6.49575158899481 -1.81493303125555 1.48896291906183 -0.961722582036799 11.6056788271124
-5.61180249994451 -4.32701436823065 -7.43443433588201 -11.4160436803644 -3.24828664606268 -8.90149061029608 -14.3391164953058 -15.950475137884 -14.6971792394465 -12.7476057226008 -7.26859990900213 -4.76320592706854 -9.24516431635076 -1.95916501825506 -4.53780690973455 0.250149328058416 3.83103044683283 2.7728010004217 12.1931572740728
-7.80835128263994 -8.27411246733232 -11.2245252175765 -14.7785527749495 -7.78049445585771 -11.1554734750227 -13.9302251382308 -16.7279355569319 -14.4853704019026 -9.84967399076982 -7.68289924101396 -6.04156661467119 -7.1307599587874 0.164932485060259 -6.40413642363115 1.14116692109542 3.05139946504073 0.373234029249712 11.2035553412004
-7.65185030156916 -9.26381166631525 -10.8038965051824 -13.2082677667791 -6.04795129949396 -12.4899831598455 -16.3634343927557 -19.7098661249334 -18.6404004877264 -16.2177282159979 -10.4100099390203 -6.55211504155939 -9.86928995305842 -2.00054033452814 -7.15243585759943 -0.772429067438299 2.31475393121893 0.686252039129084 11.1147560293024
-4.66355574347756 -4.88998282172463 -6.74062788703225 -11.3942114136436 -3.32098639228127 -10.4194246552207 -13.9177824280479 -16.5501981995323 -16.3626447937705 -14.0209089539268 -8.68905508734963 -5.90510237433694 -10.1205145142295 -2.83537924506448 -6.41908705451272 -0.998816134712914 2.74264657280662 0.757947323539039 9.87892186424949
-5.13148952830921 -6.06956173289906 -6.54948879588734 -11.5594394337047 -3.48326183665882 -7.79864193309437 -14.0220306049694 -16.3068549763073 -15.7956512104381 -13.2802016865123 -8.16048122752796 -5.7782638203014 -10.0708053242077 -2.40220905650746 -6.13163639415394 -0.312142146717417 3.17723010670055 1.89993976246227 11.0273067821156
-4.34953097430142 -4.04054812518033 -6.59678057757291 -9.9333398732272 -3.20235041705045 -7.94335917559537 -13.6739824208346 -14.6686914357272 -14.5882547291842 -13.7492883595553 -7.85370043841275 -5.8808668049899 -9.85414866534146 -1.96787242022427 -6.00029353228482 0.777614792910491 3.57543488415805 1.93756695660678 11.193713387576
-4.19760679765181 -5.21080565019087 -5.36781668229537 -8.48748755021529 -1.2729527906938 -5.48160528703169 -11.408418412642 -14.3359601454301 -13.8471867994829 -13.2212865309282 -7.20055365128951 -3.45506262345748 -8.76677298112349 -2.50813078446822 -6.08914732499556 -0.583015199141069 3.17622971968217 1.35706925825639 10.4109585328536
-4.81882857409391 -6.13270377245816 -6.8219203862277 -10.9270534428683 -2.89426230517301 -7.38253020373258 -13.8499355229464 -16.7743968876925 -15.6334285649386 -14.9002628239718 -8.89747237292203 -4.80397986498746 -9.19853591051969 -1.82860182848844 -6.19984625903043 1.33761216076937 4.19213391217318 2.81288338574496 11.7759862032804
-3.85564253546975 -4.93957350470803 -5.94228384711526 -10.0333044312217 -3.03873846747658 -8.12698004462502 -12.61843512275 -17.0177156708457 -15.9192659638145 -15.7274896881797 -9.50232718207619 -4.67653868415139 -8.90564177253029 -1.67813894965432 -5.75471518256447 1.38996865532615 4.50746800682762 3.38951375267722 12.0891268470071
-4.07495167472146 -4.71316387870095 -6.08909847953103 -9.90563633658669 -2.11056568839333 -8.94135143973611 -13.0763917229392 -15.6175408623435 -15.948343779824 -13.2596001885154 -7.634472396157 -5.44297459342263 -9.73364308097146 -2.0989842674949 -7.39325192191384 0.66225001595237 3.68825385353782 3.34969088814475 11.5242805220864
-3.73641216971658 -3.8357964775779 -6.30654347159646 -10.6829034111717 -3.30594647147439 -9.52300274588845 -13.4546281120994 -16.8770943901756 -14.8028451225974 -15.7469941399314 -9.55039990165017 -6.34330189444802 -9.99553311087869 -2.3105622551658 -6.73446095206521 0.0222357489845955 3.48597419045188 3.39364707253196 11.3933738448403
-4.60936261957342 -5.78575994318182 -8.30218793695623 -12.8088941747492 -5.28454877679998 -12.0959272558039 -15.2624921972101 -19.612933176214 -18.2353506261652 -14.9175901586359 -9.82715513055975 -6.54417898004705 -9.80189039056951 -2.59190847223455 -7.93655874078924 -1.06588651483709 2.24904535466974 1.1041688745672 11.7524986093695
-4.14809106479992 -5.1613376010548 -7.59498475681652 -11.5177733768116 -4.505715118755 -12.4033152927052 -13.1490523685109 -18.0313041080128 -16.8956343997609 -15.3530204166066 -9.34271882664074 -6.18710397373546 -10.343720184673 -2.83974717747082 -7.2883078921925 -1.03843186985363 3.08796430934559 1.87328649867665 11.4758379589428
-3.84763866771351 -4.92045551646839 -6.6754203449596 -11.6064849506725 -4.39213711131703 -11.4736133228649 -13.7026534687389 -18.6795097004284 -18.9600501667369 -16.3419700275768 -10.3891730915416 -6.61914020885121 -11.0955978046764 -3.59360844005238 -7.41501003612171 -1.15611988414418 2.62455409656872 1.14413875233043 10.3724569667469
-3.07443953427401 -4.00530768307772 -8.67682410153476 -11.6855673876676 -4.8539042559537 -10.9008116808805 -14.8634047594937 -19.0500578967008 -17.126103886691 -16.6741004076871 -10.5120635119351 -7.35335684689608 -11.5033545580777 -4.26146460446444 -8.35224867734042 -1.85302687558261 2.13654564944181 0.613014689358799 9.39392041293058
-3.78738940845836 -3.13335193287243 -9.34945644031871 -10.4087616313588 -4.85363353382457 -9.88927043568004 -13.8557087291371 -18.5825916637074 -17.0473781932484 -18.780986439098 -12.7871204723011 -7.60160792957653 -11.7895122874867 -4.30436481129039 -8.15445865284313 -2.42132724415172 1.58969913829457 0.257435191761363 11.1057962070812
-6.30428354956887 -5.80529635169289 -11.6754116318443 -12.3518490097739 -6.02569430091164 -11.8510574600913 -15.9060043595054 -20.2855591080405 -20.9725288651206 -18.988848140023 -13.2067817948081 -8.91725008704445 -12.6306213638999 -4.41665117957375 -9.41778986670754 -2.36208193518899 1.04358823082664 -0.189770152352072 8.93706853172996
-5.93508969220248 -9.02385197552768 -14.777590378848 -15.5375124064359 -10.7644487467679 -14.5437913981351 -19.5864931193265 -19.6710916605863 -18.5084062662992 -16.7067133036527 -11.364971741763 -7.37016163739291 -11.0681081858548 -3.7362848368558 -6.80509625348178 -0.934286698428068 2.47822321978482 2.37017382708463 11.1588634404269
-4.07463910362937 -7.01617123863914 -13.6027934767983 -14.8011005141518 -9.69517590782859 -13.4977596022866 -18.2008998610757 -20.6786983229897 -19.8477695204995 -16.3675830580971 -11.8597724654458 -7.12649800560691 -11.305540821769 -4.49919202110984 -7.63807751915672 -1.45914532921531 2.5757381699302 2.675452449105 11.5632726929405
-0.262324610623445 -3.05230263796719 -5.88511971560391 -9.23293427554044 -2.29135254946622 -4.55709008303555 -10.8291676434604 -10.0105946454135 -11.3524277600375 -10.9555523785678 -5.04737214175137 -2.1895974072543 -7.15345887270841 -0.0846894177523509 -2.71850709048184 3.41055937680331 6.80552454861728 5.75371237668124 15.084475478259
-3.62336078123613 -4.72154918150468 -7.30647960142656 -11.2461024804549 -5.58458056883379 -6.98067584471269 -13.6560718102889 -12.9189502282576 -13.8221828027205 -13.0815936608748 -7.29392734007402 -4.47305407957597 -8.38012423948808 -1.12429728941484 -4.57645335630937 2.06630215211348 5.55748829408125 5.02011284394698 12.2920788244768
-1.7668755271218 -3.66336180947044 -7.19277312538841 -9.95737197182395 -5.0495903708718 -6.03000571511009 -12.9110882499001 -14.4934151389382 -12.7523071982644 -13.001899025657 -7.35660102150657 -4.12199141762473 -9.00873687050559 -1.2983696677468 -3.8206207968972 1.44512818076394 4.86196301200173 2.25466606833718 11.4947001717307
-2.72457488666881 -5.19326575886119 -8.86064513813366 -10.034585796703 -5.38435920368541 -5.50665267597545 -12.719493709911 -13.9938448299061 -15.7005976070057 -14.5709017146717 -8.94401725422252 -6.15218337665905 -10.7832163203846 -2.89890273701061 -4.66271003376354 -0.454301678050648 2.7072526584972 0.911493457447399 10.1437493931163
-2.72227894176136 -4.37714420665394 -8.85980450023304 -8.13280712474476 -3.7776721607555 -3.42875324596058 -11.0474380146373 -13.7359145771373 -15.0423797260631 -14.7577766071666 -8.60630070079457 -6.27983700145375 -9.98506771434437 -2.28726040233265 -3.62495647777211 0.249410282481801 3.6077333797108 1.78575099598278 11.8745867122303
-2.1701398415999 -3.42169814543291 -6.49090438322587 -9.09598784880205 -3.73884444670244 -4.61873870329423 -11.4499822183089 -13.7430120034651 -14.5581059976058 -13.5741124673323 -7.85775428251787 -4.3216233773665 -9.90296988920732 -2.86982207731767 -2.82488303617998 0.169362492994829 4.34054226441817 4.03716511292891 13.5352310614152
-3.91324920654297 -3.9860221862793 -7.90571327209473 -7.12421913146973 -3.26947326660156 -2.23688049316406 -9.99084968566894 -10.6101543426514 -13.3502685546875 -12.4325859069824 -7.18270988464355 -5.36742134094238 -10.1609069824219 -2.78922386169434 -4.68669052124023 0.0389240264892585 3.38676624298096 1.08220558166504 11.937987613678
-4.15523053082553 -6.03408528241244 -7.9060773936185 -9.25783062848178 -4.4932127085599 -3.38725186261264 -11.3655881968412 -12.3280096140775 -14.6852579203519 -13.9406404581937 -8.61642743023959 -5.51836300763217 -10.3565015879544 -2.96074009808627 -4.91622258099643 -0.164032944765957 3.24482916918668 1.88045596209439 11.8053831967441
-6.7828386220065 -7.13070658770474 -10.2519166859713 -9.48707179156217 -6.20976237383756 -3.44642619219693 -10.7205579670993 -11.1595361622897 -13.8557432087985 -10.5655534657565 -8.81316355791959 -9.03963641253385 -12.1526334675876 -4.76310900774869 -6.88806513873013 -1.90030268755826 1.20586796673862 -0.796874800595369 9.77911682995883
-5.76290786049583 -11.8179653861306 -9.51287925026633 -8.91044509194114 -6.05009162209251 -3.89365088722922 -12.3382691123269 -11.84853255532 -14.5851296164773 -12.0768727042458 -8.9388912894509 -8.48167693398215 -11.3283203818581 -4.00857436440208 -5.13553321144797 -1.3055962302468 1.77053749778054 0.137175681374291 10.2583552620628
-4.69017177061601 -9.87280230955644 -8.03681521849199 -10.1691661401228 -6.09101252989336 -4.13246493773027 -12.2227683587508 -12.1374469323592 -13.6572948022322 -13.9064937158064 -8.88720851378007 -8.330703310533 -11.5425315423445 -4.14672236876054 -5.13281016783281 -0.747632555528121 2.41621822877364 1.53576321168379 11.9941729979082
-6.95271084525368 -9.55841610648415 -10.1761052391746 -10.2602288506248 -6.24248860099099 -3.99895451285622 -12.2715489647605 -11.247070052407 -15.8272893212058 -14.4882886193015 -10.7787186882713 -10.9733197472312 -11.584695555947 -4.94726345755837 -5.98491070487282 -2.10483525016091 1.6148569800637 -0.570037581703879 10.7303526618264
-7.78038865869695 -10.2437637502497 -13.3223274404352 -10.8023937398737 -7.53196603601629 -5.08694154565984 -13.3218849355524 -12.9132698232477 -16.0776489431208 -15.2896507436579 -10.9951637441462 -9.59655839746648 -11.3564384633845 -4.12342149561102 -4.06950837915594 -1.02349550073797 2.40588110143488 2.94596975499934 12.9523712938482
-7.91509701988914 -13.6640708663247 -14.6115691878579 -12.352494023063 -8.73346783898094 -6.92066266319969 -14.7366149642251 -14.5793044783852 -16.8825156905434 -13.4031264998696 -11.0774543502114 -14.0791328170083 -12.7142913558266 -5.38523556969383 -7.16854359886863 -1.77825619957664 1.43319628455422 0.962090708992697 11.895329692147
-9.56858646219427 -12.243818395788 -12.4809704953974 -11.574815862829 -7.34885417764837 -5.64174281900579 -12.8107377225702 -12.313154333288 -15.8742867643183 -14.2038117582148 -10.2306824857538 -13.0422669584101 -12.5643273526972 -4.49866306131536 -6.82838451212103 -1.57664882486517 2.10696399862116 2.47609890157526 12.8339794939215
-8.9874944080006 -14.2197102893483 -11.7981538165699 -12.5163564075123 -7.71925252567638 -5.59873670231212 -13.2562093127858 -12.6711568225514 -15.3831700671803 -12.0078744281422 -8.97019094120373 -12.3832463611256 -12.3372868884694 -4.69518369327892 -8.37355512272228 -1.14543050419201 1.65488535274159 1.43716722835194 12.7805424343456
-7.91302152980458 -13.2423939358104 -11.899363006245 -12.1038632046093 -8.19183012355458 -6.24168440211903 -13.5395092617382 -12.2795300136913 -15.6846165310253 -13.1502689968456 -10.3717274319042 -11.685438598286 -11.1174969326366 -3.64209410060536 -7.21228643764149 0.657823120463977 3.27176049839366 3.99910882603038 13.3340106357228
-7.66920705275102 -14.0243362946944 -12.31796689467 -12.1105579896407 -9.05261273817582 -5.79640241102739 -13.4807762666182 -13.8447060151534 -15.884653524919 -18.0688004060225 -12.3579735322432 -11.8406357331709 -12.3812088532881 -4.91043897108598 -6.61751599745317 -0.860638098283246 2.15249781175093 2.11281351609664 13.150740666823
-8.03324188752608 -11.4690653280778 -12.5227400259538 -11.0733858542009 -7.89505829377608 -5.12402214570479 -12.360920567946 -11.5395132498308 -15.1025034384294 -12.1431509451433 -11.128218312697 -14.6047579245134 -12.0180288748308 -4.34853233857588 -5.30768265290694 -0.925831456617875 2.26130614714189 1.16700873808427 12.4404295487837
-8.9158880667253 -14.4493544058366 -13.6172583059831 -11.8477957205339 -8.51518654389815 -5.85833572907881 -13.637319798903 -12.3151171164079 -15.7384550528093 -12.2029325918718 -11.6618177847429 -14.0165159658952 -11.643516774611 -4.05802177949385 -4.9026930288835 -0.739092107252642 2.26849532560869 1.61357665495439 12.4301669640975
-8.22804473530163 -11.070888744701 -13.1084081996571 -11.6480505336415 -7.67927001606335 -5.45586799274792 -13.1643278468739 -12.6581594813954 -15.7016851771962 -13.2834913600575 -9.84916328083385 -13.4445898402821 -11.5920183528553 -3.8421385158192 -6.65765784870495 -0.621469723094595 1.80926872600208 0.968267215381967 11.5690696369518
-8.97828751477328 -14.8682220545682 -12.6851051417264 -12.9024170008573 -8.8214748469266 -7.07931214245883 -15.2097519007596 -13.9795997706327 -17.3989036646756 -17.8823288050565 -13.0206001368436 -16.52643662366 -13.6370018092069 -6.14512520703402 -7.17221146496859 -3.3859336939725 0.409249487790195 0.0955058964816011 10.7196704777804
-9.62830724716186 -14.8588522911072 -12.5460356712341 -13.2000617027283 -8.29222860336304 -6.257430934906 -13.2350424766541 -11.8451079368591 -15.7331694602966 -12.8627051353455 -11.319328212738 -15.3231696128845 -13.2915686607361 -5.6568621635437 -6.92575635910034 -2.93005933761597 0.752365207672121 0.342586612701417 12.4036599159241
-11.5678349755027 -16.2331715843894 -15.3637105248191 -12.135086180947 -9.24558079459451 -5.83953869559548 -12.4133473656394 -10.0922127983787 -14.9260579369285 -13.0459882042625 -13.0501920006492 -14.9851170799949 -13.1414357445457 -5.51902592398904 -7.6316949150779 -2.17035687186501 0.275321839072486 0.267431137778541 11.2874497153542
-11.1960915045305 -15.2035702185197 -17.1066540197893 -13.3743999914689 -9.09826550050215 -8.17010197205977 -14.2759235815568 -12.6934841589494 -15.4595325903459 -11.822995038466 -10.4708355383439 -15.0695942358537 -13.1974247412248 -5.58162769837813 -7.46887287660078 -1.88499722047285 0.78199115232988 0.48152842955156 10.9105569405989
-8.46873240904375 -13.1858859582381 -12.8064570947127 -14.1016459985213 -8.90404086546464 -7.68300204710527 -14.9286990685896 -13.7564387841658 -17.7322993798689 -15.3933444543318 -14.4987178369002 -16.4299045129256 -12.9850726647811 -5.34720378355546 -6.9617076440291 -2.01635318235918 1.1758655981584 0.408199735121293 10.9142136053606
-8.60152716203169 -15.5663213209672 -12.5694646315141 -13.6061543898149 -8.61484427018599 -8.04077238603072 -14.4149999098344 -13.0379552321001 -16.9435605482622 -14.3164662794633 -11.4583177046342 -14.309367127852 -12.6483792738481 -4.52408499284224 -6.42969221635298 -1.39746756120162 1.44710069136186 0.819939665360884 12.1465511842207
-9.81989348151467 -15.6702600739219 -11.8929582855918 -12.4923273346641 -7.62796271064065 -7.04475081183694 -12.2862840912559 -9.85077345587991 -13.7495943329551 -10.611193301461 -9.78735411383889 -13.2162309906699 -10.5641523621299 -2.96130621650002 -5.74346220710061 -0.527355792305688 1.95001351616599 1.24448144219138 12.7283600547097
-6.11777059381658 -12.4092420751398 -14.3294443303888 -13.2487978154963 -8.17462865656072 -7.20869199579412 -13.0720972234553 -10.5666250402277 -14.9427103215998 -12.8116544896906 -11.5907358342951 -15.9744218999689 -11.7863458806818 -3.94390241449529 -5.42323629205877 -0.84255353754217 2.17062624151056 1.2842641657049 13.4954729860479
-5.06669618433172 -12.27243234461 -13.7902774984186 -12.9476185018366 -7.77879716699774 -7.39461519067938 -13.9825153524225 -11.6999397451227 -15.8156261617487 -13.2868023092097 -11.2780914480036 -14.0258960897272 -12.1367740804499 -3.93499566858465 -5.51533700769598 -0.601808565313167 2.66365431005304 1.41219328100031 13.0870137041265
-5.1974985296076 -13.405052393133 -12.2734491521662 -11.0956937963312 -9.16086980646307 -6.95543500726873 -13.7745859319513 -12.9878961736506 -15.9826509649103 -14.5810167486017 -9.21820089166815 -11.8712236577814 -10.7121908361262 -3.17741605585272 -4.94192907159979 -0.72613736932928 2.78186777288263 1.04337480718439 13.5135186021978
-4.79827263571999 -12.7935958168723 -13.3186030647971 -8.64789726950906 -7.83274033286355 -3.47198059775613 -11.9051013252952 -12.0690512917259 -15.090171363137 -15.0982051155784 -10.8267722389915 -13.6878505013206 -12.5082106850364 -4.74992897727273 -4.58559372641824 -1.3085150978782 2.57897994301536 2.24223944924094 11.4380397536538
-6.86483770717274 -14.8515701900829 -11.1110211025585 -8.1212235103954 -5.58090788234364 -2.38678366054188 -7.41704374660145 -4.70201879848133 -8.73538023341786 -5.48439413417469 -7.41575437892567 -12.8887653957714 -10.5386639248241 -2.62257200587879 -2.54878050197254 1.21078485142101 4.39221757542003 4.35192769657482 12.7780508388173
-6.61956360556863 -10.0852866432884 -11.5082431099632 -8.90100624778054 -5.56184151389382 -2.78667023398659 -7.01301338889382 -3.86876061179421 -7.87766602256081 -3.92935135581277 -6.01623680808327 -10.2876105568626 -9.67453148581765 -1.86140015342019 -3.35316803672097 0.30248496315696 3.77311370156028 3.82383487007835 12.6851091124795
-4.84666135094383 -9.39580228111961 -9.71912266991355 -5.65183522484519 -4.00055386803367 -0.0104263045571074 -4.96180226586082 -1.96630551598289 -6.70034672997215 -4.34934880516746 -4.89197232506492 -9.88805653832176 -7.44848897240379 -0.659300587394021 -1.66599347374656 2.32393763282082 5.79801199652932 5.44401381232522 14.5262291214683
-6.47656200582331 -12.7892165010626 -12.5921854799444 -8.35308407003229 -5.26497028524225 -3.11922786886042 -7.74210689718073 -4.758317453211 -8.711348993128 -5.74643085653132 -7.9096903627569 -11.0653929536993 -9.91515110189264 -2.5094218080694 -2.51441333944147 -0.216916543787175 4.38768054788763 3.92231418436224 13.3918886358088
-4.65334869731556 -12.3686196934093 -12.288148654591 -8.1283147465099 -6.25297142375599 -2.29307724345814 -7.26929642070423 -3.39110542644154 -9.23842598308216 -7.768445743214 -8.63390900004994 -14.9624536167492 -10.9895455967296 -4.28751922954212 -3.38797546733509 -1.25499702800404 2.91698859821667 3.47275661121715 12.8534619678151
-4.81049819426103 -9.02549262480302 -11.4770764871077 -7.57762809233232 -7.08952231840654 -1.10396666960283 -8.09829421476884 -5.74207778410478 -10.5925035043196 -8.47586341337724 -8.91954513029619 -15.2613248391585 -11.8305120034651 -4.85999961332841 -4.80889029936357 -1.35236258940263 2.30234627290206 2.18201736970381 12.3659081892534
-6.76768276908181 -11.1157490990379 -10.5151517174461 -7.49241612174294 -6.41592571952126 -1.65183041312478 -8.60537884452126 -6.91454479911111 -11.1293275139549 -10.2763726494529 -8.11912701346657 -13.9775788567283 -11.5443169853904 -4.68864414908669 -4.02835629203103 -0.412538268349387 2.7097113349221 3.93662764809348 12.6643631675027
-5.66339049772783 -8.84064994291826 -11.3619378610091 -8.31006560759111 -6.14207587675615 -1.84565673307939 -9.50432715849443 -8.75523887114091 -11.4971574349837 -7.76619658903642 -8.06105552153154 -13.4892514749007 -11.2403844399886 -4.36499534086748 -3.50966201262041 -0.852910379929977 2.97829689546065 2.97087921662764 12.0257655577226
-6.06244082884355 -7.20628543333574 -5.27974887327714 -7.57271762327714 -3.92166514830156 -0.926221804185346 -7.58447833494706 -6.50288577513261 -9.47427936033769 -5.09520144896074 -6.51060862974687 -7.34805102781816 -8.87117190794511 -2.54985232786699 -3.09651179747148 -1.20056529478593 3.41621021790938 2.91549877686934 13.1551723913713
-7.62282923785123 -10.3190286549655 -8.72121409502896 -7.44904116717252 -4.30813578692349 -1.14261225787076 -8.3162916096774 -7.5078370961276 -11.4122808369723 -9.23688868609342 -8.18870905962857 -13.1020772847262 -10.866140166196 -3.97787074175748 -4.92571047869595 -2.84008578387174 1.32156392010776 0.846859177676116 11.069418629733
-6.46744920557196 -9.08853151148016 -9.00020791834051 -6.10028840845282 -3.84188081567938 0.552421552484684 -6.20718766992742 -4.66332246607 -8.16956903284246 -4.34819795435125 -6.73873712366278 -10.3097152883356 -10.1596584493464 -4.00790788477117 -4.6135406667536 -2.5169544393366 1.58234403783625 -0.573390978032894 10.8188962763006
-6.70292911529541 -11.6722723007202 -7.20204982757569 -6.19537410736084 -3.52310619354248 -0.197313880920412 -6.00388774871826 -3.84985027313233 -8.00420627593994 -5.85253391265869 -5.6617265701294 -11.4903245925903 -10.0684553146362 -3.08243236541748 -3.23431835174561 -1.22487697601319 2.87742557525635 1.57973041534424 12.5187872886658
-3.83971657319502 -6.59801544709639 -4.59221138520674 -3.58300079865889 -1.13007034821944 2.07855353788896 -4.80309547944502 -2.47540916963057 -7.61670174165205 -5.98040451569991 -6.16147293611006 -12.4570127920671 -11.4155546621843 -3.7166220144792 -3.16103424592452 -1.24533905549483 3.0730565591292 1.80028281645341 12.6983812852339
-6.28049445585771 -6.52683043913408 -5.49274230436845 -5.6601789040999 -2.02713561491533 0.713251347975298 -6.62029433683916 -5.24020934538408 -10.2711522622542 -10.1199414773421 -8.08903670744462 -12.1584031625227 -11.8113839669661 -4.56986594633623 -4.95682502226396 -2.6970326943831 1.42881226106124 -0.842283014817671 11.9687316374345
-5.73458258888938 -5.60572211525657 -5.48453871987083 -5.19313399574973 -3.01834265969016 1.15608055808327 -5.7425762870095 -3.40716330788352 -8.48714034340598 -8.20545165322044 -8.1049916007302 -11.9105202414773 -12.5738198020241 -5.52170150063255 -6.79096190712669 -2.73184172890403 0.771282508156517 -1.15499274513938 11.3699119827964
-5.54484140222723 -6.6770187551325 -7.69573556726629 -7.67168962305242 -3.23173868005926 -2.04973375147039 -7.92129480188543 -5.30712663477117 -9.14361345117742 -7.3451210195368 -11.6413990194147 -14.9857517415827 -10.7394577199763 -3.19602548425848 -4.69933282678777 -1.28339921777899 3.05896413976496 1.18378484899348 12.2351759737188
-3.7039664962075 -5.39405858299949 -4.03818738243796 -6.6845344283364 -2.79442631981589 -0.581373570182105 -8.50416981957175 -7.97096097252586 -12.3288692214272 -11.5278896071694 -10.0948451735757 -11.5405811049721 -11.0789779402993 -3.858967182853 -4.43342625878074 -1.44323956749656 2.6100155136802 0.884898783943871 11.7542020104148
-3.90324918573553 -5.85908834284002 -3.16291944330389 -6.18439237421209 -2.94007055109197 -0.161942880803888 -8.24446622675115 -7.66095678156072 -12.1853288823908 -11.2151178533381 -9.09945432489569 -12.6206087285822 -10.155646722967 -3.44426862543279 -4.41574804132635 -1.81819478815252 2.5215802972967 1.84670313054865 12.8928595369512
-6.02538787668401 -5.4501391584223 -7.0005313093012 -6.24969207590276 -4.38853179758245 -0.373871915990655 -7.7142821485346 -5.66460716074163 -10.5392543012446 -10.4098902875727 -8.07384597604925 -13.1383334333246 -11.3286181623285 -3.2662955457514 -5.38480674570257 -0.83260833566839 2.28587043935602 0.44705475026911 12.4130715196783
-7.17576871351762 -8.95236287550493 -6.40222630934282 -6.7514332337813 -4.60072598890825 -1.34546933607622 -8.16840634779497 -6.48393140272661 -11.751242498918 -11.9988525910811 -9.26981816725297 -12.4635647340254 -10.2669552369551 -2.43920789198442 -5.07471166090532 -0.625126699967819 2.58131517930464 0.3899413542314 12.2438980536027
-5.43455863432451 -9.71065879301591 -4.24074340300126 -7.09454894499345 -3.11225867704912 -1.19083762602373 -8.63138175444169 -9.04554152922197 -12.3582742257552 -10.6124646707015 -7.74624610380693 -12.6653134866194 -9.83299994902177 -2.72488379911943 -3.71506286100908 -0.8581655068831 3.20658230348067 0.969938512281939 13.4103457884355
-4.30997190475464 -9.63250646591187 -3.56558141708374 -8.46018323898316 -3.96486577987671 -3.10799703598023 -11.2022810935974 -11.5749312400818 -14.2727805137634 -12.1415778160095 -8.2123538017273 -13.2754469871521 -8.68935499191284 -1.29899702072144 -3.17696485519409 0.925496006011961 4.43454923629761 2.1406964302063 13.8994735717773
-4.69554950540716 -4.26175166910345 -7.24617244547064 -8.04871608560736 -3.60317661112005 -2.81093456094915 -10.8941006833857 -11.2878060514277 -13.9335675412958 -11.8901047879999 -8.43349124735052 -11.2750764066523 -9.39688350504095 -2.07007266824896 -3.07257701700384 -0.369312780553646 3.63817356283014 2.00910137349909 12.8333701914007
-7.16966010006991 -6.63899184140292 -7.84905768307772 -7.44456816586581 -3.70793867978183 -1.76449538144198 -9.32931090268222 -9.53780508908358 -12.1741881457242 -10.7338919726285 -6.23395491513339 -10.7577014056119 -8.00357008847323 -2.15381766232577 -4.58084822568026 -1.41014052304354 2.6159500989047 0.292252055081455 11.5249547871676
-5.83826723965732 -5.90918436917392 -4.53392687710849 -7.98341837796298 -2.01862040433017 -3.49852267178622 -9.69103899869052 -9.5303525057706 -12.5458726015958 -10.8559044924649 -7.80187312039462 -12.2571477023038 -10.6951932040128 -3.49430170926181 -5.53129473599521 -1.74176302823154 1.95189389315518 0.489033785733309 11.5049048337069
-5.67314756566828 -3.11433256322687 -4.37700308019465 -5.40468252355402 -1.30773771459406 -2.04872739965266 -9.86831319982355 -8.99885595495051 -13.3568805521185 -12.8500121896917 -9.77108228856867 -12.1458877390081 -11.6218208139593 -4.21808279210871 -5.65157926732844 -2.22491872960871 1.6445480520075 0.0233894521539852 11.0085622007197
-5.02554979324341 -3.55770387649536 -4.34712877273559 -7.17196550369263 -1.44629182815552 -3.88299074172973 -11.5992001533508 -13.0774868965149 -14.7433632850647 -14.615395450592 -9.69811906814575 -12.8778656959534 -10.9902848243713 -3.34613885879516 -4.89528169631958 -1.48446741104126 2.24368009567261 0.619690990447999 11.4379516601563
-3.95918017300692 -2.34701090725985 -4.98681002530185 -5.69253855618564 -0.512954053011807 -3.00241595181552 -9.04667216214267 -12.5327237215909 -13.0859006014737 -15.3775303927335 -9.93861895474521 -9.90498286160556 -11.334777173129 -4.36367541226474 -5.61235743435946 -1.78904086026278 1.91030377474698 0.991177264126865 10.8675419720736
-3.79010908820412 -4.12126867987893 -3.95165961005471 -7.28893606879494 -1.96650450446389 -3.92341559150002 -11.2245611450889 -13.4153990051963 -14.8235449097373 -13.5305494568565 -8.36472647406838 -9.00778525092385 -10.9458135864951 -4.05736296393654 -5.18187659003518 -3.42628424384377 1.79253060600974 1.26972443840721 10.1372361876748
-3.89841000817039 -3.57796208641746 -7.48060338280418 -8.41726987145164 -1.90651433251121 -3.23174206993797 -10.3866969802163 -10.6546928145669 -13.4135085799477 -10.4685870864175 -8.7245189406655 -11.7160617568276 -11.2084018447182 -3.51505963585593 -6.68794743797996 -1.43380849144675 2.05650027014993 1.42664416053078 10.6518133423545
-3.3035928812894 -3.7656118479642 -3.50256367596713 -3.78981419476596 0.188451567563142 0.681712904843415 -6.68083401593295 -7.70687123211948 -11.3134786692533 -9.26241322430698 -6.42715474042026 -10.9987279978665 -10.0347921458158 -3.09294911297885 -5.05583783063022 -1.85089512738315 1.51728800860318 1.74851969805631 11.1792390736667
-4.82805083014748 -4.96071455695412 -4.82478926398537 -6.30547926642678 0.0202996947548613 -1.02172110297463 -7.94197104193947 -6.62648031928322 -11.0401842377403 -8.15562651374123 -8.56740019538186 -12.4316332123496 -8.58818075873635 -1.49117109992287 -3.08684752204201 -0.5286714813926 2.87239815972068 1.50252511284568 12.4250028350137
-8.51973954981024 -9.74813501184637 -4.60957948511297 -7.56472055261785 -1.15021745508367 -3.22976342981512 -7.98230783289129 -5.72827760523016 -9.17561761682684 -6.26064912622625 -9.88674585169012 -10.3756641561335 -9.82574693506414 -2.23168985193426 -5.60221521204168 -0.948936861211603 1.7122951334173 0.548591214960272 10.7012410944158
-6.25257438312877 -7.40450233112682 -6.09707397114147 -7.38145202289928 -2.16955321918834 -2.00666755329479 -9.23555701862682 -9.14804595600475 -12.1446489680897 -9.87631362568249 -6.00616401325573 -6.4445108760487 -9.68441146503795 -2.97818320881237 -8.80645125995983 -1.22201102863659 0.862476886402476 0.572817386280406 10.1263318668712
-9.85936724922874 -5.38190066597678 -5.78616511605003 -5.38633334419944 -1.05460345528342 0.777235152504662 -5.76159083626487 -3.99042117378928 -8.53354060433128 -6.48897158882835 -9.57893550179221 -5.39437472603538 -9.48357188484885 -2.54465091011741 -6.94380175850608 0.276956679604272 2.17094242789529 1.84578335501931 11.7680817864158
-9.55537239421498 -6.41078583110463 -5.56650749553334 -5.20140091289174 -0.588024295460094 1.89734634052623 -6.12920395244252 -5.39538780559193 -9.87246719707142 -9.53961960185658 -4.8848821293224 -4.30734459270131 -7.79556099284779 -1.01134506572377 -4.59547821391713 1.25511344562877 3.76946052204479 2.41575606953014 11.0102156032215
-14.6458038330078 -10.7610515594482 -7.31044998168945 -6.14954032897949 -1.18295516967773 -0.254482650756835 -6.95447006225586 -7.31555023193359 -10.4861949920654 -7.07358016967773 -3.76431884765625 -4.47915878295898 -7.65648498535156 -0.68904342651367 -4.57067718505859 1.41944465637207 3.2877384185791 2.29198036193848 11.0033298492432
-9.60940634987571 -5.38786780617454 -8.2057427146218 -5.78735244057395 -0.19884383461692 0.253796698830346 -7.59743201515891 -6.39268958351829 -11.360724327781 -10.4119538047097 -8.71510970375754 -4.22923934242942 -8.29430091164329 -1.19327819130637 -4.9679669120095 1.66934311606667 3.64968025901101 1.67328369834206 11.3769952080467
-3.76919348456643 -3.37644751288674 -8.40889914252541 -5.24916823127053 0.280018017508766 -1.1962984345176 -7.84109480597756 -7.69243033149026 -9.22605307318948 -4.88833410956643 -7.7108362457969 -3.54213888861916 -9.06009466864846 -2.86335165717385 -4.45092184760354 0.76508729241111 4.16633813164451 2.72513978264548 11.4477421500466
-4.240392147411 -3.3264402736317 -5.82150787006725 -4.52206748615612 0.753208697925913 0.271309436451304 -7.58540671955456 -8.03980010639538 -11.2526754726063 -12.1794218410145 -6.84600967060436 -4.08573859821666 -9.4029783595692 -3.16144698749889 -4.02252143513073 0.647404254566538 4.31678730357777 2.54196411479603 11.4989324222911
-4.5360580184243 -1.46028668663719 -4.12610966942527 -3.62300450585105 0.741529872200704 0.836775233528829 -6.77776677391746 -8.26897198937156 -10.6655898787759 -11.9138789870522 -6.40633733055808 -4.47646291039207 -10.0423236586831 -3.81377942345359 -5.62121159813621 -0.158589909293436 2.8128361008384 1.48861353614113 10.8983873627403
-3.32961772571911 -1.79564593922008 -4.9291336406361 -4.75842021595348 0.263354076038706 0.372584117542612 -7.48120235096325 -7.81941531788219 -10.8055927623402 -9.44212840687145 -4.87981914173473 -4.14463924061168 -9.12315868030895 -2.38061259876598 -3.56958507191051 1.34917332042347 5.00548721660267 3.54563976634632 11.3945210110057
-4.82260997945612 -2.57888134176081 -5.61815937215632 -5.3132792299444 -0.508055764978582 0.321270864660089 -7.55316837484186 -7.45444400960749 -11.4016466921026 -10.1345034425909 -6.4709997957403 -5.03789814168757 -9.03752048665827 -1.4109469240362 -3.70428379232233 1.43346492593939 4.54179660623724 2.31552211588079 11.4536899740046
-3.78238624225963 -2.90854781757702 -6.86693900715221 -7.01081794391979 -1.96234077106823 -0.959144054759633 -9.17893165241588 -9.16169112812389 -12.4702925075184 -12.798612057079 -7.74543708454479 -5.90804618488659 -10.2440637935292 -2.49398368488659 -6.02023833881725 0.683443606983531 3.36591774333607 1.94329887736927 10.6790671955455
-3.63466165715998 -1.55880640203302 -5.42037103826349 -6.0853986566717 -0.515503866022282 -0.0580720728093915 -6.91568659002131 -6.53337000066584 -11.2031545465643 -10.0615186517889 -7.39650057012384 -4.3738221948797 -9.11910532171076 -2.20765398198908 -3.87802789861506 1.03488637750799 4.41437722986395 2.29717733209784 11.6648450071161
-4.90082602067427 -1.83341459794478 -5.50568632646041 -3.01844839616255 0.31417603926225 1.28528161482377 -6.34528593583541 -6.92124418778853 -10.4807897047563 -10.7478738264604 -5.34728102250533 -3.8362813429399 -7.64579634232955 -0.46997694535689 -4.47905401750045 1.75984521345659 4.97234101728959 3.0606913133101 12.2357282205061
-11.3625307603316 -6.61251359419389 -7.23800759748979 -7.60942559675737 -2.48903375105424 -1.14674859480424 -8.77764993147417 -8.2001486344771 -11.6508036179976 -7.86240487532182 -10.5567446275191 -5.56077676252885 -8.95911317305131 -1.29424386457963 -4.49805741743608 1.21044821305708 3.69437307877974 1.2322244123979 12.0292958693071
-12.0963142221624 -5.84294584447687 -6.29768446142023 -6.87953642064875 -1.96269491369074 -0.809307843988591 -8.18576696569269 -6.88775518590754 -11.1071632211859 -9.10568121129816 -7.89256361181086 -5.75843122655695 -9.72614553624933 -4.4861648386175 -5.38234975988215 0.96667405908758 3.07181665247137 1.12671777551824 11.1080391103571
-12.7875531630083 -7.28438505692915 -6.65001234574751 -8.39255842729048 -2.96598562760786 -2.04188093705611 -8.83829817338423 -7.22165808244185 -11.3850282148881 -8.84065184159712 -9.1179364637895 -7.19579634232954 -10.0225766615434 -2.77585348649458 -5.60674414201216 2.0864969773726 3.61372724012895 1.37546220259233 11.0252195878462
-14.2396891940724 -9.09736856113781 -8.53589662205089 -8.78474839817394 -3.87097009312023 -1.91283830295909 -9.53668817173351 -6.72341951023449 -11.3894255984913 -8.85033067356456 -9.91479142795909 -7.85278733860363 -10.0422042239796 -2.21661599766124 -5.40651353489269 1.5648399959911 3.91429487575184 0.861798919330944 10.4979159008373
-13.8399155703458 -9.4479134646329 -8.31619006070224 -8.85314494046298 -3.07988482388583 -2.36065417203036 -8.68839960965243 -7.22886591824618 -11.1370995608243 -7.23304301175204 -11.0330536929044 -6.62833147915927 -8.73927050503817 -1.294099148837 -4.70957308682528 2.87670582857999 4.22589463320645 1.06050175753507 9.88098973360929
-8.37348900708285 -8.81077729138461 -6.88772354992953 -6.92790375622836 -1.8932148066434 -0.578799828616056 -7.98762856396762 -6.64547692212192 -10.6770893183621 -9.96465264233676 -8.43510018261996 -4.9048229304227 -7.97969017895785 -1.08802948865024 -4.16847573193637 3.41153468218717 4.27787055102262 0.992348090085116 10.6127685460177
-8.78313953226263 -7.68313152139837 -7.66095096414739 -6.69489604776556 -2.33729488199407 -0.319083517247979 -7.83036357706243 -5.69384700601751 -10.452721899206 -7.69414836710149 -8.57847339456731 -5.75769168680364 -8.07235080545599 -0.94147998636419 -4.42630512064153 3.15740841085261 4.37341087514704 1.73586338216608 10.3704964464361
-3.14854108637029 -0.720106714422052 -0.545399301702325 -4.46429311578924 0.198750860040839 0.338939077203925 -7.20091687982733 -8.43129789179022 -11.5234686071222 -6.7923284704035 -8.57631742304022 -2.74003469293768 -8.38174497430975 -3.47426473444158 -3.05772649591619 0.791537648981269 4.61465204412287 2.44770181829279 11.6153801744634
0.242358077656139 -0.752057205546986 -2.6623011935841 -4.98736108433117 0.276717055927623 -1.25439370762218 -7.30263627659191 -9.09337724338878 -10.9758693088185 -6.313523422588 -10.2127276767384 -4.08640397678722 -8.04068673740734 -3.76318658481945 -2.31629480015148 1.09855924953114 5.77436434138905 5.1248196255077 15.1938141476024
-2.86423939791593 -6.99463337984952 -5.87745541659269 -8.37807339754972 -2.73540371981534 -3.38479298678311 -9.49178761568936 -11.3735873135653 -13.313904467496 -8.94661969271573 -10.2407996090976 -6.02743596163663 -10.6208178433505 -4.64129513827237 -4.07323712435636 0.548777875033291 4.43405180844394 4.30985289486972 12.6370437708768
-1.47726158662276 -3.82169632478194 -4.99318985505538 -7.15112022920088 -1.17177681489424 -2.39010910554366 -7.78362946076827 -7.95779327912764 -11.3140097097917 -9.13169006867842 -8.29606346650557 -5.11735062165694 -8.41434387727217 -3.75056366486983 -3.24440292878585 1.86513038115068 5.86090751127763 5.56046672300859 14.6127318902449
-2.64977245330811 -5.20102291107178 -4.88012294769287 -7.69464664459229 -1.54023723602295 -2.35944156646729 -8.54514675140381 -8.3526933670044 -11.7541101455688 -9.81214504241943 -8.10942821502686 -4.21620922088623 -8.32413082122803 -3.19853763580322 -2.2893388748169 2.57096309661865 6.3858024597168 5.8793851852417 16.146298122406
-2.7185321374373 -6.08489947752519 -5.40484767393632 -8.46846919493242 -1.99089580015703 -2.70416598753496 -8.64709239439531 -6.94073443846269 -10.7248168511824 -7.58399730162187 -7.23229937986894 -4.34057002501054 -8.61728244261308 -4.67705111937089 -3.14485125975175 1.66021389527754 5.25442547364668 4.61056656403975 14.6108660177751
-4.56129911596125 -7.29875257665461 -5.30658987218683 -6.91114118749445 -1.73328664953058 -1.81373289281672 -7.19225576574152 -3.95410421544855 -8.92026022130793 -6.23501661474054 -8.31973722631281 -4.49420812780207 -6.90955045873469 -3.76681593114679 -2.0864951914007 3.23772165125067 6.71424218958074 5.69560262506658 15.4735412294214
-4.14955549240112 -7.95650510787964 -5.4012454032898 -7.86552076339722 -1.84560422897339 -2.86650304794312 -9.33360319137573 -7.50748853683472 -11.7171290397644 -9.57010297775269 -8.56336431503296 -4.49317388534546 -7.93438367843628 -4.18351392745972 -2.9897349357605 1.20445222854614 5.82898683547974 4.21851797103882 13.7286478996277
-3.887115019018 -7.2318530256098 -5.36580802744085 -7.82113982980902 -1.61828376596624 -3.35502006357367 -9.22614623850042 -7.12646056955511 -11.6295352155512 -9.61329414194281 -8.01802779977972 -3.75226356332952 -7.53419448679144 -3.61370994394476 -2.30809737985784 1.88421295339411 5.83000229055231 3.70099876577204 13.415673715418
-4.62625900615345 -4.86809555400502 -4.75094620097767 -6.7609635959972 -1.32833877910267 -2.66197220195424 -9.20325867046009 -10.4196511875499 -12.751302875172 -10.0309392582286 -8.14578262675892 -4.36371628154408 -8.35361305583607 -4.5161077152599 -2.79980865825306 0.828063808787952 5.76021751057018 4.70539268146862 13.9091113437306
-3.82121593301946 -7.00786525552923 -5.77258998697454 -9.41581851785833 -2.40611583536321 -4.09363490884954 -10.9065316373652 -10.1246751004999 -12.7743790799921 -9.18398982828313 -7.7541726285761 -4.45661479776556 -7.84144527261907 -4.13660747354681 -2.43441325967962 2.38559597188776 6.09995907003229 5.06673019582575 14.4611365144903
-3.98643718199297 -8.11996875242754 -5.3584979577498 -8.96937022642656 -2.53498111204668 -5.55188212828203 -9.89998660521074 -9.74639735655351 -11.6282561822371 -7.85019526915117 -6.52626452879472 -4.18244777159257 -8.44140468077226 -3.13506160215898 -1.98536525206132 2.55752720399336 5.52799477143721 6.89098896546797 14.4686123327775
-4.10211395783858 -5.29677986665206 -6.13363289399581 -8.58764481111006 -1.72448944611983 -4.67286896272139 -8.97305321259932 -7.6595175222917 -10.5444319204851 -7.0655348257585 -9.17992806001143 -5.00795769257979 -7.88311409516768 -3.1330339865251 -1.23709702058272 4.26648307280107 6.95110393003984 7.85855842070146 14.8634450478987
-3.46227363239635 -6.55009368549694 -6.10657027851451 -9.18489173542369 -2.28632453571666 -4.70163634907115 -9.05414680134166 -7.11866859089244 -11.0304861415516 -7.62430862079967 -9.59570029865612 -4.70091727863658 -8.00115111957897 -4.78197005878795 -1.55870917927135 2.82021805156361 6.41752430308949 7.79609485973011 15.3830904613842
-3.23947460001165 -5.89316875284368 -4.88780338113958 -7.53710109537298 -1.49232608621771 -3.02819186990911 -7.77104884927923 -5.8323205167597 -9.32245189493353 -6.19129878824407 -5.52546436136419 -4.18970424478704 -8.23349887674505 -3.81582004373724 -1.686795538122 1.42089145833796 5.93565719777888 5.88638084585017 13.3624016588384
-0.837848897413775 -6.74342941804366 -3.55056976838545 -6.81888603730635 -0.621025319532915 -5.01042580171065 -8.25106071992354 -7.21538757844405 -10.4623224691911 -7.0044996695085 -9.81560921235518 -4.94446014924483 -7.7908880667253 -1.65164780183272 0.0506837411360301 2.94223571257158 5.77003550962968 7.44683814482255 17.7739100499587
-2.15017075972123 -6.03108735518022 -5.65990777449174 -7.57688279585405 -1.88563867048784 -4.98962922529741 -8.18274255232377 -6.99208398298784 -10.673604445024 -7.21931214766069 -9.33516450361772 -5.17609162764116 -6.85144944624467 -1.28773255781694 -0.45549912886186 3.53977541490035 5.90722136064009 6.93958048387007 17.4510103897615
-0.388314073736016 -4.23907548731023 -3.99510080164129 -6.79216653650457 -0.375466173345391 -5.22719461267645 -8.0194576436823 -6.55553895776922 -10.5503109151667 -7.88714868372137 -8.14819032495672 -4.26355249231512 -8.1962440664118 -3.18756181543523 -0.374552553350274 3.27630251104182 5.63846128637141 6.94014661962336 15.9204282110388
-1.21222445748069 -6.13895175240257 -4.15374896309593 -7.27229449532249 -1.18170878670432 -4.95603320381858 -8.50756785652854 -7.31576297066428 -10.8096499182961 -7.91170260689475 -7.4000735022805 -4.09003207466819 -7.31379458687522 -3.60780474922874 -0.0967936255715109 3.90878346183083 6.22058632590554 8.32384159781716 17.0591056606986
-0.517429429834539 -5.30414779836481 -4.86960609609431 -7.15476616079157 -1.4420224016363 -5.03222854787653 -7.79358299428766 -5.94871528798884 -9.89232643300837 -7.74842842275446 -7.97720916921442 -4.3149300401861 -8.02920921499079 -3.72463997060602 -1.03987701589411 2.28511230295355 5.38857738321478 7.25524513071234 16.0037671739405
-2.6488451090726 -6.4152082529935 -4.66365376385776 -6.71929493817416 -1.22789898785678 -3.63507405194369 -7.78832188519565 -6.33437863263217 -10.6995653239163 -9.49185505780307 -8.27224484356967 -5.22164669903842 -8.78649655255404 -4.12813702496615 -2.63448086651889 1.09662875262174 4.1090427311984 5.37194117632779 15.9351540478793
-1.44910583496094 -4.10559425354004 -4.53522644042969 -6.3904167175293 -0.614757156372072 -3.09539947509766 -7.39556083679199 -4.80808982849121 -10.0247055053711 -8.61254463195801 -9.08528099060059 -4.24793586730957 -8.18116722106934 -2.83711585998535 -1.92128524780274 2.76784934997558 5.28293647766113 6.08464088439941 17.0720852851868
-2.55084340355613 -5.05042760155418 -4.57391278527 -7.02256886742332 -1.05727116844871 -2.81573598168113 -7.65421025536277 -5.39588658592918 -10.2065631606362 -8.93154637596824 -8.1050178267739 -4.36493985436179 -7.84577481529929 -2.61754910729148 -0.512646839835426 4.47343905188821 6.08650858618996 7.67601568915627 17.4228556893089
-2.33205677379261 -5.37477184642445 -5.65751339305531 -8.29545856822621 -1.32303310741078 -4.93557239879261 -8.94284893382679 -8.86328197826039 -11.1607139240612 -6.80418278087269 -8.05218197215687 -4.95957447398792 -8.91540409434925 -3.3905742298473 -1.97166324962269 3.80187724720348 6.34975360523571 5.25051044117321 15.7602650989186
-3.34306947534735 -6.94020311182195 -4.56698076074774 -7.74719659631903 -1.10550729578192 -3.89806787317449 -8.27861253565008 -6.0684608632868 -9.60858194177801 -6.80491487329656 -8.02118150537664 -3.60789148157293 -7.61253015344793 -2.49804536646063 -0.743940752202814 2.38003500158137 6.13476045781916 5.9997993295843 13.1648178880865
-1.0942570773038 -4.66184397610751 -4.93946810635654 -7.74218150052157 -1.37200327786532 -3.09769602688876 -9.33744212063876 -9.11163302334872 -11.5190312472257 -6.99938555630771 -9.57572718533603 -4.11605616482822 -8.88799448880282 -4.64955874356357 -1.80500002774325 1.92042759982022 5.30441598025235 4.93076256838712 12.8031356724826
-3.44809706427834 -5.95393736579202 -5.38242705085061 -7.65117628791116 -1.82480795600198 -3.42547400214455 -8.93846495368264 -7.45408041693948 -11.3636873505332 -8.96054251410744 -8.78864462592385 -5.59517653205178 -9.14546759345315 -5.7025125763633 -2.55449087836526 1.42224900505759 4.64180199883201 4.04821793816306 12.7588540770791
-3.12162266644565 -6.5872484293851 -6.28283940228549 -8.9980035868558 -3.06079922589389 -5.64679776105014 -10.5082346049222 -9.42163525494662 -13.2035070506009 -10.7401662913236 -9.26956425580111 -4.97667752179233 -9.06485806378451 -4.14474545392123 -1.65001736554233 2.68100298968228 5.79062594500455 5.59713877764615 12.8547381314364
-2.04490475221114 -6.5865574316545 -7.76692204041915 -11.1588573889299 -4.29436497254805 -6.41693501038985 -13.1796551184221 -12.7618446783586 -15.8569927649065 -11.7794685797258 -11.8769360022111 -6.88208775086837 -9.68034939332442 -5.32984737916426 -3.40600018067794 0.545753435655072 4.42127318815751 2.64870257811113 12.8774370713667
-2.1186693798412 -7.30802713740956 -4.92439257014881 -9.50898920405995 -2.36021028865467 -5.10156618465077 -10.9721449505199 -10.4000109325756 -13.4213904034008 -10.4415587078441 -9.09581743587147 -5.38329111446034 -9.82002436030995 -5.9208983074535 -2.69750009883534 0.233131538737904 5.78377736698497 4.53362668644298 14.256433616985
-7.06459628018466 -14.2551842776212 -10.5835686770352 -16.0231133547696 -8.35472117337314 -14.6888352480802 -14.2917557803067 -12.0466919985684 -12.7886811343106 -8.02223406704989 -12.3021889773282 -6.99348078641025 -8.35330210599032 -3.39547549161044 -1.45925150784579 1.34001912203702 2.82538403597745 6.65167893496427 16.8170780095187
-7.01576168753884 -9.42756588675759 -9.91743023612283 -13.8453305504539 -6.92497189261697 -9.03750164725564 -13.5114987633445 -13.2610486290672 -13.7646230004051 -9.56343586661599 -14.1686909935691 -9.02953083731911 -11.9101346276023 -9.59242375113747 -4.55161793448708 -2.9608681938865 0.00482241890647117 3.1080958106301 13.2447530486367
-7.74925390590321 -13.9352623592724 -10.6569172512401 -15.911374724995 -8.07677809108387 -13.0495468746532 -15.6881081234325 -12.4227902065624 -16.0766541134227 -12.2595745693554 -14.9499832760204 -9.73142401088368 -13.4580742489208 -9.071437514912 -5.72277990687977 -2.86533132899891 -0.469813979755749 2.61137040745128 12.5962394107472
-5.10539090416648 -12.2381480910561 -10.3217834212563 -15.0479968764565 -7.64055669090964 -11.6754688002846 -16.3847011306069 -16.7065623976968 -18.5368541457436 -16.4823116042397 -12.1187366225503 -9.13163792870261 -11.5984634139321 -10.2829879500649 -4.01581227562644 -1.63165318749168 0.138606669686059 3.55493986823342 13.2090922615745
-6.61428683887829 -15.2033695567738 -11.0047726024281 -14.0061878551136 -6.99076503406872 -9.99171870838512 -14.2260937083851 -11.5799068797718 -14.6395992625843 -10.5777649272572 -14.1421093333851 -8.30564540516247 -12.4850639690052 -12.0618423808705 -4.05538982044567 -2.85977595936168 0.690110744129527 3.85974365581166 13.1015172611583
-3.96740330782804 -2.57083119479093 -5.52452076998624 -4.26029004183683 2.79241763028232 2.85136614712802 -4.30246914950284 -4.81999386874112 -7.15678776827725 -5.25386609164151 -0.949317828091708 -5.09616078463468 -4.62045277682218 0.736972912875089 0.748155697909269 1.48568735989657 7.34865008267489 8.79988299283114 12.4399162379178
-4.72110991911455 -9.16281371550127 -9.08096175627275 -5.90741210417314 1.31016678376631 1.5246958212419 -6.0959039254622 -6.05989509062334 -8.55216651396318 -5.09905868010087 -2.73051886992021 -7.40125899748369 -6.20119719938798 -1.05047660307451 -1.14584403471513 -0.484364084763961 5.63195461793379 6.50501293702559 12.2765216307207
-5.59998008554632 -1.76532432382757 -5.41192886179144 0.913749009912664 -3.20765945261175 0.95101860219782 -5.70317146127874 -2.54751655405218 -7.70947143381292 -4.0158374006098 -3.62316390817816 -9.8955866987055 -7.67570373361761 -2.89085075205023 -1.49976226633245 0.298848420923406 5.30929306203669 4.29955223256891 16.5660507982427
-5.5040153763511 -3.23288386084817 -6.68104593970559 -0.512255122444845 -4.48609965064309 1.16662747643211 -6.47937433936379 -6.0705093643882 -10.2443985245445 -9.05981295325539 -5.50819056250832 -10.2694095871665 -7.82485430457375 -2.62757151343606 -3.68951266028664 -1.97856180884621 3.55367429039695 4.2706714370034 15.6722176768563
-5.80842430808327 -2.10068352439187 -6.88029129721902 -0.556185080788353 -3.74510796286843 1.12223403237083 -5.1070445320823 -2.89344246604226 -7.66694481589577 -6.44414170005105 -4.19237358786843 -8.47993500449441 -8.21788628318093 -2.12514717795632 -3.88014824607156 -1.96582443930886 3.39605872414329 4.18804709694602 16.6838711955331
-4.58544565547596 -1.42574907649647 -7.02834154475819 -0.364853156696665 -3.78526140559803 1.32328199039806 -4.5533316265453 -0.987291587482797 -6.84002519954334 -5.13079668391834 -3.58619905818592 -7.62243105281483 -8.82444788325916 -2.42856623042713 -4.14958025325428 -1.81726862300526 2.58917592655529 4.62920831333507 15.6338145602833
-2.64560491388494 0.818281347101387 -3.61995870416814 1.83137529546564 -2.48786527460272 1.57452409917658 -4.60368902033025 -1.86661893671209 -7.63910466974432 -7.34683400934393 -5.8812273198908 -10.3012636358088 -8.28395826166326 -3.60059530084783 -2.9782617742365 -1.38934499567205 3.46001737768 3.43886488134211 14.0991803949529
-2.41373420195146 0.536926503614946 -4.34211898283525 1.28874039216475 -2.76050162748857 0.971756215529009 -5.0068357034163 -1.77166724638505 -5.87241721586748 -1.91918731169267 -1.66949058012529 -7.51736617521806 -6.98101783232255 -3.09502387480302 -1.98283935026689 -0.599496607346968 4.10566353364424 3.70005917115645 13.2783005194231
-4.21943114887585 -1.51833747516979 -6.37099860798229 -0.055654751170767 -2.79320739399303 2.4077050815929 -4.31753181110729 -1.81071303974499 -6.91259788166393 -4.7739069331776 -1.7758543361317 -6.99966834675182 -6.08975814472545 -2.01323341022838 -1.6550047267567 -3.53437064777721 3.10027767528187 2.47935272563587 12.1551129948009
-3.25095285935835 -2.59656061692671 -6.92226709886031 -1.50224794908003 -4.45418276353316 0.987046103043991 -5.64372171922163 -2.80873980088667 -7.87402452989058 -5.61581720872359 -3.57210840745406 -8.90580858750777 -7.18666948838667 -3.17089952989058 -4.21909060044722 -3.70339693589644 2.8280762238936 0.221180777116256 11.9163831277327
-3.85029024644331 -3.01988787217574 -7.74853319688277 -1.72562403245406 -4.57295031114058 1.54348187880083 -4.69604296250777 -1.94702333970503 -6.56098169846968 -4.79051394029097 -2.5909537748857 -7.44973749680953 -6.89218134446578 -2.76410097642378 -4.12047380967574 -3.22432894273238 2.56681828932329 0.0785675569014117 11.2541618867354
-4.14479578191584 -3.54394853765314 -7.68129671270197 -2.38758791143244 -3.67822778875178 2.17628919428045 -3.78583849126642 -1.31586778814142 -6.44323671514338 -4.81161058599299 -2.23311746770685 -6.72234666997736 -8.21420801336115 -3.83764589483088 -3.10535753423517 -2.73459375554865 3.94940339868719 3.02198182886297 12.9650822812861
-5.22412610487504 -4.77463841871782 -9.01045728163286 -3.17771268324418 -4.06153607801958 1.68004107041792 -3.86855435804887 -0.6234562440352 -5.85363126234575 -4.29371953444047 -2.8434097810225 -7.00881886915727 -8.05032659010454 -2.1333382173018 -3.64987492994829 -4.62994885878129 2.32417749925093 2.36259722276167 11.4791772322221
-4.55796285109086 -3.92992444471879 -9.18140263990922 -2.67676206068559 -2.98529859022661 1.6658187346025 -4.79441876844926 -2.03570599989457 -7.10984082655473 -5.34767575697465 -2.47577329115434 -7.368389563127 -6.58384938673539 -1.86121030287309 -2.59330602125688 -2.82713361219926 3.24903063340621 2.59850267930464 12.6478910879655
-2.91576073386452 -2.84180710532448 -8.98852989890359 -3.23980591513894 -3.27659867026589 1.65074279091575 -4.69346497275613 -1.65010712363503 -7.59389946677468 -5.65175125815652 -3.56626389243386 -9.0480601570823 -6.48888657309792 -1.41177628257058 -1.55019448020241 -0.472634055397727 4.90364959023216 3.74673011086204 14.1232049681924
-3.65076650272716 -4.31754888187755 -9.03394712101329 -4.0666447986256 -2.915893684734 2.03405557979237 -4.29919828068126 -1.32598127018322 -6.90418637882579 -4.96337712894787 -3.14725507389415 -8.81820500980724 -6.73425496708263 -0.740875374187123 -2.11032308231701 -0.500154625285756 5.06300436366688 3.46846186030995 14.2131646763195
-4.20662042444403 -5.07925149744207 -9.85057184045965 -4.8572132283991 -3.72696039026434 1.61205175573176 -6.74897500818426 -4.45629617517645 -8.59639283960516 -6.45382234399969 -3.04780885523016 -7.30907365625555 -8.06641504114324 -2.43921205347235 -3.71612474268133 -1.69282266443426 3.59142282659357 2.2404258554632 12.5440719431097
-3.76840854991566 -3.82433964122425 -8.47598530162464 -2.86892200816761 -2.45919491160999 2.63655971180309 -4.90562702525746 -3.47381855357777 -7.85686184276234 -5.95590092052113 -3.46696354259144 -9.1495959888805 -6.10473133433949 -0.754334224354135 -1.42333866466175 0.134078251231802 5.93955730091442 5.25297855030407 14.8991229404103
-4.10813088850541 -4.74970765547319 -8.72043557600541 -2.92943520979448 -3.86108346418901 2.17273001237349 -5.43578477339311 -3.95960183577104 -8.76992173628373 -6.84221787886186 -4.00817246870561 -9.52539773420854 -6.39701028303666 -1.50193353132768 -1.59003205732866 0.175379319624469 6.29603724046187 4.21439413590865 14.8536687330766
-5.83480479500511 -8.05706622383811 -11.181511185386 -7.7730601050637 -6.14603068611839 -2.51660945198753 -10.4497969367287 -9.66839244148948 -11.4951670386574 -10.065695069053 -4.83641841194846 -6.14949252388694 -6.63394572518089 -2.48979022286155 -2.60912349007346 -3.35079982063987 3.45361588217995 4.50802204825661 14.4654052040794
-7.4332780231129 -7.13306897770275 -9.14482205997814 -10.7519654620777 -4.8808049548756 -3.49082082401623 -11.5113076556813 -11.539135872234 -13.2608136523854 -11.9188603747975 -6.91147321354259 -9.72212880741466 -8.01113790165294 -1.35830014835705 -0.927700935710561 1.72665125239979 5.46141439784657 6.54469686854969 12.0788360248912
-8.38955510746349 -7.94087232242931 -9.58191121708263 -12.1309052814137 -5.67500318180431 -4.96378148685802 -12.8169175494801 -13.191414009441 -15.095825325359 -13.5988885272633 -7.98650945316662 -10.1197453845631 -8.38577855717052 -1.31178105961193 -2.14943517338146 1.2388971935619 4.65723883021962 5.07464205134999 10.9091833721508
-8.0054256439209 -7.43405075073242 -8.88559646606445 -11.8332912445068 -5.99423713684082 -5.77099533081055 -13.4152252197266 -14.2143547058105 -16.3293678283691 -14.6985542297363 -9.55092735290527 -11.8879386901855 -9.37540168762207 -2.98989601135254 -3.89977378845215 1.25045852661133 3.93119411468506 5.58161811828613 11.1457136154175
-6.61799933693626 -6.01585509560325 -7.31168296120384 -8.69028594277122 -4.36668517372825 -2.89243247292259 -11.0624191977761 -10.8807213523171 -13.8455231406472 -12.8301117636941 -7.66658141396262 -10.390284798362 -7.77600600502708 -0.764880440451883 -2.26966597817161 2.35293839194558 5.26237080313943 6.18365261771462 12.3507964394309
-8.63234389045022 -9.25393545844338 -7.92071020819924 -12.3850160858848 -4.7886453888633 -8.50197088935159 -13.0922094605186 -12.2629324219444 -14.2890402100303 -10.993761660836 -7.31996405341409 -9.6472002289512 -4.88816321112893 0.565263149955054 1.0738919951699 6.20278012535789 8.42159688256003 8.32735478661277 13.2191923835061
-5.99722380204634 -7.31459898515181 -7.20205778642134 -13.0292024092241 -5.07434172196822 -9.56191534562544 -14.6293839888139 -16.9115838484331 -16.6065911726518 -12.4391869978471 -8.07203573747115 -7.86802000565962 -6.64368338151412 -0.600001283125444 -1.62005133195357 2.58486085371538 4.79869084791704 5.25486951307817 10.5429268403487
-6.62524155703458 -7.73562554446134 -6.58531312075528 -11.8543007763949 -4.29512337771329 -6.99195031252774 -13.0446999463168 -15.5739891919223 -15.0660241040316 -13.1346276196566 -7.49660042849454 -7.62926034060391 -5.71102265444669 1.07106848630038 -0.401519099148835 2.35060950192538 6.6687371340665 6.20635577115146 12.7072288599881
-5.51018636876887 -7.61045568639582 -7.02575224096125 -12.6194106882269 -4.91725843602961 -9.50128668004816 -13.9478847330267 -15.5635082071478 -14.7516452615911 -11.4629794901068 -6.90099065954035 -4.63406294042414 -3.39186781102961 2.89056855982 0.742852037603203 2.46449357813055 8.1769397908991 8.42364866083318 14.5973170453852
-8.13708017522638 -11.024611455744 -7.47115419561213 -11.7866067712957 -4.24813936406916 -7.4938344782049 -13.3315210169012 -13.7565126245672 -14.3568010156805 -9.43251321965998 -7.59912775213068 -6.10236261541193 -5.49545190984552 1.11335088556463 0.112568872625179 2.91030980890448 7.69447709863836 7.71351816003973 13.823955076391
-7.27924592278221 -10.7088208892129 -7.86853463433006 -13.2219854094765 -5.1983304717324 -9.11294038079002 -12.7705636718056 -15.0539327361367 -14.6336103179238 -11.0099569060586 -6.86536271355369 -5.27654320976951 -6.60038621208885 0.103652407906271 -0.333645413138651 3.302210261605 7.15299170233986 7.503945758126 15.193020512841
-7.2427527514371 -9.80552359494296 -7.11940070065585 -11.4111411181363 -4.64074202450839 -6.31815977963534 -12.9108111468228 -13.5290438738736 -14.9226862994107 -11.6756159869107 -7.44208212765781 -5.85932799252597 -5.2725493517789 0.838593760403718 0.35505417910489 2.09554986086759 6.70013646212491 8.83753136721524 14.2622864636508
-7.27883707393299 -10.7278059612621 -7.20726000178944 -10.0643194805492 -4.1013239513744 -4.71830736507069 -11.4241274486889 -10.4435824047435 -13.1438292156566 -9.68189989436756 -7.38460909236561 -7.30368028987538 -6.77603899348866 0.110880028117787 -0.762985099445689 1.83015073429454 6.15764726292003 7.23091519962658 12.4700814593922
-6.10629729357633 -7.44602660265836 -6.17386130419644 -9.73708418932828 -2.93574408617886 -5.47305754748258 -10.7969062718478 -11.3849780949679 -12.7249763402072 -8.87999610033902 -4.91715506640347 -2.65266493884 -6.44165495959195 0.890494546023284 -0.747097769650544 3.35405369671908 6.83340664776889 7.08212300213901 11.8797747698697
-6.95792689756914 -9.72986331419511 -7.07125773863359 -9.36315074400468 -3.27371707396074 -4.67269816832109 -11.3163005395369 -11.4361011071639 -12.3277885003523 -8.96318355040117 -3.91883578733965 -1.85805240110918 -5.7901011987166 0.862280698256058 -0.727135805650192 2.66481480164961 6.46567234559492 6.47409805818037 12.7308219389482
-8.58405614332719 -10.9927399201827 -7.54124570326372 -9.39031720594926 -3.43970227675004 -4.1111385865645 -9.42026830153032 -9.49026799635454 -10.9333717866377 -7.60188031630083 -3.4583008332686 -3.58162808851762 -4.56626630262895 2.54637407823042 0.0792300657792531 4.78035997910933 7.35308813615279 8.92299913926558 12.9111382917924
-7.44285717010498 -8.98996486663818 -8.36705341339111 -9.90989246368408 -3.7444299697876 -5.03934230804443 -9.86284580230713 -10.4925989151001 -10.9249624252319 -7.03659954071045 -2.86438121795654 -1.68426456451416 -4.52647724151611 2.36667881011963 -0.502734565734862 4.6045166015625 6.68884525299072 9.00430164337158 13.5083333015442
-5.2216474793174 -8.99483893134377 -6.24408362128518 -8.76466200568459 -2.31836722113869 -3.58339712836526 -10.199718692086 -12.8056814453819 -12.6861383698203 -10.8313028595664 -4.93549940802834 -3.11565230109475 -5.9349272034385 1.18678643486717 -0.609932162544943 2.75538422844627 5.80212952873924 6.84456803581931 12.4289558150552
-3.92960681048307 -6.403468504819 -5.66708506670865 -6.87740649310025 -1.31342448321256 -2.80385150042447 -9.70810069170865 -10.7831624898044 -10.1509450825778 -9.89765299883756 -3.86376322832974 -2.43973292437467 -5.51144351092252 1.42447338971225 1.33888874920932 4.10234986218539 8.32193909558383 9.46746788891879 15.0376368609342
-2.45109888423573 -2.86546274531971 -3.80574938167225 -6.40395685542714 -0.263255561481824 -1.6902041088451 -8.3879694591869 -10.6555857311596 -11.4705919872631 -8.73393198360096 -3.70197244990956 -1.75009867061268 -3.86355158198964 2.51657537113536 3.00505880009044 4.00969651829113 9.06516793857921 8.75706628452648 13.5863571513783
-1.79993248852816 -3.5174350825223 -4.65949822339145 -5.35033608349887 -0.674648293581875 -1.07278633984652 -8.89643669995395 -10.483781823245 -12.2843513575467 -11.4594574061307 -5.63109017285434 -3.25210190686312 -5.37995339306918 1.16597174731168 1.87590407458219 2.40298842516813 7.71196841326627 8.77015017596158 13.8267593297091
-1.2838904467496 -2.41902609738437 -2.68306227597323 -5.92606612118808 -0.0942141619595631 -1.63983031186191 -9.49551459225741 -11.3352458086881 -12.9538085070523 -11.4270064440641 -5.63377257260409 -3.9997336474332 -5.73714705380527 0.216689387234773 1.94358567324552 3.26935700503262 7.64253453341397 9.06129101839932 15.1517086419192
-2.63630528016524 -4.62566799684004 -3.03240246339278 -6.2300762610002 -0.556971021132036 -2.9404091314836 -10.1247887091203 -12.3496155218645 -13.6654648260637 -13.4099029974504 -7.45960850282149 -4.92082256837325 -4.46972698731856 1.55329852537675 2.50449138121171 4.73161941008134 9.34311156706377 9.82690005735918 15.5820558591322
-2.27718064568259 -4.06779954216697 -5.84145066521384 -6.88091943047263 -1.60930726311424 -3.28396699211814 -10.385348293998 -11.4209050872109 -13.8841333129189 -13.0011987426064 -6.67821786186912 -3.58280465386131 -6.34615227959373 0.10018255927346 1.8095007202842 4.19092180945657 7.70891573645852 8.99946215369485 13.8202052376487
-2.21627448688854 -2.62069724689831 -4.510362850536 -7.21182464252819 -1.4172403682362 -3.31038879047741 -10.1870901454579 -13.4190142024647 -12.8547460902821 -10.3111193050038 -4.9226000178944 -2.06035827289928 -5.43489669453014 1.12528396953236 1.54213692058216 2.66955925334583 8.30647446025501 8.48267628062855 14.4804866443981
-4.5433612650091 -3.28177793676203 -4.58365400487726 -5.71555288488215 0.142042558843439 0.288372438604181 -7.31456144506281 -6.87818487340754 -8.71469457799738 -5.05169828588312 -1.37549169713801 -0.145707685297186 -4.01754720861262 1.60817758386785 2.74185602014715 4.07144204919988 9.69606344049627 10.3013881856745 14.6727194005793
-6.37766812931408 -8.07216046940197 -7.83219121586193 -7.80364774357189 -2.54802487980236 -1.62666677128185 -7.92673467289318 -6.58987592350353 -10.0971753467213 -7.05335401188244 -4.47297261844982 -2.92164586674084 -5.69853376041759 0.775573981891977 0.456682456623422 3.04080892909657 7.42476774562489 6.87391497005116 13.2383096348156
-4.54308042526245 -5.1501971244812 -6.20530614852905 -6.43879804611206 -1.25010786056519 -0.873885250091554 -7.18762502670288 -5.58317670822144 -9.6425124168396 -7.25395307540894 -3.32750043869019 -2.35090742111206 -5.4176760673523 1.09072389602661 0.755682849884032 4.7668360710144 8.35727586746216 7.49062433242798 13.6177395820618
-4.70394231622869 -6.1090707952326 -6.76963140314276 -7.57972432916815 -2.25269605463201 -1.97891904657537 -8.7233400518244 -9.11222936456854 -11.8225126439875 -9.81656553095037 -5.46536351984198 -3.0058107549494 -6.18620588129217 0.996485692804509 0.260552388971501 4.68243024999445 6.8914174860174 6.75821779424494 12.7576064890081
-3.75687978917902 -6.44902036840265 -7.03220365697687 -8.59339521581476 -2.7155895059759 -3.17729185277765 -10.175092679804 -10.0482787912542 -12.0436897104437 -8.29493902379816 -4.09684560949152 -3.35079191381281 -6.30669592077082 0.552646654302425 -0.247783643549138 3.70594598596746 7.05202104395086 6.6177320653742 11.8595705205744
-3.35326015299017 -6.36363994424993 -6.30895435159857 -6.99433147257025 -1.8745194608515 -1.64193927591497 -8.66758548563177 -7.64493190591985 -11.0777913266962 -8.57495700662786 -4.65575420206243 -3.15678035562689 -6.38321887796575 -0.624538534337823 -0.325210683996026 3.74472797567194 6.91068065816706 6.29144180471247 11.8456267183477
-4.01159538789229 -7.31116928620772 -7.57154907746748 -7.7395712332292 -2.50523628755049 -2.5149847464128 -9.69558968110518 -9.53969254060225 -12.3747412161394 -10.05333962007 -4.89060844941573 -3.94946922822432 -7.58681358857588 -1.10549225373702 -1.21874680085616 1.89461455778642 5.50824866728349 4.87224898771806 12.0509737534957
-4.53931903839111 -7.69520092010498 -7.07421207427979 -7.67898464202881 -2.48915004730225 -4.33060169219971 -8.99250507354736 -10.1999444961548 -10.0562696456909 -6.3222074508667 -2.67806339263916 -2.65626430511475 -5.64191341400146 0.664456367492676 0.947264671325684 3.97351741790771 7.27235126495361 7.03788948059082 10.9444217681885
-3.87348860827359 -7.05848425951871 -4.40853232470426 -8.26982421008023 -1.35908812609586 -4.42368430224332 -8.88420027819547 -9.27591628161344 -9.60415381518277 -5.71430319872769 -1.8164646061984 -1.39851302233609 -3.74114150134 4.44845372113314 1.75610810193148 4.93593865307895 6.87591629895297 7.36793499859897 11.4401782122525
-4.36079634753141 -8.2405799779025 -5.69737090197476 -10.675968542966 -3.42749632922086 -7.68067206469449 -11.7637599858371 -13.1403011235324 -12.8444713505832 -9.99283064928922 -4.40260924425992 -2.09150351611051 -4.53986777392301 3.61027871045199 -0.348804846676913 3.12092934521762 5.54195271405307 6.8827224818143 10.4972063151273
-4.4327221436934 -6.88663297133012 -4.84686093763872 -7.72884374098344 -1.2595272584395 -4.45575337843461 -7.07008939222856 -4.82808309034868 -7.80488210157915 -4.51411443190141 -1.68630032972856 -1.4623909516768 -5.10127072767778 1.3174933867021 0.260684915022416 2.40720552964644 5.72659868760542 7.41257853074507 9.49437040849165
-6.52240037051114 -7.42881249514493 -7.24367760744962 -10.1532597455111 -3.22097252932462 -6.43697976199064 -11.7877907666293 -11.6147808941928 -11.9066243084994 -9.56264351931485 -4.37900971499356 -4.13663910952481 -5.4165863904086 1.70813704403964 0.286578663912685 2.8990702715787 6.80146933468905 7.01577330502597 10.2314915743741
-7.20015179894187 -5.4363769271157 -6.91126668236472 -9.64832532189109 -2.74300420067527 -6.36042058251121 -11.3917583205483 -11.5993827559731 -13.3316920974038 -9.72379338524558 -5.91081845543601 -3.57171284935691 -5.52713238976218 1.00806200721047 1.34258043982766 3.25578940131448 7.75647509314797 8.08637583472512 10.5177189133384
-9.04830519936301 -7.63753478310325 -7.06294028542258 -11.0002724387429 -4.12063185951926 -7.48983161232688 -12.5020577170632 -13.1358982779763 -13.3874584891579 -9.35546653053977 -5.09569136879661 -4.60624282143333 -6.67143599770286 0.163841559670189 0.430931403420189 2.03297646262429 5.97839291312478 6.50122578360818 10.5236218712547
-5.1379394271157 -4.96434590599754 -7.53136441490867 -10.5176639296792 -3.57099721214988 -7.47896382591941 -13.0473727919839 -12.5243110396645 -11.8026103713296 -8.84972760460593 -4.1856631972573 -4.44814107201316 -5.96146962425926 0.731010463021018 0.233415629646995 2.92640116431496 7.3235559723594 6.66530707099221 11.324600722573
-5.87548509077592 -5.3923002763228 -8.29861703352495 -9.74228921370073 -3.4401346726851 -6.48588242964311 -11.8774153275923 -13.7967268510298 -13.8128439469771 -11.7681585832076 -6.38300004438921 -4.65386643843217 -6.28398385481401 0.746728272871536 0.752894731001419 3.10372671647505 6.55544123216109 7.59197935624556 10.5115340666337
-4.64256605668501 -8.29113707108931 -10.8719304518266 -7.64628157182173 -3.88065847917036 -5.36084112687544 -12.0510438398881 -10.7061685041948 -9.8706448988481 -10.3339742140336 -4.9809735731645 -4.49578222794966 -5.54953703446822 1.30036225752397 -0.0773690657182158 1.995710997148 6.63573422865434 7.10714784102007 10.1979776902632
-4.86815629438921 -2.99347291426225 -7.28926835493608 -3.2343958421187 -0.667291502519088 -1.36994729475542 -8.23578248457475 -8.71558747725053 -10.9458464189009 -9.66255555586381 -4.57462678389116 -2.2448710008101 -4.79619775251909 0.766838212446732 2.74950041337447 3.75488676591353 8.47446836991744 7.75678934617476 12.1297007994218
-3.94203546697443 -5.42653253728693 -9.44469812566584 -4.86287859136408 -2.28857210332697 -1.25435236150568 -9.23230150396174 -9.19671610051935 -11.324102193659 -11.2869546716863 -5.54664591008967 -4.54892137700861 -7.45902803594416 -0.549676687067205 0.106937616521662 1.81727430170233 6.59673330133612 6.74047681635076 11.6586959058588
-2.71586804823442 -4.02493672804399 -9.40085416273637 -6.33706098036333 -3.58560948805376 -4.8218880219893 -11.658538870378 -13.7698059602217 -12.7660561128096 -15.0616074128584 -9.65743642286821 -6.09472470716997 -7.73357587294145 -1.58735661940141 -0.849910788102584 2.1436824278398 6.50295061631636 6.64088148637251 11.2334775404497
-6.93341292467984 -8.12200583544644 -14.1034034642306 -12.1043285283175 -6.29595221606168 -8.7581581029025 -15.377363577756 -15.8910850438205 -15.369234457883 -15.3658470067111 -8.97883643237027 -5.01852454272183 -7.67479743090543 -0.883692160519686 -2.09207762804898 1.23057137402621 5.45369683178988 4.40055333050815 10.9688659754666
-6.21414381374012 -6.79476362575184 -12.4074669491161 -9.90384298671376 -4.97326094020497 -6.64524465907704 -12.9315662990917 -14.8149014126171 -14.7092953335155 -14.1513233791698 -8.25701910365711 -4.73653417934071 -8.59189421046864 -2.58802992213856 -2.95410162318836 0.43185418735851 4.19344609867443 4.07605832706798 10.4564542163502
-12.2982042139227 -7.78847101384943 -12.1288717096502 -6.32664278203791 -6.15519312078303 -5.92036798650568 -13.817998678034 -15.278863698786 -12.7426545923406 -13.6569497888738 -7.77510812932795 -2.67137697393244 -5.79747179204767 0.161009042913264 -1.7406289880926 2.58868047540838 5.48232099359686 5.26265928095037 10.3972198659723
-8.9828970562328 -7.46890665401112 -13.9644529949535 -10.2790625225414 -6.78774095882069 -8.20616175044666 -15.4637816082348 -17.7892973553051 -14.4571478496898 -15.4686911236156 -9.66027284968983 -4.42955042232166 -6.89792276729237 -0.891229880939829 -1.80577494014393 1.87371610294689 5.75741170536388 5.79584954868664 9.19102166782726
-6.34540382732045 -5.36039177287709 -9.24760834087025 -8.92758385051381 -4.17199341167103 -5.85901657451283 -12.6240884434093 -13.7621423374523 -12.4781209598888 -14.3559419285167 -8.47053543437611 -2.831531680714 -6.7576848636974 -1.73707596171986 -2.18119255412709 0.314794384349476 4.78570731769909 4.84227164875377 11.3428915370594
-6.79007752158425 -4.42083771445535 -7.77959091880105 -7.23405678488992 -2.79824097373269 -2.49029572226785 -10.6677001259544 -11.3591845772483 -9.01308281638406 -11.45449478843 -5.47539932944558 -0.823927237770775 -6.46211846091531 -0.889114691994408 -1.00068123557351 1.53331725380637 5.84722773812034 4.32802169106223 9.12519614479758
-5.67345063469627 -4.06680505058982 -7.98633210442283 -6.39233796379783 -2.53515641472556 -2.55324952385642 -9.44208161614158 -9.54293648979881 -10.5365506865761 -12.4640924193642 -6.93014542839744 -2.54993264458396 -7.86778085015037 -2.49999444267966 -1.87692467949607 -0.292175457694313 4.97382433631203 4.81662638404153 11.6422527573325
-5.92205846092918 -5.40986478111961 -9.71732365868308 -9.27080762169578 -4.89055287621238 -6.21745145104148 -12.7027000167153 -13.6441673018716 -11.5371803023598 -13.8865607955239 -8.45143544457175 -2.92728459618308 -7.05914723656394 -2.62515675804832 -0.779987690665504 1.95712816931985 5.88536513068459 6.45535433509133 9.82010138251565
-6.17416022907604 -5.49027465473522 -6.38898299824108 -10.3242990840565 -3.68427871357311 -8.73671554218639 -13.7349703181874 -14.3653566707264 -11.484016643871 -12.5092050899159 -6.96353553425182 -1.34411071430553 -4.42400382648815 0.431501163135874 2.72481705058705 6.34637047160755 9.65440822948109 7.5473878513683 11.383212817799
-4.38889296271584 -2.56112845160744 -4.40406973578713 -8.68149168708108 -1.55268461920998 -6.1411169312217 -11.2275274536826 -13.8636701843955 -12.6165998718955 -10.5668390534141 -5.1032808563926 0.347177670218727 -3.39612562873147 1.3478967406533 2.95037095329978 5.12295930168845 9.37795083306052 8.03969971916892 12.4829594352029
-8.40924152894453 -7.38725742860274 -7.64274677796797 -11.2225292639299 -4.12207302613692 -9.48228153748946 -13.2337749914689 -13.90266308351 -13.935637326674 -9.71836170716719 -8.44407352967696 -2.24698528809981 -5.0691688971086 -0.256716580824417 0.926383165879685 4.52165236906572 8.37459102110429 7.49543014006181 12.36291661696
-11.6093321973627 -6.23005210703069 -5.31657897775823 -9.80285941904241 -2.73337470834905 -8.21789275949651 -10.9351245099848 -9.64929878061468 -11.1131735975092 -6.35027038400823 -7.36640083139593 -1.25378906076605 -4.96419441049749 0.883017427271064 -0.575310819799249 3.53765476400202 7.57071483785456 5.51893509084528 10.6466044252569
-10.9829839706421 -5.50736751556396 -5.07175197601318 -7.36134281158447 -1.15813579559326 -4.90760746002197 -8.51889171600342 -7.19886150360107 -10.7759393692017 -8.61310329437256 -5.76996364593506 -0.425315284729002 -4.62839641571045 0.561148262023927 0.30643711090088 1.38904056549072 7.46216449737549 6.1266342163086 12.5520463943481
-9.06525819084861 -4.89105813286521 -4.71892564079978 -6.4545804717324 -0.70089165947654 -3.79660241387107 -7.49290292046287 -6.39945618889548 -9.72263352654197 -7.60649125359275 -4.39024560234763 0.321754290840843 -4.91585557244041 0.22946722724221 0.526119067452171 2.81734640815041 7.75665266730569 6.47838003852151 14.086882426522
-7.22009440335361 -5.53355761441318 -5.78049631985751 -11.2824799624356 -3.58613177212802 -10.4206845370206 -10.982938489047 -11.9058472720059 -9.35318156155673 -4.70159121426669 -6.92710848721591 -0.867879590121184 -4.38369341763583 1.14908055392178 1.89733914462003 5.27477101412686 8.31717137423428 9.31571225253018 11.8091724309054
-9.29980934316462 -5.94971931630915 -6.03832519704645 -10.6742314165289 -3.53394210988825 -9.24586380178278 -10.98028457815 -9.98733223134821 -10.9900978868658 -5.81958282644099 -7.59599960500544 -1.4887322252447 -4.29359520131892 1.5435057813471 0.1813231641596 3.86432182138616 7.15339004343206 6.75590526407415 10.8600646192377
-11.1812846530568 -7.25036691318859 -6.02696870457043 -11.6069896091114 -4.31007836948742 -10.3303916324269 -12.0581214297902 -11.9956443179737 -11.9607894290577 -6.58766626011242 -7.77672647129406 -1.59591745029796 -5.34641717563976 2.45799566615711 -0.128020035136831 2.3839447628368 6.87641168941151 6.22046018947254 11.9854614864696
-10.9254444382407 -6.88165362098 -6.40075762488625 -8.45465548255227 -1.78082735755227 -6.30610163428567 -6.97081072547219 -8.39737208106301 -6.46014101722024 -1.88039095618508 -6.04620058753274 -0.241030528328636 -3.76673205115578 2.83463971398093 1.26571004173972 3.93720261833884 8.69080846092918 6.51177136681297 12.9212609984658
-11.1151284131137 -6.7098969372836 -6.81547822085294 -8.9774693402377 -2.52566231814298 -7.58049096194181 -8.39581955996427 -6.93228234377774 -8.13609971133145 -3.91555108157071 -7.45834626284513 -1.12972153750333 -4.59073342410001 2.30498228940097 1.00669203671542 5.197690114108 9.08781824978915 6.46122466000644 13.8132392016324
-13.7440093994141 -7.08245887756348 -6.42950668334961 -8.29431571960449 -1.92696800231933 -7.00584259033203 -9.19650688171387 -5.78008880615234 -8.86726036071777 -4.4919132232666 -7.18371810913086 -0.994970703124999 -4.26814498901367 1.19663200378418 1.16637191772461 5.66490230560303 9.68480262756348 6.47252807617188 13.3230172157288
-11.9158745158802 -9.97304919849742 -7.3206692088734 -9.90826610218395 -3.27198985706676 -6.96064189564098 -12.3255939830433 -13.0469074596058 -12.8324604381214 -7.37544635425914 -9.19278148304332 -2.15441897999156 -5.1260948527943 0.965454066883435 0.0965461384166382 4.76189609874379 8.70369716991078 5.90102001536976 13.5201539646495
-10.0573901609941 -10.8585452513261 -6.31602472825484 -10.3557872252031 -3.25164980454878 -6.80172915025191 -11.3407058195634 -10.3846244291826 -12.2043990568681 -8.25718493028121 -4.83060831590132 -1.00338167710738 -5.02324480576949 1.87368398146196 1.37543302015825 5.38044934706254 9.00699525312944 6.45894151167436 14.8470602555708
-7.6202615998008 -6.76609366156838 -7.42591040351174 -12.151536395333 -4.47516577460549 -9.86546843268654 -13.5535005829551 -14.510631015084 -14.1176981232383 -9.92476408698342 -6.7551550171592 -1.80356924750588 -4.24357359626076 1.59801919243553 1.51841408989646 5.23025185845115 9.3843541838906 7.33748395226219 14.4135995604775
-3.83756046295166 -4.81242160797119 -5.48215847015381 -9.39888553619385 -1.91949634552002 -7.29196720123291 -10.9374464035034 -13.0170724868774 -10.9625890731812 -10.19635181427 -3.95492725372315 0.0894376754760735 -3.41167049407959 1.13984508514404 2.08654804229736 6.27781887054443 10.4703523635864 7.47286529541016 15.421298456192
-1.94410005049272 -4.72019639448686 -6.03263535933061 -8.76281419233842 -1.69189706282182 -6.0176722093062 -10.8762613816695 -10.2382399125533 -11.1925856156783 -7.48765817122026 -3.66447320417925 -1.52696862654253 -4.04202332930132 0.936652512983841 2.44100698991255 5.33644136949019 10.1540645079179 7.4449103788896 15.6415296511217
-5.19272685484453 -7.37668300108476 -6.39558482603593 -12.6034591241316 -5.27679515318437 -9.69827723936601 -14.534645800157 -15.9648406548934 -15.2145469232039 -10.8688094659285 -7.68960071043535 -1.45151591734453 -3.8077037377791 0.545237775282427 2.45307278199629 6.6400501684709 9.85758041902022 9.11139702363448 13.7812440352006
-5.59696022380482 -7.42552200664174 -6.54654327739369 -12.8391858707775 -6.01211563457142 -11.8771154056896 -16.4520703922619 -18.1005689274181 -15.4616910587658 -13.3779584537853 -7.94389931071888 -2.2324048649181 -3.99783722270619 0.970208965648304 1.80776771198619 6.1541164744984 10.0669153560292 8.22250159870494 13.1061862338673
-4.73501077131792 -5.25301614241167 -5.5278097672896 -12.4098021073775 -5.78833451704546 -12.7394091172652 -15.392065672441 -18.1494776292281 -16.4602915330367 -14.2089525742964 -8.43804612593217 -3.38566651777788 -4.82570519880815 0.223059983686966 1.83603605790572 6.47205957932906 9.5898192839189 8.67825159593062 11.8990715460344
-7.40327242937955 -7.19991282549771 -7.10524539080533 -13.1535470875827 -6.0384653004733 -11.4818647297946 -15.475171843442 -18.3128946217624 -15.2085817250338 -12.3041379841891 -7.42614535418424 -2.01986483660611 -4.68542460528287 -0.0959070118990795 1.59515782269565 6.76813908490268 9.82542153271762 8.58040257367221 11.6914760676297
-5.74433157660744 -6.63419554450295 -8.38724158026955 -13.3374979279258 -5.88567564704201 -11.028482653878 -15.7892954132774 -17.2804338715293 -14.6223947785117 -12.2103330872276 -6.7104456207969 -2.02507231452248 -3.68186018683694 1.22929932854392 1.79422929070213 7.21993233940818 10.1548068740151 8.08043744347312 13.1778776862405
-5.09295669902455 -7.7240049015392 -6.78899399150502 -12.887460864674 -5.48304001201283 -11.8147889744152 -13.929941333424 -17.9558965336193 -13.9819356571544 -12.9228116642345 -7.60223595012318 -2.88764206279408 -2.97750107158314 1.45455344807018 2.31959327350963 7.35475143085826 10.7152698863636 9.06901916157116 14.3511708606373
-9.08907217545943 -8.10247129960494 -6.54932875199751 -12.8658704237504 -6.17141813798384 -13.6858586744829 -14.2544087843461 -17.9510640577836 -13.8635053114458 -12.1206559614702 -7.5197171644731 -2.76906485124068 -2.84180159135298 2.91848664717241 2.57519250349565 7.39125447706743 11.0292673631148 8.57612901167436 12.9409075303511
-10.8058170318604 -7.22009506225586 -7.5009635925293 -13.1016868591309 -5.92400588989258 -11.2181171417236 -14.3511680603027 -17.7912544250488 -14.9046463012695 -12.2197631835937 -7.27917327880859 -3.88503494262695 -3.92397727966308 1.91918334960938 1.05074081420899 6.06779251098633 10.271667098999 8.47723731994629 12.754688835144
-3.88088298277421 -5.07201838926835 -7.57181621031328 -11.5616843743758 -4.69866443113847 -12.4396636529402 -13.3003127618269 -17.0626227899031 -13.9688079400496 -12.3748633904891 -7.15199161009355 -2.31309390501542 -3.10518527464433 2.70296597047286 2.70735668702559 7.27303528352217 10.968826528029 8.78265785737471 13.3418700651689
-4.85342396822843 -5.19882954684171 -6.90010251131925 -11.5392683896151 -4.51105107394132 -12.0718726071444 -13.7726305874911 -16.6253794583407 -13.6914042386142 -11.3913573178378 -6.25890912142667 -2.02790822115811 -2.10762394991788 3.73384486111728 2.86884508999911 7.53380881222812 11.6147729006681 8.8808423128995 14.416138753024
-4.51151513186368 -5.72445153323087 -6.94819878664884 -12.0376095685092 -4.96283768740567 -13.0351166638461 -12.4394440564242 -17.1736550244418 -13.5520920666781 -11.99004983035 -7.12257241335782 -2.71668862429532 -2.1602387341586 3.74908972653476 2.91845274838534 7.32746554287997 11.0944161501798 9.48111105832186 14.3889184084806
-1.87606116208163 -3.88587065610019 -4.51707144650546 -9.69990988644687 -3.22567816647616 -11.2386824694547 -11.6033084002408 -15.7001444903287 -12.1532237139615 -10.8115260210904 -5.40574522885409 -1.92144270810214 -2.42070074948398 3.88136414614591 3.56056527224454 7.07350186434659 11.2469494732943 9.56221131411466 14.9354546460238
-3.1812761480158 -6.59008008783514 -4.0165918523615 -11.6593702489679 -4.90332395380193 -12.727090662176 -12.5829599553888 -16.415567224676 -12.4567812139338 -10.139688318426 -5.50023633783514 -2.03188497369939 -2.27681524103338 3.7888223474676 3.49842851812189 6.9771596735174 11.7127477472479 9.76443880254572 15.3211633508856
-2.96313276290893 -4.64979162216186 -5.56520071029663 -11.4144782066345 -4.82622327804565 -10.6297530174255 -14.1638659477234 -17.2808054924011 -14.3870371818542 -11.4050444602966 -7.28465452194214 -1.34354200363159 -2.98572340011597 3.47369966506958 3.36529550552368 7.15734205245972 11.3649607658386 9.92045125961304 14.810253238678
-1.36895967830311 -4.70461870540272 -4.26359392512928 -10.6972658764232 -4.51656175960194 -12.5243590008129 -11.6627333294262 -16.0403349529613 -12.470850242268 -8.3618090282787 -7.04435373653065 -1.52607370723377 -1.6718561779369 4.63908742557873 4.03030751835216 8.79974912296642 11.7324907649647 9.74172853123058 14.0224206317555
-3.20236207788641 -4.46363450830633 -4.80349923914129 -10.5994167501276 -3.59578515833075 -10.3127117330378 -13.1968136007136 -16.0771885091608 -13.5623684102839 -10.4813118154352 -6.13048173731024 -0.848274248296566 -1.89570619409735 4.4701528375799 3.74690340215509 7.54106138402765 11.7951636140997 8.55174349004572 13.7655224626715
-5.8440262187611 -7.65256847034801 -7.95799602161754 -14.0055405009877 -6.83242572437633 -13.0289131511341 -15.5699783671986 -17.9471718181263 -14.4258438457142 -10.5237671245228 -8.11797298084606 -3.21835673939098 -5.7766434062611 -0.88223613392223 -0.0531174052845351 4.10663257945668 8.58300911296498 7.04439007152211 11.3934043537487
-4.07175353657115 -6.61817458759655 -7.12510970722545 -13.6250658382069 -6.94172385822643 -13.2038050044667 -16.0524683345448 -18.0903139461171 -15.4546671260487 -11.7702494014393 -8.39750007282604 -3.54329208027233 -5.53238967548717 -1.31469062458385 0.281577075611462 4.98285862315785 8.63588043559681 8.04024406779896 11.6657662044872
-5.29401361292059 -6.38597451990301 -7.34252321069891 -12.1081348592585 -5.26439248865301 -11.1214271718805 -14.0041061574763 -17.7327934438532 -16.0402580434626 -10.8940197164362 -9.75224458521063 -3.39092408960516 -5.41242372339422 -0.244388216192071 0.772035962885077 4.8988393610174 9.24033106023615 8.49434507543391 14.1276568239385
-10.451087995009 -7.50671391053633 -7.41822056336837 -13.3879547552629 -6.11530499024825 -11.8929920630022 -15.1763840155168 -16.8133011297746 -16.4975700811906 -11.6556549505754 -9.97239117188887 -4.52204517884688 -5.72688869996504 -0.568880124525592 0.920453981919721 4.78553863005205 8.96221347288652 8.52747722105546 12.8148798509078
-12.6133181138472 -12.6427866502242 -8.38805261091753 -13.319758085771 -5.69707742170854 -9.93213906721635 -12.7398897691207 -11.4568697495894 -12.3640562577681 -7.45885911421342 -9.87264504866167 -3.72569909529253 -4.96289697126909 -0.878273634477097 0.93568930192427 4.30165895982222 8.37167868180708 8.97905001206831 13.6963036970659
-10.249875718897 -14.0662724321539 -7.82554977590388 -11.7940899675543 -6.05915611440485 -8.14509933645075 -10.5598027055914 -8.63177078420466 -11.3742729967291 -6.88261573964899 -8.27625435048884 -2.12619941884821 -4.54222458059138 -0.140266115015205 2.53011352365667 5.13940746133978 9.89191371744329 10.91018707102 15.1447537595575
-8.88694068735296 -6.94115707224066 -9.8355281049555 -12.7165591413325 -3.73814842050726 -9.73193427866156 -13.0486113721674 -16.868874281103 -16.4161154920405 -10.8487269574946 -10.9421736890619 -4.5292594129389 -8.85913154428656 -5.07940360849554 -0.940972059423274 -0.818144529516047 4.22390678579157 5.43151405507868 13.0321438615972
-8.06977814761075 -6.88359040347013 -9.20748299685392 -12.1964013012973 -4.49337548342618 -9.88760155764493 -11.483434382352 -10.0520035657016 -11.2587258252231 -6.72774094668302 -9.40020913210782 -3.49591034975919 -7.50268334475431 -6.08195275393399 -0.553216639432041 0.278204259005459 5.37927657040683 6.93184595975009 15.3302333918485
-2.31887898011641 -4.42490658326582 -8.00312695069746 -12.0189121679826 -4.35777363343672 -10.456145139174 -12.7696522192522 -14.2032497839494 -13.8148411230607 -8.58647236390547 -9.81547245545821 -3.53221783204512 -7.74433025880293 -2.6170261816545 -0.677149625258011 0.18746104673906 4.91796317534013 5.34845366911455 14.9866286797957
-2.46918364438144 -4.02878256711093 -7.62741537961093 -12.8881404009732 -5.13183279904452 -12.2445723620328 -12.8376223650846 -16.55636473569 -15.0895068255338 -10.3630034533414 -9.83014555844394 -3.52977438839999 -6.48686095151034 -2.65101500424472 -0.0100237933072194 0.843297282132234 5.95269040194425 5.44563035097989 14.546481886777
-1.89288153214888 -6.06330694718794 -8.24643148942427 -13.0764829115434 -4.94861235185103 -11.0330048994585 -14.6753980116411 -14.1765271620317 -15.3375607924028 -11.9930440382524 -9.37396444840865 -3.6396504835649 -6.72031797929244 -3.72044195695357 -0.0720178083939977 0.559139112992721 5.68475709394975 4.73855004744096 13.61871324019
-3.93785224394365 -4.68075499968095 -8.93658957914873 -13.7455419106917 -5.64389739470048 -10.1276486916976 -13.2671559853987 -16.659852366014 -15.9606526895003 -10.6449998422103 -11.1781915231185 -5.12849555449052 -9.32142196135088 -5.40807662443681 -1.75012145475908 -1.01594100431963 3.86576427979903 3.57362045808272 13.006693501906
-4.70187882510098 -5.21908310976895 -8.94233826723966 -13.9219201001254 -5.52608422366055 -12.1199963482943 -15.0428307446566 -14.0215218457309 -15.5376046094027 -10.774949351224 -11.4110901745883 -5.10804108706387 -9.47568062868985 -5.50435570803555 -2.59786156741055 -0.53247002688321 2.84449454220859 4.88736983212558 13.4394471255216
-3.46916530782526 -8.54647968465632 -9.36399791890925 -13.0102610414678 -5.06189296895807 -10.3708147829229 -12.652173501795 -12.6313662355596 -14.9076418703253 -10.9404272859747 -12.1023173158819 -5.65578029805964 -11.1268725221807 -5.71803234273737 -4.12976024801081 -3.43297527486628 1.33828975504095 0.939142721349544 11.4966154271906
-5.9241308038885 -6.10138834173029 -8.76267374212092 -10.7970479791815 -3.63019693548029 -7.94512308294123 -11.7870076959783 -13.854314214533 -13.629201299494 -8.56430376226252 -9.73744524175471 -3.41554010564631 -8.18059099370783 -3.28792703801935 -0.635020620172675 -1.61623132879084 4.85638105219061 3.88236581628973 14.6203933889216
-6.67986762306907 -5.27392470619895 -8.38432204506614 -13.0824116446755 -5.4923809745095 -12.5910443045876 -14.4170101859353 -17.1411045768044 -16.8166531302712 -11.9815720298073 -10.6191719748757 -4.3770188071511 -7.53418433449485 -2.6633900382302 -1.99836623451926 -0.401591179587623 4.2800103447654 3.29738152243874 13.5932923577049
-11.3432071859186 -8.0800331289118 -8.20599443262273 -12.9649284536188 -5.3540638143366 -12.4912918264216 -12.4066894704645 -11.9587925130671 -12.7126205617731 -8.15709764307195 -9.97406274622137 -3.58042985742742 -7.38004190271551 -3.31070215051824 -1.4582069570368 0.410588437860664 4.51155584508723 3.59342115575617 14.5570775812322
-8.99738829352639 -6.94015829779885 -9.51916258551858 -12.9609903595664 -4.76065008857033 -10.2914785645225 -13.5108103058555 -11.8148149750449 -13.6980127594688 -8.97897474982522 -9.90053694464943 -3.85152571418068 -8.35243742682717 -2.89470427253029 -1.52498953559182 -0.0809816620566615 4.25339944145896 2.92673356316307 15.8396955230019
-5.56906697533347 -7.034801457145 -9.62536237023093 -13.1080283858559 -5.79118916771629 -13.0175513961098 -13.0845260360024 -13.6138267256997 -13.5019874312661 -8.73058316490867 -10.980508778312 -4.67225262902 -8.31299779198386 -3.82936856529929 -3.39773366234519 -0.808862660147927 1.64026262976907 3.78464796759866 14.7555289528587
-5.69755994623358 -7.34862958734686 -8.1068807775324 -12.5115610296076 -4.58160268610174 -10.037588709051 -13.2675195867365 -11.6696859533137 -14.1720415288752 -9.97041570490057 -10.4711729223078 -4.03424703424627 -8.6143499547785 -2.77292692011053 -2.89534055536443 -0.289955728704278 2.86463297063654 2.79593599492853 14.4185155695135
-4.62726247093894 -6.42449223778464 -9.0379508712075 -12.2273067214272 -4.1821044661782 -8.31375920555808 -13.132519123771 -13.0987857558511 -13.7106097914956 -8.23328244469382 -10.5414718367837 -3.42912518761375 -8.46411549828269 -3.27538144371726 -2.05207288048484 -1.1193546035073 1.98333132483743 2.98227274634622 13.2955361626365
-3.03826292211359 -4.56396635228937 -6.01266058141535 -12.1313701456243 -4.19782980138605 -11.6756568735296 -13.9992938821966 -12.0959430521185 -14.6052623575384 -10.3733783548528 -9.42512663060969 -2.78737219030207 -7.47474821264094 -3.3330341165716 -1.56537969762629 -0.292575437372381 2.59481851404363 4.88974515741522 14.8412465268915
-4.34519466920332 -5.66751369996504 -7.93926128907637 -12.0355614141984 -4.57835278077559 -8.4397571997209 -11.4705227331682 -10.3517197088762 -11.7420605139299 -6.69993099732832 -9.36995396180586 -2.86957630677657 -6.50354466004805 0.401543764634567 -1.40011486573653 2.04637256102129 3.41660895781084 4.30570998625322 14.0783311410384
-1.34473342895508 -4.21301002502441 -6.14611549377441 -10.7729160308838 -3.45834274291992 -9.23010749816894 -9.83330841064453 -12.2184841156006 -11.7486850738525 -6.93579025268555 -8.32960052490234 -1.20376129150391 -4.44784851074219 2.20670013427734 0.459460067749024 3.85700302124024 7.48776988983154 7.69390563964844 15.639435338974
-1.36863681619818 -3.5971715146845 -7.20178767984564 -11.2477128202265 -3.30021831339056 -8.55315944498236 -10.8071458036249 -12.5240933591669 -9.99694034403021 -5.19074413126165 -7.85035487955267 -1.12995883768255 -3.64607021158392 0.865984231775457 1.15423420125788 3.93343189412897 7.13535144979303 10.3968775575811 16.9037776296789
-4.46468061100353 -7.25940030704845 -6.90762799869884 -12.1881417621266 -4.77149480472912 -11.8898858417164 -11.1671265948902 -11.6483048785817 -9.56796163212169 -4.7643613208424 -7.82371801029552 -1.45327848087658 -7.00966352115978 -2.446118294109 -1.89250081669201 -0.646054207194936 3.11544424403797 5.58260542262684 12.9816136967052
-4.72700472745029 -6.28771372708407 -9.20470019253818 -14.0396096316251 -6.0406567660245 -14.0062729922208 -11.408303937045 -12.8274457064542 -10.4497677889737 -5.19809122952548 -6.04987307461825 -2.4439942446622 -8.16768999966708 -1.95082827481357 -3.10523005398837 -3.38513155850497 2.08214978304776 4.74139718142423 13.0541360768405
-4.98363173224709 -6.98174154975198 -7.98068869330666 -13.9734274170615 -6.19882643439553 -13.4147802612998 -13.8518987915733 -14.5892759583213 -13.0389105103233 -9.07766020514748 -6.51364577033303 -1.99133551337502 -7.2621618530967 -0.691506030342797 -2.40886366584084 -2.60372984626077 2.69007050774314 4.92250478050925 13.0993245818398
-4.7820686600425 -4.39056627967141 -9.55294268348 -10.9098915360191 -4.11424296118996 -8.87551348426125 -13.1765007279136 -14.2956680557945 -11.3841728470542 -12.0473560593345 -6.76980822303078 -2.0074276230552 -8.08972971656106 -1.60975878455422 -1.20830004431985 0.685746739127421 6.07827050469139 4.41199261925437 13.3614993788979
-3.16917952624234 -3.92110022631558 -8.24544867602262 -12.559749213132 -4.80625113573941 -12.2946563634005 -15.0854392918673 -15.871308890256 -10.9598213109103 -12.7486434849826 -7.10416373339566 -2.35519370165738 -7.9806247624484 -2.05097922411832 -0.560844031247225 1.36158028515903 6.34915867718783 4.73919430646029 14.3620137301358
-4.90451967065984 -4.41609536951238 -8.33653222864324 -11.0167137319391 -2.59211122339422 -9.33934747522527 -10.2357727224177 -14.4312854940241 -10.6784397298639 -8.89877664392645 -3.4596172506159 0.502094632929023 -4.31070482080633 1.1801647012884 1.84111440831965 3.7511228388006 8.98006570989435 6.69634855443781 14.9376071756536
-9.46893859343095 -12.3474061532454 -5.58513617949052 -10.4036710305647 -2.44292617277666 -6.55472541288896 -8.19219565825029 -10.7578694863753 -8.60601401762529 -5.09476256804033 -1.65220046476884 0.197893376783892 -4.54228568510576 1.08248734040694 2.11273026032881 4.22614883943038 9.52410816712813 6.20387291474776 14.8226396994157
-7.57163908698342 -10.2247267029502 -4.45285513617776 -11.1235056183555 -3.21973707892678 -11.5535764954307 -9.54638006903908 -12.436070468209 -8.83275702216408 -4.6182337067344 -1.89919951178811 -0.672059085152366 -5.0452356598594 2.29571435234763 0.607048962332986 2.43129822991111 7.69939229271629 6.17834660790183 13.623074982383
-3.75479091297496 -10.5055652965199 -4.63256610523571 -11.693641315807 -4.25450290333141 -12.898776661266 -10.8548771251332 -13.4520832408558 -10.0430981029164 -5.60403979908336 -3.60199130665172 -0.760743748057973 -5.28198779713024 1.54352985728871 -0.172223698009144 1.21575580943714 6.85548054088246 5.30781017650257 14.5135444294323
-3.78351374539462 -11.0181595889005 -6.28513880642978 -11.3426148501309 -4.36640711697665 -10.5504662600431 -9.0753304568204 -10.8502213564786 -9.02591868313876 -4.18908663662997 -2.9232365694913 -2.18085833462802 -6.97599764737216 0.00685719576748767 -0.281772336092864 0.990906039151277 7.2155402096835 6.20691708651456 14.5712483319369
-7.7027550610629 -15.9101010235873 -11.2364865216342 -11.9623700055209 -4.57803353396329 -2.86781319704923 -11.4346238049594 -11.9407807263461 -9.97103699770841 -12.8814145001498 -7.94148263064298 -2.79365548220548 -5.98777398196134 -0.787702647122469 -1.66211899844083 1.38546744259921 4.78969756039706 1.82505598935214 9.59328738125888
-4.16941204938022 -12.1767381754788 -11.4915498820218 -11.6441358652982 -2.44384709271518 -2.98744145306674 -7.18456211957065 -11.8543294993314 -9.60332814129916 -8.89757672223178 -4.27702656659213 0.476248351010408 -4.28691616925326 1.96586283770474 -1.00055447491733 0.786419478329744 5.70782240954312 2.03193339434537 11.0647207173434
-4.93076874126087 -12.8724439274181 -9.34468437541615 -10.8171956669201 -2.37034775127064 -3.18113495219837 -8.60312820781361 -12.8714883457531 -11.6364343296398 -11.2003400455822 -5.66774536479603 -0.800147784839975 -4.05636574138294 -0.256377948414194 -2.28461243022572 -0.736779941212045 4.49684833179821 0.981292950023306 11.2069952357899
-5.52913629358465 -12.4727607900446 -9.96254312341863 -12.7324329549616 -3.60530816858465 -4.58121835535223 -10.6614738637751 -14.3227745229548 -13.4550796682184 -11.9011570150202 -7.45835458582098 -2.60112153833563 -6.81298410242254 -1.25497400110418 -3.79122125452215 -2.46221124475652 3.2486232584173 -0.43114816492254 8.92643678838557
-4.91263561248779 -11.3607748031616 -9.05912761688232 -12.3345602035522 -3.38678150177002 -4.56167583465576 -8.8657434463501 -12.6871431350708 -11.2883527755737 -10.6233709335327 -5.44029026031494 -1.37141780853272 -6.3890531539917 0.0165140151977532 -2.13720874786377 -1.87110118865967 4.08180351257324 -0.308809089660645 9.6848518371582
-6.48499090888284 -14.9139536164024 -11.4338320038535 -11.8233831665733 -3.97365744330666 -2.68934233405373 -9.83920653083108 -11.6888082764365 -11.7318533203819 -10.6976583740928 -6.00716383673928 -1.45371039130471 -5.45106299140237 -0.726192309639671 -4.21169264533303 -2.31871969916604 2.43013207695701 -2.00223906256936 8.72466866753318
-7.06001077998768 -15.9243181835521 -12.6951025616039 -10.3724516521801 -3.84689508784901 -3.10394083369862 -9.61043535579335 -12.2515963207592 -12.1458548199047 -11.1359671245922 -5.80043588985096 -2.27163111079823 -7.00429331172596 0.0667687762867324 -4.09328638423573 -2.15386377681385 2.77473844181408 -1.54097734798085 9.03242219578136
-4.51124164407904 -12.3064210111445 -11.5717904264277 -7.4575402433222 -2.18798801248724 -1.6202656919306 -8.49414035623724 -11.5190732175654 -11.7282960111445 -9.79583713358099 -5.13985416238958 -0.237146108800715 -6.14793941324407 -0.374129980260676 -3.76181766336614 -2.09092685526068 3.32529285604303 -0.604816168004817 10.1495735948736
-6.90641946792602 -14.9538933753967 -12.5255219459534 -9.12463159561157 -3.34624834060669 -1.43711252212524 -8.60200853347778 -10.775186252594 -12.1974160194397 -9.52636308670044 -6.97795457839966 -0.907153797149657 -6.29389543533325 -0.446160984039306 -3.82348413467407 -0.301692676544189 3.59528856277466 -1.708385181427 10.3193657875061
-9.26301099603826 -15.5121927434748 -8.85923482721502 -11.0848226720637 -2.3963022405451 -1.21360494440252 -8.06022741144354 -9.59993840997869 -9.42366887872869 -6.66049291437323 -5.81917287653143 -1.05080320184881 -6.43773938959295 -0.595753687078304 -3.99406148737127 -0.62186719721014 3.67880914861506 -1.02388097589666 9.26050661260431
-14.3568978396329 -17.8866944399747 -11.326920041171 -11.423916348544 -3.29465723904696 -2.93603945645419 -10.1027550784024 -11.8032517519864 -11.3542466250333 -9.81672907742587 -6.33040095242587 -2.09569788846103 -7.94657183560458 -1.87951517972079 -5.77138186368075 -1.71621752652255 2.04663800326261 -2.391315945712 11.1796412381259
-11.5288601962003 -17.6716767397794 -12.9951439944181 -10.9988556948575 -2.66307650479403 -2.97322092923251 -10.4242669192227 -11.5830708590421 -13.8861733523282 -11.6945477572354 -8.45769129666415 -3.00795184048739 -8.92317400845614 -2.37602816495028 -6.94315920743075 -4.36757098111239 1.0300463589755 -2.99370585354892 7.53312195864591
-8.94637630636042 -16.2304053133184 -13.3616118257696 -10.4565710848028 -3.26405857259577 -3.18487690145319 -10.1540274446661 -11.0072932069952 -13.5019163911993 -9.55861805135553 -10.0436358278448 -4.58320186788385 -9.70834682637995 -3.92638347799128 -7.63426159078425 -1.738936883753 1.77105380838568 -2.17132328206842 7.17994357889349
-9.43943681716919 -16.6908215522766 -12.0643815040588 -11.2648915290833 -3.09397020339966 -3.15939416885376 -10.5026425361633 -11.810879611969 -12.5802563667297 -9.11585893630981 -6.63601770401001 -2.51860704421997 -7.85294237136841 -1.56449594497681 -5.50707330703735 -0.215250873565672 3.246475315094 -0.219883823394774 8.5678864479065
-8.85245144583962 -15.2146836540916 -11.1833058617332 -10.4814835808494 -2.55497181632302 -3.0128270409324 -10.5192738793113 -11.9468728325584 -12.2176800987937 -10.1236459038474 -6.76230824210427 -2.65275967337869 -8.45991146781228 -1.91698658683083 -5.80297482230447 -1.86577427603982 2.47831904671409 -1.61126148917458 7.71731650612571
-7.73619451522827 -15.1406840324402 -14.1515330314636 -10.5947703361511 -3.31107320785522 -3.44382467269897 -11.2026366233826 -12.8408450126648 -13.5414484977722 -10.8735522270203 -7.57119169235229 -3.56069746017456 -9.22363653182983 -2.45671262741089 -6.16143026351929 -1.4213713645935 1.56773195266724 -3.37280263900757 5.63667688369751
-10.1205943714489 -17.2658294330944 -13.1667579304088 -11.6307395588268 -3.28844105113636 -2.81437145579945 -10.2354377399791 -11.0607684742321 -13.1751083027233 -10.808290828358 -7.85375439036976 -3.52059971202504 -8.41105495799671 -3.41181599010121 -7.42118297923695 -1.8553317676891 1.38487018238414 -3.78571735728871 6.45665324818004
-9.13002993843772 -14.4965555884621 -8.99246051094749 -11.6062319495461 -3.56300380013206 -4.054292938926 -11.0315420844338 -13.4432566382668 -13.7521059729836 -13.2034304358742 -8.29179026863792 -3.81353785774925 -8.33150889656761 -2.78283335945823 -5.53417613289573 -1.30947520516136 2.44132206656716 -2.73254039070823 7.83618042685769
-13.3043342850425 -16.8907028458335 -10.5021911881187 -10.7623611710288 -3.28103983618997 -5.41202700354836 -12.0699764511802 -14.8593956253745 -14.166703822396 -15.7241188309409 -10.6219993851402 -5.97063410498879 -8.87676394202493 -3.41742480017922 -4.09629214026711 -1.78167689063332 2.62739407799461 -2.70117151953957 7.39413964531638
-4.56468007347801 -7.53996655724265 -6.31157872460105 -9.81461522362449 -1.56787297508933 -3.99136349938133 -11.1731796004555 -11.6752128340981 -13.2340602614663 -12.7074470259927 -8.56154629967429 -4.09356114647605 -9.13153264305808 -3.4923152663491 -5.45462415001609 -3.32237431786277 1.21485903479836 -3.93847272179343 6.47640898444436
-5.34917273087935 -12.5666581587358 -9.35336508317427 -13.0446893171831 -4.6686746077104 -5.06484808488326 -11.1474725203081 -13.8114701704545 -15.3843232588335 -14.4592858748002 -9.96420874162154 -4.33814444108443 -6.61923040910201 -3.37482275529341 -5.4404202894731 -4.24762358231978 0.602908949418502 -3.47920240922408 7.84630856947465
-5.00430883060802 -11.3027383197438 -10.7352010120045 -11.5242825854908 -4.22438062321056 -4.66407979618419 -11.7563744891774 -14.7223779071461 -14.6182671893727 -13.5049363483082 -9.51050962101329 -3.58252729069103 -7.57621205936779 -2.55786527286876 -5.07331861149181 -5.44497502933849 1.28036676753651 -2.29089177738537 8.61847673762928
-5.73473793376576 -12.1110234867443 -12.4474073063244 -13.1046682010997 -4.72370392192494 -6.13184791911732 -11.9737725864757 -15.410767139088 -15.7790647159923 -16.4979138981212 -12.1903825413097 -6.33215385783802 -9.21325165141712 -5.66806274760853 -6.48253303874623 -4.57080131877552 -0.0354200016368509 -3.91881805766712 6.32660049091686
-6.14459807656028 -11.6678391196511 -13.9534245230935 -10.6890030600808 -5.20118529579856 -5.61875350258567 -11.9192009665749 -14.7922802665017 -14.4937649466775 -16.0513478019021 -11.112690041282 -5.16341979286888 -7.70083815834739 -4.72461707375266 -5.77925879738548 -3.65618140480735 0.704833915016867 -4.36056525490501 6.12123577811501
-6.57143052708019 -10.4845603335987 -13.6381305087696 -10.2560294498097 -5.52529176365245 -6.84006341587413 -13.0733970035206 -15.5495036471974 -16.3491786349903 -14.2139361728321 -11.8442996371876 -5.81442483555187 -8.48219140659679 -4.68612321506847 -7.29469712864269 -4.45164331089367 -0.616907440532337 -5.39127000461925 5.44346395839344
-7.53377655202692 -9.41207817251032 -12.0185082262213 -7.47891166860407 -3.84028747731989 -4.60410812551325 -11.3861210649664 -13.4029629533941 -15.4520581072027 -13.2461750810797 -11.7141278093511 -5.20555427724665 -7.99438026601618 -3.63065078908747 -5.77012184316462 -2.63641479665583 0.284336774999446 -4.86459472829645 5.54369136636907
-2.75283431139859 -4.30436705675992 -8.85449980822477 -7.52767561999234 -1.60148810473355 -4.06059264269742 -10.8813075932589 -11.6302127751437 -14.0349407109347 -11.604711523923 -10.3143539342013 -4.57504271593961 -6.47898673144254 -9.37355231371793 -5.80281066027555 -2.58523367968473 0.737390526858242 -3.51247595873746 6.28989792737094
-3.92760082591664 -10.282033885609 -11.8801440845836 -12.1916255604137 -3.88798519481312 -4.54731365550648 -11.3266791950573 -14.3300952564586 -14.4946345936168 -9.8504848133434 -9.60238262523304 -4.43448444713246 -5.30329700816761 -8.77676769603383 -5.83741566051136 -2.38485523570668 0.630298649181018 -3.40200420726429 6.27988914142955
-4.20506219863892 -13.3364117622375 -12.5010502815247 -10.4208329200745 -3.69779138565064 -3.54132585525513 -9.6185772895813 -13.293320941925 -15.1531155586243 -14.0654538154602 -10.3732636451721 -4.00136308670044 -7.13299684524536 -11.0704682350159 -6.29552202224732 -3.48336725234985 0.625771236419677 -4.24361925125122 4.8137204170227
-3.19118220589378 -11.2545500495217 -11.7727976538918 -8.18904597542503 -2.7441912390969 -4.09558589241722 -10.9620543219826 -11.4032908179543 -13.8099051215432 -10.55674273751 -9.60731799385765 -3.87774569771507 -5.32168299935081 -10.1254149176858 -5.82166964791038 -5.01862437508323 0.86689465262673 -3.30434710762718 6.61671726920388
-4.31237630844116 -11.1608736991882 -12.2372248649597 -11.6107180595398 -4.35194807052612 -5.17999868392944 -12.4199584007263 -14.6799033164978 -15.5672400474548 -13.6285384178162 -10.814054775238 -4.31019811630249 -5.253284740448 -11.3261054039001 -5.04268865585327 -1.41749219894409 1.82344980239868 -2.43415670394898 5.90446348190308
-2.94215840426358 -12.2504355343905 -11.5279204281894 -8.44975155917081 -1.84534138766202 -4.06598919955167 -11.1184508236972 -11.7347208890048 -13.5209414395419 -13.5854441556064 -9.51222676363858 -4.21925038424405 -5.40502804842862 -12.6959101590243 -6.51953763094815 -5.68707532015714 0.195187863436612 -3.57419652071866 6.29477148923007
-3.55732865767045 -9.89487214521928 -11.0313963456587 -10.5403379960494 -2.59063287214799 -4.34133859114213 -9.47996278242631 -13.0429186387496 -11.8205847306685 -13.990592436357 -9.83402772383256 -4.28701920942827 -4.68834443525834 -12.3521399064498 -5.90392442183061 -2.81877465681596 1.22912268205123 -3.26644082502885 5.54097513719039
[truncated: 6,949,670 more chars]
