# Supplementary material for: Conformational ensemble-dependent lipid recognition and segregation by prenylated intrinsically disordered regions in small GTPases
Source: Commun Biol. 2023 Nov 2;6:1111. doi: 10.1038/s42003-023-05487-6 (PMC10622456; doi:10.1038/s42003-023-05487-6)
Supplement: Supplementary file 7 — Supplementary Data 5 [file 42003_2023_5487_MOESM7_ESM.zip › Fig7/Rap1B_Rg_Dihedral.txt]

"Rg" "Angle"
10.4995619004004 -144.884719848633
10.9087720274037 -170.145965576172
10.5297020960757 -127.865608215332
10.7685922496174 -178.439147949219
10.5635686216415 -136.133422851562
10.3984478212268 -157.642501831055
11.0051761075627 -143.473236083984
10.9561750682438 -128.217987060547
10.8226218150309 -139.510971069336
10.9695422015055 -158.910217285156
10.6689546024452 175.759307861328
10.7359313644111 -145.847625732422
10.8083099058197 -163.188034057617
10.7137476076234 -139.650985717773
10.767983265298 -140.910720825195
10.4886849235968 -105.708251953125
10.2452520058303 -134.754852294922
10.6042281422711 -130.998168945312
10.8325136128721 -155.211288452148
10.6210564911914 -142.3701171875
10.7495098748502 -174.996292114258
11.0895126981408 -144.815582275391
10.7346788241208 -129.60514831543
10.8809130559723 -132.908874511719
11.0047785414399 -102.745147705078
10.7254157533232 -112.680503845215
10.8737467886693 -110.471992492676
11.2688637289109 -126.251991271973
11.3822544085332 -130.383636474609
11.3561004217814 -176.391708374023
11.3403398155766 -107.166282653809
10.7922118247352 -122.348098754883
10.7775205917924 -128.221405029297
11.0393795656585 -113.966415405273
10.9300311749078 -158.403747558594
10.9838436519801 -108.487533569336
10.864890037728 -108.723182678223
10.8078870800919 -111.883369445801
11.1942876724036 -112.273284912109
11.306501673152 -137.404266357422
11.0268419645861 -139.664154052734
10.9244872199266 -102.867614746094
10.790565521724 -125.094902038574
11.1641353016259 -131.154418945312
10.7303473433415 -121.659507751465
11.1362786217596 -110.710273742676
11.2055261152665 -144.277740478516
11.3183637612042 -127.569839477539
10.9429067715963 -85.1078491210938
10.7771432283241 -126.82381439209
10.8046726938346 -108.524047851562
11.0931507531815 -91.2028732299805
11.0908040035208 -75.5401153564453
10.891490625932 -95.2347106933594
10.6017194439838 -93.6239852905273
10.6375040361953 -102.821418762207
10.5493683889112 -91.7389831542969
10.2957768045228 -100.442802429199
10.6848786605129 -103.892639160156
10.4297311317432 -119.296859741211
10.8148747913521 -109.260299682617
10.5541996220479 -83.722038269043
10.6110355797044 -128.854583740234
10.601653718116 -135.986267089844
10.5376274633793 -121.557960510254
10.2113859032101 -129.724044799805
10.6088120189929 -124.445175170898
9.77278862246825 -107.622108459473
9.84415641729711 -128.383911132812
9.80222755245777 -144.239318847656
9.36634911634774 -137.519058227539
9.74145192734543 -116.809677124023
10.2138819994801 -150.546142578125
10.3513884525563 -141.433166503906
10.7187406660377 179.395797729492
10.7587025626783 -124.147529602051
11.3543551931356 -143.525695800781
11.3240050709536 -110.935745239258
11.1932007934171 -109.156837463379
12.0348565153997 -113.199440002441
11.9587228215113 -104.812576293945
11.5037803086737 -84.4279708862305
10.8804410559735 -110.594123840332
11.1478976436221 -110.251373291016
10.4191399659173 -166.026260375977
10.4045664926115 -113.894721984863
10.2666791393717 -169.63801574707
10.3582263489327 -163.054534912109
11.2112235085496 -169.133575439453
11.6367785125377 -149.086517333984
11.9998953199112 -95.0712356567383
11.5324368248484 -96.612419128418
11.3971577421593 -123.894798278809
11.7304058942331 -115.670150756836
11.9301689132774 -104.75602722168
11.7863275078878 -108.085662841797
11.7849884691884 -110.524955749512
12.2594699619563 -73.3639373779297
12.3002888411209 -139.526031494141
12.7929550043419 -120.568519592285
11.7145011269257 -90.2470779418945
10.9800219990013 -116.138458251953
11.3386519547239 -86.5637817382812
11.5739745706278 -94.1945571899414
11.8207584641531 -96.7257614135742
12.2638406486595 -109.823707580566
11.679375055017 -69.172233581543
11.1740720102411 -98.0289611816406
11.45340928648 -93.4325714111328
11.1673315661121 -70.8810195922852
11.663259237172 -101.265426635742
11.9644574819473 -94.9283142089844
11.7625254642178 -128.970184326172
11.7471448892095 -109.729782104492
11.2135374934324 -104.758964538574
11.2104138599215 -99.5367584228516
11.3263584725194 -109.59716796875
11.5948779517571 -86.6679077148438
11.540428436717 -91.8179473876953
11.5178629658846 -119.81175994873
12.2664513081499 -111.358047485352
11.7958736194918 -84.6897125244141
12.5248762214406 -80.8407135009766
12.5016977610434 -88.721305847168
11.6119460147015 -107.803207397461
11.8854578729554 -87.3284072875977
11.8291141171437 -93.4793319702148
12.1083536936 -87.9809875488281
11.9842224132393 -135.215454101562
12.0103786049587 -102.903778076172
11.5899932531222 -81.6088333129883
12.1020680419299 -114.915283203125
11.8284549897433 -82.2172698974609
13.2462959316888 -119.988006591797
12.5842510594257 -102.644439697266
13.5263380445832 -107.330589294434
13.6374005212404 -90.0212936401367
13.0271813856827 -128.971725463867
13.4212783399495 -99.1571426391602
13.030801339022 -125.873176574707
13.2915291689064 -111.628562927246
13.2568778899552 -150.726119995117
13.5436373714867 -141.039001464844
13.1571938068225 -111.693344116211
13.6144551878125 -70.0988082885742
13.6224982139543 -97.3401184082031
13.6556639104733 -106.603172302246
13.6454098537168 -88.8516006469727
13.5659749295606 -157.744338989258
13.7355733311618 -111.553115844727
13.3700197704879 -105.942710876465
13.3555760306895 -119.914886474609
13.5132866598003 -97.3816909790039
13.2844730414165 -97.4239883422852
13.6497643660805 -109.757041931152
13.6312555189294 -104.672622680664
13.1405812294721 -100.981910705566
13.4342020638034 -74.2641754150391
13.4365360983815 -112.610771179199
13.4224371562001 -68.1399917602539
13.1213143893146 -89.6096572875977
13.5712396068396 -87.39990234375
13.5982937413179 -100.9873046875
13.2822246148249 -95.0523223876953
13.6937156153903 -96.2795257568359
13.1655939006319 -119.31273651123
13.7040112861382 -108.399002075195
12.8481960885651 -124.170051574707
13.3449218973439 -114.579460144043
13.2698412335446 -108.48974609375
13.0617938193872 -100.475563049316
14.0319695498126 -101.543518066406
13.4120953764581 -83.0790786743164
13.3422854562568 -73.4603805541992
14.147448822942 -115.612968444824
13.8734512003279 -100.16089630127
13.4668831709964 -85.0248336791992
13.3371350985575 -63.3053550720215
13.7378269039707 -91.3016510009766
13.5599645567565 -76.2480087280273
13.4963914976561 -91.1052474975586
13.146784057858 -93.8151626586914
13.4001479873191 -125.71068572998
14.3978772187611 -139.849365234375
13.551585351537 -112.803932189941
13.3571184892346 -113.358047485352
13.3364654858808 -165.847259521484
13.5161835356762 -154.806457519531
13.5671133228884 -110.773803710938
13.763890592291 -93.863525390625
13.5738034578837 -101.400016784668
13.0608532290057 -99.9090194702148
12.9103743738627 -87.9719619750977
13.8055548405454 -95.4673461914062
13.2425814190339 -118.670082092285
12.7212019869249 -94.5774765014648
13.1963776373439 -115.357643127441
12.7198937717321 -95.4807357788086
13.1979366858618 -105.15291595459
13.1262398179434 -119.628700256348
12.8500311359309 -69.5440444946289
13.23017976674 -77.0601043701172
13.48800823614 -98.848747253418
13.8052854630415 -95.1144790649414
13.7338006861214 -110.700508117676
13.3832703788752 -82.508659362793
13.4252356831468 -95.5205383300781
13.6081271025243 -66.3615417480469
13.6353346559457 -132.445220947266
13.1671668498135 173.070693969727
13.156154523798 -103.161811828613
12.1033159170378 -77.7894287109375
11.9938025938709 -106.850288391113
12.0818903546616 -154.656127929688
11.6315160702201 -105.078689575195
11.926424334206 -104.464866638184
11.4863087227609 -101.767791748047
11.4344361971051 -133.913757324219
11.1333004903724 -144.138458251953
11.9664543753674 -118.519653320312
10.9292025838076 -95.5162658691406
11.0314902570533 -111.144439697266
11.0727968638797 -99.4045791625977
11.5025457624954 -108.989585876465
11.3680627568665 -134.855911254883
11.0373898085392 -121.007843017578
11.3246696971312 -88.1506271362305
10.9175323091635 -93.7758483886719
11.3742818145224 -80.8837966918945
11.833759787401 -99.9785461425781
12.2242942313204 -81.0255508422852
12.3707145843543 -110.013549804688
11.7200419856493 -84.681282043457
12.4868562836803 -115.35880279541
12.2120135353215 -104.335266113281
11.7551151551706 -122.766555786133
12.4869767167813 -91.6606063842773
11.777150512502 -105.382308959961
12.5507292219718 -105.885314941406
12.4312669324371 -85.1671676635742
12.3707606493623 -119.230674743652
12.4951723136293 -148.594009399414
12.5365981718046 -129.682464599609
11.9892965910503 -105.167213439941
12.2956652367218 -127.03783416748
11.72702061145 -156.074096679688
11.903350499564 -121.058113098145
11.9378745207163 -113.620124816895
11.8466361438167 -144.878845214844
12.277571779224 -96.8658065795898
12.3170583658975 -164.769348144531
12.3039647379813 -132.346557617188
12.1100039807691 -109.616569519043
11.9330877029651 -109.915328979492
11.6192921536881 151.196487426758
11.6710408176576 107.721092224121
11.5840742994505 116.821174621582
11.3341415964585 128.417831420898
11.5028184663352 102.883544921875
11.2018904959728 105.376724243164
11.673821537086 100.384094238281
11.7359391419558 115.978492736816
11.6632029833685 113.604026794434
11.9225240889548 89.0585632324219
11.5409216187257 159.995895385742
10.9653853364863 147.166931152344
10.8623174069595 131.314590454102
10.5366339696672 84.766487121582
10.9102129055815 120.110763549805
10.5657888896792 89.9098129272461
10.3369898984933 87.2798461914062
10.914615218709 104.835762023926
11.047202788846 99.8948059082031
10.5254635099778 97.0342407226562
10.6861767519501 112.888031005859
10.8296139700133 99.4885406494141
10.5476416050985 110.491943359375
10.8583853134373 97.727409362793
11.1393152936382 116.833938598633
11.4793779480933 118.917129516602
11.6858550145358 101.9453125
11.4952405583605 103.63289642334
11.2794444053559 103.848106384277
11.1833587491768 103.588859558105
10.7015851373615 108.469223022461
10.6691544070967 80.3691711425781
10.9144847303239 80.3083038330078
11.641816668115 126.875396728516
11.2111750851791 97.1356582641602
11.3689040931527 94.5297698974609
11.6216260269602 123.854850769043
11.769781359331 111.025360107422
11.5753454257893 104.609992980957
11.4817619396917 123.980201721191
11.0602560966138 121.726593017578
11.1104939317333 113.044631958008
11.4442229710339 97.1613388061523
11.2988383731795 104.618026733398
11.7494999335416 102.964805603027
11.4969874450612 114.926055908203
11.2523787046439 116.203430175781
10.7317772672862 58.7030906677246
11.7706240802221 67.7865447998047
11.3150944785663 108.215774536133
11.6027482951189 -174.387664794922
11.6357970474177 130.20930480957
11.2845587584326 76.1585922241211
11.385512780621 29.5815734863281
11.0519904663569 112.890739440918
11.6965681935531 72.6319427490234
11.7744514136438 108.38516998291
11.8471801878862 157.895034790039
11.6051049798203 174.137771606445
11.5054935836992 150.174194335938
11.5682573948185 171.527893066406
11.5850737868182 152.55436706543
11.6944003015933 136.056365966797
11.7724598087544 159.091613769531
11.7004823296662 171.298065185547
12.3638753727581 -176.265869140625
12.6235065434941 -176.979156494141
11.5034722771928 71.4658126831055
11.3716165003938 70.868293762207
11.1167853900752 47.2759704589844
11.1157340016305 71.5494537353516
11.523101305035 122.624351501465
10.7960141561697 113.405868530273
11.3470937633079 99.209846496582
11.3899996474084 102.007286071777
11.7339837969387 103.039764404297
11.3822359273413 85.5090637207031
11.8750076133827 90.6189041137695
11.5315946504295 42.9945068359375
11.9094044852051 65.6103897094727
11.6015023382653 106.208160400391
11.846991517006 100.63028717041
11.5648474462723 94.3001480102539
11.1087992634308 75.5656356811523
11.0812158394257 54.2963714599609
11.3163542493563 53.1610145568848
11.4785363582687 49.7611312866211
11.3517109075388 53.2174987792969
11.2819745316433 73.9683074951172
11.5330145573887 68.6187210083008
11.6569132378875 93.2236633300781
11.6829749973996 -174.469192504883
11.5495606437954 -168.650482177734
12.035946441417 -111.091773986816
11.6976975171178 -124.109275817871
11.5471092264645 130.576461791992
11.7983218150897 157.026870727539
11.3696265358528 109.238571166992
11.2440831572729 118.29271697998
11.5678868804213 92.373649597168
11.4841003960524 106.407188415527
11.6233997383977 98.9789047241211
11.3705337385184 118.032852172852
11.8163264266753 111.517219543457
11.9827627515755 99.3885498046875
12.2258782487157 129.832672119141
11.5245480414935 75.9738388061523
11.6235713042513 79.5232009887695
12.5406084595185 -174.006286621094
12.3100356101416 153.471435546875
11.8398273818216 138.986480712891
11.6418439795537 70.7081527709961
11.793501594078 101.906631469727
11.7940820055063 91.7532348632812
12.0169798360747 115.333068847656
11.6791671879621 96.4880218505859
11.8770272221641 90.3877410888672
12.2570327904364 123.206413269043
11.9808738692385 81.0858993530273
11.6471461419463 98.5473480224609
11.820578358324 97.1670608520508
12.154854247482 106.160369873047
11.983657927756 90.1370239257812
12.0816204799029 110.899391174316
11.8280154993917 105.046188354492
11.686007110528 89.1651153564453
11.951831093464 99.0058288574219
12.3415489266854 108.416801452637
12.076882659222 114.470252990723
12.0732903658764 122.750305175781
12.0780227688781 105.229454040527
11.4581410040679 94.7089462280273
11.5702715312491 80.8738250732422
12.138619674947 115.33341217041
11.9661344286615 86.2413101196289
11.6968691194682 83.221809387207
11.8449033843151 126.413276672363
12.0098839154193 114.46036529541
12.0703868221649 121.653335571289
11.9150417870134 119.823692321777
11.7871763383025 116.470474243164
11.7076809153226 106.723541259766
11.633036659921 97.9593887329102
11.4929556483501 90.8579025268555
11.4498297165121 95.7904205322266
11.6437928236106 103.0205078125
11.4969308698838 92.6570281982422
11.6321224533775 95.5485687255859
11.6782346926657 104.20825958252
12.2179091376936 111.98225402832
11.6591157662394 99.6913757324219
11.9492958000535 105.24479675293
12.6030900442153 122.604927062988
12.4076439778956 115.130500793457
12.4664584104853 105.783950805664
12.073708786619 121.193016052246
12.2787444665847 123.819381713867
12.1697508876126 58.3378868103027
12.3874310045824 121.981918334961
12.2969692427415 98.6666793823242
12.4579871848819 118.568504333496
12.2994510381406 105.078720092773
11.9082554326509 114.231262207031
11.9452230742222 103.071998596191
12.0745023534344 59.4255409240723
12.3994858590302 141.802322387695
12.3474746874915 104.688858032227
12.0119528609373 56.0825347900391
12.4098467470084 -170.33137512207
12.707011716259 113.203804016113
13.6673412527223 -144.075302124023
13.4309005629586 -148.502182006836
13.1663444505969 -153.561309814453
13.0634081197367 -123.115333557129
12.9453467755248 -134.504196166992
13.153646817693 -129.409088134766
12.3950484699339 -151.441864013672
12.3577138420569 -161.190933227539
13.0953841254499 -157.102066040039
12.8941565938215 -143.158584594727
12.9089993488877 -136.304916381836
12.6974537735806 -137.349472045898
13.075173007657 -145.10041809082
12.8597064093011 -150.044174194336
13.0024939382992 -156.707809448242
13.0266871404709 -138.751892089844
12.9870372025773 -137.893280029297
12.7630315633928 163.120834350586
12.4257040650779 176.336837768555
12.3563098386847 132.766448974609
12.9328371745607 -149.715270996094
13.0584273531983 169.830047607422
13.223973779654 -155.247299194336
13.1968956187544 -142.60920715332
13.1055859970197 -167.975372314453
13.0502923283469 -174.395095825195
13.1613471772567 -173.749877929688
12.9971971667455 -163.670166015625
12.9909082661103 -170.286346435547
12.508813581696 132.732192993164
12.8257075384959 117.504417419434
12.9663584632783 117.338363647461
12.4637955939924 127.678504943848
12.2034660635472 94.078727722168
12.1189980245495 109.483375549316
12.0247788049745 100.329216003418
12.0730628797977 97.3832550048828
12.2610073219026 114.772270202637
12.0603129011232 115.932434082031
11.9862955247912 117.863571166992
12.0272850108969 109.846649169922
12.0427196991573 105.224182128906
11.9716760787926 114.695701599121
12.1732024806079 113.65177154541
12.2372327183795 107.532257080078
12.0736857809026 105.756858825684
11.882694176799 106.846138000488
11.8704141235236 135.478286743164
12.4043209684619 113.443969726562
12.4708986170138 138.682113647461
11.7228810821503 108.583297729492
12.6014271658376 116.743316650391
12.741284197486 158.902099609375
12.9863623008687 140.47526550293
12.8319683420304 130.502960205078
12.7668942610496 131.893524169922
12.6097509540106 135.225479125977
12.4746462973064 134.517456054688
12.5251349790367 155.578216552734
12.50090234091 151.300231933594
12.979398218599 -176.115036010742
12.3133910295937 -85.4623718261719
12.5850490854106 -106.880851745605
12.5954228535286 -111.357620239258
12.4839708571425 -142.861679077148
12.5981149176557 -101.963157653809
12.7869318573042 -129.843688964844
12.513731912017 -121.732002258301
12.9077644349559 -141.363510131836
12.634576372599 -172.436737060547
12.2679132537167 172.122650146484
12.2931189316032 -176.530212402344
12.4906030284352 -156.261978149414
12.7366909251502 -129.971115112305
12.6158460157151 -137.51887512207
12.3631135549021 -158.721145629883
12.5065446901202 167.17790222168
12.178539972677 148.619430541992
12.590467319662 -158.949981689453
12.6570590989811 -172.762390136719
12.8358101929838 -164.402084350586
12.8441295924766 -159.547927856445
12.3081442114969 -161.764846801758
12.3917246756596 -165.666580200195
12.704808695649 -154.714431762695
12.702057478925 -137.570602416992
12.3807651560344 -161.685119628906
12.8539142681949 -149.247192382812
12.8669392385208 -144.236404418945
12.929908931697 -152.67024230957
12.7131051819663 -121.187271118164
12.8671802714892 -149.959579467773
12.8789114131653 -148.781799316406
12.739860396125 -143.539901733398
12.3473777532464 174.18000793457
12.2971347203631 -143.188247680664
12.5407152874721 -156.720474243164
12.0806880989998 169.051544189453
12.5432237709665 -164.849014282227
13.0248012771996 -138.532028198242
12.5815362869263 -107.774230957031
12.9067213741293 -128.262680053711
12.5994514037767 -153.413513183594
12.6293573345842 -164.441604614258
12.9700661754984 -135.536529541016
13.2238217709055 -142.153259277344
13.4536215747015 -142.881561279297
13.2567320960414 -140.352874755859
13.121015404113 -149.01203918457
12.9208947987297 -113.874137878418
12.6096987670729 -122.08162689209
13.2054994701349 -119.321640014648
13.2277930789723 -137.259918212891
12.778796368732 -106.401145935059
12.9349551943793 -121.892021179199
12.8745417556867 -114.721328735352
12.7079582878998 -169.68440246582
12.1820426718007 -158.952758789062
12.144981567086 -167.03564453125
12.8965507328979 -179.253341674805
12.9644148178462 -153.404312133789
12.635558037525 171.772247314453
12.8475145730631 -127.926712036133
12.7122367806293 -92.7694931030273
12.9291471649165 -103.680603027344
12.7431008804523 -105.388320922852
13.0942058262325 -132.520065307617
12.5709518639941 -148.68635559082
12.2831950210198 -107.731864929199
12.1885394033884 -122.317108154297
11.9236578271956 -120.240425109863
12.0577561122933 -150.159149169922
12.2650295154553 -120.299179077148
11.7283142148373 -116.261016845703
11.705274593145 -107.579429626465
12.0521027660329 -96.1830062866211
11.9749401770208 -123.518592834473
11.7447987290039 -93.2220840454102
11.9793651410185 -144.524658203125
11.3988279443731 -120.964614868164
12.2005171574674 -152.602737426758
11.5428565950879 -151.516357421875
12.0246930314186 -150.250717163086
11.9512193318578 -155.455108642578
12.0754469838852 -170.504531860352
11.9606135822247 168.813705444336
11.6004124881722 -176.462600708008
12.0401578166928 165.887710571289
11.7671957468514 174.278869628906
12.172383633557 -152.216537475586
12.2115270761131 -176.643890380859
11.7608062404696 171.109298706055
12.1360065458165 -157.014022827148
11.2957974752377 101.478607177734
11.3373789968442 81.9277801513672
10.9831886169954 75.4745559692383
11.2954755600246 106.133102416992
11.0800836740827 124.581314086914
11.1178433745917 142.674545288086
11.1810226440255 124.950500488281
11.278198279224 144.725402832031
11.2976171000393 126.570960998535
11.3710666567919 115.235900878906
11.9667090529839 103.47908782959
11.5525286905368 116.956962585449
11.4829787012826 129.355865478516
11.648810526709 111.627044677734
11.1773333273682 116.396133422852
11.2105169768669 128.676727294922
11.7854310737837 110.459671020508
11.8163647194785 112.76732635498
11.9119607630238 111.097221374512
11.6336430905263 113.685501098633
12.026180572957 104.365272521973
11.8265013950693 114.692642211914
12.0768298301503 129.621841430664
12.1526541359037 133.072799682617
12.1203206302437 118.876739501953
12.3004437134537 101.296195983887
12.2360742849527 129.537582397461
11.7844804324434 136.215805053711
11.97454956877 107.211601257324
11.9420609558826 100.874565124512
12.2967085903524 100.146980285645
12.2983136739459 95.5751190185547
12.2604438854669 108.797988891602
12.179259857949 132.10417175293
12.0526531122178 88.2446060180664
12.5544537484566 86.2481842041016
11.7204868619384 110.834457397461
11.9801020618882 108.854393005371
11.8166736190562 98.0440826416016
11.7128627187975 107.672203063965
11.9699643161685 118.271324157715
12.1508826432559 128.058731079102
12.5857521428277 115.837387084961
11.8120791671959 124.100601196289
11.682181989578 115.961952209473
11.5745297375689 79.8288497924805
12.0159970442412 116.890670776367
12.4498404024539 95.9312896728516
12.5050745827271 106.110343933105
12.4374169411801 114.167999267578
12.3259620517246 111.940582275391
12.266444410099 116.976043701172
11.9020082985654 121.094429016113
12.4728479502596 126.772178649902
11.803048738858 99.8915939331055
12.2800204471294 118.835418701172
11.8808978322857 113.247978210449
12.12018407957 104.793586730957
11.5716653883694 91.3176574707031
11.8300769652347 115.415336608887
11.6932493881964 101.931091308594
11.6477994511302 101.913360595703
11.3823491450888 103.858489990234
11.4754680660145 103.40128326416
12.2212912623664 136.71745300293
11.5390811297956 90.7747116088867
12.1485329633412 86.6568832397461
12.2707882178251 121.216201782227
12.0453929389889 90.6271438598633
12.3948406701564 84.5729904174805
12.2148652270029 115.015396118164
12.1486983939982 110.658142089844
12.1086959478045 118.886795043945
11.533799317663 100.308166503906
11.7219139729827 110.887817382812
11.7115755204838 103.981254577637
11.6294067637603 103.779365539551
12.1938923135104 112.770462036133
11.4417896031032 98.8701705932617
11.9646359022195 108.384719848633
11.7800990013523 103.006675720215
11.3484879404749 97.6754455566406
11.7124216926555 109.689559936523
11.3337956844039 117.865516662598
11.2263391651744 107.11988067627
11.1899424949572 104.289009094238
11.3416355338922 103.003211975098
11.4822284603457 96.5798950195312
11.1500627399496 85.663688659668
10.880299324146 107.775001525879
11.0628736308854 93.5542373657227
11.1949108473483 99.5716171264648
11.6541887034775 115.769836425781
11.0432318042827 98.5245971679688
11.1178161630253 105.197814941406
10.9632455485501 105.081100463867
11.5821404008595 103.059638977051
12.1157316442805 112.43733215332
11.3145686225236 102.878623962402
11.509697758963 108.57640838623
11.0350309062387 97.6821060180664
11.1568458668204 102.44686126709
12.1627500689544 106.283538818359
11.7426398089556 94.4634857177734
12.299581033611 112.273445129395
12.0194017069289 101.338912963867
11.7389783175101 110.052474975586
12.0703024057769 100.654220581055
11.7734376449229 114.644111633301
11.5729249206888 115.65283203125
11.4141114389135 135.425186157227
11.5284755532068 93.4666213989258
11.5991855368922 101.564231872559
11.7546502534057 98.3139801025391
10.7621771654404 96.326789855957
11.0192097393527 91.181510925293
11.3629603130229 109.360145568848
10.8237403101876 98.5262908935547
11.5401832261349 118.732154846191
11.5175180585622 113.308387756348
11.0735506050582 120.289726257324
11.6387260577213 132.464996337891
11.1097516400107 101.004119873047
11.4963723737712 104.464965820312
11.4115353958811 109.912574768066
11.2527620176446 123.030174255371
11.3982419490608 113.593528747559
11.4116226721697 111.107604980469
11.8180207609114 120.895561218262
11.6583133352064 103.662879943848
11.5334103683713 103.03148651123
11.0513210572146 106.490234375
11.2646494220602 111.579986572266
11.2141034781935 94.1388320922852
11.1975117959055 103.946563720703
11.0234527097458 104.976341247559
11.1649373132176 126.938278198242
11.2187518838269 148.771041870117
11.1347101363481 78.8182983398438
11.7230065832945 113.367233276367
11.7427847855172 105.535270690918
11.054939947522 89.5344009399414
11.2674698343202 105.708953857422
11.3517186019532 107.107002258301
11.3747775531167 115.45467376709
11.3114600635999 97.1376266479492
11.3824174503487 107.674781799316
11.2214941376244 106.547622680664
11.7127151806928 88.5930480957031
11.9720874829397 119.240524291992
12.3797845578723 111.759231567383
11.6608079605138 99.9858551025391
12.4059218193582 117.549674987793
11.9679634064599 104.731292724609
11.7107205640115 102.373748779297
11.9832539853472 107.225364685059
12.0985890519159 110.756965637207
11.9053473555567 87.8604202270508
12.0605182393712 73.4032821655273
12.2058471653682 69.9597549438477
12.3080786670897 82.8955078125
12.2389117975336 100.75456237793
12.3278730624491 88.5750198364258
11.4858962996323 78.2446517944336
11.327137480437 108.373802185059
11.4059640567905 114.530204772949
11.5053027919111 104.508361816406
11.9060435676874 115.12068939209
11.7294543163094 103.05493927002
11.4268785805128 103.103912353516
11.2854100851506 81.9708633422852
11.2269968330238 93.1825942993164
11.7912381185772 104.890846252441
11.8017042474334 112.400268554688
11.4908588094109 115.235305786133
11.6513581833763 120.127151489258
11.5282726691131 108.966171264648
11.2858651083999 116.007400512695
10.931252341602 118.599281311035
11.3429497862632 116.411514282227
11.0786551562127 94.6372299194336
10.8463298586179 98.2067642211914
11.6100599087157 114.010467529297
11.9738958835175 116.975212097168
12.329992274103 119.68928527832
12.3320163519869 116.147911071777
12.2685323472527 103.925300598145
12.0115266513498 87.555778503418
11.8384079500721 60.1491584777832
11.8154373725309 99.0185546875
11.580404867099 31.9845066070557
12.2658505965856 87.7324295043945
12.0997562989318 107.84546661377
11.7319085152579 94.7770004272461
11.4400078939603 45.9709053039551
12.1876380882281 92.1979598999023
11.9953083616588 92.3976516723633
11.8972248629112 86.3524551391602
11.7799269805425 99.6174163818359
12.2215865537922 113.76976776123
11.9142825314741 87.2355804443359
11.9009833187544 101.250801086426
12.4335700189057 115.757415771484
12.0443883892998 100.144050598145
12.3839678733094 115.706901550293
11.913362653533 39.4444427490234
11.1456206779727 62.216625213623
11.024666194059 82.3359527587891
11.4877343001492 106.977027893066
11.6571450345753 98.796760559082
11.0050972092668 99.6092147827148
11.6821436528285 114.077659606934
11.8970964718564 89.0884170532227
11.720456228636 109.536529541016
11.6864426294811 109.648544311523
11.7586700451933 107.153694152832
11.2594710921797 94.960334777832
11.9010438895821 101.99112701416
11.5076847146629 95.7591857910156
11.3383963470452 102.880523681641
11.6047530537981 100.592025756836
12.510874607687 108.769920349121
11.4837447393818 68.8235778808594
11.8322713959834 103.433517456055
11.2543990818782 91.4127578735352
11.3767781653408 77.5379028320312
11.5180781916993 107.461563110352
11.4505811103949 101.231147766113
11.5906562637418 114.79296875
10.9399422920218 100.116653442383
10.9408951420856 110.728126525879
11.5703844862054 99.7437210083008
11.4956781850938 97.7806549072266
11.932384271313 89.5393371582031
11.04532535744 100.226051330566
11.63556856948 103.631340026855
10.8466985617253 107.887573242188
11.7712946736274 108.120895385742
11.8435818535825 37.123161315918
11.9249967170106 44.4315032958984
12.072013009675 37.6801528930664
12.0970830622318 19.2259349822998
11.3727172788132 21.417350769043
11.0789823209877 31.8661289215088
11.3190948142719 78.9688415527344
11.2944729624055 84.4496536254883
11.6547318336228 86.2800674438477
11.5033207961696 54.8195266723633
12.3367870566864 79.4497680664062
11.8856850893935 88.2391738891602
12.1113798124741 112.959091186523
11.5492950503228 77.1880645751953
11.6062657886285 118.721076965332
11.2871151764854 104.779113769531
10.9217776991682 108.57054901123
11.2056383735378 147.400482177734
11.2599566113784 80.2714462280273
11.5483367529646 107.770835876465
11.3856353738084 65.5370788574219
11.995196645361 30.3822937011719
12.0428698464183 33.6390800476074
11.9621747522543 38.3882293701172
12.1920499479917 13.1276559829712
12.4773568669113 22.4534397125244
12.7943898442753 23.5865345001221
12.4375314696354 22.9469757080078
12.5964425967311 36.3509178161621
12.5427002619105 13.6136512756348
13.1210530326789 20.2076969146729
13.0213259116424 40.7239265441895
12.263715809096 9.01749992370605
12.2707631196397 102.203468322754
11.8417330191435 47.6033592224121
11.9325022332267 37.9931526184082
11.8931018005115 73.6496047973633
12.5008454217622 84.6512222290039
12.6061156786708 127.926536560059
12.5579721039587 -158.73078918457
12.8219965043919 -160.383972167969
12.3585758496207 -150.99284362793
12.5027737441571 -141.210250854492
12.6373034684739 -143.552322387695
12.6420009892812 -153.049728393555
12.4198113969178 -128.986999511719
11.9913500114331 -157.31526184082
12.4828158694268 -127.092269897461
12.5330559928812 -111.903541564941
11.9939405810792 -150.413543701172
12.4582651901003 -125.647262573242
12.2538419034551 -108.91268157959
12.5166662059462 -154.443969726562
12.8353991593906 -127.987800598145
12.7549871195725 -119.955307006836
12.5035701500353 -150.349822998047
12.5938998724295 -154.101043701172
12.54552245509 -124.847785949707
13.1056716131563 -90.8790664672852
12.480947144705 -107.628898620605
12.5458853168689 -117.603164672852
12.5164004365491 -92.1537399291992
12.744507833382 -117.667167663574
12.1910775720727 -104.618156433105
12.1844434484742 -137.940032958984
12.5547625198252 -132.025680541992
12.8268244295959 -119.326080322266
12.3945649145606 -109.913208007812
12.3291479329946 -79.6337203979492
12.0239822865485 -123.088333129883
12.1413728617582 -101.907875061035
11.885451277653 -117.130424499512
12.1069460239284 -120.127044677734
12.2354509655804 -99.9780044555664
12.688420813963 -102.098342895508
12.4959136820881 -112.858734130859
12.2680627554705 -130.788864135742
11.0656393848141 -170.090698242188
11.5311592763404 -167.1220703125
11.6006839162352 -122.730331420898
11.2481450473247 -166.947769165039
11.9013948899261 -144.862655639648
11.5800259914753 -165.725463867188
11.7641095689334 148.403427124023
12.1760600236471 160.959259033203
12.5661313582612 -133.380340576172
12.9788105184424 -133.622344970703
12.2686548750017 177.225845336914
12.5024991162236 -150.072967529297
12.36414515991 -158.874038696289
12.2076011490244 -108.597412109375
11.9228486630947 -121.893371582031
13.364286360323 -113.256645202637
12.415179715105 -80.4990844726562
12.5868640770356 -67.7304611206055
12.682406267732 -82.2318267822266
12.6673524479325 -77.9382171630859
12.7693517779012 -95.7581481933594
12.6570627222561 -112.90022277832
12.6777356829329 -91.6692276000977
13.1688194559837 -107.772048950195
12.6619275325265 -85.7556686401367
12.9237385969878 -66.7055358886719
13.1288462665981 -116.71997833252
13.6903665266117 -119.437301635742
13.2169661343935 -113.02734375
13.0653243551275 -95.1604080200195
13.3071971000363 -90.8873138427734
13.8042380987938 -91.8231811523438
13.3659721348125 -79.4890441894531
13.4392916501622 -126.816558837891
13.4254702108475 -132.7275390625
12.9071683872496 -161.116729736328
13.32121374506 -96.1383514404297
13.2424673521079 -110.376457214355
13.8214338522255 -92.9885787963867
13.2667115252198 -109.342124938965
13.1107400223636 -76.5669097900391
12.5946073872767 -112.489288330078
12.9241950275799 -87.4197845458984
12.8288961306213 -100.525131225586
13.0455976024754 -144.782135009766
12.5661847182943 -149.432556152344
12.8782100987355 -111.608703613281
13.0737855522535 -131.062469482422
12.9657576538441 -112.155632019043
12.5661627758195 -133.581573486328
13.0290377146532 -124.878715515137
12.954628224167 -119.045249938965
12.8048595620343 -90.7876052856445
12.0921772010569 -131.648818969727
12.5861764149756 -114.578086853027
12.281307995583 -93.2151260375977
12.1890987283703 -119.841598510742
12.1459065518858 -155.169998168945
12.2867638997232 -93.1419677734375
12.334370467854 -90.0179061889648
12.1206645502088 -116.640563964844
12.5391333074977 -111.675407409668
12.0775428824537 -128.862533569336
12.4416878747984 -99.0720596313477
12.272668016673 -99.4743041992188
12.2788217910485 -144.021179199219
12.6032598661742 -139.095596313477
12.776423407326 -125.031051635742
12.7027097072432 -101.175842285156
12.5736933931126 -123.30696105957
12.7395796969117 -110.99382019043
12.46451888718 -139.554397583008
12.5114582754973 -101.100624084473
12.7975094088269 -127.204383850098
12.5697954493588 -104.784156799316
12.6279246844912 -105.844505310059
12.5839885657385 -81.8676223754883
12.6342454375407 -122.888053894043
12.3565511134784 -148.849319458008
12.4645755543197 -120.492935180664
12.5468442492922 -120.21215057373
12.9303524690105 -77.4939346313477
12.6870409755993 -141.006820678711
12.9197191928711 -130.509353637695
12.9473124391141 -131.326904296875
12.6446797129096 -142.623428344727
12.7489163067404 -153.494506835938
12.7056889280851 -123.123489379883
12.5415608728042 -144.98811340332
12.974069963277 -140.489166259766
12.555081926671 -148.596771240234
13.1418368426439 -125.320610046387
12.8618102159571 -141.429901123047
12.9614698122026 -134.312728881836
12.9278917271017 -112.52027130127
13.0615288984338 -129.127990722656
12.9470554292891 -106.072700500488
12.7721860309126 -90.2976760864258
12.3657397686535 -113.539192199707
11.8493535067075 -87.6533813476562
12.4206450441824 -108.874244689941
12.4107565783678 -136.2333984375
12.6299279920499 -137.996627807617
12.3870107135681 -116.942192077637
12.4837714903671 -86.630973815918
12.288752835041 -151.710968017578
12.675277750612 -142.866775512695
12.3342829123519 -167.525726318359
12.5812031419708 -154.896743774414
12.8825494557403 -141.081237792969
12.1320692820295 -114.710800170898
12.0695628384939 -164.307876586914
12.238816366456 175.998550415039
12.565322179508 -140.973159790039
12.9533530548321 -93.0898132324219
12.5819574919155 -118.225044250488
12.3984647158658 -91.2922821044922
12.4649742501052 -110.257095336914
12.8428308458634 -59.4311294555664
12.631352581649 -140.89192199707
12.6453579518226 -86.1965255737305
12.5365336787288 -109.391090393066
11.8612522449223 -124.609031677246
11.933209033875 -122.310722351074
12.242923541923 -101.986709594727
11.7732088515111 -175.212951660156
12.1636782092065 -123.648811340332
12.4410871109718 -123.962760925293
12.355486182699 -101.228286743164
12.047332780613 -97.6401214599609
12.1000261052815 -104.130920410156
12.4237863222639 -101.347457885742
12.0309471551346 -92.9254150390625
12.0637765352754 -98.3301010131836
12.1684584438343 -113.063858032227
12.408051818007 -124.81526184082
12.6676070369525 -130.587188720703
12.0168750020226 -114.133140563965
12.0669117381806 -158.931518554688
12.6002561552771 -98.1644897460938
12.7438815149536 -79.6644668579102
12.9676687226914 -95.6203842163086
13.1201071381492 -117.416786193848
12.9207995522344 -149.240661621094
12.3561865228628 -129.675796508789
12.61214717379 -146.046722412109
13.2418003703872 -129.570358276367
12.8291166842764 -108.965133666992
12.7965975640024 -124.240089416504
13.2989160314145 -113.59058380127
13.0427368198846 -108.737861633301
13.2255183343515 -101.363403320312
13.1501007281954 -134.939590454102
13.2283589071571 -119.208564758301
12.836684344422 -117.226142883301
13.1098415776743 -154.784530639648
12.7135420092835 -125.136032104492
12.5612698682006 -129.017608642578
12.8819156772317 -99.9624862670898
12.7613582418404 -132.308288574219
12.9555703411664 -129.604583740234
12.9246549182759 -114.732727050781
12.9543419963376 -111.705497741699
12.6777833650473 -103.702308654785
12.6118704922347 -93.0508651733398
12.5493860185579 -84.422721862793
13.1435130661667 -120.26985168457
13.0804104948205 -135.055328369141
13.3156966907601 -142.021423339844
13.3792473053783 -124.307014465332
12.5877456156646 -123.734275817871
12.7572579935122 -117.30924987793
12.6870764869319 -159.943801879883
12.7026302028786 -128.932907104492
12.5922079444001 -103.788017272949
12.0905840309353 -153.839141845703
12.2178858598875 -165.569641113281
12.0120022309179 145.021575927734
12.6271938207968 -119.883766174316
12.6482159687509 -108.388633728027
12.7507881591774 -107.424247741699
12.4621747546489 -160.480453491211
12.3199449009355 -139.896133422852
12.7286984019782 -115.46997833252
12.4673358901208 -111.706398010254
12.6736115034378 -122.065673828125
12.2591783868217 -104.19108581543
12.1757780764321 -85.8890914916992
12.2124393458648 -108.156944274902
12.3648521702163 -110.768753051758
12.1804863176105 -93.2292022705078
12.2230839900714 -131.791275024414
12.0014617790456 -108.315048217773
11.8171940748966 -110.507041931152
12.5814163776491 -110.533195495605
12.2628558255388 -102.282493591309
11.9710674191399 -108.134841918945
12.3759939932123 -97.1356582641602
12.0253374981377 -92.1081695556641
11.9560542474113 -123.888717651367
11.9956405804921 -105.779808044434
11.9605655877288 -145.215682983398
11.4695660755083 -158.940368652344
11.7214514081699 -130.111953735352
11.5143588200587 176.615386962891
11.6742921139959 -161.321441650391
11.9158940300469 -151.865356445312
11.2684608634662 -125.389503479004
11.2871570952283 -139.801879882812
11.8156394358197 -122.080848693848
11.1540499412882 -120.369560241699
11.7896845620486 -177.702178955078
10.9347902983438 -90.4939346313477
11.5071740263145 -90.5950317382812
11.7493559643794 -127.690734863281
11.0444927882127 -118.779159545898
11.929854095553 -146.089721679688
11.6815159177326 -122.492897033691
11.9162063976636 -120.393699645996
11.6692574601113 -107.291534423828
11.7251053178678 -160.8828125
11.1226817688891 -98.5637741088867
11.2214543605071 -86.736930847168
10.8540582700441 -100.622413635254
11.1592910430086 -101.720100402832
10.4701413006483 -112.398696899414
10.8006637168001 -138.117202758789
10.9967700923907 -123.717346191406
11.2058873167216 -108.923416137695
11.1270201528276 -102.386161804199
11.0940990512775 -115.665069580078
11.4520476623334 -91.4403991699219
11.3982065442348 -104.466537475586
11.3887284273665 -99.2630233764648
10.9427331955198 -113.612350463867
10.7129869465316 -97.7445678710938
10.8476071173365 -86.3742065429688
11.0806945614987 -94.7490158081055
10.9526868103178 -101.46516418457
10.4206715151201 -83.0297775268555
11.2662708650107 -115.772262573242
11.0127380704673 -109.51594543457
10.7222153670734 -96.9976577758789
11.3587622001507 -120.651550292969
11.5058191272558 -113.991798400879
11.0911015928353 -96.4603118896484
11.091464600733 -64.8267211914062
11.3326089724728 -143.759384155273
11.3165432617899 -97.6093063354492
11.3017081451866 -98.6557922363281
11.3555560399442 -106.645889282227
11.2492785865672 -137.798965454102
10.9469553779593 -104.681999206543
10.9773545775614 -125.856742858887
10.8869278418601 -115.094955444336
10.9383094066721 -102.305725097656
10.7037689775507 -103.22046661377
10.8074955686048 -87.3653030395508
11.1282036455857 -107.192604064941
11.0016485424127 -121.973274230957
11.1069814935106 -126.138557434082
10.9913272441482 -105.671371459961
10.8484700734432 -110.646102905273
11.088047631819 -123.216300964355
11.3316117608392 -121.393127441406
11.2157230638963 -124.084266662598
11.1406399792597 -116.907745361328
11.2511527317427 -115.173286437988
11.1243051248384 -94.0845336914062
10.9885012511705 -137.434005737305
11.5676178215339 -112.910415649414
11.261564121042 -118.333549499512
11.2429127664131 -91.4329681396484
11.3588139100283 -115.118110656738
10.7614645660786 -114.908058166504
11.4394435611033 -153.131423950195
11.2276294788965 -115.055587768555
11.0753549840736 -131.859176635742
11.3169124360302 -128.650024414062
11.5261707743922 -142.667984008789
11.2286816237536 -157.696746826172
10.8766416885304 -153.390487670898
11.3541774262051 -150.55876159668
11.1158509058255 -155.114929199219
10.9233636035726 -168.317138671875
10.4456435536073 -117.425514221191
10.3246380522849 -108.267028808594
10.3596591330973 -96.2431793212891
10.5716092733718 -91.0005111694336
10.0468252995683 -68.204460144043
9.91319118526896 -19.9947357177734
10.2813880630393 -102.809303283691
10.1754658062377 -79.8801574707031
10.4437005001287 -112.638900756836
10.2504595290984 -93.8345642089844
10.3450012369748 -86.7692337036133
10.6413103588012 -131.228317260742
10.7282052482159 -137.744689941406
10.5467247657219 -111.154350280762
10.5905084990181 -102.334495544434
10.6182295252731 -109.975608825684
10.5329895818276 -120.89412689209
10.5156024833161 -123.999298095703
10.5166242666685 -69.9209823608398
10.1493318203761 -66.84912109375
10.7480054289511 -107.24528503418
10.8831177885303 -87.226448059082
10.5380091800334 -118.727485656738
10.7796982180242 -92.0470275878906
10.8851601240078 -83.0055465698242
10.8386690335237 -117.051177978516
11.0284495028063 -129.896957397461
11.4872999718977 -84.7727127075195
11.2403989757574 -99.1175689697266
11.6316546239392 -99.7055206298828
11.2225197692711 -95.1569442749023
11.3126618668065 -66.3575286865234
11.0033859247029 -93.2336883544922
11.1048203562357 -131.525848388672
10.3263933605944 -100.244873046875
10.4583186695109 -119.908683776855
11.0206025270925 -85.0837478637695
11.0314841556397 -88.8389358520508
11.4212934548871 -103.174812316895
11.208659959491 -123.646995544434
11.2438692171227 -97.8774642944336
11.6144210550258 -136.626815795898
11.3133380455459 -101.626129150391
10.2271865343408 -104.532089233398
10.9256486296534 -110.696098327637
10.7632004155829 -116.553092956543
10.7001574737076 -85.8686218261719
10.3478996557446 -93.7255783081055
10.8328627725977 -128.407104492188
11.1123033612357 -125.289833068848
11.280946408309 -118.688415527344
10.4397447455687 -97.6659164428711
10.9304281565065 -119.528007507324
10.6862835190194 -103.020492553711
10.5490489093848 -60.7595252990723
10.5100847363251 -96.6369247436523
10.3675608134839 -115.01537322998
10.5692959250256 -136.363143920898
10.4694593736318 -87.2989501953125
10.3613070414288 -58.4867515563965
10.9806612985469 -145.628326416016
10.0912638464037 -90.2860794067383
10.7370965539782 -135.999893188477
10.7558346321159 -117.331283569336
10.9394405071305 -102.569679260254
10.2538042617832 -101.766632080078
10.5083055310984 -148.196838378906
10.1422372534296 -100.633644104004
10.2899683281166 -104.522560119629
10.6448104604461 -126.636421203613
10.747937815857 -112.810668945312
10.3381740031888 -107.537300109863
10.4572167591718 -112.109985351562
10.0823107384068 -94.2530136108398
10.100695126362 -108.847007751465
10.3895190950288 172.590682983398
10.7244920562892 -149.992202758789
9.80659688110861 -80.385139465332
10.1697445201837 -127.041564941406
10.4183891437384 -124.122146606445
10.5364605801569 -114.035583496094
10.6891827107302 -144.814529418945
10.0808529460414 -103.793563842773
10.3506827045822 -115.386344909668
10.1219321888706 -79.4808883666992
10.3165144288917 -80.0747528076172
10.2656982674321 -75.1412887573242
10.4199405894947 -112.621688842773
10.7602251181184 -86.4211730957031
10.535974369433 -99.8000869750977
10.1491741459738 -107.861625671387
10.8512501645602 -130.764999389648
10.8954101211679 -119.028762817383
10.9462333475531 -118.455505371094
10.76923911614 -126.376899719238
10.6811309132091 -160.751647949219
10.7707516774769 -148.775115966797
10.9715030311793 -125.190635681152
10.9097261114822 177.810440063477
11.3712300988052 -179.965881347656
11.1160838522332 -175.341171264648
11.3136936341317 167.553695678711
11.3175954865074 170.256591796875
10.7012542431608 -152.463851928711
10.6027319845283 -146.248382568359
10.6789850689539 -127.091682434082
10.6150403884003 -86.6183700561523
10.7784564249891 -100.458236694336
10.622409027476 -95.3222427368164
10.669369785414 -131.655303955078
10.4165750889859 -126.180305480957
10.4608579395469 -123.740097045898
10.2376734483203 -109.057403564453
10.3471635353238 -93.7158508300781
10.10311658011 -90.2671432495117
9.87514786958389 -78.1291122436523
10.2079882192073 -89.3072357177734
9.9732160301063 -102.473526000977
10.145136871312 -86.8050155639648
10.1282521712126 -115.495544433594
9.76491388340741 -109.753814697266
10.4062795564117 -147.941604614258
10.4522458193595 -150.45817565918
10.7607554633266 169.9970703125
10.4014757785525 50.9186706542969
11.1356233724991 37.5776100158691
11.072993289276 21.1904430389404
11.0843622125604 -27.4839057922363
10.911620730391 -17.5599727630615
10.5399293159652 68.4916000366211
10.6508334799676 97.3152847290039
10.2647488938254 -9.13393402099609
10.4175930502696 98.7985763549805
10.868983500361 42.849967956543
10.4154221695192 63.653507232666
10.7308143472765 95.693229675293
10.5796959676327 81.6103210449219
10.5708609051088 22.9150695800781
10.9016669882485 99.1249084472656
11.2636301105436 142.396133422852
11.1483767781283 147.708343505859
11.3238321599786 -102.941062927246
11.4569763294537 -92.6776504516602
11.5832435760613 -103.165367126465
11.5885735205765 -132.129898071289
11.6458471248902 -87.81689453125
10.9773486427299 -84.8020629882812
11.3896484309961 -119.079925537109
11.2551105068824 -104.273635864258
10.3884747344672 -109.720413208008
10.697920032162 -113.93726348877
10.7151743207242 -179.359710693359
10.4847056279497 -108.763870239258
11.2015825812876 -139.286193847656
10.8462083083677 -92.665771484375
10.8738818601099 -94.5921401977539
11.1357583653441 -113.234504699707
10.85871898265 -93.9622650146484
11.3025651655907 -139.036224365234
11.8108467269452 -122.859214782715
11.8221616725692 176.073379516602
10.7655002095783 -113.01448059082
11.051833686908 -91.5764770507812
10.9424044199943 -114.255096435547
10.3412498985894 -105.663444519043
10.3146181093727 -86.0949172973633
10.9711089242757 -93.3414535522461
11.3648402466243 -111.655830383301
10.7911113826285 -125.768783569336
10.8336354470235 -131.851181030273
11.0413628745395 -141.338928222656
10.6033797039419 -175.261215209961
10.6989341267877 -136.071426391602
10.6639767646406 -139.696792602539
10.9579712585037 -138.319213867188
11.1847847360395 -139.421829223633
11.0430797433138 -140.339767456055
11.0399890307602 -130.1962890625
10.9597383939149 -109.216285705566
11.4454897668095 -130.208435058594
11.5004874580724 -143.519409179688
11.1697261741659 -153.502136230469
11.2834432592806 -129.122924804688
11.3807232232098 -121.398895263672
11.1793062974056 -137.675582885742
11.575536104297 -90.3636169433594
11.7905742347448 -123.364936828613
11.3743962868866 -103.421943664551
11.5792528953013 -121.700706481934
11.5618162320967 -130.117065429688
11.1986356963315 -131.269973754883
11.2385376185973 -121.895843505859
11.1758359657356 -97.1097640991211
11.5726167285655 -107.297653198242
11.5815757746329 -128.617919921875
11.6222002022464 -122.133071899414
11.6874535609987 -154.268951416016
11.6073858373832 -148.804107666016
11.7681776211021 -122.949264526367
12.0538801321914 -156.246170043945
11.8538787648102 -114.761741638184
11.3769198820585 -174.419860839844
11.6557769890002 -126.207542419434
11.7731291544292 -134.460556030273
11.7356077559885 -125.813659667969
11.8725568420846 -152.394439697266
11.4464842205519 -103.17204284668
11.4698371930327 -167.630722045898
11.7674906876838 -156.787658691406
11.4141578475095 -169.86083984375
11.5769788235363 -161.588684082031
11.3854453878867 -145.15461730957
11.6316545728023 -143.911285400391
11.5564381480003 170.167678833008
11.6867271525562 -151.020568847656
11.6276252020237 -120.795417785645
12.2868575825652 -139.52033996582
12.4459555006716 -155.20329284668
12.0681634179419 -157.057266235352
12.4600009555132 -168.948837280273
12.0382071923098 -177.173309326172
11.3623457535282 148.062469482422
11.8233179411498 179.901153564453
11.2540074900231 151.444549560547
11.9501615720099 175.494934082031
12.0791317633786 -179.69709777832
12.2884337792155 -174.574981689453
12.2694067585064 -154.798675537109
12.0018015504505 173.746185302734
12.3572668255929 -148.850967407227
12.3107708818609 -173.09016418457
11.7924551749777 172.435104370117
12.7353479384136 -120.788795471191
12.1080076971485 -135.658142089844
12.2522718455947 -177.152496337891
13.0698241146059 -131.938461303711
12.8805483250716 -154.311874389648
12.4613479336728 173.210983276367
12.230849243743 -165.084838867188
12.019605317464 138.006622314453
12.0184093490756 109.456214904785
12.0274484933003 -167.151275634766
12.5621561701265 -169.119018554688
12.3860481295981 179.071273803711
12.0955466392326 -163.345474243164
12.4841684230544 -165.891723632812
12.0403354772673 175.648818969727
12.2723450550869 -165.302963256836
12.3583024466407 178.724761962891
12.128374673621 160.537521362305
12.2566219710581 -169.711944580078
12.1986653211111 -165.386688232422
12.3597870293726 -155.905456542969
12.5660126758413 -149.830978393555
12.167052808831 -146.643798828125
12.7701076405141 -151.562149047852
12.6501352172167 -123.126045227051
12.2581314518286 -150.067230224609
12.4149684305605 -160.1787109375
12.1410350062093 -147.536911010742
11.8717820590291 172.41487121582
12.3200561294042 -148.240325927734
12.7313349378013 -143.25309753418
12.2438430148915 -159.672714233398
12.0692578659527 -159.687225341797
11.655652135555 158.235321044922
11.945520399856 175.762542724609
12.2989746846102 -156.936935424805
12.553818256435 165.213500976562
12.2412434362686 125.04598236084
12.0274398975314 146.518707275391
11.9374686248878 132.818481445312
11.9909156917516 114.149909973145
11.4206601665245 80.3180541992188
11.4673237554004 102.58570098877
11.3014763587396 96.4922790527344
11.5822213488884 100.317581176758
11.8528570889933 110.41259765625
11.9622675321309 115.151481628418
12.0539411801674 162.651412963867
11.7721151897993 158.132446289062
11.6866679021429 130.352493286133
11.8378345294597 132.916534423828
11.5597162201982 124.670936584473
11.8720319293986 111.857360839844
11.5725906462565 73.6108016967773
11.8032632442589 91.5772933959961
11.7151780876615 59.3559608459473
11.8417826612881 41.9942398071289
11.8238921554173 66.0512161254883
11.8331330079147 16.269847869873
11.7276966513529 22.9595966339111
11.231707861668 33.2430801391602
11.5382958909162 67.8488006591797
11.9794149209348 45.2469329833984
11.93759693996 111.347038269043
11.3624315642242 33.3071823120117
11.5966723733384 83.7798614501953
11.2590254813958 34.3860244750977
11.4024008894017 104.166572570801
11.0163413410831 68.5669097900391
11.2767745905057 45.2348899841309
11.7930216598643 130.52131652832
11.4706148004019 46.1832504272461
11.0609997256764 28.7275562286377
11.4865657345693 82.9411773681641
11.5203680779803 34.4178123474121
11.6616499120259 21.6227722167969
11.859612322133 36.6488494873047
11.6446223141591 24.5944023132324
11.5714971417101 33.8803329467773
11.6862512716616 24.0408134460449
11.7572556953499 35.6380081176758
11.4052931809325 56.9159812927246
11.7902696881919 8.14842700958252
11.2687804245 28.1133995056152
11.3635260229292 15.839316368103
11.1820665428482 48.1584243774414
11.1742252650651 36.7775268554688
11.3338701956588 37.373664855957
11.2397712408585 48.8855476379395
11.7628633047986 54.177661895752
11.1053919883714 25.5520000457764
11.140937850356 22.5490570068359
11.3617355702627 22.9509925842285
11.5247989260677 24.6494216918945
11.100769680447 86.5062866210938
10.9581112636438 37.1106719970703
10.8473306957009 36.6618995666504
11.3007915742893 31.3651275634766
11.258295161029 37.611141204834
11.2755872399964 37.5822906494141
11.1371458595562 101.717025756836
11.2976655364971 95.4716873168945
11.1740342284842 45.4575004577637
10.6103461073891 99.3637924194336
11.0471355286803 67.785285949707
11.319046766209 105.345932006836
11.5308914494994 60.8261337280273
10.791037596497 107.537445068359
11.0929573103549 23.8278923034668
11.1248243419886 74.6884918212891
11.1415063509958 45.9994964599609
11.3653106442393 6.1907000541687
11.0844336889823 96.0461578369141
10.5652772169054 107.524124145508
10.762498608129 53.4813461303711
10.8653340446652 85.5119018554688
10.7739983855673 77.9937210083008
10.9800597186792 41.7772445678711
11.1510187148647 42.1742134094238
11.3327084562266 40.7051773071289
11.3708940888153 40.8438415527344
11.4925101817831 142.419540405273
10.9438064575209 63.6352195739746
11.0133322923327 89.3461227416992
10.9265565166533 69.2708358764648
10.5738268118628 106.821548461914
10.4259091616645 97.0049362182617
10.6088669819535 19.7944507598877
10.6963446975943 98.4092559814453
10.3976485021199 76.2417526245117
10.8211110728216 88.8256607055664
10.9425492874752 104.568733215332
10.469773475809 98.1237106323242
10.7970641818086 96.5481185913086
10.8237948095501 103.916641235352
11.2011020430574 112.902236938477
10.9643440266105 97.4942474365234
10.6819488781027 100.02872467041
10.7684924214977 92.3232192993164
10.4883743107941 91.6308059692383
10.7124549384101 116.281608581543
10.7076877162398 110.899047851562
10.8456574088278 103.262481689453
10.3681565266417 111.413902282715
10.3050003299911 120.254264831543
10.6407613409378 97.9398574829102
10.3890692313984 110.095336914062
10.3452213204456 103.043891906738
10.3493333304306 91.0586853027344
10.654942355353 105.706039428711
10.8274480403975 109.331359863281
10.9414072524354 98.9282684326172
11.0804523867341 104.887481689453
11.3074659908697 100.537216186523
10.6664626469472 111.318405151367
10.8258279754064 97.3022155761719
11.0351281074296 123.316925048828
11.0622366515176 102.288444519043
10.5484764828558 97.3540420532227
10.8633979623639 115.451461791992
10.539819717814 117.467643737793
10.7015310970911 110.543891906738
10.9823770562639 141.568008422852
11.6372494014852 144.738510131836
11.267796446842 122.053558349609
11.2672670571831 111.620071411133
10.8378635262796 99.9998321533203
11.1423747877224 140.143768310547
11.1520787622833 109.195449829102
10.8864368962229 100.375816345215
10.8915110845507 82.736701965332
10.8210223723894 124.90251159668
11.0695022821326 128.839340209961
10.8083727901207 99.8660507202148
10.7877179509195 121.551109313965
11.0756946870716 130.29460144043
10.7475616385896 123.671081542969
11.1819018870108 108.157257080078
11.4455359985233 127.068626403809
11.0063695270986 117.493843078613
11.5643901680656 148.71435546875
11.7464858890002 164.462615966797
11.7683964928571 149.279144287109
11.7896899603672 150.748031616211
11.6353230808445 146.049667358398
11.8901732894466 173.871322631836
11.8410992025777 -175.155151367188
11.8662303633909 173.510940551758
10.9148797040964 134.802780151367
10.7997547900105 117.504974365234
11.8827067867358 133.445739746094
11.1435136485322 119.269691467285
11.0910244566314 119.168685913086
11.3514781429009 131.233154296875
11.1332760937499 112.268394470215
11.5787877847659 -179.866180419922
11.5150268374578 175.220245361328
11.1173168173405 110.590812683105
11.5626477477399 162.772705078125
11.5153844280091 102.165756225586
11.2096324119267 113.608070373535
11.1630769141555 88.8042068481445
11.2016031017147 115.568778991699
11.4941919219048 88.8287353515625
11.4498718217948 107.571189880371
11.3259517395271 62.0625228881836
11.9900098798988 110.880638122559
10.9589697943272 82.2001724243164
11.7299291178563 102.399696350098
11.5168179360984 88.5118865966797
11.2473201144978 109.167282104492
10.9425566087935 56.0240325927734
10.8763850574604 64.7596664428711
10.8866494369344 86.9713439941406
10.8663821888373 105.402885437012
11.4097763593578 90.2149963378906
11.1819498399704 93.8107986450195
10.9712842764529 105.49479675293
11.3885940888675 94.240348815918
11.6810315601489 93.4300918579102
11.4472424822534 93.5105590820312
11.5421979530071 92.7221298217773
12.2746812475433 127.718284606934
11.7248389302959 119.788757324219
11.5839145047747 117.783226013184
11.0204298640074 120.906616210938
11.5746199861743 146.868835449219
11.2622531146662 109.667976379395
11.1806651456758 105.060211181641
11.4112012273503 108.205139160156
11.160086539237 127.535797119141
11.0544310825979 115.231384277344
10.9982968718997 100.332809448242
10.8938533169145 105.760360717773
10.6736168934713 117.811897277832
10.7308428435838 109.285308837891
11.0877110646701 82.8102340698242
10.8677434209401 99.6067199707031
11.2840986972534 100.331939697266
11.8004853100757 107.121444702148
11.9837050650611 179.02001953125
12.3456240444446 -125.327674865723
12.6030631518387 -154.530563354492
11.9628623093842 121.838813781738
11.6991321093566 104.30265045166
11.5658029710974 114.264350891113
11.0325677192797 94.4122619628906
11.6367589183322 99.7916259765625
11.5075146705124 107.290580749512
11.4660797231013 111.866325378418
11.8025969821441 123.244140625
10.9260440369632 61.4152374267578
11.5154604268106 108.27766418457
11.5123659009531 104.251342773438
11.6107363081234 109.743782043457
11.0034313691103 95.1350021362305
11.3053541229724 99.117546081543
10.9942576463006 95.875846862793
11.0152534623961 103.277961730957
11.2675327118796 104.923294067383
10.4174321492918 92.4392700195312
11.0764465836735 80.4290542602539
11.4889024798794 109.754371643066
11.8006698305688 155.717514038086
11.6854775026923 154.942321777344
10.8412588404338 103.498954772949
11.2895022804359 105.735679626465
11.1855806590126 121.061401367188
11.7239207009774 169.954040527344
11.4457541557555 147.298614501953
11.6339963896041 135.62385559082
10.7814838027937 89.2750473022461
11.3882130022589 140.820129394531
11.1955207599222 105.995384216309
11.7330348366587 110.564666748047
11.1696447376779 102.988571166992
11.2891220906164 102.406929016113
11.2084673516907 106.040046691895
11.3981163518827 93.1820983886719
11.6536556777669 107.9326171875
11.0795488257126 104.541969299316
11.2602492686542 90.4051055908203
11.6873551690293 91.3037796020508
11.2917564760709 97.6371841430664
11.1659389539604 102.727401733398
11.0317580092321 110.157783508301
10.836130109566 103.234428405762
10.9494238977951 106.903739929199
10.9792869424228 97.2709121704102
10.9037310005997 108.97762298584
10.7277667264588 124.923233032227
10.6958627252512 115.46443939209
10.6539604356999 119.490768432617
11.0716663481677 114.540954589844
10.9979455378399 116.996292114258
11.0871178801678 140.177352905273
11.0834540659264 113.510147094727
10.5592641221543 115.681831359863
11.1502771787973 114.444664001465
11.390857534398 117.066795349121
11.3086375151971 108.837684631348
11.260433798292 116.543884277344
11.2584638974723 113.822692871094
11.258908096182 106.398910522461
11.4720372034743 115.727264404297
10.8853075142173 113.311462402344
10.7686575054742 100.726142883301
11.0077306860516 95.4796371459961
10.5569670719617 73.6582412719727
11.0536675727046 95.3415374755859
10.9382906215846 93.8933486938477
10.6482262383896 89.5332412719727
11.0254583071773 113.831016540527
11.1749033827471 106.351043701172
11.229817235941 104.958145141602
11.0398128784373 95.9786605834961
11.2678587789321 108.94792175293
11.0135642587683 87.0508575439453
10.9981455658011 108.703559875488
10.9192255119656 107.896331787109
11.1230037959097 117.664939880371
11.0087764276468 98.0524368286133
10.7792441536615 93.8078994750977
10.5604713297212 110.635322570801
10.8623241252038 98.444091796875
10.7310796185253 100.490447998047
10.8008891291485 97.2280120849609
10.2795902006373 78.5330200195312
10.4689445862303 99.5423126220703
10.7686722639229 99.2954635620117
10.8435740844977 83.1760406494141
10.8113945492507 110.040069580078
11.0716159699785 104.06909942627
10.9747722402927 108.002731323242
10.849103137099 96.0916213989258
10.8916045630711 110.654434204102
10.3750329470529 109.201499938965
10.8587415611698 118.675994873047
10.5779200370091 96.7432556152344
10.6866775980675 97.3606109619141
10.6423123301316 106.433448791504
10.6731375271712 108.130813598633
10.4668098722787 102.070281982422
10.3836824304714 100.826393127441
10.6590540360129 82.9849014282227
10.7776349457013 104.900421142578
10.7757220469147 93.818244934082
10.8838933305968 87.2900161743164
10.848081758448 122.845077514648
10.6273539243506 98.9991455078125
10.5676757027104 99.2041931152344
10.936403879209 112.612968444824
10.8486237351685 104.817047119141
10.7761445284617 101.484222412109
10.8168514062356 106.1962890625
10.9610168830186 92.9852676391602
10.9505838166756 105.410568237305
10.9127543851961 117.045852661133
10.8039270961929 85.3451843261719
10.7694598266557 110.596435546875
10.497417875867 92.9177398681641
10.6222702047939 100.287841796875
10.7071428451346 80.7110214233398
10.4310693882624 95.376708984375
10.5909266809258 100.898574829102
10.6194726219424 108.380317687988
10.5876964370559 89.3820190429688
10.6417117781208 112.476516723633
10.7020470295929 115.177055358887
10.4544407345642 107.504402160645
10.8343924724692 126.164772033691
10.4132003910973 98.3790969848633
10.5211421261172 100.327293395996
10.7384594375525 99.6272201538086
10.8046857808098 104.475685119629
10.6621678226335 92.5106582641602
10.4419974388036 106.882392883301
10.5119469085191 96.8246307373047
10.548683483823 107.689414978027
10.9442651760446 107.419441223145
10.6020010194933 104.775093078613
10.8202257915234 39.3564262390137
10.7364853613054 53.1256446838379
10.9745591889084 131.538238525391
10.7258175912415 100.115333557129
10.6707508479198 104.785888671875
10.6153179101212 108.77320098877
11.0175697101104 105.772239685059
10.5181065562753 95.0500183105469
10.5804526017446 99.1727142333984
10.3833548074594 121.293067932129
10.1885895287244 96.9199142456055
10.2900261746951 89.0231475830078
10.3717976458554 75.1262893676758
10.6419372211271 102.483238220215
10.2949195805112 96.9061050415039
10.3558396465988 98.7935943603516
10.5017288169965 80.8419723510742
10.5282854820704 40.7493782043457
10.4418678237053 46.9927749633789
10.4623747455908 49.1105880737305
10.7636702406724 116.787284851074
10.4316399496838 114.73120880127
10.4186231556958 91.002311706543
10.6932908369723 95.7697296142578
10.5713749955978 91.6233749389648
10.6896998905649 98.9333267211914
10.7078028223416 101.93807220459
10.3042792315315 99.1749725341797
10.6663678466457 70.2837982177734
10.4874099212152 71.599739074707
10.3315560150832 81.916389465332
10.4142449902248 100.037857055664
10.2818537849306 93.5442657470703
10.4025364885326 90.0498275756836
10.5385480522523 94.0373153686523
10.1920980926072 100.21036529541
10.3454838561863 100.560653686523
10.2258742638695 101.174423217773
10.4166524982267 100.456481933594
10.1104962736833 100.461929321289
10.5437220722648 103.816543579102
10.7416350347379 104.769309997559
10.7025105689645 78.7134323120117
10.5567216805311 88.2336654663086
10.7953779243425 83.4306030273438
11.1244759826841 87.7160415649414
11.0087009886185 95.5831146240234
10.8655063797234 71.1036529541016
10.9454650499176 94.2423400878906
10.646440336835 95.1931304931641
10.9353544375574 107.770347595215
10.8451102250293 96.9952163696289
10.9265410927775 109.62873840332
10.8697318046091 75.6479797363281
10.9547338702455 99.4815444946289
10.7426167787998 65.2574462890625
10.6325734753911 93.4842224121094
10.6081767635553 82.4837493896484
11.0130054511489 115.977973937988
11.3339930158014 104.453964233398
10.8003707363209 88.5818862915039
10.8373708526894 97.9311141967773
10.48531083994 97.3837127685547
10.4789377279711 106.828643798828
10.544133251227 95.7939376831055
10.7800985230366 98.2630310058594
10.9744221065738 93.5810241699219
11.4546060330429 105.150054931641
11.4388256327656 124.33317565918
11.2185441216004 89.7821044921875
11.0316270931405 86.9350433349609
11.187403612416 100.76749420166
11.3232535477489 78.4062423706055
11.1161935210563 97.8005218505859
11.2525921356336 90.1122207641602
10.7084966440131 79.2913589477539
11.1758981225775 105.21736907959
11.2386502258771 105.592658996582
11.4815966615866 90.7621231079102
11.2368499299561 89.7081451416016
11.474693029545 103.210906982422
11.7053655169687 96.5790481567383
11.377016198413 106.763511657715
11.3005378279725 94.0483093261719
11.4126824686331 96.0280380249023
11.4714848786487 105.476516723633
11.3431744322082 99.2994003295898
11.1711166962616 94.375602722168
10.8584953296714 68.5569381713867
11.1454515881703 40.2003402709961
11.0092355279072 70.7059020996094
10.7801590293789 47.8932304382324
10.6739032668835 58.3348541259766
10.4821749794367 70.2173461914062
10.2088194200206 61.1314697265625
10.0702920403138 72.4134826660156
10.6774930632839 75.3815689086914
10.6079389924621 60.1481018066406
10.4458298359803 68.6594467163086
10.4135791756248 35.6343803405762
10.2980812566293 59.3112106323242
10.6118824919828 57.6286125183105
10.8491002027814 50.7351150512695
10.7677116022787 56.9613609313965
10.4937223124326 61.6723594665527
10.897857808881 66.0135955810547
10.907243712253 67.5070114135742
11.2833124682518 35.7634887695312
11.6037718473504 80.6133117675781
11.3022303718277 -16.0683193206787
11.4235873904698 45.0956001281738
11.5277304903363 27.609317779541
11.5713448310915 35.2313499450684
11.7312088458743 27.7752170562744
11.428095292098 16.5805263519287
11.263983060949 35.7531509399414
11.2648990811392 25.6892604827881
10.8562471617531 57.4014091491699
11.16245696435 62.8240623474121
11.2859539633909 37.679573059082
11.3852814832639 27.3606052398682
11.4315121541578 106.12720489502
11.1117497421617 96.0207138061523
11.0187348329163 82.4227752685547
11.1171511631456 57.7056999206543
11.2902366409531 78.4277114868164
11.561273208651 83.1315231323242
11.9998034386312 99.5503387451172
11.680330676431 46.7405700683594
11.9537031744908 63.2544441223145
11.3873255231542 67.4131698608398
10.8589132316643 69.8014602661133
10.8593095046648 63.6671257019043
11.0270468260461 72.8659591674805
10.7659648850454 58.6924362182617
10.8029266986213 34.3346519470215
11.082926351405 46.5826644897461
10.76820490468 81.0379257202148
11.0215463486356 74.79736328125
10.6770112817998 71.8746795654297
10.6402263186565 74.3266677856445
10.7871664255475 67.3785858154297
10.901362037124 82.7928695678711
10.8651531581042 77.7979583740234
10.8828578966757 103.723976135254
11.5002079560481 96.3425521850586
11.5757276540365 110.722999572754
11.3871617392211 79.1836013793945
11.2464543937643 81.2824325561523
11.1959695057739 78.8459243774414
11.1766749016809 94.775276184082
11.3185194471919 83.4560699462891
11.8368870770914 93.89453125
11.5918563166261 73.9256744384766
11.7019872187966 100.92896270752
11.4754239578239 77.4738616943359
11.6028415941983 45.8495025634766
11.8087560299349 107.10725402832
11.8069142912012 97.0563659667969
11.6930992559748 118.440559387207
11.7090992993178 104.861282348633
11.6558556902406 90.3329849243164
12.1011875874971 84.0592041015625
11.9108179843159 110.800308227539
11.9559264917642 82.2184219360352
11.8927756683698 49.3316917419434
12.5607561528107 32.1414489746094
12.1427618236686 -5.30662059783936
12.1120589268864 98.8445358276367
11.7070059691716 39.3149833679199
11.4787272812981 39.8860015869141
11.18128381277 17.8471736907959
11.3848301998699 26.7763042449951
11.3912817968043 81.6114807128906
11.2918185400769 50.1042175292969
11.2029008100157 20.40114402771
11.6061901163336 56.4262275695801
11.796142423482 173.640686035156
11.4697344157627 -124.618896484375
11.6506258718841 -128.591079711914
11.6484074445895 -148.631652832031
11.0056982179168 -118.43286895752
10.9106315964418 -96.5902481079102
11.8206008517258 -108.542007446289
11.7020854419816 -140.053588867188
11.2844055034845 -122.71849822998
11.3748170832077 -136.302825927734
11.5170109859261 -135.121871948242
11.9133702456741 -161.915817260742
11.8224202977139 -113.699073791504
11.5555587410598 -122.930015563965
11.8127983159499 -147.647583007812
12.0891784456048 -141.297454833984
12.4423149350732 167.166000366211
12.2570364092331 152.566314697266
11.5514235537089 101.797523498535
11.045383247741 42.5326881408691
11.4312244097995 46.6098442077637
12.1518976833922 20.8174648284912
12.4238822474232 113.853691101074
12.1951359291277 80.5426330566406
12.4253627815603 80.8452377319336
12.0512451904217 24.8785991668701
12.1318751464379 40.6709861755371
12.1423711422586 91.4448318481445
12.0561777058789 108.190231323242
12.5046787979833 93.6719665527344
11.7187719099203 107.621116638184
12.1355167555364 111.050888061523
11.8162468610472 106.356330871582
12.6040861524873 174.946166992188
13.2869361142274 -131.273254394531
12.9912760294626 -153.993026733398
12.4533108932583 -167.939117431641
12.6304486490468 -154.215103149414
11.9345373618103 -154.398468017578
12.9411831620777 -143.28254699707
12.743981493432 -141.442825317383
12.644631008056 -177.699829101562
12.5138000315984 -129.817581176758
11.3793928034331 -104.329284667969
11.4243796923661 -132.265518188477
11.0715730868814 -108.701522827148
10.8684556083193 -90.0612564086914
10.8097311469947 -131.126266479492
10.5588046815174 -92.1940078735352
10.6906358391238 -148.027542114258
10.2730550757552 -98.2255477905273
10.2804571875276 -85.0780868530273
10.4533230610288 -164.916442871094
11.2623708135729 -117.277542114258
10.410061574703 -144.814697265625
10.9886969819324 -140.626831054688
11.3286410560298 -89.2134170532227
10.9204913914465 -166.877151489258
11.035037645381 -121.80883026123
10.8487588773734 -139.283233642578
10.6712744370545 -133.362030029297
10.4094438418227 -128.064636230469
10.5064685451093 -139.903198242188
10.9039840437007 -143.079650878906
10.7975046929692 -90.6326904296875
10.4956681472228 -136.854766845703
10.7031666862123 -129.619079589844
10.8015896053506 -104.747741699219
10.3039914477744 -108.763847351074
10.7466820126683 -89.0611801147461
10.8055768628199 -145.965286254883
11.0123305401564 -117.318649291992
11.1633860333395 -112.934928894043
11.4965623958811 -117.946182250977
10.9796842076949 -115.067077636719
11.234836836091 -134.746841430664
10.6844820809868 -114.329010009766
10.3441848490204 -125.508346557617
11.0108059842932 -114.614250183105
10.8038512228153 -122.008338928223
11.436363847486 -110.463218688965
11.7563872512448 -117.100173950195
11.6983074628111 -140.90592956543
11.6750779300802 -161.003494262695
11.0091247135138 -100.257949829102
10.9771368583794 -90.2352828979492
11.2656899496208 -98.1473999023438
11.182642846628 -132.177642822266
11.1069145634768 -84.457878112793
11.0444922062433 -96.6362152099609
11.5625898558264 -99.0035018920898
11.6027149887929 -93.6056976318359
11.9417094974533 -114.330062866211
11.4622331602606 -119.499313354492
11.7547100160657 -125.149406433105
11.6383108211381 -146.860260009766
11.2248456532591 -121.83292388916
11.6529614966189 -121.74983215332
11.4501162827876 -174.999694824219
11.4981928307005 -147.816497802734
11.2771420302075 -95.7730026245117
11.0721095530163 -115.06322479248
11.1859776022479 -135.724914550781
11.4213508016626 -139.634552001953
11.4367603502951 -125.451110839844
11.2233077782966 -142.913452148438
11.2483900707919 -135.050628662109
11.1334658264834 -106.303382873535
10.9135500556566 -99.6130676269531
11.1406506677322 -95.0051956176758
10.8566908046859 -94.0700073242188
10.6465325478817 -101.93856048584
10.6059876460826 -85.6139907836914
10.4942590699046 -135.753128051758
10.5314368208364 -115.904907226562
11.0313592672322 -130.829971313477
10.9589928387944 -148.396514892578
10.7223230246089 -133.282913208008
10.2628576255642 -107.018463134766
10.6101468721058 -116.854141235352
10.1654353040403 -122.952842712402
10.4026030318172 -126.688369750977
10.1917612805157 -119.429504394531
9.97145659720466 -110.609603881836
10.3761789875896 -118.993598937988
9.92912587494341 -97.1101226806641
9.6238852365945 -93.4926452636719
10.7780617164238 -123.971855163574
11.1569707299062 -98.643424987793
10.6394644077186 -73.0796432495117
11.0164833341856 -96.1398620605469
10.9103944971915 -105.212371826172
10.8197991730258 -82.8567886352539
10.949915908139 -98.1587753295898
11.1447014454175 -100.279853820801
11.3570718086308 -104.718101501465
10.8807415563804 -123.841033935547
10.7653298641732 -109.714164733887
11.0646884157436 -114.592102050781
10.942275941549 -119.083595275879
11.4576277086881 -126.891120910645
11.18733571444 -145.381805419922
10.7625524254882 -149.546188354492
11.6790383463669 -152.505798339844
11.1458012717206 -116.321098327637
11.7842126242459 -147.59716796875
11.2711135096319 -138.172988891602
11.1647158058086 -123.094848632812
10.4951995814477 -146.437240600586
9.96370372324467 177.808883666992
10.6944484098855 -130.107208251953
10.7532873838666 -101.894546508789
10.5974714837217 -114.353820800781
10.7151516210601 -130.624237060547
10.9109993037578 -132.889114379883
10.8450595836265 -119.188247680664
10.9509391393184 -126.073600769043
10.6919125218283 -146.532623291016
10.4611118875997 -135.032699584961
10.2429395624439 -148.245620727539
10.280209467815 -93.8113250732422
10.0279927664311 -91.4484634399414
10.2060866581706 -112.898834228516
10.2113152566523 -127.326667785645
10.0461610675147 -100.166069030762
10.2486044149295 -125.625091552734
9.90568576601309 -106.119125366211
9.60690350052719 -109.778671264648
10.2726740839893 -132.809768676758
9.90653199724055 -116.684516906738
9.93160062436877 -137.649063110352
9.61268405611931 -129.028854370117
9.74910700474972 -152.300491333008
9.68737852899499 -131.891723632812
9.460388743435 -129.742431640625
9.5348817777934 -113.416023254395
9.55501522347619 -112.772476196289
9.81787842191051 -124.219848632812
9.53183106713312 -131.875732421875
9.53543206162527 -117.69945526123
10.2328429854909 -108.672691345215
9.88659348392404 -123.009956359863
9.63024727062747 -119.380378723145
9.6820256956886 -134.677627563477
10.2674089578476 -128.828750610352
10.0147118366092 -79.9700317382812
10.0374257281314 -84.1477661132812
9.92449611284951 -125.064674377441
9.74385313555384 -126.336807250977
9.6483161824534 -116.557395935059
9.75846066653379 -89.4217987060547
10.2824839787411 -133.227005004883
9.90876220147903 -100.419395446777
9.7403376388612 -101.784683227539
9.92342662511362 -110.999786376953
9.9168166429664 -117.29801940918
9.61889856334594 -161.49821472168
9.03247999825251 -123.61156463623
9.0852412747386 -103.380920410156
9.34262213320788 -110.812522888184
9.45511445714396 -126.924217224121
9.75889458781567 -128.529632568359
9.81443333788818 -119.921768188477
10.1358514919363 -157.296249389648
9.96569902472463 -124.567451477051
10.1753687055181 -126.591003417969
10.3115041714167 -147.824630737305
10.3488685045475 -128.500869750977
10.5471083366315 -133.564300537109
9.82668468212691 -112.494590759277
9.56547237964953 -89.583122253418
9.08099795911957 -87.7944183349609
9.53905148110457 -114.924118041992
9.36899752262901 -123.854484558105
9.96487306032297 -131.262252807617
10.0717563430326 -131.832168579102
9.83853607409377 -120.638175964355
9.60557923370009 -104.902404785156
9.3959325143215 -95.1817016601562
9.74281325372311 -94.4129180908203
9.75262097666257 -91.0545806884766
9.70687043141419 -98.7854537963867
9.55739740831618 -99.0537185668945
10.0679090198338 -108.048141479492
9.97346721716262 -103.073394775391
9.86692185580904 -87.4262619018555
9.91430383174925 -85.9976425170898
9.86232232514402 -96.7040634155273
10.1098252098308 -91.8704833984375
9.5889351471161 -107.418075561523
10.0741384912602 -97.4945983886719
10.0647093988277 -98.827392578125
9.80861710717465 -87.0317993164062
9.77608676275848 -103.693077087402
9.51040730561118 -94.9008178710938
9.72438308722165 -109.408821105957
9.63476865064822 -108.701148986816
9.88652538178359 -165.7099609375
9.48676342967315 -133.682174682617
9.08268137059156 -106.183395385742
9.38672655630614 -113.406494140625
9.52860966091872 -102.928688049316
9.49795771692519 -121.878494262695
9.88201750558646 -116.124168395996
10.090058739704 -101.084297180176
9.87017615836356 -92.2173767089844
9.99900826237032 -97.3925476074219
9.6126353196409 -114.433891296387
9.53063290160879 -99.1713027954102
9.39797976771838 -110.515068054199
9.32865253072287 -111.065849304199
9.34448856007399 -123.252868652344
9.39176320401104 -109.361167907715
9.62271789427782 -100.857757568359
9.57288421111927 -126.626602172852
9.81248071097045 -89.703254699707
10.5211265421188 -89.6066207885742
10.2246363947147 -102.599098205566
9.83350406968136 -73.4528961181641
10.4808181860811 -100.88249206543
10.4280394396429 -109.888069152832
10.7981265490397 -154.967346191406
10.1353768664286 -119.659507751465
10.2245939391647 -130.356506347656
9.88069739376869 -103.245483398438
9.69087382203924 -126.641105651855
9.9793305688097 -91.0414352416992
10.0338897578774 -79.8801956176758
9.86201421203484 -87.5511016845703
10.0501983256493 -89.0216674804688
10.0284351875435 -93.2851409912109
10.30609271831 -83.3585968017578
10.1419804317968 -119.994033813477
10.0297651716288 -95.7212982177734
10.6738706271339 -111.174736022949
11.1962714495285 -120.777061462402
10.6817909529007 -99.5244674682617
10.3814200934236 -123.216651916504
10.9829892715164 -110.404563903809
10.7764634855656 -100.131591796875
10.7183482422742 -75.4937744140625
10.8025164094771 -114.496627807617
10.2221670322047 -126.151344299316
9.65568812859531 -103.536018371582
10.2964922016133 -102.001976013184
10.7476366283906 -143.300796508789
10.8591501212544 -120.741050720215
10.3848140564574 -95.2217712402344
10.1464229158792 -66.0604400634766
10.2230184651773 -80.8220062255859
10.340280357204 -87.2679672241211
10.3852918266784 -86.8904037475586
10.5929752280298 -135.049026489258
10.633009484947 -107.76921081543
10.1337531540121 -108.097785949707
10.1981244536549 -90.0307083129883
9.88312522768014 -140.325134277344
10.0339477955605 -178.305038452148
9.95511343749657 -152.111953735352
10.4017850820543 145.224426269531
9.93839578771625 -154.121215820312
9.53992090657835 -126.695159912109
9.4268518074649 -135.625564575195
9.32613816530427 -134.786666870117
9.72912428368994 -177.516525268555
9.45915396420846 -169.057434082031
9.57299840444574 -135.082092285156
9.99363901558631 -134.298690795898
9.68348589242427 -118.939971923828
9.8416542461306 -92.5187225341797
9.89491500842759 -95.0923614501953
9.78584368013755 -71.1799087524414
10.004333689082 -85.3588409423828
10.0829739175678 -34.8009452819824
9.85375325570542 -83.3263778686523
9.61152080151124 -94.0321426391602
9.5572178814967 -89.8990097045898
9.14548473713793 -137.404205322266
8.89772822803893 -106.640892028809
8.83698753972724 -94.2475967407227
8.84748077370502 -117.624122619629
8.86508972079598 -133.12419128418
8.83876167723324 -123.264495849609
8.93218790797582 -121.997711181641
9.05396870171909 -139.997253417969
8.95412117392773 -143.857421875
8.95834325529149 -141.784057617188
9.14166145373397 -135.231307983398
9.02898043985063 -109.398208618164
8.74441316427391 -116.108695983887
8.51192790158891 -85.3285064697266
8.759076277074 -110.59056854248
8.41935372460085 -103.593734741211
8.67497554247143 -105.151542663574
8.47343065821109 -99.2868881225586
8.99971165892295 -134.006958007812
8.8572182028586 -95.6769485473633
8.96858517960376 -117.401306152344
8.9743519183772 -109.847480773926
8.94715278492154 -103.791809082031
9.08263968059232 -141.887802124023
9.02076239192586 -118.71915435791
8.64061159077575 -110.948066711426
8.78250338439757 -111.620315551758
8.70595472151397 -99.8668594360352
8.68950018380308 -111.571891784668
8.96516033677722 -121.74397277832
9.27301449162247 -121.431610107422
9.18852630958732 -101.42830657959
9.45870908708531 -140.602127075195
9.47020366227734 -108.392906188965
9.22977113636131 -129.548583984375
9.31716819103824 -142.002410888672
9.33093768489254 -151.011276245117
9.14044456382859 -117.449653625488
8.81006130251832 -120.523971557617
8.97191588702234 -114.563461303711
9.05026956930005 -128.479751586914
9.17349077053372 -150.203735351562
8.97173360850133 -104.498992919922
9.48083202905156 -121.160415649414
9.41316085228207 -99.1837921142578
9.92587858766336 -104.172744750977
9.97073260767743 -105.474098205566
10.0357907492818 -120.94409942627
10.023344447632 -124.77075958252
9.91379759005766 -114.276481628418
10.0845372079175 -120.333511352539
9.8228326383204 -118.407760620117
9.69477547397272 -129.546432495117
9.5328229215593 -114.111602783203
10.0004174565287 -132.332427978516
9.79258083678406 -119.494667053223
9.56939785837328 -115.709197998047
9.61628851780442 -106.896026611328
9.5055434668257 -109.583862304688
9.51703519874376 -97.7000045776367
9.13095723905606 -114.7021484375
9.22239293695026 -111.34285736084
9.58718691908806 -116.941291809082
9.47623714342379 -106.992797851562
9.63969859608715 -97.9300918579102
9.28769539496557 -115.97444152832
8.94659054356691 -119.488479614258
8.99903112581488 -120.011779785156
9.28159254976277 -111.519805908203
9.35993453533266 -112.597961425781
9.52535757039943 -111.714584350586
9.50365979230939 -122.508407592773
9.41490771027461 -119.227005004883
9.65436615945941 -125.429786682129
9.6030231952936 -124.489929199219
9.62047352703805 -112.670364379883
9.60529116649602 -107.611549377441
9.58160475143427 -126.453895568848
9.6906123702739 -116.868034362793
9.39105350197272 -115.692993164062
9.54770051897849 -125.803001403809
9.67758714873176 -117.555160522461
9.37887737469344 -117.670799255371
9.70940986457631 -110.229591369629
9.28781173360779 -105.772636413574
9.05923557725157 -107.177055358887
9.38414076756364 -114.209671020508
8.91430206481806 -108.497924804688
9.27356743982578 -121.124870300293
9.4913639705955 -112.081565856934
9.80380600781428 -114.221183776855
9.68890939809834 -111.148994445801
9.45943131808099 -113.755905151367
9.33601280399988 -113.012710571289
9.14581415284975 -114.017066955566
9.06576359606667 -115.741500854492
9.12966039766328 -112.081398010254
9.16787845305664 -110.742691040039
9.43148708447344 -116.827598571777
9.23504165483547 -115.857315063477
9.45277470829659 -121.315139770508
9.34869061920241 -106.670295715332
9.37279287852025 -116.773056030273
9.56719263972785 -120.273773193359
9.60171637133723 -111.562194824219
9.34144100672119 -111.172302246094
9.61568642840553 -122.100250244141
9.6934964109417 -139.465713500977
9.65744737889375 -114.104095458984
9.5668106012287 -97.4911727905273
9.66964693602669 -107.060569763184
9.60394256007836 -109.151512145996
9.19416298121555 -112.656402587891
9.39535170432691 -113.673439025879
9.55792950151569 -112.12557220459
9.51842591158133 -94.5238265991211
9.59837482434446 -110.0009765625
9.49044372634035 -110.767753601074
9.44213810491169 -108.303215026855
9.66586327847053 -131.414154052734
9.63137839524988 -112.736251831055
9.70294612089847 -116.003646850586
9.63091910476156 -123.905807495117
9.56285161412236 -121.03524017334
9.58958109546609 -110.734474182129
9.39884991322987 -114.102676391602
9.5389806311788 -121.299377441406
9.43314401007893 -107.235000610352
9.54359195232612 -134.898330688477
9.49496958720085 -92.5329818725586
9.59918179559382 -120.925437927246
9.62346182581273 -125.861907958984
9.568597044435 -134.165786743164
9.53567673145635 -120.188926696777
9.44171832254536 -114.644081115723
9.49202497821155 -114.209457397461
9.68166230222609 -99.5562744140625
9.72770117385848 -108.91707611084
9.76387000770585 -119.760772705078
9.54226127304611 -114.938598632812
9.43258273835442 -115.381141662598
9.58510921793906 -131.426803588867
9.30055807892626 -111.81273651123
9.21411422076749 -109.260070800781
9.34137516525878 -113.205276489258
9.81847681899337 -125.228485107422
9.8866672768176 -124.886268615723
9.75079237517621 -93.9534149169922
10.057043312769 -96.762825012207
9.67172182545554 -100.376266479492
9.9056328013108 -126.406028747559
9.88485016722091 -130.546951293945
9.79226952126261 -168.944412231445
9.99016997922514 -150.291015625
9.66891210302444 -142.655685424805
9.87497771894043 162.899566650391
9.90878872375152 -124.650260925293
9.76043303381626 -110.689445495605
9.82082450740404 -171.958053588867
10.1825224937119 -161.504272460938
9.9008152190056 -172.170715332031
9.83977939302229 -148.813735961914
9.96781433645637 -156.658218383789
9.79818159679126 175.958984375
9.97794565818376 -142.055709838867
10.1385823773912 -141.734130859375
9.75864248507547 -142.21028137207
9.63439366759059 -140.744003295898
9.72358892991116 -147.155776977539
9.64292487671494 -111.83243560791
9.54685995066646 -157.781265258789
9.49852047814846 -149.715072631836
9.69366809714228 -148.539047241211
9.67472789455981 -151.385940551758
9.85359560547993 -124.386680603027
9.82693051502741 -144.560775756836
9.62065636762225 -175.422348022461
9.89837558967983 -148.286102294922
9.7216874307329 -139.204116821289
9.79343114340827 -132.762252807617
10.2125044749741 -129.812408447266
10.4018490307054 -150.253570556641
10.3257367810703 -163.50146484375
10.3587370489805 -129.418899536133
10.1158879770633 -145.612380981445
10.1206849564353 -145.230773925781
10.2661962857896 -138.139343261719
10.318837517746 -150.298614501953
10.1806210502955 -134.656311035156
10.22860732312 -149.751174926758
10.6116037814498 -134.643600463867
10.5441007655558 -146.625991821289
10.5760285194494 -137.798324584961
10.3747022821558 -148.580032348633
10.416425986385 -158.71842956543
10.384004200738 -134.906875610352
10.1806476009361 -141.511825561523
10.4595201180367 -159.804824829102
10.4511077610534 -145.656661987305
10.0904202057278 -139.812591552734
10.2300596759629 -143.639511108398
10.4146290064785 -133.089111328125
10.271291150608 -130.991638183594
10.2330866491194 -139.458602905273
10.6366596286609 -132.383850097656
10.4605492290852 -135.392074584961
10.3388946641481 -133.437194824219
10.5027144433779 -119.620941162109
10.3892891240427 -124.567588806152
10.446956692897 -138.511154174805
10.4003861948869 -134.3515625
10.6262954226604 -145.677703857422
10.5644991955539 -138.445510864258
10.6082545970646 -145.169769287109
10.6918769646163 -137.050964355469
10.5760103575389 -149.375625610352
10.5290890438554 -141.499481201172
10.299072289204 -121.804550170898
10.5027098393414 -142.743804931641
10.5860855639971 -132.501571655273
10.7536910576698 -137.46321105957
10.8867935712323 -128.557693481445
10.7121590528833 -157.301422119141
10.4345304608691 -145.356079101562
10.6285750205389 -148.342559814453
10.4813188187183 -135.898208618164
10.694082727331 -149.081848144531
10.6565820008026 -167.624877929688
10.4800213590761 -137.874160766602
10.3611925409441 -118.524475097656
10.393781897774 -154.643417358398
10.3706426910727 -139.030120849609
10.422066363816 -154.458969116211
10.5411149899353 -137.432327270508
10.5767055114989 -138.361038208008
10.579940009731 -136.586151123047
10.6771109800308 -111.363395690918
10.5106472471859 -120.552139282227
10.2799258471106 -156.723068237305
10.3517314083275 -130.476638793945
10.2361617930554 -106.65901184082
10.0806761366628 -104.251991271973
10.3494111678037 -101.571441650391
10.4484003463212 -104.948661804199
9.87812281670973 -105.121467590332
10.0635032929278 -138.016464233398
10.3754443380004 -145.317276000977
10.1581786121848 -159.691986083984
9.99675247793546 -152.447418212891
9.99490049038064 -163.597030639648
10.2631799501837 -147.841033935547
10.2260966564638 -147.961181640625
10.3174274992374 -141.357528686523
9.96973289696427 -134.547637939453
10.0302494376282 -101.580795288086
9.9100866245193 -115.979957580566
9.8660584249838 -98.5893173217773
10.0372006809268 -91.7058486938477
10.1712537558285 -125.310638427734
9.92514912831143 -130.854827880859
9.82968972091881 -107.577766418457
9.84883646806114 -123.325012207031
10.0878804929711 -126.518913269043
9.94403482964864 -139.193893432617
9.74460342012686 -125.731460571289
9.90265824888045 -126.962959289551
9.50431274493112 -113.388198852539
9.60028250949961 -125.534660339355
9.72498739204475 -119.926567077637
10.0308691394115 -130.659072875977
9.77236357341043 -118.870887756348
9.63218394932643 -107.447616577148
9.76806823526875 -152.002777099609
9.66766590556984 -135.646286010742
9.53783673109849 -125.197204589844
9.75956544943609 -116.837188720703
9.77228389244457 -143.563171386719
9.62631497371124 -126.248115539551
9.4890088728348 -132.253494262695
9.52153785936921 -129.774337768555
9.61944560813106 -145.7529296875
9.54608096862639 -123.600852966309
9.73591919006981 -135.201889038086
9.70930380743159 -154.367584228516
9.53695555167539 -133.498504638672
9.42062873577189 -117.004333496094
9.41912758532838 -124.770233154297
9.71197973005675 -125.408912658691
9.6527817479741 -141.283447265625
9.70548078093937 -138.396697998047
9.53445052665441 -140.423355102539
9.62571635011643 -152.552352905273
9.65355147865229 -151.807434082031
9.548975122951 -151.748977661133
9.71789700220372 -154.534561157227
9.59730863194785 -169.612686157227
9.47669105425273 -177.790985107422
9.35145028975933 -153.627136230469
9.54624561778486 -138.600860595703
9.34141643934119 -153.976501464844
9.42122378829521 -135.297714233398
9.77018652368029 -134.5966796875
9.58700793137117 -148.865753173828
9.65289575952979 -134.527526855469
9.52625456100553 -131.823226928711
9.6879910767693 -154.097808837891
9.56092583417235 -149.020202636719
9.45453538234415 -146.285430908203
9.50932584363865 -107.994903564453
9.24469571050909 -119.906089782715
9.62571076856405 -141.603591918945
9.77308982939797 -134.24951171875
9.63698624751908 -126.929946899414
9.58205679197811 -127.213768005371
9.74795967124503 -151.259292602539
9.64425834313507 -153.203689575195
9.59793786089783 -118.927665710449
9.74818985985664 -120.736488342285
9.55525928324715 -119.841255187988
9.56962027476601 -143.161346435547
9.21299407296654 -132.777587890625
9.5528373555571 -154.033142089844
9.66200796318686 -143.37890625
9.84672345709209 -132.2900390625
9.67752867954439 -125.803779602051
9.69168319272401 -149.001129150391
9.95708025923282 -133.998352050781
9.78305839750185 -139.257858276367
9.39493261985177 -142.218063354492
9.50402464680856 -134.454971313477
9.42630635361952 -145.973373413086
9.28672454096605 -145.177963256836
9.70950326261555 -145.477691650391
9.66840833886311 -109.641654968262
9.54746194172911 -144.681167602539
9.52439762070758 -146.977600097656
9.4739524781094 -135.799713134766
9.16223941158041 -144.710678100586
9.5294301642178 -139.330673217773
9.53420281383951 -112.783340454102
9.36942984418356 -131.136596679688
9.43759293025615 -138.722381591797
9.27211162910863 -124.784881591797
9.35467177455001 -136.744964599609
9.45086848311795 -151.277435302734
9.55984806897067 -117.342636108398
9.31408723141747 -137.662582397461
9.44297842369593 -131.577163696289
9.42669796845681 -118.788436889648
9.3084380821453 -122.078269958496
9.55413287193325 -108.536544799805
9.50054306447023 -135.416961669922
9.44635936513323 -130.345962524414
9.24793255246732 -157.578338623047
9.44614161604144 -158.170700073242
9.35746633758601 -135.766860961914
9.35305452892146 -140.802947998047
9.49446318413031 -135.993362426758
9.58068413479439 -134.166168212891
9.61130808128965 -135.478118896484
9.35684751703951 -136.278564453125
9.4228304122057 -134.69758605957
9.24211839842012 -126.176475524902
9.34941239724215 -143.081893920898
9.42480266619494 -132.844100952148
9.74664119667829 -129.36506652832
9.56647051797395 -148.040115356445
9.46882500973 -138.446548461914
9.32902148017896 -139.109573364258
9.3305715707737 -132.922348022461
9.45050634489225 -127.654518127441
9.43788378205778 -128.660049438477
9.38127449385017 -130.731430053711
9.37029492463671 -126.530578613281
9.37475401743597 -135.002380371094
9.35184050084969 -138.764266967773
9.2887986987394 -137.159927368164
9.41656975633012 -129.698623657227
9.39480248530969 -143.513046264648
9.41463517909929 -128.713928222656
9.24667347037704 -125.047416687012
9.41905051659804 -132.658920288086
9.44485434198392 -117.140815734863
9.30444013555395 -137.122085571289
9.34660766621721 -130.088607788086
9.26666906897563 -128.731262207031
9.33678781381332 -117.119384765625
9.39226778764768 -131.572494506836
9.15826213298332 -117.259376525879
9.39606214117368 -115.543251037598
9.6989848634982 -128.108184814453
9.3929510772229 -129.480422973633
9.16456719156871 -138.608016967773
9.17555969389429 -132.299530029297
9.40947165385511 -133.566589355469
9.40368951055947 -114.521392822266
9.31829752451818 -128.11930847168
9.65710954434854 -129.344177246094
9.49833521394378 -122.191864013672
9.5094977316174 -123.126838684082
9.42455981478276 -117.306297302246
9.42244267620716 -132.160125732422
9.7285831131286 -128.153381347656
9.50625120740207 -126.397842407227
9.66210505351673 -127.345520019531
9.87492448306618 -134.234115600586
9.78866244352684 -129.477386474609
9.68583256067383 -141.562759399414
9.76484070087966 -133.944717407227
9.66041888003514 -127.585395812988
9.77201733877963 -137.8564453125
9.33249757542139 -151.528610229492
9.24532578638236 -119.820724487305
9.39616262121301 -128.034561157227
9.3871646932116 -130.210083007812
9.35036615344403 -129.772003173828
9.32766927478345 -127.190078735352
9.39280558122363 -138.547607421875
9.45105432694336 -124.557929992676
9.33738607788509 -129.638534545898
9.40098520301707 -130.551849365234
9.275518744954 -137.622894287109
9.39320772347557 -139.110626220703
9.61209595460243 -133.267303466797
9.31238787159331 -131.611206054688
9.4022731058181 -142.621627807617
9.3551836395969 -144.322937011719
9.34829511210578 -125.49536895752
9.38466426837215 -122.836059570312
9.39428760096399 -133.787658691406
9.25160964238783 -123.41658782959
9.36761762314389 -126.059425354004
9.40078154563718 -114.755142211914
9.40834650840489 -131.607360839844
9.27066937895652 -133.015823364258
9.43433545957368 -123.881652832031
9.29215776510446 -138.873382568359
9.45831133912646 -145.62922668457
9.26672466024711 -136.669906616211
9.1803897569053 -137.56901550293
9.31738834037469 -142.545516967773
9.24823823095232 -138.02946472168
9.19533668931661 -142.846908569336
9.38231386141868 -124.821548461914
9.27547218734395 -135.886566162109
9.46041936292163 -116.168266296387
9.27333165197571 -140.452407836914
9.36159146703639 -146.999649047852
9.37977306687776 -129.958511352539
9.43304254301199 -140.07698059082
9.42226096308804 -139.405197143555
9.39848649516721 -137.290313720703
9.4524435332352 -138.687683105469
9.49515494652075 -135.882843017578
9.34769977205825 -140.046524047852
9.40120758278721 -147.001770019531
9.37481854715469 -142.214340209961
9.32190169919909 -127.813591003418
9.43636167968769 -134.646484375
9.55264122367974 -124.300590515137
9.52168835952318 -134.981002807617
9.43123346101896 -123.037635803223
9.51056216131304 -130.825576782227
9.5318053245153 -117.686561584473
9.46938161073967 -113.815391540527
9.41184843179023 -120.809623718262
9.53171495036922 -113.285041809082
9.3658032161504 -110.187423706055
9.43351476814186 -117.219169616699
9.49295398333209 -137.226272583008
9.39422356554007 -129.80534362793
9.20419706238285 -124.977890014648
9.39562798146717 -129.431198120117
9.28414031083853 -133.145065307617
9.42008388982695 -143.11897277832
9.40240450150969 -129.539520263672
9.32101214960952 -131.480209350586
9.35496506319985 -125.631057739258
9.4577157911593 -126.957168579102
9.27947748895186 -130.857925415039
9.33398167316551 -134.287322998047
9.32361222963385 -136.967697143555
9.2721268971264 -136.224014282227
9.45349685252901 -143.174057006836
9.35451327824243 -142.133285522461
9.35014939593769 -142.825988769531
9.28569077179702 -139.523544311523
9.27231282386469 -137.626541137695
9.19791096655599 -138.102157592773
9.28713499659339 -137.902053833008
9.30652162424352 -137.982681274414
9.35734506641033 -127.533935546875
9.62980762020006 -128.349472045898
9.35283325814356 -146.837219238281
9.35633162613327 -146.512268066406
9.16354085862779 -129.559417724609
9.33194413838454 -125.434852600098
9.36205138654033 -140.943496704102
9.4922777355769 -141.769866943359
9.25676187659894 -149.413635253906
9.22242046421337 -153.320953369141
9.17829240487328 -153.846115112305
9.14050283640766 -109.76042175293
9.1609556111346 -85.8190383911133
9.29028026771251 -108.200592041016
9.12231816895597 -90.7165908813477
9.38806680040161 -102.884086608887
9.21949569923259 -102.108177185059
9.08738258653291 -126.940132141113
9.19930114362107 -122.041549682617
9.26779300168337 -136.125778198242
9.40847016514021 -130.92610168457
9.21315489772342 -120.600852966309
9.21582244157148 -93.2491073608398
9.31014971339298 -123.776321411133
9.33904859846673 -125.669662475586
9.48175080292222 -107.844108581543
9.76531709743679 -150.935256958008
9.6534962304358 -128.20622253418
9.51231854596841 -146.384552001953
9.44354791995661 -131.340560913086
9.46976595576483 -107.07039642334
9.40908454693477 -113.889305114746
9.36842424817174 -118.369079589844
9.09660693722017 -106.164131164551
9.30939039769419 -110.031875610352
9.3492287330333 -120.209609985352
9.36621921646146 -101.633827209473
9.26935518488478 -127.766036987305
9.39368248447484 -120.421867370605
9.29834073549483 -114.870582580566
9.38526746020595 -138.390823364258
9.32978972991476 -125.749984741211
9.34721864026341 -124.132064819336
9.08918629520412 -106.237731933594
9.17377572402287 -120.025436401367
9.12197413004595 -126.175491333008
9.13485767484224 -116.29704284668
9.19866693945291 -113.27897644043
9.08394253014602 -112.811401367188
9.11728672437913 -132.40983581543
9.06190036794748 -124.489212036133
8.83517866820916 -105.882820129395
9.06515272627769 -127.125190734863
9.10374600221594 -113.974624633789
9.20319200578205 -109.576164245605
9.06105982442503 -117.947776794434
9.03865840751932 -119.690063476562
9.153621996162 -113.33967590332
9.22337756332843 -121.732879638672
9.23035909011501 -112.85082244873
9.15330134432578 -124.18856048584
8.78280159798088 -121.850425720215
9.04153387617 -131.257614135742
9.07971550901454 -123.953834533691
9.27373079794347 -158.45263671875
9.27791123647604 -130.388320922852
9.1049658803531 -156.662536621094
9.25892797396379 -149.513641357422
9.19430173885507 -146.947784423828
9.30314908640662 -130.525650024414
9.36854744087007 -129.513549804688
9.41740006033701 -127.038024902344
9.73935705377271 -138.101821899414
9.54950310442517 -123.262550354004
9.29393868160417 -124.054489135742
9.51603604525819 -127.738639831543
9.42055655206486 -132.792755126953
9.39830499814287 -158.102005004883
9.09073177463107 -139.268814086914
9.21087652662219 -149.914688110352
9.40554899337651 -128.60009765625
9.24062350682055 -136.415588378906
9.32545414074542 -127.604782104492
9.31796706173758 -132.783828735352
9.45852102068344 -136.431076049805
9.3461587325003 -146.212753295898
9.10494079954463 -136.907623291016
9.2253248223217 -127.999839782715
9.28452882156368 -145.086059570312
9.22621909139761 -134.36750793457
9.41770368445048 -141.279266357422
9.35122953804638 -137.999694824219
9.39328096078328 -151.751815795898
9.47450404164358 -165.345352172852
9.4222514634651 -130.231521606445
9.73781188345997 -136.434600830078
9.66039650478364 -151.461318969727
9.50084946688512 -152.964157104492
9.59833744333219 -139.991729736328
9.53895447801834 -142.778671264648
9.85992763662978 -160.242492675781
9.41780392100382 -152.403335571289
9.41386497464199 -146.506393432617
9.39502050048906 -134.791534423828
9.43068875497713 -127.229553222656
9.3133557693049 -139.562118530273
9.35127028674522 -144.463073730469
9.47061754739955 -143.752410888672
9.59818771998977 -140.731521606445
9.65676969263893 -136.143646240234
9.56608309722232 -142.93896484375
9.28218872342077 -132.023086547852
9.46424860665645 -133.86701965332
9.55194792433729 -121.201820373535
9.43959985209542 -114.598266601562
9.70732585481742 -152.354598999023
9.74944116158211 -140.305969238281
9.58073117557872 -126.942344665527
9.61244539992859 -132.425109863281
9.59272017033459 -128.769073486328
9.58309715349742 -130.294372558594
9.72766182658086 -144.306243896484
9.42808361671693 -130.072875976562
9.48941843531718 -126.809020996094
9.72369568502185 -130.647979736328
9.38163550254519 -126.245124816895
9.84385370436364 -117.563781738281
9.41836161931307 -170.457824707031
9.27604053999069 -113.726058959961
9.527550972882 -147.268310546875
9.31918314310142 -139.480422973633
9.3480448131084 -136.812606811523
9.37536725604664 -139.556594848633
9.44339162670129 -130.738555908203
9.26307498523849 -116.290428161621
9.44022411845699 -131.112167358398
9.56911200577691 -143.76823425293
9.5105338606311 -136.584396362305
9.46784538306088 -113.661201477051
9.33732049436633 -122.72932434082
9.24397489173627 -108.249519348145
9.32710542151037 -139.631698608398
9.45073577809577 -132.080764770508
9.40635919275529 -137.691818237305
9.4075225158688 -133.698013305664
9.38493955406401 -133.071762084961
9.49371914724879 -129.707626342773
9.51515207802177 -128.265670776367
9.48753264816688 -128.260665893555
9.41703654778412 -142.823287963867
9.67554418072219 -133.589004516602
9.6254155525474 -121.35279083252
9.59210923642477 -133.702560424805
9.4363433330612 -133.857559204102
9.66446364873201 -126.837982177734
9.62095320172855 -114.714393615723
9.45287671049357 -133.270034790039
9.54114724512571 -112.540672302246
9.7383690374359 -126.870750427246
9.49929840848449 -143.426361083984
9.64638309986534 -142.051773071289
9.69751089704486 -137.81526184082
9.48885802781997 -134.696136474609
9.80431407054748 -114.533874511719
9.86729082955043 -134.68278503418
9.79261972764154 -134.680892944336
9.72087351888468 -129.333999633789
10.0239461250406 -139.329742431641
9.90809342801332 -131.376937866211
9.99345821164485 -149.255477905273
9.85775501577967 -126.365798950195
9.91694980671339 -123.079856872559
9.71891188905008 -145.655944824219
9.74459387842331 -127.597282409668
9.72549403423175 -113.42594909668
9.64412144880337 -136.000793457031
9.82094093207644 -142.255615234375
9.78110061568464 -142.771987915039
9.55057012849034 -134.844604492188
9.69740408284273 -142.924346923828
9.89266880329761 -115.831413269043
9.5156689997612 -137.453979492188
9.54599428071253 -107.657440185547
9.46529421715599 -118.108665466309
9.57465019611809 -123.177856445312
9.83663510032095 -128.283325195312
9.44161288486454 -124.888206481934
9.45359201826703 -130.073181152344
9.59192405675928 -129.458602905273
9.75757540821401 -129.174942016602
9.59003758073458 -127.610160827637
9.71027077143029 -124.580741882324
9.49685319060966 -120.820365905762
9.61342144239605 -119.38752746582
9.69466824351987 -124.655570983887
9.84460790466738 -114.188812255859
9.71382651595276 -102.919021606445
9.53480917123594 -112.861915588379
9.91070308551536 -121.235206604004
9.66881094460536 -122.529289245605
9.95502908423996 -115.345718383789
9.7191879198833 -137.430603027344
9.67548234646708 -131.772537231445
9.7387589597699 -136.795425415039
9.93619532305304 -123.992713928223
10.0972961562439 -135.493423461914
9.94831642336442 -135.837951660156
9.70424707937986 -137.368728637695
9.76048813427971 -144.862655639648
9.81710980737579 -141.051040649414
9.92315389703868 -128.59407043457
10.0207593510572 -127.394630432129
9.79094232017479 -126.141067504883
10.0934308956277 -121.887046813965
9.73952307711039 -112.329765319824
9.90686252797595 -128.520874023438
10.1182189380505 -137.41389465332
9.88338866201166 -109.754219055176
9.52125773386092 -112.528991699219
9.43965179532785 -123.86344909668
10.0044991090132 -115.757034301758
9.72926822343115 -109.225250244141
9.48012109130831 -133.026824951172
9.35918614076436 -113.5732421875
9.4552034551754 -128.216186523438
9.5343401744332 -124.708366394043
9.09912841564115 -120.207870483398
9.35909329288299 -121.109062194824
9.01817875381183 -112.450973510742
9.17742986064197 -125.349449157715
9.35315847352318 -119.202728271484
9.35997558410793 -132.504302978516
9.37926968821621 -111.793533325195
9.07180643264892 -117.276191711426
9.04048990075112 -106.00853729248
9.15063411853436 -136.069671630859
8.99967323557945 -106.748023986816
9.27949562250407 -134.261642456055
9.23570366880429 -115.219139099121
9.41692115084659 -131.134796142578
9.19121647259992 -137.137847900391
9.20375342706497 -130.344909667969
9.38753571007763 -107.24658203125
9.24980023477193 -104.266304016113
9.56345756246405 -112.545188903809
9.22142179811154 -110.770553588867
9.02591757395057 -115.566551208496
9.12218811717333 -99.16943359375
9.08959813622567 -106.317504882812
9.44696400509548 -111.694915771484
9.131829657979 -121.629043579102
9.22001971621217 -117.838668823242
9.27896991838501 -123.641479492188
9.21540280525159 -111.493721008301
9.32025684963194 -120.46459197998
8.98607599395499 -114.035774230957
9.25888117077334 -90.9239501953125
9.19242642302176 -89.1299362182617
9.24245831256375 -109.83846282959
9.34507201609537 -105.617858886719
9.18087197250655 -113.127548217773
9.40447145241362 -90.4694137573242
9.33882912215794 -105.193725585938
9.54711804758879 -113.266555786133
9.36385868637108 -93.5690536499023
9.2620904691238 -106.739318847656
9.20554368363907 -102.159545898438
9.15165278582187 -86.2346267700195
9.29430186773845 -110.329132080078
9.36603839543705 -111.400848388672
9.38478826773463 -109.167678833008
9.4012693704866 -92.1663055419922
9.40728606395683 -94.2723846435547
9.23633082248306 -103.014099121094
9.2286432150216 -105.436706542969
9.70641504427724 -103.582954406738
9.37148517052061 -113.80640411377
9.69150118306721 -126.810554504395
9.51816659177555 -110.159301757812
9.60563489190941 -112.193862915039
9.79344531308319 -103.927124023438
9.44091121847458 -100.440948486328
9.36702518956143 -94.1668395996094
9.51177128086042 -95.0400314331055
9.50070379214393 -85.4476013183594
9.34169303627116 -115.895751953125
9.37357238764436 -101.882118225098
9.4319191601949 -103.18839263916
9.46870664094083 -93.112174987793
9.47319508007763 -95.235221862793
9.26143045334353 -95.6060943603516
9.6252423858004 -111.45858001709
9.3212172069198 -97.357780456543
9.31815063960416 -100.943840026855
9.42284927161935 -107.103157043457
9.1715872032179 -103.129051208496
9.21273428143698 -101.55207824707
9.4659096003148 -110.495079040527
9.52418045301806 -110.810432434082
9.18506135022314 -102.494750976562
9.34230896465202 -108.169654846191
9.39900069779034 -100.962646484375
9.30849897553668 -85.1327209472656
9.56658648958396 -95.7106628417969
9.41375409636096 -114.394271850586
9.54995122349267 -101.052436828613
9.54882322673389 -94.5475234985352
9.55173346401672 -107.857650756836
9.40114779962282 -105.741523742676
9.44032608139982 -98.0039138793945
9.53004962128017 -99.5000610351562
9.41291244685516 -114.541511535645
9.91910223110744 -122.527404785156
9.38363003371545 -102.983093261719
9.45848232334275 -103.125679016113
9.46132208806345 -90.8673553466797
9.39512759323229 -95.3109588623047
9.32602600354945 -99.970573425293
9.28835549513957 -90.4010467529297
9.35132653577646 -98.587776184082
9.29006324148765 -95.6640701293945
9.50727854917654 -113.369453430176
9.35843972541707 -113.094032287598
9.29559054030753 -109.879096984863
9.69890164742191 -122.872085571289
9.68738359061612 -126.547409057617
9.37745104478348 -101.590927124023
9.38724677591523 -99.5637359619141
9.56988462375297 -91.8203964233398
9.42254007905462 -75.6142730712891
9.53479370530503 -100.089378356934
9.34501872614485 -101.274887084961
9.48301445717617 -97.357063293457
9.66908081736422 -106.792846679688
9.72262366085121 -120.217613220215
9.42057829650832 -100.799491882324
9.39579372679782 -81.5131072998047
9.66446904844139 -102.690231323242
9.37772338500028 -102.285858154297
9.48975215735552 -108.516014099121
9.46687976344108 -127.980369567871
9.73023592515671 -93.9113235473633
9.55936070995326 -110.436836242676
9.3599070605907 -99.0918273925781
9.54271071901935 -105.941513061523
9.3961640426231 -109.505165100098
9.48266284012399 -105.947288513184
9.59969610685781 -80.3158798217773
9.45592170920086 -100.409973144531
9.37734088123402 -100.058799743652
9.4080205090931 -113.668975830078
9.65349146537262 -96.4574584960938
9.59278735603829 -103.0576171875
9.55724141953218 -83.3034286499023
9.65252079618952 -108.279922485352
9.53860778741938 -107.34058380127
9.26066948397201 -92.9418334960938
9.69927636925405 -82.6319198608398
9.52056098214039 -116.022933959961
9.39991863582442 -84.1137313842773
9.39904294835006 -90.767333984375
9.52182691305537 -83.8727569580078
9.5962212139657 -85.7592010498047
9.53991588564764 -117.990859985352
9.45767678805424 -90.7455673217773
9.8455452005805 -110.683547973633
9.56100242590886 -113.741188049316
9.32874101458293 -108.811134338379
9.53831524499256 -120.04662322998
9.45599045940157 -105.362701416016
9.4626036650258 -104.755867004395
9.61626411250653 -109.751129150391
9.48091761823794 -95.8802032470703
9.50613828639952 -111.61206817627
9.61354986687906 -105.072616577148
9.34760545932454 -90.9349517822266
9.71615922126025 -86.8069458007812
9.39879963775853 -97.7347717285156
9.16787361752727 -120.557975769043
9.26209057332682 -99.5795745849609
9.58297108177019 -125.045906066895
9.48641686713104 -120.639907836914
9.35454943086104 -141.728256225586
9.43592615265095 -130.459823608398
9.41298644768469 -115.087623596191
9.43333482701242 -121.311111450195
9.30201058833759 -94.7302703857422
9.34200745726084 -94.7991714477539
9.48616908039948 -94.3387908935547
9.38099728346213 -105.689186096191
9.57365857174904 -110.196517944336
9.42525809754644 -116.235992431641
9.49736128149581 -116.799583435059
9.4295402797101 -101.980964660645
9.55300883996847 -119.684310913086
9.53820266239295 -91.8339309692383
9.36796437781426 -96.0553283691406
9.29912091976566 -96.0954742431641
9.2077593297333 -80.015754699707
9.56958724257998 -94.6405792236328
9.32956986194035 -91.1636352539062
9.44413294354466 -99.8583984375
9.11744477465602 -92.3311538696289
9.1105901225344 -95.3588638305664
9.37352158732854 -95.4306259155273
9.49388772324921 -113.114532470703
9.39165344761494 -109.95654296875
9.4768796539358 -98.5919647216797
9.42125160474556 -106.590530395508
9.63362556807791 -118.451530456543
9.78621334122371 -103.555351257324
9.57598800809219 -105.363945007324
9.5662984686932 -93.7976531982422
9.39566894525907 -115.523590087891
9.46635204798036 -111.019561767578
9.58439694302681 -111.395858764648
9.59176850340772 -115.122032165527
9.39983970633355 -100.516609191895
9.57436883119411 -95.1915817260742
9.63778290680948 -130.250183105469
9.64877976647953 -94.1979751586914
9.77009506758873 -139.849151611328
9.66155757919804 -113.54386138916
9.388410597333 -105.322242736816
9.51780237346338 -111.137191772461
9.83397370718679 -95.5069885253906
9.73400597592827 -102.242561340332
9.43334190599469 -101.30492401123
9.49127337730504 -88.2523345947266
9.67152235200096 -105.455383300781
9.50421221814796 -112.384689331055
9.45533899122288 -106.388549804688
9.43292863125682 -117.430335998535
9.4784706086126 -115.15641784668
9.53876173829744 -97.3453140258789
9.49274458371208 -114.997177124023
9.46701312046264 -101.219512939453
9.56004941310485 -115.590408325195
9.74086662626849 -123.642555236816
9.75332360591128 -133.956558227539
9.49893409090494 -85.2947692871094
9.65481165669191 -100.900009155273
9.62022379777252 -128.531295776367
9.70305384733969 -109.294052124023
9.24194476633123 -94.108512878418
9.62473979208478 -115.937461853027
9.54323863739319 -82.2778549194336
9.53070609442254 -97.2902526855469
9.46672438238268 -107.452880859375
9.58651303816301 -104.773239135742
9.43653173567566 -96.9682159423828
9.77651868650478 -111.036781311035
9.70690917096185 -119.403984069824
9.58528505327812 -97.8460540771484
9.33456010924934 -106.642631530762
9.55823331625752 -101.811836242676
9.80983670014519 -113.230209350586
9.74671509136551 -89.8190689086914
9.61988767699316 -90.7941741943359
9.77176853545808 -102.234451293945
9.56062959556431 -115.906547546387
9.55179718902524 -113.734214782715
9.80825035007566 -109.162132263184
9.73669295778205 -96.9353332519531
9.75042402073599 -95.9635391235352
9.5670504376714 -108.140472412109
9.64961640048503 -121.090965270996
9.72416598940869 -124.301155090332
9.59251381267152 -107.170104980469
9.79406894639338 -126.004318237305
9.85611201792177 -114.898452758789
9.53903415416396 -105.498199462891
9.73024540250796 -119.715034484863
9.63029481402106 -120.905891418457
9.53098712518829 -116.466720581055
9.57044144338153 -104.992065429688
9.50171239936586 -125.319831848145
9.2608272735928 -97.6867065429688
9.43665716733493 -117.921424865723
9.42359081602018 -101.961898803711
9.57889514811457 -105.403182983398
9.37267050814598 -104.103034973145
9.51338761964646 -138.288696289062
9.37804119549643 -82.6844940185547
9.19677389744935 -92.5750122070312
9.52886593642946 -105.181701660156
9.61662167659304 -101.095390319824
9.40739900219956 -105.902198791504
9.49794245030132 -106.685554504395
9.48708482340143 -99.0229721069336
9.71825729342161 -108.172668457031
9.61314043091666 -109.038902282715
9.49120722599547 -100.31453704834
9.27110913299113 -107.837196350098
9.4500315194752 -100.555732727051
9.34489538762475 -93.4278717041016
9.45649318123741 -89.5988616943359
9.28329696504207 -100.235870361328
9.31553475849743 -96.5830917358398
9.35673857873644 -78.4805908203125
9.30812664128041 -116.192230224609
9.67135147906615 -99.9249649047852
9.54680716720426 -92.6804351806641
9.34409660098478 -81.1671447753906
9.25102755730896 -105.698066711426
9.13188587182457 -98.9355926513672
9.37532181761858 -96.6679763793945
9.24196571588106 -86.142936706543
9.07509160627239 -78.4183044433594
9.45076528101882 -103.868957519531
9.55110119963503 -118.501899719238
9.4993411634648 -95.8395233154297
9.51608923874399 -109.748634338379
9.44355977653709 -110.38321685791
9.52089040394829 -95.7429046630859
9.5196442077769 -93.0484008789062
9.50824209602727 -110.523864746094
9.42403931359878 -90.6850204467773
9.46961587255387 -106.657432556152
9.49596745959098 -99.3613739013672
9.49225364241297 -115.055740356445
9.47712925241558 -123.697937011719
9.59537711628128 -111.756500244141
9.35768591114225 -116.073997497559
9.45712721053705 -118.556495666504
9.62580071206886 -94.273811340332
9.31914467564041 -96.0847244262695
9.33462333510617 -100.861633300781
9.45456440141001 -115.728897094727
9.24625596462012 -87.7629165649414
9.31919312955494 -97.5939483642578
9.57494885297975 -131.225662231445
9.52200395543114 -128.116561889648
9.472165174847 -115.264823913574
9.38188359097093 -109.412445068359
9.48684326498763 -110.321655273438
9.6055608858323 -118.8037109375
9.89633303572114 -90.6417617797852
9.42644683562085 -106.569946289062
9.34263112717389 -102.098999023438
9.49644025298031 -97.3547668457031
9.35554038611116 -116.58179473877
9.65778361412747 -107.516204833984
9.61807132613833 -100.52173614502
9.30629188607094 -111.710502624512
9.62200377336806 -113.233261108398
9.41359468937436 -102.702972412109
9.44598758016756 -100.022468566895
9.54241886895162 -97.3341979980469
9.3332861460075 -103.580795288086
9.43030081777147 -98.8394470214844
9.43229826903423 -100.620849609375
9.59456591304819 -108.36351776123
9.48769662184463 -117.749603271484
9.29075299458007 -110.277633666992
9.49233831295838 -102.944885253906
9.42714867378683 -109.359176635742
9.17226317861502 -108.597099304199
9.15905585163867 -114.717422485352
9.32901656117264 -123.936874389648
9.22761476720614 -112.808013916016
9.30730705888231 -118.738304138184
9.3149463067368 -125.628448486328
9.05692987664715 -109.703079223633
9.29027869713732 -121.236694335938
9.32113692761545 -130.192657470703
9.32631382494211 -120.585693359375
9.13649781441058 -108.096542358398
9.3400685340243 -108.622566223145
9.21623659375032 -128.849472045898
9.34420755918975 -132.133941650391
9.07470083547685 -112.457633972168
9.06726375551549 -133.869262695312
9.15446705854163 -117.833564758301
9.31869676555683 -121.888374328613
9.35983522007491 -97.4277801513672
9.25419395186963 -95.0487594604492
9.16210879228436 -116.154167175293
9.18271737841064 -99.7182159423828
9.2940977979583 -115.567306518555
9.30366766882048 -120.788566589355
9.1642128379827 -112.861663818359
9.30106994831428 -119.72087097168
9.17438444106023 -126.242004394531
9.01111481656947 -128.336563110352
9.1826320593854 -116.143974304199
9.11065588654654 -111.877510070801
9.31994931330328 -103.707305908203
9.29898638141282 -118.39616394043
9.32143743201467 -97.5682830810547
9.24603041947494 -88.3141021728516
9.36810488757624 -112.670066833496
9.19015358491978 -115.00806427002
9.15692130044607 -89.3496246337891
9.21666894898361 -115.794761657715
9.26876287949002 -128.731231689453
9.26535433055626 -100.967864990234
9.41214928037874 -94.9492416381836
9.36053084320983 -100.961120605469
9.15025934033218 -88.8150787353516
9.54164190188126 -109.123336791992
9.27360352704319 -119.408752441406
9.2652464155007 -118.834350585938
9.23773666954322 -112.904151916504
9.34589182368883 -110.057655334473
9.28078022492805 -105.084686279297
9.22676194302947 -88.0649719238281
9.4481757963278 -115.739631652832
9.06926135123659 -92.1171417236328
9.03748147241168 -105.9970703125
9.29907006658276 -120.93383026123
9.71062061807152 -102.33723449707
9.2663720192738 -96.2120590209961
8.98843108427234 -73.7719039916992
9.16814842408817 -85.5973587036133
9.14730432511515 -68.691764831543
9.45010967393814 -125.263496398926
9.15479000769882 -74.1890716552734
9.12273738318135 -61.4397048950195
9.03328270639165 -86.2587280273438
9.35809120889886 -107.451950073242
9.08362067502578 -104.568008422852
9.61418199512608 -80.1635894775391
9.14315319571964 -88.1378631591797
9.20567282558416 -87.4357604980469
9.32140381413615 -90.5556259155273
9.19602208757207 -90.1615600585938
9.24641498466695 -98.2404556274414
9.20672968632643 -98.1749038696289
9.17461634737488 -74.320671081543
9.61273645889233 -98.1103668212891
9.35417357523151 -106.95189666748
9.23128926711577 -97.9816207885742
9.73547652504968 -102.162200927734
9.53486580231643 -94.2896575927734
9.54143040215759 -106.755828857422
9.5617198686115 -97.1107864379883
9.69068923975648 -85.088493347168
9.33833554158377 -92.068733215332
9.53885187452555 -93.4819030761719
9.43214334965913 -90.9681549072266
9.59905676818744 -89.4824295043945
9.20888613453785 -104.604965209961
9.60003561500687 -130.247802734375
9.34910791262255 -87.0768585205078
9.68470715712872 -76.1882171630859
9.3635182371156 -85.9085311889648
9.43511562249567 -96.9248809814453
9.1912746849662 -80.6739654541016
9.45405365711395 -67.0054931640625
9.46364545544432 -99.7997512817383
9.59717776074489 -90.6525726318359
9.26114207478759 -99.1192855834961
9.11105582369852 -113.342353820801
9.34838374987608 -107.564804077148
9.36862845835942 -114.214859008789
9.00094481767049 -105.942001342773
9.16919234655887 -115.139709472656
9.07968194557198 -140.342926025391
9.25680811782693 -107.974327087402
9.21257057922539 -102.635330200195
9.20153894682597 -105.461540222168
9.35282930422762 -112.565704345703
9.18963589270031 -115.158355712891
9.50294487438303 -93.0104522705078
10.0949656149483 -103.627227783203
9.39202944035138 -99.3579254150391
9.40018026116375 -92.212890625
9.04546088300986 -130.051620483398
9.12635989827509 -95.874382019043
9.3162622488024 -121.825675964355
9.7700923727064 -100.109329223633
9.28382676675581 -103.161354064941
9.44404527838368 -117.83602142334
9.45871540168143 -107.714958190918
9.69675997675773 -123.493766784668
9.27550425460095 -127.963172912598
9.55403013640205 -101.175651550293
9.41987876746621 -123.869674682617
9.29810564434366 -106.964866638184
9.24128149892935 -118.087593078613
9.26546374398205 -115.310844421387
9.41944870884669 -126.615180969238
9.05748220598184 -91.0625
9.50546075637663 -102.190521240234
9.63959839342736 -97.8080978393555
9.41726872422158 -82.6879272460938
9.71838676880827 -107.598579406738
9.23496766417986 -97.7096099853516
9.41774274625622 -86.8327789306641
9.35278395702388 -97.8373260498047
9.53020210902868 -98.7821044921875
9.33910952052451 -93.3382568359375
9.4776136550409 -93.8491821289062
9.34502600029567 -110.360641479492
9.41574187740681 -103.062507629395
9.35202826284997 -103.687271118164
9.25063501549 -113.685302734375
9.29396320458673 -117.545768737793
9.32645738479193 -116.148651123047
9.30200738215997 -113.689697265625
9.35985243082941 -94.2718505859375
9.56720098329306 -135.797515869141
9.40226999914208 -92.4243316650391
9.78664638344612 -125.873489379883
9.847730430007 -132.326141357422
9.47569877973142 -102.432655334473
9.63191139751739 -134.203720092773
9.05837241859924 -139.744522094727
9.61133650753541 -92.9487838745117
9.37222911359187 -115.661888122559
8.99945729222924 -123.254783630371
9.37214582545513 -117.120079040527
9.74021028745046 -119.14533996582
9.77940164747362 -125.726570129395
9.85994876995543 -133.938018798828
10.1496264653216 -139.762756347656
9.50700042291776 -138.5126953125
9.81397398564189 -127.698570251465
9.51184058045646 -144.805404663086
9.99084961056043 -141.963119506836
9.93085016069835 -124.985237121582
9.74832769882401 -116.655548095703
10.3804742727971 -134.568801879883
9.61168420879054 -91.7376327514648
10.2677946239895 -78.7202072143555
10.5495268120307 -87.4070205688477
10.6843400119278 -135.060562133789
10.8658183215544 -83.5990753173828
10.7436817766747 -71.9429550170898
10.3620973903767 -99.0788497924805
10.4419446346016 -100.566398620605
11.1723201786132 -93.2002716064453
10.5713031774366 -105.945518493652
10.8205455915702 -117.497436523438
10.4020339778409 -101.023101806641
11.2207727036176 -81.3618698120117
11.4573845071574 -100.580986022949
10.9402711860183 -98.531364440918
10.9014391398573 -99.1005096435547
10.949554081766 -121.043823242188
11.1764445981414 -93.4759063720703
11.0759654366491 -88.6174163818359
10.8612870199896 -102.19278717041
10.5899605619265 -112.783912658691
10.9330741176983 -99.2606201171875
11.2383059262127 -77.1768188476562
10.7357769290884 -71.1756210327148
11.2627390394433 -63.2639122009277
11.4802285545427 -104.196952819824
11.2972890509605 -122.726524353027
11.2245564437573 -116.14421081543
11.9918406766173 -115.136863708496
11.9981151774204 -111.324378967285
11.8102105160103 -112.710914611816
11.9741051622762 -171.898620605469
12.0312939876739 -83.0781402587891
12.3006488813729 -117.164985656738
12.358166563244 -133.039947509766
11.534669135425 -103.604232788086
12.2504323006906 -159.584091186523
12.9359405927729 -91.4050216674805
12.7372954271581 -122.281440734863
12.4459984065474 -135.291030883789
12.3681577215978 -130.451736450195
12.474602093388 -122.697242736816
12.4644582120705 -135.236297607422
11.8329426008081 -102.72599029541
11.6863128493419 -93.5785446166992
11.7813350249305 -111.864250183105
12.16695258527 -87.8632049560547
12.0923518145888 -122.389549255371
12.0112731457163 -94.2388687133789
11.6049762959777 -58.7806091308594
11.8013407438135 -133.10627746582
11.7314972095017 -100.615646362305
11.7928692426239 -85.9417495727539
11.7463026777866 -107.741371154785
11.7589379211056 -94.9384765625
11.6255650984199 -169.300537109375
11.9846073425195 -93.0922012329102
11.4776015212568 -66.5619506835938
11.6289999014147 -115.977020263672
11.4496030755155 -70.0518341064453
11.5884326794066 -77.7988204956055
11.4546551200523 -92.0098266601562
11.0165012140868 -75.0230941772461
10.957247106851 -104.099822998047
10.9519030162875 -78.7446823120117
10.7127858607465 -85.2193222045898
10.3637688276729 -87.5805053710938
10.8574520442937 -83.9632186889648
10.7755814210871 -77.6488494873047
10.81735051748 -97.474006652832
11.4284972241773 -83.6240463256836
11.3167211582701 -91.558708190918
11.6696815558017 -104.485786437988
11.7299358641782 -104.541000366211
11.769335419648 -96.8226165771484
12.0258322997958 -100.630828857422
12.0730526736158 -111.924880981445
12.586093687477 -106.328910827637
12.3344257832653 -138.128540039062
12.4966563678491 -101.60132598877
12.8036961580196 -135.519119262695
12.9048196884837 -136.666305541992
13.3129019736255 -146.206115722656
12.8629942698337 -148.634796142578
12.8100453434265 -157.36572265625
13.0967698885853 -133.655197143555
13.2291108438582 -126.831031799316
13.2231175041027 -147.17073059082
13.3175712281369 -159.849807739258
13.2261140889305 -140.797027587891
12.9160086910749 -114.286827087402
13.1462537070931 -135.082183837891
12.595573324985 -97.1105728149414
12.4897811457926 -129.052505493164
13.1364016350071 -122.064842224121
12.7874276308028 -116.675735473633
13.4180309991591 -138.960632324219
12.8717620234406 -141.198913574219
13.4572238966562 -117.850143432617
12.6664444282109 -146.879806518555
13.1002082597164 -134.000015258789
13.3089037967526 -167.078353881836
12.347548073277 -130.30778503418
12.7020797275721 -135.711822509766
12.4367007221136 -149.358261108398
11.950838272269 -110.827751159668
12.5818487235185 -155.125137329102
12.1681314729145 -148.09001159668
10.6618113587636 -138.712203979492
10.3995056762421 -139.183319091797
10.202763709629 -141.611068725586
10.4190653040536 -166.415328979492
10.7088694270789 -140.42138671875
10.9145739431996 -152.874328613281
11.2210622703326 -156.639144897461
11.3521815838166 -138.38037109375
11.5251597322799 -146.104751586914
11.3863870911821 -122.474281311035
11.8940434313101 -121.16064453125
11.0608965143488 -125.084701538086
10.6030086377444 -128.397262573242
10.5231757050415 -132.634002685547
10.8628911054558 -163.148834228516
10.9443589210116 -145.414611816406
10.681089341723 -160.411193847656
10.4708795544044 179.859619140625
10.2833217639296 -136.311157226562
10.4617756979786 -136.406112670898
10.5957062190738 -167.646896362305
10.2159508180471 -131.783508300781
10.2639387442266 -123.706199645996
10.3111126376114 -152.925308227539
10.5421814513537 -101.144348144531
10.5856368412903 -143.039901733398
10.4673919350404 -152.068496704102
10.6089499302162 -120.303985595703
11.0379969095346 -152.895889282227
10.303764792175 -161.967742919922
10.133411580751 -142.932418823242
10.1893905561119 -160.903076171875
9.96937170732265 -157.071243286133
9.80937934091135 -161.757476806641
10.2370415777653 -157.719848632812
10.3824678863116 -155.806549072266
9.92297176105799 -139.679992675781
9.9289319110829 -157.8603515625
10.1466209348302 -145.988372802734
10.2323756375689 -115.502380371094
10.0283305480132 -163.77961730957
10.5164863759873 -168.358612060547
10.5783299417872 -141.231323242188
10.2147608564245 -146.785491943359
10.2079206264579 -144.84211730957
9.88671850480785 -148.124908447266
9.99575902818299 -165.686492919922
10.0745543464603 170.104675292969
10.1038683220915 -170.021728515625
9.92387974207062 175.624664306641
9.87290970675971 -158.024398803711
9.83574893905733 -152.7587890625
10.064747204023 -165.862594604492
10.171703809122 160.730499267578
9.96830996711164 -177.106826782227
10.129642598668 -166.493530273438
10.0237249176731 -169.262680053711
9.72861923535726 166.943634033203
9.78678910910447 -171.61344909668
9.72791151654988 168.310501098633
9.70745368261894 -155.762817382812
9.80401018704835 -176.574508666992
9.93519119377575 -168.707901000977
10.0609704543535 167.646362304688
10.1619083519293 148.933135986328
10.3112860604413 153.80517578125
9.9107160895665 -158.563064575195
10.0282532255299 141.615173339844
9.83684357721578 159.929153442383
10.1210803700877 153.680725097656
10.0686924648963 177.68196105957
10.1733859934924 169.863571166992
10.0798043768847 -178.710189819336
10.0691926336169 175.355072021484
10.0740596511516 -170.959686279297
10.3301388743622 -132.624755859375
10.3511059212968 -143.68017578125
10.2923943422337 -154.514312744141
10.4365635224136 168.376678466797
10.6135113937496 -138.564727783203
10.1337406343217 -99.3953247070312
10.5045349482222 -115.617805480957
10.6416642794548 -126.79963684082
10.7300867616687 -141.914657592773
10.5441471615302 -158.061004638672
10.6686492416863 -149.002456665039
10.5640138829628 -161.199920654297
10.4499430324291 -153.479309082031
10.2458216544579 -144.653137207031
10.1923730784796 100.312019348145
10.1927415279835 132.239547729492
10.8371438928322 -164.271057128906
10.6038396736459 -169.331069946289
10.3903953594864 175.234085083008
10.5805465394534 -152.849472045898
10.9868752106707 -172.275161743164
10.8618279769189 -156.500411987305
10.5547053076564 -147.991394042969
10.9172408019404 -157.350982666016
10.8074790219963 -170.454284667969
10.7913602175082 149.574188232422
10.7420224462336 160.741897583008
10.7061729964305 154.116729736328
10.4656498272539 166.707427978516
10.6487131831116 -128.790512084961
11.2479346479525 -149.029815673828
11.1765094721176 -106.178649902344
11.1125530027361 -141.544692993164
11.2338133483824 -133.90153503418
11.137464361079 -99.8777465820312
11.162369226892 -111.909973144531
11.0714479257427 -100.898422241211
10.6865634615354 -142.871948242188
11.0199893097629 -139.510650634766
11.2339564696686 -153.889541625977
11.0678159834026 -166.116760253906
11.2618436314591 -174.622222900391
11.3981055253856 -167.106216430664
11.3926087677985 -142.153289794922
10.8808729108649 -117.443656921387
10.7642093990156 -113.693267822266
10.8948575026852 -121.33829498291
10.457867807395 -97.5210647583008
10.1420372676632 -106.797119140625
10.7933312728685 -106.879425048828
10.8239963652912 -104.320091247559
10.7379905615621 -105.111793518066
10.6437818596483 -86.4420928955078
10.7703261533023 -90.0179595947266
11.2084301890752 -102.183624267578
10.6487622233211 -79.203369140625
10.7852401241457 -100.41968536377
10.9281411670935 -110.183227539062
10.8954600644617 -127.670883178711
10.68836531984 -141.210952758789
10.6727242211516 -114.665245056152
10.5094696159968 -95.0649566650391
10.5963696476445 -101.750991821289
10.854565382818 -101.802238464355
10.6395142225485 -130.196563720703
10.6695199497402 -143.435348510742
10.7810325642607 -124.626007080078
10.3910803534416 -79.2494354248047
10.5965095059673 -96.5295486450195
10.728095543474 -85.7826156616211
11.0106012718114 -106.204696655273
10.6977665536238 -92.813102722168
10.8052002408628 -106.893440246582
10.9370740168138 -97.2350158691406
10.9313633120569 -101.515548706055
11.2415178535216 -104.832305908203
11.006953848381 -102.27237701416
11.0933130977703 -94.1876373291016
10.9522661838312 -101.125373840332
10.4107596091376 -87.2275848388672
10.7162673543626 -91.6093215942383
10.971994638916 -107.034934997559
10.7764224936707 -99.8247985839844
10.7915306920667 -105.483131408691
10.684028911628 -69.9450302124023
10.9786121197211 -87.5695877075195
10.8994007851537 -88.8051910400391
10.5320384859144 -98.0810241699219
10.6623150441899 -105.010803222656
11.1247179352359 -122.972137451172
11.2295247672225 -111.603088378906
11.4051112685996 -101.983619689941
11.2844516034904 -96.5802230834961
11.5812547551771 -106.044082641602
11.1306119853644 -114.96150970459
11.3791049762613 -118.393531799316
11.3825915390025 -100.827529907227
11.123477057597 -118.038536071777
11.0605636829959 -134.752349853516
10.9806433667586 -159.116073608398
11.2873432719745 -134.705551147461
11.0467253672678 -168.118515014648
11.3640913485733 -137.960662841797
11.3798394395012 -131.515243530273
10.9602734435325 -92.2452697753906
11.2876418839636 -108.622413635254
11.2298164560017 -109.708335876465
11.0615945694432 -122.223899841309
10.9510130004095 -110.046119689941
10.7461349957877 -163.848999023438
11.1124449567794 -114.244201660156
10.5782717015475 -130.431076049805
10.9849859428304 -127.983169555664
10.7634103794852 -149.053573608398
10.7332932913176 -149.870834350586
10.6634304155374 -148.354293823242
10.3606297784803 -151.707550048828
10.7052129738497 -130.57780456543
10.4329085359139 -124.243453979492
10.4798697170435 -131.483139038086
10.804351691468 -141.341003417969
10.5655493711053 -150.538391113281
10.857272095134 -145.896026611328
10.7190955794001 -143.609024047852
10.5215214972824 -170.603286743164
10.4445245026792 -159.060195922852
10.4036247568357 -142.686904907227
10.0584082961929 -134.27766418457
10.2637417563304 -153.935119628906
10.4709253518283 -159.7451171875
10.6336235953996 -80.8672027587891
10.7027146670699 -113.206481933594
10.5080600326582 -132.287734985352
10.7033486228267 -137.200942993164
10.4892055976583 -134.313552856445
10.4674429887324 -139.261810302734
10.3786751649374 -108.63444519043
9.8706399101185 -121.625503540039
9.8585872245328 -93.6205596923828
9.92369454942325 -101.883934020996
9.93519602196227 -133.557144165039
10.1674652953566 -150.984573364258
10.6165113400434 -145.677062988281
10.6622113481562 -96.512825012207
10.1180338889289 -85.1282119750977
10.1698067428465 -86.1396713256836
10.2833895864805 -98.3300094604492
10.1245105854251 -95.1713180541992
9.90100427601679 -104.919654846191
9.87008958327291 -79.8230209350586
9.91754158688547 -100.972679138184
10.025983142609 -113.803047180176
9.94445039679276 -111.69083404541
9.94069525935258 -80.2067489624023
9.33571735881968 -72.0379867553711
9.93109297274077 -125.984031677246
9.71817841152648 -91.4727630615234
9.91585406360625 -113.190803527832
10.1849483730011 -135.469741821289
9.91951970341452 -93.9375381469727
9.70298507941909 -98.992073059082
9.74843028425124 -104.313484191895
9.95835976988644 -148.931167602539
9.6516878313137 -119.255294799805
9.90646382381201 -101.530197143555
10.0411886302367 -110.963432312012
9.99802474335657 -106.90406036377
9.95692584935349 -104.901428222656
9.92713800877891 -109.371429443359
10.3954044454117 -98.9004821777344
10.6576238632385 -110.171600341797
10.7205150202161 -95.0487365722656
10.6017472470005 -86.718635559082
10.5449624281089 -116.404289245605
10.5109208723348 -113.08422088623
10.4348772979273 -95.3267593383789
10.4892374380535 -101.39119720459
10.4868909647152 -89.4993362426758
10.4925163681231 -107.390312194824
10.2936364845379 -101.498046875
10.7341854402773 -103.59041595459
10.1911272719776 -83.2321090698242
10.6962011038722 -101.056083679199
10.228481973979 -116.120101928711
10.5638092345936 -99.4311218261719
10.5746387480413 -102.926658630371
10.611197727392 -91.8068237304688
10.4089916298347 -109.608772277832
10.2383775893251 -110.728675842285
10.5843335465172 -89.9401702880859
10.3080215519857 -97.4887313842773
10.6276484398565 -107.707679748535
10.4768151356648 -104.649971008301
10.1576032260265 -115.735000610352
10.2058517003019 -100.243957519531
10.4006714485059 -77.1273345947266
10.2378010227266 -76.2825317382812
9.98817926980928 -101.852844238281
10.2415275331862 -91.6096496582031
10.1755945683728 -100.753868103027
10.4626025118747 -104.859268188477
10.4490177137623 -95.1742935180664
10.3104273697151 -78.7031860351562
10.4776797319828 -127.654365539551
10.5860227871536 -76.3475570678711
10.5595654914029 -75.5856323242188
10.8203809799706 -71.0634155273438
10.676825389555 -35.5508460998535
10.7926010091154 -65.9840316772461
10.3745222770417 -60.458812713623
10.4615030738839 -56.3896980285645
10.1038203178807 -61.6825370788574
9.7514566569291 -87.9160842895508
9.82303109790604 -93.2632751464844
9.43311506100191 -94.5623550415039
9.89965273979157 -95.5678176879883
9.95535358024991 -108.206062316895
9.65215885655671 -101.261680603027
10.0632057457777 -107.235084533691
9.87536813923123 -139.62419128418
9.97486285434541 -118.232360839844
9.88590934997105 -85.0650253295898
10.2850147292031 -135.934280395508
9.84093836920155 -97.4888153076172
9.77708101453255 -99.97900390625
10.2342582528259 -113.193901062012
9.92248338581364 -93.0507965087891
9.6634022033101 -112.214431762695
9.51678751104686 -119.366165161133
9.66719204221281 -99.9829864501953
9.41435031023478 -102.191703796387
9.72751924479635 -111.70280456543
9.5383452201584 -96.0132217407227
9.67465553054102 -88.4742736816406
9.39423359901057 -113.479614257812
9.53318806708533 -107.318740844727
9.81231090302427 -102.668655395508
9.69341412955941 -106.888404846191
9.89837465347463 -73.6903457641602
9.65619352218927 -84.9665069580078
9.51319101664726 -91.6110229492188
9.48516310670782 -96.8131942749023
9.36757533824949 -80.1050415039062
9.35879320010497 -77.5817260742188
9.26352839907357 -86.4298553466797
9.36890791206414 -92.2374649047852
9.48686943399312 -94.0313491821289
9.42414170256685 -111.832054138184
10.0901052259396 -128.166748046875
9.79429548260891 -95.1968078613281
9.78932745158895 -95.591438293457
9.74302449606462 -84.7167816162109
9.67754819412174 -90.6967849731445
9.80029358066979 -95.3058853149414
9.8635809527242 -92.296760559082
9.86150005459175 -92.2508697509766
9.76512517186629 -87.9038009643555
9.86900368952306 -104.765312194824
10.0205241386695 -131.729187011719
10.0510872493251 -108.924133300781
9.94994909643404 -118.979042053223
10.0289037112719 -92.479118347168
9.96873028341731 -91.7310180664062
9.97984858125948 -92.4817428588867
10.1399907247199 -75.5732269287109
10.6481338838594 -113.909156799316
9.76200721084665 -122.829216003418
9.8209916748277 -113.784553527832
10.3471278166561 -117.84903717041
10.0791811601151 -118.399253845215
10.3832725952067 -119.382255554199
9.75501390904794 -92.9663391113281
10.1555751739554 -121.858840942383
10.5020752625562 -117.109451293945
10.3755685180041 -93.9330062866211
10.197288693029 -91.0691299438477
10.4560195697553 -136.313949584961
10.6475312715019 -139.903793334961
10.5414872826806 -164.359390258789
10.0816185970895 -166.306289672852
10.2116989627474 -167.110229492188
10.1530689365199 -115.443176269531
9.33675995687659 -123.510162353516
9.90267323749142 -170.187606811523
9.99116302772756 177.516876220703
10.1571514143022 -146.842437744141
9.84296229389026 -110.088928222656
9.77545186634259 -123.674308776855
9.70108099104485 -161.124404907227
9.63375643367638 -169.679763793945
10.0201422924865 -154.71257019043
9.5870463061164 -169.039886474609
9.58036275714495 -153.54182434082
9.78416475040567 -149.741287231445
9.75860146269049 -160.316635131836
10.2843195416224 173.406372070312
9.78654440004825 -127.215858459473
10.1417332199236 -140.922882080078
10.028507211688 -151.207260131836
10.0542913346252 -114.801162719727
9.95121130155383 -117.63973236084
9.82189769896135 -175.164947509766
10.0180198671395 -137.193969726562
9.46709333413618 -123.917266845703
10.4608225344749 -138.052536010742
9.83896749492013 -146.188659667969
10.0405964545337 -102.373802185059
10.0716255856003 -106.45484161377
9.7959408829004 -119.524322509766
10.4440569507457 -110.233581542969
10.4778045783821 -108.057472229004
10.8255445663701 -97.5868301391602
10.2910470370222 -101.148902893066
9.86167492203256 -114.560043334961
10.3266380028082 -116.430480957031
9.92198763512726 -112.13272857666
10.160632190048 -160.713851928711
10.255319493709 -155.983184814453
10.1789315034658 178.048889160156
10.3055183460405 -151.786834716797
9.98947788460864 -174.214859008789
10.346233683099 -137.127243041992
10.4564633914461 -120.859024047852
10.2637245146507 -178.188842773438
9.97593364218205 -136.071014404297
10.0003541359942 -157.505096435547
9.88022656080084 -138.909255981445
10.0133985772215 -119.195762634277
10.2791867452538 -99.9795303344727
10.0710289544488 -129.329666137695
10.1322396601115 -115.575927734375
10.2989633227157 -116.448402404785
9.52155492358681 -112.932220458984
10.1171761289978 -103.262397766113
10.4647956264947 -165.403396606445
10.7171232251247 -112.822547912598
10.2904232474285 -90.0944137573242
10.4088455730616 -108.447769165039
10.7314241675331 -103.368606567383
10.639522292485 -105.285552978516
10.5684238379712 -101.968231201172
10.5331981275723 -119.533378601074
10.5761458817798 -101.250625610352
10.5877827862249 -110.442855834961
10.4927091592308 -107.132789611816
10.3615125047374 -113.673149108887
10.8150487265711 -117.675758361816
10.8817596439004 -113.586708068848
10.7743952979794 -106.853118896484
10.7409981457362 -106.387550354004
10.5415685032432 -120.418846130371
10.509766603152 -98.9747467041016
10.4163894005161 -103.266021728516
10.8740140854879 -98.3490219116211
10.6994741160186 -108.382400512695
10.6888389318632 -117.890525817871
10.6483956746472 -95.6666793823242
10.6636482964048 -80.7924346923828
10.5347186755243 -98.8061141967773
10.6338339792984 -105.564224243164
10.8888765520427 -93.7744522094727
10.7060132777646 -126.928985595703
11.1706765897494 -121.106506347656
10.5309627790161 -108.423881530762
10.5443714371648 -110.241653442383
10.2544984162157 -108.186012268066
10.3470174233277 -86.9428787231445
10.6257850520385 -128.169815063477
10.5713563995079 -155.274749755859
10.2801692483788 -116.386138916016
10.3559952844209 -165.11213684082
10.0152900173572 -153.511474609375
10.6787663932566 -131.562927246094
10.6106346241028 -158.677230834961
10.3141578728581 -87.3761825561523
11.0022848536963 -98.5711517333984
11.3113457205991 -119.300193786621
10.7367857612493 -100.850769042969
10.8548023106095 -98.6975860595703
11.0065852785672 -97.8806076049805
10.946442589313 -102.051055908203
10.7646173356574 -98.6524658203125
11.1667978498255 -98.5147247314453
10.6456532579427 -91.8440856933594
10.6759829491021 -104.415229797363
10.855688346226 -85.1783676147461
10.8571360936178 -77.3256683349609
10.900372661648 -93.9258270263672
10.9927822673883 -108.01789855957
10.6479606213937 -89.5213470458984
10.7402060112476 -87.9200439453125
10.9176724857464 -98.8694610595703
10.9866460727243 -114.494438171387
10.7408182800331 -107.02075958252
11.0414433965775 -93.1425552368164
11.1529795863619 -93.4579086303711
10.9595096877317 -152.29035949707
10.7949587960707 -103.70987701416
11.1296605152134 -112.323905944824
11.1682793896139 -114.290817260742
11.2115090821083 -125.109916687012
10.9751827437653 -121.622772216797
11.246752820731 -106.025344848633
11.0615561515529 -100.154052734375
11.0405003889662 -100.262283325195
10.6047971906388 -73.7889633178711
11.1067976742907 -100.936767578125
10.9140071331928 -96.0443496704102
10.9750588350376 -71.2395706176758
11.3941146770743 -99.9060821533203
11.2568315880905 -100.891777038574
10.5812197913192 -97.8890533447266
10.7970121881037 -114.897125244141
10.5352656380696 -100.720924377441
10.7625674506515 -90.6112289428711
10.7976429355171 -112.05387878418
10.914246773749 -102.829109191895
11.0067393308763 -108.665512084961
10.5342126126259 -96.0592575073242
10.9122132133394 -108.200531005859
10.5092006998984 -99.4917068481445
10.4964843473245 -117.387550354004
10.2839170854111 -90.2421417236328
10.6388319618557 -102.282249450684
10.6381181369873 -120.698974609375
10.617473517503 -97.8494033813477
10.5350414168535 -104.64208984375
10.6184723698454 -122.476409912109
10.8037768143831 -111.36841583252
10.7224470521962 -107.402221679688
10.9460480307969 -91.4549179077148
10.6661851114811 -112.516761779785
10.5309747842557 -112.028167724609
11.082612270834 -162.282821655273
10.8447217374097 -121.442100524902
10.7939166819232 -144.971786499023
10.8711452556862 -156.206588745117
10.3575017272842 171.480010986328
10.5057740597406 -137.586029052734
10.6024360210296 -147.482666015625
10.690377966374 -142.195541381836
10.5157444593281 -103.814971923828
10.5892530917758 -104.31111907959
10.7946682055162 -116.770690917969
10.5697228183724 -126.197128295898
10.5122182399821 -107.778694152832
10.5611591015627 -97.8312759399414
10.4829438858013 -118.58177947998
10.6221619750587 -101.292297363281
10.3599915118374 -126.056427001953
10.7373817290077 -145.469482421875
10.5889669611713 -102.212135314941
10.4531020790615 -119.186912536621
10.7760914691353 -126.899536132812
10.8408029220875 -127.049102783203
10.6797948773492 -122.098648071289
10.8262464714386 -122.843055725098
10.8645086989377 -122.297149658203
10.9040215499038 -148.15119934082
10.8226259050916 -103.490501403809
11.028976081086 -126.160194396973
10.9768825055822 -163.355758666992
10.8733445443897 -179.145645141602
10.9105140656852 -173.830581665039
10.8694837120532 -155.673553466797
10.7857818060265 -155.270370483398
11.1679778476963 -152.354461669922
10.8288633779892 -141.433410644531
10.7387612760482 -148.54426574707
10.8078362654334 -145.057647705078
10.5605169109006 -157.318893432617
10.8985747346546 -170.765075683594
10.8597405282829 -167.180084228516
10.8568287846865 -166.728408813477
10.7064565323025 -175.106979370117
10.7618052116759 -163.988296508789
10.9833550778363 -158.726089477539
10.6298398016609 -105.258377075195
10.6704603086598 -154.290908813477
10.207928172874 -112.117706298828
10.582995964299 -107.900848388672
10.6357215434575 -114.201507568359
10.5584747157205 -110.940673828125
10.6445586748092 -103.06763458252
10.7574982882629 -114.591667175293
10.9467692511911 -170.143203735352
10.712856523499 -154.049819946289
11.3150196992014 -155.680160522461
10.7684490592609 -112.943054199219
10.6786025363928 -142.809783935547
10.7760042137504 -103.549819946289
10.9214385240429 -111.068778991699
10.9056183235393 -136.874328613281
10.6556992359993 -168.938705444336
11.1480425313409 -160.502151489258
10.8187690907644 -122.737678527832
10.6175311074873 -155.745254516602
10.6499206386522 -155.863403320312
10.4236261606769 -102.816108703613
10.3900146692051 -102.107406616211
10.5334066732632 -103.648231506348
10.4344448934189 -84.5453948974609
10.6409966824831 -88.7188873291016
10.7183822249841 -86.3938903808594
10.4724495882939 -88.7322235107422
10.8019668472629 -80.9234313964844
10.5751615330343 -95.2916793823242
10.4437531689268 -107.428077697754
10.6722375211118 -81.4462738037109
10.5188078253099 -90.5805740356445
10.6126184419015 -80.8221206665039
10.4334325542915 -100.958518981934
10.5859562101924 -84.9513626098633
10.724651249493 -94.1526641845703
10.731764583421 -84.4822235107422
10.5274715693439 -82.2654647827148
10.5314660283668 -87.9152908325195
10.3880688615696 -86.4904861450195
10.7858468692378 -88.2729263305664
10.515335495637 -81.456184387207
10.7124056900651 -82.2431030273438
10.9045803495908 -99.7685470581055
10.7556346284698 -118.496757507324
11.1112999786158 -89.8074722290039
10.8020624571356 -135.921829223633
10.7426108880861 -141.185211181641
10.5025754737835 -93.4485626220703
10.2656134932759 -104.984466552734
10.8639763163057 -101.488059997559
10.4427474538788 -98.7362289428711
10.7291802035316 -116.90202331543
10.863357326711 -108.355476379395
10.6573962601446 -106.120788574219
10.4937629998491 -82.4666519165039
10.6968921444922 -124.144004821777
10.5215149452142 -86.9999771118164
10.5414430274479 -102.77530670166
10.7606044855231 -110.231887817383
10.5567227447525 -117.951721191406
10.8434528735585 -125.245086669922
11.0598053870236 -156.590835571289
10.6140316289508 -97.1636810302734
10.8605329782245 -85.6404647827148
10.6693431319033 -97.7124328613281
10.6831234342826 -96.8121109008789
10.6938832809658 -118.21842956543
10.6507451371573 -90.6579437255859
10.526483559572 -99.3452911376953
10.7709488112517 -103.379058837891
10.471804889412 -74.9227294921875
10.5418632012994 -98.4576721191406
10.7030313266772 -95.8943557739258
10.6162194739339 -75.5710601806641
10.6792596553179 -92.5548324584961
10.6938631414141 -90.8306503295898
10.5874316986596 -75.6626892089844
10.5761948495921 -69.6732025146484
10.9624048212658 -89.7710494995117
10.9513416211874 -138.13134765625
10.5562131699774 -104.271339416504
10.902227766555 -94.3039321899414
11.0120225721964 -105.407974243164
11.0454374858373 -126.072402954102
11.0609446029065 -71.735237121582
11.0563074224968 -96.17578125
11.0762501430402 -93.0419998168945
11.2257024978854 -112.352699279785
11.2078068980551 -102.391334533691
11.0061754496057 -111.644920349121
11.1466091840518 -125.746505737305
11.1232916617692 -138.580291748047
11.0507449681087 -126.396453857422
10.9849418846429 -127.252014160156
11.1324824453382 -114.716743469238
11.2644272375034 -137.983703613281
10.8396325358349 -144.970855712891
10.8504478019846 -123.240547180176
10.8103088743125 -122.137741088867
10.8509597251754 -119.624725341797
11.0726055451114 -113.374572753906
11.1939760032911 -145.074234008789
11.0917001407206 -145.088027954102
11.2550758636942 -135.593154907227
10.9070913011927 -156.610549926758
11.0796787700221 -146.157531738281
11.3492751769151 -135.678115844727
11.1945353372334 -178.786544799805
11.3304901489022 -165.621459960938
10.9351641645486 -169.292388916016
11.1990045954709 -164.498199462891
10.8644360431945 -168.866287231445
11.4483127623996 -141.783172607422
11.214184804276 -143.544540405273
11.3494499298637 -138.993865966797
11.1863524469161 -161.653060913086
10.474467654415 -171.32698059082
10.7724131092542 -173.542724609375
11.3477099099405 -139.196182250977
11.3116050760562 -157.551223754883
11.2675173916102 -139.679122924805
10.7899945296976 -121.763793945312
10.8007494051822 -111.744483947754
10.2787139100563 -117.556793212891
10.6353016895179 -102.896392822266
10.678416993292 -114.77108001709
10.7339261001008 -98.070686340332
10.6075346815775 -90.3551864624023
10.8412044031246 -93.9963150024414
10.7543433147669 -113.885269165039
11.1447709729363 -124.113349914551
10.6835937162968 -102.886161804199
10.702316655408 -114.780395507812
10.7697270025557 -96.6114807128906
10.7714179539489 -104.695732116699
11.2331066211436 -107.315605163574
10.8390099271147 -106.58797454834
10.8561430409313 -113.350303649902
10.3309399535244 -107.115097045898
10.8150884833735 -81.5949020385742
10.7786825224564 -93.973014831543
10.7537011510068 -110.101440429688
10.7781607867595 -114.741806030273
10.7356953483624 -94.6791305541992
10.7369989559763 -71.845703125
11.1193052413087 -64.6835784912109
10.7033692243995 -93.7619934082031
11.06655324796 -84.4749908447266
10.8789260463584 -92.1506576538086
11.011097422916 -102.338905334473
10.7686412742667 -84.5167617797852
10.7444032087789 -80.6840896606445
11.0419605351957 -108.572326660156
10.8464592751701 -107.977333068848
10.9292126244167 -88.6373825073242
10.9638356224739 -48.6342849731445
11.4365815338182 -106.509658813477
11.4661147401956 -89.7448577880859
10.9612565544055 -78.5420532226562
11.0855280789455 -91.892951965332
11.0937518992771 -57.9403305053711
10.6945479977037 -79.9301071166992
10.8271657156944 -105.773544311523
10.9991895405272 -90.3392181396484
10.9859546092775 -96.7907791137695
10.3749508702393 -83.1914367675781
10.7556204087836 -92.1401824951172
10.8691272542795 -83.7426605224609
11.3814747858034 -74.4719924926758
11.1543887837864 -162.259765625
11.6607011185253 -127.48104095459
11.0664723334058 171.077987670898
11.0095627894293 -120.559478759766
11.108717563007 -85.5043640136719
11.2351290656993 -100.102363586426
11.215901290583 -126.40934753418
11.2382210515513 -148.917770385742
11.2468376605791 -136.769470214844
11.32409041934 -156.250122070312
11.4677864699187 -124.762588500977
11.5407935037692 -104.187957763672
11.9051008578787 -129.21647644043
11.3082856381262 -101.554779052734
10.9337149779079 -113.124786376953
11.0376878844891 -96.8123550415039
11.4985454004852 -152.051376342773
11.2408784672585 -179.794662475586
11.1564763439298 -166.462112426758
11.4368132213407 -136.960876464844
11.2587655377056 -96.0746231079102
11.2476666443145 -118.661903381348
11.1072657843902 -115.888542175293
11.1359443558357 -107.58277130127
10.7989598946833 -163.840896606445
10.458242899389 -179.093002319336
10.4369076693445 156.099365234375
10.9971446466303 -171.389770507812
10.5053024124689 162.885955810547
10.4414810234516 164.632431030273
10.4710861963536 151.070770263672
10.866479307497 169.774169921875
10.7737688407044 136.160217285156
10.4184527385419 133.8486328125
10.706782365404 -160.994613647461
11.1240929505482 -163.517074584961
10.8589994296447 -101.03791809082
11.6107980568507 -132.328369140625
10.9500651757869 -103.790405273438
11.3023216752875 -126.269371032715
11.4640470955426 -133.488647460938
11.1628427240591 -132.812774658203
11.2408105659426 -131.408889770508
10.9683272415052 -113.35343170166
11.2513108771577 -127.47193145752
11.267089704053 -137.663436889648
11.138609509271 -158.353988647461
11.2656495273618 -121.110153198242
11.3302958251639 -120.862167358398
11.1068347177069 -127.642593383789
11.6019457924802 -130.294845581055
11.507365235634 -128.111206054688
11.404524534357 -146.826904296875
10.8952436747353 -96.8178863525391
10.9577638227774 -109.017356872559
11.4570411515291 -170.390197753906
11.0791533467319 179.247573852539
11.3663249550626 -175.121566772461
10.8766556234691 156.564361572266
10.7731218734874 -175.006607055664
10.9289119228534 -163.79443359375
10.6606743311619 177.722900390625
10.5759120267723 171.39680480957
10.4838886175589 151.61051940918
10.3253731481221 147.197265625
10.2172679709969 -177.305526733398
10.4949769666599 178.96614074707
10.411469148009 -148.961151123047
10.6589841508337 -178.117691040039
10.9031395695018 -146.47297668457
10.6860532823777 -87.773193359375
10.4352694779671 -80.1842880249023
10.6775491454341 -84.2039794921875
10.5424471792371 -89.7931747436523
10.675510489254 -94.3757019042969
10.3966196444032 -70.3323593139648
10.5026333545928 -78.8137359619141
10.4665819269894 -72.6272201538086
10.5995547114209 -70.8746948242188
10.727085175674 -87.6365814208984
10.7384448937418 -83.1938781738281
10.6255705333362 -85.3000640869141
10.3977903196989 -96.9949951171875
10.4923828734434 -83.3607559204102
10.7496120486969 -107.05419921875
11.1122280378247 -123.24137878418
11.7075469698792 -150.827102661133
11.5715762686844 -123.604804992676
10.9948663886183 -97.7855606079102
11.0920871558622 -94.696647644043
10.8220783096358 -90.2525482177734
11.1619858864373 -89.1545562744141
11.2954899227516 -121.4951171875
11.1125370072476 -102.203956604004
10.6753266693307 -110.283432006836
11.0344832549004 -140.79182434082
11.2339792737919 -145.308837890625
11.133795578913 -132.550186157227
11.099979241022 -121.429397583008
11.0361864125143 -119.830345153809
10.781531517823 -102.047714233398
11.3816620638423 -103.518180847168
11.3709646270815 -119.641265869141
10.8433577333014 -124.462440490723
11.1105602527759 -156.556564331055
11.6213972261199 -157.316284179688
11.6125075341234 -166.269454956055
11.3492059761185 -168.698852539062
11.5440550664893 -168.304595947266
11.3296222293985 -175.088897705078
11.7226267368785 -162.149963378906
11.7053966573015 -166.112747192383
11.9603726989441 -156.607925415039
11.6547787495103 -166.262786865234
11.7770654975773 -175.455841064453
11.5211530951023 -121.650741577148
11.3505928504309 -150.071884155273
11.020766262612 -155.578079223633
11.1578078770898 -139.734069824219
11.5350290306075 -150.085830688477
11.4348329123376 -176.824737548828
10.888937633388 -118.577751159668
11.2711170421554 -111.486892700195
11.2458494078033 -105.96817779541
11.3006441834233 -80.2685394287109
11.185403200597 -101.53409576416
11.1968707535593 -104.702133178711
11.6427124527534 -101.315139770508
11.1745712240736 -88.5657577514648
11.4209986095425 -92.8407592773438
11.469284032152 -95.7020645141602
10.9994105958959 -95.0709075927734
11.298198519502 -71.2177886962891
10.9169668605842 -81.452018737793
10.8402499268287 -102.614646911621
10.9411418830252 -88.1039199829102
11.2830155802348 -97.2561264038086
11.1234205629774 -88.5090255737305
10.7600488621428 -93.9242324829102
11.0839640670108 -92.2674407958984
10.605561062704 -95.9112014770508
10.7253075232202 -81.02734375
10.6880212669403 -96.1126708984375
10.5720968339508 -71.4248199462891
10.4710962985783 -73.4850463867188
10.5404295027231 -86.1128997802734
10.4273575292889 -77.2767868041992
10.989866403465 -96.2972717285156
10.6746233866018 -92.0039367675781
10.8295783648403 -98.9451522827148
10.6467634347453 -69.7135543823242
10.7957531986827 -78.5645980834961
10.9871033352544 -73.0802536010742
10.6809069780977 -81.4978637695312
10.5039613312673 -76.9880218505859
10.812787934837 -76.5925827026367
10.7056343585757 -79.8756332397461
10.7010823991554 -92.9783477783203
10.9139125080945 -74.4300918579102
10.5612826383629 -90.420166015625
10.5414835297665 -104.136047363281
10.8855278666263 -105.230590820312
10.5788598546469 -98.3994903564453
10.6269110006109 -91.5930633544922
10.9216679718539 -78.6715698242188
10.9477793740615 -115.463470458984
10.6788907976948 -100.684196472168
10.6981960599651 -101.748428344727
10.981406187361 -102.593414306641
10.544496040551 -62.1345100402832
10.5352078338305 -87.5398635864258
10.3060730298432 -78.1241989135742
10.4438280839454 -84.5728530883789
10.9647492402306 -98.8115234375
10.5258752931794 -91.8637542724609
10.6386593524594 -94.5447158813477
10.4138716258193 -78.1547775268555
10.7807689671652 -88.2140960693359
10.6534773884968 -79.372200012207
10.6233356881678 -76.2274627685547
10.9368865719348 -82.017448425293
10.5081689507212 -70.6793594360352
10.9950007268337 -81.4170913696289
10.5954417444562 -107.147300720215
10.6447972339397 -93.487907409668
10.7444258612725 -84.0093231201172
10.6729148281383 -102.969711303711
10.6176114940377 -85.6914749145508
10.4699024526562 -90.3808822631836
10.5096139451285 -105.991279602051
10.6664910400733 -116.033851623535
10.6572820548316 -95.0764617919922
10.4361064902794 -86.2091903686523
10.6303527376407 -89.4950103759766
10.6527699351679 -109.386444091797
10.3690230712214 -83.7422866821289
10.5194880465255 -104.559539794922
10.6175211013098 -109.172424316406
10.9432907687368 -86.9257736206055
10.9805563943179 -91.6837005615234
10.768299031232 -88.4932022094727
10.7860895619303 -90.7954940795898
10.9929940796863 -74.8876571655273
10.9703522562866 -87.6531448364258
10.8128659659252 -91.2544174194336
10.8588730484434 -88.7111129760742
10.7845823868083 -98.054313659668
10.8025748693419 -76.9614715576172
10.748055644228 -91.1691360473633
10.6158525234898 -74.5729370117188
10.5035398956275 -79.8354034423828
10.6678516066927 -88.9631042480469
10.5925842798314 -81.2970886230469
10.467614585813 -110.629722595215
10.6687942828825 -80.6593627929688
10.4002993321725 -86.4984588623047
10.4501606141877 -72.8666381835938
10.5541679441455 -68.3675994873047
10.6553039385152 -74.4640045166016
10.6930955981533 -74.9717407226562
10.7501503843656 -80.7626266479492
10.9769489497487 -98.6407318115234
10.6765266516674 -70.1556777954102
10.6246936317258 -71.1063537597656
10.5622323711746 -76.0655136108398
10.6277800826341 -76.4650726318359
10.7044209853016 -71.0661544799805
10.3693007764194 -85.4808883666992
11.0310447122912 -84.2597198486328
10.6669061174038 -82.9380493164062
10.8091646895274 -76.2895202636719
10.8520289757139 -91.190788269043
10.7970067646448 -80.5570297241211
10.6417791557148 -80.3500061035156
10.6029331338024 -75.5153884887695
10.6584533035203 -82.2312393188477
10.7278437995779 -86.2689895629883
10.5080217953194 -92.6713485717773
11.0726742665499 -99.0413436889648
10.4892397157371 -95.7265014648438
10.7661480217363 -90.2684020996094
10.7830708791572 -84.59765625
11.0883764800485 -97.6867752075195
11.3463997099956 -103.579879760742
10.9659632178466 -88.3132095336914
11.0853693449469 -106.879333496094
10.7306139722486 -83.5358963012695
10.6891471623435 -71.7912521362305
10.7255620365403 -90.715950012207
11.0392984627864 -109.903839111328
10.8151031674797 -103.697135925293
11.061777955824 -98.7518615722656
11.0046943538572 -81.9042892456055
11.1575220799542 -111.196296691895
11.1025539960446 -108.313583374023
11.1549467952748 -90.7830657958984
10.8762663169981 -97.8734741210938
10.9143417779356 -98.2585983276367
10.8716940155197 -69.2905426025391
11.1757623598114 -75.0349884033203
10.837642613451 -86.2021484375
10.6267990984843 -69.1308212280273
10.8121817101319 -92.542610168457
10.5707919012479 -75.1749954223633
11.044498298268 -128.659942626953
10.9844763436318 -105.287734985352
10.7827089197361 -112.657981872559
10.8841227441367 -85.2168426513672
10.7084041493297 -92.8815612792969
10.7261521122632 -115.605690002441
10.7823464779253 -101.226943969727
10.7859374932599 -102.399627685547
10.6667295816955 -70.7800216674805
10.8420678277338 -106.35498046875
11.0028528341014 -99.0808715820312
10.504279748826 -83.4452819824219
10.5839938269233 -95.8496551513672
10.7714062386062 -89.971565246582
10.7930925586951 -86.0451583862305
10.7048137573453 -107.796730041504
10.7405384276255 -92.4745941162109
10.6071981284837 -86.846794128418
10.8340006665497 -91.8936080932617
10.7948725672749 -80.4122848510742
10.6854624347645 -101.781303405762
10.8309554677478 -102.764404296875
10.5137547152595 -81.0414276123047
11.05368696815 -104.773216247559
10.6905302889252 -107.766693115234
11.1233873998387 -93.6417922973633
11.0629701148529 -91.3705291748047
10.994224219178 -106.451377868652
11.0112029779242 -102.166458129883
11.1548828477256 -88.451301574707
11.0237767740217 -95.6270294189453
11.0458481994487 -96.5994567871094
11.0532881768797 -78.5409317016602
11.2179034783878 -92.8485488891602
11.4081821861759 -111.237670898438
11.1021826006193 -84.0371170043945
10.9649857261802 -99.3510131835938
11.1892107403535 -116.521987915039
11.278140106833 -110.612342834473
11.3050164722991 -124.395179748535
11.4095616962386 -126.366340637207
11.5450138966958 -129.589721679688
11.5442347550445 -121.780166625977
11.4479468754633 -137.281387329102
11.3607290539129 -122.91869354248
11.2936091518466 -152.651000976562
11.0597944620269 -138.523422241211
11.285561205459 -146.12483215332
11.1671325155274 -137.907989501953
10.9683940747331 -133.78076171875
11.0565686081987 -149.335891723633
11.2385870208987 -140.602157592773
11.0198311009747 148.913925170898
11.0275699425116 -165.918701171875
10.9625601284775 -167.002914428711
10.7256191364591 -170.104309082031
10.8691342722627 -165.029541015625
10.9985068299397 -177.210784912109
10.929764622201 -162.598983764648
10.9276466063492 -166.592361450195
11.4660936347092 -143.794738769531
10.8203435845911 -150.779312133789
10.8836002225144 -163.677520751953
10.8076744125433 -161.850448608398
10.993865664859 -176.297180175781
10.885784032808 -171.508071899414
10.6539673833168 -160.994903564453
10.5028492985526 172.922653198242
10.8649042811081 -158.224380493164
11.0108412393997 -157.032989501953
10.6443629450412 -149.901992797852
10.6881495135646 -165.673675537109
10.9308152425506 176.196807861328
11.0143194169044 -146.841598510742
10.895066952248 -152.616760253906
10.6632743109066 178.237533569336
10.9698045938833 -172.340423583984
10.4706138490419 164.981292724609
10.6774286034662 -162.396728515625
10.7083811870046 -173.561676025391
10.1866427017163 -167.87321472168
10.4739258062028 -172.297286987305
10.7766470484483 171.929809570312
10.7027538825409 169.263900756836
10.7517038501777 -161.03694152832
11.083199628255 -163.458160400391
10.7975167730827 -167.48942565918
11.2727856146746 -158.501937866211
10.8865882090991 -160.026824951172
11.4982172457058 -113.370384216309
11.1474926089232 -127.692710876465
11.2280246621738 -127.946197509766
11.2446614929662 -141.279739379883
10.8301049168568 -113.146003723145
10.8663586253399 -120.481658935547
10.8451794585877 -122.554725646973
11.0817013653215 -160.648071289062
11.5629380938334 -134.594451904297
11.7521305534797 -138.001022338867
11.2607274622591 -153.059127807617
11.2397492894195 -177.178283691406
11.0903125279292 -138.144012451172
11.6326839527697 -156.486694335938
11.4695592006584 -125.331977844238
11.645648503685 -138.265258789062
11.6049589614955 -139.512252807617
11.4920403454032 -124.919502258301
11.7475758673661 -122.178428649902
11.3790043513807 -138.726089477539
11.2864267594261 -143.63786315918
11.3378951638506 -160.420455932617
11.2928433021266 -162.564956665039
11.1680123036848 -131.858627319336
11.0806039138535 -113.197227478027
11.3447410886789 -116.896965026855
11.3389729470388 -141.247909545898
11.2033632597842 -134.578689575195
11.2849948729669 -155.417343139648
11.456092329205 -165.694549560547
11.0929872742813 -142.809310913086
11.1366119477689 -134.984527587891
11.0248891984483 -152.317718505859
10.9588956656841 -160.554275512695
11.0274027664287 -163.859161376953
11.4700588573433 -170.202819824219
10.9632830855186 -153.314102172852
11.4929059196217 -153.652130126953
11.5684018308941 -137.050018310547
11.6038166078486 -160.630310058594
11.1947113705814 -130.206604003906
11.4174684004808 -147.446517944336
11.3948154104333 -137.299591064453
11.0463636161312 -163.274795532227
11.1851229776746 -143.204055786133
11.0900665546714 -132.468475341797
11.0949761054304 -116.882278442383
11.1546094420948 -122.822814941406
10.8119676109978 -104.438140869141
11.0616948175677 -148.421844482422
10.9210389177535 -131.808959960938
11.0652740219461 -132.622009277344
11.0330946622074 -139.298645019531
10.6724869872287 -125.577293395996
11.0085939698743 -131.076309204102
11.3279522730661 -142.395858764648
11.1941876799155 -141.608963012695
11.4798257547406 -147.932968139648
11.2648453788763 -138.468444824219
11.2399704505853 -147.032318115234
11.0461521742122 -139.605026245117
10.9821313554341 -153.180130004883
11.1536676914713 -147.716049194336
11.2501752736661 -127.862663269043
10.9435537469014 -130.242568969727
10.9905433502462 -148.83137512207
10.7371708407123 -124.799758911133
10.6676518584833 -137.900955200195
10.6880997723287 -163.352798461914
10.5321499791233 -155.011444091797
10.5073170892004 -155.255447387695
11.4397294462448 -122.24764251709
11.6443154366105 -168.029281616211
11.6450179189248 -125.542953491211
11.2744487206483 -115.463432312012
11.629001263854 -109.374496459961
11.4521650270513 -129.874618530273
11.206643962546 -129.814178466797
11.2305134569123 -145.843460083008
11.1876802308142 -128.919540405273
10.9985333436784 -154.406936645508
11.3405449160799 -140.85124206543
11.2208030853151 -157.358703613281
10.9593372786075 -97.3157577514648
11.2117386447495 -170.566055297852
11.6676168683062 -124.054374694824
11.2944019287599 -174.309219360352
11.2576451739614 -139.387069702148
11.3287002651848 -159.465057373047
11.5566351818894 -110.395637512207
11.4101445360386 -124.501342773438
10.8788031987828 -124.425903320312
10.6389432002252 -156.763336181641
10.7983960227363 -153.28385925293
11.1444524535274 -159.008590698242
10.7928131648624 -100.127105712891
11.4789993895384 -146.026702880859
11.2796865772659 -130.212539672852
11.3752259522596 -114.4677734375
11.1095265864537 -112.712310791016
10.9991182911931 -102.155876159668
11.1724221052677 -114.659515380859
11.0112688446056 -110.787017822266
11.0530570986812 -97.7658615112305
10.6245084515103 -89.3722534179688
10.492426820881 -124.591110229492
10.7934576242504 -119.724937438965
10.8236284606799 -120.679336547852
11.0630561000607 -107.044158935547
10.6923204887161 -113.105522155762
10.7615827154833 -118.139488220215
10.7109000071753 -96.5827026367188
10.8468052746971 -161.744216918945
11.177040981605 -143.418151855469
10.8633032444459 -149.823425292969
10.6592196858178 -118.883865356445
10.8427280211561 -144.195922851562
10.8868307712019 -139.204818725586
11.1787592096703 -106.60920715332
10.8302859998773 -129.645935058594
10.7447961524056 -129.456970214844
10.8101246208884 -134.841705322266
10.6958235687079 -138.669616699219
10.5943906394851 -125.404090881348
10.6380634300144 -128.154113769531
10.6446068321014 -146.155944824219
10.9029323393045 -129.337127685547
10.7719072379827 -104.176551818848
10.9534425862603 -144.013229370117
11.0055463819264 -128.104721069336
11.0666901503791 -139.946319580078
11.0727112394249 -117.666412353516
10.8410175976489 -111.053787231445
11.0249673064243 -137.914596557617
11.2322732614217 -134.217575073242
11.0167644012962 -104.676582336426
10.9212927658903 -102.977745056152
11.0869567214328 -103.527046203613
11.0641288457141 -101.667015075684
11.2781318917212 -132.928649902344
11.0488242968011 -108.341247558594
11.2428599902471 -93.8456192016602
11.0409832835703 -100.73974609375
10.9770568760584 -90.5439300537109
11.336683124588 -95.6651611328125
10.6995977747581 -85.3478317260742
11.104936948568 -89.2225723266602
11.2489614762712 -98.4313812255859
10.9292250220493 -106.725631713867
10.7346861616839 -112.877815246582
11.0457174606246 -92.5924987792969
11.139420177596 -126.219482421875
11.2231183866055 -115.297431945801
11.1290135954891 -138.734481811523
10.8965386594223 -139.687942504883
10.3674557412111 -179.189376831055
10.3426729558602 138.988204956055
10.0307020984875 147.7490234375
10.1301831552882 170.280670166016
10.3463642948306 167.008987426758
10.1322212733392 -178.357269287109
10.210288893908 -177.091613769531
10.1815176136172 -173.443176269531
10.3548384601393 158.992813110352
10.4628504070032 -177.617416381836
10.1855759150473 179.885040283203
9.92088688161784 102.802780151367
10.0129207557753 118.736625671387
9.95935916696705 126.696952819824
10.1161267337222 157.874801635742
10.0793993802846 -162.38005065918
10.0650571700121 162.794998168945
10.4354899792864 -162.320510864258
10.8680080193315 -167.888931274414
10.4327500542041 167.01008605957
10.1787562589698 177.749298095703
10.2662072506452 157.667358398438
10.8879556455116 -156.971954345703
10.5904075691255 170.317901611328
11.1716256318071 174.732498168945
10.934604580558 -166.501770019531
10.8794342131694 -158.494171142578
10.837558097676 -147.817611694336
10.8868731180512 -170.480728149414
10.4177293324003 -170.94287109375
10.4337432753067 -148.34635925293
10.1102392567274 163.652740478516
10.0695581418948 175.853164672852
10.0151716649775 -179.937515258789
10.1680118135602 -167.65185546875
10.110629682966 -170.177581787109
10.5020261647277 -175.618698120117
10.2865021098358 167.725463867188
10.3447135124887 -164.316421508789
10.1550128385904 -170.433807373047
10.1834980304465 -176.352981567383
9.99153237050437 174.66828918457
10.011459704135 -159.099395751953
10.6817527049502 -139.009490966797
10.5031492714686 -174.306625366211
10.5950785051869 -174.249496459961
10.0417642742356 154.670471191406
10.4291369230089 169.945053100586
10.6339828821884 -174.49348449707
10.8272005540749 -159.493011474609
10.6092370640128 -145.166137695312
11.0399861776502 -176.618270874023
10.8962554611077 -150.314971923828
10.5638458747736 -170.555038452148
10.8468692809708 -172.732849121094
10.585743351392 -160.310348510742
10.7606699643026 -164.691207885742
10.6819004563894 179.981811523438
10.6941032060677 -107.657043457031
10.9158781504635 -128.661987304688
11.2960527082716 -124.521850585938
10.9601713730741 -121.717658996582
11.1029025852915 -128.887237548828
11.0394710967962 -142.060577392578
11.2896581083897 -155.529968261719
11.1664716337908 -137.103820800781
11.4204376420284 -145.181060791016
11.4075560884447 -150.211669921875
11.3502393414419 -152.60758972168
11.2261542294711 -124.789665222168
11.1968723000169 -123.801277160645
11.0798397664889 -140.8251953125
11.1434652071944 -130.586624145508
11.3419425162159 -144.661346435547
11.0313034547686 -152.875198364258
11.4014830074071 -161.239517211914
11.255963107949 175.631896972656
11.1932932478234 -146.400741577148
11.3630098012313 -141.776229858398
11.2078797149386 -141.772613525391
11.3401251103826 -153.218704223633
11.2249037064769 -150.847915649414
11.3575154396873 -156.47004699707
11.7444784446786 -144.906066894531
11.3590123490916 -142.748199462891
11.3917817353484 -118.448692321777
11.5188084285807 -159.916213989258
11.6821671552695 -141.335021972656
11.4006033169222 -136.504135131836
11.3416972771712 -127.532157897949
11.6766993169262 -105.696594238281
11.4894800854448 -141.920562744141
11.3995231683874 -76.3409423828125
11.6858352934889 -105.499908447266
11.812485038492 -120.229537963867
11.3489299280227 -94.9296722412109
11.2390741723293 -134.661376953125
11.3162173283377 -161.128707885742
11.2915489400853 -141.789047241211
11.1484959992437 -118.020446777344
11.4231244736268 -154.771942138672
11.4583638087303 -113.328063964844
11.5072233157418 -152.925048828125
11.648903762269 -108.140083312988
11.1597587594196 -127.086547851562
11.3522115288603 -94.3385925292969
11.277862285192 -97.9947280883789
11.3755885332656 -110.974060058594
11.3085219499904 -116.317070007324
11.2479527438046 -101.37287902832
11.4106755069196 -124.31608581543
11.3656736544625 -110.933555603027
11.3328152231248 -115.281929016113
11.4224118732737 -105.298889160156
11.3687122938311 -104.482353210449
11.2244936717595 -137.236587524414
10.9208983971144 -138.996215820312
10.849725019271 160.541717529297
10.959238039047 172.359649658203
11.0059668753484 168.463043212891
11.3887845961638 167.060928344727
11.4588785113095 -171.819747924805
11.1742993350314 -165.523391723633
10.9688828023904 -145.436737060547
10.8753500809138 175.642028808594
10.976039545282 171.234664916992
11.353933321919 -139.898742675781
11.1703889468449 -149.437545776367
10.9662680001234 -166.73371887207
10.346136655043 -97.8812637329102
10.9432955961733 -119.809349060059
10.7917433049732 -115.422927856445
10.8534079998263 -137.988525390625
10.769969652787 -125.804809570312
10.9003578678101 -133.562469482422
10.7827173657714 -125.319961547852
10.9778623281904 -166.816192626953
10.8561766671212 -155.512542724609
10.9442192458856 -131.730514526367
10.7275834010699 -123.916915893555
10.9643162289864 -132.379577636719
10.7208574186212 -129.323043823242
10.6612057255449 -116.859069824219
10.4945810374998 -113.271797180176
10.6293809492783 -124.468643188477
10.6082704249721 -122.142852783203
10.3855298808838 -110.264541625977
11.0273455234285 -108.509468078613
10.4985053470681 -107.416961669922
10.6040724216129 -106.707557678223
10.4697251597129 -124.833374023438
10.4957179564382 -95.3904571533203
10.6470561805396 -86.7575378417969
10.3433517538519 -105.19425201416
10.0999501606026 -120.912887573242
10.7276843652186 -110.785804748535
10.8309607018293 -119.562950134277
10.6202472944299 -94.2281341552734
10.5089069618123 -105.856712341309
10.3044955629064 -93.4329223632812
10.2113737874091 -87.8668518066406
10.3624241188493 -101.196212768555
10.4664936703949 -92.3137969970703
10.7743675207078 -101.536163330078
10.6438937675306 -135.547912597656
10.2891889693099 -120.994606018066
10.0050140692085 -104.283706665039
10.0994157484702 -107.943580627441
10.0693488012755 -153.254653930664
10.0123858365388 -141.994094848633
10.5226379716454 -143.863983154297
10.5799190159196 -142.125762939453
10.792096869926 -103.129051208496
10.7967191136837 -84.2845077514648
10.6326894416343 -95.4483413696289
10.6230821441895 -92.7577285766602
10.8995002925728 -116.127517700195
10.654363257266 -100.143188476562
10.965641385602 -109.807846069336
10.7724085525964 -102.015724182129
11.2240177258686 -114.801368713379
10.8670445131879 -102.082183837891
10.4248493566527 -83.6329116821289
10.9814842067196 -128.141952514648
11.7442582797513 -126.360618591309
11.339244011494 -124.165626525879
11.9973226261735 -146.513610839844
11.6151948816603 -156.235076904297
11.9660023122613 -135.937576293945
11.8348405314906 -124.93212890625
11.6508005997039 -161.539276123047
11.8888488334857 -145.863708496094
11.5000700054278 -107.700340270996
11.8184208952019 -123.853355407715
11.3309676448046 -129.127807617188
11.1349007594268 -131.877090454102
10.7902306848564 -110.174537658691
11.0129025912962 -124.958969116211
11.7202535574596 -125.978935241699
11.5814421696381 -114.35083770752
11.9048833588222 -125.948921203613
11.9329543992563 -120.989738464355
11.2471899648925 -139.771484375
11.0123045114698 -105.955070495605
11.1978709302013 -116.266159057617
11.254636068508 -133.722869873047
12.0188000710859 -124.422454833984
11.8090940051351 -136.649261474609
12.0179062277427 -155.643829345703
12.282983945178 -137.441589355469
11.6588079502505 -118.665481567383
11.4282711608533 -116.373115539551
11.9641757957949 -129.216003417969
11.829178502322 -118.156356811523
11.6677865603616 -138.08561706543
11.4266071990933 -149.706192016602
11.7011293026376 -121.523902893066
11.5102167949082 -146.091934204102
12.2320351751703 -148.836837768555
11.4435006314227 -138.781814575195
11.7410005199146 -152.430465698242
11.6075502294288 -121.066200256348
11.5799250659156 -145.820556640625
11.5869622046011 -104.25
11.5512852881784 -112.167137145996
12.0273161298338 -134.740585327148
11.9564350008291 -129.837066650391
11.56313617854 -118.169403076172
11.1818583767233 -113.708442687988
11.8827356661303 -117.556884765625
11.6778045214358 -120.006385803223
11.6459951779324 -118.823150634766
11.9620351891282 -137.267532348633
11.7701167920147 -137.737075805664
11.6608066282478 -126.897605895996
11.5774321678184 -118.346412658691
11.4570068559284 -116.781272888184
10.9624998008457 -95.5206985473633
11.0912410208217 -97.1377410888672
10.8676067218777 -104.589233398438
11.2580510475197 -99.1115188598633
11.131901110093 -85.9924087524414
11.3446912691224 -97.5246810913086
11.6070249723813 -122.513198852539
11.5108663336388 -126.037101745605
11.4889459486727 -121.055885314941
11.7010011834254 -106.059783935547
11.737833062041 -139.166961669922
11.0553633948877 -157.188720703125
11.4024286276185 -128.021270751953
11.5206181705928 -157.333435058594
11.5831780403898 173.273895263672
11.6833258118825 -161.421310424805
11.52455506399 -158.444427490234
12.0602850987661 -179.769073486328
11.7182023485896 -168.913421630859
11.3871951955037 -179.106002807617
11.6284358041063 -120.993621826172
11.617585446982 -97.3860702514648
11.5612089885748 -101.057952880859
11.6795088690147 -102.156921386719
11.9060561681601 -92.5455703735352
11.765909390912 -140.623901367188
12.0004233726977 -130.183837890625
11.7619657296965 -98.1312103271484
12.09924274528 -113.133720397949
11.5135605694545 -106.842384338379
11.6047633713237 -105.686172485352
11.8727523401273 -104.262344360352
12.0210777924138 -101.86833190918
12.0510726837041 -92.850471496582
11.5413159688922 -102.667213439941
12.0816081690032 -130.77702331543
11.6744803311765 -90.7600784301758
11.6973242638589 -78.8254470825195
11.9179092123148 -118.58992767334
12.4652602379633 -137.901275634766
12.4797435700914 -166.507720947266
12.0300638712591 -135.024536132812
12.4992878973955 -114.925392150879
12.902630556477 -147.261169433594
12.5893834351825 -126.346984863281
11.9116654092196 173.907821655273
12.1209202241353 -163.849700927734
12.2000048893314 -151.694183349609
12.8893030238481 -140.089065551758
12.6025886513532 -124.086303710938
12.9419259385648 -141.126968383789
13.982850070673 -179.314163208008
12.9946702168429 162.914779663086
12.7298977357769 143.666610717773
12.1397895210098 168.141036987305
12.8780312625987 141.642059326172
12.7574629417082 165.175888061523
12.9244206322299 -173.002243041992
12.6595141850895 164.263442993164
12.2945615094998 131.507598876953
12.1324172628462 148.709869384766
12.2501704007772 147.488082885742
11.7402191525904 121.323310852051
12.1215439345495 128.211730957031
12.3723023625141 138.578155517578
11.7769803491186 117.339004516602
11.97686825011 144.149398803711
11.9707864622097 145.802352905273
12.1054225878406 156.664642333984
12.2987946747695 128.879196166992
12.3599279690392 107.787284851074
12.191451898802 111.271644592285
12.3075783770121 143.61083984375
11.9972870322439 135.508438110352
11.8222881932751 94.8192291259766
11.6667369439093 111.900726318359
11.4167219084126 99.1077194213867
11.6805545889758 126.892524719238
11.719692875335 109.947082519531
11.6302135169605 101.20686340332
11.5456087397288 97.1376419067383
11.7074169136067 110.89665222168
11.8617441460037 110.978546142578
11.5004751334634 102.965766906738
12.0065201709324 115.894966125488
11.5863192202881 111.572738647461
11.7848414997574 134.331985473633
11.8636331650245 128.049301147461
12.3653979946648 140.631698608398
12.0700924748936 147.851318359375
11.9560774535996 162.760391235352
11.6573978039389 149.764373779297
12.0342723766381 125.875755310059
11.8223294243607 120.927108764648
11.9554655773345 126.624046325684
11.5522939595292 128.804840087891
11.7295198443119 119.224708557129
11.9608214836793 140.825149536133
11.5069486604598 114.475166320801
11.6992359692826 108.726036071777
12.0148627324398 137.196273803711
12.1692515641088 123.069793701172
12.0321001162513 150.477005004883
12.014753771112 126.061332702637
11.9018485353875 118.99324798584
12.2162224806751 127.52392578125
11.7398883181023 120.270576477051
12.0320512152459 133.415939331055
11.8796781659493 118.169769287109
11.8690720985291 132.706741333008
11.8360893872159 121.240745544434
11.9051368617662 123.578453063965
12.1859129710201 175.588394165039
11.8366574366939 -174.097732543945
12.2161263893966 -152.774658203125
12.6125057170456 156.656341552734
12.5770850456307 -171.383026123047
12.0895540051863 155.089996337891
12.418280400651 166.266708374023
12.2093497275804 163.026519775391
11.8454281797332 140.167922973633
11.8500422893819 125.42268371582
11.8165903221763 107.511528015137
12.1093666803155 117.55850982666
11.8629232077041 121.350975036621
12.0558995181475 122.969657897949
12.0400995599053 143.19319152832
12.115361860063 127.906349182129
12.4370216653279 149.672958374023
12.6759253446078 155.156631469727
12.2580076431682 111.735282897949
12.7713536529513 113.349967956543
12.5511924775718 144.935501098633
12.5009724377002 145.636688232422
12.9121654088432 176.265625
12.4983020664382 170.51838684082
12.5555782802532 157.122543334961
12.8945078623045 122.111625671387
12.6457000451033 171.736709594727
12.3768429150577 153.588851928711
12.4062905648019 148.638732910156
12.989374165848 177.747192382812
12.5960695685668 -174.089111328125
13.0904302621925 179.926940917969
12.8017575847057 -171.422729492188
13.1811177687342 -137.064453125
12.9037271830643 166.345962524414
13.326215926063 -156.090972900391
12.6516194539612 -172.019393920898
12.2829857260204 145.872543334961
12.7539181967109 156.70280456543
12.7167373500311 156.063110351562
12.6223258325341 136.506134033203
12.562265356996 164.412887573242
12.3951056051108 144.42448425293
12.3594631766985 164.310287475586
12.4223154283271 159.577499389648
12.4868148376608 154.449310302734
13.3198631207823 176.408782958984
13.1980832490897 -174.043395996094
13.2902679277409 -179.51904296875
13.1064472217548 -178.767654418945
13.2226153242726 -160.729202270508
13.1064319949299 -166.095199584961
13.4883671662783 176.02766418457
12.7713292024742 175.205505371094
13.2649829226874 172.333099365234
13.0272648090046 -147.710739135742
13.3168051963718 -162.425888061523
13.4023861950561 -145.655944824219
13.6043139502923 -178.024291992188
13.4659960017878 -90.2702102661133
13.0207140016668 -139.239593505859
12.8695397968705 168.951065063477
12.4128514366814 154.843902587891
12.5646266931264 141.357116699219
12.3456008050027 -173.134246826172
12.4756088119335 158.772354125977
12.4017578105699 153.349105834961
12.5262596233257 156.831893920898
13.2745967196648 -161.86589050293
12.79175073742 -128.752136230469
12.25464023035 -167.634536743164
12.3232843823729 179.991119384766
11.6434008720124 176.752044677734
11.986418150957 178.051010131836
11.4892422125663 164.828826904297
11.6615275715811 172.479721069336
11.5355163829995 -179.808547973633
12.1064625263669 -151.797134399414
11.8825337113016 173.94612121582
12.3702762683817 -171.976593017578
12.0977734956355 -137.144561767578
11.7525025508269 -177.599533081055
11.8857908290858 -179.373611450195
12.2322760866626 -116.235664367676
12.2456988938757 -164.777542114258
12.4961667864722 -164.586547851562
12.3307453418573 -161.15446472168
12.6679885533156 -139.574691772461
12.2793385836754 -174.7431640625
12.5112476746484 -139.315979003906
11.8720480063217 -166.194549560547
11.9939254957276 153.92741394043
12.5292026931475 -166.041473388672
12.309933607021 170.124618530273
12.2178320597656 176.81623840332
12.3696346835977 -145.425216674805
12.5953982365565 -161.206451416016
12.350923273373 -125.100776672363
11.491069789226 -178.650039672852
12.2072547731611 -162.902725219727
11.6008301777879 170.558502197266
12.2748473489864 -143.311370849609
12.2642486202722 -134.980438232422
12.3538215046716 -108.559005737305
12.3382289711229 -131.414825439453
12.5504732729387 -125.860160827637
12.3387103963676 -125.406234741211
12.7027740178284 -124.777534484863
12.5295294213615 -109.989738464355
12.2262177192928 -121.077728271484
12.6191920696103 -129.424331665039
12.5507380946532 -142.542022705078
12.1806046781318 -110.156173706055
12.0519984102333 -171.110626220703
12.4698405329198 -156.43620300293
12.2869935565208 -155.115051269531
12.2715961933632 179.756240844727
12.3205758659939 -129.886108398438
12.5628784179179 -112.023849487305
12.2886137342606 -128.871185302734
12.3731965517808 165.938140869141
12.1448352535985 -173.171539306641
12.5477847121557 -148.887390136719
12.2183634658257 -173.19938659668
12.2835671495158 -143.527801513672
11.9946000553584 -173.274459838867
12.1415238182989 -144.903030395508
12.3754034017538 -155.847473144531
12.1378794303498 176.093139648438
12.1734752444655 -167.422637939453
11.889894389275 173.374847412109
12.2373936294447 -175.500930786133
11.4824643501652 170.242874145508
12.1586810320305 -177.671279907227
11.4606338443198 175.01042175293
11.9768149896699 -166.286666870117
11.8993153583383 117.962417602539
12.1033848887206 -157.615127563477
11.9823382859016 171.591613769531
11.6312167680448 159.585250854492
12.539649276549 -116.459587097168
12.3354625526756 -153.253753662109
12.4865409767712 -135.206939697266
12.4486122694348 -159.599700927734
12.3544890217701 -165.414260864258
12.6392656766724 -170.938232421875
12.5728873676954 -150.69775390625
11.7141115525765 -174.285247802734
12.0600055076867 -155.21501159668
12.4928985095734 169.80207824707
12.380616129564 -141.326736450195
12.4362422151257 -135.553726196289
12.5054315602884 -161.970687866211
12.499553107298 -145.275085449219
11.997887265146 -168.265045166016
12.1037472956926 159.524917602539
11.9645760411913 173.720672607422
12.1668811227244 168.609619140625
12.0257917620457 169.841445922852
11.8029527656991 178.310516357422
12.1989522927404 -163.93359375
12.1528798102861 -134.930023193359
12.3224758890798 -133.011444091797
12.3826601328768 -137.980133056641
12.3168482814329 -160.013763427734
11.960577783412 169.797393798828
11.7215845241028 -179.479278564453
12.3326527486234 -112.757019042969
12.451693790978 -109.172302246094
12.656549051695 -117.47526550293
12.4930886581517 -110.888740539551
12.3339414497151 -129.604705810547
11.9373800526303 -179.464614868164
12.6123972594302 -128.058212280273
12.5962515838283 -118.771347045898
12.4180042238854 -172.410980224609
12.1104089935021 152.431335449219
12.0001644166409 178.976913452148
12.3897845900749 176.975158691406
12.0762363160472 -177.231079101562
12.1886533788265 -134.333099365234
12.3650659534014 -155.029983520508
12.7158284623716 -117.36890411377
12.7807081180077 -108.947967529297
12.5274053142105 -154.944458007812
11.7574831455025 -162.72151184082
12.2271048303071 -134.835052490234
12.4863262658495 -143.729461669922
12.5802958827861 -94.9795761108398
12.5224228154826 -145.794006347656
12.484605047163 -132.518630981445
12.6485784268107 -175.562728881836
12.2486241942359 -174.96110534668
12.16979973774 -174.400039672852
12.5139769938193 -140.342025756836
12.3033645692233 -170.231704711914
12.3188143933766 -176.567459106445
12.0860035501601 -176.496185302734
12.2664303954615 -128.223419189453
11.9612858752823 167.208389282227
11.7238494321826 172.93180847168
12.2205111007809 -144.689193725586
11.15286936037 -144.826309204102
11.4564606889628 -178.699890136719
11.9285812991099 -179.955993652344
12.3160612852401 -143.550033569336
11.75957553814 -148.718933105469
11.871264209588 -173.948120117188
11.7944611026352 -164.163513183594
12.2092928468291 -155.972839355469
12.2295695631723 -143.809051513672
12.3105829820591 -122.476470947266
12.4036360899143 -104.422805786133
12.6639778638998 -93.8408584594727
12.6341290058465 -128.060317993164
12.0387207790326 162.089447021484
12.3936992937583 -169.11018371582
12.5651756942395 -146.012222290039
12.4244964251535 -148.703918457031
12.464836879985 -170.135101318359
12.1036063128606 -116.793472290039
11.9249960453227 -172.169708251953
12.0295667456832 -142.623168945312
12.1354442888615 -164.563064575195
12.2249614876274 -130.267974853516
12.2802637678844 -104.75757598877
12.0355474833104 -124.429763793945
12.1646884130822 -161.345565795898
12.3769937906747 -133.288665771484
12.4682579325823 -129.443908691406
12.7566751583962 -148.916931152344
12.371192573859 -151.057235717773
12.3967591139491 -129.540069580078
12.5395204472045 -161.709609985352
12.2192379304671 -117.916061401367
12.4265638099427 -114.245491027832
12.5272058751246 -120.814353942871
12.3416266519561 -148.871078491211
12.2827518200752 -151.573226928711
12.2573927150163 -133.967376708984
12.2201451179004 -134.655639648438
12.3743036926447 -101.854217529297
12.2274036776339 -106.842948913574
12.5019531058041 -163.768264770508
12.3936026092877 -109.261741638184
12.1725561042788 -159.702209472656
12.145232332787 -166.199111938477
12.2353155165834 -146.763320922852
12.2657140554158 -114.530601501465
12.1442374780129 -115.101402282715
12.1755248635569 179.145446777344
12.1374919767759 -177.202590942383
12.2888442851323 -143.242813110352
11.962042845973 -178.325119018555
11.751536736919 176.399688720703
11.7288781952011 -133.383010864258
11.7780815821038 -113.94856262207
11.9878022940386 -133.124450683594
11.9610686267148 -132.598449707031
12.1347012801629 -122.977828979492
12.2481630188332 -95.132453918457
12.2063053638434 -136.677459716797
12.2863241242638 -118.520172119141
11.9113341480432 -115.195388793945
12.1252017838542 -107.064270019531
12.0584751513053 -127.873970031738
12.0660723210827 -120.141250610352
12.4563591331265 -110.591918945312
12.5956408247635 -127.571296691895
12.1292596966691 -149.058639526367
12.4067318578161 -159.184463500977
12.3286426642928 -136.53369140625
12.4068524129202 -106.098587036133
11.8733230465988 -175.265594482422
12.1979129111821 -150.699005126953
12.4714443135671 -133.375991821289
12.3446906743167 -173.815704345703
12.0604881613148 -165.675491333008
12.1980672774385 -174.5693359375
12.1329829801851 -162.395614624023
12.0740048559528 -170.544845581055
12.2651058622519 -144.211822509766
12.1005939285921 -131.286834716797
12.6798025457023 -139.385131835938
12.1373170793414 -165.773529052734
12.2514039900496 -139.638229370117
12.1881518618249 -149.828582763672
12.444301058144 -155.890960693359
12.3772653537339 -106.529754638672
12.7434053625147 -91.4282989501953
12.5079537078054 179.048950195312
12.5098307440866 -162.323593139648
12.1357393252631 -167.645141601562
12.3202654016181 174.341125488281
12.0095390096471 -179.802459716797
12.6693575216221 -177.516326904297
12.5330980316722 169.696044921875
12.8010384772515 -176.99153137207
12.3459364208485 -174.259994506836
13.0580685455503 -178.433334350586
12.6635975685517 172.36344909668
12.6622955634809 158.336090087891
12.590932662309 173.355941772461
12.3260340528864 154.243850708008
12.0455403630217 143.958602905273
12.1177877821289 154.938705444336
12.3814968636095 142.504348754883
12.2683799626255 166.865737915039
12.6164012076188 164.877471923828
12.0868623531483 150.013412475586
12.4318395706498 153.845474243164
12.1200330002994 172.237945556641
11.9950030457136 176.024627685547
12.2722308102825 -174.027847290039
12.1348005808744 -178.137435913086
12.2816860778057 142.96174621582
12.5696744812919 -173.655639648438
12.2524143566765 158.135284423828
12.2190938683239 161.239318847656
12.3050475871704 161.238037109375
12.6760070538021 168.754608154297
12.3302413020859 -176.424209594727
12.3761602867461 172.587524414062
11.8430745032393 171.387496948242
12.0604928055506 174.91389465332
11.8885288689575 177.713424682617
12.081063248484 167.462524414062
11.7431484363973 179.418548583984
11.9440141082285 140.523910522461
12.0621444275888 162.846649169922
11.8926724631258 144.913330078125
12.2182301467001 -175.327850341797
12.1025231979564 -135.623779296875
12.0870532639015 175.985107421875
11.8989404832308 168.105682373047
12.1839968497541 177.124603271484
12.1033694497181 -178.727813720703
12.1811489805294 -128.588989257812
12.0887791910764 -162.778701782227
11.594373992692 -146.538787841797
12.117453052995 -150.66455078125
11.81268246697 -124.75830078125
12.2192483563591 -133.544296264648
11.5704881527357 -116.399444580078
11.1869144657353 -148.023681640625
11.1180236661913 -157.895523071289
11.3609164910859 -142.386138916016
11.4708546607936 -141.724197387695
11.5302304248023 -124.624740600586
11.6565666968612 -143.458847045898
11.5544226994817 -128.814559936523
11.3121237353849 -143.367553710938
11.3857116040996 -131.3701171875
11.526286420737 -142.756942749023
11.6073507607485 -130.352661132812
11.4094866100368 -162.920196533203
11.4366342711545 -131.774963378906
11.3381490390131 -156.210037231445
10.7544275734427 173.080841064453
11.1349190419499 -133.664459228516
11.1269714394811 -168.851119995117
11.0189160868552 -128.151184082031
11.4342577266157 -140.056304931641
11.6072524323967 -124.586364746094
11.1045759040243 -142.86540222168
11.1684915903279 -140.509002685547
11.2938784210532 -128.428207397461
10.7033400420506 -125.800956726074
10.7821565011136 -138.754501342773
10.7664941047282 169.554168701172
11.4284924798439 -150.368423461914
11.1284044218541 166.760986328125
11.554585337437 -156.967468261719
11.2350301582339 -138.086532592773
11.43217336347 -131.7958984375
11.6722835558179 -153.637100219727
11.1842802112601 -145.675827026367
11.5538300490799 -164.904357910156
11.6172707240712 -130.814147949219
11.9020175612586 -143.61653137207
11.7497481523967 -161.292984008789
11.632387223047 118.571411132812
11.3628813683234 143.539657592773
11.8807318698153 170.083068847656
11.8616240144458 -161.008483886719
12.3726579320977 172.565139770508
11.8961539369824 -162.511108398438
11.6560032807424 105.402114868164
11.6557302790214 95.0970993041992
11.3764743751639 176.116973876953
11.8133408127509 168.832382202148
12.0028961092961 162.358795166016
11.91329136416 -179.496475219727
11.9812084872669 134.901245117188
11.6438834700599 118.189758300781
11.5957367413981 161.815063476562
11.8324785119387 147.07209777832
11.8193967619812 134.938568115234
11.6184622944556 160.509170532227
11.5203346563381 125.018951416016
11.0880493538818 116.736305236816
11.2871924288465 91.4971542358398
11.2859438142639 119.525825500488
11.5174363515198 117.991203308105
11.4109643835513 108.077453613281
11.6303115081511 153.601440429688
11.206456062026 118.586822509766
11.2981889044848 104.632827758789
11.5325090913286 112.292549133301
11.8627610626134 125.102470397949
11.5253109605282 132.923858642578
11.1220265161565 115.082290649414
11.651910786618 116.467445373535
11.460171639503 82.7525787353516
11.6041206659421 110.139183044434
11.1259520888795 91.8204727172852
11.4889212764611 121.64412689209
11.7193422096879 124.398864746094
11.3940573161471 91.6790390014648
11.5674273808513 107.763870239258
11.0706844093219 103.733009338379
11.1980285327048 157.037170410156
11.1576871311784 112.48560333252
11.3659088572331 112.00626373291
11.2852192654227 125.457038879395
10.6529652890706 108.672920227051
10.8434817384847 116.135383605957
11.1557554429249 110.407516479492
11.0279914220943 97.3388671875
11.1604969452445 106.989921569824
11.4009101991197 102.093154907227
10.8997709616141 76.4313354492188
11.3115047537158 110.448715209961
10.8158632096788 74.35546875
11.0793077425292 72.7024459838867
11.1749777883587 112.777809143066
10.6871193412942 97.8766708374023
10.7617108674818 107.93172454834
10.6363073813726 88.9381561279297
10.9319543026927 106.018592834473
10.6625271347435 101.802963256836
10.8470301502137 89.9402694702148
10.9704467553534 122.433807373047
11.3421660838347 135.909133911133
11.0209667904244 121.877784729004
10.8157814069233 115.611320495605
11.0011014550355 100.368896484375
11.2020445963207 114.655540466309
11.3356693594576 119.712600708008
10.8629464253994 107.356796264648
10.2847034071641 101.632255554199
10.7876887162606 110.327033996582
10.6935702524443 100.174850463867
10.8645404679309 116.71964263916
10.5218911780584 98.4241561889648
10.4936877082632 109.674926757812
10.7415621589666 97.1921539306641
10.6401557260257 115.670974731445
10.4434067523412 116.035186767578
10.8188402818257 115.914321899414
10.7936711631447 109.077415466309
10.8900032995197 126.882064819336
10.5795115430684 102.793067932129
10.5566839441865 107.651588439941
11.1139933690338 123.182746887207
10.930098007596 110.662902832031
11.0240323370328 147.453842163086
10.682903751482 99.7975387573242
11.0395638371492 91.1756134033203
10.9382375283483 102.136711120605
11.1950405681281 80.4673004150391
10.9964730742151 124.294227600098
11.2186935175487 88.6015396118164
11.198013871978 109.327041625977
10.8678758194149 126.867568969727
10.825606367179 110.921104431152
10.8335985287929 96.1997833251953
10.9091659135882 99.9994506835938
10.9847612257645 109.371566772461
11.2377762743928 113.229362487793
10.9825512899804 113.37809753418
10.9576797839352 111.134140014648
10.9849399953951 134.499771118164
11.221515017595 120.641891479492
11.0711582600581 107.125267028809
11.0103402807607 112.376930236816
11.2967646015833 110.628776550293
11.3943601059814 107.60814666748
10.9724615384814 106.783340454102
10.8737759663002 103.189414978027
11.0656413633357 105.743621826172
11.0677202840379 117.56778717041
11.0483826814919 110.591659545898
11.1202873106779 136.687026977539
11.0547878213338 159.780685424805
10.9470249352745 107.677139282227
10.9629698567391 104.277763366699
10.7947853294552 101.108619689941
10.6413166684983 95.9545440673828
11.0309822773419 104.215347290039
10.6822865164189 86.980842590332
10.8199068298435 110.724365234375
10.4430629636068 96.1462707519531
10.4927055418476 110.271453857422
10.9304370632042 122.718231201172
10.7032499863119 105.029006958008
11.0349167051941 120.780624389648
10.6060530440661 108.433662414551
10.7185815361477 98.9472045898438
10.6993273101028 112.827156066895
11.106563048411 124.632446289062
10.8634116255676 123.432731628418
10.4395784214709 106.347183227539
10.5829936782799 116.032249450684
10.7048689769381 110.208633422852
10.9957324816916 136.629287719727
10.3028519586644 119.982200622559
10.3933396984915 108.956527709961
10.4213038640961 119.783065795898
10.0648305951205 105.009742736816
10.1106051516105 119.519828796387
10.3377361429451 110.014854431152
10.5715748721309 146.891891479492
10.1601167503834 114.366554260254
10.4222117483244 117.845642089844
10.7778351539237 146.492889404297
10.1645983180913 111.823173522949
10.4983842287952 137.343276977539
10.2798506428366 133.035797119141
10.1284121456553 102.908699035645
9.85598447502593 114.827812194824
10.3288349544887 139.184234619141
10.2519268265241 132.451614379883
10.2767279071011 130.431304931641
10.118584602813 124.186325073242
10.2977091908308 142.620025634766
10.2887029883177 136.027893066406
10.3898689094494 118.842979431152
10.0565254532593 141.469985961914
10.1724177532831 129.400527954102
10.2514387767869 114.960594177246
10.1190184288305 128.159027099609
10.2531628402814 132.321594238281
10.711502523642 134.675979614258
10.7151551308592 91.859977722168
10.8447620944948 136.964950561523
10.6630905434236 144.996185302734
10.5828328538865 100.676574707031
10.3982602349262 116.390655517578
10.4813008559926 114.574020385742
10.6504418587817 100.97615814209
10.3211238867801 79.2240600585938
10.5225846355035 78.0802459716797
10.6899314779538 63.4792594909668
10.3207026232155 80.5307388305664
10.5435284363515 94.6046447753906
10.5917808343917 106.884010314941
10.9705647156559 133.741683959961
10.7577354959604 110.00838470459
10.5268651150339 98.6153411865234
10.8183575784069 145.733016967773
10.7152400069789 116.82105255127
10.720801571412 127.642608642578
10.4572543469997 78.0529098510742
10.7849852847141 135.07209777832
10.8692666555448 132.242813110352
10.9081824013494 156.901504516602
11.0111448766339 126.847763061523
10.7195753438146 163.421813964844
10.9976087143917 120.916847229004
10.5827708004871 111.302185058594
10.8935937065923 96.0698699951172
10.439173593455 105.384666442871
10.3044267400867 96.3178024291992
10.2883697276845 109.016174316406
10.5602267585237 113.201538085938
10.720577173516 121.187225341797
10.7225532919709 115.508918762207
10.8384398110272 106.728843688965
10.5645282408898 108.324821472168
10.6603250659663 110.309783935547
10.9894786545803 102.901641845703
10.7142814560134 96.6670227050781
10.9186758000269 83.9574813842773
10.6145968018805 107.740005493164
10.8611665961332 115.100814819336
10.624326112907 103.718948364258
10.4649700815851 96.9842147827148
10.559304154644 100.172004699707
10.6876636421479 113.240020751953
10.6711984057796 105.340927124023
10.7927994245627 109.08984375
10.8854915126522 100.932434082031
11.0039873476017 105.046012878418
10.8438669885147 112.318778991699
10.7806318811782 126.726898193359
11.0548824082763 92.9001159667969
10.8950174986561 89.8616638183594
10.6239630730634 105.025581359863
10.7778828939229 97.1527862548828
10.6814219132486 112.455276489258
10.6835617784624 102.332099914551
10.6020326462249 106.305725097656
10.736504932371 123.98722076416
10.802047323799 110.903778076172
10.8716665137763 122.724128723145
10.8397500141399 103.70142364502
10.7893537833414 113.390663146973
10.90712640207 128.189910888672
11.0842389770595 122.69620513916
11.0843415952003 105.944435119629
11.0391825829217 118.011199951172
11.1123968291597 69.8107681274414
11.2567977935435 96.5555877685547
11.1303658943226 92.5869750976562
11.3435231913362 110.062149047852
11.1529920007227 105.84008026123
11.1693316666878 106.484390258789
11.1420636382113 110.913558959961
10.8970209628381 106.792350769043
10.919858480521 90.2195587158203
10.7441252551975 97.3061370849609
10.6549544604013 86.8257446289062
10.5598808225973 117.481353759766
10.8159006693336 107.771560668945
11.0802219764747 103.84309387207
11.0198756606333 122.700958251953
11.0685824834769 109.952194213867
10.8344125250712 105.493530273438
11.0164457402736 110.042846679688
10.9667603491405 105.908027648926
10.6213883453507 104.766036987305
10.3183497619188 123.08731842041
10.7675284346508 104.93138885498
10.9982668839132 115.896957397461
10.8869570840174 88.7163162231445
11.0912611947096 105.022644042969
10.9830939188934 85.2004547119141
11.0228014139037 119.556243896484
10.8650918475316 108.562004089355
10.8149508479213 107.524757385254
10.8444382304913 123.840072631836
11.1581927080809 119.07056427002
11.1925727780919 124.373458862305
11.1572778406036 112.193008422852
11.2639707082317 128.971878051758
11.2118556596436 119.550605773926
11.4167316886619 144.509826660156
11.2384064675676 112.751243591309
11.5498495933086 95.8293075561523
11.3835738618737 135.013412475586
11.2442061566409 140.712738037109
11.3624079657448 -153.156433105469
11.3505492541861 -177.908874511719
12.0670007880324 -179.58854675293
11.8934620338836 -172.082962036133
11.7100955111177 -175.743041992188
12.4592060313797 -167.629257202148
12.0305748388945 -167.849639892578
11.4045143731078 112.142723083496
11.4991069983592 102.745208740234
11.5620935040925 99.5033416748047
11.6300604873986 153.386199951172
11.564387041958 133.530075073242
11.4504792631448 47.2182426452637
11.56660897654 110.00025177002
11.4025914697083 112.606147766113
11.5950916260445 109.544746398926
11.7746733185286 58.4490356445312
11.2289513221054 108.819869995117
11.350084067667 110.434692382812
11.3040394828079 108.7734375
11.0338971062435 111.734214782715
11.255363924556 129.444763183594
11.3765364323154 113.30167388916
11.1683545861533 96.5954742431641
11.2046104862587 103.020622253418
11.2182918776196 118.697898864746
11.4806519603374 112.989288330078
11.7631544258789 114.475952148438
11.6514714394329 90.4231338500977
11.3818780668966 112.167915344238
11.1535282885456 113.261070251465
11.4202243591006 110.097137451172
11.0887347942852 96.921501159668
11.0531041210984 104.721496582031
11.3263970347425 85.913932800293
11.2166723500757 110.256286621094
10.9079241294957 105.621864318848
11.0267859592874 119.559364318848
11.37396632961 116.795783996582
11.0778212072126 92.1672515869141
10.4971954113303 98.1900405883789
10.730713981612 101.708465576172
10.7183684390242 102.857604980469
11.3182157535982 94.5859756469727
11.2267131338175 102.326858520508
11.2127522055046 97.3738250732422
11.1460157841788 84.4645614624023
11.3676310138356 99.2539367675781
11.0874875542917 108.651306152344
11.3652859485415 117.973197937012
10.7392531675017 104.033073425293
10.915064969783 103.322624206543
10.691753828839 119.56078338623
11.1508936276867 140.661544799805
11.3538447596041 103.094009399414
11.2444232159881 113.3857421875
11.3092452027621 105.537902832031
11.3902587222333 166.468078613281
11.4429851592711 158.493682861328
11.1087665717757 163.620834350586
11.5287235737287 -169.423889160156
11.3365812599105 -179.103393554688
10.9677714167606 133.2509765625
10.6417554363507 154.397674560547
11.1130652244693 145.257827758789
11.1622591424504 176.790756225586
11.4716111111921 179.138046264648
11.5257252564842 136.493713378906
11.7166374408928 158.084243774414
11.703970290328 173.098388671875
12.0130077833506 -166.67854309082
12.211872381594 176.441162109375
11.9586538645154 163.752639770508
12.2496130341114 -174.059829711914
11.7306401288171 179.072021484375
11.64531054953 -150.815643310547
11.4517157135509 159.187072753906
12.1240448474663 156.288421630859
11.1711792910242 74.1123657226562
11.3499232181459 127.811080932617
11.3651112541711 176.151901245117
11.5420915892936 145.295379638672
11.656430156484 155.259948730469
11.3502789875057 146.729751586914
11.6543964028287 155.781021118164
11.6206705372599 172.326171875
12.133042644578 173.810607910156
11.9735743564996 149.229248046875
11.68552094929 128.896331787109
11.8925345485805 -167.675262451172
11.8653314440234 161.230667114258
12.0011998823834 -179.06575012207
12.091634222131 179.804916381836
11.8923007383278 135.941696166992
11.6106903172352 114.264640808105
11.7926233914009 -154.293212890625
12.265809388039 -161.711868286133
12.2860923867692 -123.037414550781
12.0651131787967 -159.865478515625
12.1846356667489 -177.858947753906
12.2430218880874 -165.42268371582
12.0511275554424 -170.882614135742
12.2556628841247 -154.101898193359
12.0289564623678 -165.251846313477
12.6415296677105 -171.636199951172
11.880075444698 -161.039993286133
11.7854855584862 -168.504837036133
12.3894013292044 175.03759765625
11.8910311924826 134.629837036133
12.1949319300739 -130.34748840332
12.7467460161107 -165.696716308594
12.528503876282 -175.011215209961
12.5923692257489 -147.126678466797
12.6673378935926 -155.56819152832
12.4103303815641 151.473403930664
12.6929520861625 -169.715621948242
12.8673959133622 -141.308685302734
12.538093924044 -171.969284057617
12.6915034384926 -157.270843505859
12.8773227188566 -142.348266601562
12.5394429990289 -162.344085693359
12.5565926619604 170.433044433594
12.4140055661702 161.409561157227
12.3684193123093 -171.05158996582
11.829440360146 140.214294433594
11.7981700342721 100.49235534668
11.5622432288261 110.272453308105
11.6041755295196 112.105926513672
11.3309556961904 84.2217330932617
11.2429127870469 54.8269119262695
11.1903947181027 42.1343841552734
11.0151110316152 54.4690093994141
11.2611339814677 81.6931381225586
11.174888958207 68.8906784057617
11.6678295947836 114.24235534668
11.9502639495023 -169.847457885742
11.5841149391013 97.2102432250977
11.6367407720953 104.083953857422
11.6529831131955 96.6248016357422
11.3392961618155 108.828079223633
11.3550308598454 99.6700210571289
11.1631178244503 87.657112121582
10.9910463301649 114.522941589355
11.1600184409033 79.7131805419922
11.1497585729984 97.8109359741211
11.3187283399074 99.544189453125
11.1352655365588 101.806480407715
11.1885532121143 80.8912658691406
11.1906626582669 91.2910995483398
11.0587578279034 90.4727478027344
10.883332432339 76.389778137207
10.4883983121404 60.617259979248
10.295604325 31.149450302124
10.990371030816 39.839973449707
11.0804098271575 35.9263648986816
11.2786507444776 85.9462738037109
11.4369575215824 103.852722167969
11.5101586925175 112.10863494873
11.5965865360894 98.0534057617188
11.3174928367686 43.6107559204102
11.7032358338358 92.4477996826172
11.4682842606104 105.986236572266
11.3471824672333 121.795593261719
11.1520558906479 101.267913818359
11.5953659738074 106.236785888672
11.3949944218175 101.464263916016
11.6828698264509 111.117111206055
11.3931247774296 111.312324523926
11.7624580963133 102.76237487793
11.6562915014288 113.831314086914
11.4708435919855 95.0817718505859
11.60651077741 83.7322463989258
11.7822372663332 116.339485168457
11.6831476789648 103.138572692871
11.3591711987316 89.7796630859375
11.4338985844307 92.9597320556641
11.7346911671167 89.6448211669922
11.5052747315631 122.374168395996
11.380448007354 95.0467224121094
11.3729689819921 79.6883010864258
11.5635994405439 106.269378662109
11.3138924447516 105.315444946289
11.553454275117 79.9303665161133
11.4330500640152 65.494010925293
11.5820015434587 76.8373565673828
11.3542477060049 75.5419845581055
11.6305844732496 84.7708969116211
11.6272528902115 79.8796310424805
11.0729204612791 47.9222030639648
11.1217097255924 31.078145980835
10.9569402310431 48.8164596557617
11.3135017751891 98.8601226806641
11.3595633992453 56.3357696533203
11.1399447337191 74.3396377563477
11.2338249590774 66.5901718139648
11.1204938560376 75.2441253662109
11.2866066234935 57.1140365600586
11.5977074937909 75.1842880249023
11.3221793463785 69.4394073486328
11.5532166513464 85.0234909057617
11.7112790875081 110.970779418945
11.5166171512607 69.5093078613281
11.8751086448829 96.9689559936523
11.5084196569364 81.8354034423828
11.6046411312599 82.1829299926758
11.2384129908895 99.7120361328125
11.5589096630426 109.058448791504
11.6213111804001 117.00757598877
11.6085719189622 100.823783874512
11.745898881462 94.8397674560547
11.6941085031625 104.322494506836
11.9495252193032 157.995697021484
11.8100181676371 115.75666809082
11.6124957370558 99.2831573486328
11.9618387866757 108.829978942871
11.5277644453434 82.197868347168
12.0110926769252 95.8386383056641
11.6390305508178 99.3912582397461
11.834557007263 100.920623779297
11.9503926648075 94.9263610839844
11.7771109238179 120.667877197266
11.3246538214485 93.5104141235352
11.7755828887117 99.6553649902344
11.8682125306996 101.144821166992
11.4188531700767 101.919174194336
11.6444685527977 98.6975250244141
11.5227969269981 94.7934722900391
11.6532198486698 90.3983612060547
11.4482564778343 124.849182128906
11.8225953980631 98.2774353027344
11.3864412400516 101.75080871582
11.5512277046697 114.989234924316
11.4951556020819 125.76456451416
11.4898611742279 109.183723449707
11.3173422455545 126.689231872559
11.3598244745375 86.160041809082
11.4841937655775 100.79711151123
11.4397803091303 87.8757934570312
11.3790352871504 87.4471740722656
11.2782869601648 96.7638626098633
11.3592864808845 113.115036010742
11.2139049773564 108.471267700195
11.2306361214113 79.1915283203125
11.1075937406282 85.3903884887695
11.4407566042962 129.165603637695
10.9489188398134 91.1781005859375
11.2913176860982 83.095573425293
11.2944072709743 100.297012329102
11.4372005940766 106.103210449219
11.3408284647021 97.8699340820312
11.6405206950649 122.709419250488
11.219434461997 131.767974853516
11.1767419092555 84.1151885986328
11.6846345658823 155.924499511719
11.4698558756393 171.226379394531
11.4599465442097 131.354370117188
11.3068358092127 141.271469116211
11.2167692077178 100.903762817383
11.271515372333 118.027229309082
11.3752671875797 118.786262512207
11.4570922211258 103.122207641602
11.3892190145011 110.546119689941
10.8287631524414 84.000846862793
10.711635186085 71.8897399902344
10.4854201846023 63.8708152770996
10.6833463446736 48.0696144104004
10.8090922550309 72.8523559570312
10.6307347673658 46.191764831543
11.1137570884951 53.0092315673828
10.8228737066813 52.3449478149414
11.2426450850846 106.229553222656
11.3260191658464 107.350036621094
11.0939997500751 132.221252441406
11.1009773920987 115.879951477051
11.6777682975544 124.154808044434
11.4694087155862 120.958305358887
11.6556586090438 124.594619750977
11.6954906639806 53.5885238647461
11.1569593240557 117.944358825684
11.1480554508674 104.051452636719
10.9348571094065 85.9172439575195
10.689259082324 76.855842590332
11.1105682401995 79.7234878540039
10.8854695132804 72.3545608520508
10.760474721186 133.219604492188
11.3077896614487 109.938667297363
11.8161055413768 100.599174499512
11.4622477695858 107.76985168457
11.5200022448864 121.32258605957
11.1303276920904 160.598724365234
10.5753935314187 105.501472473145
10.6802374859845 96.2050399780273
11.0631686118447 96.6061019897461
11.2346314392454 104.885414123535
10.6754138721526 85.4331817626953
10.855366318802 89.4720687866211
11.0707354244077 107.085426330566
11.1223125326096 45.6580390930176
10.9677517273861 50.0724296569824
10.6676645228223 51.4667129516602
11.0056812391152 49.3741149902344
10.8259427049233 67.206787109375
10.7438507114145 50.1106910705566
11.1483325681496 53.5178527832031
11.2838309939069 51.1384925842285
11.1105160733977 55.018138885498
10.9418369194536 64.1808471679688
11.0373668690133 32.4659652709961
10.8096777377265 56.8280982971191
10.6916140635386 78.8178176879883
10.8732379450003 63.8947601318359
10.7993754799378 71.8998031616211
10.9326870533963 80.7172546386719
10.9122492718735 86.9135284423828
10.9657424984826 80.6414260864258
11.1918582883013 54.0325584411621
10.9461421507274 93.6635437011719
11.0179595294606 97.3177642822266
11.3763200430088 101.441871643066
11.1340304103486 97.5279769897461
11.0946302329926 103.067726135254
11.401540252131 106.740005493164
10.9589837693713 88.6443099975586
11.1865742078721 120.873023986816
11.1187846174018 110.823616027832
11.1635728502311 60.4030799865723
10.6494368819955 56.9658737182617
11.0867299642024 59.6170196533203
10.9113712149022 113.933265686035
10.4160943312475 89.9817352294922
10.2426183143034 86.2470245361328
10.0630373993222 104.786964416504
9.8527739524365 85.4071044921875
10.331340133551 70.7040786743164
10.0928264591149 86.2138824462891
10.4437563850479 92.9522552490234
10.0154937735535 82.0395278930664
10.1277392393355 88.1659240722656
9.98951658203629 103.131286621094
10.0811496297774 84.9257278442383
10.2438531085142 104.525428771973
10.4717186968823 91.2204818725586
10.2548833338463 85.1730117797852
9.87768111260993 92.7911758422852
10.1615678294004 85.2588348388672
10.1559206376502 65.4352340698242
10.2526098454999 68.5965576171875
10.1142277730053 67.4574356079102
10.0066048000202 44.2352447509766
10.2238366601122 69.8978424072266
10.0788194258795 90.4979782104492
9.9855712995495 66.8756790161133
9.99743414948462 98.7706680297852
10.0117951066806 62.2623062133789
10.0468439110061 99.7706680297852
10.4683217254723 120.938018798828
10.1555498236409 108.741134643555
10.1972788289551 125.496406555176
10.2966569993283 133.762115478516
10.4954754581466 128.436813354492
10.7060529061996 142.565551757812
10.0557912484375 140.647857666016
10.044970312634 112.74821472168
10.2230720405023 87.1572799682617
10.2327084041056 114.948104858398
10.1009969232054 111.812110900879
10.1267828718406 83.9753799438477
9.81204515005535 95.00048828125
10.5995551924038 76.8788681030273
10.465857765551 87.2582244873047
10.0980265661948 72.4065017700195
10.4290819452857 128.368743896484
10.0594124555724 99.9846038818359
9.87248574733801 38.2735824584961
10.4868989329843 116.945709228516
10.0564104556025 96.4195327758789
10.3989381787393 94.6475296020508
10.1804793328983 102.143394470215
10.0057987830813 98.9623107910156
9.87576415844173 93.2189025878906
10.364005251631 77.1708145141602
10.4652955228311 100.928642272949
10.5851106687023 105.170097351074
10.4818204675441 95.8765029907227
10.8115114101132 98.2910232543945
10.6173828832286 115.949699401855
10.8933280503554 111.727874755859
10.5603051285709 144.630233764648
9.82146494893174 95.7236099243164
10.2181616171277 106.308876037598
10.154019498673 99.5078277587891
10.1221768383924 98.4859085083008
10.1623329924691 70.8289260864258
9.72450594828141 104.424293518066
10.0382071230468 156.573516845703
9.79506661207712 95.2566909790039
9.82233607883117 125.991569519043
9.74939234312075 143.547576904297
9.69795264647505 94.4669799804688
9.68203909356177 109.91136932373
10.2479367331184 123.204704284668
11.2749692839148 158.706466674805
10.7809555835906 153.994323730469
10.9081937428464 153.837707519531
10.8913163230766 178.784423828125
10.2269602307858 132.8671875
10.0427949828998 128.023284912109
10.7943827903483 159.469528198242
10.2606450083956 138.270843505859
10.0827418529907 115.115951538086
10.6199581166443 159.463531494141
10.8603663793286 104.326797485352
10.3183803706397 104.05362701416
10.3413189211699 166.419830322266
10.2056927767405 111.183792114258
10.3167529095477 134.626968383789
10.0479472709804 98.8531112670898
10.6958393773007 114.126579284668
10.5171842464306 108.911392211914
10.451050534847 84.2752304077148
10.6209897293893 98.2465896606445
10.4664652419174 37.0371932983398
10.6403514565077 39.1753005981445
10.2200562699226 81.1002655029297
10.4584463764514 45.1686401367188
10.0431921221295 33.5341720581055
10.1584749004671 57.8787574768066
10.4040576716034 60.6601791381836
10.1106795115369 13.7449636459351
10.1265918377432 20.2502517700195
9.97528810147309 23.4754943847656
10.3752067463609 41.622257232666
10.2520634693498 41.2222633361816
9.98082146238065 37.9914360046387
10.0741935328226 46.162971496582
10.4053070237206 19.3748321533203
10.1381098668035 35.7765007019043
10.0506957004378 37.7879524230957
10.3094126686776 61.8974990844727
10.3018818862313 40.7665634155273
10.0969180792583 67.8775863647461
10.4569552197794 40.5041694641113
10.6077136508726 43.0768775939941
10.4198522278722 38.3260269165039
10.9713217428744 40.6165466308594
10.6112834415358 50.9727973937988
10.4744992919247 46.4678573608398
10.3665736509772 45.2353935241699
10.8646050554356 22.2943649291992
10.5819197676848 35.7467002868652
10.8345721105319 34.1322364807129
10.8027442238258 33.0529899597168
10.3366761801899 29.4551696777344
10.4212424413286 43.2187385559082
10.6000702023226 37.8372039794922
10.3884720081005 47.8752861022949
10.8444990820998 35.8911399841309
11.3229341074239 27.9583206176758
11.1030614189574 51.6164398193359
11.3304225429542 47.7115097045898
11.1471749930028 57.4151306152344
11.2522960840641 44.8604698181152
10.8377931432655 33.417854309082
11.1757827219748 56.7018127441406
11.3425153507532 43.415397644043
11.4468928528646 57.2302360534668
11.4544666496166 43.9276657104492
11.3667025469553 37.5099639892578
11.4461141031188 32.602424621582
11.0814516962224 51.4280586242676
10.7846176524246 35.7135887145996
10.7184922983359 35.0755157470703
10.9432578864921 47.7791862487793
11.0281338099562 34.9067916870117
11.2870099965196 74.3579635620117
11.3003082008881 61.1387786865234
11.0434842124526 52.4523010253906
11.1190488746769 49.1829566955566
11.2188879159374 44.6611213684082
11.2900542259921 40.2722930908203
11.1221450707988 46.9013366699219
11.4569525193165 65.5859375
11.4137347677231 50.0970230102539
11.1502487153918 50.6740264892578
11.0711941464825 60.6644973754883
11.0067205056064 30.5645122528076
10.9605141419711 49.697208404541
11.1623940952909 23.3775482177734
11.1721259916014 23.8169174194336
10.9975241746123 18.6698303222656
10.9997985954013 63.4433135986328
10.9730646951167 36.0262641906738
11.0220486101393 41.2141494750977
11.005462379091 101.668876647949
10.7147991382802 101.140693664551
10.8492845500475 106.555130004883
11.6047436748639 106.22306060791
11.5872925142346 90.1831665039062
11.0767452882401 101.327079772949
11.0109487036696 97.7333755493164
11.0912597037051 90.6537475585938
11.0600311251365 103.787605285645
11.2747323541665 103.877906799316
11.1539184293863 103.790924072266
11.1949840340794 103.238662719727
11.1183706600358 87.5752029418945
10.889826948792 85.6885223388672
10.3110474133974 68.4195709228516
10.2317403818863 55.4476356506348
10.5313760176156 60.9216270446777
10.3963477414282 61.1286773681641
10.3300731526608 51.7484321594238
10.6116482282682 80.0110626220703
10.3915060474169 63.1044540405273
10.7703540894719 37.9596939086914
10.9601889272584 53.5227241516113
10.8491597383168 95.3165283203125
11.0405781384402 90.0548629760742
10.6862745893088 90.4735260009766
10.8930054067292 108.48983001709
10.1812202142552 56.7586631774902
10.2019831806798 47.341796875
10.1899655147143 51.8211669921875
10.418144058134 33.4737319946289
10.4937346967516 37.2747840881348
10.0563868928308 38.9709854125977
10.1695599744052 41.5428466796875
10.6119416045199 36.5594635009766
10.5417743444778 43.1791038513184
10.7682397863847 52.446533203125
11.5281695484445 75.7736587524414
11.6105179640675 108.729301452637
11.583222582607 97.1625900268555
11.7946952338498 108.06649017334
11.2803943718118 87.3355331420898
11.0671089490659 98.3761215209961
11.4889516237843 47.7958030700684
11.204268581776 95.4467620849609
10.9965083023607 46.6746559143066
11.6566554952338 75.3781509399414
11.7185374791053 53.817066192627
11.6230731509099 105.373695373535
11.4275772113088 60.275936126709
11.4535504961873 45.7750663757324
11.0852372238901 93.3341064453125
11.4765380049831 110.86060333252
11.3626625851813 94.1877746582031
11.0674997594928 91.3417358398438
11.2584388765008 106.190254211426
11.3671663092435 110.422859191895
11.4582268641814 100.098121643066
11.5397004077568 103.383972167969
11.7754902330914 127.500030517578
11.1706357828391 77.9740829467773
11.4783755052338 90.6925659179688
11.1179568986746 32.6524848937988
11.2140541726313 40.1491584777832
11.3018222290893 43.1971168518066
11.4346120509818 101.861259460449
11.5472445117314 98.1243438720703
11.3153846551254 108.619216918945
11.4931677015541 116.372268676758
11.6130669509934 104.259414672852
11.6012776441466 110.640533447266
11.6212329550374 93.4444808959961
11.8567879575655 111.928833007812
11.6348709614455 95.0923614501953
11.6679034670596 94.1781311035156
11.6582365074564 118.24063873291
11.9421811555912 107.814987182617
11.9775505930006 107.865837097168
11.5263262935015 57.8428077697754
11.5002615319221 61.6240577697754
11.8227769945707 104.636299133301
11.3136938724825 104.090644836426
11.1073044956469 44.3741302490234
10.83846236685 48.6687088012695
11.2122844400977 21.9176845550537
11.25175078183 47.5516662597656
11.187996861078 96.5580215454102
11.3886070337047 93.3986663818359
11.2695656009965 100.898765563965
11.2396172023663 102.31517791748
11.0757938273277 62.109992980957
11.0614532902179 29.8049716949463
11.5555666031344 53.6618804931641
11.4503343069342 68.2191772460938
11.0655204054985 58.0710678100586
11.0973050864375 65.1864547729492
11.1142277240591 87.8277816772461
10.7576875270838 58.5708198547363
10.9725612805146 60.1669387817383
11.0092383298809 61.4620513916016
11.2700365303631 55.4023475646973
10.8607985731672 107.387535095215
10.2799787886231 42.4909934997559
10.2348372170905 44.8105621337891
10.1945533777424 39.4762878417969
10.6472351226011 36.0607528686523
10.9191949300357 48.7143745422363
11.5048497439019 17.6393260955811
11.1316285770171 28.0310249328613
11.0549332192855 39.7188758850098
10.8251131172872 12.0134449005127
10.6377248323637 28.4235668182373
11.3509157816391 39.3483963012695
11.1671074777323 44.3138771057129
11.3223216780482 27.110559463501
11.2023310631599 16.9097232818604
11.7558376791305 33.2506980895996
11.5201872578159 60.6689109802246
11.4527761712049 50.4709281921387
10.5265733281532 34.2471656799316
10.9366021618581 75.276725769043
11.7542676466404 122.914077758789
11.7820800512982 94.046142578125
11.7927065462348 96.5041809082031
12.4301644239393 152.776657104492
12.2417451794562 134.226379394531
12.6128967071571 164.571990966797
12.0593518931607 133.464874267578
12.5809842470267 175.76789855957
12.4316417512637 150.065963745117
11.9114756629692 168.239318847656
11.5152170230613 80.4293670654297
11.659857211671 32.6359024047852
12.1279866082666 115.990478515625
12.0673896525576 104.664741516113
12.0742718124287 105.583267211914
12.0556940550692 96.6806793212891
12.2353390102537 130.70539855957
11.8463621786984 104.623069763184
11.4625169885602 106.598655700684
11.6597848469182 109.503234863281
12.1928929560972 90.822135925293
11.0066929307572 107.778411865234
11.9795110627445 95.8042449951172
11.6182039984101 97.6578521728516
11.2605241895943 101.757133483887
11.3959783505374 106.495277404785
11.6706466991512 103.688468933105
10.7464572840942 95.9451522827148
11.532951372164 100.877510070801
12.1181143736616 95.6056365966797
11.6391902355683 99.5100860595703
11.5641587617465 107.982192993164
11.4852389140626 98.425407409668
11.3386335294433 116.862663269043
11.6967845593339 104.142295837402
11.6451723379103 99.7387924194336
10.8386774095214 149.810928344727
10.1740156119807 107.880325317383
10.7227606591783 81.8768692016602
11.12666625047 141.526351928711
11.8766733330739 -174.234008789062
10.9861770159301 133.641876220703
11.6356231562125 175.377365112305
11.7532839327728 146.640045166016
11.6757176516992 -137.508239746094
11.35868771229 124.58366394043
10.6519057094265 86.1047286987305
10.7527014959678 107.655265808105
10.3011948241729 90.9750900268555
10.2408397693256 108.612747192383
10.85626100174 151.893249511719
10.8083819396027 133.360900878906
11.5391504593835 148.808990478516
11.8896221497116 -145.834381103516
11.7520983782618 -166.564193725586
11.420030123436 -135.765502929688
11.3631872931385 175.922515869141
10.9347396336144 56.8626976013184
10.9513367277895 81.4650039672852
11.1007104212466 103.507125854492
11.0945768453898 124.869453430176
10.8063356486335 106.673240661621
11.5005105077909 122.105545043945
10.863196435852 98.0790405273438
10.6666723833092 140.834457397461
11.2801571386901 172.946548461914
11.393572716348 171.906646728516
11.7544448443334 -139.329574584961
11.7654254497631 -141.770904541016
11.632380205223 -133.073776245117
11.7193943511651 -171.377685546875
11.225904795086 -155.958526611328
11.8353555669533 -140.965866088867
11.6962483384353 -112.419944763184
11.7232643496723 -111.899810791016
11.8848182707326 -129.779846191406
12.0185732470403 -138.973846435547
11.9834564061773 -133.746963500977
11.8257558121937 -99.7267913818359
12.2200630202646 -103.054252624512
12.0258062735229 -55.9961471557617
11.7466473184986 -83.7799224853516
12.8302050612584 -91.3606567382812
13.1652508594237 -138.464981079102
12.6989024137178 -153.435684204102
12.6976008258378 -149.444671630859
12.8822983862978 -97.9489364624023
12.2099984115329 -147.055511474609
12.6265576671174 -125.053894042969
12.4639981825908 -99.1315383911133
12.6935497104884 -108.88655090332
12.7778832869713 -137.740814208984
12.5745623105034 -94.6860580444336
12.5855079781217 -84.6842422485352
12.6279211379892 -104.30680847168
12.2331373455137 -108.506553649902
12.1294987312755 -82.4016342163086
11.9516095561711 -104.945877075195
12.3222037104748 -83.9722137451172
12.208244591311 -105.011627197266
12.5545473416627 -102.428009033203
12.2286194207211 -93.4599227905273
12.6512723980546 -133.57536315918
12.84010982036 -122.034072875977
12.9305103427634 -114.501724243164
12.7203645431316 -90.6977615356445
12.5927263731419 -110.057983398438
12.8373883807723 -136.006713867188
12.5730421199311 -130.263809204102
12.2683639265452 -126.515022277832
12.0509906998372 -146.759536743164
12.0885288426573 -125.06453704834
12.2760035367447 -89.0348663330078
12.6122951359758 -138.881820678711
12.1897220084514 -162.955703735352
12.8535366996472 -90.7309646606445
12.9636013596534 -104.019973754883
12.5353927226847 -110.08878326416
12.4477619185345 -96.0702972412109
12.7933397621228 -106.440574645996
12.6122521361632 -104.30436706543
12.6380557983435 -100.63916015625
12.6418731048341 -85.1635055541992
12.8608378147657 -101.627029418945
13.1422361946776 -113.495376586914
12.9786505053664 -101.039474487305
12.7118778212008 -95.4284820556641
12.8290028790592 -120.770217895508
12.4049114898618 -115.477554321289
12.7039697243526 -103.310081481934
12.6477167011182 -107.993057250977
12.760593473983 -111.126678466797
12.2953608499241 -84.2918319702148
12.0815050080457 -94.4646148681641
12.2034180363452 -112.54377746582
12.136014304882 -103.678764343262
12.678681780777 -113.237487792969
12.5178798970918 -125.642669677734
12.4645772198554 -113.721649169922
12.4422453321094 -101.806457519531
12.7650672261937 -101.337860107422
12.4122745947944 -74.2289810180664
12.7450230499788 -99.9996719360352
12.9972919303066 -113.146492004395
12.7461435092546 -119.939308166504
13.186706263004 -90.1238174438477
12.907857613325 -93.1554336547852
13.1683304279746 -106.310111999512
12.9224188660352 -92.9928207397461
13.4506989159544 -105.94303894043
13.0298763343491 -135.348037719727
13.2315919712265 -93.5402755737305
13.2026672746491 -128.241775512695
13.1820425668029 -114.926658630371
13.3760290678976 -156.807876586914
13.2003993968306 -91.3350677490234
13.2313208504712 -102.062133789062
13.603085959926 -129.686462402344
13.7156425028067 -119.570137023926
13.2029035304693 -111.373611450195
13.7070028532369 -112.09676361084
13.3396995292698 -103.273132324219
13.4430127449419 -105.372764587402
13.3142032124011 -127.377113342285
13.0440452445444 -82.3935775756836
12.640851895048 -60.5524139404297
12.7247580434012 -128.028457641602
13.0113266902866 -134.483840942383
13.4973533078181 -90.4817199707031
13.0065698863932 -98.2090835571289
12.5178541512284 -94.5303573608398
13.0336097789437 -92.8968353271484
12.6430198042791 171.783737182617
12.5205658942758 175.533889770508
13.0077831930776 -124.522766113281
13.2166182457003 -118.445877075195
13.3180682063981 -108.906196594238
13.115200521201 -109.007202148438
13.1054321508005 -102.537971496582
12.9567027179677 -106.505271911621
13.0052407433443 -115.549011230469
13.240998801847 -115.909507751465
12.7148228673168 -145.911865234375
13.1850235428773 -132.151275634766
13.1902349376986 -120.241119384766
12.6374449918095 -167.900802612305
12.1868844066159 -147.224029541016
12.1512506593276 -153.199432373047
12.6788623869623 166.189468383789
12.7058126003381 -117.117073059082
12.6613743644349 -121.160873413086
13.0838892404776 -131.061126708984
12.9699209295094 -122.142021179199
13.1412064076336 -103.584602355957
12.8376436054751 -99.6550674438477
13.0847150566159 -120.192939758301
12.8942276255277 -128.089233398438
12.7459983838444 -111.324188232422
13.0808519692236 -115.782318115234
12.9796323824511 -120.95263671875
12.9859962928762 -120.69881439209
12.8370646110272 -133.587326049805
12.2107966619651 -159.320358276367
12.4030412987157 -163.73274230957
13.1284080721252 -164.930130004883
12.6912067618966 -152.202407836914
13.0323266256534 -141.49951171875
13.5604663593806 -129.153076171875
12.8596407326336 -112.076301574707
13.0270658534475 -141.923110961914
12.9160109929942 -159.211364746094
12.3641559520149 -162.283126831055
12.5315840748293 -145.474273681641
12.7508263885252 -159.818237304688
12.713123573755 -137.35302734375
12.8470494767178 -174.304779052734
13.0164241682849 -115.66389465332
12.5477391778125 -156.062835693359
12.7286561158112 -126.904289245605
12.9921743817082 -120.986587524414
12.5028110692817 -105.977699279785
12.5407648055532 -99.7202377319336
12.5489138061091 -100.77498626709
12.8946175912084 -112.427925109863
12.7000028280888 -147.798568725586
12.461673027331 -157.671035766602
12.2385877012257 -107.623977661133
12.5606209080718 -91.5458755493164
12.4111504033515 -107.145919799805
13.141679227654 -134.250152587891
12.3336151049391 -111.405006408691
12.6414993031973 -157.53401184082
12.4149722446928 158.229370117188
12.5401069312323 179.769973754883
12.4547771586223 166.483123779297
12.1618028941166 176.312362670898
12.4768970299855 -174.764343261719
12.5367227792938 -125.899719238281
12.8051004614052 -124.395027160645
12.3182177099022 -107.993606567383
11.9452861669839 -152.661819458008
12.0492734113296 -92.6319808959961
12.2157666016785 -82.6615219116211
12.3925623937886 -134.522491455078
12.1875888583695 -123.36491394043
12.8283020720539 -96.7815017700195
12.124217144002 -103.802429199219
12.6202455004278 -94.203239440918
12.5309781053985 -93.3222732543945
12.707309271986 -125.039047241211
12.4948917762792 -110.90047454834
12.5359329672025 -102.166259765625
12.5602835680049 -101.916488647461
12.0903114934482 -97.5066528320312
12.7013174625798 -103.018341064453
12.6176108498356 -127.630950927734
12.6683120221518 -134.962951660156
12.7192713229667 -119.314430236816
12.9266750397416 -98.6649398803711
12.5552665578349 -91.0018005371094
12.9204223282292 -127.572639465332
13.0477684062175 -110.98844909668
13.2411973041156 -125.254470825195
13.1459403483258 -107.256645202637
12.7942007819397 -104.514373779297
12.7109283755636 -135.556167602539
12.9634974105293 -116.55167388916
12.8198315450702 -87.8503189086914
12.868428578396 -115.136238098145
12.5872524868049 -114.177726745605
12.9971477300823 -117.228202819824
12.4884048956339 -139.02555847168
12.4257690140555 -170.648025512695
12.7716821785029 -138.622436523438
12.6044946959733 -126.919494628906
12.7648625619362 -156.604782104492
12.9664850477539 -107.031272888184
12.872988681132 -92.4714050292969
13.1575293447031 -107.232604980469
13.0452151222795 -111.227890014648
13.1617993914131 -124.432220458984
13.1128690219103 -125.591896057129
13.0799332351366 -101.889579772949
12.9648114506507 -121.100044250488
12.9239112077071 -108.475761413574
12.3345473175872 -169.940353393555
13.1275828021358 -149.640121459961
12.6893699670361 -169.213577270508
12.5491504839319 -127.349266052246
12.5883146249292 -159.893951416016
12.6443185064493 -178.807830810547
12.051437223436 147.292587280273
11.9155571697798 169.132202148438
12.6001133727072 174.082931518555
11.8254686472615 164.101348876953
11.7769683930167 132.282241821289
11.6471277086529 125.216354370117
10.9960951948443 121.331344604492
11.5384897768826 148.138168334961
12.1941442043294 156.758193969727
11.6518882052993 140.434356689453
12.0420169596506 139.842712402344
12.2317036526162 151.080062866211
11.5932761349605 144.5634765625
11.7399684500358 158.37353515625
11.5943140109669 135.618209838867
11.4388627283892 133.02783203125
10.930514801336 93.2264556884766
10.8360977507226 89.8082580566406
10.863836876057 86.1737365722656
10.9406710885747 101.001098632812
10.7940305757713 84.495735168457
10.6530669061356 111.1845703125
11.2141186375484 117.322189331055
10.7481064508787 96.0142288208008
11.2579439353608 110.997688293457
11.258052775461 134.096893310547
11.6891131234925 150.709487915039
12.3493474245975 149.146820068359
11.9660160924647 148.574447631836
11.7403566165398 158.179153442383
11.9653013489252 146.847503662109
11.4057744290603 153.991577148438
11.6909041963655 151.273544311523
11.3103948667077 132.702651977539
11.2216775543335 125.927871704102
11.3063210360969 132.067947387695
11.5800187332482 145.166244506836
11.9553034524166 133.353881835938
11.645572115791 141.331954956055
11.8272397702156 149.335906982422
11.9816169829533 138.362854003906
11.3713116913577 141.358642578125
11.3986688581905 145.501556396484
12.0714152494295 150.531005859375
11.726831557943 132.591018676758
11.5724812371706 145.428604125977
11.7148886082759 159.135116577148
11.9075681300948 147.183776855469
11.5664687248518 152.7822265625
11.9221214859056 141.656005859375
12.1596294239475 150.220291137695
12.3406061217365 164.084671020508
12.3407468543155 170.910110473633
12.4849217015157 158.562438964844
13.0752030393055 -172.547653198242
13.0062776241258 165.958129882812
12.8655674569938 175.500350952148
12.3682062428256 -159.93913269043
12.8778674083823 176.042358398438
12.7821657291811 173.821075439453
13.1021961778455 -147.959808349609
12.9829562767484 -167.60383605957
13.2481176370591 -150.488311767578
12.8637668265301 -165.266159057617
12.8280050434022 167.688186645508
12.668385343682 170.671524047852
12.7658128955824 -169.947280883789
12.7970604109571 -167.528732299805
12.955884481176 -145.76789855957
13.2794124621405 -154.238632202148
12.9930615411212 177.723297119141
12.4797974876988 160.109298706055
12.0298261222072 152.822235107422
12.5438929185502 174.623168945312
12.4255520308901 165.287994384766
12.6838089886392 154.275100708008
13.1456510369234 -162.143951416016
12.8123091807998 -177.079360961914
13.0318178750419 -179.255310058594
12.6227154038502 174.464065551758
12.8908475508664 -168.674560546875
13.0507580400265 -177.258972167969
13.1476141357669 -150.713150024414
13.1357432363263 -142.706359863281
12.9883153072234 -162.480865478516
12.6606130982921 -173.108474731445
13.1918324412062 -164.642425537109
12.6641482447636 165.134353637695
12.5722127742907 162.836486816406
12.7896613859252 138.6796875
12.9976563676421 178.50212097168
12.6436400241722 143.096588134766
12.5707111475558 163.447570800781
12.6710880128398 164.261367797852
13.0938420153699 177.716522216797
12.6430165570982 168.43115234375
13.0473007565258 172.579162597656
13.0098261133951 -170.92463684082
12.7290633589486 172.926055908203
12.7594305501759 168.350021362305
12.7568251325325 160.743240356445
12.8584951834465 171.741775512695
12.9175550345656 174.473785400391
12.5336418596459 174.820159912109
12.4434181857411 132.160980224609
12.1453511666551 142.814819335938
11.915850424087 153.084167480469
11.8735902283581 104.353103637695
11.720937809441 123.927871704102
12.3772935099594 153.596038818359
12.8047108421468 -177.836578369141
11.8949432419929 154.569244384766
11.9632811572354 156.701522827148
12.3309149793631 -154.773620605469
12.1251707056704 172.652099609375
11.9414825418766 172.366409301758
11.7819130734241 179.910110473633
12.1282104989432 173.004837036133
12.1210391744233 174.727111816406
12.5923379016141 -176.953125
12.0117015655991 151.278594970703
11.8581650956771 138.509140014648
12.2144762592336 155.826263427734
11.8626229372333 176.96208190918
11.7281121131579 173.280822753906
11.8595426559093 141.249389648438
12.1003551982179 170.105926513672
11.9866754658413 172.642547607422
12.1670273727664 172.581771850586
12.0824690855342 155.437561035156
11.8942319173295 141.06803894043
12.1345555778886 162.127807617188
12.2200369565657 152.045516967773
12.1426844554024 146.632904052734
11.9849002835772 -174.314590454102
11.852151970524 146.301055908203
11.6081175260367 147.166061401367
11.4768123670004 142.745941162109
12.3122905935584 174.224212646484
11.8414105673337 148.802520751953
11.5973077238857 148.564071655273
11.7603705933218 149.231262207031
11.8011840272138 138.737274169922
11.8810145538448 136.225372314453
12.1722790077399 151.096817016602
11.7612315013995 138.994766235352
12.1579808975442 125.594612121582
11.6502878395266 140.684356689453
12.1084959590692 138.654525756836
12.1337106876783 170.113922119141
12.2474108313113 169.100769042969
11.9774228506742 155.017868041992
12.0030207327636 163.449844360352
12.0449235195393 -177.182510375977
12.4743868404194 171.823425292969
13.0066375035275 155.00798034668
13.0747738251649 -173.026229858398
12.6258493628916 -167.24674987793
12.7668653340154 165.44140625
12.5833186059402 -168.677856445312
12.2789603724064 -173.418960571289
12.5476122077276 177.369522094727
12.2923036235473 164.257537841797
12.193441213157 163.938140869141
12.1816051789705 132.490707397461
12.4003569498248 164.969772338867
12.3077577653215 144.107650756836
12.275422726116 175.011306762695
12.313185293006 151.691360473633
12.5846290441637 -178.303848266602
12.3157315582374 149.578674316406
12.5503708659002 177.359985351562
12.8957885114503 175.528472900391
12.4985993601335 -164.580261230469
12.2104974237238 157.887939453125
11.7067549637598 108.224456787109
12.3782022261055 140.468276977539
12.2670982878486 170.765060424805
12.150662731969 -179.369415283203
12.2782923096374 173.492446899414
12.257894097766 156.313003540039
11.9278701572185 155.308868408203
12.5038876456675 162.572479248047
12.5185195881067 166.458297729492
12.3743837643919 168.144500732422
12.66615643632 -173.648971557617
12.2399047894325 151.267547607422
12.4360102261214 161.969375610352
12.4146251609112 163.320709228516
12.2729745695951 150.870010375977
11.9798706597838 140.151870727539
11.7361232103756 158.417678833008
12.3949278725885 -176.712646484375
12.4629019654745 -179.531036376953
12.3185889909944 158.907241821289
11.9783206543256 -176.679962158203
12.2040246292266 157.245468139648
12.2006727880315 -174.691696166992
12.2481908495719 148.415390014648
12.2363137991051 164.073455810547
12.3580886798363 162.781829833984
12.4080782122854 -169.170913696289
12.3050374844504 174.075744628906
12.0904531098824 162.06672668457
12.6505653082011 -171.859527587891
12.5000432580184 -171.945159912109
12.3162037480003 -168.152145385742
12.3452428556565 177.294952392578
12.0132977504148 163.307815551758
12.5335793211336 179.161193847656
12.6506817116079 179.358581542969
12.7372622958449 174.172546386719
12.8175635880887 -175.896087646484
12.7642746235031 -178.923614501953
12.8802150817222 -119.478805541992
13.0159563082277 170.281311035156
12.90130004679 -164.266159057617
12.9562823765117 -169.408203125
12.8724331438171 178.502990722656
12.3985159078798 172.661361694336
12.0803828536753 152.599227905273
12.2749832554339 177.424468994141
11.9558815310113 140.236099243164
12.261299098445 -177.319702148438
12.2194949257319 169.967437744141
12.5522377408351 175.139587402344
12.4364839747548 154.610229492188
12.3032695722217 159.954772949219
12.3446662351361 -173.559814453125
12.595459077649 179.644439697266
12.6911595144178 168.830062866211
13.0373741247506 -156.714736938477
12.9922081657582 -140.015686035156
13.0101032254341 -174.332702636719
12.8712284927096 -149.975494384766
12.9596371984877 -161.891204833984
12.814467507123 -131.016662597656
12.4884385190876 -141.891738891602
12.6187441882181 -159.03564453125
12.9208723242993 -172.485961914062
12.5890335345588 -152.134216308594
13.0082804990964 -161.118209838867
12.8431027579463 -155.699127197266
12.7582011391286 -162.622970581055
12.8317729830122 -164.268325805664
13.2002283102386 -154.150848388672
12.955400840404 -130.767791748047
12.6916197573294 -154.88264465332
12.663074441057 -158.559387207031
12.7818007970549 -135.765563964844
12.8503840281676 -160.630599975586
12.6117594516264 -150.501266479492
12.5601414756388 -175.781143188477
12.5551383933523 -154.261779785156
12.6227820887333 -172.333190917969
12.6538899090266 164.195495605469
12.6935504772936 -173.922424316406
12.5328849551372 -164.679870605469
12.406309281719 -170.300186157227
12.617737826712 -153.147216796875
12.6014545062552 -161.211456298828
12.7869674706096 -159.289459228516
12.5512701330066 -148.095230102539
12.4123536958713 -147.629501342773
12.5623510176963 -147.197006225586
12.5194071438347 -127.61173248291
12.4896284184547 -177.314971923828
12.5367076310555 -168.966461181641
12.7399443530273 -172.252410888672
12.1715559615265 -166.897583007812
12.0686316383845 173.654067993164
12.5386774212828 172.809555053711
12.35656991035 -152.878372192383
12.5114531281988 -159.845489501953
12.8575394887371 -159.30419921875
12.5607636004994 -146.583129882812
12.778846203628 -152.823944091797
12.6759882638095 -171.307952880859
12.598626420883 179.094879150391
12.6499560619643 -171.781265258789
12.6456415684291 -155.95133972168
12.5050302285074 -159.002532958984
12.6143185315722 -166.550750732422
12.5355276454083 176.118667602539
12.5272569740084 174.876251220703
12.5089106938632 -174.562927246094
12.6300024051428 -158.95881652832
12.66050587554 179.123596191406
12.5368553356124 175.886703491211
12.5633212298532 -155.58772277832
12.6576839890963 -176.536376953125
12.4755965324953 -165.520080566406
12.1801868113117 164.667434692383
12.2639019584988 177.343200683594
12.5209677190454 -175.825988769531
12.4882378465131 176.621398925781
12.3510422117035 178.443511962891
12.4167156069228 160.340133666992
12.5395081870297 -161.365921020508
12.5764826334001 -120.753471374512
12.3420962485157 -119.629974365234
12.6406756311485 -161.599029541016
12.8023585413966 176.380081176758
12.6156820820928 -133.214431762695
12.7590293252635 -148.204711914062
12.6451877615836 -151.402786254883
12.6361622817109 168.729919433594
12.9540372436433 -163.152267456055
13.0090153927546 -147.022598266602
12.9966501130467 -169.935897827148
12.9078228164597 -148.559677124023
12.7885725886688 -170.844543457031
12.5157687231629 -168.658752441406
12.7418813792324 -156.905578613281
12.543460096319 -149.089950561523
12.4195775617642 -162.718475341797
12.2644252657052 -154.06867980957
12.257736929652 -120.171005249023
12.5772329293167 -130.590362548828
12.6528535138323 -132.374114990234
12.5825537103646 -136.854202270508
12.5464831308374 -137.125274658203
12.5312790923978 -127.05281829834
12.4603291374276 -136.185623168945
12.7741836610197 -130.647521972656
12.7777659421014 -138.965225219727
12.5417214351996 -155.555465698242
12.418847455333 -152.840560913086
12.5505973107324 -176.813201904297
12.3072127603765 161.079879760742
12.5192523463266 -177.600189208984
12.1376835390817 160.712036132812
12.1720351834915 162.363998413086
11.9410728321071 158.174560546875
11.8132766637358 155.013717651367
12.5004497565383 169.263748168945
12.0815846120408 155.816070556641
12.3064777394207 -176.698059082031
12.2915076343348 -173.881805419922
12.4651652509074 173.542449951172
11.7632550145517 144.081695556641
11.6060017839815 134.763717651367
11.636974558598 146.538375854492
11.7296520674833 161.061965942383
11.6128998384963 148.861312866211
11.7220918815194 151.48681640625
11.4867311020426 118.802314758301
11.4304703788542 112.713012695312
11.4587575794125 116.240081787109
11.5987212757562 107.640693664551
10.9467510214342 101.831405639648
11.3750307370317 151.987228393555
11.1903325813247 113.077789306641
11.2566188473956 109.080665588379
11.0928895511069 115.00756072998
10.9685349809788 107.316566467285
11.0830093081124 143.444396972656
11.2276403261208 131.172317504883
11.2311781422474 148.398239135742
11.4013106171042 132.478973388672
10.8333839144339 104.206840515137
11.3379489131765 134.464538574219
11.1172705526861 122.908241271973
11.4945059066883 143.318832397461
11.1138439213853 141.614852905273
11.3333947078274 122.066123962402
11.4756143817898 121.97526550293
11.1851308832648 131.419250488281
11.1328752130181 130.104293823242
11.8784253507834 158.283462524414
11.1331965399546 112.197257995605
11.3395316093117 134.667266845703
11.0692648522201 103.276138305664
11.2097358511385 105.003051757812
11.0632760525632 111.272918701172
11.0922608300849 114.524513244629
10.6218798051689 116.435897827148
11.0358019023004 119.228981018066
10.9427266162131 103.937828063965
10.7776414055424 107.108047485352
11.1241459057115 106.664672851562
10.968399414581 107.635269165039
11.1331107308689 107.16593170166
11.1683422219274 111.142601013184
11.2001316715537 103.31071472168
11.1309747558628 104.730506896973
11.2497797200042 102.690933227539
10.9818147235372 109.336486816406
11.1165362059796 108.415710449219
10.8288701827133 107.470222473145
10.6639920694966 103.555488586426
10.9153029815556 103.928382873535
10.958729655563 111.458534240723
11.2176602142475 139.727920532227
11.2386779171044 118.141975402832
10.9445130782222 123.335388183594
11.1374164954576 102.008323669434
11.3177669218586 117.737144470215
11.7376962850235 161.224517822266
10.9876619945704 97.3302383422852
11.0751686591121 113.562850952148
10.60681656138 98.6084060668945
10.7069171665776 91.6584930419922
10.9794376947254 94.9716567993164
11.1740936069686 132.072143554688
11.1682276978408 100.332511901855
11.0304268589237 107.466156005859
11.1948446229956 90.3051071166992
10.8381631974771 101.494834899902
10.7137233647149 85.0842895507812
10.9450404879893 92.2933120727539
10.8373812336861 109.257652282715
11.1737271662398 97.7987976074219
10.8394179198002 72.5415649414062
10.927476791672 101.828819274902
11.1737353460839 112.616363525391
10.7815084139267 67.2125549316406
10.8651256015177 74.4598922729492
10.942525614684 93.8267059326172
11.2651399718843 108.326217651367
10.8102905065817 116.946701049805
10.8914333424193 105.242195129395
10.9016551073376 111.654304504395
10.8749584780391 109.913009643555
10.9158473552393 102.718322753906
10.9542000089195 105.506690979004
11.5722332003629 99.9066314697266
11.1506596945909 113.518577575684
11.1285248249913 104.388969421387
11.1168132844983 113.422996520996
11.2631766326318 97.4650192260742
11.1548293933607 109.146629333496
11.1545844344775 117.408355712891
11.2586274492994 97.7919006347656
10.9600729743183 110.088813781738
11.1491193809058 105.521903991699
11.0955627580099 111.039489746094
11.1274423718686 102.073974609375
11.1977509760826 111.452880859375
11.101504287705 118.713905334473
10.7249493056597 113.218338012695
10.9233545687271 134.078567504883
10.811241276552 135.488876342773
10.8057741681458 130.633941650391
11.1393021924569 131.335403442383
11.246935500207 147.351531982422
11.1881816979265 120.143890380859
11.2999721123236 138.886505126953
11.3996133591471 155.658432006836
11.6059941378531 158.937057495117
11.4655984896544 147.053787231445
11.4132953678316 140.131378173828
11.47488205626 157.401718139648
11.1129626811742 141.880935668945
10.9162104907578 92.0756378173828
11.3056361163007 119.076591491699
11.2135768595834 127.808647155762
11.6728794778848 119.214828491211
11.3094902680317 143.408294677734
11.6421597450399 162.35791015625
11.4344075029788 137.810363769531
11.8482994716011 160.694366455078
11.4404539006579 146.376983642578
11.1625808254361 131.727737426758
10.9892259015414 128.85368347168
11.1270928705205 136.094711303711
11.1411705197093 139.149108886719
10.9450362247049 140.629409790039
11.263028527687 140.031936645508
11.4117438231599 150.838653564453
11.9558900481625 179.009887695312
11.7944393056103 169.740692138672
11.7503617502004 163.859954833984
11.4830277654935 142.457092285156
11.5388320257342 146.166610717773
11.7837946191342 148.206878662109
11.8033809460764 175.221557617188
11.3432530085826 150.214324951172
11.3580040970486 137.331573486328
11.7320682179424 161.83366394043
11.7481787529218 166.78450012207
11.6861869548435 149.208038330078
11.6806899543018 168.044464111328
11.7219925940901 175.163146972656
11.7845112388929 -171.770523071289
12.0712833090905 176.818161010742
11.8105138532653 -174.771850585938
12.0510930343425 -166.201583862305
11.9475736669954 -174.860397338867
12.0166327702262 172.3388671875
12.0324293423811 150.456878662109
11.7586662926693 -165.368835449219
11.8398612206023 161.700469970703
11.9800473147398 178.608261108398
11.7325166330133 153.681732177734
12.0793967165224 162.025970458984
12.0753141898875 -135.984817504883
12.3023789951798 -167.448654174805
12.1940717050755 -157.667984008789
12.0708194476911 -143.854278564453
12.2558892856594 -150.521453857422
11.9724845380795 -159.046905517578
12.1069366887978 -156.117904663086
12.1575415776578 -140.514678955078
12.3529300269872 -132.78742980957
12.0869075345132 -152.222778320312
12.1880924989715 -148.426361083984
12.1355694587898 -165.364624023438
12.2373063235808 -156.70246887207
11.8518589182193 -139.462463378906
12.2839727495476 -161.524856567383
12.662312559154 -170.935836791992
12.4838893367171 -139.994522094727
12.5151152411805 -151.743072509766
12.3731576776627 -168.442733764648
12.1541943296721 -165.037628173828
12.3177234506168 179.532165527344
12.3624869485793 -174.270294189453
12.3364807758706 -162.792694091797
12.4515686168741 -153.551834106445
12.5154351220491 -159.74397277832
12.8226868820569 -174.674499511719
12.5248174888453 -165.494598388672
12.6162026351623 -153.533554077148
12.588595855639 -161.914199829102
12.5044570220699 -139.343933105469
12.3804856967827 -154.638000488281
12.5336752988501 -148.760650634766
12.8534097201747 -157.482635498047
12.5633563339573 -151.93376159668
11.6017547399248 174.444869995117
12.0501564958363 -148.118316650391
12.3715151108011 -170.527191162109
12.1213975173566 -163.022476196289
12.4110157128295 -162.373977661133
12.7800976385709 -160.317367553711
12.8355561911837 -152.612030029297
12.5244194150966 -134.016815185547
12.1822807564192 172.726028442383
12.3622526536212 159.140930175781
12.466803868044 -152.848114013672
12.289924065739 151.663116455078
12.4507182517387 -175.250030517578
12.8310766650288 -159.327911376953
12.4808560733922 -178.11979675293
12.5276200309301 -170.509963989258
12.5879784941562 -166.518997192383
12.3689747086279 169.727584838867
12.5108414509018 -170.694610595703
12.6422729796013 -160.944290161133
12.8085917739854 -149.147094726562
13.0352558024671 -110.032768249512
12.7424596529664 167.452682495117
12.5606377059736 179.405014038086
12.3178186600651 -177.257385253906
12.7292946930185 -177.471450805664
12.6922483981636 -172.253952026367
12.6392550408918 -177.256393432617
12.2768300446327 -166.416412353516
12.1830679612804 169.841812133789
12.8131365167452 174.223480224609
12.6109116010218 -179.589813232422
12.6063298335417 -139.030960083008
12.5662208819637 179.906021118164
12.5685316529287 -179.449966430664
12.6963956893828 -129.116439819336
12.7106333734834 -154.806335449219
12.1743728087681 164.804718017578
12.6268251290018 -159.131622314453
12.4176005323258 -156.844772338867
12.2574159488637 175.058502197266
12.6744446556806 -156.502822875977
12.5813841949278 -133.952133178711
12.4992216801233 -169.470428466797
12.463175487791 -132.068405151367
12.916875630353 -146.324005126953
12.727231067844 -158.22541809082
12.7118954790454 -155.106155395508
12.8318265231982 -152.172821044922
12.8494189403568 -157.567199707031
12.8828003461363 -170.282699584961
13.0579255795129 -170.299255371094
12.8401162351246 -162.423950195312
12.8209600974267 -155.005462646484
12.3831246601192 -170.007339477539
12.6003926738056 -153.138290405273
12.7131562198594 -166.60676574707
12.4513362061695 160.165252685547
12.7162675609998 -175.756759643555
12.7229291187329 174.093643188477
12.1503165336594 158.379196166992
12.2980347083767 145.921325683594
12.5090706131503 160.200393676758
12.1277584484079 168.69157409668
12.5641758147629 -154.752029418945
12.6986351205861 167.604522705078
12.2906315696297 -156.071685791016
12.5067060577515 168.304504394531
12.7399170678825 -158.66276550293
12.6782882025305 -173.804992675781
12.6632844497401 165.965026855469
11.9815132799427 133.853073120117
11.9673806608873 142.095001220703
11.9471451949708 128.239883422852
11.7729192656094 135.576065063477
11.7181045537572 135.297653198242
11.4057552673991 69.0727157592773
11.4051610395027 68.5261993408203
11.188777914752 140.356414794922
11.3876682996269 102.460350036621
11.467060501194 147.195739746094
11.5823787296163 112.771377563477
11.3887545025836 90.8569564819336
12.1687599704903 130.769256591797
12.2700099408994 121.932975769043
11.8298534916964 144.491287231445
11.8704990304249 109.671661376953
11.8136464187672 119.553062438965
12.0201058870875 114.45320892334
12.2708749886138 130.163360595703
11.9879633084802 123.10432434082
11.7547700480926 93.1711120605469
12.4054516490044 139.165008544922
12.5293788046738 174.548568725586
12.2083835649268 100.825790405273
12.3542717086298 131.539627075195
12.3715729782544 165.418273925781
11.9225420928831 111.952163696289
12.0838479117287 135.355926513672
11.4538804115294 108.862396240234
11.8552595028611 168.996704101562
11.9586907737302 152.431259155273
11.9387579494292 159.896255493164
11.4258361086665 122.822631835938
11.4368015660013 77.4468231201172
11.4500124095189 112.529098510742
11.5804476454786 105.898048400879
11.8635737972089 101.99259185791
11.4166863004436 95.0210266113281
11.9064163977696 115.799133300781
11.6926477030986 103.179786682129
11.4644095446049 91.243293762207
11.6792985266047 112.376243591309
11.4857177636205 108.435836791992
11.3887718267201 97.5081481933594
11.6102926475706 120.480850219727
11.3865279609063 117.79541015625
10.9084206257188 116.743011474609
11.4801286606264 149.286331176758
11.6263098117095 145.117538452148
11.6639938667018 114.441261291504
11.6789916957573 136.328308105469
11.7420285742929 139.554046630859
11.6588172269763 121.688430786133
11.9770215900537 138.881912231445
12.0812267996316 169.732955932617
11.9549375250185 171.015274047852
12.0255230761134 154.740859985352
11.8886241454737 138.517532348633
11.8484005450949 -175.655014038086
11.9565832393545 132.898895263672
11.4636957610521 69.7623519897461
11.7004754465313 110.755447387695
11.5549144809826 89.4920425415039
11.7398995372352 95.0351104736328
11.3148360780017 101.57462310791
11.7833124320459 135.683609008789
10.9149009017011 39.2024574279785
10.7385938761927 51.083553314209
10.5550619052196 35.6720008850098
10.8477526500543 49.5869407653809
10.5111103855932 64.7927093505859
10.6028153905423 14.7282905578613
11.2039860889861 61.2423057556152
11.0624684029262 48.4572563171387
11.1896305197621 89.0719528198242
10.6167023057606 36.0582504272461
11.4843725364402 65.5254211425781
11.206972319597 87.8515853881836
10.8572174006869 44.0316848754883
10.4767950489071 41.9471015930176
11.3474405380987 52.9656524658203
11.3991360656112 75.2180938720703
11.7975241780839 116.993896484375
11.3057632056097 97.8577651977539
11.237657297419 94.3502578735352
11.4301939360484 99.9606323242188
11.162366545992 126.941787719727
11.3510619276564 108.471145629883
11.4899782834324 119.006904602051
11.4715330510198 111.657554626465
11.3549400747822 114.44921875
11.4560588124442 105.938652038574
11.6625133635592 116.61506652832
11.534977973902 119.582702636719
11.7267805702877 121.773818969727
11.7555484385066 144.491195678711
11.5320126264496 127.25146484375
11.1927425811111 107.718734741211
11.343223821858 95.6497650146484
11.3003105834774 99.4353637695312
11.5386571256076 115.886589050293
11.3264751826159 113.35570526123
11.4684224867258 91.7533493041992
11.5511040132474 76.1314697265625
11.3953166776441 66.5832290649414
11.5840788625948 90.5029983520508
11.2973263730529 99.9108428955078
11.4362636181499 96.8690338134766
11.2945200240369 117.917381286621
11.4204646398279 112.065689086914
11.6814371067662 110.104927062988
11.1269789479416 102.09497833252
11.5491497467743 112.093101501465
11.3985450047468 113.950759887695
11.7585163345566 104.720497131348
11.333447531148 109.996284484863
11.9558600830667 119.487098693848
11.6743677912773 118.725738525391
11.7744569275947 98.9595718383789
11.2286972215629 102.188911437988
11.4148049225979 94.5133590698242
11.5928776128009 105.902198791504
11.5905745401858 120.791511535645
11.6402993054976 104.96947479248
11.4170707322237 107.952865600586
11.5272206995956 98.3442993164062
11.3772688289755 110.731582641602
11.6547078354208 89.8137054443359
11.6437146242586 112.0888671875
11.4136211309808 107.946517944336
11.256603658914 93.1611404418945
11.4762645036282 102.587059020996
11.7316266402699 99.423713684082
11.5495981624364 97.8807525634766
11.7841397472239 124.705444335938
11.2965385101443 97.0768356323242
11.3076262453175 116.634902954102
11.3787061852732 115.58935546875
11.3666353614887 107.028686523438
11.2160915330434 111.185775756836
11.1691810722795 96.2594909667969
11.4649640838292 98.5679473876953
11.2520443429522 91.9501266479492
11.3341645002745 109.577377319336
10.8611563554571 107.779838562012
11.1990886260303 111.699279785156
11.4592189626787 100.826904296875
11.2234752892205 103.208610534668
11.5222196713281 112.574523925781
11.383661509938 101.444221496582
11.4248890207018 108.227752685547
11.5828337477448 100.078475952148
11.514726025316 111.257377624512
11.3988315583274 92.7470397949219
11.671557608576 115.215087890625
11.1078158853553 107.289855957031
10.9468220820865 89.8735275268555
11.2469226959951 112.206802368164
11.7701728691134 123.472282409668
12.0192162528333 134.543823242188
11.7361449860789 121.185737609863
11.3784782190877 129.546646118164
11.6987704527359 113.217567443848
11.6737480152991 130.146774291992
11.4746147487765 102.1611328125
11.523459947434 103.861503601074
11.5080680323165 112.665924072266
11.4671030782543 128.193084716797
11.6293067752769 135.488891601562
11.5518910030964 123.756393432617
11.1739310430979 84.1165466308594
11.7365179125307 -171.407470703125
11.4049135931265 156.92204284668
12.3462212846079 176.508514404297
12.3474779455265 -135.279067993164
12.0675041154333 -164.565292358398
12.1942245141163 166.005249023438
12.1662273998902 144.990158081055
11.4057868945901 126.680450439453
11.5841659427204 131.733276367188
11.6261374976468 129.773544311523
11.3815395060055 129.91764831543
11.338606486423 112.092086791992
11.7683436582922 158.989761352539
11.1269385539236 129.409530639648
11.3899279399417 150.900192260742
11.9370870841828 151.965469360352
11.8804576778268 143.247314453125
11.5415372920562 119.612594604492
11.2860258380846 122.910278320312
11.7443453740606 126.961715698242
11.7346354678028 154.689819335938
11.6108816863346 164.09912109375
11.5912025946205 111.04712677002
12.0958274040468 141.807861328125
12.0048246132625 141.836730957031
11.9231236770735 126.242782592773
11.8378992088279 120.366897583008
12.0791119129896 146.815811157227
11.9550132726962 137.703369140625
12.2576970967217 142.002670288086
11.8138666078291 132.357940673828
12.1848384028553 105.887847900391
11.7652341541651 128.459396362305
11.6850424923425 134.552886962891
12.1011322954008 144.699691772461
12.6472682765603 173.383666992188
12.1082773316374 146.250549316406
11.972796364249 135.205200195312
12.428926414437 149.920288085938
12.5283933201229 168.830780029297
12.4076145427978 159.166137695312
12.4160872322809 142.192565917969
12.1587184151151 157.658004760742
12.237058621763 129.827911376953
12.6586217699528 161.820510864258
12.5317307925151 -176.595306396484
12.3786446177919 145.280456542969
12.2565462432643 144.633178710938
12.07163832739 150.112884521484
12.0690948282332 149.239440917969
12.2728820049257 160.958099365234
12.1069608527269 138.289810180664
11.7320163450709 137.126541137695
11.8185360138496 136.022232055664
11.9910694005798 170.381057739258
11.9862800031165 162.179779052734
12.0305707894772 130.444976806641
12.0962093384812 152.991119384766
12.2324054390346 147.393051147461
12.0153532110919 114.125205993652
12.0662954919467 172.684448242188
12.5095084350304 160.791534423828
12.517212334324 -154.312637329102
12.2395851536221 -168.518264770508
12.3427253981496 -160.329452514648
12.4660341711716 -154.367080688477
12.2628348336028 -174.913986206055
13.018242654312 -177.180953979492
12.7718757045394 163.929229736328
12.6869318621336 165.259841918945
12.7229009821814 157.633392333984
12.7180056158744 -176.475341796875
12.5422222483397 170.103927612305
12.4820590082748 166.188720703125
12.5042809417585 -176.869400024414
12.4971256608207 -178.710220336914
12.5387507890142 158.182083129883
12.3018132730653 161.273559570312
12.6024709132529 177.379730224609
12.7330512724704 -176.810775756836
12.9548311898044 -152.596405029297
12.7762698513595 165.478363037109
12.5967740502077 -162.54182434082
12.8295013649602 168.733184814453
12.3355864938263 167.674392700195
12.2890707913376 -160.154083251953
12.260575665007 -178.014495849609
12.1435196855188 164.45768737793
11.9569645306815 138.022689819336
12.0737507794687 159.429504394531
12.2690701507781 -174.024978637695
12.2467422913678 -163.122100830078
12.2097427661829 -178.675552368164
12.2049883376032 -179.527206420898
12.2013945058465 169.154418945312
12.0959672832972 -173.890655517578
11.8419988739415 164.537933349609
11.9783196996627 179.435455322266
11.9858125733448 170.656387329102
12.4838026219309 -160.703842163086
12.2773557737333 -128.018905639648
12.191899817939 167.205902099609
12.4533316959761 177.411895751953
12.2171262833778 168.677993774414
12.2692165175504 143.57975769043
12.211247089265 149.849060058594
12.0523141115781 168.937484741211
11.8077591807691 164.714569091797
12.6087800511091 171.716049194336
12.7735684218838 -161.755630493164
12.6025229163233 -164.874450683594
12.2423896997806 -176.720947265625
12.4615845883415 158.566864013672
12.6775167621382 -176.328643798828
12.440885749154 172.742065429688
11.9551580107528 109.573608398438
11.9824809219097 136.376220703125
12.1966472216621 101.739631652832
11.92037626125 125.04150390625
11.7940771048832 117.150421142578
11.7249880528313 107.116432189941
11.5138368395836 126.863227844238
11.4578268445143 111.868171691895
11.81888398554 124.211280822754
11.5717460905786 107.053741455078
11.63421503136 109.446746826172
11.5280963477185 114.982078552246
11.5586506513909 111.839553833008
12.2530303416978 143.907379150391
12.2483983765149 160.356155395508
12.6190312148381 174.480346679688
12.5784641575107 -179.493942260742
12.2939836406072 163.201690673828
12.1447117201807 162.988098144531
12.0049584583098 165.807754516602
12.1772520684582 161.889633178711
11.9575039745835 167.275436401367
11.8985728994288 143.173629760742
11.9601355967708 157.917190551758
11.9644179607362 162.925659179688
11.6977875228632 148.998107910156
11.435086761538 120.23494720459
11.4262921615829 121.711364746094
11.5914512305874 102.648536682129
11.3511755428104 108.722953796387
11.5029370391754 101.199371337891
11.8550505372289 94.0503234863281
12.0756116710247 124.61841583252
11.8145222048448 119.385467529297
11.4508409338938 99.3631362915039
11.6710676969543 115.088409423828
11.812402245847 128.147644042969
12.0199433274853 116.072914123535
11.8516772001637 106.182899475098
11.8990943446213 96.1818695068359
12.1302137155712 134.171875
12.3327881118763 166.430679321289
12.3798584456184 170.100708007812
12.2896419474235 156.774322509766
12.1618531863605 156.302383422852
12.6219010519296 -163.559997558594
11.9764436655482 152.866073608398
11.9079478734765 152.573989868164
12.4038531475933 165.603424072266
11.7852820704869 144.888580322266
11.8050288169952 153.561828613281
11.6982590370879 143.162734985352
11.635697503357 141.849594116211
11.7670577960859 137.026763916016
11.9541945857832 172.187118530273
11.9760109589247 161.276977539062
11.701354532643 155.061492919922
12.0458898911502 155.493255615234
11.8727470911679 160.880187988281
12.0168166698043 -179.930404663086
11.9281173152489 142.247436523438
11.7310813767698 146.760498046875
11.6817400592856 133.034103393555
11.9974622313792 147.883071899414
12.4740839167216 157.331329345703
12.6402668473291 177.507736206055
11.7277397475289 142.54508972168
12.1654563566286 153.733489990234
12.2353972221612 161.727767944336
12.3695158297622 156.692764282227
12.1344065874122 145.544891357422
12.394319004778 143.018142700195
11.9967865586368 146.972747802734
12.0359032382516 167.372970581055
12.2933844435057 152.757171630859
12.3982363632338 169.853775024414
12.0122250630915 156.590606689453
12.4853767809296 -151.497650146484
12.6617006284605 -164.859710693359
12.4547446102462 -146.387512207031
12.5411649338603 168.038864135742
12.6050363241367 166.776260375977
13.075577246841 178.93000793457
12.8722544570115 178.364303588867
12.3486459829653 160.33154296875
12.8571550311871 -164.981460571289
13.0267107714975 -152.719039916992
12.5871283270925 -172.323104858398
12.3445148811686 167.932983398438
12.3135689576045 148.632949829102
12.0441404948878 141.166076660156
12.3076134426227 163.784332275391
13.0612208138099 175.858428955078
12.9111338227936 -158.870742797852
13.1601471758398 -163.397872924805
13.0878522204338 -141.990051269531
12.8013327652471 -174.117630004883
13.0151770368338 175.682540893555
13.1519418728029 -161.116333007812
13.1408390445449 -149.73942565918
12.6795032274663 171.141998291016
12.4012364923754 163.731216430664
12.7171131888791 155.233657836914
12.8580266765656 163.122970581055
12.7695815786158 -144.846435546875
12.8214633502144 -173.213470458984
12.643352265186 -163.639312744141
12.8988665912392 -150.031967163086
12.6369754705433 -136.843170166016
12.4315630861427 -153.322769165039
12.249852542018 -149.836624145508
12.4398960710237 -178.482971191406
12.6392564280696 -176.711410522461
12.8072968258374 171.537658691406
12.5498955555417 -176.563568115234
12.6919614429499 -172.681976318359
12.6317323648637 171.418853759766
12.7824947323091 -164.620544433594
13.0231425232174 -157.84944152832
12.7779739410592 -160.334228515625
13.0076321865965 178.97428894043
12.7886883037344 -137.551116943359
12.7680905846512 175.352798461914
12.9321166446391 -175.320327758789
12.8131827551872 -161.02262878418
12.5885032718664 -176.922653198242
12.4602113893087 134.987838745117
12.6439896561787 164.912338256836
12.5098580363441 -173.585052490234
12.4545450626982 -177.600326538086
12.2316424815303 177.462478637695
12.2936915323906 -141.601501464844
12.6537393683674 -158.878845214844
12.5500158331711 164.803863525391
12.5360994749296 164.374008178711
12.5474156748834 -137.777526855469
12.6692703445343 -162.665374755859
12.6133346533641 -166.604873657227
12.3713920707772 -162.809173583984
12.282898870336 162.882949829102
12.4292163482222 -165.848754882812
13.1774381562805 -167.714477539062
12.7939571873835 -161.309860229492
13.2602752463883 -177.884063720703
12.9622200988652 -140.806182861328
12.9711939022907 -150.88835144043
12.6326433132898 -134.927749633789
12.2865860178977 -142.154296875
12.1462094238754 176.517318725586
11.9044109821929 164.879974365234
12.3917592783977 174.830108642578
12.6842493807718 -169.446228027344
12.8601073080892 -165.636169433594
12.7708202533452 -163.626800537109
12.7132171524115 -175.845123291016
12.4510717284827 -130.675491333008
12.9966691835331 179.600845336914
12.248340326308 175.360107421875
12.8086154060884 -169.267959594727
12.6818909149197 -158.325210571289
12.6863435759141 -152.860397338867
12.4956981665387 -139.411224365234
12.4945545980471 163.703857421875
12.7169759270682 -151.653945922852
12.8058647783104 173.593368530273
12.9065703876591 -135.787963867188
12.6671752202518 -174.811584472656
12.8207254881296 -138.959106445312
12.2345962726223 -166.759048461914
12.4668321721018 167.585083007812
12.6373797564937 146.824401855469
12.5723887593872 155.622802734375
12.13084228175 153.216049194336
13.041993565001 -159.858245849609
12.9046295836576 -179.990737915039
12.221816960285 176.14892578125
12.6589200345049 172.468856811523
12.4354981994214 169.193222045898
12.4800492425718 169.26806640625
12.3668620270254 136.283966064453
11.84783079129 99.4585113525391
12.0693473972404 100.749732971191
11.7982036167923 90.419921875
12.1628380413733 153.481536865234
12.1610269429347 160.072616577148
12.7623158956986 -158.590438842773
12.6018793777518 -158.980941772461
12.9897634503918 -169.167434692383
13.0642249324168 168.566177368164
12.4859573770725 156.051712036133
12.7819418179955 174.050964355469
12.7582014162698 177.695907592773
12.7613979410632 165.219421386719
12.5931888753173 168.292709350586
12.4116958557038 -170.632232666016
12.8027966447814 -137.014892578125
12.8248848023499 161.356689453125
12.7126409820013 152.019180297852
12.6728390761654 166.031936645508
12.6115328201587 162.96369934082
12.6974777463277 168.460144042969
12.6415866727902 172.751724243164
12.7806908521758 164.607284545898
12.5581610888637 164.472686767578
12.83174906537 175.09504699707
12.6597740505164 166.335113525391
12.4604600867942 159.088027954102
12.8135121245533 170.034423828125
12.5934872954938 176.091522216797
12.5197591346332 162.552764892578
12.8913944271333 153.532638549805
12.3174583190441 139.179916381836
12.4220669305489 152.196899414062
12.1120099874858 159.151458740234
12.7000168973921 146.314376831055
12.5329881471778 146.901794433594
12.1392759766483 148.982879638672
12.3440382545354 155.096343994141
12.4047426226587 158.286529541016
12.603475070119 140.429626464844
12.7520726461451 151.424041748047
12.7507813142758 167.034271240234
12.8164896421116 178.409515380859
12.6998828907299 -178.769744873047
12.4838992102882 163.324935913086
12.2469980204001 155.645584106445
12.1941549891857 149.690765380859
12.0895906861062 149.825500488281
11.8007077839744 119.83081817627
12.2633871813988 161.080139160156
12.0419603826488 150.578414916992
11.844756970942 156.27571105957
12.4699753916291 160.604354858398
12.1295259334013 157.348098754883
12.7526972345456 163.413772583008
12.461147559594 161.592834472656
12.2786084592463 155.558334350586
12.1376147109301 154.62174987793
12.2617305745975 146.305755615234
12.4594085581847 163.478576660156
12.6189395965011 152.432510375977
12.1268276068706 115.151702880859
12.2579804515127 136.581466674805
12.2806881708571 116.69734954834
12.0558997002376 139.015609741211
12.4436529567612 171.204650878906
12.4317904645392 159.031188964844
12.2084949700871 150.90478515625
12.0850191192937 130.246536254883
12.0258840447462 140.399612426758
11.9378024837651 118.947883605957
11.9561766018252 124.259956359863
12.2318756345658 115.981597900391
11.7986401137381 123.546882629395
12.053335539205 119.870613098145
11.8567958531546 101.211563110352
11.7082086442976 112.643829345703
11.5609832602931 101.817054748535
11.6961826603534 144.780258178711
11.7548893328604 123.651573181152
11.589806894642 130.572463989258
11.844814490064 124.162673950195
11.9165557554966 138.884643554688
11.7966116239213 116.441062927246
11.7569473184492 110.336410522461
11.821928056384 130.381057739258
11.6688413080847 137.989700317383
11.6091619825411 117.739158630371
11.781253509104 132.720550537109
11.724127204917 119.457344055176
11.7736948282278 119.189643859863
11.6115495298081 115.757919311523
11.6524306750515 130.976181030273
11.4934658745684 116.842269897461
11.637022813151 113.140083312988
11.676884698789 99.1234512329102
11.6344843725534 103.253082275391
11.5024712475136 96.0991592407227
11.8855671599357 115.876586914062
11.7493437173237 114.98112487793
11.2743826018114 100.278915405273
11.6937029245093 134.422348022461
11.7182421610334 103.776679992676
11.8426907899517 96.467041015625
11.7100915716256 100.159217834473
12.0200625161001 106.691856384277
11.4641033771775 117.64778137207
11.8337124409277 99.7972564697266
11.8416014213507 106.403511047363
11.7250301114911 124.871429443359
11.7410870743558 110.819839477539
11.8186528020146 115.47705078125
11.941121141879 116.637893676758
12.2094714817809 131.370422363281
12.076517986107 113.073585510254
11.9426825473793 119.131446838379
12.0777524807364 117.099235534668
12.3383545742786 145.658126831055
12.2538516289624 134.93489074707
11.8153033770557 105.099754333496
12.2378021175171 144.501403808594
11.8462791313098 103.060111999512
12.1673075118413 137.195877075195
12.5660369952747 176.826843261719
12.2309442749788 152.293579101562
12.1779850664065 146.375854492188
12.1147640139538 121.511322021484
11.8596360344685 106.12727355957
12.4586603118704 126.738914489746
12.3610111477319 118.414085388184
12.3684566453682 148.09294128418
11.6033011068002 86.7891693115234
12.1146919282637 141.960083007812
12.3717417952484 142.276107788086
12.5206070030261 143.523681640625
12.2527472076875 152.106964111328
12.5664671258081 147.225677490234
12.5377172893373 158.468170166016
12.1839823641947 135.583282470703
12.3157681124106 152.173156738281
12.3200757700061 136.926086425781
12.4258813775436 148.994064331055
12.5920470833211 136.157684326172
12.4932477167382 144.076278686523
12.1905572916468 162.370361328125
12.1395837430618 140.316101074219
11.918561921352 143.997451782227
12.2383764249427 155.364807128906
12.4822059995596 136.589996337891
12.161439386106 147.391632080078
12.3986977746257 136.089767456055
12.3957698792168 153.957778930664
12.0888216914112 143.532257080078
12.3932798213634 139.236099243164
12.0274413928812 147.793792724609
12.2341271095662 164.510284423828
12.0583683557598 153.08447265625
11.981033785794 151.778762817383
12.3586470530913 151.450119018555
12.3113865411956 145.193176269531
12.3082339778431 127.180473327637
12.1461415521855 142.078155517578
12.1856696803636 147.881454467773
12.2183019368228 154.546432495117
12.2440121912952 167.34797668457
12.3785170965867 158.241577148438
12.2467828766601 153.023742675781
12.2339363282143 145.842575073242
12.5581098650063 135.575714111328
12.3618259270286 139.081787109375
12.8220555931842 154.68244934082
12.2232555457787 156.828201293945
12.0138733964707 133.94873046875
12.1150557895957 138.662780761719
11.9904779879168 142.791381835938
12.383949124298 166.124923706055
12.3176622809509 166.087585449219
12.1255219133201 155.720840454102
12.1919531083572 152.338317871094
12.2285027431277 152.59423828125
12.256749684959 141.204483032227
12.2741681248903 155.871078491211
12.3504667208546 139.993209838867
12.422826502714 157.303024291992
12.8948606061471 172.626586914062
12.7973620220625 148.672515869141
12.536325195864 167.329513549805
12.6879599096228 156.084197998047
12.6670160893503 166.120590209961
12.7429139368033 160.372268676758
12.8337205762721 178.949676513672
12.2588078685831 146.160766601562
12.469511631465 150.615417480469
12.3529513514737 163.71745300293
12.3497238120193 170.682586669922
12.489199448254 158.130844116211
12.4046968611493 160.693313598633
12.4159631825139 156.661315917969
12.3516182604622 165.125122070312
12.5281742574155 160.37956237793
12.3723861569773 167.57568359375
12.1440360563206 175.081176757812
12.1101151455212 146.904556274414
12.113214025646 168.76171875
12.2226900255449 156.551406860352
12.2351165688175 163.113082885742
12.2734909474787 154.41276550293
12.1612798234433 163.832138061523
12.5016359023349 158.981872558594
12.2351630958458 154.960220336914
12.4070769274553 159.99089050293
12.2902878337536 157.581207275391
11.8459695942485 148.906112670898
12.3661820439049 153.496566772461
12.115865188013 144.047836303711
12.5040278608888 166.988708496094
12.1726811069984 160.888610839844
12.0278232941888 141.313247680664
12.0398940192685 155.352890014648
12.0384585101436 172.004852294922
12.0560854675992 154.3671875
12.1929840071633 155.064758300781
12.167099484234 164.687606811523
12.058175177561 152.266510009766
11.914914774985 148.652801513672
11.9270175855571 157.070846557617
12.1475892683252 165.477294921875
11.9781032874617 166.930267333984
12.4351318280969 148.387939453125
12.1740760972611 152.687789916992
12.3456272926862 154.358505249023
12.0379386236475 168.612731933594
12.0320299225207 144.069427490234
12.01181250554 149.28955078125
12.0536515742361 142.867752075195
12.1463986529025 160.137832641602
12.3147060268449 179.027328491211
12.2700515861231 -174.557800292969
12.0377591897906 -179.503936767578
12.4244333850746 -179.949844360352
12.2981322434975 -175.263763427734
12.4249709850317 -170.425262451172
12.3510591926781 178.356033325195
12.1893076239296 177.010726928711
12.2206127780517 -172.08235168457
12.3577026991634 -169.328842163086
12.5198562817898 -174.575469970703
12.5274552552149 -171.877288818359
12.1788227322681 -165.025726318359
12.2138749652553 158.950881958008
12.3483786714247 170.821578979492
12.2683870600807 -176.546905517578
12.5654750782796 -167.978652954102
12.5773325694069 176.287963867188
12.5137881543775 169.789962768555
12.5689616201349 -176.994293212891
12.075342843475 178.490524291992
12.2586347253677 -176.286010742188
12.5023145451131 -179.457824707031
12.3948946954478 -179.450973510742
12.1963682001515 -164.62077331543
12.5281102584485 -172.066146850586
12.1623652782148 179.060348510742
12.0002689961942 159.880187988281
12.4035594338804 -168.160461425781
12.2452461913192 -178.160980224609
12.4996724184641 -169.950988769531
12.1678638572848 -171.326370239258
12.371545047269 -170.208465576172
12.2382804640069 171.453125
12.3682208589491 169.966400146484
12.3880525282923 175.216522216797
12.0512187783102 160.034973144531
12.3635383587727 177.022415161133
12.3249810289646 -178.46598815918
12.3396520242329 153.831985473633
12.2060781550732 -179.467727661133
12.0639796027837 165.455261230469
12.1093678176414 -179.268737792969
11.8424249978384 157.608062744141
12.2708141958061 167.727432250977
12.2381862191696 -178.727264404297
11.8278022961866 156.056869506836
12.0074359301959 167.069046020508
12.299961040901 174.470855712891
11.968127036564 178.540115356445
12.4945674057101 -142.980102539062
12.3998492541441 168.432342529297
12.6783834647591 171.604156494141
12.1854502383246 -176.894012451172
11.986618314972 -179.676971435547
12.1564495250237 178.697555541992
12.2889844596855 176.977752685547
11.5111922890274 131.882934570312
12.1880816639119 171.303939819336
12.113794322415 151.208480834961
12.1657330963924 151.075149536133
12.6009521120994 -175.022018432617
12.0806330142633 176.155044555664
12.2339206370505 -178.39111328125
12.044510489765 152.881134033203
11.8893942394826 150.725173950195
11.9700401146894 156.11247253418
12.1641046309293 156.502059936523
12.221157444824 177.163421630859
12.0037290722971 150.791793823242
11.9892460140001 164.231079101562
11.9097678643743 159.212066650391
12.3987639407264 162.101318359375
12.0748476707514 164.198287963867
12.2320593256828 145.082122802734
12.2729050697443 152.150634765625
12.3957774231052 175.753005981445
12.156514888922 -166.228973388672
12.2994821784347 163.777877807617
12.803035335532 -167.874877929688
12.493997804831 155.511917114258
12.2187413478606 159.245559692383
12.2345880071655 163.710891723633
12.440474047489 167.402893066406
12.3444806957617 166.667816162109
12.5509677064065 177.806457519531
12.454578504123 173.491897583008
12.7177209483282 171.118759155273
12.7009428093466 165.833953857422
12.7719448907948 174.528427124023
12.5702887878525 157.255661010742
12.518313644415 173.136901855469
12.4181543302516 152.433441162109
12.2359077382032 174.600509643555
12.1042939065646 156.606414794922
12.190432402963 164.025375366211
12.2111684005173 164.828979492188
12.4658777047539 -172.362243652344
12.6130571648983 174.395355224609
12.249656703671 157.505401611328
12.2747757565526 161.37467956543
12.6947619639381 174.719802856445
12.5461240090771 -175.049026489258
12.3268099514845 164.144943237305
12.6932493958162 -166.486175537109
12.6846511510993 -174.192260742188
12.4921434687661 166.351943969727
12.6037200332384 166.395706176758
12.7889570829571 172.844329833984
12.6876387235676 -174.694839477539
12.4951926858392 169.440811157227
12.7354316470175 -160.768814086914
12.6791464918424 -171.653060913086
12.3715042267957 171.449890136719
12.3685959222974 172.928756713867
12.4730140907812 -179.553756713867
12.4797515471119 -170.306625366211
12.2619440117169 176.381958007812
12.0150790556118 173.006469726562
12.3197374485195 168.847457885742
12.8051325533309 -166.659057617188
12.9231008526423 -151.173889160156
12.6481046629459 -141.749893188477
12.5673441693922 -156.137283325195
12.5174211762801 -171.721893310547
12.8687526553657 -164.2158203125
12.6797622952386 173.387237548828
12.7518397647477 175.601837158203
12.4691186246873 -173.719482421875
12.6776217999471 -174.34797668457
12.8688786222847 167.827056884766
12.6014993916989 170.730606079102
12.522309723572 171.640213012695
12.5143296844326 175.88591003418
12.2579454823518 161.40673828125
12.6540604562517 -178.550582885742
12.418341599219 -177.09391784668
12.1964206375272 163.752029418945
12.6548526336638 -173.526382446289
12.3587183172548 -162.003982543945
12.5276000454525 -147.954055786133
12.388713602296 157.264862060547
12.3832313983479 -168.666076660156
12.5419235013877 -179.473114013672
12.3866163488058 172.596282958984
12.4272601864136 167.581436157227
12.4695954523872 167.11247253418
12.1844883813622 172.331298828125
12.4283810215951 159.878479003906
12.5046724215962 179.432067871094
12.3613470259341 166.416763305664
12.499489722458 171.197021484375
12.0431478441872 158.68537902832
12.2239281591734 166.217742919922
12.1747212503074 164.569686889648
12.5933735965482 168.801712036133
12.7182196730487 161.937728881836
12.9652437890578 152.110885620117
12.6570740434379 173.199905395508
12.4515139679706 152.677230834961
12.4762689137189 168.532302856445
12.2332097614962 168.423538208008
12.37145892045 147.728744506836
12.4319968878969 154.415237426758
12.5400439569586 -175.090103149414
12.6216475017433 -160.590408325195
13.0082306036741 -166.528594970703
12.8467717858348 165.840682983398
12.6028941064123 168.371597290039
12.7562252382797 179.510101318359
12.2638972504952 165.957824707031
12.5318024063908 179.215621948242
12.4811295704633 -174.251434326172
12.5608100850608 -171.64518737793
12.5471616350477 -175.49772644043
12.6349240332017 -175.541625976562
12.3490532196115 164.96044921875
12.5159320776586 172.242553710938
12.4174216748016 168.453750610352
12.6077075432307 179.352783203125
12.8513515037388 -166.447250366211
12.4062445824741 -168.24577331543
12.5327592916778 163.138198852539
12.7572888097257 -175.583068847656
12.6798220837279 166.708602905273
12.5614302102656 174.869766235352
12.2685651484451 163.480117797852
12.6720928546008 172.846099853516
12.3526077860743 161.780960083008
12.2507559786731 154.636199951172
12.5410673839275 149.886764526367
12.5128929332298 159.170776367188
12.2846902845663 157.025726318359
12.3937955312572 152.843017578125
12.5585418421483 164.220993041992
12.4883217854866 163.427215576172
12.7671409528711 176.644470214844
12.5044072226064 -179.781295776367
12.7204925255749 -178.402740478516
12.5638228266202 170.976959228516
12.5647271922836 -178.583541870117
12.8006650489685 -174.729232788086
12.3547909965055 131.903900146484
12.3812360812886 152.831634521484
12.2910542654814 171.611923217773
12.5619329499396 -177.935623168945
12.6558566324412 -179.39436340332
12.3651839219001 178.520111083984
12.2233515808726 158.246170043945
12.5033990060674 155.189453125
12.2302106698387 155.016311645508
12.5403619507503 135.520935058594
12.2633642714671 168.61701965332
12.427004448104 174.096435546875
12.4859760381438 179.509613037109
12.4648516395801 169.527725219727
12.438484052318 176.675857543945
12.5682217082064 -172.296951293945
12.4688618679911 161.487640380859
12.3424268634962 158.091094970703
12.4935726880809 141.240188598633
12.1849650504328 179.318939208984
12.4925768140117 149.839782714844
12.870511792211 175.305923461914
12.4668459358897 152.523620605469
12.4486072090617 153.934066772461
12.474569328856 -179.9501953125
12.5604850072972 178.424377441406
12.3997726403016 172.657699584961
12.2679300874545 162.530639648438
12.1817362043374 -179.264175415039
12.8176218980619 173.894561767578
12.3699625532588 168.764343261719
12.5666735188522 167.67724609375
12.794001523262 -168.723983764648
12.4251468221894 -178.745300292969
12.296750217541 167.347244262695
12.8935875425065 -175.767150878906
12.2377524890415 164.56510925293
12.3244596539946 171.263519287109
12.574601175819 179.042358398438
12.4358865747636 161.34016418457
12.641338927477 169.70832824707
12.4398751360895 159.269775390625
12.4689972972714 172.438217163086
12.4205263266374 163.93994140625
12.3672894619387 173.872833251953
12.5972708014635 174.575256347656
12.3786000881828 173.707229614258
12.8533407281379 175.474014282227
12.8502011299722 178.264450073242
12.6516152400155 -172.947189331055
12.8091121082047 164.731307983398
12.4340741475743 -176.680847167969
12.3355224147131 157.526763916016
12.3559624084969 168.991775512695
12.3032100911969 165.22248840332
12.0236205698728 145.445236206055
11.9527373447138 144.331527709961
11.9045308341724 127.176933288574
12.2878099443744 167.427444458008
12.1957499437181 -174.211578369141
12.2954387863941 158.794586181641
12.44443986488 176.498138427734
12.3682062715484 -176.588150024414
12.1905840148318 -173.096908569336
12.1260601219982 151.668212890625
12.2699099464539 -157.075637817383
11.9841528567187 173.059341430664
12.2868885031402 -143.254165649414
12.4956190690419 178.73779296875
12.4389868013161 167.945739746094
12.058008659124 174.681442260742
12.3567154508124 169.151748657227
12.4917703150439 167.547805786133
12.5579998015394 -158.218200683594
12.3219446342611 -173.106643676758
12.9999924973759 -158.170913696289
12.3111521053881 -175.018951416016
11.7816095238132 168.979782104492
11.834845296554 -136.864852905273
11.7113924548615 152.544570922852
12.0316649104732 173.867111206055
11.78581113361 147.368621826172
12.1015204117655 169.250366210938
12.2078687317296 176.297027587891
12.1795305648715 169.2451171875
11.6656863486964 168.430587768555
11.6824943761427 161.650329589844
11.9024684479006 171.094100952148
12.1220504284831 177.330780029297
11.9506269927131 -152.249389648438
11.6599409060433 174.30632019043
11.726038708651 161.980621337891
11.3943651510375 162.115142822266
11.5700665018217 144.874359130859
11.8091966192035 162.731094360352
11.9408860967975 155.086608886719
11.7679921544918 161.281097412109
11.60132734489 155.706985473633
12.2704048585197 164.22868347168
12.0330893150128 152.458999633789
12.1581912402128 166.093032836914
12.0854849698693 163.761779785156
11.8441250800192 167.02815246582
11.9552938266366 170.204299926758
12.0283954040348 151.848388671875
12.1877270875491 159.390777587891
12.2925314127473 146.274185180664
12.1510108064849 170.040863037109
12.0547067464648 168.452713012695
12.3728883557982 177.463668823242
12.3609045547648 168.507568359375
12.3908938330401 179.909027099609
12.037203445154 149.484558105469
12.1465603616434 162.029998779297
11.7499345769428 146.242691040039
11.9951502935262 178.71842956543
11.8326389477682 166.341918945312
12.0670141136752 146.767105102539
11.3874597016317 141.327941894531
11.1696486081697 131.629364013672
11.6388712548728 156.412384033203
11.8169803305802 142.296081542969
11.4758589966274 130.990295410156
11.5973202030801 157.880340576172
12.1216697211535 166.905899047852
11.9472884661867 154.39582824707
12.0225596025825 174.303329467773
12.1016677572218 -178.867431640625
12.2751948801486 163.13996887207
12.2120776111896 162.496551513672
12.512414303335 166.786315917969
12.4989415068897 155.903594970703
12.2880887927902 176.552688598633
12.3240914395139 159.532592773438
11.9625146603813 133.501358032227
12.0823944999237 141.863876342773
12.462617406048 -179.408798217773
12.2947832701347 151.250961303711
12.1560320968376 160.490646362305
12.2150628395575 166.455276489258
12.1443488465632 150.673873901367
12.1892455973216 168.546020507812
12.5987301079533 156.933990478516
12.3711511613756 153.504638671875
12.6404828562874 152.579650878906
12.4063572702716 142.589065551758
12.6072943654977 156.15739440918
12.0511020201942 166.19206237793
11.9547375795037 170.101715087891
12.0204702428129 159.494827270508
11.8810023584145 164.711837768555
11.9493962024999 166.434585571289
11.2624550722937 157.543960571289
11.6303648319388 159.074371337891
12.3613502230086 -170.980621337891
11.7064053581059 150.574615478516
12.1822328767461 151.75471496582
11.709487910256 149.607040405273
12.06903800255 169.674987792969
11.945680504232 156.109634399414
11.859577818988 151.992477416992
12.0508493915823 156.023025512695
12.1504113281546 157.986068725586
12.1381663928828 154.039810180664
12.0849307947909 167.198699951172
12.3958568199313 168.051818847656
12.3162805898286 156.538681030273
12.2415220123791 171.398040771484
12.3430909350284 172.116287231445
12.3269308649007 144.289169311523
12.5533733043079 155.41455078125
12.6227090351811 157.751770019531
12.6605044483841 149.390640258789
12.4423846158064 178.326232910156
12.3218457170949 161.611251831055
12.6072703931173 174.031799316406
12.4754861259729 167.947128295898
12.4128328381153 171.857635498047
12.4705566763846 -178.533813476562
12.7813132608416 -172.86149597168
12.6825759793874 -171.19140625
12.520287906124 168.071899414062
12.2752316299941 171.263488769531
12.2410923990687 162.756072998047
12.6706126855962 167.461074829102
12.2205381006678 158.942657470703
12.010863371014 170.124221801758
11.8597601425741 139.398223876953
11.662285689714 140.033111572266
11.892713050831 157.362182617188
12.1918657657031 152.83349609375
12.2297504547326 159.634521484375
12.3091730926 159.216812133789
12.1021129590088 167.456512451172
12.0352308126852 168.17317199707
12.6213901285985 179.13623046875
12.4138971577645 -176.210418701172
12.4267255637351 -164.385971069336
12.5074291762903 -158.086044311523
12.3816030836337 -169.775543212891
12.6188002589958 175.221633911133
12.6503766784123 164.099945068359
12.3635074467281 -169.349792480469
12.4476234533996 155.134338378906
11.9262532826488 147.561325073242
12.2340376985256 160.021179199219
12.4324166932602 171.730392456055
12.4174348697587 158.86279296875
12.3020173843875 164.741302490234
12.1850960668819 149.891937255859
11.8705747827366 159.559020996094
12.4908095110404 153.139785766602
12.1869673266539 170.460006713867
12.167069450737 150.36994934082
12.1806282832538 156.997589111328
12.6911925375694 -177.420867919922
12.8308151293042 175.99934387207
12.5273540650764 159.07731628418
12.3467628934726 -178.838073730469
12.611693374876 -179.914505004883
12.7872901999918 -161.752258300781
12.4991568623263 167.977066040039
12.1557833407681 -179.09407043457
12.4289985998502 -174.924667358398
12.4937994672443 -160.606506347656
11.9047273023571 151.702606201172
12.0000032063521 157.751983642578
11.7993394375885 140.250381469727
11.7945374653954 123.203392028809
11.4118398881504 99.8257675170898
12.5585672749844 153.516967773438
12.3440778140545 153.408676147461
12.3929447365995 170.261367797852
12.0000548213293 142.611175537109
12.4977250841543 153.833221435547
12.1367869702322 139.87663269043
12.4422068773554 118.179428100586
12.5081571604341 158.361480712891
12.1422577264718 163.368286132812
11.9197267769556 153.947906494141
12.9222706586297 -172.690567016602
12.5635031391103 -163.151901245117
12.5153572313037 166.864990234375
12.4611675247283 177.142044067383
12.3016486290689 168.826370239258
13.1129144629474 170.851013183594
12.6335761128581 -163.285339355469
12.5142228953592 144.535858154297
12.2644604977339 137.410873413086
12.2620454868257 174.293701171875
12.6179258043427 -171.578582763672
12.7971781416299 -140.722442626953
12.5346719507795 -148.631088256836
12.7210113490269 -142.033050537109
12.7167152095716 -148.065811157227
12.7901857524026 -155.947891235352
12.9112237544599 -157.298965454102
12.5122986259909 -151.967864990234
12.7100454238868 -151.08349609375
12.642628473341 -153.931533813477
12.4931635975375 -151.597473144531
12.8408654285124 -151.264633178711
12.4184293331462 -133.800796508789
12.8148222971791 -152.871185302734
12.287481949073 -149.03581237793
12.2787762959796 -151.772384643555
12.2408613753482 -135.89485168457
12.4184266774421 -154.327835083008
11.7289549888834 -139.527389526367
11.6354361250773 -124.694862365723
12.0939978441316 -117.116409301758
12.8063578604846 -152.43815612793
12.5600500906426 -128.33952331543
12.2069509193981 -110.989845275879
12.5664926393397 -145.67106628418
12.8132269413068 -147.18391418457
12.8482836519591 -151.824295043945
12.5148823265028 171.340347290039
12.3492154318237 147.041687011719
12.4241000093188 164.494064331055
12.2595248859314 165.136032104492
12.2525321440515 173.102783203125
12.062022911489 146.857757568359
12.6473369906106 175.511352539062
12.0095613848847 148.824981689453
12.2040132612918 171.931411743164
12.2274226117966 171.466293334961
12.5126023305848 171.581756591797
12.3674146218581 176.070678710938
12.8224660301686 173.851867675781
12.680857945606 -153.859497070312
12.6688624596126 168.976165771484
12.6621699493167 -132.095336914062
12.7398624115668 -123.944534301758
12.9014220470407 -147.981918334961
12.932447495534 -154.339324951172
12.98995406767 -126.323173522949
13.0073828993514 -129.413955688477
12.9144634612952 -127.011604309082
12.863165673796 -119.055824279785
12.8377756602191 -118.821769714355
12.7689100793491 -124.207664489746
12.6849127447439 -128.638916015625
12.8140238065402 -119.346504211426
12.9053485588749 -111.609672546387
12.8918236325684 -128.877624511719
13.1605316254824 -144.400329589844
12.5831968039993 -134.954635620117
13.02488278532 -132.571716308594
12.989590755004 -147.478530883789
12.7103557219137 -129.864532470703
13.2462129284782 -148.116302490234
13.1480837688793 -136.902038574219
12.7232838009295 -117.539276123047
13.1375622484331 -131.118881225586
13.061798229263 -145.502059936523
13.0536883915222 -149.996459960938
13.0671438646168 -131.711883544922
12.9998022332628 -150.969482421875
12.8860657712351 -150.921279907227
13.0675685730699 -137.881973266602
12.955211168419 -128.875640869141
12.8328897242704 -124.224899291992
12.8114650992095 -152.814559936523
12.9640742885245 -125.070121765137
13.0362752447608 -162.222396850586
12.9465743560696 -148.405166625977
12.8752677830436 -128.568420410156
12.8169628582388 -176.163345336914
12.8434611000144 176.757705688477
13.0768752789189 -174.759246826172
12.82829586504 169.663070678711
12.8517144897495 -154.252075195312
12.7684614173044 -149.713226318359
12.9247625828665 -150.918792724609
12.7357084615827 -129.867233276367
12.5581102401086 -152.606567382812
12.9720310988234 -157.547286987305
12.7068833926479 -163.442489624023
13.0853111499352 -121.284355163574
12.9930260687391 -146.609725952148
12.9253020870833 -159.766082763672
13.035690192655 -161.19303894043
12.8201409955828 -142.723327636719
13.1400768853539 -169.201019287109
12.9834035763115 -149.110244750977
12.8826634326072 -138.873550415039
13.0232877681746 -153.34521484375
12.4768437361576 -151.075393676758
12.5312919823337 -118.520027160645
12.6150162456766 -137.767456054688
12.5428124596158 -110.260437011719
12.6395885971472 -134.875930786133
12.557491170528 -165.81884765625
12.5036441834175 -104.074920654297
12.5879756627954 -115.139137268066
12.5237434542029 -96.5214996337891
12.3053413955742 -104.557403564453
12.4572415130254 -100.149368286133
12.2644262779372 -83.08154296875
12.4642661143174 -118.088424682617
12.532305242932 -111.756446838379
12.653685599457 -122.815979003906
12.7793683620625 -133.041717529297
12.6740560120936 -128.481506347656
12.6556331487099 -110.814888000488
12.7414312224135 -133.836349487305
12.6631383759752 -131.807083129883
12.1310087558265 -98.7435531616211
12.6591113903706 -93.6968383789062
12.8462031431687 -115.811950683594
12.6494411540144 -113.77709197998
13.0459926722164 -166.703002929688
12.6283801334265 -156.055404663086
12.6474090489662 150.726898193359
12.853261733637 169.602905273438
12.6103127655933 135.024032592773
12.5887971735692 128.773025512695
12.5902078941978 108.755348205566
12.4354400054266 140.990371704102
12.9764517902029 150.70654296875
13.3922582635769 -154.893188476562
12.7337197624485 111.537460327148
12.6749689743166 142.101028442383
13.0088058647717 176.283355712891
13.2091767859041 172.353668212891
13.2272005577116 153.238693237305
12.6982804828225 178.702438354492
12.987443140136 166.446029663086
13.300375158024 -167.558898925781
12.864998005145 -137.584884643555
13.3410047600309 -115.23169708252
13.0517836692557 -178.585113525391
13.1866916166824 -157.77766418457
12.9875992602203 -176.920516967773
12.8179268638845 175.615982055664
12.3292365755338 174.488571166992
12.4212112893851 147.222808837891
13.1703977520887 -145.999450683594
12.8726991489506 177.742233276367
12.5900782846266 146.016494750977
12.2599156833935 162.83903503418
12.7622774192846 -179.860992431641
12.8025316187697 -172.435943603516
12.8821974590823 -162.811813354492
13.0534812049438 -132.856033325195
12.839401800913 -134.214248657227
12.8820816622305 -123.54573059082
12.9979923028035 -112.439872741699
12.7708686291408 -130.865753173828
13.2096317848475 -155.594360351562
12.7524413574831 -172.254531860352
12.8843288214484 167.71516418457
12.7422678442422 170.246337890625
12.9276012351347 -160.837341308594
13.1520550386698 -175.130767822266
13.1262680394585 -179.328598022461
12.8017688587889 -133.264831542969
12.8314694001135 166.537963867188
12.5830213269895 155.343276977539
12.7612271975364 164.847091674805
12.5904954877841 -179.511764526367
12.9741096311015 167.782943725586
12.7811541052997 -171.7421875
12.4503401835612 175.935302734375
12.8851572976554 170.902252197266
12.8223944862052 160.46745300293
13.087245235013 161.882934570312
12.7655427677238 155.167419433594
12.2842138328874 115.093643188477
12.0071858969077 104.847473144531
11.8630201193934 112.766380310059
11.6268463189499 111.162162780762
12.1576443501468 90.7665786743164
12.1027259725703 129.626220703125
12.0038603473507 120.96452331543
11.9339017883629 131.955429077148
12.0727317435599 161.129440307617
11.8690853246821 114.594970703125
11.6743820572995 108.60099029541
11.7659288266075 109.876510620117
11.3994568334588 101.342262268066
11.3845669679724 96.1695938110352
12.0953184929141 144.333923339844
11.6414838734953 148.362487792969
11.3368699837219 122.194747924805
11.4200880210614 102.305740356445
11.9578440455578 146.874862670898
11.4813829651104 123.704498291016
11.3433833927512 104.365653991699
11.5108523819863 95.3697814941406
11.4261250429592 107.297470092773
11.6040708396038 133.159774780273
11.361798838551 109.692543029785
11.6936617747476 110.434844970703
11.8555061481906 122.006469726562
12.1351969261326 159.273223876953
12.0981446896392 121.922782897949
11.8435545636081 97.1299667358398
11.6174130268642 91.1352005004883
11.7824772716157 111.263732910156
11.4421896596481 102.12043762207
11.4666421597126 114.730049133301
11.1650546109771 96.0687026977539
11.5763288012248 113.243225097656
11.7303015651286 129.277542114258
11.5011662126962 100.30859375
11.3568270786407 123.105621337891
11.6264959409637 109.81135559082
11.4246153949215 108.062812805176
11.8591125206738 106.839561462402
11.1717999341671 66.2866134643555
11.3531246640268 102.072799682617
11.4914574827468 110.641998291016
11.6469163736175 103.801490783691
11.5931147685703 111.863342285156
11.3911217774146 95.4759140014648
11.3230170040348 115.498100280762
11.1894603510504 125.954963684082
10.9338676378839 98.9925918579102
11.0324092828098 114.772438049316
11.1476463093551 118.012886047363
10.8662915979937 98.7889785766602
11.0029571604085 118.064529418945
10.9642758748084 113.034851074219
11.20027571716 112.373588562012
11.359044666941 106.501266479492
11.2316888475743 113.359367370605
11.5831526794297 102.375869750977
11.2422415034181 113.067436218262
11.7349845699548 120.252868652344
11.8663245069813 151.247375488281
11.5904780096571 130.935989379883
11.6565885177355 165.794403076172
11.3642607450865 136.937103271484
11.0674181857461 119.421119689941
10.977902221611 128.009094238281
11.5005509843822 113.855400085449
11.3482274356385 118.30891418457
11.241035822994 98.8320465087891
11.5980911804328 143.857528686523
11.4668144140204 131.486373901367
11.4633061913406 137.862838745117
11.8701077471926 142.592910766602
11.7853552534794 138.025543212891
11.7969909281383 130.846115112305
11.9788696595189 160.809600830078
11.9692055882332 155.371688842773
12.3395482621804 152.056350708008
12.3794586495693 152.265548706055
12.2014213604627 160.672882080078
12.5060237868071 171.41845703125
12.1929354716416 -148.596374511719
12.1537771315261 -175.175170898438
12.2527663482049 165.527206420898
12.6216888491036 178.670822143555
11.9834799359154 135.642227172852
12.0006611320735 142.99934387207
11.5063577030828 109.19734954834
11.3277330297065 103.729911804199
11.4154656737331 97.1499710083008
12.0010159981252 89.6468811035156
11.5987954803681 115.312713623047
11.4486408952836 110.359649658203
11.2727513319065 71.5943756103516
11.105433956596 64.955680847168
11.014288577652 40.450870513916
11.3403279460886 72.1832427978516
11.1369733470634 79.8689498901367
10.9841378678622 92.1407089233398
10.9496368597967 96.5511856079102
11.3340074073834 77.3630523681641
11.6464916754936 101.795532226562
11.8104792519341 101.453285217285
12.1451060917716 125.349899291992
12.1484054370256 103.104263305664
11.4964994940962 100.531066894531
12.0384232234868 113.556266784668
11.8588788284476 104.863754272461
11.6552353823525 62.9603080749512
12.355853239987 110.080680847168
11.6675370061472 107.066879272461
11.738135561717 83.2847213745117
12.0792296783917 99.6918258666992
12.0528831744738 111.932304382324
12.4048766918924 125.37230682373
12.3712385212356 87.1033935546875
11.7734788823449 59.7856483459473
11.6970770998683 90.286994934082
11.6818614031964 116.202102661133
11.8966453983334 102.099617004395
11.7922355949289 103.388618469238
12.0887372476545 107.565620422363
11.8887595605171 104.314170837402
11.9952962764774 88.6417083740234
12.2433481882318 88.9688720703125
12.0198236348649 101.811462402344
12.5967172518974 125.023475646973
12.4739131840272 105.605438232422
12.087795334643 91.0202560424805
12.0654427105775 93.3505477905273
12.7595708685178 111.891418457031
12.1884956970661 94.7471160888672
12.0774244071012 92.2345275878906
11.8267250268684 119.806640625
11.7177080236983 90.8256607055664
11.5309906239115 97.6182632446289
11.8771392247108 89.8633117675781
11.818566588166 105.826225280762
11.9900085219707 104.341026306152
12.032250892638 111.85009765625
11.8517317315776 106.629470825195
11.6373588046698 100.583061218262
11.9202198834482 72.5909729003906
11.848166885658 92.9238433837891
11.5080882285716 108.818130493164
11.6884084098872 87.7922744750977
12.2179463985846 113.095306396484
12.5468745633528 114.327568054199
12.1448496711167 11.1859483718872
12.0061559155326 69.3192825317383
11.9234321918821 -0.811185717582703
11.4570360283345 30.2903690338135
12.3722067119746 37.4721298217773
12.4527247187095 21.1303100585938
12.157968026101 57.1350898742676
11.9881943276338 51.1659278869629
11.8717650466932 56.2139472961426
11.9345877850127 35.7419662475586
11.7447835056842 51.2877540588379
12.0198348119044 38.9737091064453
11.709119232936 48.6906356811523
12.1369352095493 25.589937210083
12.4302892912326 80.435417175293
12.2838587843365 86.1215744018555
12.6024124408396 66.3763885498047
12.0921347915214 59.3344764709473
11.9964308663854 54.420597076416
11.9812575603436 83.3728866577148
11.9779857567561 60.1568222045898
12.1064420086007 94.9219818115234
11.6525367886357 69.4222412109375
11.2976851563043 44.5407638549805
11.1952694510784 47.2631454467773
11.3003259335149 55.0602264404297
11.6314028604778 67.0540237426758
11.5582518869557 30.8844833374023
11.0691578491417 71.7530059814453
11.1307095538469 72.1732025146484
11.3333227334785 4.97442293167114
10.7921071630322 23.1358375549316
10.8242483213929 36.1060256958008
10.8574731117249 34.8070678710938
10.9649443964335 4.31213092803955
11.1046026981994 40.6158676147461
10.7006884082708 54.7902526855469
10.9520287959055 9.20657157897949
11.0070116887761 41.1904563903809
10.7660432757185 22.7828044891357
10.6767783021655 47.7431297302246
10.7735328686245 7.57964181900024
11.0540501959295 31.7518768310547
10.7468348576666 14.2696304321289
11.1354832030012 7.52592945098877
10.8644977057239 52.6835327148438
11.3811496929138 58.4983825683594
11.0171869165897 62.2148284912109
10.6387807524508 52.0964889526367
10.6253147809581 55.1187324523926
10.7716892437826 45.5036773681641
11.0574418656663 42.8229522705078
11.8533981064781 0.907618582248688
11.1535195631303 13.0117568969727
11.4302269960674 17.1472949981689
10.9243463348956 30.7141075134277
10.5551505326764 25.3994731903076
10.6820380686332 17.5907115936279
10.7811264405839 4.07881689071655
10.8039163299595 10.5489273071289
10.6935775273109 -5.69985198974609
10.5712470054436 18.7436084747314
10.9117977660747 29.4904384613037
11.6199529668997 28.339958190918
11.3147974167393 30.4016647338867
11.9224834629161 73.2653884887695
11.7218625908368 15.5607233047485
11.6020903117098 12.6339082717896
11.8028508587525 25.3505573272705
11.8293859579506 30.2254447937012
12.0701240950505 3.12709355354309
12.1854534547019 79.5403366088867
11.8570695642185 -5.80208015441895
11.5870968685831 12.7380933761597
11.879250176347 9.74003124237061
11.8506381728397 3.00976276397705
11.5395628743304 19.21510887146
11.5227565607247 17.1410484313965
12.0857245550716 29.1531429290771
11.8490143986438 29.6542663574219
11.5934055430152 0.807456195354462
11.6980404709456 49.074878692627
11.5684906106463 18.9772033691406
11.2541361515679 27.8311367034912
11.963670491163 5.53784227371216
11.6758676035299 18.1274471282959
11.853982277862 23.1907062530518
12.2258284236531 45.5763206481934
12.1664104089625 56.057430267334
12.1935132177851 48.816535949707
11.8593503117328 108.094520568848
12.3285070635524 114.913589477539
11.9057035981119 95.8519058227539
11.9508379151069 53.0887222290039
12.0868831014391 85.6101226806641
11.2877236645177 108.554214477539
11.2557169515777 16.4951114654541
11.4638884770027 60.4326477050781
11.3194891779701 -7.3043212890625
11.4828522557313 19.3460178375244
11.4771569103418 54.6845970153809
11.7847620191932 66.2384948730469
11.5966681846076 48.285099029541
11.8066249384117 28.6561298370361
11.8184774523063 56.8911476135254
11.6901995201731 10.9136514663696
11.8935683079461 28.4249629974365
12.0135012560683 21.7454319000244
12.0064854188546 67.2273178100586
11.8978846753632 17.8601589202881
11.7478679007181 7.26590633392334
11.8829897955751 55.4281806945801
11.8472916378512 39.3193130493164
11.2324784634904 31.0986499786377
11.1760287350716 -3.71100282669067
11.5999917131493 -27.0065212249756
12.2640855396532 -2.337153673172
11.6800235569869 -6.05763530731201
11.7201926008351 10.7199306488037
11.6293480359841 103.31901550293
11.528356957254 24.4718360900879
11.4854314371879 72.1844329833984
11.2937422602548 3.22815275192261
11.2538986329298 8.77970027923584
11.6907845760308 71.8615875244141
11.7727570288197 36.7077560424805
11.4757570864318 15.0425624847412
11.7073421837369 39.711799621582
11.916518040289 -8.62837028503418
11.7301677054503 11.3331031799316
11.3011646609365 -9.44356536865234
11.513961532612 1.62567186355591
11.3405894036352 36.983081817627
11.7529162014131 72.6653823852539
11.6859530582578 47.5853271484375
11.9694906868964 60.4235687255859
11.7188303915596 48.0415916442871
11.3233458861999 17.2811470031738
11.8480734533419 75.7847671508789
11.3636833895811 61.5017280578613
11.0572568338614 70.7099227905273
11.028421880714 57.9999923706055
11.3072558182351 70.3152618408203
11.6664816504272 62.3602981567383
11.303602409958 72.6316375732422
11.3629074867061 82.2050018310547
11.3310843198399 87.7564392089844
11.8326726105274 84.2720336914062
11.7758783568054 110.864326477051
11.6644799666147 113.740798950195
11.9541697707815 62.293628692627
12.1577100485557 88.0843124389648
11.852997326863 127.146270751953
11.8403818956682 113.213066101074
11.8173042661727 97.3424453735352
11.916758998134 105.231910705566
12.0499089651306 98.0221252441406
12.188189627695 98.1387634277344
12.0150105508082 103.503776550293
11.7825427976358 45.3209075927734
11.0983701306529 52.8299751281738
11.773245098665 58.534740447998
11.5985706788609 77.6347198486328
11.5117016339042 64.2381057739258
12.0675771157074 82.7412567138672
11.9396410524756 39.308235168457
12.0951632850352 53.9164085388184
12.377198974632 92.8553237915039
11.9374464471682 42.9878921508789
12.4511160540805 91.0293502807617
12.8680608507442 99.6118240356445
12.5493627942801 90.3378372192383
12.1691682747171 86.1429595947266
11.7561203277118 86.2900772094727
11.6611016994983 73.4330673217773
11.5874775835203 11.0443830490112
11.2416358201283 42.4271926879883
11.9780605887062 33.856315612793
11.93556476595 82.1327285766602
11.9392292043007 80.0058135986328
11.6839330946831 85.872932434082
11.9630250679713 85.3931274414062
11.6680708457302 86.8721923828125
11.9166589830679 99.8200759887695
11.9399253774712 70.5285186767578
11.8937370758424 69.0381469726562
11.8927322829309 74.8647232055664
12.1039524130218 93.3524932861328
12.3942570281922 118.102523803711
12.4251406257756 131.636840820312
12.2287058821119 142.673309326172
11.9090021421523 51.9157752990723
12.2064643928685 44.6941223144531
12.2632095549894 69.6638565063477
12.1674999640137 93.686279296875
12.3486572953476 74.2291488647461
12.6019570301972 116.566864013672
12.118960717685 106.91047668457
12.0215950303814 139.18717956543
11.7196815412301 116.602310180664
11.9173704860534 95.7745361328125
11.7281226289984 87.7423934936523
11.1883763394997 46.5834808349609
11.1409691112415 59.6243629455566
11.581642929196 64.9045715332031
11.7189412907647 10.3625936508179
12.7355832084112 122.674942016602
12.1495156204724 31.2344970703125
12.0288905972331 78.682487487793
11.9732394499205 115.762603759766
11.9999006255422 47.4618721008301
11.6642168643482 59.9448471069336
11.5756521176682 16.685079574585
11.9279456151621 81.5462951660156
11.9689208292438 124.015510559082
12.2865659736971 134.404144287109
11.4083498339666 21.8210372924805
11.9529880055493 82.6224899291992
11.8234934092164 97.9704818725586
11.9783758325061 5.36384057998657
11.7462477273918 34.9062538146973
12.1420999307686 78.7382507324219
11.7778692749802 102.07576751709
12.1859636520592 102.429954528809
12.3754137122867 111.234603881836
11.8505635426659 22.1536273956299
11.7574933155542 26.598014831543
11.4717086638425 -6.52198362350464
12.1972326459114 82.7315368652344
12.0414138490056 31.6746654510498
11.8761173194229 24.9859924316406
12.204985585161 55.7968711853027
12.2625687131277 51.9233856201172
12.2848201187563 91.4639739990234
11.8389551303448 54.4671211242676
11.6796791521243 56.2446632385254
11.8212537202786 77.7572784423828
11.9645082552029 103.996520996094
12.1977911146084 98.1094055175781
12.2478299441726 73.1044387817383
11.695288953005 110.098930358887
11.6790607586907 67.5102691650391
11.6463184932214 62.6220359802246
11.768199239597 50.7258224487305
12.0457527981886 58.7303047180176
12.3430612333852 113.829963684082
11.7862551665595 67.3967132568359
11.5045289115192 78.3559341430664
11.8432418550712 88.0289688110352
12.168989285 25.2410659790039
12.0722691956968 46.0930557250977
12.064878902058 42.215503692627
11.8138435943809 17.5972537994385
11.9089799282173 100.738273620605
11.9674067826356 110.403884887695
11.964467185463 105.026100158691
11.5607697296019 98.7482604980469
12.1867910712275 109.996932983398
11.8838085665045 101.332984924316
12.2836038620512 105.947334289551
12.053616901052 55.8025588989258
12.2843211224123 113.941230773926
12.0053655934961 96.5958023071289
12.1975349557482 100.452194213867
12.3934665922536 101.243034362793
12.4459553615147 100.841674804688
12.0241542869125 91.4276657104492
11.8478116303124 106.921577453613
11.9646425000267 90.0985946655273
12.0670339643561 94.2763900756836
12.2876509228224 103.330039978027
12.0962946385964 93.3543319702148
12.0449713008802 106.520172119141
12.335382701642 117.167015075684
12.06916749458 116.494422912598
12.2890226345064 104.67626953125
12.3202733617831 101.682258605957
12.249895270362 106.676734924316
12.1931646256059 108.807685852051
12.1926137861883 100.733772277832
11.9856293543411 105.166213989258
12.0045426703767 97.672981262207
12.1833425337014 91.7903060913086
12.1511365165209 81.5773315429688
12.2189412821882 92.7291259765625
12.2385339697047 96.7242584228516
12.2055287664476 116.349143981934
12.2158661627024 128.621475219727
12.0567117139297 113.235885620117
12.5032044855985 83.3910675048828
12.1436220167596 96.3483657836914
12.1768968762149 107.289512634277
12.1307008261462 110.306060791016
12.5981924537343 117.982635498047
12.0532200373928 101.029907226562
12.3770981379499 108.138763427734
12.157548290356 96.8202667236328
12.2625728341937 92.9685363769531
12.4180340460625 100.916412353516
12.0665644450749 100.125076293945
11.6204935057491 76.9611358642578
11.8789003027913 111.354721069336
11.928492891357 109.114974975586
11.6848824210931 82.1001358032227
11.7609245004922 110.103988647461
11.7155840467682 96.1261215209961
11.8775995027532 103.417106628418
11.5921801221731 106.837005615234
11.9440331753081 104.71118927002
12.0195073906022 106.55500793457
11.5253763856019 109.827430725098
11.2512953668418 93.0900573730469
11.3697046452476 83.1904983520508
11.6037221066084 88.4657592773438
11.6948115676194 86.3817672729492
11.8805699235741 105.595489501953
11.8592745498261 112.331741333008
12.015712237758 93.6323318481445
11.7659253142075 97.0036544799805
11.9810384042516 107.628036499023
12.0964326248699 110.532569885254
12.2389602281024 109.497604370117
12.262177723059 110.662185668945
12.0662687507999 112.437400817871
12.185907720863 114.671195983887
12.4572651421289 107.709480285645
12.3852799694073 102.937492370605
11.9929393700599 87.5833206176758
12.0678917557105 90.2706069946289
11.9565797658855 102.093818664551
11.7717323765605 52.2767715454102
11.9713098256025 97.2050170898438
12.1314486240906 92.4292297363281
11.8414186631861 110.474510192871
11.5756496844303 99.7728805541992
11.562058892908 107.120620727539
12.081270108456 120.713813781738
11.656242468334 100.447288513184
11.9916887510866 96.5714492797852
11.7372244927151 103.471405029297
11.3570577434582 111.16731262207
11.5240053895594 108.876831054688
11.7328101915879 95.4252624511719
11.912975905907 105.996253967285
11.9723459713947 100.586128234863
11.7148594383875 104.957801818848
11.3636349298413 98.2600326538086
11.607948746533 104.402534484863
11.8400861290113 101.937576293945
12.0045078850796 106.949211120605
11.7384075677212 101.104042053223
11.8717382461972 104.625289916992
11.8670470819128 112.325256347656
11.762754121662 98.639892578125
11.6258070560379 110.243728637695
11.5028709202931 104.893623352051
11.4700911727677 110.009834289551
11.760208617344 106.999633789062
11.3356814179507 90.1776733398438
11.5273751304925 124.824058532715
11.5434811407928 84.4637603759766
11.7931853775963 100.705101013184
11.4485274852042 103.443588256836
11.8078759270467 104.359535217285
11.7861691008015 105.037055969238
11.7943190178217 105.123512268066
11.7356979384819 102.839576721191
11.7226059105835 122.438461303711
11.7780390299816 108.728446960449
11.5683071477805 102.914321899414
11.3937616295747 93.9238510131836
11.6481654308375 107.426689147949
11.4464993089512 96.2890243530273
11.3079359423404 101.429153442383
11.442204408461 82.3285140991211
11.5724881356229 78.1370697021484
11.518895530861 116.235069274902
11.6505916377684 102.323471069336
11.7732897353007 93.1752014160156
11.5895686983188 104.168083190918
11.3930227339218 100.072090148926
11.3447040910801 99.9269104003906
11.5751811237168 85.3486175537109
11.3765507145151 74.0191955566406
11.3611905707189 86.4981460571289
11.2132115969435 78.3068923950195
11.1443483284301 65.1725997924805
11.3257312479339 99.3818664550781
11.2515886267453 96.6693344116211
11.3346886815498 104.914329528809
11.2792710574745 116.24829864502
11.0559818508158 108.319000244141
11.4555901499363 101.653266906738
11.476966288558 94.8936157226562
11.5083150111241 114.498260498047
11.4277561259135 112.664657592773
11.455077227597 95.5121612548828
11.7746622084157 108.417778015137
11.9848208383474 96.7491989135742
11.3766350820939 89.2716903686523
11.7517271909115 97.9116439819336
10.9936850165232 111.133651733398
11.560756473269 107.500099182129
11.2288321692601 65.9891204833984
11.2354483857106 86.8798522949219
11.0411820439138 81.6346282958984
10.9286015137232 63.9553108215332
10.6010748666967 90.0193328857422
11.1660312640947 70.0882110595703
10.9368425643573 87.1517715454102
11.2945866381148 93.7935333251953
11.3513147842478 76.2192535400391
11.5845355969095 114.433074951172
11.4942896580753 97.4438629150391
11.1330851376105 109.01106262207
11.4693503244427 106.789855957031
11.3670669613829 116.473220825195
11.3153118763115 95.7227096557617
11.3605270680492 104.970428466797
11.7364124388744 102.563385009766
11.6627426502365 94.2475967407227
11.692949567576 108.16138458252
11.6824641088482 103.212249755859
11.795581379928 105.514701843262
11.4875650180931 104.018432617188
11.6663930091741 102.332649230957
11.4140734609274 108.954208374023
10.9083228837495 108.130722045898
11.3427753170454 109.823417663574
11.6317706603675 103.471237182617
11.4972695111386 100.258918762207
11.5750989464335 106.583602905273
11.159400605434 108.476608276367
11.4180828269546 98.7314147949219
11.1051553058196 90.3655776977539
11.3637749884777 98.7951126098633
11.0742905806182 91.6689224243164
11.7808407938166 94.6838684082031
11.4796972515725 108.015014648438
12.0734393989343 109.54500579834
11.4690115410554 89.1304397583008
11.3709738045401 82.3671798706055
11.5410805244677 53.0449714660645
12.2052526807517 103.773612976074
12.1141482016785 131.552612304688
12.3637634998691 112.989379882812
11.9858166192854 72.6883544921875
11.9369419187067 67.2319717407227
11.6425579773748 40.164608001709
11.0348973792075 66.8326950073242
10.7875146006645 69.9872512817383
10.890430612609 81.3089141845703
11.1345304479919 75.2242202758789
11.2123260805208 77.5756454467773
11.3096425308176 86.9363861083984
11.0870660327048 72.0613403320312
11.4852432193387 92.8472213745117
11.5439231063644 78.9970932006836
11.5846255103507 85.7382507324219
11.6926458469156 64.4678039550781
11.6297506241226 94.5052490234375
11.7627758970791 82.05322265625
11.9554238408651 98.4855041503906
11.9413340576186 106.636840820312
11.7983321144831 90.736328125
11.8872112093412 131.638778686523
11.6410547976352 82.5009307861328
11.4933960814361 72.10693359375
11.3674975924558 90.3168640136719
11.3897752298473 86.4998931884766
11.5161195212029 94.7473526000977
11.4215864737671 72.5033645629883
11.4597273838674 79.9571762084961
10.9387747142029 66.1010513305664
11.5524281469558 101.537788391113
11.6785944215608 126.888549804688
11.3153641225422 130.468017578125
11.346383500526 58.9966278076172
11.3455762582612 65.8322219848633
11.2551862364532 103.240615844727
11.6754937570448 96.8046264648438
11.1601184940113 58.5007934570312
11.2990692502053 69.0791397094727
11.0201082964743 40.4665374755859
11.0627367836766 106.561981201172
10.8836471242836 36.173583984375
10.7482373796295 44.9683265686035
11.2294323853282 60.5957298278809
10.81732376463 98.1610336303711
10.6108131613286 54.8887557983398
10.8855273490397 54.5826454162598
10.8581955961764 24.510799407959
11.0330687630513 41.6103134155273
10.7768475384774 67.0568923950195
10.5100272621254 84.3399810791016
10.3823826582465 62.7860298156738
10.48945953277 61.5294532775879
10.5470706271834 85.5145874023438
11.1943315245041 58.5787544250488
10.7583962890666 55.7710227966309
11.194228470116 79.6280288696289
10.7459701599411 90.952995300293
10.9596972309506 97.3196487426758
10.5960661745354 72.4131240844727
10.8880748958867 58.4145240783691
11.1722649692622 78.3747634887695
10.5510984363224 79.3805618286133
11.2102902966927 116.072128295898
10.8266670250541 105.838737487793
11.0583728236671 94.7372207641602
11.0708059633132 95.0142440795898
10.9391967260798 100.19637298584
10.9857805980791 90.1198120117188
11.0672779405487 102.160041809082
10.7512634681761 59.1422538757324
10.8318058162693 65.8742370605469
10.9784585396274 97.8305358886719
11.3634005620133 103.944412231445
11.0184346234674 41.1708831787109
10.6889949816657 38.9980354309082
10.9657607357532 102.336242675781
10.8924596137181 36.3563766479492
10.9889601423654 26.1607265472412
11.173235577843 43.6336631774902
10.8263424164346 58.2338447570801
11.6241928612723 66.0593185424805
11.948031971059 88.813591003418
11.9172834266022 110.197486877441
11.8838522840621 146.319320678711
11.3716030649507 100.502876281738
11.6931897176406 101.512954711914
11.5939284697108 104.089660644531
11.7032517560254 110.586784362793
11.5575798456868 91.1488952636719
11.5552377762751 109.308853149414
11.6132489738551 99.5559005737305
11.7901538157255 113.155616760254
11.8456477840332 95.4706039428711
11.4512896123116 97.2948760986328
11.5380948182633 90.214225769043
11.8692954811848 99.3638534545898
12.1408866852322 71.7287063598633
11.8163268093675 98.9282455444336
11.8229234623137 103.80305480957
12.0732715286431 111.611808776855
11.6855555710942 113.546493530273
11.1706402593907 115.257621765137
11.5624482055253 106.560096740723
11.8150147159336 107.18904876709
11.1612231759108 80.0438613891602
11.3875248254694 109.875617980957
11.1779040317234 102.383010864258
11.8989670513135 108.654968261719
12.0409844402389 110.859687805176
12.0716870912635 91.4392395019531
11.7481478536937 98.7778778076172
11.6237352042568 101.96475982666
11.0479432514877 40.802433013916
12.0223207292307 78.0899276733398
11.9510158695818 79.5038375854492
12.1200785610369 55.6161804199219
11.9468665147312 74.1114959716797
11.4896406352393 76.6491241455078
11.786241526747 60.0350952148438
11.4515300131414 92.0554580688477
11.9485645279015 110.38232421875
12.2800783326736 86.4824066162109
12.0917763203845 92.1282730102539
11.8279006337636 98.4220886230469
11.8102645607056 96.958854675293
11.8899756621829 113.589813232422
11.9331287566966 49.9189949035645
11.9075455995527 69.2218246459961
11.3818421912591 33.2574920654297
11.1345467210588 49.6333351135254
11.2815444524755 37.2949447631836
11.8606373452904 99.4356918334961
11.9220351406727 88.5830841064453
11.7145788476497 101.699798583984
11.4459015608344 117.817741394043
11.9836974462124 108.520004272461
11.3488587447709 105.779937744141
11.3448363847455 100.215110778809
11.5804926497218 122.026374816895
11.7897292051199 132.072204589844
11.7459835556401 120.865661621094
12.1572806544692 129.084167480469
11.4739960574872 107.538299560547
11.9869413931323 122.718696594238
12.3507446509623 106.516716003418
11.5524103751951 102.98461151123
12.038469683216 103.158515930176
11.7451906096062 102.890075683594
11.0205337170897 46.7820472717285
10.89391164272 51.8064880371094
11.9508555285859 77.3393783569336
12.1868396660519 105.112403869629
12.0030565739891 88.5442428588867
11.6849172797517 101.61946105957
12.7537220630836 147.325912475586
12.121980903993 103.862731933594
12.051963272105 96.693977355957
12.0412913664233 104.663093566895
11.6968496623339 71.1337509155273
12.0739410148762 104.857856750488
11.4096421219367 90.8805923461914
11.624705022431 93.5460510253906
11.9416223970576 103.482780456543
11.2919221499146 102.201751708984
11.1916889570101 90.3886489868164
11.5580871197144 95.8805999755859
10.9782058185386 118.950912475586
11.3258460462814 103.178611755371
11.5400163240428 96.5664367675781
11.2669315522407 101.511703491211
11.5672689761107 109.272384643555
11.5479736914025 122.794929504395
11.2528121224294 93.460578918457
11.5695839592644 116.349182128906
10.818914549117 103.791984558105
11.0438527046355 120.006973266602
11.4085621775823 118.70964050293
11.3000547429849 128.679824829102
10.7698762473866 124.019844055176
11.1914983937461 133.859161376953
11.2424398487023 111.931327819824
11.6225329909446 120.417823791504
11.1471730007165 119.64917755127
11.3505064010792 125.824897766113
11.4653093901834 99.485969543457
11.5805240330232 119.711456298828
11.8101048539846 97.9112701416016
11.500103945908 87.870979309082
11.0813103380146 47.022533416748
11.7256897380105 67.3752593994141
11.9804978678293 119.309959411621
11.7563497032446 99.160270690918
11.7422416757035 97.4760437011719
11.5312604579379 82.1239776611328
11.3524916533463 94.3610458374023
11.2005845964923 107.582069396973
10.6109347120249 51.3090400695801
11.1186298320024 127.268051147461
10.9386522562055 101.723777770996
11.0459734694184 101.666580200195
11.4544174911902 100.59937286377
11.5527905846298 119.251457214355
11.6043154648198 99.0674591064453
11.3957097595153 110.453475952148
10.8621873416894 77.3585510253906
11.3913772593099 108.875122070312
11.4325491274046 95.2797775268555
11.2757922318613 108.616432189941
11.447855823587 97.0929718017578
11.4190844145008 107.108558654785
11.5468422781969 99.8869323730469
11.8696206957317 92.7065353393555
11.9100310788444 107.662612915039
11.7489516291344 103.358360290527
11.3592959322771 35.6926651000977
11.0449870280838 42.527473449707
11.7206895572124 75.6521377563477
11.6430521821878 83.9058074951172
11.6240331335174 76.0281829833984
11.5760832473961 108.48592376709
11.64218054668 83.4916763305664
11.7046336639373 100.655220031738
11.4488658435331 80.4920883178711
11.7237882588347 92.4172286987305
11.6190573425752 97.8029174804688
11.4288596934392 49.0904083251953
11.6271008733401 83.404167175293
11.974102042479 103.466186523438
11.7266365266734 42.0650939941406
11.5826558568832 76.1332931518555
11.7540126150172 35.1423492431641
11.5231790244024 4.2580304145813
11.9027736216454 -19.307243347168
11.7799076395762 29.7654819488525
11.8746948039723 92.3375015258789
11.3185017747807 39.6347351074219
11.7476426527325 77.7375793457031
11.1950506106314 36.9568099975586
11.5420780533631 36.859317779541
11.3604586613263 21.7743244171143
11.4724425295471 27.2779331207275
11.2611981287226 49.814811706543
11.2531874805951 56.8410720825195
11.1885919476442 46.255184173584
11.2956964843006 49.6077995300293
11.1332042388169 61.8156776428223
11.0706408481014 101.218704223633
11.1662796554924 32.1593971252441
11.1777129793861 36.5891036987305
10.963608947673 28.166431427002
11.0196726328851 29.3657188415527
10.8525852161896 73.2897415161133
10.7891738896233 99.4775238037109
10.6832947292695 105.674369812012
10.5245833547773 118.218063354492
11.1799153459347 116.511894226074
10.9356982995135 56.3044738769531
10.6599312653412 66.0140228271484
10.7960936802335 35.2453880310059
10.9568417080884 33.3475608825684
10.5968603476976 50.7511711120605
10.8274307215144 16.2910346984863
10.7283767611317 -5.98581409454346
10.7192324483008 58.1335983276367
10.8143132626157 57.6641654968262
11.071261812229 86.9745712280273
10.8810155603084 68.3985366821289
10.4000755386238 65.979118347168
11.1421528640397 90.6462860107422
10.5895595677174 51.8366508483887
10.4935141806062 50.3213729858398
10.6029532427961 68.8622131347656
10.6497672472469 90.3673934936523
10.591451900216 91.0330581665039
10.7152306838528 53.9650764465332
10.7259535988331 53.5859069824219
10.7714574086671 94.0369262695312
10.8249843178893 94.081169128418
11.0067737743222 84.7627334594727
11.1659620413263 128.612045288086
11.2128868474453 115.238037109375
11.0440279447971 57.285270690918
11.6094904379932 82.9307556152344
11.6276935237864 56.4134368896484
11.2070272003756 54.716381072998
11.592544743737 74.9619064331055
11.0741865262615 91.7954940795898
10.9742441875565 68.317497253418
10.988324690964 66.5926895141602
11.0517851888326 28.635311126709
10.8541760156122 41.1657447814941
11.0494878631216 97.649543762207
11.4190544439259 69.4163284301758
11.0219541088155 78.2584533691406
10.9939738688163 -1.4552013874054
11.0025672811504 31.7762851715088
10.8398043247284 46.305362701416
11.082114545485 35.301197052002
10.845136781939 22.8326263427734
11.1460985148245 26.523796081543
11.0649847857953 104.366706848145
10.4863028309324 34.596736907959
11.028446545964 28.2380466461182
11.1392134125884 31.9356460571289
11.1245436226702 21.4371910095215
11.2568603187244 23.639440536499
11.2759393993346 14.5056009292603
11.0583991317771 107.320503234863
11.0569786205298 103.716903686523
11.3473300550419 29.0523109436035
10.9862632900322 55.2694664001465
10.5524829482204 49.3455505371094
11.132410048402 78.5083618164062
11.13265547816 107.242118835449
11.0436046880772 13.467474937439
11.1349499236437 13.9371976852417
11.4357995634826 30.4096374511719
11.2912747660329 0.855131804943085
11.0679829620997 38.6328735351562
11.2220148965042 43.4932098388672
11.2764441276711 56.0468940734863
10.7427180833812 43.2612838745117
11.0878640977758 58.2301368713379
11.121757381032 42.3018531799316
11.3427924808193 -16.641414642334
11.1920330903164 28.0843162536621
11.3820776034112 -21.1380214691162
11.2263594826598 37.4632034301758
11.2047199993851 14.6199741363525
11.3029517237838 18.0973052978516
10.9583818629152 16.6993827819824
10.8593509536946 37.7822608947754
11.2706949751815 11.4242095947266
11.2200694604533 -22.4428234100342
11.282928754879 6.36593723297119
11.4810004589167 -5.59231185913086
11.0792950016378 12.1669511795044
11.3887355097859 60.909236907959
11.003900821199 73.5761489868164
11.2187875140951 37.6223526000977
11.1241949026688 24.1206855773926
11.1166648502429 34.3003425598145
11.5521117040244 -176.467559814453
11.9666531922994 -160.044082641602
11.5762509165698 131.759902954102
11.1351766764103 110.161224365234
11.5548191161123 106.353546142578
11.2476861645631 114.601982116699
11.2643423501031 102.708511352539
11.3254127103682 101.128364562988
11.0425404498165 110.507392883301
11.1040120403468 92.6534957885742
11.3144307096653 109.875930786133
10.7568705164841 111.774353027344
11.0017796036009 100.094673156738
10.6389476956146 100.269149780273
10.6792097340759 102.466644287109
10.6979641669684 115.575843811035
11.1066570689438 119.195610046387
10.7418416643126 121.528617858887
10.7165836345194 96.3161849975586
10.8181813802473 64.2570953369141
10.9703338179674 58.2731399536133
11.0067056386279 63.0418701171875
11.5125657712842 91.8518447875977
11.3361350552348 111.859848022461
10.5645908399445 56.9799270629883
10.5641535472025 74.3731079101562
10.0964691522083 62.2594833374023
10.5539362565769 60.0313606262207
10.7737236731484 51.9469108581543
10.8217263219613 87.9811019897461
10.8705428635749 105.700790405273
11.0329470795766 99.4698028564453
10.7436306057845 105.603713989258
11.2480350000296 86.6442413330078
10.6636382875868 98.4892044067383
10.6467231514484 108.312568664551
10.9383380531226 94.8192520141602
10.8668815674016 113.746246337891
11.5784650667538 124.022361755371
11.4708276910581 120.570198059082
11.0999688799824 122.545738220215
10.8856991621711 110.424247741699
11.1532802543015 97.8115615844727
11.1468816190603 122.037231445312
11.1068377084012 86.9326171875
10.9888610199975 88.456916809082
11.3861537543338 124.746620178223
11.1289153150205 101.462913513184
11.3686455400189 131.094924926758
10.7661976836324 92.067626953125
10.9569191755022 93.1091613769531
10.5774896048882 104.882804870605
10.9251854539723 109.736701965332
10.9105634988644 95.3154067993164
10.578688664056 102.605934143066
10.6507034745024 106.911026000977
10.7745648499484 108.129348754883
10.626585322186 103.638000488281
10.5823500957856 106.569648742676
10.6142330766571 84.0281753540039
10.7135817811187 105.788864135742
10.8362604700289 104.421569824219
10.6752656019609 108.333969116211
10.7675456876144 87.1516876220703
10.8375057916914 113.558418273926
11.0101064120411 106.753959655762
10.9351363043759 98.6408615112305
10.9034848334581 113.12126159668
10.8368581529923 100.977767944336
11.0119748985342 84.2455902099609
10.6341431861949 102.728607177734
10.7868884974474 108.150360107422
10.8846492907538 96.6604614257812
10.9891379596227 98.4377822875977
10.833681634562 103.371696472168
11.0371119346147 118.408950805664
11.0951892509105 97.9293594360352
10.9543773251795 114.305130004883
10.8269618412082 95.7207717895508
10.9738903964834 109.463218688965
10.6677898650292 100.032943725586
10.7072804747519 111.004661560059
10.7190164099703 102.508041381836
11.0029521525548 95.2186050415039
10.7377298609372 83.2085113525391
10.8256434686011 94.1461868286133
10.6452346162719 91.0114440917969
10.4263251862849 65.4797897338867
10.7179473684797 114.192481994629
11.0180492313709 98.0394058227539
10.67884317569 92.3106155395508
11.2881417843267 97.5783462524414
11.054866328632 100.284545898438
11.2143273327458 115.075134277344
11.0668887003535 94.6371002197266
11.071466380779 108.380317687988
10.7420490595542 107.674964904785
11.0926791981834 115.169555664062
11.2374845349133 102.904098510742
11.0060985882631 97.8425674438477
11.2650588066623 112.564994812012
11.1933580937942 94.6680908203125
10.874362595339 104.015808105469
11.4185770301717 109.466026306152
10.6400786514819 45.3172225952148
10.3288821377012 73.2965774536133
10.5453454186314 66.0992889404297
10.8705672263461 92.8215179443359
11.3697429452815 121.135375976562
11.2912634789023 107.642700195312
11.3775136033653 100.637268066406
11.3504025490263 118.900466918945
11.2008464425286 103.999870300293
11.4174224402758 91.8851852416992
11.2785759673538 110.659286499023
10.9172092472928 96.6637649536133
11.2620360804107 103.352600097656
11.0735884135007 100.835418701172
11.3576127798416 105.578422546387
11.2212163242621 109.724571228027
11.6046891610333 111.966667175293
11.4676210370421 113.393371582031
11.1573571445252 101.28337097168
11.3416585819563 108.983329772949
11.2518063486913 108.579689025879
11.3194381627647 95.9389495849609
11.1087598027484 115.875213623047
11.2633716926441 110.797325134277
11.1149123862123 82.711181640625
10.8923087478336 85.7046051025391
10.5374099299033 71.0981750488281
10.9602914625975 118.887573242188
11.0639584622444 87.2313995361328
10.4728849650117 77.420524597168
10.7405646072357 73.7523193359375
10.7609024992495 75.0670394897461
11.0103852898514 112.653625488281
11.0459317185164 124.179763793945
10.6416219283285 103.527648925781
11.0855562983942 108.108024597168
10.6446373465738 107.514709472656
11.0034476207488 119.774398803711
10.8612201595379 91.0618515014648
11.2567164442825 111.677360534668
11.336960143668 148.380599975586
11.6373759857273 151.763366699219
11.0673321884366 122.945533752441
10.879295945366 104.930320739746
11.3456525213065 119.49259185791
11.3366294467993 106.064956665039
11.113340156657 89.8270950317383
11.4553570884827 110.34139251709
10.9854299878776 98.6977386474609
11.1765604895078 104.688873291016
11.215448462321 100.027252197266
11.2362725710883 93.932991027832
11.1965947329661 93.1260070800781
10.8503467682831 106.649612426758
11.2843503742807 107.333610534668
10.9052181920346 92.3977279663086
11.1093590950028 105.790313720703
10.9120070386656 104.857772827148
11.4761602000427 117.584823608398
11.1327918516385 108.25724029541
11.2883099011253 99.7755661010742
11.3107569066415 112.297737121582
11.3220653889394 103.963455200195
11.503037882984 139.020919799805
11.2221968276928 108.538246154785
11.2228006854228 90.4817276000977
11.1150440975136 98.890251159668
11.1662448199236 89.3802642822266
11.216885458764 116.932907104492
11.0160478410883 112.892906188965
11.2089377022502 112.499336242676
11.0224172282085 70.3503646850586
11.283178265411 121.686279296875
11.4863567515194 117.100341796875
11.0229457188211 111.38444519043
10.8636624008792 107.452056884766
11.0540224444725 129.596786499023
11.2881647355433 136.425918579102
10.9734357786861 72.9180679321289
11.1335348343875 106.724426269531
10.9243244382159 75.630256652832
11.4056356912334 98.8754119873047
11.1731231164187 101.98462677002
11.1984340106772 112.710189819336
11.4195226193526 91.9037475585938
11.3402855028708 111.753364562988
11.0974249191686 101.015090942383
10.9268777687128 78.3925933837891
11.1717076392256 107.034568786621
11.2618459857988 105.884498596191
11.0360493881496 99.8005447387695
11.4961670559606 103.33967590332
11.420259575527 114.842582702637
10.7624555972232 107.886962890625
11.3430954228761 110.013557434082
10.8280450550084 102.107925415039
10.9057473879842 77.0406646728516
11.0387179399864 67.0702667236328
11.1060972170586 92.1081161499023
10.9201948438073 117.337936401367
11.0010902032947 64.8982086181641
11.4025110031834 94.3445358276367
11.0532589548037 80.0648345947266
10.8782507018616 66.9116363525391
10.6851289412538 66.833251953125
10.4768399118643 126.960021972656
10.6429542327687 126.514541625977
10.5969798307192 102.207405090332
10.3980317642966 106.113212585449
10.4670206558677 90.4520111083984
10.5639060099008 119.861061096191
10.8268914595092 126.935737609863
10.8427651479047 109.228904724121
10.3004161402969 86.3956146240234
11.19015492962 105.260726928711
11.0510538163165 95.2314071655273
10.9770086369165 62.6778793334961
10.7004230576135 50.9301376342773
10.3916255507443 48.9231376647949
10.719859097243 40.2985229492188
10.7040171715922 43.2855491638184
10.8179230172041 70.9093704223633
10.6479745262486 44.5357627868652
10.5665892425855 45.585563659668
10.8330919138532 33.6310997009277
11.1551313159769 62.1564636230469
11.2785882712777 49.527660369873
10.9869282897483 41.6186828613281
11.1849508479803 38.2452087402344
11.1774281382974 48.7603187561035
11.1743645244234 45.1583061218262
10.675513658248 65.6697998046875
11.0933695810101 11.0395545959473
10.9506964438333 20.8397731781006
10.9966392492884 46.2629356384277
10.6556598166614 24.1245422363281
10.4376789383347 45.3133506774902
10.9959154044009 10.6909170150757
10.7036240028291 33.8758926391602
10.6700109517571 61.0630111694336
10.3001235875005 56.2452201843262
10.6439928245228 90.3225631713867
10.6871240641651 108.571136474609
11.2708509456191 114.434638977051
11.5727596645711 101.778739929199
11.4538653257255 109.605445861816
11.5790017476109 83.3051986694336
11.4129022803308 88.957633972168
11.6898876729711 103.310050964355
11.5540718353172 103.943054199219
11.8946068997939 107.532554626465
11.7091108200005 97.8480224609375
11.4448268524916 108.598655700684
11.7348863515853 90.2876358032227
11.7097590755443 94.3726196289062
11.6129579904049 118.376358032227
11.6588138824189 102.60814666748
11.5279403131695 107.392044067383
11.8987832840546 122.951194763184
11.7634660884338 99.3539505004883
11.4097627150521 102.94896697998
11.6246965040604 110.863403320312
11.8485908757236 113.828330993652
11.1718604241375 113.668327331543
11.3778665013123 91.7866897583008
10.9967997537415 98.5213623046875
11.090790162803 105.700202941895
11.5928004259583 107.225692749023
11.4804655337567 113.658569335938
11.5009745908902 113.518981933594
11.483286670951 108.073768615723
11.604181521804 103.036270141602
11.7981411791017 109.85319519043
11.4945889505632 102.521514892578
11.6776061746846 97.3210906982422
11.4070683663242 91.9541549682617
11.18497791738 103.481925964355
11.4586616672463 100.357749938965
11.9961919317025 114.083946228027
11.7218231430344 109.511947631836
11.5437910974149 110.533546447754
11.2811247854395 93.5295181274414
11.0233383339476 91.7999496459961
11.1127976390005 116.903060913086
11.0752532960061 124.530937194824
11.4818094749195 102.000534057617
11.2699178288762 108.768035888672
11.3661946814774 113.163230895996
11.2077992533427 103.437530517578
12.1429757791179 111.86205291748
11.3425975232344 99.5615539550781
11.4538308778331 85.861198425293
12.0218246044234 45.7617111206055
11.5777320611725 71.2831039428711
11.7852451652576 109.371315002441
11.5311874438259 78.8898239135742
11.4559807582099 56.6526679992676
11.6761484389499 104.362693786621
11.8249885258317 100.778114318848
11.4892803113655 135.413497924805
11.8395592796806 157.45085144043
11.4050185177237 91.8010482788086
11.561589557009 117.64429473877
11.7048812893986 124.091766357422
11.5064627753523 120.17813873291
11.7796518525323 103.439186096191
11.9228975792598 105.836151123047
11.7964880196428 111.387596130371
11.4820185590434 92.8311462402344
11.4897509446793 108.510757446289
11.3020549602319 51.2379837036133
11.488072195292 57.2661209106445
11.5151352053686 48.3202095031738
11.3201317886129 86.0524368286133
11.1475487846541 70.9289398193359
11.241617134455 87.1838836669922
11.4285559502208 87.3283462524414
11.2909138961772 86.6542205810547
11.2315068763775 88.1563415527344
11.1364149188556 61.1868171691895
11.2645914334643 75.8977203369141
11.3628506650918 112.344284057617
11.5068579766145 122.119178771973
11.2697721981792 112.543090820312
11.2923708097917 86.4921798706055
11.5702148050547 118.916259765625
11.3645390594156 80.2550811767578
11.0971849359555 107.491394042969
11.2433423472871 86.9801940917969
11.0447646571874 80.5498504638672
11.2711472753262 90.5836715698242
10.9915426649769 95.7263870239258
11.0990132879704 78.7570190429688
10.7789924571156 79.4920349121094
11.008663504434 77.8955230712891
10.9201673203868 94.5962295532227
11.0258334445797 96.9567794799805
11.196018539659 80.0979080200195
10.6506848678435 60.8650741577148
11.0233432037994 72.7649612426758
11.1371261227865 93.2818145751953
11.2384303139873 88.9120101928711
11.4301989214582 89.5899658203125
11.5541144535182 73.2453384399414
11.1699538284117 65.2120666503906
11.1688848471401 80.3191299438477
11.3030447116989 101.503646850586
11.5209717308328 94.3615646362305
11.5272209342419 127.098213195801
12.2483644815062 136.057464599609
11.8475026827233 104.740074157715
11.9416035212005 129.525314331055
11.0273124099544 111.141891479492
11.3920812693576 128.405700683594
11.092107831157 109.184211730957
11.1830961596318 120.456123352051
10.8900729091745 132.588088989258
11.2296952524733 122.151702880859
11.5097420777149 138.741470336914
11.0343080992388 79.5877685546875
11.0611380164146 126.026817321777
11.316828894808 104.077133178711
11.5736342501588 118.950202941895
11.6933919787529 141.810165405273
11.7488329977844 121.775085449219
11.9206431745938 143.087432861328
11.5315806210562 137.895126342773
11.9909861758512 144.198867797852
11.5497029920281 136.610168457031
11.715138246149 128.49739074707
11.5614027854294 95.4701385498047
11.7667978488848 142.237991333008
11.622666251234 172.510787963867
11.6590850696338 125.922943115234
11.9717936214958 137.672103881836
11.9291517921474 147.687072753906
11.4157278441902 105.697052001953
11.2162488134495 99.3582534790039
11.5129013914037 124.327735900879
11.3973348818639 75.1701049804688
11.3422995163469 101.397018432617
11.6659780443037 120.40153503418
11.4038198840807 117.990478515625
11.7040582606494 124.863235473633
11.8444004936502 123.298042297363
11.5849911224406 112.52254486084
11.53347886037 112.395851135254
11.5352621581543 115.447090148926
11.9101830688441 113.322387695312
11.657629827319 106.626922607422
11.5915587355803 99.5583190917969
11.5332780613367 110.83073425293
11.7982273718202 113.173217773438
11.6313142603151 115.606704711914
11.5160975823365 104.715339660645
11.768595251963 113.43350982666
11.7527379191084 89.5544509887695
11.7335347203945 87.3509674072266
11.716135625438 98.5369567871094
11.757829612431 105.014976501465
11.7619973511225 100.287246704102
11.7997603230432 118.913459777832
11.7847237021172 102.322418212891
11.9384477301537 123.802589416504
12.0749621875652 111.46573638916
12.2568604192186 125.909851074219
11.966543346898 117.194541931152
12.1621776166147 165.133941650391
12.3628985095219 171.762298583984
11.9425986313077 146.771835327148
11.7020394238037 131.126083374023
11.9915533466573 134.942932128906
11.553597325964 112.705337524414
11.5999258125857 95.6128463745117
11.9759563325821 117.555885314941
11.3909833504617 117.266616821289
11.1680464472835 105.916702270508
11.1479885318447 104.041641235352
11.1167536912161 105.859558105469
11.2469670022008 100.585426330566
11.5019599777874 109.780670166016
11.0473838653403 114.492683410645
10.8340619400381 92.3129959106445
11.1275312215967 112.456680297852
11.5920768852963 101.228523254395
11.260204219058 100.21907043457
10.6801456793244 134.774124145508
10.8046823676149 113.428771972656
11.1379579119612 96.5574569702148
11.0450912203426 92.3670196533203
11.4247103839925 108.142868041992
11.4071845045426 114.615028381348
11.1310350748252 110.10627746582
11.5583821371937 109.907348632812
11.5851330956823 133.611175537109
11.19361999891 92.0721969604492
10.9262621363609 96.2888565063477
11.2068369021676 96.2451629638672
11.3780079929583 85.8266067504883
11.253975914772 98.6106338500977
11.0179696167624 47.8687591552734
11.2812683632287 99.9770584106445
11.0836814298062 109.22038269043
11.7831553798778 102.115478515625
11.587360269612 104.89461517334
11.750720729662 88.0469589233398
11.5004022068581 107.220756530762
11.7808031832678 86.4471282958984
11.8641669249505 97.9727401733398
11.7003400316017 112.852661132812
11.472023337802 106.596328735352
11.7109472401328 113.412124633789
11.8066956471093 108.09888458252
11.9701552462609 110.054580688477
11.8010869055861 93.9490280151367
11.829392626772 109.629119873047
11.9216075653924 130.509872436523
11.9697692138215 101.770141601562
12.1044808457786 107.356658935547
11.9512361028368 102.476127624512
12.0162087783372 127.759429931641
12.2120474929069 149.529525756836
11.9340577773905 113.605857849121
12.0305603213661 124.911270141602
11.6387953101605 103.630035400391
11.9051290325219 156.142562866211
11.8628024403352 112.113838195801
11.5599096314098 108.624603271484
11.7844213334382 136.205871582031
11.5964660328338 93.934944152832
11.4840578899874 110.091667175293
11.3118061557092 96.0373840332031
11.0518073034543 97.4000625610352
11.3326562509958 99.4890213012695
11.2900654492234 92.2779846191406
10.8920839074734 87.0327835083008
11.238740952791 116.185287475586
10.9279063131083 79.6437759399414
10.9148874630769 88.1882019042969
11.3798573078971 74.6426391601562
11.2510632062746 100.806564331055
11.2464925962498 83.0103530883789
11.1925733034241 63.8767509460449
10.8720416107191 47.4300537109375
10.8713225987107 18.8934764862061
11.1386557945606 26.2693824768066
10.8822319764307 52.292350769043
10.9071013240015 -3.10431981086731
10.5627474732065 22.1390037536621
11.0311586476086 31.7966995239258
10.6206984101073 41.3009223937988
10.9636063972805 46.6412582397461
10.8022114954942 43.3183135986328
10.9270200025569 44.7573547363281
10.9348599334554 31.2702865600586
10.7293078106691 44.9049491882324
10.6294385514971 34.6461944580078
10.6441435175245 49.7891616821289
10.8762368845246 56.4504089355469
11.0492817804267 36.638729095459
11.028643722597 49.6037406921387
10.6576788070341 60.6568412780762
10.7954532620607 39.7658462524414
10.5743264006428 33.9236068725586
10.5750347720496 -11.9028444290161
10.7521122092269 35.3929443359375
10.4969285551526 39.2660522460938
10.6184547977284 6.0884428024292
10.8700234811676 55.4780883789062
10.5510280590397 -3.50665092468262
10.6440614389609 39.4390449523926
10.4515262946519 57.77880859375
10.7781682490235 50.0571365356445
10.6473605966409 46.1764984130859
10.4363898630226 43.749683380127
10.645835137458 22.2835178375244
10.2089458212396 15.3193788528442
10.1401844718801 32.3008651733398
10.5718192216554 48.5519523620605
10.9209893980671 48.6681632995605
10.5318078693416 20.3455829620361
10.9674547724715 81.157112121582
10.8286925880848 42.3344116210938
10.6310271480381 34.2966194152832
10.5503244785885 31.36989402771
10.948950687316 73.1324081420898
10.4879251772452 30.5059471130371
10.6888391699144 57.3042144775391
10.7449488199409 32.9927253723145
10.5006266514853 38.8946571350098
10.2865877169522 48.3310623168945
10.5478974326925 46.8515090942383
10.8549091788139 78.4298553466797
11.5041000106997 83.3663024902344
11.227553849994 95.3207321166992
11.0926606483508 70.6818237304688
11.388944810222 76.9196090698242
11.4969280624503 96.0685729980469
11.2423176776778 94.339973449707
11.1231896482637 93.4869995117188
11.838908971376 167.728134155273
12.1793886129534 -175.495407104492
12.637375985839 -132.108901977539
12.8472807961598 -149.218490600586
12.5762308569534 -157.793014526367
12.2668981786319 177.457366943359
13.0486309829205 -178.602401733398
12.6900845786182 -113.70955657959
12.788212990367 -145.688629150391
12.6717191634242 -155.269470214844
12.8770508818599 -155.080932617188
12.7929054313022 -158.633636474609
12.798145259618 -120.772987365723
12.6530081826438 -112.463851928711
12.3487171934567 -129.969223022461
12.050783525858 -132.234741210938
12.43172169131 -152.956604003906
12.5476872069808 -161.471038818359
12.2088294915986 -124.963134765625
12.4150219868937 -101.663597106934
12.6547000439572 -141.673706054688
12.3845562747113 -126.052452087402
12.7495415735949 -114.338706970215
12.9275714892797 -178.720886230469
12.9750285130433 -169.671539306641
12.500556661924 -152.164306640625
12.2644913341727 162.51530456543
12.370418230583 179.550964355469
12.4729323330424 -167.126190185547
12.3758791335522 -157.902648925781
12.6212868408179 172.9443359375
12.5429585845855 -175.004287719727
12.4602672308366 -170.741470336914
12.5829714029301 179.8349609375
12.2585355840924 171.251586914062
11.9884481755529 135.797561645508
11.8922755983321 144.744400024414
12.2498294998359 162.032150268555
12.0524343908004 146.286605834961
12.1117981367975 160.38916015625
12.0112925360723 143.862976074219
11.5765360939704 138.646194458008
11.779314664569 144.498565673828
11.9270183776658 156.599945068359
12.0972548233175 144.154937744141
11.5636595651354 143.841262817383
11.5528167496413 116.755004882812
11.3934595193429 131.211364746094
11.2382256207317 111.771369934082
10.9560851998128 115.328056335449
11.1556921990858 140.0419921875
11.4137444230435 133.385696411133
11.6187042856934 124.762916564941
11.6032450497908 130.969161987305
11.4684834726542 113.062957763672
11.9840919025071 144.403671264648
11.7387409510581 144.655563354492
11.6584354168149 145.82763671875
11.9854138332468 176.163543701172
11.7776637292906 115.383323669434
11.7901777824435 138.77685546875
11.2611190668714 117.134437561035
11.6538943601762 140.93522644043
11.935122608196 149.647598266602
11.8501336288871 134.93440246582
12.1565104327203 155.249359130859
11.8736495536311 124.294967651367
11.6627548767648 123.723152160645
11.7420519920838 136.445983886719
11.7823265883041 143.744613647461
11.6669539503972 131.615859985352
12.4238639067639 -167.617050170898
12.102686622743 149.564407348633
12.0056230366424 132.400375366211
12.1515402715512 125.74919128418
11.8447483562366 146.585739135742
12.0455372049445 146.455413818359
12.1219227465393 165.549392700195
12.3046935159897 -178.635101318359
12.3955865081906 154.486526489258
12.0385195379612 171.075149536133
12.2002893996522 167.667282104492
12.1962067559625 104.680976867676
12.3461205202966 145.158294677734
12.3065605096422 157.151504516602
12.1768922614468 163.695526123047
12.0793079130746 152.982604980469
12.2976987798407 155.670455932617
12.2198768570711 138.790985107422
12.1074870275604 149.540252685547
12.093647881762 98.3044281005859
11.5558907997727 110.264823913574
11.9417757729822 140.708297729492
12.3408313445519 136.440399169922
12.0559772771728 174.705047607422
11.9079874854148 135.688751220703
12.2085351976235 145.362731933594
12.0581942219928 168.363861083984
12.0947862139442 165.943023681641
11.9317350062151 154.811981201172
11.2567670418579 116.642211914062
12.0043034374205 145.315811157227
11.8367863772747 106.994010925293
11.8234567344535 118.191940307617
12.0461639025031 131.455017089844
12.1158305140216 147.980285644531
11.8315648268946 -157.265853881836
11.9268761220205 131.219787597656
11.9981907984239 133.219329833984
12.2113284168605 131.728103637695
12.0854468415473 177.055419921875
12.0608326652833 169.801559448242
12.4192809912442 173.29248046875
12.125354442971 -165.333770751953
12.4048619903962 -164.284423828125
12.0022340106148 -179.387252807617
12.0737950968255 118.411140441895
12.022126426222 121.365333557129
12.0511148420569 150.109848022461
12.0202474664385 136.468063354492
11.9099548172873 129.43180847168
11.8210566172829 134.572769165039
12.0077170724536 156.193664550781
11.8923385228738 136.53092956543
11.8175643046506 109.658004760742
12.0901202582533 135.995223999023
12.4302776122319 -176.839279174805
11.8651314640457 125.405265808105
12.4881491454722 162.883682250977
12.3803810314184 154.99919128418
12.4215787180842 151.741516113281
11.9431853727109 164.030181884766
11.7362717863704 127.609504699707
12.0900362907347 135.415725708008
11.3408854464866 102.449966430664
11.2972120409841 90.154670715332
11.7952581258187 102.905662536621
11.8332908854147 127.205993652344
11.2258253936656 103.838333129883
11.3500582675479 110.449493408203
11.5814438642061 96.0358581542969
11.4191937902663 105.413520812988
11.5234494072082 96.3396301269531
11.3356713143275 110.138809204102
11.8214370829445 113.683288574219
11.6308836027723 104.149398803711
11.7253721670201 103.954444885254
11.8428942343715 144.554534912109
10.9790601465698 78.5508575439453
11.1990615433407 105.412994384766
11.3492762521113 118.078247070312
11.2547211358104 76.5626068115234
11.6667228167216 123.444343566895
11.6541319680418 155.413101196289
11.4432820114005 122.299331665039
11.5264502178862 98.6273651123047
11.2589803065116 93.336311340332
11.358135273547 120.640960693359
11.3228683358038 107.536315917969
11.4228739488762 126.298713684082
11.6820526743327 143.154632568359
11.6291617762274 145.515670776367
11.8678037520759 139.385559082031
11.8240932253365 157.800994873047
12.3878809916506 157.39453125
12.1824078486333 163.714691162109
12.4329993830076 177.936294555664
12.587421332456 -174.694244384766
12.6752225708871 -174.506164550781
12.1783488246684 166.051620483398
12.0150678169779 140.402206420898
12.2728229771198 164.831069946289
12.2064690809177 152.607498168945
12.3378948325036 155.971282958984
12.8324539790409 -177.819473266602
13.110846284189 -122.221481323242
13.1358734440701 -160.67790222168
13.3144659581431 -112.693885803223
13.0971724793682 -165.172714233398
13.1209769320573 -135.501205444336
12.8489377729999 -127.604988098145
13.1662567504414 -109.727020263672
12.8883050520742 -102.837089538574
12.9192255161225 -123.711273193359
13.1702853218131 -104.827362060547
12.7885466426429 -113.603332519531
13.2722883769125 -113.761947631836
13.085881770093 -147.292663574219
13.1740441447586 -115.590148925781
13.1650981467927 -134.738586425781
13.4857948162139 -92.3587188720703
13.1362074775845 -114.735443115234
13.2888024211565 -132.811447143555
13.2247415664696 -176.622268676758
13.4756126267592 -148.509399414062
12.8300390489714 -170.744735717773
13.0546813265361 -96.6983947753906
13.182421017338 -134.515808105469
13.1051923900069 -139.12126159668
13.1122027493554 -168.114456176758
13.056739353715 -141.34260559082
13.1979277465961 -116.073204040527
13.0201947233809 -128.217880249023
13.3502711906843 -159.012268066406
13.3915594389482 -150.098510742188
12.9885572019924 -122.739349365234
13.2953061639789 -170.358795166016
13.1624440502859 -156.099533081055
13.1199244321014 -156.755676269531
12.4679831492721 177.455856323242
12.2534131448166 159.860061645508
12.2272389580703 146.025924682617
13.128748292015 -158.607391357422
13.1489622867252 -134.555786132812
12.4665215602789 -109.560493469238
13.1443754049393 -157.080078125
12.7369612648637 -173.500701904297
13.1914703280037 -123.406860351562
12.9590538674395 172.63264465332
12.5527524391884 170.529876708984
12.0227807725442 145.293182373047
11.2173910242547 81.770393371582
11.5572108126928 95.68798828125
11.6331369963084 109.419937133789
12.1832684081958 148.927780151367
12.1879477572944 163.111221313477
12.3392463945484 -179.314498901367
12.4672974587039 -140.780288696289
12.6679302024216 163.272033691406
12.1931244776725 164.089096069336
12.1890746295578 143.86882019043
12.2315177800825 135.440887451172
12.0580677334028 132.27409362793
12.2195081341326 141.643127441406
12.1328547195298 131.716537475586
11.9600821687931 126.50902557373
12.140132588207 118.310844421387
11.8715996645644 102.467269897461
11.4109036198366 110.185623168945
11.8249269298388 100.33081817627
11.2955503224313 117.319580078125
11.8272593585357 113.010215759277
11.74143596137 101.266212463379
11.5302473024296 140.123016357422
11.3979272650449 118.361602783203
12.0799684381029 140.148254394531
11.4538053000917 112.051811218262
11.5820137647177 97.6125259399414
11.4217033628057 99.2886581420898
11.4860384572228 101.278434753418
11.4363784948813 95.1534576416016
11.3584099364649 96.9444732666016
11.5697182792253 90.1363906860352
11.5926301695395 83.9032745361328
11.9108829373141 127.387992858887
12.1829384613245 148.281524658203
11.7077882388344 114.21573638916
11.9046047241251 105.110130310059
11.3856312191417 99.2514419555664
11.4675413725069 109.579833984375
12.0175302652385 125.217903137207
11.6941470002011 106.521751403809
11.977520834483 109.227333068848
11.9123461931729 108.002113342285
11.7740055563476 121.783432006836
11.8906682028169 103.988098144531
11.534895037085 114.193351745605
11.8939912739972 118.987266540527
11.6431107542797 115.482704162598
11.716322782334 101.01114654541
11.9114687949956 139.723831176758
11.78662674522 125.247200012207
11.6746924299169 110.547760009766
11.8879291081089 99.0754547119141
12.0271495696452 142.417541503906
12.101736842617 134.299179077148
12.0284494398423 100.455299377441
12.2706339524084 156.838088989258
12.0293516988019 108.77660369873
11.7701355714305 105.823425292969
12.1234578346572 126.214149475098
12.0215120954994 123.733451843262
11.9948685628178 101.019195556641
11.9888203596244 131.187438964844
11.7226933124693 100.160453796387
12.06030599745 110.024803161621
11.5968298968943 99.6415710449219
11.7025756102139 114.344337463379
11.8066916266018 98.9176254272461
11.6376256164366 97.6398468017578
12.0316904109992 124.903251647949
11.709563532132 117.243492126465
12.3066188290053 129.801162719727
12.1597773833177 130.175338745117
11.7476812597957 110.875846862793
11.6647382010465 119.023803710938
11.8136019692621 97.4050064086914
12.1457848403105 141.959075927734
12.0454100039808 113.420265197754
11.7917138610082 136.67204284668
12.1276498171811 144.810775756836
12.41906235212 155.106185913086
12.3462917595661 164.313812255859
11.955985691317 132.521514892578
11.9433862155898 129.261993408203
11.937129435964 120.90941619873
12.2355966712131 143.259292602539
11.9248714235238 149.276321411133
12.5309157494744 -155.8369140625
12.7571154727658 164.350830078125
12.791690716703 176.683441162109
12.1114613724944 150.389236450195
13.1241386370057 155.780151367188
12.6525255223933 173.255996704102
12.1293262921178 144.905075073242
12.3133805593913 157.06494140625
12.0875473704693 172.795104980469
12.1065445152657 157.366912841797
11.7844257922593 153.353973388672
11.8988753166381 164.533798217773
11.5426185719543 135.069122314453
11.7986983948885 136.129638671875
11.877217306835 128.117568969727
12.0319479289079 154.224624633789
12.2678722574897 160.907165527344
12.0952411767415 166.442535400391
11.6505163290385 111.16202545166
12.0657529651519 135.439559936523
11.9660057208064 150.022888183594
11.2584532336552 125.207618713379
11.4240700123764 112.736831665039
11.4870344031328 132.026016235352
11.6438008466566 107.963966369629
11.6090229502089 131.480651855469
11.4722570833266 123.714279174805
12.174620870149 160.617584228516
11.8515164686714 135.69367980957
12.0187938880829 144.864624023438
12.0124290060224 125.268295288086
11.7209906459144 115.001983642578
11.9776941549341 144.862838745117
12.2660548458796 170.351135253906
11.9958627378991 165.998458862305
11.8558627828832 148.199829101562
11.9869940035887 154.136596679688
12.5820926361359 163.528533935547
12.1348938740483 142.541809082031
12.4055408725952 164.459411621094
12.5122250702347 159.846771240234
12.6831335809366 177.249221801758
13.1740817168951 -152.125045776367
12.8605361112806 -158.605484008789
12.1224416333118 153.117218017578
12.3663991039335 144.107635498047
12.8747308549373 -157.245361328125
12.7974330979505 -168.834884643555
12.9031560903356 -131.135040283203
12.8323569639187 -153.584442138672
13.0088607983371 -150.000137329102
12.9160272372392 -162.626159667969
12.799975796276 -109.710502624512
12.9984023884594 -142.859512329102
12.9477821961989 -124.009544372559
13.3180932942599 -165.040588378906
13.0920937106593 -159.212539672852
12.5599438021765 -146.220962524414
13.2435557166229 -132.175933837891
13.2069994144095 -106.958145141602
13.3582314035491 -99.9450149536133
12.6140000431173 -130.187042236328
13.1284083197778 -90.8426132202148
12.5792270598902 -111.306442260742
12.7533012116901 -139.392303466797
12.9787524593521 -131.372436523438
13.0576138763945 -100.132041931152
13.062433626982 -151.87467956543
12.9355315560056 -96.2048568725586
13.364992843924 -92.1684951782227
13.2339647016838 -74.2318572998047
13.137292371942 -129.174209594727
13.121467599115 -99.2731399536133
13.1107863723163 -62.7085609436035
13.0978716516538 -122.657196044922
12.7077190319036 -156.054794311523
12.6194279586074 -115.567771911621
12.3326592545418 -108.18431854248
12.803107459546 -109.965187072754
12.4208167341528 -144.453079223633
11.9648085663258 -166.756927490234
12.0982622607711 -167.770217895508
12.3345634552489 -132.584396362305
12.2338334381098 -143.778945922852
12.5382589396386 -135.736785888672
12.1593221163363 -111.169128417969
12.5707667781988 -136.73713684082
12.7492284700958 -106.390037536621
12.7968427959019 -103.661117553711
12.8390957261366 -97.9310302734375
12.5044091221464 -83.5470581054688
12.6072089625411 -87.7409210205078
12.6120347408528 -127.47004699707
12.9583017410228 -110.385810852051
12.8553370681681 -91.5556945800781
12.9438106281598 -126.181678771973
12.4178514096348 -139.740142822266
12.2331137585511 -166.525024414062
12.0915492275326 176.154190063477
12.4870253414814 -160.625442504883
12.3681669245804 -125.019454956055
12.5744861608252 -111.471168518066
12.4703088380631 -115.542442321777
12.1767659526904 -118.142570495605
12.3819664364592 -94.5834655761719
12.3008464208267 -111.027206420898
12.0393707508167 -96.0846405029297
11.9562071645804 -106.137023925781
12.1968997075061 -110.213958740234
12.127469862345 -136.729019165039
12.1931939858109 -141.650543212891
12.1249960522036 -144.845840454102
11.920102630244 -113.004989624023
12.2432217311152 -145.213623046875
12.0160422307953 -124.043601989746
12.3340876082657 -149.192535400391
12.2339592553083 -166.052291870117
12.3124106450821 -174.091781616211
12.4237427526877 -173.557022094727
12.24311411998 178.374404907227
12.2485280738059 175.761383056641
12.4156106489564 175.942825317383
12.2280682956712 -169.697372436523
12.3935322026223 -145.427032470703
12.481025312985 -133.959518432617
12.3494073915724 -117.082504272461
12.1961343513923 -105.553413391113
12.051094561932 -107.432640075684
12.1191273486558 -134.551528930664
12.491515938831 -136.835952758789
11.8626583851822 -120.863739013672
11.887392954018 -113.127426147461
12.0511962064819 -147.521850585938
12.2479286163815 -144.151458740234
12.1221134863165 -163.84065246582
12.6611926654293 -141.093978881836
12.4478534225308 -124.080001831055
12.0565152452892 169.60221862793
12.467450874226 -139.243698120117
12.7075994707662 -144.391174316406
12.9952816868914 -134.467742919922
12.6707334609241 172.604064941406
12.8303013923409 -168.869552612305
12.493829515646 -162.969848632812
13.1647019834913 -124.984146118164
12.7315476709062 -152.019561767578
13.0778810669457 -133.346664428711
13.3313500324068 -154.845565795898
12.8119549645884 -167.080749511719
13.1014540465918 -137.381362915039
12.9444128768317 -97.4442749023438
13.3562405260242 -138.880981445312
13.1874406840341 -130.894897460938
12.9308691354336 -140.538116455078
12.6160533394664 -173.931976318359
12.5881528142966 -161.063140869141
12.6621152377025 -122.718185424805
12.3217166753393 -168.025955200195
12.793886305648 -161.347625732422
12.1113129819787 -177.402252197266
12.8524488116968 -163.927627563477
12.83111610697 -116.990264892578
12.7823114685027 -124.141586303711
12.5572984023568 -115.793395996094
12.746279140355 -124.467361450195
12.7567051590624 -130.775314331055
12.7895682639633 -109.354423522949
12.7514815431539 -119.214599609375
12.8193336009261 -117.916725158691
12.4188415858121 -133.645980834961
12.6847355563444 -101.212074279785
12.6682488400769 -122.208351135254
12.894706175411 -128.400650024414
13.219105184071 -108.784950256348
12.6755373594427 -143.375503540039
12.8739746290156 -138.128112792969
12.9183665379832 -140.03254699707
12.7680717916851 -98.7182540893555
12.5151800491373 -124.392539978027
12.8086210292595 -113.836875915527
12.7280251357511 -123.325088500977
12.8813762636714 -116.25853729248
13.0381180567272 -105.913803100586
12.5818032297592 -154.581024169922
12.7308554335222 -124.820152282715
12.7160793178148 -138.154586791992
12.7549224008742 -129.021209716797
12.952958278526 -113.970390319824
13.0082240422026 -149.778472900391
13.1185690535118 -143.124389648438
12.9449026296758 -151.398056030273
12.7429444867975 -161.226150512695
13.0448890352821 -137.171371459961
12.779081325021 -142.160049438477
12.7946713506234 -129.467971801758
12.7931986644089 -144.680480957031
12.6381083120508 -160.23046875
12.8875180082808 -124.12442779541
12.8759048411044 -114.956123352051
12.6360316319518 -136.100784301758
13.2114551565975 -130.342178344727
12.6270265269654 -134.373840332031
12.5806558190763 -130.096878051758
12.6339722112384 -159.186828613281
12.6008103896654 -155.129989624023
12.5865855161404 -117.169723510742
12.8574209052061 -144.36198425293
12.7913084892996 -140.085800170898
12.5871767716875 -130.598297119141
12.6164250746454 -151.018173217773
12.854139365277 -154.729125976562
12.981758043769 -142.382034301758
12.4470457483426 -164.199005126953
12.6083067735536 -158.690155029297
12.5901175035611 -104.003234863281
12.9866218564318 -121.689140319824
12.8956154575301 -112.628005981445
12.9602362251478 -101.514282226562
12.8845851375119 -141.912460327148
12.7588341630151 -166.518493652344
12.8975808425138 -139.237014770508
12.9930510032418 -167.502243041992
12.8136009281345 -116.312973022461
12.6542207333113 -137.100799560547
12.9133709965831 -139.665252685547
12.9786305991215 -138.017547607422
13.1904847745919 -130.015502929688
13.2461094997434 -135.847198486328
13.0064468779501 -144.961669921875
13.1898381273832 -160.976425170898
13.0202166293519 -158.301712036133
12.9714194855107 -131.244186401367
12.8996393191514 -138.057586669922
13.0789498095937 -134.631042480469
12.8946722995721 -134.940444946289
12.8978830696998 -133.783065795898
12.7329458952264 -146.977294921875
12.9665828433001 -126.340744018555
12.7231599508759 -141.154479980469
12.8967268275358 -153.918960571289
13.2231262313622 -147.064193725586
12.912841444897 -128.584930419922
12.8972589966288 -134.218215942383
12.7865850424111 -140.999160766602
13.0011716776214 -144.303726196289
13.1554020098507 -147.959884643555
13.1565869947917 -120.915809631348
13.0626744299857 -114.176475524902
12.8770882056243 -124.61434173584
12.6288387518075 -107.297729492188
12.8900083468703 -116.590560913086
13.1160133157689 -138.670776367188
13.0988877993474 -132.571166992188
12.9086001621301 -135.373825073242
13.0017233906008 -136.106628417969
12.5693050366069 -131.963623046875
12.4698453713719 -134.745040893555
12.7150337767804 -104.689590454102
12.5981687328229 -118.21329498291
12.8540323404635 -111.309593200684
12.5596610593292 -129.118423461914
12.6162865411224 -114.819480895996
12.9889526018981 -112.719200134277
13.126860436505 -139.202926635742
13.0350482947842 -118.611549377441
13.0430606033725 -145.113189697266
12.9674560670448 -137.769805908203
13.0548393750358 -120.760612487793
12.8449470396726 -139.098556518555
12.7900716974604 -136.582626342773
13.0777979472327 -127.621116638184
12.8924735730279 -140.945602416992
12.896426716351 -124.701637268066
12.5232037897666 -113.195854187012
12.957392869524 -117.963279724121
13.0082485705677 -142.376266479492
12.8547212380946 -138.827621459961
12.6721751819344 -150.270095825195
12.5792147303547 -141.666366577148
12.4382262856499 -144.464996337891
12.7294385785559 -166.77897644043
12.6731750362759 -142.014953613281
12.4077056695542 -150.632583618164
12.3998707462332 -150.63703918457
12.5464122748974 -142.431457519531
12.5654586782398 -160.047271728516
12.2929316450671 -148.962188720703
12.4175285756062 -138.782348632812
12.7970846879951 -131.636367797852
12.8782632467254 -163.070281982422
13.0315495405986 -141.98796081543
12.7754604440343 -127.347801208496
12.797025160938 -143.344909667969
12.6301601996507 -144.346298217773
12.9290173489033 -147.960083007812
12.6383426087321 -142.704132080078
12.6518324221418 -144.501556396484
12.7174309557175 -154.037368774414
12.6593221096089 176.333969116211
12.6957904211456 -143.979049682617
12.9157531902307 -123.337715148926
12.6693311384681 -117.43920135498
12.8468984854867 -98.904182434082
13.08981037625 -145.151138305664
13.1643202082692 -146.668151855469
13.1467552397307 -112.999389648438
12.7501328758038 -105.669876098633
12.868636419713 -91.4798355102539
13.1377017359929 -123.194549560547
12.944342747932 -118.929756164551
12.7453319050356 -112.293418884277
12.745378687873 -156.713195800781
12.8279786348712 -156.833297729492
13.0503405162454 -153.100341796875
13.1588054277255 -144.059478759766
12.7330447270315 -127.754211425781
13.0001394964701 -141.624725341797
12.4914728003222 -139.300506591797
12.4860304866528 -132.542449951172
13.028102875452 -127.393699645996
12.4587122436681 -136.856628417969
13.0154541804076 175.450393676758
12.7878911413293 -142.187469482422
12.8903340547051 -137.12239074707
12.8303038302131 -151.190856933594
12.8421819148949 -123.481513977051
12.8760573499389 -120.581336975098
13.0950712047165 -127.190322875977
12.9720384701532 -106.817100524902
12.8541539982828 -170.139495849609
12.766651106915 -170.167007446289
12.681248941435 -143.786117553711
13.0113555361082 -141.507095336914
12.7103624161433 174.724624633789
13.0358211956096 -154.978500366211
13.2109030700876 -135.323516845703
12.7237865002861 175.174362182617
12.5296585545078 -169.808334350586
12.2974453111213 151.050521850586
13.2176242766532 -128.939010620117
12.7943315472352 -151.484420776367
13.1383644327623 -110.42911529541
12.889652382002 -121.984992980957
12.3466377691141 -143.522750854492
12.5583854118487 -121.978713989258
12.6635084588463 -108.692939758301
12.7061000836349 -126.039535522461
12.3847063919478 -126.887130737305
12.2833438641205 -115.184471130371
12.4394937960705 -124.618072509766
12.2436629301147 -119.677261352539
12.4351020153237 -121.114990234375
12.5575899027878 -113.492370605469
12.4536847255543 -101.634620666504
11.9524001008955 -174.0107421875
12.5010928685426 -174.813751220703
12.3231003303414 -155.004730224609
12.3192416894925 -145.636169433594
12.5119708144025 -165.546340942383
12.5321720212802 -152.34294128418
12.4267106625272 -143.430511474609
12.3363249854253 -163.69856262207
12.2096710525718 -139.454040527344
12.3671870030907 -142.221298217773
12.4859199965779 -151.834167480469
12.3473944568608 -147.860565185547
12.3140765176448 159.934341430664
12.500979542103 -131.637878417969
12.836215191688 -149.162033081055
12.6329347944174 -134.5712890625
12.7482647968939 -130.338653564453
12.5768349481781 -136.966339111328
12.7216134529797 -129.530044555664
12.8232070848345 -122.18936920166
12.8988597674606 -143.444915771484
12.9529837391599 -151.52815246582
12.6508419353176 -145.767837524414
12.5950535080013 -133.918670654297
12.8088468536507 -151.612503051758
12.9508775470586 -147.323440551758
12.7925598400309 -173.072784423828
12.8536399690242 -168.873413085938
12.8048347779904 -141.060348510742
12.8247191828378 -128.513198852539
13.1176537931576 -149.717544555664
12.862112846075 -152.124954223633
12.5706108545994 169.3984375
12.7386624434234 -154.708526611328
12.768361520777 -146.486282348633
12.7993004783863 -151.679946899414
12.828478556966 -168.125076293945
12.4841419273704 -158.720169067383
12.4565581853653 -149.806686401367
12.3203219961101 -147.826965332031
12.5181002090775 -159.367172241211
12.3446474567892 -146.07048034668
12.1028902877635 -166.652084350586
12.3323830536254 -90.8125457763672
12.350557829998 -109.081367492676
12.4952045424699 -127.580368041992
12.5364456513851 -91.5302352905273
12.5729319924882 -110.146339416504
12.5087395803288 -124.669364929199
12.4846967964282 -112.976188659668
12.7046822641919 -101.604934692383
12.4031530563027 -107.544830322266
12.6991715658234 -113.07723236084
12.4315523709573 -112.167755126953
12.8001014409995 -124.035140991211
12.3886515352641 -108.253616333008
12.4339241214521 -106.007049560547
12.5291726305919 -131.753936767578
12.7106295186715 -117.170364379883
12.9415200751966 -112.322845458984
12.7022155834557 -113.578575134277
12.8096230886773 -106.34114074707
12.5323356849892 -116.907974243164
12.5822803468418 -128.731521606445
12.614801861426 -123.089637756348
12.4813897431428 -120.318084716797
12.6046563939373 -124.23218536377
12.6462671455695 -116.395462036133
12.879424348235 -155.436614990234
12.2932277893324 -140.233383178711
12.5785696240109 -147.783416748047
12.5113849042486 -127.116981506348
12.7311396873408 -132.779495239258
12.796061358557 -119.049690246582
12.8520549998506 -133.369277954102
12.9804978872774 -128.90869140625
13.0777722738862 -128.932891845703
12.9242646472757 -128.469024658203
12.7285721723081 -101.100982666016
12.8883895463918 -137.109161376953
12.9888745695753 -136.693298339844
12.900235970132 -128.474014282227
12.8200425344205 -114.274559020996
12.7886472161123 -122.711875915527
12.4484401442713 -129.886154174805
12.3881337667258 -126.008567810059
12.5121473222994 -149.080978393555
12.6405595268716 -128.104629516602
12.7912648849132 -121.380867004395
12.6735520975532 -161.8544921875
12.6119019334769 -130.418197631836
12.8445907958423 -102.225082397461
12.7427387307433 -140.845123291016
12.76031194336 -143.931579589844
12.552761642704 -123.404304504395
12.8208795304512 -126.847282409668
12.740114429714 -130.783325195312
12.6928869277781 -157.29638671875
12.7313689533563 -82.6063613891602
12.554923491991 -140.484786987305
12.7217486695432 -105.456214904785
12.9197449036751 -89.4262619018555
12.4844739652237 -104.310684204102
12.8941571676819 -114.736839294434
12.6799597405549 -122.93692779541
12.5762713179891 -127.862182617188
12.7862832933625 -133.370849609375
12.8730986829579 -119.899940490723
12.9212224416484 -109.147590637207
12.9483022987596 -131.854232788086
12.5752676604393 -108.363395690918
12.6573065064572 -118.20597076416
12.8711206300088 -133.024002075195
12.7700254468854 -117.286834716797
12.7602060617502 -129.375885009766
12.5916395983365 -150.327865600586
12.6340645004975 -117.003021240234
12.6208430152537 -110.451545715332
12.8935854057519 -113.360473632812
12.7844719661562 -121.797752380371
13.0163994702071 -108.826843261719
12.8074785206449 -126.686225891113
12.7551274015776 -118.624336242676
12.8881835946292 -125.111953735352
12.90929675633 -139.177291870117
12.4652019690125 -134.987396240234
12.5463627509583 -157.810317993164
12.9557657615564 -133.453643798828
12.8653761478462 -143.324493408203
12.5433356866735 -122.532897949219
12.7697244818504 -112.320426940918
12.9403924329375 -135.030899047852
12.7933726734569 -129.435516357422
13.07618301526 -129.546813964844
13.1658079820865 -128.355407714844
12.6845231806214 -126.654006958008
12.615502741993 -137.755035400391
12.7328662197752 -138.201629638672
13.0332588986573 -126.737808227539
12.7199729456959 -126.665313720703
12.9508297077881 -124.002510070801
13.0784509042381 -122.731475830078
12.8717088794082 -123.31226348877
12.7956498378295 -114.447357177734
12.8786683443836 -131.582290649414
12.6683719747968 -120.529357910156
12.9368039511956 -116.47102355957
12.7310289527645 -123.653335571289
12.5153988621691 -125.866035461426
12.4646446552825 -110.775192260742
12.6211566459845 -132.900299072266
12.4985686124836 -125.055885314941
12.7385724860535 -132.083923339844
12.7114316736383 -125.038497924805
12.5578078572632 -107.476058959961
12.6621927629218 -101.935028076172
13.1252165522729 -100.07893371582
12.9322697842723 -115.338836669922
12.814816488455 -111.754066467285
12.679765934322 -108.484596252441
12.922828639676 -128.583770751953
13.0005598738886 -107.932998657227
13.1303842703219 -111.431526184082
12.8419897013249 -93.6762008666992
13.0242396351355 -107.166030883789
12.9597693159407 -104.518440246582
12.9516624712992 -102.843055725098
12.6382653533365 -89.1865081787109
12.9686469754831 -116.213165283203
12.680279347688 -93.0013732910156
13.0133257584088 -117.678833007812
13.271766777473 -98.2925415039062
12.9228976185943 -114.448738098145
12.6421823258709 -141.264236450195
13.0802102406942 -106.101722717285
13.1274705429274 -127.142692565918
13.1947829477469 -111.096366882324
13.1054835681525 -140.981246948242
13.3581043697107 -135.351333618164
13.1117240618262 -128.708572387695
12.9735129998422 -108.855346679688
12.7910101922916 -117.989822387695
12.9126187769914 -105.904716491699
12.5077259629924 -138.627807617188
12.8864662760849 -124.490333557129
12.8303074228466 -133.203643798828
12.7099832901852 -87.6272811889648
13.1242790427299 -98.0457000732422
13.0997907759779 -91.2627029418945
12.7474140445073 -126.571479797363
12.9321850990287 -106.621437072754
12.7229136445929 -111.818984985352
12.7107176361024 -108.67073059082
12.6302410158379 -136.966857910156
12.646721710616 -130.943344116211
12.589243156405 -130.228973388672
12.7268148479913 -150.177658081055
12.6372994529534 -128.562286376953
12.7716754028211 -103.081161499023
12.867997194193 -110.42845916748
12.7650632734015 -133.164764404297
12.621918428344 -145.453048706055
12.5014739965813 -124.138305664062
12.6423420701865 -112.824035644531
12.5141267494267 -119.559539794922
12.7912468621958 -119.206939697266
12.6125071899798 -117.992774963379
13.0071606270851 -101.412788391113
12.8232280235345 -123.41529083252
13.0537802283678 -98.5303268432617
12.9855393267193 -105.0068359375
12.6472805376159 -86.6988296508789
12.5486519757407 -103.560394287109
13.0496556781361 -128.023376464844
12.9732920596546 -118.488960266113
13.1093974773876 -114.189437866211
12.8857919712174 -124.230010986328
12.8334229321153 -111.086952209473
13.2795942067181 -139.906768798828
13.2241969398658 -119.013809204102
12.893811538006 -135.621551513672
13.1682190253065 -117.738403320312
12.9547692727326 -116.241004943848
12.8666272563137 -126.878730773926
12.9891353854571 -129.781173706055
13.3054807673471 -145.102111816406
13.1624254893042 -139.151718139648
13.1209973264782 -115.694152832031
13.2388702485168 -139.858978271484
13.1863502141104 -120.567070007324
13.05547291278 -136.432769775391
13.0452701024625 -145.136428833008
13.1130838921015 -135.677536010742
12.9604580128151 -160.753234863281
13.0240112236109 -129.049606323242
13.1772422312191 -113.282051086426
12.8034017633124 -115.923828125
12.8511723998424 -128.215286254883
13.0088814903414 -111.528289794922
12.9147301493067 -119.177459716797
12.912719252247 -146.685775756836
12.8080118073277 -102.933113098145
12.8491663058808 -127.565986633301
12.832786880312 -131.972412109375
12.6811030443423 -131.439956665039
12.6589258571011 -148.616500854492
12.724168015668 -144.744140625
12.9238795004489 -130.539733886719
13.008599486659 -92.3980102539062
12.9191524527598 -121.276306152344
12.9520679679905 -106.941032409668
12.7888292685915 -123.242637634277
12.521918536155 -112.277908325195
12.4337158191112 -138.290008544922
12.912596782985 -130.812225341797
13.1191519382313 -129.792678833008
13.1790598398869 -109.680526733398
13.084443790196 -103.166023254395
12.8484990320332 -99.8969650268555
13.1315634893358 -103.191734313965
13.4128976874806 -104.585144042969
13.2182287950027 -106.742523193359
13.3103493611722 -141.22998046875
13.0071769012597 -116.40274810791
13.1823290609239 -116.007507324219
12.997040724769 -101.320243835449
12.9291005807852 -108.943969726562
12.8823892670892 -102.37873840332
13.08113420142 -104.538688659668
12.8736799962741 -114.936058044434
12.9994095445691 -146.475326538086
12.8876883570578 -172.918319702148
13.0519599033402 -156.644424438477
13.1000482353395 -130.755950927734
12.6631743829641 -124.081314086914
12.7663672321492 -153.578094482422
12.4115682213614 -145.924758911133
12.7442176611556 -134.862426757812
12.6493003838347 -150.109176635742
12.779233447702 -130.02067565918
12.8765000915577 -157.564392089844
12.8737832776997 -142.463348388672
12.7374674246346 -113.29874420166
12.7978989098983 -121.167091369629
12.5563565681698 -117.660934448242
12.7205661333832 -132.603530883789
12.3679577813282 -114.865859985352
12.4293941109701 -114.993705749512
12.5292467173302 -120.404434204102
12.6841491075046 -144.061752319336
13.0404337093798 -138.466079711914
12.8684251125779 -138.993286132812
12.9600477250967 -141.441146850586
13.1611670044095 -134.564849853516
12.6590692000141 -124.901092529297
13.0923182865626 -118.902969360352
13.017529543395 -115.750793457031
13.1928518139584 -124.617156982422
13.2505218600208 -129.434234619141
12.817459054054 -100.177024841309
13.1124946062705 -111.008262634277
13.3518563387077 -118.874214172363
12.9042423366757 -124.922485351562
13.0717807935872 -104.589164733887
12.8625451912344 -115.172355651855
12.794157989545 -120.449333190918
12.874300074307 -99.9024429321289
13.0758122081712 -93.5594253540039
13.1697519167391 -114.139533996582
13.0637282725472 -102.373916625977
13.1974675158222 -112.864433288574
13.0598842317856 -125.146827697754
13.075909833339 -127.29426574707
13.0458334247341 -112.710220336914
13.0742662689095 -97.6872024536133
13.0225511666901 -112.784385681152
12.8679643967719 -106.784996032715
12.9614212655868 -116.145111083984
12.7869337238072 -109.065238952637
12.7097767552815 -110.822746276855
12.7955997204626 -121.05297088623
12.8355553490861 -118.775527954102
13.0032178222838 -90.9253921508789
13.0059885361456 -95.7919616699219
12.9372758265154 -123.501647949219
12.7974746936389 -122.789260864258
13.0422177666899 -104.623466491699
13.2089827002118 -126.334953308105
13.0221845722042 -128.756500244141
13.0359304772035 -111.43091583252
12.8589450746868 -114.571937561035
12.6695437334806 -101.657661437988
13.1373947446951 -112.488739013672
13.253367103229 -140.413436889648
13.1261038093764 -118.355583190918
13.0660202063926 -108.360198974609
12.8868390666742 -127.854270935059
12.7657729338613 -111.67015838623
12.614743094345 -116.339706420898
12.713596799822 -137.792785644531
12.6217474900534 -132.011672973633
13.2711762289236 -121.464302062988
12.8091320724757 -119.809356689453
12.7853807364838 -116.204795837402
12.9359971301274 -128.254028320312
12.6695048738948 -123.684425354004
12.651351283159 -133.935272216797
12.9306368431705 -117.032516479492
12.6076458302763 -115.670478820801
12.9574352876571 -127.512763977051
12.6150942988813 -107.359268188477
12.8148378356435 -123.611396789551
12.9942607700884 -132.301147460938
12.9258615935631 -132.147094726562
12.802320301056 -128.701293945312
12.6764694254712 -131.444732666016
12.8917829316295 -120.164077758789
12.7430696353689 -123.94849395752
12.6929577021634 -129.730377197266
12.6401916590495 -117.668365478516
12.6071714872918 -117.324211120605
12.3547788756928 -111.984405517578
12.7351939508757 -112.895248413086
12.981104847255 -130.169158935547
12.9153650412233 -128.664627075195
12.7716036135757 -132.469284057617
12.4705496521436 -120.445114135742
12.8295156345023 -123.799171447754
13.0043595745519 -113.081413269043
12.6981451742822 -108.228759765625
12.5181257194506 -100.45532989502
12.5912007560401 -77.6654663085938
12.7632674701172 -93.5746841430664
12.6020753483512 -107.333786010742
12.6326866415189 -116.594139099121
12.9032364233751 -139.366271972656
12.7976500442162 -134.530899047852
12.3775789336845 -170.117736816406
12.5352554783701 -173.769638061523
12.8952536081538 -148.594512939453
12.8465513908313 -118.007949829102
12.8810453394001 -91.5611419677734
12.5787963180271 -96.8158111572266
12.8139246326145 -164.498291015625
12.9046461711297 -176.142242431641
12.4541849395464 -123.963096618652
12.9678295154969 -135.621368408203
12.8677276807992 -127.354194641113
13.0592881299084 -113.91527557373
12.9904024510917 -98.6796951293945
13.0840392159607 -139.33024597168
13.1544011751454 -107.747711181641
13.0868918718571 -103.439582824707
13.2582422925741 -127.967559814453
13.0293883362259 -126.771919250488
13.3730966700231 -149.298065185547
13.0984639911344 -146.992141723633
12.2632061148673 -170.086944580078
12.6942561863675 -158.709915161133
12.7477361055955 -131.326019287109
13.0453627272375 -134.531448364258
12.9638389620612 -143.027130126953
13.0862252567462 -151.997436523438
12.7110910586459 -130.488586425781
12.771909559447 -142.211395263672
12.3645112207205 -136.251846313477
13.2248505686388 -162.496566772461
12.7745119153809 -151.456039428711
12.7042413350238 -151.669769287109
12.6654121738714 -133.71125793457
12.7929796327915 -135.439407348633
12.6983820855118 -134.280654907227
12.660159252485 -122.619110107422
12.822036889633 -111.121360778809
12.8353345065438 -104.305198669434
12.5484063121127 -117.078117370605
12.7599639905004 -139.65592956543
12.6520267793589 -111.993682861328
12.6908699632573 -134.747940063477
12.9544862553145 -124.415733337402
13.0228388717498 -145.402114868164
12.5729730902942 -110.902809143066
12.9344715357814 -148.634658813477
12.6538637211707 -140.067749023438
12.8841421992423 -148.312042236328
12.7332127647805 -137.882049560547
12.5890455352955 -145.247406005859
12.963082038805 -143.838195800781
13.1557238630596 -127.921936035156
12.9348242048552 -130.803863525391
12.9258962535492 -127.696197509766
12.8059867454247 -143.76286315918
12.948216517227 -137.157958984375
13.2982690188684 -129.922439575195
13.3366693048231 -119.478134155273
13.4136844093222 -127.74568939209
13.4348379064792 -121.727142333984
13.1538337510468 -146.568542480469
12.8305299414395 -114.978393554688
12.9141612473254 -113.684127807617
13.0449236350623 -113.901100158691
13.054848863306 -114.974090576172
12.9353714222778 -121.475479125977
12.9930891342828 -115.806747436523
13.1154723097469 -103.421463012695
12.933182254034 -124.553215026855
12.9721016627443 -135.90071105957
12.760759476731 -129.545562744141
12.9211641896119 -152.79736328125
12.9921161117572 -159.448913574219
13.2250224956073 -163.576583862305
12.5075807837931 -169.069442749023
12.9614425247964 -149.136367797852
12.5335015821006 -170.679748535156
12.5252759555974 -146.53727722168
12.4937638145316 -154.675003051758
12.7899482250701 -165.682266235352
12.436672165735 -162.396362304688
12.5534481256366 -172.839782714844
12.7301630147769 -139.322708129883
12.620584268142 -144.085754394531
12.7679522474362 -129.786483764648
12.2290041796298 -150.853164672852
12.6683727144786 -146.044219970703
13.0224592419633 -147.240478515625
12.768945054658 -148.052597045898
12.6743766968676 -134.701873779297
12.584059190845 -134.892715454102
12.7873240988257 -103.274192810059
12.7669057734749 -146.956802368164
12.8895129710351 -142.961380004883
13.2475321066437 -133.769943237305
12.9019374230952 -144.913131713867
13.0488902786525 -139.91618347168
13.1911594486906 -132.571090698242
12.9597476885632 -131.34619140625
12.9124289008413 -133.00373840332
12.975003925151 -142.546005249023
12.8605072735377 -147.523040771484
12.979541371943 -143.153198242188
13.1358473210594 -143.78483581543
12.8325033278254 -148.78564453125
12.969675174141 -146.37873840332
12.9476308753098 -149.167495727539
12.8375982668298 -150.898315429688
12.5984480851325 -145.24201965332
13.0267844770572 -143.307907104492
12.9817601729809 -132.18000793457
13.0651482810441 -129.165802001953
12.9665861009529 -130.674545288086
12.9283782839592 -122.660758972168
13.0906048338703 -118.462760925293
13.1797337918968 -121.461975097656
13.0165829661854 -110.568214416504
13.3399912555858 -132.504364013672
13.1472613202504 -117.161727905273
12.9172883384625 -126.864906311035
13.014366127022 -126.052207946777
12.8212169427504 -128.583892822266
13.1103682449978 -156.19026184082
13.0397787147128 -129.554107666016
13.0503037692989 -140.603622436523
12.7548038321847 -142.893463134766
12.962253247314 -133.935089111328
12.8323881893466 -141.026000976562
12.818011403764 -129.886322021484
12.9131908886089 -139.336883544922
12.6396895375634 -127.860282897949
12.9354969278397 -134.05126953125
12.6702024254601 -150.717742919922
12.8987183257528 -138.276397705078
12.789619220013 -127.537200927734
13.0914129291271 -128.168731689453
12.9790445899902 -151.532775878906
13.1020287155994 -147.977951049805
12.9761387938136 -145.768203735352
12.8314475452016 -131.364669799805
12.9606276097264 -130.011383056641
12.45060274339 -132.949615478516
13.0050816025246 -125.311431884766
12.9190422828718 -135.879165649414
13.0089022083397 -153.400177001953
12.727486180381 -143.670913696289
12.7160728110755 -140.261245727539
12.9005187059326 -134.073196411133
12.8473090046857 -131.174545288086
12.7323575932686 -154.776458740234
12.8833017466019 -151.127365112305
13.0801897756711 -142.950286865234
13.0780748384435 -154.833862304688
13.0122127123876 -166.028839111328
12.8255395467555 -132.272811889648
12.9304960362256 -135.431900024414
13.0005183757032 -136.234024047852
12.9471053132033 -133.251922607422
12.8103794431116 -149.769668579102
12.9078584486243 -132.429946899414
12.6320331509421 -155.050476074219
12.5832390830878 -135.873519897461
12.6335508859638 -161.915908813477
12.1448712674217 -111.496604919434
12.7063539663363 -140.777160644531
12.9778516655078 -161.258453369141
12.6918531207938 -148.573333740234
12.4538447260726 -127.056655883789
13.1029811203619 -153.158477783203
12.8118704369503 -162.915420532227
13.1427951872131 -133.505157470703
12.7072556100486 -130.940155029297
12.8923896886406 -135.32341003418
12.8926230580013 -137.027267456055
12.9765340388488 -142.535659790039
13.1405262344294 -143.902328491211
12.9548666519166 -139.380294799805
12.6613295652865 -150.012023925781
13.0249503545169 -155.50569152832
12.8576386453917 -139.253158569336
12.9378191820212 -141.068359375
12.2660201903729 -139.345520019531
12.464923793745 -129.370788574219
12.6651186760949 -158.101348876953
12.9149396077751 -150.878799438477
12.7154165698859 -162.811828613281
12.9157703578279 -153.580123901367
12.9747436904383 -153.233551025391
13.1796802479318 -166.098602294922
12.9575936466825 -148.162338256836
13.2370860689349 -151.860687255859
12.8574332891539 -152.451934814453
13.0432170423168 -140.312896728516
12.8430544068146 -143.068222045898
12.9023181512357 -158.022262573242
12.7065600111703 -161.951889038086
12.9470671597956 -148.365539550781
13.2383219436556 -131.367904663086
12.7641795344234 -127.502426147461
12.6916084094742 -118.185928344727
12.8767505544039 -125.742210388184
12.6058276945446 -123.491516113281
12.8740013175124 -124.460914611816
12.4405029497962 -96.6207809448242
12.8373927179827 -123.836097717285
12.9749566469802 -148.549453735352
12.9398797424817 -103.053535461426
12.9207814181483 -137.445175170898
12.4896614139749 -133.305862426758
12.7675027505405 -131.715789794922
13.4443378126219 -119.160202026367
13.090290353145 -109.418098449707
13.4848416127374 -130.756988525391
12.793778392484 -127.859107971191
13.2380950712629 -118.564735412598
12.946334455791 -122.68717956543
13.3546239075333 -113.995185852051
13.2054103469534 -122.279884338379
12.7849304715972 -132.253173828125
13.0005960461468 -127.200134277344
12.796616339723 -138.969192504883
12.9107707813201 -141.680221557617
13.0164851604918 -138.766006469727
12.9775898898917 -149.292388916016
13.2282139982085 -142.859710693359
13.1897483214517 -147.845779418945
13.1656528361909 -148.612930297852
13.0475592348432 -129.432723999023
13.3410206349817 -152.549133300781
13.1804151957826 -130.772216796875
13.1543671914985 -142.090576171875
13.3485250372046 -123.185157775879
12.9496206978817 -147.202285766602
13.205223896533 -141.024841308594
13.2642277461827 -136.205062866211
13.3978676563822 -135.372009277344
13.1584754292098 -128.027908325195
13.0953542405588 -141.321258544922
13.1011511858127 -107.200508117676
13.4759117803927 -141.605728149414
13.012316153769 -131.702117919922
13.1223295681046 -147.957366943359
13.1259512199574 -142.381530761719
12.7384316844733 -137.386856079102
13.0022143821295 -141.778076171875
13.010154759295 -124.652336120605
12.8104935262584 -117.840705871582
12.833226807929 -117.187713623047
12.9550083821259 -115.568382263184
12.9883813199292 -125.048774719238
12.8144923889301 -149.852645874023
13.062920629949 -145.938659667969
12.9127130536321 -170.552459716797
12.8178768987458 -165.076065063477
12.9420524630885 -158.7138671875
12.9483685145852 -141.553512573242
12.8912919168542 165.193206787109
12.9524672101314 -137.013397216797
12.7192945482453 -152.526382446289
12.5176964513844 -162.935775756836
12.503887939063 -162.047225952148
12.1956550880094 -179.49723815918
12.246236191007 164.82341003418
12.1112448613479 143.030715942383
11.9811383878202 158.636199951172
11.9949431329241 165.351135253906
12.2220959162064 153.481430053711
12.2930712360863 172.26969909668
12.2689658548635 -164.169952392578
12.7232300434714 -146.553756713867
12.5234303834238 -146.543029785156
12.5763508033531 -160.008743286133
12.490062847623 -148.606826782227
12.4246198512044 -147.317489624023
12.766367398217 -150.712448120117
12.6515508541687 -143.525848388672
12.5366830833662 -138.511566162109
12.9798221479791 -157.049514770508
13.0970401185195 -142.672653198242
12.7713488928709 -144.727981567383
12.4355776402973 -156.788681030273
12.5514272748734 -145.025177001953
12.8465890521576 -156.525039672852
12.6448439320307 -134.234115600586
12.8219616075 -140.119857788086
12.8408880793695 -131.641220092773
12.8781778460293 -148.501037597656
13.0909934310577 -154.012329101562
12.4415190636098 -175.472427368164
12.3185170656133 169.568923950195
12.6412839747287 -167.169281005859
12.5728408428589 -167.537246704102
12.4890496276288 179.126846313477
12.3510577820845 -168.526000976562
12.3218434888047 -166.351684570312
12.2532542143763 171.1337890625
12.4855456468803 177.912643432617
12.3014361064228 -156.121353149414
12.6916073821723 -177.871963500977
12.2888108433846 159.730239868164
12.312435782432 174.921997070312
12.6915479342136 -167.068664550781
12.688140900622 174.269439697266
12.6499836036087 178.282379150391
12.8682717574521 173.02099609375
12.9113901202331 -125.066513061523
13.3365831844478 -127.919967651367
13.0975551469778 -111.720359802246
13.2146257740569 -127.882591247559
12.9060291446621 -151.79020690918
12.6829546344547 -141.258148193359
12.6684328630245 -168.304901123047
13.0724494287913 -133.875396728516
12.7981267186341 -129.270141601562
12.9141479094211 -153.013153076172
12.8432863676775 -153.545059204102
12.7327470033199 -133.869476318359
12.9605805024375 -148.945938110352
13.0990954213282 -136.139892578125
13.053335982094 -152.938369750977
12.9981142817973 178.986038208008
13.0215129793415 -142.215545654297
12.8238910844366 -153.581253051758
12.6036882270152 -150.619934082031
12.857197113146 -141.369857788086
12.4646799885449 -162.188613891602
12.8781597549998 -157.059677124023
13.0450137879344 -156.969482421875
13.2265700703488 -147.991241455078
13.0397440630192 -160.189468383789
13.0429446208111 -156.107635498047
13.0561232266721 -148.863357543945
12.9059769093447 -124.834358215332
13.0791950906121 -149.341156005859
13.1552066106407 -154.326538085938
12.8614445843841 170.525497436523
12.9891562304611 170.425262451172
12.8441537341847 -177.151840209961
12.4580438583136 -178.773529052734
12.7734145162211 -163.499740600586
12.8907779950441 -166.084396362305
12.8664213580425 -171.311569213867
12.5433144442905 -161.968704223633
12.8809650754516 -130.523376464844
12.8989035061218 -165.357406616211
12.6731015790611 -178.208557128906
12.6628387519618 -170.878311157227
12.2993296569462 161.412322998047
12.6073153850965 177.500305175781
12.3757194341133 -170.080627441406
12.3624081649954 160.077102661133
12.113748281753 137.482192993164
12.3501210790683 159.412673950195
12.5859678857658 172.084030151367
12.7379547165776 -179.728958129883
12.3315079374153 164.61100769043
12.5944466093002 -174.045318603516
12.6943989992354 -179.666610717773
12.6971567199373 -157.19938659668
12.6754340714106 -129.356674194336
12.3320161814807 -160.186233520508
12.3748343453824 -174.340530395508
12.3429450918314 144.673797607422
12.3508157556792 168.194091796875
12.4342294954848 178.428817749023
12.5661138257141 163.180389404297
12.4060228244756 179.515563964844
12.4359602070605 176.002532958984
12.364415405856 161.143005371094
11.8549696026992 131.044799804688
11.9614671723208 137.144577026367
11.955295782314 128.00439453125
12.1698088894895 140.021881103516
12.1677351427626 152.187576293945
11.8647522839217 113.587898254395
11.5973813363855 128.023956298828
11.8742755087433 123.83967590332
11.5962893119082 144.363494873047
12.1259846058206 138.720886230469
11.7507317847418 122.725166320801
11.7668498221507 109.483016967773
11.4274363077793 83.3561553955078
11.3513154629519 72.5194320678711
11.7870486487494 76.6722183227539
11.7645048953985 87.4806594848633
11.7913867553173 104.045516967773
12.0752324446113 116.183143615723
11.5374084557648 70.9592590332031
11.5308699413386 79.4594268798828
11.9408823443231 132.845733642578
11.8957466770389 110.894554138184
12.1232365242265 135.941787719727
12.1181950024286 128.290725708008
11.6961827857708 80.5187683105469
11.6010620269224 97.2403411865234
11.822087347641 84.5099258422852
11.7840081069443 73.6315994262695
11.8278673652253 90.7852935791016
11.7049508209221 91.758674621582
11.5719188221928 74.9399871826172
11.4959320391286 40.1158218383789
11.9302079103567 128.28840637207
11.3737615861843 108.043670654297
11.536687263771 70.6218109130859
11.3033827787738 109.482765197754
11.4188791464979 106.289176940918
11.2489056674822 106.108901977539
12.0294739581752 144.313217163086
12.1160613493135 152.972640991211
11.8185107612837 146.422332763672
11.7725487411074 162.895095825195
11.5660739770778 143.066452026367
12.1070859965692 134.977294921875
11.9555196462554 177.010604858398
12.1600286815445 161.616806030273
11.8755399040622 138.882247924805
12.0625631407762 152.573120117188
12.1187461160245 167.263870239258
12.1956340624515 -175.225692749023
12.2303140358114 161.206558227539
11.9083975716056 128.299880981445
11.8872727210523 127.795204162598
11.9155566152539 97.5277404785156
11.7153181425881 96.3751449584961
11.9680772445968 137.046264648438
11.9613482368111 157.576675415039
12.3171560998809 165.717498779297
12.4963063173218 160.847793579102
12.2054633596984 -177.342147827148
12.085139111349 177.836029052734
12.4863195887827 176.540924072266
12.1964351763439 167.628189086914
11.8503472661848 146.752990722656
12.2479217666903 148.471084594727
12.2984868999611 161.731506347656
12.7347319308162 -136.771575927734
12.7421657904258 -137.03564453125
12.1261218023844 179.552429199219
12.2846615552272 161.870895385742
12.1762329848132 161.631591796875
12.1288823322047 149.16130065918
12.4522053965094 -174.949890136719
12.5520493552984 178.282516479492
13.0103716418121 -136.276138305664
13.0340151371658 -146.223602294922
12.696192562953 -176.111862182617
12.7929114783703 -150.741119384766
12.702778409367 -163.020767211914
12.6969642059363 -163.369186401367
12.7983566852641 -160.105224609375
13.0482076413201 -164.216125488281
12.7832541654428 -151.781372070312
13.0420130134719 -147.156768798828
12.8649433491378 -152.667541503906
12.8120492647891 -135.40657043457
12.9120277598946 -159.264617919922
12.636290658323 -169.336791992188
12.2742953382725 178.050155639648
12.1398559387421 -178.742828369141
12.6743531308224 175.181304931641
12.7502362223027 -163.845687866211
12.656809389743 -170.06526184082
12.8684955051187 -141.80305480957
[truncated: 8,074,210 more chars]
