# Supplementary material for: Conformational ensemble-dependent lipid recognition and segregation by prenylated intrinsically disordered regions in small GTPases
Source: Commun Biol. 2023 Nov 2;6:1111. doi: 10.1038/s42003-023-05487-6 (PMC10622456; doi:10.1038/s42003-023-05487-6)
Supplement: Supplementary file 8 — Supplementary Data 6 [file 42003_2023_5487_MOESM8_ESM.zip › Fig8/Cdc42b_Rmsd_Dihedral.txt]

"RMSD" "Angle"
5.44439744949341 -95.7662734985352
4.18803453445435 -80.4914703369141
5.06718683242798 -105.691131591797
4.80192995071411 -154.544982910156
4.42221212387085 -69.7660827636719
4.28759717941284 -68.8467330932617
3.44634389877319 65.4731750488281
3.41391444206238 53.5706367492676
3.07418131828308 12.3108100891113
2.54020690917969 39.3579597473145
2.74271035194397 7.25418567657471
2.93794274330139 57.6730461120605
3.3309371471405 -27.5691623687744
4.62773466110229 21.8989963531494
3.43878078460693 -16.096658706665
4.18759822845459 8.35636901855469
3.33186817169189 34.0307655334473
3.77762079238892 38.3532409667969
3.24460744857788 45.9604988098145
3.26317572593689 34.8966407775879
4.21662998199463 29.5076847076416
4.62882375717163 34.4238739013672
4.61330795288086 58.5399131774902
3.24680685997009 24.8898639678955
3.22568273544312 22.0601501464844
2.95503759384155 38.090015411377
2.99436521530151 9.06734943389893
3.32132577896118 -3.95225882530212
3.55976557731628 -4.8336033821106
3.43196511268616 28.1745338439941
3.2623827457428 -10.3269100189209
3.10003256797791 12.4484338760376
3.26751446723938 21.4975852966309
2.81710362434387 -29.5533638000488
2.98560690879822 33.5323371887207
2.42769026756287 -3.06907725334167
2.42034888267517 13.0257434844971
2.86102342605591 23.5283012390137
3.19197940826416 23.1995162963867
3.69096040725708 9.94305515289307
3.62352347373962 -2.88777375221252
2.44200444221497 -32.0443267822266
2.883633852005 17.5596904754639
2.9206075668335 6.67064476013184
2.68566489219666 -51.957878112793
2.95743989944458 15.8358879089355
3.48306035995483 35.0500717163086
3.88655424118042 -107.20703125
3.50419139862061 -33.388126373291
3.73856329917908 -60.6140174865723
4.27188396453857 -93.9186859130859
4.37430095672607 -127.104904174805
3.72309970855713 -142.318481445312
4.75879335403442 -151.003921508789
4.56697845458984 -119.660820007324
4.5235767364502 -169.876266479492
4.56433296203613 -143.192108154297
4.44218349456787 -162.05500793457
5.0170464515686 -109.367111206055
4.19306325912476 -151.635284423828
4.1557559967041 -148.006057739258
4.71955060958862 -118.03099822998
4.80048084259033 -146.636993408203
3.19406747817993 -114.566093444824
4.56657600402832 160.827407836914
4.29603481292725 -146.826461791992
4.29089164733887 -118.367317199707
3.59169244766235 -146.820465087891
4.46569299697876 -171.432495117188
4.74146938323975 -131.613479614258
4.53516912460327 -129.771392822266
3.65407705307007 -149.274063110352
4.68350410461426 -149.32568359375
5.07244539260864 -169.609268188477
5.03324699401855 -162.197570800781
3.414466381073 -123.506156921387
4.11555433273315 -155.465270996094
3.86999821662903 -151.22216796875
4.08897924423218 178.578369140625
4.43274402618408 157.236740112305
4.37909746170044 -100.361968994141
4.34755039215088 -107.638885498047
4.72768497467041 -137.368804931641
4.53952121734619 -132.552169799805
4.69845676422119 -109.714790344238
4.0213475227356 -155.380279541016
3.76453948020935 149.850708007812
4.35998296737671 171.014999389648
4.89562797546387 173.883331298828
4.30412149429321 -165.520355224609
3.16344332695007 -100.85538482666
3.43596720695496 -105.002220153809
3.70833706855774 -110.020927429199
3.59864139556885 -151.968643188477
3.18071103096008 -122.046562194824
3.50861978530884 -128.869705200195
2.9353814125061 -123.075202941895
3.2228569984436 -155.16227722168
3.74941277503967 -167.108169555664
3.49628734588623 -160.494522094727
3.45313692092896 -137.421615600586
4.89419269561768 -164.330062866211
4.81839990615845 -150.009536743164
3.05345773696899 -136.219451904297
3.87442016601562 -163.135848999023
3.86176729202271 124.005409240723
4.40559911727905 -178.968856811523
3.09147095680237 175.145095825195
4.80925607681274 125.885795593262
4.95106887817383 139.821350097656
5.07181167602539 171.923233032227
4.29005432128906 -165.804779052734
4.32426786422729 -116.793090820312
3.91569566726685 -113.998680114746
3.94408178329468 -104.693405151367
4.16798830032349 -98.1736907958984
4.5923171043396 -122.785232543945
3.63712692260742 -90.7923736572266
3.89306950569153 -108.562240600586
2.81194853782654 -97.6835327148438
3.55050539970398 -85.3338088989258
3.80851793289185 116.843864440918
4.55043840408325 24.1595325469971
4.09356117248535 28.8512992858887
3.80589437484741 44.6512832641602
3.24329495429993 26.2058811187744
3.00355172157288 84.6798477172852
3.32398915290833 20.3561840057373
3.52347636222839 4.0834379196167
3.94084906578064 22.9163589477539
3.80578804016113 20.4919719696045
3.61628365516663 21.4873428344727
4.17157697677612 6.94867658615112
3.9004487991333 57.9443855285645
4.05420398712158 -6.75232219696045
3.26632213592529 121.695243835449
3.42537689208984 46.2885208129883
3.85281801223755 23.2587108612061
3.65822672843933 73.2302093505859
4.59178161621094 117.614479064941
4.26483726501465 55.9462356567383
3.92606258392334 81.5285186767578
3.31838393211365 14.1104068756104
3.47278571128845 59.2084312438965
3.10680747032166 48.617805480957
3.69113373756409 154.619415283203
3.70312237739563 -172.329345703125
3.99831032752991 -167.699371337891
4.97580099105835 172.316604614258
4.52920866012573 144.144668579102
4.98069381713867 -128.389846801758
4.51041078567505 154.581359863281
4.19714593887329 136.165878295898
4.55561113357544 -117.083633422852
4.0504322052002 -130.469161987305
4.27349472045898 -166.699264526367
3.37179517745972 -131.631118774414
3.35220623016357 -134.702438354492
3.30422592163086 -169.832885742188
4.36739158630371 -163.353530883789
4.26066923141479 -124.590522766113
4.52997207641602 -148.508514404297
4.76045560836792 -157.189102172852
4.19592714309692 -135.3125
3.96786665916443 -139.535537719727
3.8158872127533 -169.277069091797
4.14498949050903 -147.419982910156
3.74025821685791 -140.145965576172
4.24226665496826 -141.770385742188
4.33063793182373 121.026184082031
3.48105406761169 88.0792846679688
3.38133335113525 64.9756240844727
3.43219828605652 16.894718170166
3.50814700126648 86.3621597290039
3.35333490371704 101.737106323242
2.99254131317139 -173.390823364258
3.62508249282837 -105.358543395996
3.51270270347595 -135.40397644043
3.45145416259766 -101.629318237305
3.83257532119751 -62.2659301757812
3.58439111709595 -106.312934875488
2.98511242866516 -168.676986694336
3.40420317649841 -103.634963989258
2.92522549629211 -111.69181060791
3.15121340751648 -129.022659301758
3.15208125114441 -145.467544555664
3.33536005020142 -116.156829833984
3.63280272483826 -118.09203338623
3.34569931030273 -93.5179977416992
4.06365394592285 -172.08869934082
3.67526006698608 -153.138198852539
3.59229516983032 -152.927871704102
3.79328656196594 -162.395278930664
3.6721305847168 -80.4140930175781
3.43517327308655 -81.7806167602539
3.14416718482971 -110.678153991699
3.34173512458801 -115.628273010254
3.28169560432434 -92.9108734130859
3.56361603736877 -91.6188507080078
3.59302639961243 -78.5546035766602
4.04515027999878 -96.532585144043
4.67721223831177 -133.303359985352
3.61542582511902 -88.6793518066406
2.91464471817017 -56.3468894958496
3.72878336906433 -92.1079025268555
4.09483242034912 -111.17756652832
3.58876919746399 -52.6511650085449
3.36715292930603 -76.6295700073242
3.84498882293701 -112.324012756348
4.8028769493103 -70.4668045043945
4.98748350143433 -115.733459472656
5.16064786911011 -94.0659408569336
4.95701742172241 -123.107360839844
4.75032711029053 -83.4978332519531
5.11344242095947 -80.4020767211914
4.77759695053101 -96.4063339233398
4.63273572921753 -100.301681518555
5.686927318573 -133.283355712891
4.78320598602295 -114.141456604004
4.60028314590454 -102.250839233398
4.97460603713989 -119.98713684082
4.90160512924194 -93.7864608764648
5.11235046386719 -110.586158752441
5.4839882850647 -107.785354614258
4.17941999435425 139.800399780273
5.10449886322021 -103.14485168457
4.85857343673706 -115.428283691406
4.74427175521851 -79.1283950805664
4.55716466903687 -108.823631286621
4.98483037948608 -92.7876052856445
4.6051459312439 -110.20890045166
4.62999534606934 -105.849464416504
5.10605239868164 -156.746673583984
5.09359979629517 -132.5673828125
3.8239529132843 -71.0264663696289
4.09897613525391 -108.407455444336
4.65163421630859 -85.2168731689453
4.66092920303345 -111.917030334473
4.85938835144043 -64.8290405273438
4.63160705566406 -74.9371109008789
4.47312927246094 -55.4029350280762
4.69311428070068 -94.0245361328125
4.56424522399902 -98.3102722167969
5.29782867431641 -107.349479675293
4.84154558181763 -114.136894226074
4.66930389404297 -89.7341232299805
4.82856798171997 -131.685455322266
5.24871587753296 -96.1311569213867
4.44581317901611 -98.7897796630859
4.6771297454834 -66.2597122192383
4.25643348693848 -68.6118240356445
4.66772699356079 -169.263641357422
4.10619783401489 -81.2023010253906
4.82086896896362 -91.0398178100586
4.80201435089111 -108.339790344238
4.72975254058838 -116.942794799805
5.06595277786255 -150.183853149414
4.17280912399292 -118.94255065918
4.36993503570557 -89.0752182006836
4.70982980728149 -101.84090423584
4.49749755859375 -144.555999755859
4.71274375915527 -113.967559814453
4.31373929977417 -100.903709411621
4.72488212585449 -111.904861450195
4.70473146438599 -127.94637298584
4.91125726699829 -99.1598739624023
4.64718770980835 -105.77237701416
4.7224555015564 -92.6138916015625
4.4144926071167 -69.0880889892578
4.82787370681763 -103.820343017578
5.29259634017944 -136.595367431641
4.59719705581665 -70.9029922485352
3.72221851348877 -165.272338867188
4.33225440979004 -106.946914672852
4.05106019973755 -127.013465881348
5.34464073181152 -175.214141845703
5.24087572097778 -146.058166503906
4.3310170173645 -65.2183837890625
3.88725996017456 -121.775619506836
4.17360830307007 -119.68904876709
4.39730882644653 -84.3242874145508
4.82477378845215 -143.738327026367
4.37270021438599 -78.5829467773438
3.75122404098511 -68.5610656738281
3.75743389129639 -89.7955703735352
4.05895233154297 -140.360305786133
4.7929744720459 176.72282409668
3.45200729370117 -152.128356933594
3.60752654075623 -147.345703125
4.00399732589722 -83.0583114624023
4.14351463317871 -122.842864990234
4.05736112594604 -95.5353698730469
4.02225732803345 -74.6084899902344
5.02049207687378 -111.196563720703
4.61085033416748 -146.945343017578
3.79561281204224 -79.4097137451172
3.94466638565063 -125.731910705566
4.30556917190552 -154.883331298828
3.67992997169495 -74.6426849365234
3.30823469161987 -107.838638305664
3.41886949539185 -49.2918968200684
3.50534272193909 -71.7159957885742
3.80051255226135 -63.7398109436035
3.21478581428528 -99.9306640625
3.63752722740173 -108.453918457031
3.07052636146545 -92.0795745849609
2.39567685127258 -117.404830932617
3.0133261680603 -104.40991973877
3.76821184158325 -94.9111938476562
3.66096568107605 -103.141502380371
3.3669867515564 -114.992736816406
3.67045927047729 -107.200874328613
3.47512865066528 -84.2461013793945
3.21496653556824 -88.8446655273438
3.23624038696289 -39.7928733825684
3.23328256607056 -61.6946601867676
3.07322239875793 -51.2064247131348
3.82433724403381 -108.639663696289
3.81680798530579 -101.099174499512
3.27505850791931 -51.3695030212402
3.30021977424622 -92.0644683837891
3.10162472724915 -86.3957672119141
3.72180652618408 -115.477485656738
3.39029836654663 -50.2167854309082
3.32019996643066 -88.2223129272461
3.51350498199463 -88.6225509643555
4.39604663848877 -136.810394287109
3.69782066345215 -128.279281616211
3.87716126441956 -113.511528015137
4.06704187393188 -81.0100021362305
3.40028119087219 -133.298263549805
2.89651942253113 -43.3732528686523
2.79212737083435 -92.0151977539062
3.60271215438843 -98.9310684204102
4.49776601791382 -93.2812194824219
4.33798170089722 -96.2270278930664
4.52551651000977 -104.486068725586
4.04005241394043 -86.314826965332
4.14407062530518 -95.4244155883789
4.46790790557861 -106.065528869629
4.09098482131958 98.0291442871094
5.12437295913696 -145.217651367188
5.09553098678589 -120.235206604004
3.85673379898071 -98.6218872070312
4.69878816604614 -94.3694076538086
4.84484434127808 -125.437408447266
4.80349683761597 -95.7881927490234
4.38024711608887 -109.786575317383
4.41578912734985 -164.702178955078
3.68502831459045 -94.0590286254883
4.73189258575439 -139.731399536133
4.94526195526123 -113.588958740234
5.08525323867798 -90.4684219360352
4.82576704025269 -126.745422363281
5.05343914031982 -96.8341979980469
5.3408465385437 -81.5542907714844
4.90539646148682 -148.445465087891
4.59058666229248 -98.5927352905273
4.06673383712769 -115.67399597168
4.4770827293396 -85.2782592773438
4.68210792541504 -166.337585449219
4.5643105506897 -117.79727935791
4.32789087295532 -90.0248565673828
4.52698993682861 -140.462112426758
4.82458543777466 -111.984794616699
4.43447065353394 -110.047836303711
4.95591163635254 -91.7170715332031
4.78352308273315 -175.273635864258
3.88862299919128 -156.486557006836
4.7818489074707 -165.791748046875
4.76342391967773 -105.102516174316
5.03349876403809 -110.315803527832
4.71507930755615 -59.7754058837891
4.42496013641357 -121.130973815918
4.66010141372681 -69.8143463134766
4.71580457687378 -79.6457748413086
4.85874462127686 -105.249084472656
4.52419233322144 -142.467025756836
4.60296201705933 -101.359840393066
4.93749618530273 -163.003921508789
4.70272159576416 -169.091156005859
4.93631315231323 -174.514526367188
4.0242018699646 -131.811874389648
3.79804873466492 167.198837280273
4.45002889633179 -178.220748901367
3.80155801773071 165.025329589844
3.66625213623047 171.200286865234
3.60210657119751 172.566543579102
3.50718951225281 -175.211563110352
3.42217779159546 -152.547256469727
3.62772917747498 -156.113418579102
4.33562707901001 -150.788818359375
3.84108591079712 -121.574241638184
3.48989272117615 -171.857070922852
3.15884518623352 -134.086074829102
4.36373424530029 -135.519744873047
4.26134586334229 -157.276977539062
4.14301824569702 -136.054458618164
4.03125858306885 -140.942962646484
4.6263165473938 -136.970306396484
3.76483726501465 -138.492385864258
4.20070791244507 -144.826675415039
3.9511570930481 123.761940002441
4.38901662826538 84.3196105957031
3.93851161003113 87.5789413452148
4.66989183425903 109.87996673584
5.07910919189453 170.742401123047
4.93319129943848 144.095916748047
4.91780567169189 161.152526855469
4.31082439422607 164.082366943359
4.76414108276367 -141.118804931641
4.67139625549316 138.210189819336
4.16339254379272 153.352203369141
4.64820861816406 149.421005249023
4.20017147064209 134.628448486328
4.46640777587891 154.119415283203
4.5731782913208 -152.424468994141
4.3209285736084 -102.883903503418
3.77946352958679 -71.4779434204102
4.30172061920166 -135.845764160156
5.03132343292236 -124.544334411621
4.22757482528687 159.08122253418
4.06325435638428 163.312622070312
4.15712881088257 -56.4042167663574
4.63607311248779 -106.294013977051
4.6521463394165 -85.9399261474609
5.18593072891235 -130.239944458008
4.53320407867432 -80.5662307739258
5.39734172821045 -92.7416076660156
4.86696243286133 -151.871551513672
3.87186670303345 178.546234130859
4.20773458480835 -134.472564697266
4.05699014663696 170.73844909668
5.21514892578125 -144.750213623047
3.92986869812012 -124.314636230469
4.48939323425293 -97.8063888549805
5.22940158843994 -169.902893066406
4.29507446289062 -67.8486099243164
4.65578937530518 -109.117492675781
5.10184049606323 -138.789001464844
4.32346391677856 -118.515228271484
4.02372264862061 -97.3336563110352
3.72194266319275 -45.507194519043
3.10721063613892 -73.1024856567383
4.68871927261353 -126.941429138184
3.21811866760254 -68.4488525390625
3.6679310798645 -89.0590286254883
3.90352368354797 -123.731430053711
5.1170654296875 -110.554275512695
4.31490182876587 -109.365730285645
3.52477860450745 -96.4589309692383
4.89254093170166 -126.697906494141
4.11921119689941 -101.818862915039
3.8222758769989 -97.9837646484375
3.60637426376343 -59.7010040283203
4.17379474639893 -176.326873779297
4.42795276641846 -107.37508392334
4.68967628479004 -105.355911254883
4.11744499206543 -67.6898345947266
4.41337108612061 -99.0193557739258
4.55954074859619 -84.0931015014648
4.9296703338623 -106.324630737305
4.83724403381348 -85.5021743774414
5.07493257522583 -126.115295410156
4.41564416885376 -90.3241271972656
3.71005201339722 -74.6447906494141
4.2411527633667 -93.6074600219727
4.88509178161621 -108.756591796875
4.44477891921997 -87.2276153564453
4.83659362792969 -113.707130432129
4.72801923751831 -146.862579345703
4.70646142959595 -143.669921875
4.52994394302368 -88.2093963623047
4.66223812103271 -150.110916137695
4.23784923553467 -103.598999023438
5.10650777816772 -107.87158203125
4.46044921875 -80.8822860717773
4.50785493850708 -75.1443099975586
5.103675365448 -131.896072387695
4.83516359329224 149.753524780273
4.96744108200073 141.220016479492
3.55537819862366 80.8816223144531
4.25415802001953 113.391006469727
3.86898708343506 89.1439971923828
3.35008239746094 35.7681732177734
3.29187417030334 -23.4562377929688
3.30504751205444 -38.7221298217773
3.42961311340332 -40.6779518127441
3.36349749565125 -16.3253879547119
3.35385227203369 -22.0356979370117
3.55664658546448 -28.2084922790527
3.56689882278442 -14.0951089859009
3.37260055541992 -20.8377380371094
3.17898678779602 9.53234195709229
3.59867286682129 -17.8107242584229
3.60496091842651 -14.3237104415894
3.36207723617554 -53.8803977966309
3.20076537132263 41.1179962158203
3.53042769432068 70.3953018188477
3.68104529380798 70.9950180053711
3.9857075214386 -143.61328125
3.80839514732361 -157.56819152832
3.84211373329163 -74.7225036621094
4.57637882232666 -85.9721298217773
4.33529901504517 -90.4729080200195
4.6216835975647 -81.7873916625977
3.58965587615967 -112.635734558105
3.7940149307251 -67.4057846069336
3.7011342048645 -96.2341918945312
3.98218250274658 -113.856056213379
3.65412139892578 -155.051666259766
3.56043648719788 127.984130859375
4.36604356765747 163.569564819336
3.97858142852783 112.22119140625
3.40337705612183 96.6568603515625
4.49413871765137 140.820510864258
4.58719873428345 152.426071166992
4.62140369415283 170.627487182617
4.04980325698853 -162.473419189453
3.90750575065613 142.876922607422
4.47555255889893 -100.893814086914
4.3194727897644 -94.949592590332
4.83273601531982 -100.301132202148
5.3253870010376 -87.0614852905273
4.72151517868042 -101.136589050293
5.00471925735474 -106.132972717285
4.79654216766357 -90.6088256835938
5.06539535522461 -66.6802597045898
4.44640350341797 -85.2336959838867
4.14638471603394 -174.163284301758
3.89862036705017 127.142936706543
3.95683860778809 174.606430053711
4.52464962005615 -133.213088989258
4.94685792922974 -85.7710418701172
4.75821685791016 -110.854026794434
4.37594413757324 -103.429801940918
4.53718757629395 -99.601692199707
4.54221391677856 -95.2787017822266
4.74702119827271 -125.931793212891
3.91897821426392 -93.2845458984375
4.17229652404785 -85.5388336181641
4.04711484909058 -148.119171142578
3.89423966407776 -120.605201721191
3.89627122879028 -112.165374755859
3.55448961257935 -97.1551742553711
4.12419652938843 -91.407096862793
4.48909330368042 -82.0800170898438
4.38035011291504 -88.6755447387695
4.14352512359619 -76.412956237793
3.87146782875061 -88.4459838867188
3.25619673728943 -169.815811157227
3.85156941413879 -94.1593322753906
4.0705714225769 -92.910026550293
3.90233087539673 -107.048690795898
4.69476747512817 -122.872619628906
4.14842176437378 -89.8701171875
3.50402569770813 -95.7759475708008
3.71124219894409 -74.395263671875
3.94929766654968 13.2970104217529
4.30887699127197 44.5279808044434
3.95993375778198 -47.0273590087891
3.63603854179382 -91.5247268676758
3.76439952850342 -89.1335525512695
4.2676830291748 -107.676193237305
3.68981146812439 -101.013031005859
4.31403541564941 -85.24658203125
3.69632720947266 -105.497222900391
4.26082563400269 -117.650787353516
3.92665100097656 -83.6096878051758
3.93215847015381 -66.5324020385742
3.77988338470459 -86.4432144165039
3.57444477081299 -104.348197937012
3.71764922142029 -57.7669677734375
3.34802889823914 -120.711494445801
4.09477949142456 -148.950347900391
4.75473976135254 -167.001510620117
3.58585023880005 -81.5022659301758
3.46740102767944 -148.210327148438
4.18586206436157 -71.0600738525391
4.39954566955566 -116.779090881348
4.84174299240112 -136.373458862305
4.69379091262817 -121.4619140625
4.8009614944458 -90.0837173461914
3.82361602783203 -146.578842163086
4.47810077667236 -71.9079132080078
4.04496431350708 -69.698112487793
3.90738534927368 -80.2654418945312
3.88780498504639 -108.632476806641
3.85925197601318 -82.7752838134766
3.81019067764282 28.9757900238037
3.9605610370636 -77.0809631347656
3.39662837982178 123.336959838867
3.8968198299408 -93.9947891235352
2.9799382686615 -120.09204864502
3.8094494342804 -96.4658355712891
4.34571170806885 -103.559265136719
3.61620497703552 -88.680534362793
3.92794060707092 -143.977233886719
3.45163655281067 -158.373336791992
3.35972380638123 -132.046432495117
2.80375075340271 -80.8806838989258
4.37313413619995 168.349655151367
4.64908456802368 -178.836990356445
4.89129877090454 -163.478088378906
3.76403212547302 -102.869064331055
4.04772806167603 -94.8135528564453
3.92582058906555 -126.121849060059
4.22160720825195 -111.851371765137
3.70449805259705 -98.0735702514648
4.38244104385376 177.517501831055
4.4833607673645 -85.0710144042969
4.05664300918579 -168.251159667969
3.60537934303284 -135.335250854492
4.20221138000488 -173.330139160156
4.1469030380249 147.007751464844
3.9287850856781 163.518402099609
3.54254245758057 -144.328811645508
2.86899590492249 -101.039009094238
3.09602832794189 -125.337890625
4.05847406387329 -161.828674316406
4.05093336105347 132.848373413086
4.07363176345825 109.529853820801
3.85899710655212 -168.662322998047
4.80080986022949 -173.906097412109
4.17960262298584 160.084075927734
3.40346455574036 -150.901763916016
3.02496004104614 -157.993041992188
3.17234301567078 -152.437057495117
3.20603442192078 -144.159515380859
3.30108714103699 -140.916625976562
5.16166973114014 -135.595489501953
4.83337783813477 -98.1575775146484
5.14200973510742 -145.537414550781
5.13981866836548 -120.203170776367
5.33121156692505 -121.145820617676
4.82681322097778 -98.3659362792969
5.22714853286743 -108.723114013672
5.00058889389038 -146.523620605469
4.95707559585571 -165.745941162109
5.13613319396973 -156.697952270508
4.43407297134399 -90.4937057495117
4.82141256332397 -95.8450775146484
4.46768283843994 -80.5016098022461
4.72338151931763 -87.2879333496094
4.0039210319519 -153.146118164062
4.00182104110718 -141.910827636719
4.49063444137573 -146.960296630859
3.35247087478638 -127.356895446777
3.5088906288147 -134.750350952148
2.88950133323669 -154.89404296875
3.41045808792114 -141.598678588867
4.55943155288696 -80.3163146972656
4.9010329246521 -99.101806640625
3.7839024066925 -176.699783325195
4.6373462677002 -146.080276489258
4.89740657806396 115.624366760254
4.97554779052734 -86.0548706054688
4.87501573562622 -100.228187561035
5.29276752471924 -125.189720153809
4.37021255493164 -75.7802200317383
4.89371681213379 -90.5445861816406
4.76492547988892 -171.854125976562
4.72799587249756 -95.5419311523438
4.91904258728027 -101.108589172363
4.05855464935303 -75.0348129272461
5.36545944213867 -117.237174987793
4.67823028564453 -80.8210296630859
4.50589799880981 -97.3422622680664
3.84994292259216 -59.3381500244141
4.87224340438843 -132.597229003906
5.28523254394531 -93.2923583984375
5.11946630477905 -119.718818664551
5.01729679107666 -103.289321899414
4.93412590026855 -162.425674438477
5.37919521331787 -148.97590637207
5.26815366744995 -140.674697875977
4.75929546356201 -105.608024597168
5.0951623916626 -129.498321533203
5.27227926254272 -124.499038696289
4.93698310852051 -135.429473876953
4.42190170288086 -117.553359985352
4.40381050109863 -128.774215698242
3.79727339744568 -139.909591674805
3.58231329917908 -126.05061340332
3.71401286125183 -166.190063476562
2.92333793640137 -127.624015808105
2.94047808647156 -138.925201416016
3.61367726325989 -143.148773193359
3.5412266254425 -131.487594604492
3.63492298126221 -161.179550170898
3.94672012329102 -140.640365600586
3.58867478370667 -143.527542114258
3.93592596054077 -148.809234619141
4.50509786605835 -146.900665283203
4.2388858795166 -175.750061035156
3.94775295257568 138.116180419922
4.07797718048096 -110.038070678711
3.78537964820862 -157.339202880859
4.18082141876221 -155.506301879883
4.9870662689209 -86.9270324707031
5.45266246795654 -119.803649902344
4.82623052597046 -137.581314086914
4.59191942214966 -104.837127685547
3.99638509750366 -89.2003173828125
4.15364456176758 -80.5351943969727
3.62721014022827 -76.813346862793
3.95317435264587 -74.1085433959961
4.08127975463867 -72.3027801513672
4.42579317092896 -98.1323547363281
4.54635524749756 -137.079071044922
3.61263632774353 -86.0571823120117
4.24622058868408 -77.2497024536133
3.34714698791504 -118.484260559082
3.8383936882019 -129.02555847168
4.04563665390015 -121.638946533203
5.04901361465454 -163.421310424805
4.95103979110718 -103.143257141113
4.52460908889771 -179.055313110352
4.6407265663147 169.809341430664
4.40548849105835 150.434265136719
4.62449502944946 -120.508590698242
4.08124208450317 -128.741317749023
4.5869345664978 -106.707572937012
4.50987195968628 -90.7627182006836
4.04977035522461 -108.111824035645
3.68921971321106 -80.485969543457
4.74257850646973 -83.1787490844727
5.1311354637146 -95.6287002563477
4.70414113998413 -95.9891586303711
4.63942337036133 -91.8128128051758
4.85215663909912 -97.3044586181641
5.04811859130859 -137.29638671875
4.1019401550293 -77.7738037109375
3.65693593025208 -112.871864318848
4.15385389328003 -75.7536849975586
4.84823131561279 -130.598129272461
4.63613176345825 -71.5446014404297
4.27092790603638 -86.9962158203125
4.86013555526733 -105.888244628906
4.16667366027832 -82.5208358764648
3.8969452381134 -78.6942672729492
3.77455186843872 -9.43954372406006
3.33627676963806 28.2149620056152
3.41068625450134 42.7714767456055
3.89422130584717 90.3527450561523
3.41668224334717 37.5419311523438
4.16023969650269 7.27792692184448
4.12137937545776 28.2848892211914
4.07733869552612 69.5882415771484
3.1821870803833 29.4210605621338
3.10534310340881 8.43830966949463
3.30070853233337 -7.39943504333496
2.70553183555603 21.1634845733643
3.24202132225037 7.04803657531738
2.81043410301208 11.5288429260254
3.40210199356079 -3.32855653762817
3.41812539100647 32.8070220947266
3.92806768417358 39.7697906494141
3.56367516517639 25.4929904937744
3.183100938797 21.864185333252
3.89222836494446 25.8988704681396
3.37952423095703 48.1640739440918
3.88259840011597 65.5586929321289
4.17679691314697 149.142852783203
4.02107286453247 150.675201416016
4.23808002471924 153.235137939453
3.86643648147583 168.499847412109
4.8758544921875 -156.462158203125
4.30989170074463 -161.551956176758
4.22966432571411 179.243148803711
3.99782657623291 152.585586547852
3.58645248413086 151.476455688477
3.55823183059692 145.080535888672
4.62187385559082 -150.856903076172
4.39938497543335 167.110214233398
4.67844581604004 -171.355407714844
4.7647533416748 -143.45947265625
4.81921100616455 -148.826370239258
4.48393726348877 -116.104949951172
4.28529644012451 -143.781753540039
4.31231069564819 -137.122955322266
4.61354970932007 -168.858322143555
4.35916137695312 -155.809707641602
4.64520311355591 -150.399047851562
4.12424659729004 -132.578170776367
5.15482521057129 176.981063842773
4.94970417022705 -141.740234375
4.72849702835083 -122.693328857422
3.78049921989441 -117.309562683105
4.17969083786011 -163.154327392578
3.39446687698364 139.802795410156
3.96917676925659 161.765228271484
3.69772791862488 150.417373657227
3.5412392616272 165.158172607422
4.3787579536438 173.777938842773
5.03577899932861 -149.470703125
4.09211301803589 172.105422973633
3.8041660785675 -150.665954589844
4.15492868423462 -162.896392822266
4.54289102554321 -154.77880859375
4.21295595169067 -144.894241333008
3.97187781333923 -129.682983398438
3.38308572769165 159.075729370117
3.85053610801697 -143.013626098633
3.92362308502197 -151.700164794922
3.80107450485229 -113.152572631836
3.79561567306519 -160.435607910156
4.10428619384766 -101.580947875977
4.04883527755737 -156.495010375977
3.97110986709595 -151.735366821289
4.07038736343384 166.619064331055
3.84503531455994 -150.082611083984
4.14934778213501 -167.205474853516
4.17253875732422 169.650146484375
3.78450584411621 -124.363075256348
4.17714071273804 -146.31413269043
4.01332521438599 -129.739410400391
3.74563026428223 -170.234664916992
3.5616717338562 -133.718963623047
4.05625009536743 178.788146972656
4.36343955993652 -138.478210449219
4.79064273834229 -174.622039794922
4.82779741287231 -153.199508666992
4.95266008377075 -165.593963623047
4.70592212677002 -155.088134765625
4.24397563934326 -16.9353923797607
4.61776542663574 -18.778621673584
4.15489530563354 -40.7916297912598
4.30927848815918 -8.85846614837646
4.07388019561768 104.512908935547
3.46619629859924 14.9311227798462
2.86233758926392 -15.4252691268921
2.92152404785156 18.1809501647949
2.78147411346436 14.276421546936
2.82200837135315 51.1292343139648
4.8554310798645 -75.1348648071289
5.22995519638062 -119.527709960938
4.9574613571167 -135.133605957031
4.47715950012207 -118.073860168457
4.93811941146851 -98.7657928466797
4.30749750137329 175.874221801758
4.53464317321777 169.862289428711
3.95106601715088 -102.577339172363
5.0288200378418 -159.652969360352
3.94773769378662 -161.396926879883
3.79752206802368 -133.854309082031
3.33280634880066 -89.7902526855469
3.55764651298523 -76.386344909668
3.67125201225281 -76.1625823974609
4.07967376708984 -89.9082641601562
4.99892091751099 -139.495635986328
4.74819231033325 -83.1514587402344
4.85594797134399 -116.464584350586
5.13126993179321 -118.418640136719
4.55361366271973 -103.64818572998
3.95856833457947 -81.6528778076172
4.73363399505615 -146.994049072266
4.48187875747681 -84.6948699951172
4.53005027770996 -100.161827087402
3.65772366523743 -79.2802581787109
3.77601408958435 -92.4469528198242
4.73575448989868 -109.940376281738
3.84284210205078 -114.618881225586
3.69853591918945 -120.037803649902
3.16676926612854 -102.417015075684
3.43250799179077 -117.292259216309
3.78131341934204 -103.742889404297
3.48912644386292 -104.967102050781
3.68316841125488 -94.1176071166992
4.53015804290771 -157.775039672852
3.73062038421631 -117.909637451172
3.69199204444885 -98.5751571655273
3.96121501922607 -116.074119567871
4.36236619949341 -131.611618041992
4.59469509124756 -68.0320739746094
4.03423643112183 -95.3336791992188
4.86528921127319 -105.385673522949
4.73845434188843 -96.8147201538086
3.64465022087097 -85.2545013427734
4.11988878250122 -44.1619110107422
4.82700395584106 -100.645545959473
4.67398166656494 167.77766418457
3.74185395240784 -86.1007919311523
3.94396471977234 -98.8661804199219
4.75248098373413 -120.14574432373
3.49043130874634 -97.0783081054688
4.15119504928589 -109.438591003418
4.4339656829834 -138.327941894531
4.69969129562378 -151.577194213867
4.00802326202393 -124.204139709473
4.47945976257324 -117.190269470215
4.00198125839233 -89.7649307250977
3.85161471366882 -55.4803771972656
3.80165958404541 -84.0594787597656
4.35950136184692 -94.9167785644531
3.67025971412659 -62.9978561401367
4.71100521087646 139.157318115234
5.05290079116821 -167.033096313477
4.29089212417603 -115.478652954102
4.98882007598877 -138.956314086914
4.94111967086792 -177.146041870117
4.54549932479858 -116.435325622559
4.59645414352417 -106.425361633301
4.94640827178955 -149.464950561523
4.96584463119507 -161.223556518555
4.88943862915039 142.908981323242
4.0013632774353 -127.589126586914
3.49805545806885 -148.61604309082
4.3455958366394 -168.749740600586
4.74582195281982 -148.660202026367
4.04405212402344 -96.5361480712891
3.94882917404175 -103.71174621582
4.6104302406311 -160.406448364258
4.40146923065186 -135.773010253906
4.48054027557373 -108.641777038574
4.16890335083008 -131.73811340332
4.48335647583008 -77.0697555541992
5.2729024887085 -146.835739135742
5.1994686126709 -133.386749267578
5.03764057159424 -84.2764205932617
4.97437334060669 -76.6510620117188
4.29252195358276 -90.9773788452148
4.41937971115112 -114.27042388916
4.7029504776001 -111.388397216797
3.95204329490662 -109.395484924316
3.8854353427887 -116.849098205566
3.97802019119263 -87.9811477661133
3.38513040542603 -95.5141296386719
3.78230309486389 -110.278442382812
3.99010753631592 -158.648452758789
4.31626224517822 159.56364440918
5.30324411392212 -116.68155670166
4.99483108520508 -123.700340270996
4.54087543487549 -70.6634368896484
4.97464275360107 -100.724899291992
4.85790205001831 -173.962326049805
4.25183343887329 -103.674201965332
4.7262487411499 -89.1207046508789
5.08175420761108 -109.739265441895
5.12780427932739 -120.556457519531
4.42743825912476 -126.44605255127
5.08242464065552 -135.492233276367
4.32843542098999 -65.7528915405273
4.91585683822632 -162.138549804688
4.95541286468506 -114.312156677246
5.05533170700073 -141.659820556641
4.83102083206177 -119.651039123535
4.6047625541687 -121.839836120605
4.82441139221191 -161.611801147461
4.55767107009888 -74.0167465209961
4.61431121826172 -81.6750183105469
4.65825080871582 -81.1231918334961
4.81077575683594 -119.385856628418
5.38859081268311 -105.158058166504
5.31801414489746 -104.641426086426
4.72894239425659 -92.440185546875
5.16858100891113 -103.00106048584
5.06539249420166 -106.861961364746
4.61954307556152 -82.7899017333984
4.89553451538086 -81.4291610717773
4.96254062652588 -90.2162399291992
5.0526385307312 -100.391700744629
5.29428482055664 -105.931358337402
4.44235801696777 -101.49626159668
4.15728139877319 -116.000831604004
4.50805377960205 -119.84351348877
3.85518622398376 -149.4306640625
3.91821908950806 -96.1657638549805
5.05324983596802 -139.452484130859
4.85791063308716 -160.688415527344
3.79457521438599 -129.798522949219
4.14293146133423 -83.7520294189453
4.0437912940979 -121.862258911133
4.33962059020996 -102.013938903809
3.98539733886719 -110.125503540039
4.68402767181396 -120.716735839844
4.31523895263672 161.965606689453
3.78404760360718 -163.143676757812
3.68090486526489 -126.659111022949
3.75555515289307 -174.622863769531
3.82436990737915 -138.539398193359
3.84009075164795 163.993743896484
4.57864379882812 -172.474578857422
3.78958988189697 -61.694995880127
3.92961239814758 -101.29955291748
3.84386706352234 -154.589736938477
3.18937659263611 -137.286819458008
3.40825629234314 -150.549667358398
3.28252410888672 -137.529251098633
3.19917368888855 -119.838836669922
3.416348695755 170.045043945312
3.59189748764038 -121.240745544434
5.2366623878479 163.891799926758
4.79238843917847 -155.600967407227
4.3819522857666 164.226409912109
4.81849670410156 -179.155670166016
4.5385103225708 -114.2255859375
3.99208116531372 167.619430541992
4.81826400756836 -177.940292358398
4.40361166000366 -157.37287902832
4.80093622207642 -119.808799743652
4.03748607635498 -145.79508972168
5.24593687057495 -166.957412719727
4.07275390625 106.542320251465
3.37382531166077 74.7777862548828
4.65370607376099 137.955642700195
4.52751874923706 69.4532089233398
3.62431120872498 86.1807479858398
4.30529928207397 63.3663558959961
3.90593314170837 70.1068115234375
3.57531261444092 13.7458953857422
4.15884065628052 117.133811950684
4.54513263702393 102.33464050293
4.00505971908569 120.814682006836
3.67814588546753 110.732582092285
3.6354546546936 139.83625793457
4.31373357772827 -165.934188842773
4.49425411224365 -105.079170227051
5.00866842269897 168.921752929688
5.26641130447388 -138.724716186523
5.19999980926514 -119.950965881348
4.87775230407715 176.217376708984
4.24857139587402 -97.2214126586914
4.08924579620361 -108.931838989258
5.21001148223877 -105.578689575195
4.77749967575073 -78.463508605957
4.69447708129883 -178.752334594727
4.89992094039917 -155.498321533203
5.17211389541626 -124.919830322266
4.57928895950317 -95.455696105957
4.3530101776123 14.4594078063965
4.83093881607056 -79.3331604003906
4.6846923828125 53.0342636108398
4.44637393951416 16.6798324584961
4.49401092529297 27.3415546417236
4.58965587615967 25.7353496551514
3.99430203437805 -10.6103458404541
3.127605676651 15.4789505004883
3.92634582519531 17.4299488067627
4.76512289047241 42.6419372558594
4.7019476890564 7.70071458816528
4.45492219924927 40.7528381347656
4.29423952102661 29.1144256591797
4.52414083480835 75.3117370605469
4.38678312301636 20.559814453125
3.88993859291077 16.2535457611084
3.73958110809326 3.99763083457947
3.81322455406189 10.6674327850342
2.9241681098938 27.1477584838867
2.8397068977356 19.4136505126953
2.96911478042603 25.2289791107178
4.80576181411743 163.795974731445
4.30214357376099 -143.786972045898
4.93511581420898 168.748153686523
3.64760589599609 109.451469421387
3.2168550491333 80.0508880615234
3.86776900291443 98.8402709960938
3.23387837409973 78.3550567626953
3.7111382484436 123.641250610352
4.74326419830322 -148.1044921875
4.29540777206421 -96.2915267944336
3.52523994445801 -74.8142242431641
3.32823586463928 -125.592590332031
4.17485952377319 -102.569320678711
4.66875839233398 -110.749458312988
5.10865259170532 -104.905746459961
4.42199325561523 -97.0925064086914
4.55019807815552 -137.164306640625
4.09457349777222 -92.6102676391602
4.00085258483887 -91.0310134887695
4.45489168167114 -143.319580078125
4.81688737869263 -76.6234436035156
3.88929653167725 -86.0220642089844
4.19942474365234 -108.383728027344
4.00031709671021 -47.4747200012207
4.35025787353516 -96.4524459838867
5.41071176528931 -106.975059509277
4.94783306121826 -127.15047454834
4.55569839477539 -96.3656463623047
5.10223293304443 -159.68913269043
5.20901775360107 -117.948638916016
5.14712238311768 -132.608169555664
4.97206115722656 -123.423637390137
5.01498126983643 -85.1053009033203
5.00802803039551 -155.182983398438
4.59130144119263 -118.51042175293
5.02902412414551 -116.781661987305
4.92973899841309 -116.589294433594
4.9063720703125 -115.595634460449
4.62454175949097 -147.622512817383
4.94793272018433 -105.257270812988
4.76375389099121 -104.976577758789
4.58909940719604 -85.8916015625
4.48064136505127 -88.8731918334961
4.88526344299316 -86.3212203979492
4.61839008331299 -110.904083251953
5.01169157028198 170.889007568359
4.64292526245117 -142.296249389648
4.08758401870728 -87.6666488647461
4.23514699935913 -93.5160064697266
4.18473672866821 -65.7742156982422
4.1796760559082 -77.9705810546875
4.61917972564697 -97.6031723022461
3.93643307685852 -122.115379333496
3.86657118797302 -56.9149589538574
4.54527616500854 -76.1956253051758
4.75194883346558 -95.0248489379883
4.88300466537476 -86.5896682739258
5.62888145446777 -140.93994140625
5.41286039352417 -113.591262817383
5.32519960403442 -97.0270462036133
3.96753072738647 -140.175521850586
3.6900634765625 -163.109649658203
3.27751207351685 -141.717041015625
3.48369169235229 -131.212860107422
3.88524603843689 -152.910522460938
4.70496702194214 -111.081817626953
3.69963908195496 60.4983749389648
3.80810737609863 152.761276245117
4.04620695114136 78.6402816772461
3.22671222686768 26.2577323913574
3.62633180618286 109.953750610352
3.89853262901306 136.61897277832
4.14116477966309 -131.232452392578
3.78193306922913 -155.40185546875
3.81961941719055 177.945251464844
4.11041069030762 70.4265823364258
3.26195168495178 11.5643939971924
3.24894571304321 28.4873466491699
3.30109071731567 3.21376514434814
2.74214816093445 40.8188323974609
3.26118540763855 62.4108963012695
3.96583223342896 112.00821685791
4.75018310546875 158.399627685547
3.69794344902039 119.093826293945
3.98356580734253 133.717315673828
4.08535575866699 168.204437255859
3.76421022415161 118.743217468262
3.47278571128845 90.2667922973633
3.29025483131409 141.465347290039
3.92658495903015 132.816543579102
4.03085947036743 139.98078918457
4.553307056427 162.383438110352
4.55381679534912 158.870544433594
4.76546049118042 170.071563720703
4.47751617431641 -125.185241699219
4.72938346862793 -103.170051574707
4.09514427185059 -98.7902374267578
4.54514646530151 160.021286010742
4.2065224647522 -165.242538452148
4.44693660736084 -134.484970092773
4.15398168563843 -118.132850646973
4.17576026916504 -82.3058166503906
4.17840480804443 -123.22193145752
4.44788360595703 -102.468360900879
4.41423273086548 -12.6750984191895
4.16954469680786 -54.4135475158691
4.51212024688721 -32.5726661682129
4.27480125427246 -18.8828792572021
4.39189958572388 -42.9556541442871
4.67060899734497 -78.2236328125
4.55514669418335 -101.070960998535
3.72083044052124 -94.1797714233398
4.72167444229126 -91.9747619628906
4.55019617080688 -73.272346496582
4.11762619018555 -103.636589050293
3.63200807571411 -68.4467620849609
4.60497808456421 -94.1985321044922
4.54318284988403 -86.6672439575195
4.55466985702515 -90.781867980957
4.47574329376221 -131.876922607422
4.53586292266846 -150.637619018555
4.81027030944824 -120.297813415527
4.32635307312012 -92.4775314331055
4.18392038345337 -71.9175338745117
4.71632719039917 -126.100036621094
4.45585298538208 -59.1218566894531
4.66666078567505 -107.100090026855
4.36353492736816 -103.819404602051
4.31927919387817 -53.3386688232422
4.26773309707642 -94.3546981811523
4.87832021713257 -126.515197753906
4.69572401046753 -95.0316925048828
4.73118782043457 -100.55150604248
4.73091650009155 -92.073974609375
4.4556188583374 -99.7626266479492
4.77202987670898 -100.356262207031
4.881178855896 -77.3814086914062
4.99021339416504 -133.808090209961
4.24954414367676 -149.466339111328
4.30161190032959 -90.4013290405273
4.07828330993652 -132.440673828125
3.14794850349426 -111.298141479492
3.36216735839844 -140.569488525391
3.42432188987732 -150.526657104492
3.52082133293152 -114.405738830566
3.36766505241394 -144.249176025391
4.33302640914917 -162.991821289062
4.11057806015015 121.229232788086
4.40369987487793 124.07194519043
4.43070650100708 120.926490783691
3.78269195556641 95.9854431152344
4.31688356399536 92.991584777832
4.1746826171875 134.602920532227
3.55286359786987 98.1338043212891
4.25806474685669 151.553619384766
4.71021795272827 178.442977905273
4.77812576293945 -112.017143249512
4.53339147567749 164.265609741211
4.97839736938477 -86.4687957763672
5.04971218109131 -111.699195861816
5.34872484207153 -145.162170410156
5.3033618927002 -109.945205688477
4.9417667388916 -137.558807373047
4.97073841094971 -80.927116394043
5.1533784866333 -145.410293579102
4.97174453735352 -100.156723022461
4.6319751739502 -88.8800582885742
5.11991310119629 -84.0562286376953
5.05598878860474 -121.315689086914
4.39960479736328 -104.633598327637
4.79849910736084 -98.9559707641602
4.95287704467773 -119.907577514648
4.4466381072998 -79.0223770141602
4.89292001724243 -125.879447937012
5.00233840942383 -147.031372070312
4.77819776535034 -128.194473266602
5.03545475006104 -119.841857910156
5.0262393951416 -57.0034561157227
4.74311208724976 -108.407913208008
5.47147178649902 -132.245849609375
5.03097009658813 -170.418472290039
4.99223041534424 169.516784667969
4.23315668106079 99.6912841796875
4.85085916519165 141.348663330078
4.06739282608032 103.238822937012
4.62217378616333 154.05500793457
4.57929086685181 151.972595214844
4.31031179428101 -104.291664123535
4.16088151931763 -111.967742919922
3.91791796684265 -94.6535339355469
4.98562383651733 138.157821655273
4.42469644546509 -152.656814575195
3.44497489929199 -77.7838287353516
3.73300671577454 -111.90274810791
4.00390720367432 -98.1468505859375
4.55258083343506 -125.381278991699
4.67278623580933 -90.9405899047852
4.73807096481323 -97.1831512451172
4.05868864059448 -84.350959777832
3.46250987052917 -136.269027709961
4.22147083282471 -83.4325561523438
4.33152914047241 -95.1515579223633
5.06917715072632 -107.46849822998
4.95236110687256 -102.073028564453
4.77213048934937 -74.0093154907227
4.43123292922974 -36.2032432556152
4.80234622955322 -107.476409912109
4.80614185333252 -117.329299926758
4.60754299163818 -122.995971679688
4.08173274993896 -75.0470962524414
4.22335338592529 -128.839447021484
4.05394268035889 -142.814224243164
3.83784198760986 -123.624351501465
4.35152530670166 -99.4216156005859
5.12155294418335 -158.974975585938
4.65947675704956 -113.691696166992
4.09042263031006 -86.625129699707
4.42316436767578 -80.1827392578125
4.53950977325439 -92.6606140136719
4.90700197219849 -78.9129028320312
4.63289737701416 -92.7054443359375
5.36357450485229 -107.723579406738
4.99480819702148 -126.687362670898
5.54612302780151 -142.08251953125
4.93420553207397 -79.5206451416016
3.94213509559631 174.195831298828
4.82295083999634 158.509552001953
5.06279277801514 -132.591522216797
4.05098915100098 -102.58031463623
3.79762649536133 -106.065101623535
4.12413501739502 -106.096084594727
4.10316562652588 -83.2041549682617
4.95242834091187 -100.555244445801
4.96096467971802 -100.188774108887
4.66722726821899 -114.179191589355
4.36644172668457 -109.461967468262
4.13510131835938 -115.793357849121
4.36317205429077 -89.7362365722656
5.18726825714111 -134.570190429688
5.14789199829102 -119.498870849609
4.93353080749512 -68.3572235107422
5.22218751907349 -110.374710083008
4.87787628173828 -178.153717041016
4.5005350112915 -76.9818420410156
4.07112312316895 -91.4148864746094
4.82818031311035 -105.896461486816
4.35233163833618 -74.1395568847656
4.66929864883423 -96.8063354492188
4.93117666244507 -157.371810913086
4.83078718185425 -116.109352111816
5.127028465271 -101.454872131348
4.43097925186157 -124.216690063477
5.07888126373291 -101.159255981445
4.13629865646362 -83.9094085693359
4.85181951522827 -99.7724075317383
5.16249132156372 -81.145881652832
4.72855710983276 -87.9879989624023
4.04649305343628 -108.166381835938
3.5862979888916 -135.310348510742
3.90061235427856 164.838104248047
3.33083033561707 -65.3946990966797
4.18752002716064 -110.970146179199
4.07380771636963 -105.815368652344
4.75358104705811 -102.044631958008
5.05868864059448 -132.515747070312
4.65398073196411 -138.290405273438
3.66169595718384 -151.230407714844
4.36994981765747 165.51611328125
4.103346824646 -176.498306274414
4.16361522674561 155.655334472656
4.27637910842896 119.848129272461
4.32729291915894 159.258895874023
3.68321633338928 -156.883331298828
3.31567192077637 -113.652221679688
3.50134444236755 -79.7436294555664
3.69478511810303 -102.370666503906
4.53696823120117 -162.795745849609
4.31234121322632 -158.025482177734
4.18926429748535 -95.3335647583008
4.09828901290894 -106.419563293457
4.2149543762207 -92.8839721679688
3.93364286422729 -115.690689086914
4.68406057357788 169.67951965332
3.06195044517517 -176.107009887695
3.57648634910583 -117.868392944336
4.01330852508545 -152.035903930664
3.74993109703064 -137.983963012695
3.77634286880493 -111.738151550293
3.59805488586426 -71.2564544677734
3.38614559173584 -70.6421813964844
3.70808029174805 -101.602363586426
3.59104013442993 -66.5294952392578
3.61662268638611 -43.2567520141602
3.60666847229004 -26.0912055969238
3.56701016426086 -78.6653289794922
4.86709547042847 -126.74439239502
4.79548358917236 -115.555778503418
3.94133257865906 -103.457138061523
3.81468057632446 -99.0622329711914
3.11542558670044 -173.492599487305
2.98640561103821 118.937812805176
3.74548101425171 173.298812866211
3.42271018028259 87.0829010009766
3.33854079246521 153.830932617188
3.25927329063416 95.8939895629883
3.48272204399109 118.109367370605
3.23488068580627 163.784576416016
3.82843637466431 -177.685745239258
4.20060873031616 -169.061325073242
4.95219135284424 -88.8401947021484
4.82548522949219 -164.253326416016
5.04904413223267 -158.168670654297
4.98398971557617 -142.230041503906
5.09146928787231 -121.069435119629
4.97975492477417 -111.386833190918
4.98991298675537 -141.373519897461
4.96108531951904 -94.6478805541992
5.05347537994385 -96.1841354370117
4.89384031295776 -115.35774230957
4.20323944091797 -100.282516479492
4.49064540863037 -88.1849060058594
4.5034761428833 -131.324523925781
5.13366270065308 -141.576416015625
5.02701759338379 -98.8444519042969
4.82262277603149 -116.801750183105
4.92384052276611 -97.3135375976562
4.48411798477173 -61.1063957214355
4.3174614906311 -77.632698059082
5.55220031738281 -166.318618774414
5.15352010726929 -101.370315551758
4.53608083724976 -79.5076141357422
4.88502836227417 -172.214614868164
3.30181431770325 -163.220001220703
3.70067429542542 -169.31233215332
3.51653790473938 -147.516540527344
3.98000144958496 167.443176269531
3.70834827423096 -161.464370727539
3.25883650779724 -126.245819091797
3.63862609863281 -136.977401733398
3.44609642028809 -128.471969604492
4.00179147720337 178.992202758789
3.48139381408691 -116.840766906738
3.37536001205444 -144.644989013672
3.388014793396 -126.761390686035
3.45876812934875 -104.817108154297
3.3713641166687 -116.638496398926
3.72553586959839 -141.421340942383
3.5593569278717 -118.85009765625
3.2871515750885 -150.569412231445
3.59515643119812 -145.653091430664
3.49475049972534 -132.527374267578
3.60218262672424 -124.501991271973
3.05763864517212 -120.431930541992
3.44206023216248 -113.15941619873
3.30018019676208 -132.922256469727
3.22711825370789 -124.542831420898
3.09016728401184 163.582550048828
3.29926705360413 139.58642578125
3.19133925437927 77.567497253418
2.9738175868988 85.7157135009766
3.19915771484375 109.377815246582
3.72463130950928 117.857414245605
3.72515249252319 -166.619003295898
3.91835474967957 -120.748840332031
4.57031440734863 179.138717651367
4.91622400283813 100.209121704102
4.09994220733643 -142.385391235352
3.65885972976685 171.088531494141
4.01751184463501 133.126449584961
4.13114786148071 175.566528320312
4.31070280075073 127.848930358887
5.08509254455566 131.668930053711
4.88647890090942 -120.509826660156
5.12250804901123 -128.515029907227
5.22100448608398 -129.105392456055
4.8430347442627 -107.368614196777
4.91814517974854 -84.8377304077148
4.98022937774658 -108.030899047852
5.06632947921753 -84.0728912353516
4.6221079826355 165.058578491211
5.14321327209473 -140.051483154297
5.32857704162598 -114.425491333008
5.28571081161499 -105.706253051758
4.7406120300293 -94.9992294311523
4.24717617034912 162.2314453125
4.57302808761597 -100.822898864746
5.09437322616577 -100.675354003906
4.69223499298096 167.742050170898
4.16537857055664 -78.4117126464844
4.19139194488525 -108.093063354492
3.84917640686035 -97.5105972290039
3.94908785820007 -115.519523620605
3.5865273475647 -80.7872924804688
4.34677982330322 -83.5260925292969
3.65874648094177 -7.4765248298645
4.08403348922729 14.2297668457031
4.54452800750732 31.4700012207031
4.32185745239258 56.6778869628906
3.42049241065979 -51.2464904785156
3.83943629264832 38.0593528747559
4.23470497131348 32.1454086303711
4.1036114692688 40.573413848877
4.22611904144287 48.2379150390625
4.07629346847534 55.0953636169434
4.0137152671814 11.4730415344238
4.38650417327881 7.84607172012329
3.94015288352966 1.25990796089172
4.11957550048828 14.3575525283813
3.82248663902283 -13.5700063705444
4.05002498626709 27.6182556152344
3.61499071121216 15.5522184371948
3.91215848922729 4.30867671966553
3.85478806495667 23.7901268005371
4.1185245513916 27.0240726470947
4.29079246520996 18.8208427429199
4.78951930999756 25.7483787536621
4.18483543395996 19.6170120239258
4.34820938110352 27.567850112915
4.44736289978027 30.2645416259766
4.22895765304565 27.7942295074463
4.5135555267334 31.4670581817627
3.14479064941406 14.6793298721313
3.7414538860321 22.7304630279541
3.91244864463806 19.3643741607666
4.51617431640625 57.9971313476562
3.87802147865295 20.2353496551514
4.64120197296143 10.2981557846069
4.56616401672363 23.5628395080566
4.54686117172241 35.1552810668945
3.04198241233826 22.1554679870605
3.41026473045349 18.2742652893066
3.82422924041748 4.13595151901245
3.90083026885986 16.5825023651123
3.87734484672546 34.5127182006836
3.974445104599 28.6943492889404
4.26738739013672 31.1179466247559
4.00905752182007 -3.64179801940918
4.49648571014404 25.12961769104
3.84861183166504 8.540114402771
4.4011754989624 -9.73780727386475
3.48549938201904 35.9246978759766
3.64977812767029 -1.99673068523407
3.47834014892578 38.0242729187012
4.29309415817261 17.8415966033936
3.9445526599884 43.330322265625
2.93132972717285 35.1598243713379
3.26007413864136 54.5975074768066
3.07470154762268 -6.60547208786011
4.59590578079224 -113.708023071289
5.1526403427124 -89.3812713623047
4.31628036499023 -158.340835571289
3.44210457801819 -92.4554290771484
4.06715250015259 -100.399215698242
3.76455020904541 -149.506164550781
4.78001546859741 -78.6422271728516
4.00832653045654 -98.4057693481445
4.11723852157593 -89.0595092773438
4.40671825408936 -118.205345153809
3.94127869606018 -110.36865234375
4.22892284393311 -142.861450195312
4.39214277267456 -176.122695922852
4.76134538650513 -139.723480224609
5.24220895767212 -105.024490356445
5.15039730072021 -149.454452514648
5.34253025054932 -111.956275939941
5.22476482391357 -114.42504119873
4.20609140396118 126.611999511719
3.8466956615448 119.254211425781
4.04386425018311 92.0949096679688
4.96096277236938 140.529312133789
3.86175346374512 82.9559326171875
3.25116753578186 143.546005249023
4.00102138519287 -171.578247070312
4.20371341705322 -174.489822387695
4.46022605895996 160.400268554688
3.29437661170959 -134.485305786133
3.19025993347168 -132.753845214844
3.42213892936707 -124.151954650879
3.81645274162292 -144.693145751953
4.33463144302368 -169.539306640625
3.26246738433838 -147.295120239258
3.15246772766113 -163.294769287109
3.43334794044495 -146.284545898438
3.77013182640076 -155.424163818359
2.83727407455444 -153.627731323242
4.29649257659912 -177.099334716797
3.58809328079224 140.11799621582
4.06965351104736 -143.113998413086
4.16637897491455 -163.833923339844
4.05132818222046 -172.438858032227
3.96754789352417 -165.864059448242
3.5028715133667 161.931076049805
2.96534395217896 -146.980834960938
3.03737568855286 -133.147354125977
3.95884609222412 -171.114410400391
3.93587446212769 -175.678802490234
3.15785241127014 -168.798248291016
3.70928502082825 -147.001052856445
4.23319673538208 -168.089462280273
3.51195597648621 -89.7128219604492
3.17790222167969 -86.9218978881836
3.19056081771851 -93.0512542724609
3.36758971214294 -89.8125991821289
3.13163542747498 -88.2022552490234
3.34205436706543 -79.7476959228516
4.26365280151367 -110.261215209961
4.76384782791138 -140.165115356445
5.17790508270264 -150.917327880859
4.7677583694458 -104.872917175293
4.87258386611938 -125.852165222168
4.91754055023193 -124.103553771973
5.24698638916016 -102.004745483398
4.3680305480957 -107.266471862793
3.75795912742615 -161.835906982422
4.87976741790771 -153.044662475586
4.48367595672607 -57.2504615783691
4.55572652816772 -105.608489990234
4.77661848068237 -81.8244400024414
5.1143798828125 -130.324508666992
5.04982805252075 -129.191040039062
4.54649543762207 -163.214782714844
4.97295665740967 -98.327995300293
5.01523017883301 -103.640953063965
4.9405517578125 -87.4483795166016
4.59449148178101 -104.843391418457
4.5185227394104 -100.392761230469
4.70381593704224 -96.9161529541016
5.14383459091187 -150.265213012695
4.68866014480591 -95.5863494873047
4.71470785140991 -129.104598999023
4.80204629898071 -87.9719543457031
4.69644165039062 -69.8333129882812
3.27546310424805 -36.007640838623
3.76485371589661 -13.6602659225464
3.34768319129944 -0.561868071556091
3.26454639434814 5.05367803573608
3.22277855873108 -2.77156233787537
3.19882893562317 12.9683971405029
3.95956087112427 -36.4892272949219
4.88173294067383 -85.2667922973633
5.04569053649902 -96.365966796875
4.73765325546265 -54.5782318115234
4.8444242477417 -107.290641784668
5.12180089950562 -135.354217529297
4.95465087890625 -121.642883300781
4.84585571289062 -100.233932495117
4.51099538803101 -110.048873901367
4.76411390304565 -130.217239379883
5.10661172866821 -129.224075317383
4.62417507171631 -160.597229003906
3.91566133499146 -112.610694885254
4.75357580184937 -118.493347167969
5.07892417907715 -108.014465332031
4.49693298339844 -96.0802536010742
4.5321307182312 -150.260986328125
4.98516798019409 174.845138549805
4.96484231948853 -152.018295288086
3.65709376335144 -152.371963500977
4.14949035644531 -163.003540039062
4.68605804443359 -179.675079345703
4.61023473739624 -137.523208618164
3.84398603439331 -166.725463867188
4.4582633972168 -99.6750106811523
4.4117374420166 -123.874237060547
4.19889259338379 -104.179145812988
4.34962129592896 -111.719306945801
3.93920755386353 -106.126251220703
4.49703741073608 -94.7844467163086
4.65681552886963 -109.760368347168
4.23879814147949 -76.8709259033203
5.31939172744751 -116.699897766113
4.44084882736206 -105.115455627441
4.87852334976196 -109.230621337891
4.81968545913696 -72.3017883300781
4.35121822357178 -79.7410659790039
4.14320087432861 -79.3885879516602
4.66466665267944 -81.5910110473633
4.09370279312134 -70.1869583129883
4.35799646377563 -93.848503112793
4.97744512557983 -90.9047164916992
4.44665098190308 -106.444694519043
5.04823970794678 -85.6851577758789
4.12379789352417 -100.519119262695
3.57207989692688 -91.7357559204102
3.55800080299377 -73.4826431274414
3.7469437122345 -82.2803726196289
3.72934222221375 -49.9034652709961
3.95268487930298 -81.8690948486328
3.62258958816528 -75.0220413208008
4.00697898864746 -104.04655456543
3.80819582939148 -96.5715789794922
2.283931016922 13.3580522537231
2.26094961166382 9.91543102264404
2.0219898223877 -4.06040096282959
2.59221363067627 22.3562049865723
2.73928141593933 15.8719835281372
2.83753108978271 -6.01419353485107
2.24943971633911 2.48468375205994
3.43525362014771 -16.8383903503418
2.71672964096069 -15.5126895904541
2.17289781570435 -0.77610045671463
2.5965895652771 -10.1610021591187
2.82709527015686 -16.4316558837891
2.81756258010864 -36.1812782287598
2.71020579338074 1.80219495296478
2.78191137313843 3.97482943534851
2.62608933448792 15.6787128448486
2.9363911151886 -5.58515357971191
2.8404712677002 -17.0627994537354
2.65411281585693 -38.1411972045898
3.77277898788452 -60.1603736877441
4.13810396194458 -94.6148681640625
4.7584490776062 -90.3723297119141
4.06568431854248 -68.2412109375
4.92905616760254 -108.950225830078
4.37584829330444 -74.9764556884766
4.56721687316895 -74.487174987793
4.97195386886597 -101.829811096191
4.75899696350098 -82.1371154785156
4.84188747406006 -80.6419677734375
5.00635814666748 -89.226318359375
5.26362276077271 -101.155815124512
5.04817914962769 -87.8130645751953
4.75190401077271 -173.360549926758
4.62710666656494 -75.0671844482422
5.13374805450439 -104.131568908691
5.16827058792114 -112.641548156738
4.50115633010864 -73.4672698974609
4.87742233276367 -106.638221740723
5.21923112869263 -98.1092224121094
3.68945097923279 172.206466674805
4.43938541412354 -171.650329589844
4.78935146331787 -146.309265136719
3.65582752227783 158.887496948242
4.19442892074585 155.425323486328
4.1007661819458 -115.656631469727
3.42614316940308 -83.6916809082031
3.90031266212463 -91.2552795410156
4.91112184524536 -105.482231140137
5.54568004608154 -146.772903442383
5.07847738265991 -132.017501831055
4.70348453521729 162.298553466797
5.39301586151123 -93.7192153930664
4.81765937805176 164.623046875
4.90255832672119 -109.855613708496
5.01463747024536 -76.3898849487305
4.96583271026611 -93.4955749511719
5.05635118484497 -117.762908935547
4.77554035186768 -89.1649856567383
5.1622166633606 -114.105606079102
4.99248743057251 -63.5826301574707
4.86159372329712 -65.0940246582031
4.83156824111938 -173.963958740234
5.18649339675903 -115.302391052246
4.93819522857666 -99.7387466430664
4.68644189834595 -79.1101684570312
4.84679746627808 -84.0091857910156
5.33556032180786 -111.966354370117
5.28555202484131 -126.434989929199
4.97708797454834 -120.813995361328
5.08547782897949 -105.843040466309
4.70714378356934 -96.0019226074219
5.20199871063232 -120.420623779297
4.42835426330566 -78.8184051513672
4.74751043319702 -102.420478820801
5.06363105773926 179.276092529297
4.81840419769287 -103.619125366211
4.99108076095581 -95.1725082397461
4.77881050109863 -69.8167877197266
4.64494228363037 -104.545219421387
5.31626272201538 -175.99560546875
4.69281435012817 -98.8123550415039
4.047523021698 -90.3818511962891
4.28497505187988 -88.0084381103516
3.99156785011292 -101.448799133301
4.58160591125488 -99.3248062133789
5.21271133422852 -116.294540405273
5.38000774383545 -94.8665618896484
5.06689739227295 -107.612007141113
4.81002807617188 -161.1015625
4.32969093322754 -25.6619758605957
5.2655553817749 -115.953987121582
4.55847644805908 -83.3824691772461
4.68648433685303 -101.283218383789
4.00888061523438 167.964218139648
4.10215187072754 -123.885223388672
4.27527761459351 -114.54817199707
4.0792875289917 -137.992309570312
3.93571305274963 -105.127723693848
3.92793703079224 -171.539291381836
4.23903274536133 -157.953308105469
4.29108381271362 -105.947631835938
4.63884496688843 -170.514205932617
3.86348581314087 -143.239105224609
4.65327978134155 137.169509887695
4.06713914871216 -157.97038269043
3.97975778579712 -149.546600341797
4.50012254714966 -140.190383911133
4.89738893508911 -175.09928894043
4.52824878692627 -101.583030700684
4.46750545501709 -136.164169311523
4.99006986618042 -146.572830200195
5.43465948104858 -146.645645141602
5.13831281661987 -129.765914916992
5.0254864692688 -123.021530151367
5.11774206161499 -97.4021987915039
4.91115713119507 -110.471885681152
4.28058385848999 -71.5654678344727
5.14593505859375 -59.4133224487305
5.01601839065552 -99.7379837036133
5.00961971282959 -111.588340759277
4.87009477615356 -136.952880859375
5.20811700820923 -132.889831542969
5.05876302719116 -117.571983337402
4.98592567443848 -101.385246276855
4.91469144821167 -93.0883407592773
4.32524299621582 -117.122741699219
4.20850610733032 -99.4484100341797
4.14846992492676 -145.11247253418
4.38577318191528 -103.048530578613
5.20430135726929 -94.7147216796875
5.57924556732178 -155.462539672852
5.02956819534302 -170.101104736328
4.36229515075684 -143.799072265625
4.29922294616699 -117.840942382812
4.24098205566406 -112.036758422852
4.06873607635498 162.946594238281
4.45053100585938 159.253433227539
3.6104474067688 -84.4886169433594
4.04180288314819 -85.1745910644531
3.74098086357117 -88.6686935424805
3.79909586906433 -64.0418853759766
3.9698314666748 -105.168792724609
3.66812372207642 -71.3079528808594
4.27986669540405 -116.185585021973
3.74295163154602 -110.991516113281
4.49410915374756 -113.981002807617
3.75056338310242 -166.634155273438
4.34194469451904 -90.9785614013672
3.88099193572998 -115.549736022949
4.64833450317383 -148.036605834961
4.85913705825806 -136.933624267578
3.53338265419006 -159.162063598633
3.49162125587463 -122.915321350098
3.45366215705872 -127.353034973145
3.39675045013428 -98.6217575073242
3.2846155166626 -123.74397277832
3.4607036113739 -134.144821166992
3.51009774208069 -154.292816162109
4.41858196258545 -110.866508483887
4.62916564941406 -84.4953231811523
4.7158989906311 -73.9514617919922
5.02236080169678 152.839553833008
4.63194179534912 -96.6172103881836
4.93357229232788 -96.7703475952148
4.95980262756348 -96.2268447875977
5.23606824874878 -119.979591369629
5.16259670257568 -101.137763977051
5.03531503677368 -97.5997619628906
4.5820779800415 -88.4668502807617
5.1844220161438 -117.524513244629
3.83665084838867 -46.9549903869629
4.83218765258789 -99.9482727050781
4.6518349647522 -103.137886047363
4.3119421005249 -108.33447265625
3.26694536209106 -92.9889450073242
3.99152421951294 -126.299545288086
5.1373143196106 177.869430541992
4.30774164199829 -100.124221801758
3.86611866950989 -99.3339309692383
4.08098220825195 -76.5486297607422
4.19976902008057 -109.337387084961
3.8698399066925 -72.0419845581055
2.98130464553833 -56.2378349304199
2.99048328399658 26.5713596343994
3.09224724769592 -105.837867736816
3.8381175994873 -82.0734252929688
3.55891752243042 -66.1497421264648
3.32052302360535 -60.7957038879395
4.3859806060791 -105.334251403809
4.20616817474365 -95.2887115478516
3.89011359214783 -128.863983154297
3.97517585754395 -93.6881790161133
3.74753856658936 -113.1103515625
3.76712155342102 -116.710311889648
4.22814750671387 -116.073669433594
4.9274435043335 -151.43571472168
3.72284150123596 -95.763427734375
5.14192295074463 -97.5646591186523
4.62943840026855 -65.8435897827148
3.63875269889832 -91.7164688110352
3.9588782787323 -144.782333374023
3.821284532547 -140.156921386719
3.79599118232727 -103.39054107666
4.59204912185669 -104.373107910156
4.83619356155396 169.053726196289
4.73305892944336 -138.972732543945
5.05494976043701 177.596603393555
3.87297677993774 -84.9521636962891
4.17692089080811 -112.456634521484
4.57925844192505 -75.6436996459961
4.49675416946411 -133.048690795898
4.3893461227417 -72.9805450439453
4.52818393707275 -141.956039428711
5.31882095336914 -120.063186645508
4.14656162261963 -84.3869171142578
3.61880278587341 -137.718460083008
3.28595924377441 -141.598449707031
3.48870897293091 -138.982223510742
4.18724393844604 -112.794044494629
3.70421481132507 -154.84358215332
3.03246474266052 -117.546035766602
3.57465362548828 -166.256973266602
3.32197332382202 -170.890060424805
3.67871236801147 -152.391662597656
3.55272459983826 -116.945579528809
3.49929904937744 -104.073684692383
4.02084302902222 -159.760345458984
4.91334581375122 -131.646453857422
4.75539398193359 -137.897232055664
4.50658464431763 -105.390777587891
3.88614869117737 -135.004760742188
3.75992512702942 -133.346801757812
3.72356247901917 160.767684936523
2.94761228561401 -56.2692184448242
3.79239821434021 -136.323867797852
4.6146068572998 -131.712982177734
3.50016927719116 92.6648635864258
3.51525211334229 49.0736045837402
3.54163384437561 4.94998693466187
3.61286640167236 98.5183410644531
3.01602649688721 50.2481689453125
3.64539051055908 8.27724838256836
4.50582981109619 7.39911937713623
4.81394958496094 -106.199226379395
5.0497612953186 -97.2657241821289
5.21811819076538 -119.143630981445
4.83228635787964 -111.483200073242
4.86278295516968 -121.891036987305
5.09124374389648 -114.196197509766
4.95867586135864 -75.5054168701172
4.84175491333008 -141.161636352539
4.37606191635132 -168.451385498047
5.49467420578003 -169.929016113281
4.72790431976318 169.605651855469
5.30530881881714 -162.719543457031
4.6062798500061 -151.658203125
5.09309577941895 -119.042999267578
4.69866514205933 -74.5773239135742
4.72562456130981 -102.872833251953
4.61384534835815 -111.132362365723
4.52956914901733 -128.859191894531
4.32845878601074 -59.2034721374512
4.43140077590942 -149.300018310547
4.25862789154053 -150.514862060547
4.27651500701904 -116.687744140625
4.19223260879517 -170.223205566406
3.45430850982666 124.881843566895
3.87040305137634 151.560317993164
3.30146288871765 -139.051391601562
2.94386434555054 -155.93994140625
2.92763113975525 -122.867073059082
3.18843817710876 -120.404174804688
3.26667475700378 -137.90185546875
4.1532826423645 -154.095138549805
3.56637692451477 -142.256790161133
3.53145027160645 -167.371246337891
3.57945990562439 -178.67219543457
3.25187540054321 -144.238372802734
3.48540377616882 -147.658172607422
4.00069379806519 -171.957168579102
3.57909655570984 -105.239227294922
3.5022292137146 -132.39924621582
3.445645570755 -128.149398803711
3.57806587219238 -157.204711914062
3.63378381729126 -124.393699645996
3.530846118927 -123.668579101562
3.22903680801392 -157.427001953125
4.03193998336792 -177.198989868164
3.47230625152588 -122.434257507324
3.77055883407593 -164.470443725586
4.75712871551514 -127.803726196289
4.14773035049438 165.392318725586
4.69515705108643 -135.813537597656
5.09037590026855 -75.2811813354492
5.42541742324829 -128.836990356445
4.69565200805664 -173.729400634766
4.89201354980469 -155.938018798828
4.83094835281372 162.962463378906
5.04943943023682 171.659561157227
4.5445613861084 -94.8406219482422
4.68622398376465 -147.496170043945
5.38094472885132 -159.491577148438
4.75967216491699 -164.680541992188
4.67440128326416 -132.521896362305
4.73514318466187 -126.14241027832
5.1470365524292 -109.525985717773
4.30957126617432 -76.3681488037109
4.82787799835205 -134.415618896484
4.12218189239502 152.278747558594
4.74477529525757 -140.111129760742
4.71133375167847 -175.370101928711
4.64353036880493 -118.571472167969
4.51158285140991 -73.6542282104492
4.64450740814209 -106.331207275391
5.2263035774231 -138.125518798828
5.09661722183228 -83.3862533569336
4.98263168334961 -146.518798828125
3.94867277145386 151.294982910156
4.89980316162109 -93.2523651123047
5.03598022460938 -114.570877075195
5.00432205200195 -166.298858642578
4.17042636871338 -158.037506103516
4.07793664932251 166.570602416992
3.72893667221069 153.508560180664
3.62515425682068 123.353393554688
3.715660572052 165.414459228516
4.21378755569458 -175.121276855469
4.32804346084595 -61.1857566833496
3.8234236240387 -22.9196300506592
4.4244589805603 -46.8661460876465
5.26490068435669 -168.3837890625
4.18315458297729 -172.422775268555
3.89360332489014 -161.400451660156
4.56741714477539 -162.924530029297
4.03584384918213 178.103820800781
4.21138906478882 -160.868667602539
3.7883665561676 160.881195068359
4.75830316543579 -92.628173828125
4.23181200027466 -53.5571937561035
4.43879365921021 -14.0398998260498
3.67687702178955 -51.9316749572754
3.93318271636963 -8.34172534942627
3.81522941589355 -20.6542568206787
3.3913459777832 5.16547679901123
3.90205049514771 -25.7654037475586
3.58481764793396 -27.8693771362305
3.93205261230469 -29.9682235717773
3.59239292144775 -1.57173943519592
3.42969965934753 23.5517444610596
4.17712450027466 1.10286486148834
3.91157269477844 -100.822814941406
3.4467945098877 -46.5717582702637
3.99503970146179 -7.87226867675781
4.10468339920044 -31.0608901977539
3.85629630088806 -69.1951293945312
3.71050572395325 -95.9828796386719
3.39593362808228 -70.7009887695312
3.01070737838745 -92.0549545288086
2.87322783470154 -103.929290771484
2.67797160148621 -137.778961181641
3.86873340606689 -90.4384613037109
3.45484066009521 -70.8747024536133
3.14849209785461 -122.282012939453
3.26469683647156 -174.478820800781
3.86109638214111 -94.4980392456055
3.18824100494385 -141.935882568359
4.32704925537109 -79.7129592895508
4.69388341903687 -114.081909179688
3.82973146438599 -145.292602539062
4.10704660415649 -91.1729049682617
4.30235242843628 -57.9723701477051
4.4871506690979 -89.618278503418
3.28440594673157 -102.191055297852
3.85330867767334 -101.93790435791
4.00444316864014 -176.388549804688
4.80817651748657 -114.510192871094
4.29765462875366 -89.1057510375977
4.46377038955688 -77.6577529907227
4.91761159896851 -106.846664428711
4.42690849304199 -78.2340621948242
4.42784070968628 -103.320617675781
4.43266677856445 -90.4901428222656
4.01451826095581 -85.4610214233398
3.65024781227112 -147.75651550293
3.52802443504333 -98.2936706542969
3.42779493331909 -109.431739807129
3.42328238487244 -104.874298095703
3.0126748085022 -154.918350219727
3.2004930973053 -165.510650634766
3.01269245147705 -124.499092102051
3.27888917922974 -102.970504760742
4.53242683410645 -122.004913330078
3.68894791603088 -103.65510559082
3.68372964859009 -81.507194519043
3.37864828109741 -121.393363952637
3.40078949928284 -79.2945098876953
3.6137752532959 -120.283882141113
3.31503248214722 -74.8327560424805
3.94082593917847 -126.520690917969
4.43350172042847 -129.156341552734
3.95946526527405 -111.449699401855
4.51730346679688 -77.5844497680664
4.97630214691162 -137.602355957031
4.36038970947266 -153.315673828125
4.89305686950684 -106.647773742676
4.12710618972778 134.856704711914
4.27447128295898 121.297264099121
4.48205184936523 120.790000915527
3.99837446212769 -126.648719787598
3.45770215988159 -123.368354797363
3.977454662323 -149.996017456055
3.337562084198 -162.053817749023
3.33594655990601 -146.859283447266
3.22989869117737 -133.951019287109
4.34701919555664 -158.828063964844
4.3640022277832 148.703842163086
3.5053608417511 165.318115234375
3.25036787986755 171.762130737305
3.42883062362671 -118.204902648926
3.25055289268494 -156.766891479492
3.53535771369934 -134.954513549805
3.7983992099762 -153.932327270508
3.54939675331116 -136.685287475586
3.56559610366821 -106.448608398438
4.31541919708252 -120.009468078613
5.06408214569092 -168.531433105469
5.35699462890625 -166.873413085938
5.07814455032349 -88.687614440918
4.70205163955688 -165.158233642578
3.97326159477234 -65.2719268798828
4.779700756073 -106.164817810059
4.14414262771606 -46.9722290039062
5.13826704025269 -116.281684875488
4.23494100570679 76.2775802612305
3.30367159843445 63.721923828125
2.94907593727112 79.3015289306641
2.58482360839844 91.9919357299805
2.55000281333923 89.6515884399414
2.47757291793823 79.7677764892578
2.33414030075073 65.7364044189453
3.8266453742981 80.6512603759766
4.74368190765381 71.0832748413086
3.37941193580627 85.8013687133789
4.12928152084351 127.801368713379
2.2440505027771 76.0379180908203
2.19230103492737 57.5809516906738
2.6048104763031 35.0043106079102
2.78852438926697 29.8064785003662
2.55464220046997 41.5851287841797
2.31199669837952 67.6147308349609
2.67661690711975 46.2595901489258
2.84277606010437 7.38435840606689
2.61286807060242 36.0047378540039
3.05487155914307 70.6907653808594
3.867436170578 171.150100708008
3.76100969314575 145.430511474609
3.61823797225952 -136.661056518555
3.65196228027344 -137.542190551758
3.95327973365784 -141.641021728516
3.76734828948975 -178.301788330078
4.69187879562378 153.592559814453
3.92690587043762 -128.358413696289
3.61125683784485 -138.418151855469
4.27361154556274 -151.121978759766
3.32202458381653 -123.559745788574
4.25123453140259 -128.431732177734
4.74106216430664 -172.45100402832
4.06207799911499 178.637985229492
3.99839639663696 -141.487457275391
4.16570377349854 -172.316558837891
4.18057346343994 -152.48176574707
4.60298204421997 -152.736221313477
4.30719184875488 -138.019165039062
4.50101375579834 -111.659133911133
4.58748626708984 -96.7663726806641
5.17580270767212 -103.190673828125
3.35345935821533 -110.124351501465
3.64317154884338 -90.286735534668
3.62002873420715 -135.020568847656
4.42032241821289 -135.254013061523
4.65833950042725 -118.535133361816
4.55783176422119 -135.158172607422
4.98394203186035 -111.819030761719
5.06339740753174 177.283462524414
4.75772523880005 -165.619964599609
5.21559858322144 -121.264694213867
4.20492172241211 -76.0185699462891
4.87249326705933 -102.890701293945
4.9859881401062 -146.478088378906
4.95422315597534 -87.4251251220703
5.13954496383667 -132.39826965332
4.94180822372437 -102.021392822266
4.51584768295288 -100.148010253906
4.88557577133179 -145.251068115234
4.82911729812622 -89.5099334716797
5.24009656906128 -115.150512695312
4.39084529876709 -132.896270751953
4.82164001464844 -133.093780517578
5.00585889816284 -156.731506347656
4.67502498626709 -78.77294921875
3.80968809127808 43.4678192138672
3.66198587417603 6.47518968582153
3.81697964668274 7.14511442184448
4.58566665649414 129.187088012695
4.14471673965454 93.1084289550781
3.65129089355469 104.06990814209
4.29075574874878 143.996963500977
4.53788995742798 -86.6673812866211
5.0572657585144 -122.066421508789
5.06475496292114 -98.3123016357422
4.88212108612061 -60.4053611755371
4.97601175308228 -130.670654296875
5.25160884857178 -125.125587463379
5.19463443756104 -170.682189941406
4.99766111373901 179.141967773438
4.90029382705688 -157.181625366211
5.15160036087036 -105.285697937012
4.92190504074097 -103.179786682129
5.21472883224487 -94.5154190063477
4.97371482849121 -116.324676513672
4.88810920715332 -130.6044921875
4.87357473373413 -119.811996459961
4.71087598800659 -78.4369964599609
4.60636377334595 -100.502311706543
4.95468282699585 -108.165946960449
4.49694967269897 -90.4912414550781
4.43421459197998 -96.080436706543
4.84455108642578 -76.0333023071289
4.68743467330933 -106.480308532715
4.62153625488281 -84.2166290283203
4.69660615921021 -108.567504882812
5.18720626831055 -135.34375
5.07299423217773 -127.062805175781
3.64820909500122 -179.800872802734
3.5862717628479 168.927459716797
3.93400955200195 170.370132446289
4.06992769241333 177.465042114258
3.92232775688171 -149.274566650391
3.06130075454712 88.9725799560547
3.93823432922363 -171.547927856445
3.85733151435852 -173.430572509766
4.22248840332031 -157.390487670898
3.51223850250244 167.93830871582
3.30201005935669 142.362167358398
3.21312952041626 78.9292068481445
2.85263609886169 104.616668701172
3.53596758842468 79.1763687133789
3.40014982223511 61.8124961853027
4.21869850158691 178.076568603516
3.61174082756042 155.701385498047
3.64045763015747 120.843994140625
3.6759889125824 135.74787902832
3.56572842597961 157.880752563477
3.60215353965759 132.534896850586
3.55338001251221 145.815185546875
3.70192694664001 -168.658172607422
3.24900150299072 153.340209960938
3.26931047439575 149.776718139648
3.80673122406006 164.132232666016
3.76563048362732 152.920700073242
3.67697715759277 -174.194915771484
3.5339720249176 142.489303588867
3.61597084999084 148.437103271484
3.36541318893433 117.951354980469
3.17250657081604 95.0465621948242
3.26026272773743 146.473815917969
3.55538105964661 157.404891967773
3.205317735672 153.190643310547
3.29348015785217 -160.255355834961
3.7703275680542 -168.918014526367
3.3071756362915 167.173889160156
3.28410768508911 131.560440063477
3.53966569900513 156.693206787109
4.01176309585571 -177.017166137695
4.18909597396851 158.663589477539
3.91934180259705 -178.106170654297
4.36174964904785 175.701080322266
3.60837841033936 90.0899353027344
3.40869569778442 58.7816581726074
3.68779945373535 114.965057373047
3.50069975852966 100.311347961426
3.64354944229126 98.9267807006836
3.22714018821716 114.563095092773
2.99376964569092 176.267929077148
3.437655210495 160.000137329102
3.83597040176392 136.147964477539
3.30355095863342 124.151458740234
3.87250542640686 126.787353515625
3.44966292381287 132.920074462891
3.35618281364441 158.924224853516
3.55486130714417 120.493446350098
3.60658979415894 171.504669189453
3.88772225379944 -159.023406982422
3.42606139183044 163.792037963867
4.08039045333862 166.438171386719
3.9321916103363 -154.273391723633
3.74692225456238 169.21696472168
4.3206992149353 -155.292663574219
3.72302913665771 159.934173583984
3.01329565048218 157.956573486328
3.31608366966248 153.704483032227
3.58822560310364 130.047637939453
3.46683478355408 123.507919311523
3.41746807098389 136.614562988281
3.46467757225037 169.174545288086
3.98186779022217 -170.972213745117
3.50095319747925 157.952697753906
4.18951416015625 -179.257232666016
3.45585036277771 140.987442016602
3.74239778518677 -173.087615966797
3.48546361923218 -152.272720336914
3.66461253166199 166.818283081055
4.09247446060181 -158.810363769531
3.11309552192688 179.616439819336
3.02423429489136 -174.336669921875
3.45382976531982 175.216583251953
3.5491738319397 165.725997924805
3.49901819229126 143.322769165039
3.36274600028992 175.34912109375
3.66068768501282 -156.378143310547
3.54472732543945 176.958770751953
3.59393215179443 174.380554199219
3.26634335517883 133.578887939453
3.46411108970642 170.384719848633
3.9728741645813 172.466918945312
3.39529705047607 154.415145874023
3.61904144287109 168.208526611328
3.93401694297791 169.732620239258
3.10954236984253 157.486679077148
3.3575394153595 -169.911819458008
3.4583957195282 163.151336669922
3.77843880653381 171.294906616211
3.61662936210632 164.190719604492
3.51394128799438 165.575942993164
3.17007803916931 -171.774673461914
3.59306406974792 145.162841796875
3.88610792160034 126.991760253906
3.47306394577026 148.7958984375
4.66604804992676 -177.662643432617
5.01801443099976 -66.0430374145508
4.68582248687744 -77.4348831176758
4.91421794891357 -142.065277099609
5.31282329559326 -140.044860839844
4.76897764205933 -135.495529174805
5.01510190963745 -152.964889526367
5.20163345336914 -123.373069763184
4.66497659683228 173.374572753906
4.69633531570435 166.953994750977
4.46788692474365 158.46989440918
4.75222253799438 -162.261489868164
4.15073442459106 177.694030761719
4.02948904037476 -175.955459594727
4.97737598419189 -68.95556640625
5.1338906288147 -160.242477416992
4.85898065567017 164.767517089844
4.89400911331177 -106.178764343262
5.10514736175537 -114.26976776123
5.43082666397095 -127.391090393066
4.31866550445557 -75.5613327026367
4.78462934494019 -84.8520889282227
3.92618227005005 -72.8277740478516
4.02920627593994 -100.754829406738
4.1460018157959 -40.8084106445312
3.92227721214294 -88.4892654418945
4.42557525634766 59.2638626098633
3.53066396713257 -15.6502637863159
3.24734377861023 10.3131904602051
3.51450061798096 -36.7275085449219
3.48297190666199 -6.00431871414185
3.62236142158508 21.522310256958
3.24397683143616 -26.4745445251465
3.2167227268219 8.45431518554688
3.50339841842651 -38.7528533935547
3.37413239479065 16.1478633880615
3.26124572753906 -30.5185012817383
3.25136971473694 -0.30324125289917
3.40879702568054 -29.7670230865479
3.4569239616394 -52.3108062744141
3.32476758956909 42.5512237548828
3.64854884147644 -33.4503746032715
3.4776496887207 -55.2718544006348
3.49801898002625 -1.31480693817139
3.40906047821045 -62.9741477966309
3.70866203308105 -115.081954956055
3.38912534713745 -131.521606445312
3.23724365234375 -123.185508728027
3.42104244232178 -158.469711303711
3.79972529411316 -178.248092651367
3.47422003746033 -145.004440307617
4.38845825195312 -161.736129760742
3.86356568336487 -139.532424926758
4.03961563110352 -75.8616638183594
3.72646927833557 -81.0675430297852
3.98470854759216 -62.1947402954102
3.34529089927673 -81.4445037841797
3.8470139503479 -106.455375671387
3.25098061561584 -102.118598937988
3.88938689231873 -64.3171691894531
3.79622912406921 -147.058334350586
3.41050100326538 -114.358276367188
3.18460273742676 -82.1578140258789
3.08683323860168 -111.597839355469
2.97387528419495 -162.499145507812
2.93961262702942 -155.47282409668
3.14563751220703 -103.810752868652
3.1636655330658 -111.625526428223
3.41053175926208 -127.069541931152
3.59079027175903 -85.3793411254883
4.63480567932129 -77.4704513549805
4.01477670669556 -57.9608535766602
3.48898339271545 -110.33275604248
3.73201823234558 -101.791511535645
3.10638236999512 -159.811706542969
3.58631658554077 -114.097816467285
4.29431533813477 -91.3722686767578
3.66665101051331 -58.7797737121582
4.89639949798584 -113.161575317383
4.29630374908447 -95.9119567871094
3.42842197418213 -17.5033111572266
2.94302487373352 3.53149247169495
3.47477960586548 -33.7120742797852
4.33427572250366 -79.5868988037109
4.53728151321411 -98.5091171264648
4.34954738616943 -163.801773071289
3.91815948486328 -163.378753662109
3.79222512245178 -176.018783569336
3.74818253517151 -167.119995117188
4.32854604721069 139.303619384766
4.25108480453491 -171.072296142578
3.48011779785156 116.207801818848
4.16416883468628 -173.544723510742
4.99944162368774 -144.062713623047
4.45132303237915 -81.8166885375977
4.72246170043945 -86.5005035400391
3.81847286224365 -67.2854614257812
4.94493532180786 -114.947700500488
4.98891305923462 -115.323043823242
4.76978874206543 -80.0940322875977
5.16177320480347 -76.6054916381836
5.05155563354492 -71.9600601196289
4.18971252441406 -100.390007019043
4.78361988067627 -154.182357788086
4.230393409729 -133.047149658203
4.46620655059814 -102.176719665527
4.15285634994507 -77.1927337646484
4.1271505355835 -146.516494750977
4.44045686721802 -70.8964614868164
4.44854784011841 -111.838790893555
4.54813051223755 -69.3221054077148
4.40078973770142 -94.3543090820312
4.52831935882568 -86.6914672851562
4.48572397232056 -105.55248260498
4.85205459594727 -119.634918212891
4.97310733795166 -92.3527297973633
3.99929428100586 -38.5216331481934
3.40740871429443 -75.8995208740234
3.53506565093994 -71.6238403320312
4.15394163131714 -113.686798095703
3.32733845710754 -66.8747863769531
3.76450252532959 -87.0990142822266
3.89670944213867 -100.049331665039
3.66423273086548 -100.274673461914
4.03903436660767 -110.045783996582
4.17640781402588 -140.314514160156
3.60510993003845 -92.5917053222656
4.43741846084595 170.534332275391
4.57634973526001 179.804290771484
2.92730116844177 126.56339263916
3.52433133125305 -131.224609375
3.99540710449219 -130.35432434082
4.04293441772461 -110.217079162598
3.65920615196228 -98.7296295166016
3.72629189491272 -84.9742889404297
3.79576635360718 168.521087646484
3.28592777252197 -80.8250198364258
3.79914402961731 -77.5287857055664
4.32906627655029 157.481994628906
4.46948003768921 -169.658874511719
3.53334426879883 138.015502929688
2.9905686378479 168.099716186523
3.45071721076965 -146.455429077148
3.41820526123047 -161.391632080078
3.42735385894775 -139.119918823242
3.16796088218689 -178.841064453125
3.38090395927429 -140.625839233398
3.71011567115784 172.914932250977
3.50795388221741 -143.852432250977
3.34859943389893 -98.8822708129883
3.84357094764709 -131.638275146484
4.34187793731689 -144.302703857422
3.91865515708923 -146.495590209961
3.64093852043152 -135.632080078125
4.40329742431641 -154.076461791992
4.37069034576416 -149.530014038086
4.20320224761963 -178.840225219727
4.34587240219116 -145.817108154297
4.18524789810181 -164.740936279297
3.80323028564453 -113.588386535645
3.94231390953064 -139.871307373047
4.72414016723633 -126.993782043457
4.3876314163208 -155.597671508789
4.40893125534058 -173.523895263672
5.06600570678711 -115.090927124023
4.87869358062744 -85.260139465332
4.36694622039795 -101.732765197754
4.5045223236084 -79.2268676757812
4.93365526199341 -129.824600219727
4.94154500961304 -133.739212036133
4.86729621887207 -111.304626464844
4.60315084457397 -102.365112304688
4.65103626251221 -135.389114379883
5.21585845947266 -78.6884613037109
4.886155128479 -86.8426513671875
4.47259426116943 -123.932403564453
4.18269157409668 -176.569885253906
4.28567266464233 125.102729797363
3.97650265693665 131.862930297852
4.13186645507812 99.6991119384766
4.28400325775146 97.9727630615234
4.24099540710449 97.9525833129883
3.97332525253296 110.154518127441
4.50131225585938 169.461502075195
3.90336585044861 117.876129150391
3.80359148979187 111.677032470703
4.04072284698486 80.2735900878906
4.21166229248047 103.564323425293
4.03019094467163 -106.036666870117
4.00786399841309 -119.841651916504
3.83144545555115 -66.6888046264648
4.14507246017456 -114.726997375488
4.01429462432861 -131.911315917969
3.76309871673584 -72.9283599853516
4.02766942977905 -103.95783996582
4.01277303695679 -134.697418212891
4.15548181533813 -102.208053588867
4.83056879043579 165.807235717773
4.81330919265747 166.045669555664
4.24624729156494 117.449485778809
5.0834493637085 -101.118492126465
4.6246657371521 -71.7082595825195
3.83105707168579 -155.129302978516
5.28816747665405 -122.003555297852
3.87292122840881 -92.3650817871094
3.65048909187317 -116.076950073242
4.18005228042603 -88.4581146240234
4.22234964370728 -85.2323837280273
4.64825391769409 -122.322395324707
4.03365707397461 -77.6982421875
4.61964559555054 -133.93798828125
4.7741961479187 -131.021148681641
4.46556329727173 -121.275436401367
4.21429109573364 156.917953491211
4.39626789093018 149.12353515625
3.52186942100525 101.689392089844
3.54926991462708 122.142433166504
3.40271067619324 91.5191345214844
3.655601978302 111.873764038086
3.43635010719299 98.5936050415039
4.12475061416626 -179.974349975586
4.58357381820679 -107.637275695801
4.35171461105347 168.071212768555
4.78330326080322 -72.9091186523438
4.73035383224487 -103.104423522949
4.65649700164795 -101.617012023926
4.44372606277466 -83.8527221679688
4.65724468231201 -106.341461181641
3.73949980735779 -155.856872558594
4.67877244949341 172.031112670898
4.32838582992554 156.536270141602
4.16455125808716 -179.974395751953
4.34114360809326 -90.6991348266602
4.88248825073242 -101.375411987305
4.88397216796875 -69.3685531616211
4.60067081451416 -95.192512512207
5.04616832733154 -89.2383117675781
4.33996963500977 -95.3788604736328
4.25606489181519 -49.3935203552246
4.47957897186279 -35.3329925537109
3.72016024589539 14.568211555481
4.18365097045898 -14.6920728683472
4.04408168792725 47.3032646179199
4.07319688796997 17.5224552154541
4.17995929718018 45.6862297058105
4.20927476882935 32.2927360534668
3.8661789894104 24.8766193389893
4.16042041778564 32.4676322937012
4.1925048828125 65.319709777832
4.06341409683228 2.40539216995239
4.40911817550659 36.6534957885742
3.14816904067993 56.1843147277832
4.18804502487183 29.1189613342285
5.09938335418701 148.863327026367
3.71523809432983 169.510665893555
4.85201644897461 -149.147918701172
4.71848154067993 179.504364013672
3.69078326225281 -176.130020141602
3.78444480895996 -178.455169677734
4.13603591918945 -125.006698608398
4.51927518844604 -121.497383117676
4.53658199310303 -144.869079589844
3.99496722221375 159.609664916992
4.56823253631592 -155.072235107422
4.06768417358398 -147.052017211914
4.06310558319092 -133.051223754883
4.48444604873657 -155.606674194336
4.3520245552063 -158.463775634766
4.10648107528687 -161.365112304688
3.36885857582092 -149.233917236328
3.46250295639038 -117.538101196289
3.73832964897156 -174.224960327148
3.37642431259155 -169.54280090332
3.25170016288757 -165.384521484375
3.56182312965393 -134.555938720703
3.82445859909058 -165.986785888672
3.58989310264587 -146.538757324219
3.55623078346252 142.431015014648
3.98822116851807 -168.05354309082
4.75687170028687 -132.738510131836
4.32051801681519 -122.998908996582
4.20185375213623 -148.75260925293
4.28254175186157 -128.329284667969
4.29168128967285 -133.866607666016
4.62275218963623 -137.190475463867
4.36784076690674 -144.564727783203
3.99948930740356 -136.780395507812
3.90459775924683 -123.199279785156
4.90450859069824 -135.864898681641
4.58028268814087 -104.171249389648
3.26798033714294 -107.300666809082
3.23782396316528 -65.2914733886719
4.20948696136475 -122.272216796875
2.53599452972412 -19.6259822845459
3.51195669174194 -92.1481781005859
3.75495266914368 -107.169479370117
2.96618628501892 -117.168548583984
3.75437688827515 -147.152542114258
3.54415822029114 -122.652084350586
3.98968434333801 -149.074935913086
3.69666910171509 162.227447509766
4.99784898757935 -175.743957519531
3.91516447067261 139.394073486328
5.42164993286133 -155.291915893555
4.79791307449341 -130.433059692383
4.67594623565674 -87.3430709838867
4.61259984970093 -122.306617736816
4.55020618438721 -93.5289764404297
4.37044858932495 -126.592163085938
4.61016082763672 -86.2701721191406
4.52001810073853 -89.6298217773438
5.01440906524658 -116.074119567871
4.98238229751587 -161.921798706055
5.5270094871521 -102.26823425293
4.50795888900757 -167.242950439453
4.27249526977539 176.067657470703
4.26941537857056 156.861129760742
4.92391920089722 -151.653793334961
5.3008828163147 153.281677246094
3.61963510513306 -166.517501831055
3.41240215301514 171.855880737305
3.0138840675354 -153.937408447266
3.58900713920593 -157.155609130859
3.22088122367859 -148.361953735352
3.10326409339905 -174.602767944336
3.55629539489746 -114.353858947754
3.86047792434692 -161.906005859375
3.87317204475403 -128.300109863281
3.95776128768921 -154.758071899414
3.62070608139038 -99.3202362060547
3.43155360221863 -103.92610168457
3.76522636413574 -106.438339233398
3.53292346000671 -158.992538452148
4.02516555786133 -140.515365600586
3.22874593734741 -152.194473266602
3.57679510116577 -133.964324951172
3.16602516174316 -127.190628051758
2.73023200035095 -105.420753479004
3.19372963905334 -107.250900268555
2.96907114982605 -124.780265808105
2.59976577758789 -79.9855194091797
3.39489054679871 -132.026519775391
3.76624298095703 -124.603416442871
4.10479736328125 -152.393280029297
4.71655559539795 -107.960563659668
5.36980485916138 -160.50715637207
5.45188236236572 -146.780426025391
5.23604822158813 179.742324829102
4.76820278167725 163.650573730469
3.94775366783142 135.471984863281
4.48058366775513 -163.330947875977
4.57215261459351 -147.172927856445
4.55012702941895 -108.669616699219
3.3095166683197 -86.3390808105469
4.01887941360474 -76.7353439331055
4.20235347747803 -124.482833862305
3.81480479240417 -84.2843551635742
4.34816265106201 -110.657745361328
3.91106963157654 -64.2445831298828
3.75913953781128 -76.083610534668
4.12389087677002 -97.966667175293
4.84967756271362 -133.663513183594
4.42727279663086 174.369964599609
5.04770278930664 173.287521362305
4.92765092849731 -141.076126098633
5.26491928100586 -149.132034301758
4.65462112426758 -67.8462524414062
5.27241230010986 -81.448356628418
4.96936225891113 -107.185981750488
5.15368986129761 -97.196418762207
4.26081466674805 -67.768310546875
4.96957683563232 -120.743087768555
4.39120388031006 -87.3256759643555
4.55603408813477 -99.6531219482422
4.37558698654175 -98.7463226318359
4.81577634811401 -128.547012329102
4.24034452438354 -84.6068496704102
4.4747519493103 -80.1563415527344
4.43835258483887 -103.096839904785
4.89167785644531 -114.704566955566
5.11811017990112 -138.545150756836
5.00899124145508 -105.730499267578
2.98942899703979 144.838302612305
4.29145336151123 174.619491577148
4.72395133972168 -133.540893554688
3.85491633415222 -85.2575225830078
2.89380192756653 138.04704284668
3.63163495063782 -118.418144226074
3.49236536026001 -128.553131103516
3.32842659950256 -101.163307189941
3.53460144996643 -99.0566711425781
3.41705656051636 -139.124450683594
3.95062565803528 -155.169784545898
3.92051792144775 -71.0736083984375
3.47660732269287 -147.747817993164
3.664067029953 -143.246734619141
4.55546951293945 -116.273078918457
4.69032144546509 -92.3105697631836
4.862220287323 172.754104614258
4.9979510307312 -126.353652954102
4.3410758972168 -101.51872253418
4.86075305938721 -124.035011291504
3.58897233009338 -151.019515991211
3.59370756149292 -164.709869384766
3.76004099845886 -170.625747680664
3.11060166358948 -121.093978881836
3.29758715629578 -117.67658996582
4.26052808761597 -110.391082763672
4.37325572967529 179.785873413086
4.75562477111816 -116.21753692627
4.97325372695923 -135.410079956055
4.8375129699707 -125.966804504395
4.81789207458496 -149.01594543457
4.34109497070312 -156.119995117188
4.30550003051758 -101.528205871582
3.8769223690033 -66.9428405761719
3.46626424789429 -122.093811035156
3.8263828754425 -76.49755859375
3.60284543037415 -101.442092895508
3.78228497505188 -92.5053405761719
4.17978286743164 -84.1882095336914
3.33554077148438 -95.2951812744141
3.84898495674133 -92.1065139770508
4.09067487716675 -98.2770080566406
3.86835479736328 -127.038040161133
3.42551493644714 -120.593521118164
3.94859194755554 -82.8415222167969
4.35784912109375 -89.7560958862305
4.75620412826538 -104.576301574707
4.44533395767212 -178.839706420898
4.53929138183594 166.616775512695
5.42272758483887 -100.149589538574
4.93727016448975 -99.5291442871094
4.83985757827759 -90.8153839111328
4.80984735488892 -100.684059143066
4.90860223770142 -140.054275512695
4.84303331375122 -109.934669494629
4.82516193389893 -88.8090438842773
4.78485631942749 -104.712196350098
4.38826274871826 -69.2806243896484
4.07779788970947 -74.6923141479492
4.81594705581665 -103.646766662598
4.97997140884399 -90.7523345947266
4.49412155151367 -91.7648162841797
4.9198145866394 -121.047538757324
4.67005586624146 -149.624801635742
4.7705135345459 -121.254165649414
3.95834350585938 -117.090072631836
4.38961219787598 -110.844955444336
4.51765871047974 -99.1780319213867
5.02403259277344 -114.207939147949
4.98737192153931 168.639511108398
4.74229335784912 -120.006195068359
5.11331033706665 -90.7180480957031
5.05202722549438 171.683181762695
4.02741622924805 -116.16975402832
4.74986553192139 -137.302444458008
4.79757690429688 -105.536766052246
4.94504117965698 -136.957168579102
5.1375937461853 -128.881362915039
4.60708570480347 -69.2925872802734
5.15800189971924 -114.755813598633
5.02279424667358 -103.845672607422
5.08846569061279 -163.261077880859
5.11666345596313 -132.441482543945
5.0181713104248 -115.306838989258
4.95338344573975 -113.076797485352
5.35096454620361 -119.577499389648
5.24993991851807 -165.007125854492
5.19231128692627 -154.081970214844
5.09110116958618 149.7880859375
5.24117994308472 -136.147537231445
4.98014163970947 -167.701019287109
4.48005533218384 -178.447555541992
4.93485260009766 -92.5468368530273
5.34945201873779 -125.686859130859
5.08365964889526 -114.074783325195
4.68918180465698 -107.032684326172
5.1368145942688 -118.596122741699
4.44561624526978 -115.622108459473
4.17175769805908 172.612014770508
4.80736064910889 -164.149200439453
4.19400787353516 -113.756080627441
3.72984981536865 -123.882186889648
4.73016881942749 -162.875900268555
3.95445084571838 -72.4690628051758
4.38044357299805 -84.0683364868164
4.13188648223877 -100.462036132812
2.94899964332581 140.577896118164
3.32160878181458 -119.087226867676
4.14779281616211 -90.4497756958008
3.60413289070129 -104.703948974609
2.93840622901917 -126.20777130127
3.67411327362061 -142.192443847656
4.09148025512695 -83.9253387451172
3.36498522758484 -135.41047668457
4.04903841018677 -153.597900390625
4.33066749572754 -93.55712890625
3.93937802314758 -81.4254302978516
4.08438301086426 -103.354553222656
4.9073634147644 -95.3841705322266
4.97407341003418 -121.431571960449
3.88248109817505 -40.8401222229004
2.85051107406616 14.6457948684692
3.40331196784973 31.6333618164062
3.31172037124634 60.6892166137695
3.208575963974 10.4139995574951
3.23502063751221 65.6691970825195
3.57470798492432 32.7823257446289
4.41225051879883 121.986114501953
4.51181888580322 -99.9144287109375
3.92950844764709 -98.7835159301758
4.77058839797974 -131.332061767578
4.13276100158691 -64.3547058105469
4.40506744384766 -71.8961639404297
3.72517371177673 -78.4388809204102
3.93741512298584 -83.3266906738281
4.82262945175171 -83.5969390869141
4.16033458709717 -101.951469421387
3.89787173271179 -86.7396774291992
4.16760778427124 -99.4185028076172
4.90276336669922 -89.2276916503906
4.98061466217041 -120.10319519043
4.94628286361694 -98.5262145996094
4.51993322372437 -76.7874298095703
4.85582971572876 -68.4271926879883
4.47755002975464 -106.165184020996
4.63448572158813 -98.2236480712891
4.51628303527832 -87.906623840332
4.97296953201294 -121.738174438477
5.21183776855469 -112.694664001465
4.96985340118408 -100.358940124512
4.83159351348877 -123.601852416992
4.44555854797363 -62.4753723144531
4.67369937896729 -120.025382995605
4.77709865570068 -113.579566955566
4.31273460388184 -86.9123001098633
5.04400777816772 -83.0448532104492
3.95381355285645 -105.95873260498
4.39527320861816 -67.786506652832
3.56613063812256 -84.7685165405273
4.34902286529541 -123.19563293457
4.18495464324951 -162.019744873047
4.55769491195679 -147.0810546875
4.71273136138916 -99.3884887695312
4.70240783691406 -109.60652923584
4.59893226623535 -62.7665176391602
4.82345485687256 -138.333877563477
4.0431170463562 -134.150665283203
4.19065427780151 -113.032936096191
3.92559671401978 -92.3142318725586
4.05656099319458 -116.671569824219
4.20284605026245 -105.146492004395
4.02641201019287 -84.7346038818359
4.28412532806396 -90.2166748046875
4.38562107086182 -167.69921875
5.10881185531616 -130.091262817383
5.18594217300415 -150.147247314453
5.00963163375854 -94.3060455322266
5.11190176010132 -79.5386123657227
5.11790227890015 -94.0120697021484
5.11306190490723 -118.959342956543
4.85113477706909 -124.223899841309
3.72441625595093 -89.655029296875
3.72962117195129 -99.4791107177734
4.22896432876587 -97.469841003418
3.66045928001404 -133.160995483398
3.91196966171265 -114.249732971191
3.86130690574646 -141.501403808594
4.12733697891235 -76.2417526245117
3.74103426933289 -83.6003036499023
4.20027685165405 -95.8769683837891
4.40950584411621 -121.231880187988
4.71665573120117 -143.144073486328
4.28196668624878 -73.6239929199219
3.67410349845886 -87.5408096313477
3.89109945297241 -121.02424621582
4.15851259231567 -165.093872070312
4.63268280029297 -143.242004394531
2.99630069732666 -113.433235168457
3.28865671157837 -57.7952842712402
3.63563370704651 -43.6453666687012
3.65361571311951 -78.8239593505859
3.67297172546387 -55.0872688293457
5.07526063919067 -98.6747970581055
4.5969123840332 -76.9531173706055
4.37940073013306 -178.692825317383
4.44315624237061 136.537338256836
4.7077054977417 -123.054359436035
4.78226613998413 -100.179740905762
4.49837207794189 -157.653854370117
4.15149164199829 -75.6131744384766
3.18072557449341 8.11434078216553
4.01403665542603 -88.3184280395508
5.07560157775879 -99.7211532592773
5.38442087173462 -84.9053344726562
4.58806228637695 -90.8033599853516
4.95975971221924 -89.3287658691406
4.8968939781189 -154.44709777832
4.9373836517334 -112.664138793945
5.17984056472778 -103.293914794922
5.21955108642578 -142.908706665039
4.75851249694824 -92.0714492797852
5.07958984375 -152.623062133789
4.64080238342285 -119.59684753418
4.96430492401123 -105.756011962891
4.65263748168945 -80.1017379760742
4.6554069519043 -96.7481155395508
4.82752799987793 -114.431747436523
5.24087285995483 143.805480957031
3.78545570373535 -128.707580566406
4.82094955444336 -173.883514404297
4.24950361251831 -86.2009201049805
4.23331642150879 -129.270294189453
4.13642978668213 -120.18724822998
3.54052400588989 -87.5863418579102
3.72534203529358 -102.34449005127
3.55041003227234 -83.1424789428711
3.93633437156677 -96.5796585083008
3.43483376502991 -99.8176193237305
3.68766617774963 -91.1528625488281
5.14601469039917 -141.128448486328
4.48713207244873 -110.923484802246
3.696129322052 -96.6647338867188
4.51355504989624 -117.381843566895
3.76129007339478 -87.7472076416016
3.5468487739563 -93.5468673706055
2.97432494163513 -85.7545471191406
3.85553336143494 -109.920425415039
5.01333808898926 -144.043853759766
3.99237275123596 -6.61274576187134
4.95313787460327 -109.165954589844
4.87950372695923 -127.387878417969
4.52446317672729 -103.138313293457
4.69349956512451 -146.707122802734
4.11218309402466 -99.9058837890625
4.18153142929077 -75.0674209594727
4.96665143966675 -113.78971862793
3.668776512146 -62.4985046386719
3.79190707206726 -77.284538269043
3.49178051948547 -92.0899887084961
3.55818295478821 -77.152946472168
2.94468283653259 -177.612060546875
3.60209155082703 -113.574028015137
3.57615780830383 -110.046073913574
4.35395860671997 -159.870803833008
4.53216171264648 -133.601028442383
4.23568487167358 -131.52392578125
3.59325814247131 -72.7534484863281
3.16090369224548 -97.9330062866211
4.10858774185181 -104.119918823242
3.82744312286377 -63.2865180969238
3.5146062374115 -101.946243286133
3.65214729309082 -89.055290222168
4.35681962966919 -170.131622314453
4.17210388183594 -116.853240966797
3.8636748790741 -76.7867813110352
4.03502655029297 -73.1337280273438
4.10514307022095 -117.562377929688
4.0111517906189 -85.3697204589844
3.88818907737732 -83.2784042358398
3.98240113258362 -87.0901947021484
4.87305784225464 -126.701477050781
5.02361249923706 -118.591796875
3.51337957382202 85.0724258422852
3.95991921424866 130.734115600586
3.7429187297821 137.603713989258
3.51247477531433 91.6318130493164
3.83213400840759 164.70539855957
3.47210025787354 122.44588470459
4.03244638442993 98.4795989990234
4.15010213851929 89.9520721435547
3.88295078277588 98.2819213867188
4.37319421768188 130.932342529297
4.39856433868408 102.30965423584
3.52886986732483 100.628204345703
3.78477025032043 85.7099227905273
3.69182586669922 124.012809753418
3.47420787811279 47.0045776367188
3.49953436851501 6.79984045028687
2.35800528526306 70.7501831054688
2.46581935882568 78.7375411987305
2.62419509887695 60.1332321166992
2.34130573272705 83.8112258911133
2.91675162315369 45.1467475891113
2.56565356254578 60.0036697387695
2.50748085975647 61.5416870117188
2.37931823730469 35.479736328125
2.22465133666992 45.1697998046875
2.99800562858582 71.6483306884766
2.50177931785583 66.0760345458984
2.25748157501221 68.9080810546875
2.39295506477356 51.6747627258301
2.41099500656128 58.003345489502
2.50716757774353 63.9923973083496
2.62728214263916 61.5937309265137
2.81948328018188 59.6504821777344
3.23595070838928 51.864917755127
2.83575367927551 59.9882965087891
2.8908908367157 83.2140502929688
2.6419141292572 66.0439910888672
2.70420575141907 50.5780181884766
2.63544225692749 56.2112579345703
3.29138994216919 46.6778602600098
2.9731707572937 55.8444938659668
2.85276579856873 55.5113182067871
2.44858622550964 56.8281898498535
2.85463643074036 55.3546257019043
2.9414484500885 50.7463493347168
2.88679909706116 53.1364135742188
2.82322311401367 63.3894157409668
2.5504732131958 68.91748046875
2.7546124458313 66.3878173828125
3.0179135799408 45.9319877624512
2.91365480422974 61.1096839904785
2.73346662521362 59.1435432434082
2.67955851554871 69.5530471801758
3.37119388580322 79.8713989257812
4.76231479644775 119.77400970459
3.7685694694519 -153.061676025391
3.42156529426575 -159.110733032227
3.5290470123291 -129.103424072266
4.23425483703613 -142.21565246582
3.2635600566864 -146.90478515625
3.3644688129425 -129.60661315918
3.63463425636292 -164.487258911133
3.80788540840149 -167.602661132812
3.90792918205261 -155.463684082031
3.33699202537537 -142.252380371094
3.62910842895508 -125.903678894043
3.92839956283569 -148.147674560547
3.81646871566772 -157.404037475586
4.40354871749878 164.811431884766
3.78899431228638 -149.345764160156
4.43823719024658 -131.308197021484
4.90512084960938 137.243469238281
4.51134967803955 -137.554061889648
4.54010057449341 -134.65364074707
4.33553552627563 -145.2001953125
4.84705495834351 -145.709594726562
4.46592473983765 -140.763076782227
4.2670259475708 -148.875198364258
3.51542139053345 -145.626663208008
5.00745868682861 -113.160209655762
4.4198842048645 -116.487335205078
4.98030996322632 -81.6846160888672
3.61838865280151 138.954727172852
4.90299320220947 -135.996810913086
5.07878017425537 -90.230110168457
4.26692533493042 -93.8424072265625
4.74512815475464 -115.89282989502
4.78471040725708 -106.538345336914
4.35434532165527 -83.0934600830078
5.33869743347168 -70.9537048339844
4.79469537734985 -132.69270324707
4.43132495880127 -80.2070922851562
4.17707300186157 -82.3596038818359
4.078444480896 -103.732208251953
4.77366638183594 -100.692047119141
3.94709181785583 -53.4006042480469
4.09220314025879 -60.6085433959961
3.99230861663818 -75.8014831542969
4.54239559173584 -56.2327156066895
4.69261837005615 -92.9899215698242
4.1183066368103 -82.3470306396484
4.55131816864014 -114.108840942383
4.45389890670776 -100.968322753906
4.66446781158447 159.346618652344
4.84165859222412 162.677307128906
4.48197221755981 68.8310775756836
4.75808620452881 -90.4068069458008
4.30526924133301 -101.901588439941
4.40392684936523 -101.460975646973
4.0964822769165 -109.480133056641
4.87278938293457 110.678749084473
4.30148983001709 81.9348373413086
4.52966070175171 -4.13485050201416
4.55319499969482 14.7312021255493
4.05552816390991 -26.1440753936768
3.60710883140564 122.976448059082
3.26562452316284 34.5349464416504
3.98668527603149 95.6002044677734
3.99074292182922 -156.717590332031
4.36501169204712 -150.495162963867
4.53461170196533 -151.127883911133
4.53700160980225 150.411727905273
3.91308045387268 -63.8101272583008
3.90957117080688 -64.0939788818359
4.5562162399292 -90.0710067749023
4.35151147842407 -85.3764114379883
3.84050893783569 -123.056747436523
4.08840417861938 -110.167495727539
4.29362726211548 -116.085388183594
5.09259986877441 -102.539993286133
4.63539743423462 -71.1474914550781
4.26636409759521 -113.463371276855
4.49366140365601 -96.2744979858398
4.69547557830811 -129.106246948242
3.63802003860474 -79.827033996582
4.57822418212891 -110.692596435547
4.89596366882324 -117.906440734863
4.51519775390625 -90.5168151855469
4.42130851745605 -92.154670715332
4.28471374511719 -111.78067779541
4.9201283454895 -100.363464355469
4.44751739501953 -101.61637878418
5.04814672470093 -109.515327453613
4.90676259994507 -91.1104583740234
5.25919580459595 -130.237167358398
3.74511194229126 -84.134651184082
4.42959117889404 -78.5398635864258
4.52936172485352 -125.538948059082
4.6784610748291 -94.6613998413086
4.88689851760864 -64.6877136230469
4.04489707946777 -87.0855407714844
5.01235103607178 -88.9871673583984
4.34979200363159 -116.814033508301
4.80141496658325 -159.518478393555
3.2487096786499 108.542335510254
2.65069127082825 165.766357421875
3.70572662353516 -171.529571533203
3.76226806640625 -71.4906539916992
4.17722034454346 -77.9166870117188
4.50810432434082 -109.708404541016
4.97477197647095 -124.245895385742
5.14011812210083 -122.324806213379
4.4596734046936 149.014923095703
4.62807941436768 -85.6825561523438
5.14416599273682 -139.103088378906
4.69276571273804 -87.8628005981445
3.62425875663757 -65.3876800537109
4.545485496521 -83.7116165161133
4.50917911529541 -134.710586547852
4.05057907104492 -74.2010726928711
4.44643068313599 -143.770935058594
4.60958671569824 -74.125862121582
4.53492307662964 -79.6248474121094
4.57075881958008 -102.825462341309
4.90422916412354 -92.1680450439453
4.89661550521851 -100.173278808594
4.26575326919556 -80.2426910400391
5.03543615341187 -91.3130569458008
4.80305671691895 -95.4193344116211
4.87230682373047 -134.013366699219
4.83438920974731 -92.2263107299805
5.06680870056152 -101.167533874512
4.700514793396 -87.7060012817383
4.51216411590576 -80.6271438598633
5.20535612106323 -97.7255630493164
4.54211568832397 -95.1018295288086
4.69086313247681 -108.54753112793
4.90578937530518 -109.432037353516
4.42647171020508 -109.649482727051
3.6997172832489 -140.305801391602
3.81388258934021 -124.579429626465
3.81722664833069 -129.285614013672
3.82827091217041 -99.6113433837891
3.57551217079163 -97.5829849243164
4.11965847015381 -167.764755249023
3.85642838478088 -125.66788482666
3.75734066963196 -141.169967651367
3.55936717987061 -106.279151916504
3.41966986656189 -80.6463012695312
4.09412050247192 -71.3964538574219
3.69562339782715 -75.8346328735352
3.96955299377441 -102.861915588379
3.66091394424438 -87.6934051513672
3.45066380500793 -97.6815948486328
3.67256546020508 -98.1826019287109
3.47244071960449 -120.294548034668
3.90922451019287 -164.84033203125
4.66888189315796 -120.574096679688
4.4840087890625 -104.031311035156
5.15194034576416 -97.9458312988281
4.47171592712402 -96.5287475585938
4.86069631576538 -95.1061401367188
4.91719532012939 -113.367530822754
4.86528396606445 -112.428558349609
4.864905834198 -92.3876342773438
4.55899715423584 -137.483856201172
4.11199283599854 -67.6855010986328
4.25234222412109 -69.6760787963867
4.48884201049805 -103.676635742188
4.32858180999756 -73.8833923339844
2.89119815826416 159.086700439453
3.30253219604492 176.461898803711
3.27259206771851 -122.458518981934
3.41475248336792 -83.0026397705078
3.44505858421326 -131.776397705078
3.44490790367126 -59.4601783752441
2.91877245903015 -59.5385055541992
3.59093761444092 -88.4241409301758
3.71054172515869 -101.103134155273
4.07146883010864 -71.0858459472656
3.24982762336731 -81.2158660888672
3.02695178985596 -6.23926973342896
3.28738403320312 -17.1383152008057
3.08686065673828 -7.07404041290283
3.39797925949097 -21.4854049682617
3.71527743339539 -15.113917350769
3.39322710037231 -19.6307754516602
3.1041271686554 -12.9685897827148
3.52906322479248 -3.08151888847351
3.04240965843201 17.2483196258545
3.08964610099792 -11.502965927124
3.14823746681213 -22.9098148345947
3.4669144153595 -18.4803199768066
3.51097226142883 -19.3833484649658
4.30198764801025 -70.8541412353516
4.27811717987061 -91.2664642333984
4.55000686645508 -37.4136085510254
4.74938249588013 -51.3983726501465
4.56826162338257 -90.7381057739258
4.21347951889038 -96.6425628662109
4.94961071014404 -75.2390518188477
4.88155508041382 -97.2631072998047
4.54286623001099 -75.2728805541992
4.76067495346069 -110.821220397949
4.59435510635376 -176.97233581543
4.43670034408569 -167.295761108398
4.89335680007935 -146.179061889648
3.86600255966187 108.209106445312
4.60992193222046 154.083404541016
4.3944206237793 -126.342399597168
4.75307321548462 166.779449462891
4.93947505950928 -87.5222396850586
4.60753202438354 -101.607971191406
3.60159468650818 -119.598838806152
4.10238552093506 -178.108016967773
4.33034086227417 -172.671432495117
3.92992806434631 -167.971450805664
3.56859016418457 -127.238945007324
2.86097073554993 -141.535614013672
3.60736060142517 -104.19994354248
3.39168882369995 -149.920593261719
3.14578175544739 -159.906463623047
3.19759178161621 -141.582397460938
3.10044121742249 -106.492538452148
3.89964079856873 -142.631118774414
4.31222534179688 -155.47721862793
3.79765558242798 -118.709045410156
3.57671737670898 -134.204177856445
3.72085952758789 -127.305252075195
4.20778512954712 -107.294052124023
4.70229959487915 -122.050102233887
4.86515855789185 -165.532745361328
4.94698286056519 -149.529724121094
4.25008773803711 -124.259216308594
4.67278385162354 -114.072776794434
4.22318029403687 -98.2863159179688
4.68197584152222 146.49089050293
4.67853260040283 -149.069274902344
4.19626235961914 172.306838989258
3.70734858512878 -106.400825500488
3.39459347724915 -92.4969177246094
3.52002120018005 -105.176162719727
3.73058986663818 -89.7386627197266
3.86602401733398 -91.8192825317383
3.57116293907166 -124.727577209473
3.64544582366943 -66.927360534668
3.41674160957336 11.1348075866699
3.47325110435486 -84.7296905517578
3.58495211601257 -104.3564453125
3.70139527320862 -62.615234375
3.64958262443542 -93.7392730712891
3.79363751411438 -87.8181457519531
3.81424069404602 -138.142456054688
4.02289056777954 -120.010864257812
4.09357261657715 -115.861671447754
3.76092720031738 -118.338439941406
4.24451017379761 -121.775604248047
4.83648252487183 -179.758880615234
4.21210765838623 -109.201057434082
4.010666847229 -121.99055480957
4.00742673873901 -102.09481048584
3.71052408218384 -74.9631423950195
4.30379104614258 -121.675514221191
3.73166513442993 -75.9700622558594
4.54643726348877 -116.357322692871
4.56184244155884 -92.6144332885742
4.6314640045166 -127.637809753418
4.70194625854492 -73.2076110839844
4.43623018264771 -91.7753677368164
4.15997791290283 -80.6040344238281
4.7776837348938 -152.591766357422
4.4545783996582 -88.2712631225586
4.79173898696899 -170.09992980957
4.65081548690796 -134.500305175781
5.16588401794434 -143.863403320312
4.7123064994812 -169.102645874023
4.82489585876465 -88.2027206420898
3.98604393005371 51.544319152832
3.15452933311462 26.8319034576416
2.91869759559631 43.8128509521484
2.93580198287964 35.1342849731445
3.13808226585388 31.093620300293
3.02550411224365 5.45977783203125
2.8680534362793 26.0873966217041
3.04789590835571 65.9848175048828
2.38551640510559 65.6155776977539
2.36549997329712 47.5274124145508
2.04828238487244 49.3832626342773
1.91260886192322 45.6268157958984
2.77654910087585 46.3102607727051
3.0595703125 59.6141357421875
3.73912906646729 39.8375282287598
3.11539244651794 46.1285095214844
3.17517113685608 24.5977535247803
3.93126726150513 122.92724609375
3.71307992935181 95.0414810180664
3.94588875770569 -175.264114379883
4.21810150146484 -155.344161987305
3.63658928871155 -87.3812255859375
3.46779847145081 -133.014175415039
3.75171375274658 -149.048767089844
3.02609968185425 -74.5580368041992
4.21247339248657 -99.007682800293
4.65736389160156 -112.175086975098
4.19803047180176 -147.289093017578
3.97871112823486 -99.4792633056641
4.85493230819702 -102.012962341309
4.49062347412109 -127.648277282715
4.71932888031006 -70.8111572265625
4.35947322845459 -116.919204711914
4.39226961135864 -103.954978942871
4.54277372360229 -118.397804260254
4.86753368377686 -116.722152709961
4.92464256286621 -124.121925354004
4.66448640823364 -100.951690673828
4.90408182144165 -97.8600387573242
5.27126502990723 152.931427001953
5.21086597442627 -138.918167114258
4.75146150588989 -115.732894897461
4.63548040390015 -124.437950134277
4.99875068664551 -91.009635925293
4.62884473800659 -120.409187316895
5.29099178314209 -114.577774047852
4.04880428314209 -100.588661193848
4.01742744445801 -77.7898254394531
4.45429515838623 -63.7911338806152
4.85022354125977 -102.093170166016
4.62724876403809 -122.986625671387
4.32386636734009 -97.4035873413086
4.05257368087769 174.484634399414
3.18049383163452 164.252227783203
3.12973618507385 -145.275466918945
2.85339570045471 -111.094024658203
4.22478485107422 -102.066070556641
5.12098693847656 -163.53401184082
4.354811668396 -60.2071762084961
3.3689877986908 -86.7871475219727
4.12771701812744 -69.8366775512695
5.35210561752319 -123.058547973633
4.34735441207886 -152.691162109375
3.96515250205994 -125.211303710938
4.53423070907593 -114.010467529297
4.32399368286133 -174.320892333984
4.16821479797363 -149.729293823242
4.06698703765869 -127.448028564453
4.69217920303345 -133.019058227539
4.45543622970581 -145.582962036133
3.77271008491516 -138.981781005859
3.96482706069946 -115.544166564941
3.74033141136169 -90.4214248657227
3.97906732559204 -100.566184997559
4.00410223007202 -149.263320922852
3.43297243118286 -170.195922851562
4.22657442092896 -169.884902954102
5.12052011489868 -146.483764648438
3.42244029045105 -131.271423339844
4.53672027587891 158.143905639648
4.33173322677612 -149.318176269531
3.38693714141846 -142.362487792969
3.35359883308411 -166.261764526367
3.87823939323425 -149.668670654297
3.47214078903198 -165.503860473633
4.15840101242065 -149.889938354492
4.26058292388916 -115.29402923584
4.32234954833984 -86.2898178100586
4.67205762863159 -131.469802856445
4.54781866073608 -89.3091430664062
4.03783178329468 -179.430541992188
3.70450282096863 -149.262557983398
3.80040907859802 -136.022552490234
2.88028359413147 -101.697776794434
4.45183992385864 -143.694625854492
3.93347883224487 -159.0771484375
3.64323306083679 -123.210906982422
4.68954658508301 -153.59098815918
4.11992645263672 -104.993423461914
3.52596783638 -143.731506347656
3.57267808914185 -146.003952026367
2.97471404075623 -135.885635375977
3.51911330223083 -120.50643157959
3.41119647026062 -158.317535400391
3.22073292732239 -116.28849029541
2.90101385116577 -142.947830200195
2.97146201133728 -152.709747314453
3.11185336112976 -139.807388305664
3.40720295906067 -146.101470947266
4.69686937332153 -118.26188659668
4.62936115264893 125.634910583496
3.52057385444641 90.3296813964844
3.76145958900452 94.3085250854492
4.54873418807983 130.45051574707
4.08761739730835 109.207466125488
3.90892672538757 105.622497558594
3.8293182849884 116.814140319824
3.37978339195251 93.9950180053711
3.82610559463501 120.795463562012
4.1782054901123 124.93253326416
4.87977170944214 -132.351211547852
5.2249870300293 138.737274169922
4.21024513244629 128.994171142578
4.73040390014648 175.848205566406
4.77767610549927 168.315628051758
3.8869960308075 106.681327819824
4.4105167388916 126.714164733887
4.93328523635864 -169.305633544922
5.03966379165649 155.231292724609
4.28349685668945 79.6081695556641
3.53367233276367 23.1898384094238
3.7359721660614 115.780364990234
4.13927936553955 35.3360328674316
3.63060283660889 18.676736831665
3.98250222206116 46.5022964477539
4.13264226913452 99.4665222167969
4.83424043655396 100.354553222656
3.93604826927185 111.821662902832
4.713210105896 139.061141967773
3.2694718837738 93.6687774658203
4.22089147567749 132.240997314453
4.78859663009644 -85.2039947509766
4.27240180969238 -151.606414794922
5.18593406677246 -112.403221130371
4.87910556793213 -128.56494140625
4.93592929840088 -106.769424438477
4.90350818634033 -119.679298400879
4.55852603912354 -111.511611938477
4.98097038269043 -136.997772216797
4.99645709991455 -93.9265594482422
5.30475568771362 -135.729736328125
4.48260116577148 -159.271621704102
4.98375606536865 -136.59245300293
4.56169366836548 145.530242919922
4.88019800186157 -131.755126953125
4.70575141906738 164.472457885742
4.38291788101196 116.646858215332
4.63010263442993 -144.520172119141
5.00986242294312 -92.6382141113281
4.98258399963379 -133.664596557617
4.59233045578003 -54.0261611938477
4.72880458831787 -146.628799438477
3.77111554145813 -70.3219451904297
4.64790868759155 -62.616886138916
4.77117347717285 -110.656005859375
4.35572290420532 -85.961784362793
4.84716463088989 -118.576881408691
4.86379384994507 -153.892028808594
4.11485576629639 -102.795013427734
4.29005670547485 -79.9276885986328
4.93791818618774 -163.634414672852
3.90992569923401 -118.884376525879
4.64701461791992 -139.780059814453
4.71502494812012 -132.505462646484
4.15176773071289 -104.681083679199
3.96942520141602 -99.9784164428711
3.68251705169678 -110.836090087891
4.60418176651001 -128.201034545898
3.91182565689087 -146.619216918945
3.66906762123108 -93.098518371582
3.95127153396606 -98.8422470092773
4.08841609954834 -79.140739440918
4.302405834198 -90.5858306884766
4.02351236343384 -101.193901062012
3.97300744056702 -109.446762084961
3.14583563804626 -74.8536911010742
4.17611694335938 -107.121101379395
4.63128423690796 -110.672721862793
3.59329390525818 -77.9281921386719
4.85468482971191 -111.720169067383
4.52750062942505 -111.066688537598
4.93917894363403 -112.330108642578
4.34281587600708 -36.7237968444824
4.83884763717651 -112.851104736328
4.72853088378906 -104.84521484375
4.69111061096191 -107.383094787598
4.45192575454712 -61.2251930236816
4.96048450469971 -93.6199188232422
5.24063587188721 -118.952949523926
4.17874526977539 -103.199417114258
4.34069442749023 -71.2895889282227
4.67126274108887 -168.133346557617
4.6106104850769 -125.320159912109
3.93803715705872 -160.361846923828
3.98463821411133 172.578674316406
3.95425152778625 -129.466033935547
4.75922060012817 -121.499404907227
4.93179225921631 -84.5076675415039
5.1500563621521 -129.521286010742
5.00077819824219 -100.970352172852
4.37982892990112 -127.743431091309
4.98705196380615 -112.599021911621
5.06015634536743 -162.625518798828
4.71170425415039 -83.2553634643555
4.80632162094116 149.468597412109
4.39645767211914 84.3528594970703
3.86889314651489 88.035774230957
4.26584005355835 91.5892715454102
4.06241369247437 4.41224098205566
4.12529373168945 10.5731658935547
4.372314453125 104.06884765625
3.49330854415894 85.4704360961914
3.4363648891449 107.417510986328
3.62013506889343 68.2927780151367
4.73015689849854 153.921112060547
4.20489549636841 117.314674377441
4.09994125366211 124.058517456055
3.66415667533875 74.7724304199219
3.94950675964355 91.31689453125
3.36667799949646 86.2770767211914
3.73855876922607 96.646110534668
4.27632856369019 139.146072387695
4.60502910614014 149.692260742188
4.34091091156006 141.415939331055
4.09091806411743 9.55789470672607
4.70850229263306 120.588218688965
4.14487504959106 24.9726142883301
4.27585077285767 -3.43491625785828
3.75514388084412 65.0628204345703
3.56012344360352 29.1662902832031
4.16342115402222 43.1038360595703
3.6950523853302 71.6321334838867
2.68850541114807 18.0886173248291
2.9292778968811 13.7639760971069
3.18092393875122 34.1488990783691
3.89384436607361 94.1648178100586
4.16347360610962 29.6645355224609
4.21540069580078 45.2985305786133
3.35028982162476 0.895035684108734
2.57712244987488 31.9017658233643
2.95870161056519 -8.68453598022461
2.7262225151062 13.3361463546753
2.73973679542542 39.4808959960938
2.69400930404663 -13.0731744766235
2.72357988357544 -1.82125985622406
2.80350756645203 43.3565902709961
2.77694296836853 16.0167331695557
2.93021988868713 0.987464189529419
4.37227869033813 3.74016332626343
3.9171838760376 14.2647132873535
4.55574464797974 -73.5101852416992
4.55288887023926 -96.2859573364258
4.41612577438354 176.32389831543
5.14197206497192 -110.523880004883
4.62265539169312 -104.351905822754
3.20040678977966 -157.063003540039
3.92770290374756 -113.961692810059
3.80345249176025 -136.710083007812
4.95959234237671 -131.91178894043
4.46393203735352 -175.287750244141
4.17257118225098 -153.548370361328
2.94303131103516 -55.6242523193359
3.73103976249695 -83.9067611694336
3.19610953330994 32.8071174621582
3.53642296791077 -5.2287859916687
3.07236289978027 0.79897129535675
2.75183510780334 -6.17636108398438
2.72311115264893 7.57768535614014
2.99187016487122 -5.45784854888916
2.68554615974426 0.90147078037262
3.63543152809143 35.4086875915527
2.73311352729797 45.6257972717285
3.1384859085083 31.5923824310303
3.1781849861145 10.6030435562134
3.00342607498169 5.56674718856812
2.8590362071991 21.5752201080322
3.00672316551208 25.2365398406982
3.09606242179871 49.2056579589844
3.47794127464294 -1.01434075832367
3.89163613319397 -40.4869995117188
3.54817652702332 -43.9995307922363
4.10704040527344 8.37429904937744
4.03614664077759 12.3561630249023
4.03037023544312 -35.8699607849121
4.22779703140259 -58.0718727111816
3.78814053535461 20.5302734375
4.14589214324951 3.62977719306946
3.2786693572998 -23.7902450561523
3.56454491615295 -5.4516978263855
4.06001853942871 16.4142379760742
3.44516277313232 -28.5074157714844
3.33749914169312 -15.1989145278931
3.20951080322266 -87.7892074584961
2.51289844512939 5.73461723327637
2.79798030853271 26.0380878448486
2.60922598838806 18.3451805114746
2.08374381065369 7.31079292297363
3.28598546981812 14.4594449996948
3.84797620773315 31.5584106445312
2.74543166160583 -19.8540477752686
2.51671719551086 22.3037700653076
3.38950276374817 34.3542327880859
3.23123550415039 28.9446582794189
4.48273134231567 24.718412399292
3.86678743362427 33.0495071411133
4.07143020629883 0.115327008068562
3.22520756721497 8.0928897857666
4.19934749603271 33.1409072875977
4.01524782180786 37.5414428710938
3.62084865570068 25.9465789794922
3.31910586357117 36.2500076293945
3.10310912132263 40.2217216491699
2.99537205696106 -5.73779153823853
3.18685722351074 7.67545080184937
3.51600551605225 10.6144170761108
3.19950556755066 4.67272615432739
3.18460488319397 -40.8067855834961
2.94929814338684 11.3229341506958
3.05890703201294 23.8349933624268
3.75082468986511 10.6911296844482
4.54914617538452 -122.163040161133
5.45488214492798 -160.408782958984
4.17081546783447 134.919052124023
3.63750123977661 106.836715698242
4.30902767181396 162.876388549805
4.41344499588013 -143.528579711914
4.8710412979126 -93.8830032348633
4.80959987640381 -106.685249328613
4.38351631164551 -100.710304260254
4.34273624420166 -106.611099243164
4.87482118606567 -92.6113433837891
5.23911809921265 -119.334045410156
5.29386329650879 -108.43285369873
4.11488771438599 -150.783004760742
4.9072060585022 -107.342811584473
4.9961404800415 -120.961273193359
5.35138607025146 -110.564743041992
5.19922590255737 -124.278968811035
5.13444948196411 -96.5666580200195
5.12594127655029 -99.1962890625
4.87011861801147 -170.057403564453
4.79071235656738 -103.692474365234
4.9875226020813 -111.738815307617
4.82532405853271 -97.1546859741211
5.06669664382935 -82.6548690795898
4.96951913833618 -104.978073120117
4.76800060272217 -124.118103027344
3.67808032035828 -47.8261947631836
4.74982118606567 -102.955139160156
4.33688974380493 -94.4771881103516
4.17775440216064 -95.7229385375977
4.69710731506348 -86.4149856567383
4.69852018356323 -112.171524047852
4.28508472442627 -65.0741271972656
5.05284786224365 -94.6842498779297
4.81388854980469 -135.610687255859
5.32850217819214 179.878707885742
4.42271137237549 -94.3518676757812
4.21091413497925 -93.3181610107422
4.71582698822021 -156.935653686523
4.4281063079834 -96.5322189331055
4.7389612197876 -111.382568359375
4.68888235092163 -125.15421295166
4.62450504302979 -95.3973159790039
4.65074872970581 -64.6112289428711
4.55857133865356 -123.195220947266
4.85635900497437 -81.1709213256836
4.86668682098389 -81.0560989379883
4.54458522796631 -91.3265686035156
4.39639854431152 -91.935676574707
4.85391473770142 -94.3826599121094
3.91136527061462 -50.4830436706543
4.87444877624512 -107.858451843262
4.45789480209351 -64.3791427612305
4.54632472991943 -61.7027359008789
3.64109706878662 -42.7782287597656
4.05061149597168 -113.019905090332
4.0642352104187 -98.4176025390625
4.83585500717163 -113.661323547363
4.13492107391357 -102.638702392578
5.31212568283081 -148.911819458008
4.86176347732544 -104.636085510254
5.00332450866699 -93.6228942871094
4.47146654129028 -104.252616882324
3.92764925956726 -175.685897827148
4.77965879440308 -126.425193786621
4.97639322280884 -77.6411590576172
4.54995727539062 -96.0295867919922
4.42777156829834 -108.074668884277
4.85512018203735 -105.798858642578
4.24301481246948 -71.6634140014648
4.64497327804565 -112.053855895996
4.22342491149902 -75.517333984375
4.7766318321228 -88.2510833740234
4.64754152297974 -129.431121826172
4.45958662033081 -79.3936004638672
4.80422878265381 -109.902694702148
4.77599573135376 -145.501129150391
4.60256385803223 -138.317901611328
4.58075475692749 -132.531311035156
4.70118141174316 -121.359405517578
4.47403240203857 -93.1459121704102
3.96733236312866 -95.6131973266602
4.64489936828613 -91.9869766235352
4.41534376144409 -111.517158508301
4.49300622940063 -99.562126159668
4.07523536682129 -125.621032714844
4.18402051925659 -102.628105163574
4.57191896438599 -155.849868774414
4.38827657699585 -81.1069641113281
4.70297241210938 162.235214233398
4.2923641204834 -124.968269348145
4.72289943695068 -167.377319335938
4.1040301322937 -93.6965255737305
4.06958723068237 -92.4538879394531
3.93426847457886 -96.7101669311523
3.5348846912384 -90.2586898803711
3.72560381889343 -118.481216430664
3.76665735244751 -98.5195159912109
3.37658715248108 -46.4305305480957
4.02348518371582 -100.66325378418
4.18499422073364 -101.053619384766
4.49553346633911 -129.390716552734
3.85949730873108 -142.974761962891
4.17834138870239 -135.940078735352
4.2866039276123 -154.969772338867
4.42326831817627 169.36994934082
4.37638807296753 177.821365356445
4.46100044250488 -108.338821411133
3.84715700149536 -90.0200500488281
3.88540863990784 -78.8894500732422
3.56473970413208 -96.4148712158203
4.18865013122559 -136.435424804688
3.89117622375488 -168.800277709961
3.50210022926331 144.830108642578
3.31766486167908 -137.789535522461
4.18872451782227 135.106460571289
4.04721975326538 109.847831726074
3.93274617195129 117.53288269043
4.07278108596802 142.129989624023
4.31389331817627 120.111106872559
3.9443986415863 130.013290405273
4.62148141860962 -179.75553894043
3.59895706176758 91.3991622924805
3.41653633117676 97.9461441040039
4.31114864349365 85.153923034668
3.81099057197571 140.798263549805
3.43800330162048 103.106491088867
3.947110414505 141.488296508789
3.90128827095032 129.575912475586
4.48785972595215 98.3753356933594
3.65989565849304 105.478652954102
3.18869400024414 117.054946899414
3.84452843666077 117.122253417969
3.36626648902893 91.6154937744141
4.39087390899658 148.309753417969
3.66655659675598 123.292579650879
3.76562309265137 98.0076370239258
3.65995621681213 115.875671386719
3.26365065574646 101.250282287598
3.51972413063049 135.415222167969
4.30641031265259 101.79801940918
4.32082796096802 113.726684570312
3.92382502555847 118.419128417969
4.06639671325684 143.657272338867
4.29265594482422 102.970321655273
2.68315172195435 41.3253288269043
3.0590672492981 37.593318939209
3.70554995536804 63.5358695983887
2.7507688999176 57.5248413085938
2.98531198501587 57.4109954833984
2.80917429924011 48.4811401367188
2.77929830551147 57.3078079223633
2.76409769058228 62.8858680725098
2.89456677436829 49.1558418273926
1.95520532131195 47.4190139770508
2.30962252616882 51.2685585021973
2.6647002696991 50.2884216308594
2.83029389381409 47.4952583312988
2.79865169525146 54.52734375
2.52941679954529 59.4338760375977
3.31389737129211 56.4498252868652
2.48915410041809 59.0111618041992
2.55087184906006 48.8029594421387
3.19766163825989 51.2570953369141
4.16556978225708 78.9035110473633
2.53327465057373 66.7234191894531
2.82423567771912 60.2091407775879
3.13502311706543 49.9577522277832
3.2889769077301 59.531177520752
1.93263757228851 43.7909698486328
2.91223645210266 62.8873825073242
2.67870330810547 67.3739852905273
3.81680560112 82.2642440795898
3.73809766769409 91.4712982177734
4.11781597137451 147.879745483398
3.65272307395935 113.754516601562
3.85645484924316 113.834648132324
4.03277158737183 119.810768127441
4.11415767669678 108.812492370605
3.85184621810913 97.4738540649414
4.22942113876343 154.604766845703
3.73911952972412 87.9906997680664
4.15860939025879 80.0836334228516
4.03679943084717 135.336486816406
3.38917374610901 89.542121887207
3.44468522071838 106.262008666992
3.65598821640015 128.661224365234
4.25254774093628 114.432861328125
3.81933426856995 89.6772155761719
4.02946949005127 89.7976531982422
3.73349070549011 102.765830993652
3.46593308448792 123.785743713379
3.92343091964722 95.3446807861328
3.62753653526306 127.664283752441
3.95584201812744 122.258941650391
4.15486526489258 147.220001220703
3.7666802406311 131.900817871094
3.67824578285217 135.015838623047
4.03106927871704 112.623054504395
3.59646677970886 109.486534118652
3.3188796043396 47.9826583862305
2.23601341247559 53.4145545959473
2.81787490844727 59.6718788146973
2.78577017784119 51.5290298461914
2.7677321434021 55.0635643005371
3.58042526245117 85.0195388793945
2.65356850624084 56.0292854309082
3.18086051940918 56.1048164367676
3.63865804672241 5.71501016616821
3.55498433113098 80.0573577880859
3.10647559165955 46.7817115783691
3.50625061988831 122.793319702148
3.94742655754089 109.570274353027
3.82977080345154 127.944114685059
4.31510543823242 143.188919067383
4.13791370391846 116.10831451416
3.80994391441345 135.647033691406
3.79262518882751 103.905639648438
3.89262747764587 93.5858154296875
4.05764722824097 75.5406646728516
4.06196451187134 105.730651855469
4.42152214050293 131.942810058594
4.22608995437622 132.747207641602
3.20130228996277 96.29443359375
3.68204164505005 127.013259887695
3.65947246551514 137.155944824219
3.29795980453491 113.19083404541
3.52810168266296 125.602333068848
3.54110479354858 96.4020080566406
3.88175988197327 -160.145248413086
3.917072057724 137.207504272461
3.66330409049988 123.031227111816
3.6414098739624 101.66584777832
3.42504835128784 87.927375793457
3.59857273101807 86.0113754272461
3.32003355026245 106.119522094727
3.49052000045776 88.8127136230469
3.12043237686157 99.1767501831055
3.36568355560303 34.6068344116211
3.9604127407074 115.004470825195
3.56351852416992 32.5539016723633
3.69627165794373 118.422325134277
2.92962551116943 118.440940856934
3.45523405075073 116.981536865234
3.46911239624023 140.593963623047
3.49708342552185 75.6738662719727
3.47093081474304 88.1612701416016
3.53133130073547 55.4292030334473
3.70419001579285 96.4640960693359
3.59546327590942 69.0972747802734
3.45176792144775 142.634399414062
3.75946235656738 101.332954406738
3.74783658981323 125.031845092773
3.65839409828186 124.749420166016
3.51193118095398 123.039878845215
3.98512768745422 90.4334945678711
4.10925006866455 134.03076171875
3.49301338195801 122.763160705566
4.23243999481201 131.684524536133
4.01883029937744 148.572555541992
3.73130130767822 124.884147644043
3.67975950241089 69.3544769287109
4.15830564498901 102.783149719238
4.18051528930664 113.731163024902
4.30208778381348 134.256332397461
3.52367854118347 97.218620300293
4.17313575744629 145.195281982422
3.58606219291687 62.5315704345703
4.04720878601074 99.1030044555664
3.85231709480286 88.8418197631836
3.8482346534729 137.962677001953
4.02827596664429 107.96760559082
4.0925498008728 -159.505264282227
3.5136547088623 -46.9686813354492
3.26706576347351 -117.267860412598
3.552330493927 -65.9897003173828
3.52224159240723 -67.6585388183594
3.86885213851929 -98.1895141601562
3.80077934265137 -116.314720153809
4.43235683441162 -164.230743408203
3.46858644485474 -94.1008071899414
3.75638031959534 -121.798683166504
3.3417375087738 -137.051528930664
2.90156936645508 -159.690963745117
3.96098756790161 -137.114181518555
4.31557369232178 -101.152976989746
4.6149263381958 -130.883575439453
4.10959577560425 -107.18660736084
4.3589129447937 -110.220039367676
4.360915184021 -144.951843261719
3.69914317131042 -130.102798461914
3.72190856933594 -80.67578125
3.99140667915344 -102.096534729004
3.56945157051086 -101.807273864746
4.58141851425171 176.598129272461
4.39614534378052 -160.403427124023
4.20364427566528 -112.9833984375
4.44005823135376 -162.622375488281
3.72930645942688 -94.6352462768555
4.11239004135132 -93.9926910400391
3.44484210014343 -96.0081024169922
4.18087434768677 -133.722946166992
4.30146503448486 -121.304664611816
4.00288915634155 -93.5365676879883
3.58137679100037 -72.5215225219727
4.59715795516968 -77.4515609741211
5.18591022491455 -69.1073379516602
4.69756650924683 -141.700881958008
4.26400232315063 -163.169052124023
4.60433912277222 175.179183959961
4.26574993133545 158.447723388672
3.98512935638428 164.075332641602
4.09483623504639 160.891479492188
4.65695571899414 -104.621475219727
4.2978458404541 -85.5289840698242
4.86949682235718 -94.7616577148438
4.94658899307251 -113.492851257324
4.63515520095825 -107.396621704102
4.32836580276489 -168.811859130859
4.19400882720947 -161.512176513672
4.04743480682373 -136.129089355469
4.88876819610596 -137.946746826172
3.74206924438477 -101.602432250977
3.42324328422546 -81.8537673950195
3.46940851211548 -29.5794219970703
2.61207294464111 21.0149211883545
2.86138796806335 -13.0262317657471
3.09045958518982 25.897668838501
2.62033224105835 49.0152015686035
2.90810775756836 -92.9410095214844
3.43829011917114 -82.7225952148438
3.91539835929871 -87.788444519043
4.17286777496338 -99.5754547119141
4.41991806030273 -128.7685546875
3.5636203289032 -97.6354904174805
4.19627523422241 -114.376342773438
5.03956270217896 -128.641876220703
4.46751689910889 -126.904327392578
4.96930313110352 -91.1998901367188
4.72277021408081 -98.7434463500977
4.39876842498779 -84.0549926757812
4.22400426864624 -111.260025024414
4.10806846618652 -88.4712142944336
4.34359884262085 -99.532356262207
4.59944677352905 -95.585807800293
4.16014623641968 -81.6101989746094
3.67053318023682 -109.642349243164
3.98699402809143 -110.847686767578
4.70198345184326 -127.717849731445
4.34607028961182 -88.5766448974609
4.09719038009644 -157.354446411133
3.64066910743713 159.004898071289
4.47746753692627 -150.489730834961
4.2000617980957 -172.826965332031
3.93883609771729 -171.552001953125
4.43784856796265 168.681976318359
4.86908912658691 -127.328269958496
2.79662251472473 73.1364059448242
3.36811900138855 48.3448486328125
3.20997285842896 59.4582977294922
3.66626906394958 63.9857940673828
3.49481201171875 54.8703231811523
2.89167499542236 67.6286544799805
3.39859962463379 54.5378875732422
3.17857575416565 68.1669921875
3.79815816879272 62.2666473388672
3.83200335502625 35.6242065429688
3.66170835494995 60.2662506103516
3.62353444099426 54.6825294494629
3.88306164741516 48.113899230957
3.52607464790344 62.2254905700684
4.13904428482056 69.5789642333984
3.84273242950439 66.7258224487305
4.20358800888062 82.7736129760742
3.60969090461731 68.927360534668
3.40693807601929 55.8429145812988
3.26220083236694 69.7863311767578
3.47913265228271 39.0885696411133
3.28502130508423 54.0287742614746
3.33717679977417 62.8569488525391
3.21825528144836 70.5904693603516
3.39642095565796 60.575855255127
3.12432909011841 57.1268157958984
3.65909552574158 18.9354209899902
3.59058880805969 46.0853118896484
3.43374490737915 48.7307090759277
2.89681148529053 90.3975677490234
3.54750895500183 48.6354713439941
3.49530673027039 43.1264228820801
3.10058164596558 57.4480018615723
3.10352659225464 45.9183921813965
3.04574298858643 42.6151542663574
3.01237392425537 57.332202911377
2.50512623786926 44.6258926391602
3.47148275375366 42.0479164123535
3.29356098175049 103.083389282227
2.77727937698364 92.2345886230469
3.37060976028442 114.812446594238
3.39650917053223 46.5322074890137
3.61246871948242 87.8841247558594
3.44021391868591 88.6362228393555
3.26295518875122 95.0491333007812
3.34824705123901 49.2284126281738
3.67236328125 53.8808059692383
3.46612548828125 43.7578430175781
3.46423983573914 61.2516403198242
3.33337235450745 49.8680763244629
3.2081446647644 106.388893127441
3.68943667411804 105.833190917969
3.43597817420959 91.3224182128906
3.15317797660828 59.5877723693848
3.48688554763794 62.0764427185059
3.56500482559204 43.4793853759766
2.7603805065155 52.0486946105957
3.53273701667786 62.7255821228027
2.83874869346619 55.6181831359863
3.20257329940796 47.0187187194824
3.37255239486694 35.688720703125
2.79086804389954 65.8257904052734
1.51772820949554 57.1282577514648
2.23408222198486 51.6873550415039
3.1288948059082 93.8740692138672
2.5080041885376 51.3084602355957
1.76926338672638 45.5654792785645
2.55436491966248 65.9314804077148
2.84248900413513 66.1723861694336
2.30663394927979 68.4633102416992
2.43097019195557 -14.0310878753662
2.73135995864868 -11.4293556213379
3.42651748657227 -12.9197673797607
3.5506854057312 -11.4170417785645
3.9762008190155 -22.75266456604
3.48445105552673 13.235933303833
2.74850678443909 -0.724736213684082
2.95799922943115 -21.6019344329834
4.08532762527466 -46.2606964111328
4.26029109954834 10.8034830093384
4.16633129119873 14.9489450454712
3.86556434631348 19.3896541595459
4.30155754089355 -77.2252883911133
3.54785227775574 1.10089766979218
3.63642644882202 -33.8949928283691
3.67082929611206 8.49632835388184
3.95817136764526 10.0666475296021
3.30816507339478 77.9537506103516
3.37637233734131 86.780403137207
3.42093753814697 80.515266418457
3.83345079421997 70.6873016357422
3.28474831581116 83.0384063720703
3.60845112800598 74.4839324951172
3.14963364601135 154.806503295898
3.69463515281677 71.7475891113281
3.3994836807251 132.339538574219
3.39747786521912 70.4485092163086
4.33548259735107 -171.300964355469
3.67442226409912 -149.110778808594
4.53612613677979 -114.532852172852
4.04264640808105 -20.8548545837402
4.31867265701294 -70.5473175048828
4.82357168197632 -98.2195358276367
4.54081964492798 -59.2911643981934
4.28417301177979 -154.986663818359
4.35677289962769 -149.033493041992
4.05066394805908 150.286117553711
4.06196737289429 -92.1120758056641
4.4800968170166 -124.350128173828
4.62823915481567 -56.1820907592773
4.60178327560425 -116.614906311035
4.35574913024902 -71.1498489379883
4.38735389709473 -136.975036621094
4.65468072891235 148.738647460938
4.65484762191772 -165.599609375
3.97241425514221 -122.234924316406
4.62277030944824 -172.992584228516
3.55483818054199 -127.797035217285
3.26092433929443 -113.2373046875
2.83697533607483 -113.36971282959
3.66568613052368 -166.302551269531
3.88814187049866 168.647842407227
4.62197542190552 -169.279556274414
4.06753778457642 -158.378540039062
4.64767456054688 168.729751586914
4.48824214935303 161.555603027344
4.24941301345825 -169.109298706055
3.50394988059998 -75.4057006835938
3.14114713668823 -50.1809425354004
2.83257746696472 -92.9060211181641
4.68960762023926 -152.551788330078
3.29217982292175 -73.0934906005859
3.66882991790771 30.1944675445557
3.89803576469421 115.437446594238
3.94579315185547 110.895782470703
3.13188099861145 117.485862731934
3.72180199623108 112.168395996094
3.24470210075378 125.241958618164
3.14220333099365 79.1368560791016
3.18561172485352 97.4480438232422
3.54880881309509 66.843879699707
3.86671924591064 127.748146057129
3.86577796936035 45.0900535583496
4.21772956848145 134.028076171875
3.7397997379303 64.3916473388672
4.28485488891602 162.911636352539
3.81551027297974 124.563278198242
4.11338901519775 122.225158691406
3.6178412437439 75.5660018920898
3.70772171020508 15.8657064437866
3.81562972068787 33.3857574462891
4.18627023696899 129.967208862305
3.86133885383606 87.1218490600586
4.03080987930298 164.060455322266
4.32388830184937 106.095756530762
3.40373420715332 85.7990875244141
4.01671981811523 136.228317260742
3.88456845283508 140.588165283203
3.74583959579468 124.942878723145
3.70175790786743 87.3381271362305
4.30734014511108 149.654418945312
3.77815437316895 72.5785064697266
3.78706336021423 110.372604370117
3.93277478218079 129.764205932617
4.16470575332642 115.25407409668
3.47271108627319 105.384056091309
3.33222723007202 31.5555286407471
3.65587258338928 39.6991844177246
3.80473685264587 89.0725555419922
4.20729827880859 113.201454162598
3.56247091293335 115.624404907227
4.06842374801636 119.329467773438
3.96831130981445 114.678382873535
3.69003415107727 70.5410079956055
3.91276788711548 119.238433837891
4.06084489822388 107.930671691895
3.719801902771 111.547180175781
3.71976137161255 108.654014587402
4.09571123123169 94.1045074462891
3.78378057479858 93.7851791381836
3.56391167640686 -98.5276489257812
3.67301392555237 -78.2890777587891
3.92042469978333 -97.8948669433594
4.17098522186279 -86.2213973999023
3.41128134727478 -59.3469276428223
3.50142168998718 -100.321105957031
3.42567825317383 -117.032028198242
3.50964450836182 -93.9783096313477
3.31695294380188 -143.870697021484
3.84544587135315 -121.294586181641
4.25123310089111 -124.710441589355
3.27879929542542 -113.777389526367
3.45141363143921 -98.0237884521484
3.54496026039124 -114.522193908691
2.77954125404358 -113.258522033691
3.61476230621338 -137.032028198242
4.27005815505981 -154.220687866211
3.33534502983093 -129.866134643555
3.96330571174622 -67.3772506713867
4.18320751190186 -66.0431060791016
3.8109667301178 149.552734375
2.97430491447449 -157.797088623047
4.43916130065918 172.375946044922
4.13340663909912 155.426467895508
3.558842420578 -164.523666381836
4.15607213973999 -124.139793395996
3.50367164611816 -137.910751342773
3.17406439781189 -124.572257995605
3.44295334815979 -147.377563476562
3.48741698265076 -126.87239074707
3.4521336555481 -153.755172729492
3.05170202255249 -176.714004516602
3.68005347251892 -148.013107299805
3.7065691947937 -178.122940063477
3.16171932220459 -138.293395996094
3.22806119918823 168.251556396484
3.64515781402588 -176.969940185547
3.56507635116577 165.963317871094
3.91469693183899 149.095794677734
3.75635814666748 175.726165771484
3.65182852745056 -176.932220458984
4.11204719543457 145.508331298828
4.54988718032837 -103.737274169922
4.17696666717529 -96.294303894043
3.76445770263672 -143.79216003418
3.78719902038574 -83.6978225708008
5.09252977371216 -122.061576843262
4.25237941741943 -110.060554504395
4.37237548828125 -134.960205078125
5.14782381057739 -104.287117004395
4.44607877731323 -126.572685241699
5.10203218460083 -97.257438659668
5.04901695251465 -148.151382446289
4.7706470489502 -72.5365371704102
4.59623908996582 -103.678649902344
4.66509342193604 -87.7663650512695
4.59196996688843 -94.614372253418
4.79429483413696 -103.751022338867
4.48411178588867 -90.1121215820312
4.24462366104126 -125.737854003906
4.68604612350464 -118.269645690918
4.76441860198975 -55.2264785766602
4.09361696243286 -122.921073913574
4.64842939376831 -103.204681396484
4.49777507781982 -123.737648010254
4.59735107421875 -143.375473022461
4.80903625488281 -149.516983032227
5.01214265823364 -111.878715515137
4.37155532836914 -141.376327514648
4.43895864486694 -121.538230895996
4.47837972640991 -67.2863693237305
4.5030083656311 -94.006477355957
4.81639385223389 -99.6977462768555
4.88102149963379 -110.973793029785
4.62037897109985 -102.547348022461
4.48288631439209 -91.3104858398438
4.52893257141113 -102.419883728027
4.44390487670898 -83.2002487182617
4.83310556411743 -102.815689086914
5.1675329208374 -115.632232666016
4.96409845352173 -165.205581665039
4.90582036972046 -133.256637573242
4.52198076248169 -92.2041702270508
4.53196859359741 -124.983253479004
3.7767436504364 -114.654220581055
4.401686668396 -163.813125610352
3.88788771629333 166.753646850586
4.50902557373047 -139.245101928711
4.55618476867676 -96.4354019165039
5.06398582458496 -109.406471252441
4.98979711532593 -108.908950805664
4.67328119277954 -128.302795410156
3.64535880088806 -152.626586914062
3.12807202339172 174.60466003418
3.1512291431427 -150.871475219727
3.56148767471313 -179.336120605469
3.33162569999695 164.384536743164
3.55248212814331 -148.229156494141
3.30377411842346 -115.102073669434
3.20860505104065 -117.864883422852
3.65558123588562 -134.755004882812
3.33838844299316 -168.131942749023
3.84991931915283 -152.559585571289
3.66880965232849 152.895629882812
4.02742624282837 -178.743423461914
3.29571032524109 -130.665420532227
3.4877347946167 -162.055084228516
4.04066753387451 -157.912200927734
3.61074137687683 -123.299476623535
4.17047214508057 -86.5333862304688
3.75693082809448 -62.6413879394531
3.36749458312988 -96.2592239379883
4.25875663757324 -147.828887939453
3.388920545578 -109.551628112793
4.15112543106079 -100.841735839844
4.47525596618652 -128.475112915039
3.82564640045166 -102.80322265625
3.70325422286987 -85.8732452392578
4.22504186630249 -95.4284362792969
4.40058088302612 154.297180175781
4.65888547897339 -166.329071044922
3.90800833702087 114.939239501953
3.6159930229187 104.959228515625
4.51472282409668 171.563674926758
4.49488544464111 -122.258232116699
4.81672382354736 -96.8525695800781
4.91312694549561 -90.6995697021484
4.73837184906006 -108.045143127441
4.94163274765015 -104.714263916016
4.43748426437378 -97.9559631347656
4.75034046173096 -140.80876159668
4.52260494232178 171.55549621582
5.35097789764404 -142.102401733398
4.36909818649292 -113.913223266602
4.3427152633667 -88.2569427490234
4.61299610137939 -90.5713958740234
4.63200283050537 -97.2617874145508
4.81249952316284 -96.9563293457031
4.93752288818359 -120.626602172852
4.93894529342651 -135.627304077148
5.03730058670044 -173.330123901367
4.30774879455566 -128.182327270508
3.27874350547791 -152.471328735352
4.02374696731567 -163.188873291016
4.31106472015381 -149.127075195312
4.81943225860596 -161.169403076172
5.0147008895874 -164.631530761719
4.27896165847778 -133.297210693359
3.86145782470703 -89.9536437988281
4.05934762954712 -115.335487365723
4.73594999313354 -105.198211669922
4.59397411346436 -89.4678497314453
4.42893028259277 -96.0301742553711
4.7551851272583 -141.331588745117
4.5182523727417 -107.665832519531
4.70220947265625 -99.0652465820312
4.88774728775024 -118.146179199219
4.65779399871826 -106.959945678711
4.6910228729248 -73.701057434082
5.47646999359131 -88.6565628051758
4.88753366470337 -95.3462448120117
4.69082880020142 -107.173866271973
3.92014098167419 -57.143424987793
4.72830629348755 147.141387939453
5.15786457061768 147.215530395508
4.97444486618042 89.2174758911133
4.69413757324219 99.3357543945312
3.99227690696716 66.4413681030273
3.91602253913879 150.845367431641
4.22171926498413 175.184432983398
3.88632845878601 153.008941650391
3.17328786849976 99.1365509033203
3.30062174797058 -111.219451904297
3.68634343147278 174.527709960938
3.40511178970337 -137.120941162109
4.05354452133179 -124.814018249512
3.84376001358032 -121.985130310059
4.23476409912109 -164.610382080078
4.59584045410156 -109.754913330078
4.41259956359863 -112.970375061035
4.89415311813354 -104.340850830078
5.08049154281616 -146.681365966797
4.35379791259766 -98.8107681274414
4.37849760055542 -105.358360290527
4.1054482460022 -103.609855651855
4.16362476348877 -121.216186523438
4.00819683074951 -108.136436462402
4.49629974365234 -159.794647216797
4.47504186630249 -73.0081405639648
4.85462760925293 -157.239166259766
4.38374805450439 -146.247039794922
3.95114469528198 144.483795166016
3.88996601104736 -177.759811401367
3.67968535423279 169.782348632812
3.82497811317444 169.765121459961
3.8865225315094 -109.46996307373
4.70336484909058 -143.798782348633
3.91522908210754 34.9839172363281
3.07936477661133 21.9074611663818
4.20229434967041 -108.591918945312
4.88333177566528 178.266494750977
4.44761896133423 179.517807006836
4.26455450057983 -103.014610290527
3.74433660507202 -92.5411758422852
4.02167892456055 -81.7256927490234
5.01105117797852 164.449935913086
4.72975444793701 149.978927612305
4.57780027389526 136.586639404297
4.03821992874146 -61.7016639709473
4.69603872299194 -74.0312805175781
4.44361734390259 -94.93994140625
4.60845041275024 -42.7820053100586
4.05861139297485 -40.6879730224609
4.80149459838867 -97.8606719970703
4.75440883636475 -108.49275970459
4.64302730560303 -108.742645263672
4.50011444091797 -68.2675552368164
4.61591625213623 -92.8994216918945
3.77240705490112 -99.7283248901367
4.05186748504639 -117.762664794922
4.13208532333374 -104.503524780273
4.44191026687622 -119.245933532715
4.31329441070557 -124.607025146484
4.04109477996826 -117.922080993652
3.98057651519775 -174.546829223633
3.75152444839478 -129.147079467773
4.17397928237915 158.175521850586
4.37291812896729 -124.955513000488
3.62085294723511 -116.471496582031
4.09742307662964 -93.5681762695312
4.40580463409424 -131.026214599609
4.09486722946167 -165.253768920898
3.94774675369263 -159.973297119141
4.3925724029541 -176.844009399414
3.93103194236755 -164.077941894531
3.36035990715027 152.414749145508
3.37370538711548 170.162826538086
3.8132860660553 -152.022277832031
3.25956177711487 -162.060256958008
4.14608383178711 159.262756347656
3.26203346252441 -175.502807617188
3.70122694969177 -176.638885498047
4.69506025314331 -153.128967285156
3.67827153205872 120.776733398438
4.67917442321777 168.696350097656
4.3491907119751 -156.270782470703
4.05844593048096 -121.883087158203
4.5454797744751 -110.571083068848
3.51107883453369 -102.547050476074
3.8460419178009 -90.7150955200195
4.04050064086914 -106.977638244629
3.88661313056946 -84.1778717041016
4.43859720230103 -139.670791625977
3.71365761756897 -121.897621154785
4.12836933135986 112.36589050293
3.72044801712036 -108.956695556641
3.58074021339417 -100.048126220703
3.73926615715027 -99.2260665893555
4.77503395080566 -107.843894958496
4.45917129516602 -104.478240966797
4.79806995391846 -71.2375411987305
3.95813822746277 5.95394372940063
4.41065359115601 -34.5105323791504
4.32173252105713 -99.44189453125
3.85445809364319 90.7356872558594
3.7883517742157 121.798217773438
3.6555643081665 100.383323669434
3.83015418052673 142.817932128906
4.84104537963867 153.010009765625
3.27294778823853 103.765960693359
3.3526291847229 126.956634521484
3.48118996620178 131.768646240234
3.08305764198303 116.617515563965
3.35513615608215 122.867279052734
2.73024964332581 129.429229736328
2.92081499099731 130.754150390625
3.20057320594788 138.858947753906
3.24011301994324 116.209968566895
3.76208066940308 163.725128173828
3.95074582099915 -173.205520629883
4.20092153549194 153.779693603516
4.32432174682617 -165.459075927734
4.39221620559692 -89.8437576293945
4.14452409744263 -157.657165527344
3.92881989479065 -90.7382431030273
3.78860950469971 -93.23388671875
3.95606541633606 -92.408561706543
4.02418947219849 -101.984550476074
3.57805299758911 -104.76676940918
4.22200441360474 -106.921714782715
3.59639286994934 -91.0842208862305
3.50897812843323 -88.9639282226562
3.86901950836182 -88.2685394287109
3.60188460350037 -111.108238220215
3.90951538085938 -88.6739196777344
4.27898788452148 -111.516273498535
3.7070415019989 -86.8416748046875
3.78987717628479 -69.7980575561523
3.57569193840027 -82.9669494628906
3.4040265083313 -69.1266708374023
4.80971431732178 -171.472427368164
3.88808131217957 -87.3834533691406
3.73128056526184 -79.6505661010742
4.27619934082031 -139.536193847656
3.8592963218689 -102.998275756836
3.88126730918884 -78.3030624389648
3.43604803085327 -90.3196487426758
3.31030654907227 59.8424911499023
3.06472253799438 53.3283767700195
2.2497456073761 36.0851554870605
1.9208083152771 36.5508041381836
2.34955286979675 56.1715888977051
3.11757230758667 57.4533576965332
2.91580247879028 27.2441082000732
2.71854901313782 39.0423583984375
2.89445686340332 18.1091995239258
2.82951641082764 24.7936115264893
2.79313468933105 43.3818969726562
2.85269141197205 49.8310546875
2.16688179969788 38.6387977600098
3.11833620071411 4.04532623291016
4.13936614990234 14.7105503082275
3.63590550422668 22.5915546417236
1.98416638374329 39.752067565918
2.73548197746277 16.8201751708984
2.59428954124451 45.0215339660645
2.18887782096863 24.1015167236328
2.31819224357605 37.7832908630371
2.51238775253296 44.8826599121094
2.44900226593018 52.9375343322754
2.76301026344299 57.8895416259766
2.99796080589294 80.0797729492188
2.91295838356018 61.7057952880859
2.71464157104492 50.367359161377
2.9132182598114 54.3437652587891
2.37176561355591 57.908576965332
3.38522386550903 59.4106597900391
3.22267150878906 48.2965660095215
2.66194152832031 57.4641380310059
2.76604557037354 37.6090812683105
2.81515192985535 62.820384979248
3.2403678894043 71.8650741577148
2.4040060043335 52.8683891296387
2.12315201759338 47.5288162231445
2.51638174057007 59.2839660644531
2.84971404075623 66.4986801147461
2.41501832008362 53.5623321533203
2.46348118782043 49.8113174438477
2.66114950180054 44.9580459594727
2.67328691482544 40.9507484436035
3.44296860694885 71.2120208740234
3.13403081893921 67.5656280517578
2.97293543815613 53.1522789001465
2.76779627799988 24.5806617736816
3.14405846595764 39.173755645752
2.23496341705322 61.0739212036133
2.9640793800354 62.3233528137207
2.06650471687317 78.1229553222656
3.36033582687378 41.7308464050293
2.83791542053223 49.3362884521484
2.18366551399231 40.6102066040039
3.59416770935059 55.2398109436035
2.87655687332153 64.6044921875
3.56252455711365 38.6254119873047
3.68055319786072 -37.2242774963379
2.56622362136841 68.1615982055664
2.44264435768127 69.6602020263672
2.54359126091003 25.8122730255127
2.70173954963684 27.266622543335
2.66933131217957 50.0888481140137
2.99361753463745 34.3569984436035
2.55761194229126 31.5486373901367
2.78266906738281 46.1465530395508
2.98555827140808 14.8625373840332
2.80334830284119 43.0779457092285
2.47255349159241 37.8067665100098
2.67683339118958 38.7246017456055
2.79997253417969 46.5239334106445
2.6607825756073 43.4143142700195
3.25496506690979 26.0220947265625
3.34960103034973 91.7260055541992
3.30298829078674 91.3752212524414
3.21980547904968 125.306053161621
2.89616870880127 129.269500732422
3.29528117179871 104.070861816406
3.23292636871338 103.05744934082
2.85265731811523 95.3025588989258
3.46425080299377 49.4365081787109
3.33575916290283 2.69743180274963
3.28807616233826 27.2203025817871
3.52956080436707 27.3996658325195
3.33015322685242 66.7035140991211
3.76549887657166 21.1169567108154
3.43514037132263 101.593055725098
3.63137197494507 28.0410079956055
3.52799105644226 4.35359287261963
3.6506233215332 32.723804473877
3.50803017616272 123.872283935547
3.97646546363831 30.8095970153809
3.97662305831909 69.1100463867188
3.75643444061279 -5.38054418563843
3.85290002822876 22.660306930542
3.76293659210205 42.3781433105469
3.25136709213257 78.3721084594727
3.26408529281616 96.8302993774414
3.17731499671936 98.8131408691406
3.76119542121887 76.6465530395508
3.86329245567322 -77.9838104248047
3.64712142944336 -93.2527008056641
4.0307469367981 -128.217086791992
4.42418575286865 -76.9351501464844
4.27659368515015 -89.9555587768555
4.0881814956665 -94.1634063720703
4.06925582885742 -87.5301284790039
3.51537990570068 -106.867790222168
4.1268162727356 -82.4247970581055
4.14043760299683 -107.45076751709
4.76089525222778 -95.0588607788086
4.86325454711914 -102.436531066895
4.12728691101074 -79.0665054321289
5.0564169883728 -119.919281005859
5.04125738143921 -132.235366821289
4.91620969772339 -79.7156219482422
4.826744556427 -103.931312561035
4.43248748779297 -114.142799377441
4.29718923568726 -66.3252334594727
4.67578363418579 -124.370216369629
4.88860464096069 -142.019973754883
4.94153594970703 -161.454452514648
4.51290702819824 -131.936996459961
3.75261425971985 179.849853515625
4.05464172363281 -137.44841003418
4.39437055587769 -147.445068359375
4.56296443939209 174.925064086914
4.82953882217407 -160.094543457031
5.20979404449463 -147.43766784668
5.04211282730103 160.366653442383
3.08880734443665 81.4150924682617
3.99950361251831 89.5934295654297
4.27627658843994 94.8159866333008
4.97136783599854 -138.641098022461
5.00294351577759 -139.444107055664
5.36844682693481 -144.011672973633
5.24448585510254 -125.295379638672
4.06771230697632 -104.811462402344
3.54746699333191 -47.3778915405273
3.85461401939392 -107.939842224121
3.36899733543396 -81.3161163330078
3.38532948493958 -68.5303344726562
3.59259700775146 -50.656120300293
3.74216604232788 -110.322471618652
3.69955205917358 -93.8577346801758
4.21977472305298 -119.294296264648
5.05238103866577 -126.96280670166
3.96979141235352 -98.6678314208984
4.59381675720215 -132.456680297852
4.83095264434814 -141.419174194336
4.23671102523804 -83.3596954345703
4.17169237136841 -122.308883666992
4.25747585296631 -131.042343139648
4.74023103713989 -158.288269042969
4.74015045166016 -94.260009765625
3.34457039833069 41.3896064758301
3.30192351341248 94.6126937866211
3.38151884078979 88.0614776611328
2.94292020797729 -134.312225341797
3.06200623512268 -152.993759155273
2.69336175918579 -130.305938720703
3.34097599983215 -151.768661499023
3.53880524635315 101.38875579834
3.10178208351135 98.7704772949219
3.08093976974487 123.296195983887
2.88529181480408 80.5074996948242
3.04469799995422 95.1468505859375
3.21962404251099 7.70467901229858
2.50886821746826 56.8205451965332
2.22852110862732 42.9456367492676
1.84700393676758 54.6952171325684
2.15816760063171 60.6399688720703
2.03043580055237 46.2925758361816
2.16713309288025 50.0461845397949
2.62288808822632 53.8670463562012
2.39574503898621 64.1385345458984
1.73302948474884 68.8632431030273
2.26442456245422 70.3205642700195
2.42581629753113 55.1045112609863
2.52153396606445 73.1957168579102
1.93075561523438 35.5347862243652
2.58494782447815 50.7489013671875
2.31992816925049 56.4602890014648
2.8368022441864 59.4379844665527
2.26223254203796 50.3446311950684
1.95769894123077 74.004264831543
3.57077503204346 69.4443817138672
3.27108097076416 57.2928161621094
4.09737300872803 62.3013534545898
3.72275876998901 37.6972694396973
3.42395186424255 33.4758529663086
3.68369722366333 47.5825805664062
3.81360173225403 40.5696601867676
3.69948577880859 51.5962562561035
3.59251260757446 36.3924903869629
3.04651665687561 45.1402893066406
3.54429984092712 58.017448425293
3.4064621925354 91.5272064208984
3.65557646751404 60.6832313537598
3.71079683303833 46.8000373840332
3.81177473068237 49.0916481018066
3.79151296615601 45.3503875732422
3.37569689750671 46.2472763061523
3.83709573745728 66.3129806518555
3.91325378417969 65.9125061035156
3.67946314811707 55.3603973388672
3.99508285522461 51.1471824645996
3.86716747283936 63.996768951416
4.15392112731934 50.4567565917969
3.09588718414307 50.7558364868164
3.98073172569275 59.7063789367676
3.79261302947998 54.4672050476074
3.97186470031738 50.089729309082
3.81641697883606 47.6221084594727
3.60851073265076 53.9262428283691
3.62931632995605 50.428897857666
3.90426778793335 49.816089630127
3.81402540206909 59.0464248657227
3.71731376647949 55.0840225219727
3.47763800621033 51.8004608154297
3.40238881111145 52.694393157959
3.9189817905426 52.4048347473145
3.72512006759644 54.5999717712402
3.77579641342163 53.6250267028809
3.60493135452271 71.1608657836914
3.73954486846924 45.3084449768066
4.1335334777832 37.1863861083984
2.53345394134521 48.8534164428711
2.35238027572632 56.0553131103516
3.35400629043579 88.828971862793
2.92764353752136 16.9622993469238
3.56853365898132 103.215805053711
2.91095805168152 85.6362686157227
3.23973941802979 26.3191928863525
3.21190905570984 36.0406951904297
3.70801544189453 101.850395202637
3.34293484687805 37.4245643615723
3.54462718963623 21.9381484985352
2.85577440261841 77.5865249633789
3.51824975013733 -70.5842819213867
4.8510537147522 -79.1832885742188
4.36689901351929 -103.283790588379
4.38770532608032 -122.884750366211
4.28269338607788 -107.863227844238
4.55231666564941 -106.061065673828
4.08165740966797 -115.541748046875
3.97183918952942 161.76335144043
4.00629186630249 -158.097702026367
4.10995483398438 -111.410217285156
4.50500917434692 -86.1220932006836
4.29379224777222 -84.2852096557617
4.92373704910278 -119.487915039062
4.6964635848999 -135.744201660156
3.91271257400513 -61.4592514038086
4.04331159591675 -80.5563430786133
3.30955338478088 -101.547988891602
3.49312543869019 -125.612197875977
4.17876291275024 -105.223793029785
4.31639528274536 -76.6330490112305
4.84475469589233 -124.704063415527
3.6871554851532 -89.7618408203125
4.1835355758667 -116.197120666504
3.52482175827026 -109.044746398926
3.50469303131104 -98.1572799682617
3.94004058837891 -101.933555603027
3.77507901191711 -123.704627990723
4.65068054199219 -109.261276245117
4.63811302185059 -118.985855102539
4.39570999145508 -62.2291221618652
4.5719895362854 -101.221755981445
4.67131233215332 -67.3885192871094
4.5223126411438 -100.359306335449
4.55045080184937 -99.975341796875
4.42304277420044 -160.407623291016
3.93395066261292 -104.9072265625
4.18009185791016 -105.39234161377
4.67110824584961 -76.46240234375
4.25951957702637 -111.302337646484
4.11672973632812 -142.171340942383
3.74144315719604 -99.2179107666016
4.46860504150391 173.853591918945
3.18396615982056 -139.668243408203
3.19798135757446 -175.925796508789
3.24172616004944 149.637557983398
3.09720063209534 -164.346145629883
3.79852986335754 -130.886108398438
4.00538301467896 -124.597190856934
3.35410237312317 32.810546875
3.02706289291382 11.7643880844116
3.21146059036255 61.3973159790039
3.64234709739685 1.87347519397736
3.28269219398499 -19.9452857971191
3.58961200714111 -11.7797584533691
3.16111779212952 17.2414398193359
3.02255702018738 4.05967807769775
3.11322021484375 12.1495332717896
3.25248336791992 -6.03061962127686
2.89741539955139 27.1396884918213
3.76654195785522 -11.1572866439819
3.19324040412903 72.4154052734375
3.56009316444397 3.70643281936646
3.84540939331055 39.2090606689453
3.15298509597778 85.9417419433594
3.83619832992554 102.822135925293
3.71326494216919 95.9120712280273
3.90108418464661 23.1831436157227
3.67500567436218 46.7573623657227
3.82736873626709 58.4606552124023
3.50070142745972 35.2991638183594
3.66705346107483 60.5631523132324
3.57131767272949 40.1705436706543
3.86751580238342 37.5301399230957
3.91681361198425 46.9998245239258
3.13198661804199 39.7684059143066
3.9012815952301 37.6343955993652
3.90142297744751 56.5688056945801
3.75122952461243 35.6594886779785
3.49366044998169 47.8182220458984
3.8259265422821 51.7362365722656
3.40266418457031 61.0283355712891
3.42942333221436 48.7558135986328
3.76395440101624 48.6460151672363
3.62113237380981 44.90771484375
3.93207144737244 62.203311920166
3.9950578212738 51.5763473510742
3.41988778114319 36.855770111084
3.7001690864563 67.7680435180664
4.24994611740112 86.6924591064453
3.58696579933167 79.6123428344727
3.83177757263184 -10.2179069519043
4.15813016891479 55.9888801574707
3.97453093528748 14.3496227264404
4.00505352020264 -84.8546142578125
3.79150080680847 -82.6013717651367
3.68908429145813 -168.254089355469
4.73541498184204 -142.411102294922
3.57273817062378 -103.769821166992
4.77364110946655 133.04997253418
3.88581442832947 121.415397644043
4.97419834136963 -119.968376159668
5.1493935585022 -105.410217285156
5.00726127624512 -126.793190002441
4.00530052185059 -102.616706848145
3.84647989273071 -125.590515136719
4.07614231109619 -81.8347091674805
3.83616828918457 -106.785209655762
4.42879962921143 -90.9879760742188
3.39153623580933 -74.9203109741211
4.0025053024292 -94.5640411376953
3.6903178691864 -124.086219787598
3.79466557502747 -161.552124023438
3.67955493927002 -73.8103790283203
3.39948296546936 -116.580825805664
3.09981155395508 -111.9091796875
3.43923902511597 -92.0901641845703
3.45174598693848 -148.392181396484
3.59704756736755 -131.104385375977
3.84865856170654 -87.7405319213867
3.8301055431366 -85.6820755004883
3.41281247138977 -104.452156066895
3.38486528396606 -85.5400390625
3.28281879425049 -76.5416030883789
3.80974388122559 -77.0454711914062
3.64534044265747 -91.0082550048828
4.50891304016113 -106.591728210449
4.36842727661133 -90.1189346313477
3.34843993186951 -91.1797256469727
4.06808853149414 -89.9227828979492
3.55832648277283 -96.7926635742188
3.85433077812195 -123.278907775879
3.72570323944092 -84.0595169067383
3.76435852050781 -110.152168273926
3.78034806251526 -107.516792297363
3.48758149147034 -116.639389038086
3.92456007003784 -109.421539306641
3.36212110519409 -102.191833496094
3.55944132804871 -71.6673583984375
3.52693605422974 -131.250122070312
3.52076816558838 -137.162353515625
3.32066631317139 -126.389442443848
3.74842548370361 -36.5018615722656
3.19896459579468 -135.226272583008
2.85528922080994 -114.928817749023
3.10355067253113 -165.713562011719
3.44786667823792 -76.4589920043945
3.49560785293579 -82.3756713867188
2.90627765655518 -97.6251373291016
3.13579368591309 -114.823783874512
2.79487800598145 -155.38053894043
2.71000957489014 -144.951309204102
3.19740676879883 -86.7107162475586
3.54855799674988 -157.321701049805
4.27712154388428 -105.395629882812
4.13312101364136 -107.442909240723
3.86110329627991 -120.998123168945
3.83519744873047 -82.2510604858398
4.32792091369629 -159.949081420898
3.89848518371582 -122.640647888184
3.25042939186096 -126.956924438477
3.36443281173706 -151.24186706543
3.34151101112366 -138.166320800781
3.05535626411438 -159.393432617188
3.95432138442993 -133.281158447266
3.76290702819824 -87.7527084350586
3.25439929962158 -117.18920135498
3.31568384170532 -143.364624023438
3.70690011978149 -98.1562576293945
3.61774897575378 -111.505004882812
3.685870885849 -96.5969543457031
3.0819103717804 -83.7914047241211
3.79284286499023 -86.7850112915039
3.24547910690308 -119.970634460449
3.12710404396057 -137.448608398438
3.3307478427887 -159.101898193359
3.46100878715515 -117.843711853027
3.5167350769043 -148.994033813477
3.39778923988342 -127.253555297852
3.74166035652161 -82.2923355102539
3.82998895645142 -124.026412963867
3.4794647693634 -147.865524291992
3.46264052391052 -83.8105697631836
3.3721079826355 -81.4825286865234
3.84992790222168 -4.87335538864136
3.30484700202942 -96.7763214111328
3.83372855186462 -96.9396209716797
3.69315719604492 -148.413330078125
3.78154277801514 -143.663162231445
3.95506763458252 -92.8702011108398
3.36364388465881 -133.121246337891
4.73511743545532 -119.872276306152
4.59248685836792 -63.2422523498535
4.08673095703125 -12.9752998352051
3.47796988487244 25.3597507476807
4.51146697998047 -110.756500244141
4.32583856582642 -66.067024230957
4.31223392486572 -73.3727722167969
3.86086797714233 -50.0206260681152
3.16043901443481 133.376693725586
3.72263526916504 176.812591552734
3.08710551261902 138.401473999023
3.41185927391052 -128.095611572266
4.5902624130249 -108.519462585449
3.69540047645569 -83.8806991577148
4.39204454421997 -77.9627380371094
4.13750076293945 -93.8683853149414
4.78334665298462 -125.47599029541
4.75626993179321 -157.618041992188
3.98646068572998 -63.1522521972656
4.47978162765503 -92.3030853271484
3.58872413635254 42.4802742004395
3.90191149711609 56.5212097167969
3.4186806678772 5.92443752288818
3.09351348876953 -6.88314342498779
2.38830065727234 -15.313458442688
3.35930776596069 -6.77673006057739
3.1044909954071 -12.5081777572632
3.07839417457581 -25.5052337646484
3.1757230758667 -17.0464897155762
2.97214794158936 -10.5687446594238
3.22369146347046 -8.71219635009766
2.29897332191467 -10.7710065841675
2.70978093147278 -21.6297454833984
2.73923468589783 21.5214042663574
3.33866381645203 21.8075370788574
3.46616196632385 38.1659889221191
2.88901090621948 12.6565952301025
2.84796214103699 26.8585968017578
2.92297840118408 -10.4893922805786
3.28948593139648 14.0406742095947
3.02297425270081 14.4439697265625
2.85547471046448 -18.3532676696777
3.07216215133667 -23.3114852905273
3.14976000785828 26.4701042175293
2.74377822875977 -22.3306274414062
2.53183531761169 14.9052448272705
3.07832765579224 -21.1831588745117
2.9071946144104 32.7912139892578
2.78351044654846 -26.0047779083252
2.78634572029114 -4.32225465774536
3.26334691047668 29.6201705932617
3.23159050941467 31.0770854949951
2.80550289154053 20.6117820739746
2.6834762096405 41.2504463195801
3.02348685264587 17.6365165710449
2.8723406791687 23.3988990783691
3.07963418960571 20.7768802642822
2.81658577919006 -12.6123819351196
3.00830936431885 16.0431632995605
3.82174444198608 59.9100685119629
3.29464244842529 19.9016876220703
3.13350653648376 9.05034828186035
3.14477682113647 6.67399549484253
2.60583925247192 24.4479351043701
3.37731719017029 10.352108001709
2.31395244598389 -7.57402992248535
3.23119449615479 25.0596561431885
2.32103610038757 -27.3719425201416
2.24991059303284 -14.9221296310425
2.39100790023804 -16.6787662506104
2.37628960609436 -14.6193027496338
2.36260724067688 -5.99324083328247
2.69604802131653 -24.1116695404053
2.19141817092896 -0.80653589963913
2.87854194641113 -7.16011047363281
2.27280139923096 -14.8294248580933
2.53631544113159 -8.23562431335449
2.54451394081116 -23.1275825500488
2.24373412132263 5.30370664596558
2.02081036567688 0.854428946971893
2.30641508102417 -19.4386310577393
2.5634617805481 -14.3939523696899
2.4647274017334 -27.846960067749
2.453932762146 -12.6469688415527
2.27522015571594 -9.96451950073242
2.15172266960144 -7.40442132949829
2.40204310417175 -14.9009065628052
2.81114363670349 5.79721450805664
2.002192735672 -0.221868515014648
2.36359596252441 -4.41949892044067
2.3126060962677 -1.81049108505249
2.65253067016602 -48.7218208312988
3.29064154624939 -3.64444470405579
2.97086834907532 -17.9825115203857
3.17023754119873 -2.84956169128418
3.11961555480957 -38.2423248291016
3.19770789146423 -6.73564863204956
3.04287075996399 -16.4020347595215
3.11493515968323 -34.1221961975098
3.23996829986572 10.4434537887573
3.7176296710968 42.9592628479004
4.34208202362061 84.3892669677734
3.9453604221344 143.935562133789
4.88026809692383 140.600692749023
4.04805755615234 135.105285644531
3.83580183982849 108.361488342285
4.10005521774292 101.158988952637
4.25848293304443 148.293411254883
3.9389762878418 120.813400268555
3.81503129005432 70.3550338745117
3.9794020652771 96.0089950561523
3.93445944786072 112.481880187988
3.82309103012085 112.503692626953
3.87583136558533 123.717704772949
4.17729711532593 122.539260864258
4.04498195648193 108.355972290039
4.05665493011475 141.113571166992
4.65791130065918 146.036911010742
4.0230917930603 110.686080932617
4.54233741760254 134.182327270508
3.72932815551758 137.810958862305
3.90134191513062 124.492370605469
3.36199688911438 67.3949508666992
3.89714741706848 103.005180358887
4.10862016677856 108.011901855469
4.4486780166626 121.244201660156
3.40266299247742 61.3009147644043
3.05798077583313 66.0532836914062
3.17609071731567 62.6782302856445
2.91682958602905 48.9325904846191
3.56353831291199 47.3344039916992
4.01968669891357 47.0230369567871
3.63560938835144 66.7086181640625
3.95934343338013 59.9974937438965
3.726717710495 86.6348876953125
3.39909434318542 23.6061115264893
3.32930588722229 18.7860679626465
3.47172260284424 21.4124069213867
3.45329642295837 33.0119781494141
3.27953362464905 27.959774017334
3.46952128410339 33.7139892578125
3.4269163608551 16.1916961669922
3.41461396217346 43.4737243652344
3.16339516639709 36.3217506408691
4.09449434280396 108.97696685791
2.44088172912598 58.2916412353516
3.63725328445435 44.921630859375
2.93846869468689 38.6729049682617
3.4132342338562 42.7033386230469
4.67584896087646 118.853103637695
4.48010921478271 157.654190063477
4.19641256332397 132.077255249023
3.62310194969177 86.6046752929688
3.54018235206604 31.2605876922607
4.48218202590942 135.469467163086
4.47621822357178 113.159744262695
4.53626775741577 126.541198730469
4.05818176269531 123.989585876465
4.50047445297241 128.179595947266
4.17292213439941 98.7144393920898
4.08586549758911 139.712112426758
3.17858648300171 91.1094589233398
3.05330419540405 46.4636459350586
1.87470889091492 59.636661529541
3.77270746231079 81.5679168701172
2.65938401222229 63.9406127929688
2.11412811279297 21.605583190918
2.42212581634521 12.4471750259399
2.14517259597778 25.0664806365967
1.75807130336761 20.2163887023926
1.80358123779297 26.5972690582275
2.29310584068298 16.3300075531006
2.3038809299469 45.2515068054199
2.23124980926514 49.403148651123
2.51946926116943 48.4867324829102
2.1442277431488 45.7885856628418
1.94146513938904 61.6677284240723
2.5234706401825 57.7694511413574
2.11507058143616 30.0809593200684
2.16685271263123 47.1666488647461
2.21889352798462 40.3660278320312
1.92407441139221 48.0329399108887
1.71243619918823 30.1279926300049
2.00102543830872 43.4768409729004
2.53531718254089 71.2914733886719
2.08598303794861 49.3533935546875
2.2433934211731 67.6145095825195
2.64802694320679 60.8242607116699
2.68723320960999 50.1781578063965
2.5702793598175 53.1735496520996
3.50830364227295 64.0101852416992
3.94691920280457 137.325805664062
3.36372542381287 112.06787109375
4.19073009490967 133.187316894531
3.34497165679932 89.3685455322266
3.34952664375305 102.270172119141
3.63646292686462 112.616813659668
3.77812480926514 112.943214416504
3.77961134910583 124.642333984375
3.38350582122803 83.9878616333008
3.75963973999023 118.029327392578
4.11796092987061 139.880706787109
3.88889622688293 131.501739501953
3.89000844955444 141.722412109375
3.85157680511475 152.958267211914
4.20780611038208 116.680732727051
4.11769580841064 142.729507446289
4.27592897415161 142.168060302734
4.45413827896118 129.750473022461
3.96021461486816 111.669075012207
4.24992561340332 153.280960083008
3.81460857391357 47.7217063903809
3.03141593933105 46.8031959533691
4.58395385742188 116.288627624512
4.01932525634766 133.268417358398
3.67736482620239 74.0813980102539
4.59708452224731 169.187637329102
3.819096326828 -162.489624023438
3.25153231620789 -179.720764160156
3.43909597396851 -94.5427780151367
4.48290157318115 178.395782470703
2.5968017578125 47.3225364685059
2.26511311531067 58.111270904541
2.18767023086548 49.8134574890137
2.15897297859192 34.072509765625
2.50788617134094 32.8454551696777
3.60762214660645 40.1290817260742
3.14320659637451 57.6758575439453
3.48629689216614 36.210033416748
3.31858348846436 47.347599029541
3.55767941474915 35.8665885925293
3.44053483009338 67.8478927612305
3.64381885528564 39.4217720031738
3.39133930206299 46.2956008911133
3.21557998657227 -13.7116622924805
3.28780508041382 17.1059951782227
3.39232778549194 -47.2061004638672
3.33719563484192 -2.4389660358429
3.42216086387634 -15.5128593444824
3.45905828475952 -9.71566104888916
2.98890900611877 -0.527680575847626
3.1257483959198 -3.0174126625061
3.62930393218994 45.5498695373535
3.31640601158142 46.4454307556152
4.04143333435059 37.4333610534668
3.54567980766296 41.9894142150879
4.03235197067261 68.9507446289062
4.41428327560425 82.0735855102539
4.38548421859741 80.0921783447266
4.41622066497803 64.0473556518555
3.18889999389648 22.805835723877
2.42645502090454 42.0307922363281
3.56438994407654 55.8679389953613
3.62771487236023 47.6136093139648
3.9899046421051 41.3027954101562
2.9214768409729 36.229808807373
3.21347427368164 36.9760093688965
2.61172366142273 16.1496505737305
3.41847991943359 47.3602066040039
3.43439030647278 59.9651832580566
3.65510320663452 63.3978805541992
3.67550945281982 61.9123992919922
3.31869912147522 61.4460563659668
3.37374114990234 57.9357528686523
3.42262530326843 60.6539649963379
3.35411524772644 63.0721588134766
3.26201558113098 65.9372329711914
3.72362613677979 30.8093547821045
4.10549259185791 35.9512100219727
3.91314315795898 53.7792358398438
3.06939363479614 -122.910705566406
3.57724952697754 -101.690238952637
3.64510774612427 -87.1901168823242
3.25428867340088 169.821472167969
2.78923344612122 129.434936523438
3.83172702789307 -84.7624893188477
3.3741250038147 -141.829940795898
3.7126681804657 -64.1989135742188
3.35015773773193 -120.382614135742
3.37311410903931 -151.564834594727
3.7352397441864 -83.8115539550781
4.12314367294312 -77.4697723388672
3.29522919654846 -108.928001403809
3.58832216262817 -107.487129211426
3.57929277420044 -103.734565734863
2.97455334663391 -99.5656204223633
3.81521463394165 -117.963745117188
3.29895210266113 -98.0317993164062
3.57285642623901 -113.780899047852
3.50092196464539 -102.897529602051
3.38852167129517 -92.5281829833984
3.55020904541016 -96.057502746582
3.8942084312439 -60.8179779052734
3.75216865539551 -96.4935684204102
3.728435754776 -110.277755737305
3.82229423522949 -149.623779296875
3.89299941062927 -176.140853881836
3.68410110473633 -149.526763916016
3.24140906333923 -76.4051284790039
3.99015522003174 -128.628372192383
3.66806197166443 -76.4976577758789
3.03282475471497 -126.662567138672
3.48502016067505 -103.060981750488
3.74315738677979 -95.4169769287109
3.85542559623718 -124.175453186035
3.93843245506287 -136.702819824219
3.90298342704773 -84.3719863891602
3.74373245239258 -163.743789672852
3.86937665939331 -115.739067077637
4.22810459136963 -164.194808959961
4.04790592193604 -119.461555480957
3.9232120513916 -47.7901191711426
3.66801166534424 -115.250755310059
3.727215051651 -168.361999511719
3.59599494934082 -130.626098632812
3.48300552368164 -101.550872802734
3.51418542861938 -94.5659103393555
3.5154287815094 -89.3953475952148
3.51212501525879 -76.9782867431641
3.32758474349976 -124.201797485352
3.55846428871155 -105.36986541748
3.96203947067261 175.015533447266
4.07129383087158 -133.997970581055
3.58519577980042 -96.7116394042969
3.29547476768494 -117.028747558594
3.66730928421021 -118.374633789062
3.75676512718201 -73.4967346191406
3.30529975891113 -20.590202331543
3.80113649368286 -13.2242383956909
3.29922437667847 -0.959053218364716
3.22417688369751 11.2374439239502
3.24948501586914 16.6207332611084
4.27505397796631 -72.5990753173828
4.74074029922485 -97.8003616333008
4.79102182388306 -126.886611938477
4.55950689315796 -51.5551567077637
5.15623092651367 -80.8470611572266
4.51693630218506 -103.010566711426
4.64512920379639 -94.8598327636719
4.8301215171814 -76.1503829956055
4.82995367050171 -142.915252685547
4.30810117721558 -46.6651382446289
5.12493085861206 -99.330696105957
4.98026323318481 -103.826110839844
4.83255767822266 -102.833610534668
4.98505353927612 -101.347793579102
5.19489908218384 -133.307113647461
4.77442312240601 -106.77530670166
4.76723003387451 -96.6160430908203
3.78275728225708 49.6177597045898
3.39856195449829 10.6771955490112
3.81180310249329 47.618278503418
3.22677540779114 -14.6066579818726
4.03987884521484 68.1796722412109
3.81875824928284 34.2566108703613
4.69596433639526 -74.2994689941406
3.76121044158936 -59.1432762145996
4.5311484336853 -75.6968231201172
4.58321762084961 -97.1661529541016
4.42988300323486 -74.7577743530273
4.12714719772339 -67.3043823242188
4.25496387481689 -92.9729385375977
3.59051895141602 -124.251335144043
4.7392725944519 -154.725463867188
4.899254322052 -150.159393310547
3.96511125564575 -149.845657348633
4.37415933609009 -129.460159301758
3.93526101112366 -164.680816650391
4.50252199172974 -66.8824844360352
4.33059740066528 -99.5797653198242
5.03219985961914 -88.9835739135742
4.72152757644653 -96.6669540405273
5.13567495346069 -119.024765014648
5.15832996368408 -93.1127090454102
4.84953784942627 -118.031074523926
4.77119255065918 -86.6505126953125
4.03131580352783 -54.1868171691895
3.66601824760437 -106.15478515625
4.68810796737671 -95.8833236694336
4.55961561203003 -63.0013160705566
5.065598487854 -142.63948059082
4.63084125518799 -74.3295211791992
5.17033100128174 169.767791748047
3.99034070968628 -115.185989379883
4.33052158355713 -82.2811126708984
4.18203115463257 -83.6095199584961
4.33590412139893 -69.3811187744141
4.22696018218994 -101.70043182373
4.34191608428955 -89.7163772583008
4.10132217407227 -66.3789901733398
4.31927061080933 -115.517593383789
4.43103551864624 -106.259910583496
4.78987979888916 -127.36653137207
4.43247365951538 -106.879905700684
4.28774976730347 -94.2519836425781
4.1638879776001 -83.9070281982422
4.22075939178467 -116.132751464844
3.73544692993164 -118.832672119141
3.28564095497131 -78.5577850341797
3.71575856208801 -123.285598754883
4.06844139099121 -102.783157348633
3.56155157089233 -89.9531097412109
4.21867227554321 -57.8915748596191
3.83344459533691 -127.806922912598
4.28375196456909 -110.627532958984
4.59365797042847 -132.309997558594
3.84271144866943 -74.3722991943359
3.91079163551331 -63.0998420715332
3.21672701835632 -155.130310058594
3.67017459869385 4.86864566802979
3.70225548744202 -70.1972045898438
3.74463844299316 -14.6618480682373
3.97890639305115 -64.4642639160156
3.13561010360718 -74.4396209716797
3.78182339668274 -103.552635192871
3.89042186737061 -84.2762222290039
4.03599166870117 -22.9036808013916
3.8460795879364 -42.4285469055176
4.0937294960022 -44.2405891418457
4.07552719116211 -39.4431762695312
3.50707745552063 -71.581169128418
3.92711472511292 -34.714038848877
4.06308269500732 -61.7531280517578
4.78922319412231 -118.46167755127
4.1936149597168 -26.3615741729736
4.23761081695557 -56.0011825561523
4.62174987792969 -144.159713745117
4.27673959732056 -117.502830505371
4.0219931602478 -122.374053955078
4.11202812194824 -86.5566864013672
3.68373680114746 -89.4527816772461
3.90521192550659 -65.3986663818359
4.24750566482544 -111.954360961914
4.24378967285156 -83.2394561767578
4.23262453079224 -78.0287628173828
4.04299163818359 157.696716308594
4.03492832183838 -137.018646240234
3.68576908111572 -90.5131454467773
3.50612783432007 -123.569915771484
3.64689707756042 -124.296234130859
3.88321304321289 -111.298347473145
3.22022128105164 -151.051239013672
3.39250469207764 -136.748107910156
3.58736658096313 -138.510101318359
3.65949177742004 -115.74080657959
4.32732152938843 -80.9468307495117
3.99483871459961 -92.0529251098633
4.77435445785522 -162.770370483398
4.17869520187378 -77.6410140991211
4.6689829826355 -127.291152954102
4.46347379684448 -177.821884155273
4.18756723403931 -111.245559692383
3.87962293624878 -139.094711303711
3.54330468177795 -169.929779052734
3.70786595344543 -136.907043457031
3.77929425239563 -163.285919189453
3.04386019706726 163.695938110352
4.19195652008057 -122.012741088867
4.28562784194946 -142.700820922852
4.4833984375 -120.324615478516
4.56815004348755 -153.268798828125
4.51509809494019 -143.22705078125
4.07275581359863 -157.815689086914
4.38673162460327 -148.180282592773
3.24376630783081 -128.567077636719
3.60922765731812 -153.624618530273
4.37759447097778 -172.042678833008
4.27279281616211 -149.188369750977
3.92507266998291 162.404708862305
4.21151113510132 -152.248352050781
4.58374929428101 -129.566070556641
4.80380201339722 -98.8231353759766
3.79778552055359 -164.416427612305
3.01218461990356 -137.988784790039
3.80961418151855 -154.64208984375
4.12898302078247 -131.484497070312
3.70562410354614 -144.279067993164
3.43563604354858 -107.046821594238
4.04415845870972 -144.856872558594
4.56452751159668 -157.765777587891
4.44398355484009 -146.710952758789
4.28482675552368 -134.124526977539
4.49696063995361 -99.6057891845703
4.42075443267822 -82.7034606933594
4.1077241897583 -117.477531433105
4.62932682037354 -118.961517333984
5.22545576095581 -117.137741088867
4.29365205764771 -118.108207702637
4.19593811035156 -99.3857040405273
4.43314266204834 -98.4986801147461
4.64123964309692 -111.193908691406
4.14216327667236 -86.4786987304688
4.72917652130127 -112.150840759277
4.3647346496582 -83.4874954223633
4.73202180862427 -114.095504760742
3.84066319465637 -85.1551132202148
4.74348783493042 -132.029067993164
3.63364887237549 -136.510604858398
3.08124852180481 -138.463638305664
3.35638761520386 176.886474609375
3.27239108085632 -139.735656738281
3.15511131286621 -168.066177368164
3.65661978721619 127.305603027344
3.40875506401062 -174.4970703125
3.28307461738586 -142.216125488281
3.51975035667419 -178.016067504883
3.74244022369385 -133.011184692383
3.83466124534607 -152.222030639648
3.64253735542297 -135.354293823242
4.21543312072754 -165.519485473633
4.49958419799805 128.869674682617
3.14085507392883 -155.260299682617
3.7980809211731 -160.537612915039
4.17464351654053 -142.894638061523
3.28306555747986 -123.497428894043
2.75574350357056 -142.709945678711
2.92435216903687 -96.385368347168
3.16865611076355 -134.493118286133
3.24482417106628 -114.634925842285
4.05862951278687 -133.469360351562
3.61977052688599 -141.120620727539
3.45392441749573 -137.793670654297
3.73779559135437 -136.459442138672
5.05073928833008 -88.3357009887695
4.88897752761841 -167.078994750977
4.86510848999023 158.451568603516
5.26949691772461 -145.81022644043
4.97213983535767 151.52082824707
4.96014642715454 -128.881637573242
4.80219793319702 -85.9384536743164
4.98062944412231 -98.6375350952148
4.97939586639404 -102.196067810059
5.19164514541626 -94.1488418579102
4.82074022293091 -139.808776855469
5.05857372283936 -109.050910949707
4.86330890655518 -79.2826538085938
4.37768650054932 -113.692024230957
4.70105314254761 -100.337463378906
4.51707887649536 -96.7345428466797
5.03008985519409 -105.106620788574
4.71098566055298 -109.995422363281
3.40300464630127 -131.860595703125
4.9939661026001 -97.970588684082
4.94585084915161 -119.986427307129
4.17370462417603 -72.3241806030273
4.26091003417969 -101.469665527344
5.13394355773926 -101.915916442871
4.18450355529785 -71.7184982299805
4.57780170440674 -120.957298278809
4.63643074035645 -119.352966308594
4.54637575149536 -105.95174407959
4.64334964752197 -74.8053741455078
4.73103427886963 -99.9656143188477
4.63992071151733 -58.0977096557617
5.07493829727173 -94.6047515869141
4.77612447738647 -93.7891311645508
4.31064701080322 -81.5319137573242
4.1806001663208 -70.1819000244141
4.79572677612305 -92.4426345825195
4.16018342971802 -55.301399230957
4.76368236541748 -75.37548828125
4.33826303482056 -90.8620758056641
3.93407869338989 -91.3333511352539
4.63069581985474 -93.2944183349609
5.19405364990234 -100.761283874512
4.74714040756226 -112.941108703613
4.90350675582886 -85.6430969238281
4.63450050354004 -84.7326202392578
4.4463939666748 -80.02197265625
5.02655792236328 -122.695755004883
4.61131858825684 -112.363441467285
4.55459403991699 -83.7139511108398
4.69214963912964 -87.6887664794922
4.34468936920166 -117.479431152344
4.68557643890381 -73.7801895141602
5.18536996841431 -115.370132446289
5.03085470199585 -97.7465972900391
4.52726650238037 -99.5857238769531
4.75897932052612 -106.182891845703
4.59920597076416 -93.0202255249023
4.37383699417114 -114.084190368652
3.58431077003479 -79.9119186401367
3.87697768211365 -116.211051940918
4.44199371337891 -142.650451660156
4.11704969406128 -114.324249267578
4.11788558959961 -65.240852355957
4.60575342178345 -115.155960083008
4.6627984046936 -148.349258422852
4.5397801399231 -104.900039672852
4.69421243667603 -110.089134216309
4.99346256256104 -114.163864135742
4.79629564285278 -108.931915283203
4.96603488922119 -108.225517272949
4.74927234649658 -115.36083984375
4.03052616119385 -91.2192306518555
4.51880121231079 -91.3936157226562
4.47569990158081 -106.275032043457
5.00702381134033 -101.958206176758
4.30862092971802 -83.6763305664062
3.64167284965515 -82.7377319335938
3.63435626029968 -98.7832183837891
4.15397167205811 -141.235595703125
3.71943759918213 -116.374839782715
4.34791326522827 -91.6391525268555
4.8456826210022 -98.2394409179688
4.54725170135498 -166.343597412109
4.51631355285645 -115.29150390625
4.51636505126953 -78.2114334106445
4.96897506713867 -94.8326568603516
4.58616638183594 -89.298713684082
3.38934516906738 -84.7044219970703
3.82617664337158 -114.430633544922
3.74059414863586 -164.884414672852
3.94263672828674 -78.3718032836914
3.44485068321228 -69.7355575561523
4.07365560531616 -117.088829040527
3.90600419044495 -86.3559112548828
3.54115676879883 -60.2507095336914
3.33259129524231 -110.226486206055
4.37894153594971 -135.647521972656
4.64707946777344 -175.269943237305
4.56204795837402 -124.130714416504
3.04662108421326 -102.542358398438
3.27709197998047 -105.186317443848
3.39383339881897 -138.732452392578
3.32954239845276 -120.573959350586
4.0502781867981 -145.126892089844
3.69295454025269 -96.4181060791016
4.229811668396 -116.27067565918
4.51339149475098 -128.03971862793
4.43563890457153 -151.632965087891
4.26643514633179 -122.957328796387
3.44085025787354 -131.106018066406
3.42826700210571 175.148086547852
3.21594166755676 161.465591430664
3.63476252555847 -176.298889160156
3.49294328689575 -136.822082519531
3.25329327583313 170.159790039062
3.2437801361084 163.242156982422
3.44038057327271 -161.864074707031
3.36445879936218 -157.694396972656
4.55095958709717 -161.268585205078
3.71343946456909 -126.498153686523
3.96390652656555 -119.129905700684
3.22065091133118 -123.269721984863
3.29978919029236 -140.985626220703
3.45200514793396 -114.070640563965
3.49530363082886 -163.938507080078
3.66054964065552 -141.385681152344
3.52867364883423 -147.287811279297
3.41077828407288 -132.301986694336
3.60816621780396 -104.271797180176
3.45485496520996 -158.227111816406
3.7391369342804 -133.914108276367
3.70101165771484 -161.749603271484
4.01422786712646 -120.94807434082
3.65552878379822 -177.478866577148
4.02289533615112 173.920486450195
4.23001432418823 -176.166290283203
4.38569068908691 140.724395751953
3.2698802947998 -133.951873779297
3.15820264816284 -127.822311401367
3.69324660301208 -142.96794128418
3.60045886039734 -149.419570922852
3.5449857711792 -142.184677124023
3.92995715141296 -74.5913925170898
3.97695398330688 -62.3815650939941
4.23314189910889 -56.7873077392578
3.71377348899841 -115.243797302246
3.68863654136658 -129.172729492188
4.36904001235962 169.598526000977
3.9687807559967 175.179870605469
4.26896905899048 169.963607788086
5.30756092071533 -104.868041992188
4.69378137588501 -115.346458435059
5.23474264144897 -140.14436340332
4.87462186813354 -106.151916503906
5.00297832489014 -125.762115478516
4.59255504608154 -115.446411132812
3.86474108695984 -136.563583374023
4.15553712844849 -172.222991943359
4.18301153182983 -176.54573059082
4.38668203353882 -142.133163452148
4.47475957870483 -151.005218505859
3.36733150482178 -108.260139465332
4.3509407043457 -150.318725585938
4.15917062759399 -74.4802322387695
4.06108474731445 -65.7331848144531
3.41157484054565 -82.3373947143555
3.41359853744507 -90.153694152832
3.50920677185059 -98.3218841552734
3.70567846298218 -87.2059783935547
4.63950777053833 -85.7638244628906
3.34165668487549 -120.295188903809
3.64443373680115 -60.1025505065918
3.97820091247559 -103.770317077637
3.84524083137512 -88.1592864990234
4.36522340774536 -78.5876693725586
4.65159940719604 -113.591468811035
4.24838924407959 -78.2130737304688
4.78895425796509 -101.730499267578
4.58543014526367 -107.236694335938
4.82341289520264 -122.579177856445
3.82767844200134 -114.669364929199
4.25979423522949 -98.3148574829102
4.98335933685303 -123.681465148926
4.68668937683105 -153.427001953125
5.30558586120605 -119.06079864502
4.33945083618164 -96.0999603271484
5.25656270980835 -152.421096801758
5.00896549224854 -142.680603027344
4.7844443321228 -138.866958618164
4.97437715530396 -101.205558776855
4.17531204223633 -97.6078796386719
5.44687795639038 -169.096694946289
5.21585845947266 -112.761985778809
5.09702301025391 -142.294876098633
4.63414335250854 169.280792236328
4.44468975067139 -175.305404663086
5.30872964859009 -140.217041015625
5.13430976867676 -146.086303710938
5.21237802505493 -163.661575317383
5.10468769073486 -137.440994262695
4.89889049530029 -148.104721069336
4.5254979133606 -132.699249267578
3.72277307510376 -147.419097900391
4.41314506530762 -98.2209548950195
3.82884883880615 -83.0243530273438
3.59212517738342 -72.5244369506836
3.31679797172546 -97.3112258911133
3.64704036712646 -100.600738525391
4.83748197555542 -114.282272338867
4.07574605941772 -83.8049850463867
4.59756708145142 -94.5466156005859
4.51637697219849 -106.440902709961
4.39038991928101 -71.2821273803711
4.40515613555908 -71.9492340087891
5.01043844223022 -94.5444869995117
4.88223075866699 -117.546081542969
4.53399896621704 -92.305305480957
4.43056631088257 -93.2021331787109
4.67420816421509 -105.292022705078
5.21385288238525 -89.60400390625
5.06729125976562 -73.5313415527344
4.66080284118652 -90.0472030639648
3.82740807533264 31.7071189880371
3.93255209922791 19.4841575622559
3.49846982955933 -45.8200759887695
3.58031749725342 35.6587066650391
3.18201851844788 36.189395904541
3.2950873374939 13.1327085494995
4.6217246055603 129.88525390625
5.33600759506226 137.090026855469
4.161452293396 121.510032653809
4.62858772277832 109.632438659668
5.29083061218262 137.004821777344
5.48776149749756 -144.149963378906
4.17911434173584 -118.246131896973
3.78025531768799 -91.6897659301758
4.22251510620117 -100.898040771484
3.92036414146423 -64.5937881469727
4.53229904174805 -87.9212112426758
5.19348812103271 -179.701858520508
4.70983219146729 -165.361785888672
5.44610500335693 173.348068237305
4.69034671783447 -129.956161499023
5.2377405166626 -120.119369506836
4.5936918258667 -120.618560791016
4.53878831863403 -90.0440063476562
5.2408766746521 -169.704696655273
5.02701330184937 -161.004608154297
4.67633581161499 -98.1259307861328
4.62023830413818 -67.7327041625977
4.82544565200806 -104.846702575684
4.46483612060547 -76.3666763305664
4.51093673706055 -88.7528533935547
5.06379413604736 -107.029678344727
5.08231639862061 -150.219085693359
4.62165689468384 -100.550941467285
4.6702184677124 -79.4646911621094
4.91228342056274 -129.038543701172
5.08112144470215 -134.107513427734
5.16230201721191 -146.391540527344
4.68733596801758 -105.817398071289
4.65706920623779 -101.606986999512
4.8750319480896 -100.704414367676
4.07388925552368 -126.687393188477
3.46132850646973 -157.291458129883
3.09437489509583 -109.489189147949
3.98752117156982 -136.97998046875
3.11906766891479 -128.222763061523
3.02731704711914 129.545211791992
3.6750123500824 175.146865844727
3.84622049331665 -146.582336425781
3.13955211639404 -158.030914306641
3.45362186431885 -175.220764160156
3.39611959457397 -178.593246459961
4.47719478607178 -154.621017456055
4.12109804153442 -148.608032226562
4.42825889587402 -157.597427368164
3.84674882888794 -153.029846191406
4.02326726913452 -135.33171081543
4.50913238525391 -168.497848510742
4.21703386306763 -140.287658691406
4.83312845230103 -149.828201293945
4.01805877685547 -166.694320678711
3.94933581352234 -116.551742553711
4.08006191253662 175.547653198242
3.71741199493408 -166.831558227539
3.91868877410889 -165.738159179688
2.21107196807861 119.253082275391
2.48846864700317 77.557861328125
3.08242583274841 153.500900268555
2.69058156013489 145.279968261719
1.70667970180511 4.9127721786499
2.3088047504425 79.487060546875
1.97467505931854 30.3516807556152
2.18764019012451 136.949478149414
1.61675202846527 40.1647720336914
2.81091117858887 98.4957962036133
2.15750598907471 51.2595329284668
3.35098242759705 77.6089553833008
3.63347387313843 2.15442323684692
3.85473370552063 -15.6545858383179
3.93110609054565 -42.6720123291016
2.15556693077087 18.8615951538086
2.38298082351685 -4.16192579269409
2.0110125541687 20.2123870849609
1.76214027404785 15.2278881072998
1.43918132781982 18.8591384887695
2.83012390136719 1.59519982337952
2.92943739891052 -11.8519411087036
2.62496709823608 58.7757225036621
2.52023673057556 0.61680281162262
2.5655472278595 59.280216217041
2.29485511779785 7.34051847457886
3.43011093139648 49.8638648986816
2.66685914993286 29.3121433258057
3.55950570106506 39.410816192627
3.73851180076599 23.8341426849365
3.91432332992554 5.88237524032593
4.00180578231812 14.3716535568237
3.40999221801758 -25.7168159484863
3.86700177192688 64.7993850708008
3.97866797447205 41.5015602111816
4.25538539886475 17.0887622833252
4.15736722946167 31.3302383422852
4.07770252227783 48.0626831054688
3.32112717628479 13.8851795196533
3.88298034667969 57.635124206543
3.98988151550293 13.5843534469604
4.50042486190796 32.9623603820801
3.51360964775085 52.0731353759766
4.37804412841797 -3.67153406143188
3.97468996047974 24.4034595489502
4.06460094451904 17.5724029541016
3.28925180435181 22.1176242828369
4.11059665679932 -119.807991027832
4.10470628738403 -118.115196228027
4.64375400543213 -124.983039855957
4.09059906005859 -71.4199829101562
4.42620754241943 -95.8223190307617
4.50841379165649 -66.8765640258789
5.17253112792969 -121.668998718262
4.13211917877197 -72.8836135864258
4.05492830276489 -117.708717346191
4.15456914901733 -97.0498428344727
3.46522068977356 -83.8650741577148
3.24895310401917 -70.9299926757812
4.76484632492065 -113.142501831055
4.48798561096191 -117.66682434082
4.23806095123291 -98.0502624511719
4.5150671005249 -81.4101181030273
4.34065008163452 -77.7083282470703
4.85652780532837 -96.0482940673828
4.02372264862061 -81.4952163696289
4.57944488525391 -117.548126220703
4.01505756378174 -114.018447875977
3.96032524108887 -98.8842849731445
3.56863975524902 -108.381248474121
4.54415369033813 -118.399772644043
4.68628168106079 -127.083786010742
4.46714782714844 -90.6343154907227
4.69769954681396 -116.77059173584
4.41168594360352 -133.245895385742
4.61017799377441 -108.013473510742
4.69230890274048 -120.726638793945
4.97614336013794 -74.9038925170898
4.3104887008667 -99.9637222290039
4.30343818664551 -101.561996459961
4.6224102973938 -79.4646759033203
4.39010715484619 -111.30590057373
3.61740040779114 -85.4778671264648
3.73987770080566 -111.839424133301
4.16753053665161 -97.0435791015625
3.91451573371887 -108.89786529541
4.20013666152954 -111.711631774902
4.1657772064209 -123.816032409668
4.7334942817688 -170.865737915039
4.73077011108398 -133.932800292969
5.22031497955322 -134.514358520508
4.13942289352417 -88.6232833862305
4.51528596878052 -94.0054321289062
3.69219183921814 -93.7894744873047
3.97814774513245 -42.1009559631348
3.70457148551941 -118.545433044434
3.34494304656982 -74.9851379394531
3.86938810348511 -113.165061950684
3.71389102935791 147.894165039062
4.25302362442017 -172.699493408203
4.63554286956787 161.581954956055
5.51480388641357 -100.650596618652
5.01597499847412 -129.662063598633
4.49377536773682 171.015213012695
5.23872995376587 -94.5886077880859
4.94864177703857 -87.7196273803711
4.59034490585327 -99.6917877197266
4.76009321212769 -90.8860778808594
4.66386842727661 -85.7136688232422
4.18989419937134 -79.8234710693359
3.96140289306641 -51.4487075805664
4.77849054336548 -120.265701293945
5.24398899078369 -108.878486633301
4.88895225524902 -82.4620513916016
5.01807451248169 -101.718147277832
4.85210514068604 -169.656036376953
4.81402349472046 -57.4255104064941
4.75208473205566 -73.3243026733398
5.05129718780518 -61.5907135009766
4.19327068328857 -132.405624389648
4.89853715896606 -109.908821105957
4.95602703094482 -33.889404296875
5.31114625930786 -121.825973510742
4.94709491729736 165.744125366211
5.28995513916016 -93.7049255371094
4.70181608200073 -145.495544433594
5.04608392715454 -101.516639709473
4.8096399307251 -72.7225494384766
5.34799337387085 -111.656753540039
5.09710693359375 -141.341094970703
5.33347988128662 -177.149826049805
5.29311466217041 -126.998748779297
5.07516574859619 -125.960258483887
5.00594854354858 -118.206535339355
5.01104545593262 -126.932731628418
5.00954532623291 -112.811126708984
4.97958850860596 -159.708831787109
4.83871269226074 -154.58447265625
4.44566535949707 -114.337692260742
4.96610260009766 -89.2059478759766
4.7215895652771 -65.6339950561523
5.03493881225586 -127.128784179688
5.05130052566528 -102.468719482422
4.37400054931641 -64.7121124267578
4.43022966384888 -105.922653198242
4.86211729049683 -125.767318725586
4.52220487594604 -103.887641906738
5.04599809646606 -105.13077545166
5.18650960922241 -113.19278717041
5.21562242507935 -108.689552307129
4.71078824996948 -103.999404907227
4.66891622543335 -87.5549621582031
4.61670207977295 -99.0907669067383
4.87219047546387 -117.27465057373
4.58178567886353 -98.5341186523438
4.66178512573242 -90.3313064575195
4.46658325195312 -81.2433929443359
4.69892263412476 -68.4936447143555
5.13232564926147 -114.477081298828
5.29663133621216 -131.404602050781
4.4886736869812 -109.774345397949
4.97088432312012 -109.460517883301
4.88936996459961 -99.6311492919922
4.84166717529297 -112.044509887695
5.34343004226685 -152.564865112305
4.72824335098267 -171.385971069336
5.09546327590942 -108.635261535645
5.15747785568237 -111.033912658691
4.83266305923462 -144.289413452148
4.57159185409546 -96.0251693725586
4.22641229629517 -77.2277679443359
4.45208501815796 -74.8362045288086
4.45977973937988 -72.7172317504883
4.75927257537842 -54.8729820251465
4.65044641494751 -148.476898193359
4.85789966583252 -128.834442138672
4.88890218734741 -163.282241821289
5.24789237976074 -114.827568054199
4.96051263809204 176.741638183594
4.75369167327881 -117.883613586426
4.95314693450928 -117.896369934082
4.91076374053955 145.789703369141
4.3310022354126 -109.028251647949
3.97250723838806 172.362899780273
3.76887178421021 -115.154678344727
4.52173376083374 -131.407791137695
4.40410280227661 -110.267730712891
4.63790464401245 -138.0576171875
4.25267219543457 -100.203666687012
4.48142051696777 -106.021842956543
4.3673095703125 -112.664237976074
5.42069292068481 -121.899780273438
4.80790853500366 -143.741073608398
4.00213479995728 -83.8514175415039
4.15925025939941 -116.76921081543
4.11658239364624 -106.740966796875
4.57008409500122 -105.322715759277
3.33770680427551 -72.3130035400391
2.41957020759583 -41.5053787231445
3.67055368423462 -98.4448471069336
3.72341561317444 -71.5934677124023
3.65918374061584 -98.2871017456055
3.54021286964417 -69.0419464111328
3.58469009399414 -98.6051330566406
4.24396848678589 -94.4397659301758
3.92664647102356 -68.9979476928711
3.76389312744141 -79.2574768066406
3.82980227470398 -52.8503227233887
4.06768035888672 -102.075805664062
4.00706005096436 -97.884880065918
3.45170831680298 -85.8990325927734
4.81042623519897 -160.920013427734
3.56703066825867 -135.484359741211
4.53409671783447 -171.420715332031
4.08544445037842 -172.185180664062
3.9642870426178 -121.365356445312
4.39319038391113 -165.004348754883
4.75052785873413 -153.045806884766
4.73692989349365 -157.540451049805
4.85297536849976 -129.96760559082
3.8060257434845 -165.396820068359
4.22880411148071 -119.490127563477
4.49220895767212 -134.218475341797
4.29566049575806 -151.830169677734
4.7447772026062 -158.130599975586
4.42625665664673 -146.532333374023
4.54346752166748 -114.820686340332
4.71095037460327 -109.58228302002
4.39684343338013 -71.1341171264648
4.53910827636719 -118.455001831055
5.03041219711304 -139.465621948242
4.04574680328369 -96.0424118041992
4.17974328994751 -109.256317138672
4.20448112487793 -97.3557052612305
4.13964939117432 -105.797782897949
4.30490159988403 -136.666961669922
4.06268453598022 -109.259086608887
4.16368865966797 -105.053733825684
3.82801127433777 -97.5356140136719
3.86563491821289 -86.5116195678711
4.13166379928589 -110.228721618652
3.81546115875244 -92.9465255737305
3.7968270778656 -101.201690673828
4.26227760314941 -104.943099975586
4.1112699508667 -87.7408065795898
3.39707326889038 -102.151557922363
3.33979415893555 -112.798889160156
4.14373874664307 -117.125282287598
4.1416335105896 153.834457397461
4.19877862930298 149.214584350586
3.09753012657166 70.9897994995117
2.84544444084167 121.238838195801
3.49179553985596 64.4047317504883
4.16323471069336 144.084487915039
3.97326350212097 125.913749694824
3.52056169509888 -128.605041503906
3.5520977973938 -126.129516601562
3.28842854499817 -116.91886138916
3.47336006164551 -116.446678161621
3.35499477386475 -122.695159912109
3.54085230827332 -113.557609558105
3.59988713264465 -127.668685913086
4.11362028121948 -125.956733703613
3.5100040435791 -122.284675598145
3.4584321975708 -134.492782592773
3.73731279373169 -126.881050109863
4.20375680923462 -142.518173217773
4.11086177825928 -169.018096923828
3.73306012153625 -122.592468261719
3.46745920181274 -109.36784362793
3.72605156898499 -116.851150512695
3.63635969161987 -108.50163269043
3.8864209651947 -151.509475708008
3.32202386856079 -128.119537353516
3.48094534873962 -138.275390625
3.25654816627502 -125.992202758789
3.17614507675171 -81.4340057373047
3.341068983078 -98.8662185668945
3.44190144538879 -131.964706420898
3.38186454772949 -129.6259765625
3.71799039840698 -102.4375
3.36726689338684 -78.377311706543
3.8999354839325 -94.1664199829102
3.51742100715637 -107.424224853516
3.7254900932312 -91.8191223144531
3.72405385971069 -98.7789459228516
3.40134787559509 -92.9596328735352
3.34765815734863 -83.9680252075195
3.33403754234314 -150.411529541016
3.58221769332886 -96.2436828613281
3.63756704330444 -78.1757736206055
4.04628038406372 -112.847229003906
3.74672389030457 -90.2458190917969
4.14477348327637 -148.306777954102
4.09837007522583 135.94384765625
3.35375618934631 83.7465286254883
3.62847185134888 105.546684265137
3.74774765968323 106.784645080566
3.57975029945374 107.054244995117
4.07961845397949 150.754150390625
3.73039507865906 86.3127212524414
3.31083917617798 45.6197509765625
3.73856663703918 111.61661529541
3.67886781692505 118.16283416748
4.06508874893188 97.1324234008789
3.81287407875061 114.004005432129
4.02448415756226 124.035690307617
3.53983783721924 85.5718231201172
3.99000144004822 107.441520690918
4.29326438903809 153.105697631836
4.59829044342041 139.173095703125
3.63191652297974 122.469429016113
2.64904141426086 40.6421127319336
2.70795679092407 42.4254531860352
2.64255023002625 47.7922477722168
2.51563858985901 60.0530052185059
3.06127643585205 43.8800926208496
2.10114312171936 27.5841236114502
2.59268665313721 56.6863975524902
2.65062785148621 58.948055267334
2.49107813835144 54.0805320739746
4.07313632965088 33.5575256347656
2.25811910629272 31.4496097564697
2.39298343658447 7.18402767181396
2.63323712348938 41.7311973571777
2.57517075538635 57.7937965393066
2.38808250427246 62.9912300109863
2.92871022224426 58.2273292541504
2.87117099761963 49.0889282226562
2.65076804161072 84.9378280639648
2.66985392570496 56.464771270752
3.05594301223755 102.760147094727
3.38639640808105 6.57623767852783
3.73424887657166 127.306831359863
3.91316175460815 129.96711730957
3.57470488548279 112.665733337402
3.94118309020996 124.280838012695
3.62244200706482 141.949264526367
3.42801642417908 127.176406860352
3.47470998764038 132.041748046875
3.30517506599426 102.829193115234
3.64201402664185 84.7106094360352
3.63555955886841 41.1538162231445
3.52809190750122 69.3670272827148
3.66988229751587 111.207099914551
3.97324776649475 154.283599853516
3.91944980621338 28.74098777771
4.59740304946899 -114.07137298584
4.16160297393799 170.406372070312
4.77042531967163 -165.025512695312
4.73290586471558 -144.561538696289
4.97878170013428 -155.418548583984
4.90510034561157 -130.581604003906
5.34572601318359 -150.142364501953
5.07679414749146 -103.089492797852
4.70566606521606 -116.650588989258
4.98076009750366 -110.837707519531
3.97285151481628 -177.280166625977
4.94257974624634 -97.3418121337891
5.06773042678833 -109.515731811523
3.97583413124084 159.975555419922
2.53568506240845 122.415596008301
3.92390823364258 -87.8874206542969
3.56369352340698 -122.099670410156
4.87749767303467 -127.267028808594
3.87394118309021 -134.818054199219
4.26366567611694 -84.9936904907227
4.52939558029175 -72.5170059204102
4.6878604888916 -105.390060424805
4.46386432647705 -53.6562347412109
3.06586933135986 -125.808288574219
4.68604278564453 -177.07763671875
4.58934259414673 -137.775894165039
4.88142442703247 -133.801696777344
4.99132490158081 -159.731552124023
4.95743179321289 135.13117980957
5.38015413284302 155.472610473633
5.03439140319824 -104.442359924316
3.84568047523499 -138.414535522461
4.79495668411255 -108.792060852051
4.72562503814697 -118.954696655273
3.46155858039856 -167.94758605957
3.7013840675354 -143.413024902344
3.33795809745789 -128.219421386719
3.35927867889404 -130.920425415039
3.19001603126526 -126.736770629883
3.37859392166138 -140.407684326172
3.91362047195435 -162.053787231445
4.27650165557861 -157.086791992188
2.99273633956909 176.944473266602
3.59374237060547 117.452331542969
4.46693754196167 174.609512329102
4.24306154251099 -162.171661376953
3.80543947219849 -132.752838134766
3.8153281211853 -159.799667358398
3.73178267478943 -155.749557495117
3.49135065078735 -137.726837158203
3.27551245689392 -119.489608764648
4.27944612503052 -126.082504272461
3.14953446388245 -139.419525146484
4.14753246307373 -146.839584350586
3.14156723022461 179.059829711914
4.4868221282959 -124.358840942383
2.75545048713684 70.2087020874023
2.84086036682129 24.0557861328125
3.11004042625427 34.4701499938965
3.14795851707458 -5.07117128372192
3.47134757041931 65.6150894165039
2.86352205276489 29.3450126647949
2.66627192497253 57.7116088867188
3.28129458427429 3.5059974193573
3.17686533927917 34.5841445922852
2.70917844772339 27.8579025268555
2.85711741447449 3.62767481803894
2.45418214797974 58.6584205627441
2.93486857414246 72.0828323364258
2.60876321792603 48.3397216796875
3.11124134063721 5.497802734375
3.52866888046265 91.6261901855469
2.4613938331604 95.0064468383789
2.52372360229492 99.9051895141602
3.29498219490051 164.564117431641
3.55761361122131 125.627906799316
3.72635626792908 -172.296859741211
3.77229261398315 -145.755340576172
3.58911204338074 -119.094856262207
3.50276231765747 -139.001998901367
3.59650278091431 -106.759605407715
4.22054195404053 -126.593872070312
4.06340503692627 -154.724578857422
3.81656646728516 -140.944976806641
3.89517450332642 -154.61767578125
3.56537055969238 -155.450958251953
3.6943838596344 171.475402832031
4.34494495391846 -87.1426467895508
4.59142780303955 168.79475402832
4.62821102142334 130.258422851562
4.03394603729248 -144.907791137695
4.89288711547852 -85.3618927001953
4.90384340286255 -103.112258911133
4.4782567024231 -127.563430786133
4.79067802429199 -147.984802246094
5.14686441421509 -146.336929321289
4.96907997131348 -157.751708984375
4.7785906791687 -136.91064453125
5.07706069946289 148.233993530273
4.65724754333496 169.77897644043
4.20031833648682 -159.817794799805
3.55307269096375 -108.427017211914
4.86273956298828 -156.982543945312
4.55433130264282 -170.766082763672
4.10804891586304 177.885192871094
4.63568019866943 -115.990669250488
4.6862645149231 -134.179153442383
4.39541482925415 -112.831169128418
4.47559356689453 -97.015380859375
4.52370166778564 -104.812088012695
4.76766204833984 -127.54280090332
5.12640714645386 -116.408363342285
4.70676708221436 -139.480422973633
4.45956373214722 -78.0203018188477
5.02420043945312 -105.153129577637
4.70985078811646 -124.170791625977
4.2729287147522 -100.567504882812
4.19534873962402 -94.4612884521484
4.3051815032959 -96.2526397705078
3.89272332191467 -109.028106689453
4.77294778823853 -93.6706619262695
3.73490047454834 -133.418197631836
4.05557107925415 -157.919387817383
3.70785689353943 -126.502548217773
3.79682779312134 -116.955268859863
3.29209780693054 -109.317810058594
3.68286275863647 -130.835433959961
3.63559579849243 -109.868774414062
3.53763675689697 -96.1047134399414
3.56201720237732 -131.140808105469
3.7058265209198 -155.002807617188
3.33855557441711 -122.423789978027
3.60255765914917 176.949249267578
3.18664050102234 -105.690742492676
3.65737700462341 -104.824111938477
4.03124189376831 -148.00895690918
4.46919584274292 -101.513717651367
4.32486295700073 -101.131355285645
5.15874671936035 -173.423706054688
3.43856620788574 -140.199234008789
4.4247727394104 -77.4855346679688
4.42204761505127 -149.259674072266
4.0380220413208 -28.4945678710938
3.98650407791138 1.07761418819427
4.04178667068481 8.04858112335205
3.93914723396301 -42.0746116638184
4.27093887329102 -89.178352355957
4.37966775894165 -97.8528137207031
3.91615009307861 178.75212097168
4.38455963134766 -164.894973754883
4.55474376678467 -67.6390991210938
3.99172854423523 -91.4313888549805
3.62334108352661 -123.20287322998
4.27840614318848 -91.1521530151367
4.17974472045898 -106.404708862305
4.20983171463013 -108.090431213379
4.38225984573364 -108.723304748535
4.05036115646362 136.522384643555
4.50275897979736 -166.135864257812
3.95457625389099 -110.19605255127
3.85133123397827 -69.0454711914062
4.30124425888062 -91.336540222168
3.83785939216614 -104.212547302246
3.91302609443665 -111.965072631836
3.80531024932861 -91.1938858032227
4.73162412643433 -171.258529663086
4.79985332489014 -108.094337463379
4.12952327728271 -72.4077682495117
5.00288438796997 -99.021240234375
5.09706163406372 -111.472137451172
4.53801393508911 -158.444808959961
4.77622747421265 -123.810264587402
4.223219871521 -104.177124023438
4.33859395980835 -106.13899230957
4.99394035339355 -126.772850036621
4.61517238616943 -125.314544677734
4.31589603424072 -100.483169555664
3.93755578994751 -129.12190246582
3.75875401496887 -63.7928009033203
3.63513040542603 -98.3564224243164
2.84122705459595 11.8850193023682
3.71234965324402 23.6525497436523
4.33231830596924 -46.258903503418
2.87921380996704 14.3104219436646
2.51245069503784 23.4880409240723
2.55348587036133 25.8042831420898
2.87614345550537 8.57920360565186
3.15627121925354 7.37835025787354
2.96694302558899 19.9945297241211
2.76146101951599 45.556453704834
2.87742829322815 28.9745807647705
3.30924081802368 -3.00753235816956
3.0258092880249 -3.89695763587952
3.5706307888031 20.1109085083008
4.49281597137451 -114.764030456543
4.5356822013855 -99.1437606811523
4.79404640197754 -88.8336791992188
3.82567429542542 -120.119338989258
3.65189003944397 -116.955596923828
3.92651033401489 -131.172271728516
3.90378785133362 -136.44694519043
3.35628437995911 -152.51611328125
3.1459424495697 -103.649360656738
3.11255431175232 -113.680511474609
3.14337611198425 -118.60538482666
3.4806489944458 -153.062454223633
3.70020890235901 -121.255271911621
3.36812925338745 -133.02278137207
3.53009843826294 -151.152435302734
3.50677847862244 -106.657485961914
3.63980937004089 -138.54801940918
3.63042640686035 -159.875885009766
3.34808492660522 -140.601303100586
3.4820568561554 -158.512893676758
3.44496440887451 -140.190216064453
3.40211939811707 -145.656188964844
3.00739717483521 116.560905456543
3.3707070350647 102.05786895752
3.63925743103027 154.527755737305
4.10931539535522 157.284927368164
5.33729791641235 149.719055175781
5.00159597396851 -176.999221801758
5.1072039604187 -153.534805297852
5.07505130767822 -108.191482543945
5.14311075210571 -105.97274017334
4.9716215133667 -130.773895263672
3.88399577140808 -69.7905044555664
4.4208345413208 -140.424987792969
4.99674129486084 -171.700134277344
5.00598001480103 -110.280685424805
4.88824224472046 -100.142349243164
4.65749931335449 -89.5259780883789
4.99509572982788 -88.9433975219727
5.4415283203125 -120.971969604492
4.94656229019165 -175.494171142578
5.10008716583252 179.782073974609
5.1353325843811 -107.309944152832
5.05588817596436 -173.972900390625
5.08487939834595 -109.93433380127
5.00786113739014 -81.8293304443359
4.90679264068604 -108.84260559082
4.84138059616089 177.886428833008
4.96224021911621 -120.104522705078
5.28777551651001 -123.471527099609
4.48510217666626 -69.6859359741211
5.0767674446106 -99.9723434448242
4.9442777633667 -75.3378829956055
4.49511623382568 -169.402770996094
4.97759866714478 -91.0087051391602
5.10521030426025 -100.078994750977
5.05156421661377 -98.4680023193359
4.61518049240112 -170.958908081055
4.45472097396851 -79.7471923828125
5.124192237854 164.803146362305
4.11581230163574 171.782455444336
4.79828596115112 -145.301803588867
5.02190732955933 -116.793556213379
5.18769598007202 -148.435791015625
5.0684609413147 -123.314193725586
5.22552013397217 -115.376113891602
5.03635358810425 -103.610153198242
4.71348571777344 -117.287460327148
4.99193954467773 -85.254035949707
5.03458881378174 -110.466491699219
4.82894802093506 -124.672622680664
4.48262310028076 167.774780273438
4.77632141113281 -161.526550292969
5.26040506362915 -146.942916870117
4.86411905288696 -96.0364379882812
5.47550296783447 -134.593521118164
5.5076322555542 -151.759643554688
4.93972301483154 -94.975456237793
4.52203416824341 -55.7286491394043
4.62746334075928 -117.230987548828
4.87998914718628 -150.069274902344
5.31674909591675 -168.259475708008
4.42800760269165 -90.0832901000977
5.22040987014771 -153.100509643555
4.40385961532593 -109.096412658691
3.58330821990967 -93.5297775268555
4.59090137481689 -112.557556152344
4.41847848892212 -78.17822265625
3.90250515937805 -88.9739151000977
4.70017337799072 -126.800758361816
5.21005296707153 -104.706497192383
4.05050420761108 -136.787322998047
4.18727540969849 -110.507789611816
4.57008743286133 -121.306755065918
4.80600309371948 -133.772399902344
4.83028316497803 -117.619598388672
5.13623428344727 -149.311477661133
4.73390483856201 -73.5271224975586
4.6622200012207 -103.223022460938
4.17300891876221 -106.021606445312
4.23219585418701 -113.522651672363
3.966961145401 -116.113471984863
4.96066045761108 -97.9388656616211
4.55505657196045 -145.505889892578
3.83630466461182 -131.996780395508
4.16621589660645 -81.6005477905273
4.15515995025635 -89.6759262084961
4.21980571746826 -100.845664978027
3.27086758613586 -99.3915786743164
3.19094753265381 -125.170280456543
4.17289876937866 -98.6993026733398
4.80796718597412 -85.8753280639648
3.48240876197815 -156.823928833008
4.73899412155151 -89.8492202758789
4.91415882110596 -61.2667617797852
4.96014785766602 -103.736137390137
5.11008358001709 -134.727981567383
5.16289520263672 -98.3847885131836
4.66308975219727 -66.0070266723633
4.60852670669556 -111.957328796387
4.87065076828003 -87.3377532958984
3.63919138908386 -156.001556396484
4.40867233276367 -111.121963500977
4.87002277374268 139.653778076172
3.71551609039307 128.668487548828
3.95240616798401 100.484962463379
3.21976923942566 49.7837677001953
4.24811506271362 92.5836868286133
3.88323950767517 12.1804151535034
4.09376621246338 86.8869018554688
4.17008495330811 106.752380371094
3.87314438819885 111.381996154785
4.27517366409302 78.5263519287109
4.07616472244263 9.30158805847168
4.72831296920776 175.962921142578
3.64163064956665 89.5165100097656
3.44236469268799 40.3648910522461
3.17724394798279 50.4761276245117
3.3339626789093 56.1207313537598
3.55285501480103 25.3482418060303
3.56350946426392 73.9482040405273
3.34281778335571 49.2619285583496
3.18915176391602 81.7316207885742
2.26034712791443 79.2376098632812
2.32381343841553 67.0058975219727
2.38891315460205 62.5563049316406
2.45961332321167 81.2900695800781
2.9808075428009 117.019309997559
2.62027311325073 72.3095855712891
2.46107029914856 64.1069259643555
2.68346977233887 51.0279350280762
2.81611108779907 51.3452949523926
2.64465141296387 50.3531723022461
2.32934904098511 72.0642013549805
2.88090062141418 103.771453857422
2.27688002586365 62.2596282958984
2.32641792297363 75.2203598022461
2.59114670753479 43.3896141052246
2.3395824432373 43.5021743774414
2.56296849250793 60.3332328796387
2.21906757354736 68.5012130737305
2.45693731307983 62.3639793395996
2.66362953186035 70.6851119995117
2.67710614204407 -1.32979345321655
2.22530841827393 46.7265701293945
1.75582265853882 53.9327430725098
2.79677128791809 33.6289253234863
3.00566124916077 42.8839645385742
3.07056355476379 80.2847290039062
2.7500159740448 39.1465721130371
3.55109691619873 11.9560747146606
2.76404070854187 40.9788246154785
2.47605299949646 42.1332130432129
2.5862340927124 56.7773323059082
2.66462659835815 36.4656944274902
2.80197334289551 -10.4391479492188
2.78518104553223 -34.2865676879883
2.76127099990845 48.4335746765137
2.66274666786194 35.8617973327637
2.57350754737854 46.5970993041992
2.71410846710205 58.3315620422363
2.67144823074341 51.8422622680664
2.57074689865112 40.2641296386719
2.96411085128784 15.9862899780273
2.42576146125793 31.3866500854492
2.62116885185242 29.707914352417
2.54356956481934 54.1315040588379
2.68711113929749 38.6273536682129
2.17937350273132 45.4198913574219
2.88511848449707 52.7421264648438
3.66336369514465 -2.53077793121338
3.18911862373352 61.5952835083008
2.66845536231995 63.4653816223145
3.89152812957764 80.7235565185547
3.09868669509888 49.9602470397949
3.20392775535583 57.3404769897461
3.55542516708374 2.14823055267334
3.19009733200073 60.6688423156738
3.20363783836365 57.8523216247559
2.72137331962585 75.2737121582031
3.93034267425537 61.8554229736328
3.96990561485291 64.8499603271484
3.40602684020996 70.2509002685547
3.42395901679993 59.6085624694824
4.03647756576538 105.236793518066
4.39415884017944 115.635185241699
4.19900465011597 108.686164855957
3.67017006874084 122.991706848145
3.6096568107605 110.134178161621
3.80935287475586 117.805953979492
4.90634393692017 122.371215820312
5.02460241317749 -151.90934753418
4.68194246292114 -162.766876220703
4.06591939926147 -160.554977416992
3.4457700252533 -159.879531860352
3.52095007896423 -166.995178222656
4.67536592483521 -140.544219970703
4.00530910491943 -160.465148925781
3.39457631111145 -137.422866821289
3.63046002388 -134.000686645508
3.44853258132935 -169.979583740234
4.1451301574707 -141.594131469727
4.18247032165527 -170.884231567383
3.89819240570068 -142.046783447266
3.56105804443359 177.151000976562
3.30550217628479 157.318862915039
3.70590686798096 -122.596321105957
3.38394117355347 -145.268447875977
3.81117606163025 -134.912811279297
3.84238505363464 -139.731628417969
4.54082155227661 -148.378982543945
4.1873574256897 -163.231796264648
3.89772891998291 -153.472625732422
3.81043767929077 -174.460754394531
3.3360321521759 -116.007278442383
3.28759741783142 -167.159805297852
3.91712689399719 -115.772651672363
4.08264875411987 -153.037826538086
4.0066089630127 175.723770141602
3.59877872467041 -157.896133422852
3.65817666053772 -143.760925292969
3.50305962562561 -140.591171264648
3.15382170677185 -160.172744750977
3.95630025863647 -150.568649291992
3.60853409767151 -122.706115722656
3.36174464225769 -126.602500915527
3.98598146438599 -162.654983520508
3.36372828483582 -160.84033203125
3.60986804962158 -137.420394897461
3.80588030815125 -116.635711669922
5.2356595993042 -124.258079528809
4.5173807144165 -88.3270492553711
4.75325870513916 -120.488891601562
4.57529973983765 -91.8116683959961
4.52011775970459 -92.8892288208008
4.46274566650391 -97.2664947509766
5.15627813339233 -128.174789428711
4.80400037765503 -178.914108276367
5.39123249053955 -165.014114379883
5.13971853256226 -129.153869628906
5.17565965652466 -124.456214904785
5.1526837348938 -101.854942321777
4.20391368865967 -79.6857681274414
4.39857292175293 -79.2239532470703
5.04052019119263 -114.910934448242
5.2516622543335 -100.21752166748
4.72017431259155 -126.89323425293
4.61507654190063 -131.044082641602
4.94473934173584 -130.051727294922
4.6086745262146 -145.285415649414
4.41494560241699 -136.129699707031
4.9976634979248 -153.172149658203
4.47479629516602 -83.8100204467773
3.85616445541382 -93.7746810913086
3.71455907821655 -86.2201843261719
4.09179592132568 -92.7069244384766
3.94130182266235 -72.4494094848633
3.95189452171326 -87.7204742431641
4.54918956756592 -112.430053710938
5.02110052108765 -126.241607666016
5.27433443069458 -171.91081237793
4.88457012176514 -80.5393753051758
4.54132652282715 -94.1130294799805
5.17940282821655 -103.33650970459
4.43831062316895 -88.1866073608398
4.8956880569458 -121.613677978516
4.0435037612915 -127.056617736816
4.42875671386719 -161.098693847656
4.16234397888184 -124.160697937012
4.06902408599854 -125.312461853027
4.05663347244263 -67.1034240722656
4.41257095336914 -142.435958862305
4.06551647186279 -161.78532409668
3.60244584083557 -148.11767578125
3.88328909873962 130.496307373047
4.12349271774292 174.073944091797
4.1324028968811 -89.7442321777344
4.97471189498901 -122.55061340332
4.20701026916504 -116.490379333496
4.78253412246704 -69.8793869018555
4.55112218856812 -83.4097671508789
4.96023988723755 -94.4616317749023
4.29238176345825 -128.198867797852
4.89281797409058 -94.6356811523438
4.74296474456787 -136.270980834961
5.1310567855835 -151.078720092773
4.98783683776855 -133.173431396484
4.43688774108887 -78.88720703125
4.04822540283203 -48.0769538879395
4.52628660202026 -109.722648620605
3.95989274978638 -76.1203918457031
4.88290548324585 -103.330055236816
5.20694828033447 -103.43531036377
4.81157350540161 -135.280654907227
4.75664377212524 -147.446014404297
4.31402826309204 -173.587554931641
4.08489894866943 -179.64404296875
4.20152521133423 -131.713470458984
4.482497215271 -114.537902832031
4.35117483139038 -94.7385864257812
4.72306632995605 -160.442749023438
4.28699684143066 157.277496337891
4.39562749862671 -113.333801269531
4.08177804946899 -107.351943969727
4.5137152671814 -120.802398681641
4.46900415420532 -98.6940460205078
4.94956111907959 -107.637680053711
4.4724006652832 -85.9168472290039
4.77766799926758 -130.149200439453
4.5588321685791 -87.1836624145508
4.6370062828064 -78.3270645141602
4.89788484573364 -149.025543212891
4.8536171913147 -156.152282714844
2.910569190979 66.8599243164062
3.66294360160828 121.736373901367
2.5072922706604 114.548706054688
2.18246078491211 69.5248794555664
2.18998908996582 39.4245071411133
2.81315469741821 85.4274826049805
3.13215184211731 108.94108581543
3.16473054885864 104.164390563965
3.29596304893494 161.322723388672
3.28856682777405 138.988876342773
3.21623468399048 -175.409912109375
3.18772625923157 99.1208648681641
3.13787698745728 80.7027969360352
2.99247789382935 59.3779830932617
3.27585530281067 108.68628692627
2.98447799682617 113.862693786621
2.95325136184692 124.255783081055
3.39761734008789 106.017448425293
2.68173670768738 89.0390319824219
2.86704587936401 73.5431671142578
2.40055680274963 121.288543701172
2.41470408439636 134.805557250977
2.62877368927002 110.057518005371
2.83733081817627 121.809677124023
2.88234376907349 81.3294906616211
2.22359871864319 109.255401611328
2.08222556114197 96.7794952392578
3.17218923568726 126.923469543457
3.78759551048279 139.846130371094
3.84807467460632 169.68408203125
3.10632658004761 112.638137817383
3.29738283157349 103.870849609375
3.28343224525452 116.036842346191
3.98290014266968 129.254119873047
3.80777478218079 125.104957580566
3.93224167823792 157.389221191406
3.47148299217224 119.802337646484
3.16228222846985 70.3822174072266
3.60376405715942 108.014518737793
3.34293937683105 166.311126708984
3.99082040786743 156.228439331055
4.96959638595581 -98.4085083007812
4.71467113494873 -121.245803833008
4.03629064559937 -97.5277633666992
4.10586309432983 -105.737747192383
4.07227373123169 -97.5538101196289
2.70608496665955 -125.923217773438
3.02244400978088 20.7070503234863
2.73552489280701 25.7774677276611
2.95089840888977 32.1001205444336
3.1936023235321 30.552375793457
3.38429951667786 34.5486946105957
3.28885412216187 30.9965915679932
3.83762216567993 31.2389087677002
2.63442826271057 -6.35983228683472
3.05782532691956 27.3962631225586
2.81426239013672 20.1360778808594
3.40776467323303 38.9421730041504
3.61338400840759 18.2593517303467
3.66629672050476 -16.1132564544678
4.14387845993042 -81.9855575561523
4.60164546966553 -83.9641036987305
4.27320528030396 -69.1675567626953
4.82663249969482 -125.439460754395
4.74252080917358 -130.484420776367
4.59219980239868 -93.2654647827148
4.75511693954468 -96.7239837646484
4.86149740219116 -82.2819747924805
4.59231662750244 -72.6376876831055
4.97682332992554 -145.715484619141
4.80053234100342 -142.687957763672
5.09888553619385 -126.706420898438
4.31871938705444 -87.3305358886719
5.12078809738159 176.078384399414
4.81016826629639 -88.5753479003906
4.63510608673096 150.71630859375
4.66351127624512 -83.2404098510742
4.22721147537231 -60.1819152832031
4.17165517807007 -105.46167755127
4.38049650192261 -104.34211730957
4.21623373031616 -81.1685104370117
4.77402210235596 -98.4777450561523
4.97750186920166 -93.6240081787109
4.81709051132202 -98.3491439819336
4.90583229064941 -112.279541015625
5.18349266052246 -116.660446166992
5.13089179992676 -150.78840637207
4.88396024703979 -90.1350860595703
4.22489213943481 -53.1523857116699
4.54507827758789 -112.840675354004
4.39543771743774 -149.98127746582
4.86891222000122 -82.2512283325195
4.66579246520996 -102.12769317627
4.17719984054565 -106.652610778809
4.58380889892578 -73.5179901123047
4.66337013244629 -98.4458770751953
4.63896560668945 -51.926097869873
5.0752534866333 -99.9519271850586
4.94543695449829 -111.797355651855
5.16630172729492 -93.6104278564453
4.82164478302002 -98.7735137939453
4.45183801651001 -57.5345344543457
4.74138069152832 -103.828620910645
5.05068826675415 -103.763175964355
5.29236507415771 -95.2587890625
4.99762439727783 -130.948776245117
5.02811765670776 -118.009231567383
4.24786233901978 -89.4607315063477
4.13920068740845 -58.9496536254883
4.75107383728027 -175.387420654297
5.25324535369873 176.440338134766
4.99121952056885 -110.465698242188
5.00880193710327 170.365676879883
5.12455415725708 -133.414428710938
4.9324779510498 -149.502258300781
5.25910902023315 -111.288223266602
4.76715278625488 -89.0403671264648
5.44708061218262 -124.369674682617
5.08012628555298 179.432769775391
4.86881971359253 -176.817932128906
4.36387538909912 -171.832565307617
4.67655611038208 -135.226791381836
4.39022016525269 -153.09814453125
5.05660533905029 -120.79776763916
4.70580863952637 -115.539817810059
4.97707796096802 -106.694320678711
4.88744974136353 -102.539077758789
5.01175785064697 -144.614990234375
5.45799827575684 -115.78596496582
4.52298831939697 -143.501480102539
4.66908025741577 -139.668502807617
4.87183237075806 -171.413024902344
5.44906902313232 -138.538330078125
4.64918327331543 146.358032226562
5.12587261199951 162.791809082031
4.11737680435181 122.9501953125
4.48181867599487 152.155303955078
3.75389051437378 111.436378479004
4.29939937591553 98.3921890258789
3.73185348510742 9.53074359893799
3.82416486740112 110.489356994629
3.76386117935181 93.420539855957
2.9994113445282 87.2089004516602
3.23806691169739 61.4783744812012
4.74714183807373 125.178405761719
3.90425252914429 88.1384811401367
3.38092422485352 21.1851367950439
3.79619479179382 20.3788185119629
3.40349721908569 44.620304107666
3.34568500518799 23.7471790313721
3.44692373275757 50.4331932067871
4.32174587249756 81.9291839599609
3.69802284240723 106.393356323242
3.60093092918396 37.7342224121094
3.86319613456726 101.07494354248
3.59202837944031 58.9961967468262
3.41989254951477 91.7010498046875
3.91542983055115 75.8124237060547
3.80040979385376 101.587821960449
3.63064408302307 12.3239450454712
4.3913631439209 83.2650756835938
3.9059886932373 111.100730895996
3.88264036178589 89.702880859375
3.13130569458008 38.9302406311035
3.49795603752136 15.7659997940063
4.19025611877441 116.936798095703
4.04685211181641 74.873649597168
4.14417743682861 103.662284851074
3.80467486381531 61.5102615356445
4.76757621765137 123.238662719727
3.68386840820312 73.2862243652344
4.65249156951904 133.327194213867
4.11982536315918 124.232070922852
3.31921648979187 89.7524108886719
3.12903141975403 89.5320587158203
3.78264451026917 88.4453887939453
3.9831178188324 147.480804443359
4.28948259353638 133.788940429688
3.79845929145813 25.8444595336914
3.24001383781433 60.5373725891113
3.56441783905029 112.095016479492
3.51560878753662 59.1992797851562
3.3755829334259 95.2400665283203
3.82775068283081 109.986167907715
4.27718830108643 113.037742614746
5.15987253189087 137.419982910156
4.68627691268921 127.635299682617
4.03179454803467 -121.72492980957
3.80767607688904 -88.2746353149414
4.20535564422607 -90.9162521362305
4.60513353347778 -92.332878112793
4.34461784362793 -78.7560119628906
4.23489093780518 -88.1776733398438
5.14930200576782 -108.010452270508
4.46234941482544 -76.1076507568359
4.90962791442871 -71.9402694702148
5.2194504737854 -104.663200378418
4.34599161148071 -94.512321472168
4.34092807769775 -89.7370529174805
4.96442937850952 -100.981132507324
4.89418172836304 -78.7215194702148
4.77630805969238 -47.1745872497559
4.36997652053833 -98.3555374145508
4.47145080566406 -91.0687866210938
4.15013742446899 -74.8016738891602
4.95293426513672 -135.627365112305
5.09902572631836 -167.442047119141
4.85858297348022 178.489120483398
4.94149446487427 -147.957153320312
5.23363208770752 157.145385742188
4.49182415008545 -94.6855316162109
5.36785507202148 -177.391098022461
4.95799446105957 -102.843391418457
5.00359964370728 -93.9081497192383
5.07117795944214 -109.437629699707
4.83414602279663 -60.4462051391602
5.43693399429321 173.466171264648
4.71355581283569 -129.934692382812
4.07195138931274 134.562744140625
3.60398840904236 45.9954986572266
4.90731000900269 -174.904861450195
4.1472635269165 -143.791534423828
3.20778894424438 175.944442749023
4.064133644104 -157.07389831543
3.44587397575378 -176.090408325195
3.17305588722229 -167.497085571289
3.75988340377808 150.926025390625
4.65629434585571 -101.486679077148
4.41046905517578 -102.676483154297
4.34963798522949 -92.8050918579102
4.29611778259277 -88.4793014526367
4.33954668045044 -90.3620986938477
4.3913893699646 -61.4657592773438
4.85606861114502 -100.187301635742
4.37725830078125 -86.0712661743164
4.35936832427979 -141.71257019043
3.59356999397278 -87.5495376586914
4.33948564529419 -102.093559265137
4.37408876419067 -110.264907836914
4.57842493057251 -102.21036529541
4.06294250488281 -92.2481079101562
3.97764921188354 -112.427429199219
3.84014582633972 -102.496955871582
4.84256935119629 -123.935302734375
4.41853761672974 -60.948543548584
4.95826148986816 -128.042861938477
4.60523509979248 -129.389236450195
4.84631443023682 -121.821929931641
4.94756460189819 -100.25968170166
4.41721248626709 -112.192276000977
4.52261543273926 -96.7734680175781
4.54323101043701 -109.18433380127
4.63413524627686 -82.9673538208008
4.78179025650024 -95.3933029174805
4.00579309463501 -40.198616027832
4.49176168441772 -97.1073379516602
4.56165409088135 -80.6734924316406
4.89247465133667 -169.191024780273
4.83821249008179 -117.40225982666
4.5419921875 -90.3978576660156
4.81507349014282 -121.28458404541
4.82600116729736 -140.596740722656
5.1256537437439 -97.5422515869141
3.8369562625885 -57.2514114379883
4.07380056381226 -110.570091247559
4.16289186477661 -100.802085876465
4.46301555633545 -92.3420028686523
4.48263835906982 -80.4750823974609
4.45306158065796 -98.1889953613281
3.69649243354797 -74.4674301147461
3.8517644405365 -94.4399337768555
4.14470148086548 -90.1425704956055
4.36530923843384 -116.812927246094
4.73096561431885 -151.261245727539
3.57032561302185 -179.462875366211
3.83955264091492 -117.238014221191
4.1000075340271 166.786468505859
3.71751523017883 -147.846115112305
4.23879718780518 -172.211929321289
3.9621856212616 -159.814987182617
3.7512514591217 158.527618408203
4.19867563247681 -117.832550048828
4.02300214767456 -120.670387268066
3.60894155502319 -85.6458892822266
3.81666278839111 -74.4228668212891
3.830482006073 -102.534980773926
3.8798553943634 -122.507843017578
3.75076818466187 -86.4795989990234
3.32891988754272 -131.583648681641
3.81290936470032 -163.94694519043
3.55727028846741 -105.738700866699
3.62084174156189 -134.099517822266
3.76990365982056 -155.297866821289
3.41106200218201 -120.754997253418
3.76869893074036 -120.023414611816
3.59205937385559 -104.826484680176
3.57473611831665 -168.085830688477
3.17018461227417 168.194091796875
3.11711382865906 -121.879333496094
2.78905272483826 -140.922454833984
3.59182024002075 -112.055976867676
3.87172269821167 -114.403038024902
3.51904058456421 -83.005126953125
3.05185079574585 -83.8840484619141
3.36604332923889 -101.850189208984
3.5725781917572 -114.39640045166
3.6733832359314 -169.857299804688
3.14537000656128 112.135482788086
3.20414733886719 106.801406860352
3.51896023750305 132.797439575195
3.29465794563293 100.75171661377
3.91240215301514 4.8687162399292
3.14127564430237 63.2347602844238
3.6499400138855 82.2838363647461
2.99334764480591 57.6639938354492
3.13159441947937 92.7108993530273
4.47334766387939 149.135971069336
3.61304688453674 55.0805854797363
3.62267589569092 6.52305746078491
3.72291707992554 31.6291923522949
3.53387188911438 83.8615341186523
3.49753069877625 90.7617492675781
3.72454738616943 31.0632915496826
4.24918365478516 155.948211669922
3.50200867652893 75.3165130615234
3.8052122592926 110.26163482666
3.88473868370056 154.365982055664
4.96708869934082 -151.103820800781
4.35495376586914 -167.252593994141
4.46003818511963 161.115798950195
4.41160917282104 172.346298217773
4.15861320495605 149.926940917969
3.90782380104065 92.5021820068359
3.01274919509888 97.2279739379883
3.49807238578796 104.081718444824
3.96150350570679 151.081283569336
3.77773070335388 97.7186126708984
3.5480363368988 89.4827575683594
3.37751173973083 78.2979507446289
3.58693361282349 120.42049407959
3.60673022270203 111.249542236328
3.86751818656921 95.0956954956055
4.40612411499023 118.167274475098
3.78529906272888 119.005966186523
3.83188343048096 142.044143676758
3.88982129096985 124.212867736816
3.75585651397705 108.407867431641
3.77082347869873 96.181022644043
3.78634428977966 90.3530502319336
3.54471921920776 96.6293411254883
3.29639720916748 86.6144485473633
3.61500191688538 97.9438629150391
4.24140405654907 133.653442382812
3.39406204223633 77.3373718261719
4.02687215805054 132.713256835938
4.09246873855591 102.333465576172
4.12555932998657 -172.632202148438
3.48844909667969 113.115707397461
3.16343569755554 114.793869018555
3.45523452758789 98.9404296875
3.45069980621338 134.694595336914
3.68913865089417 97.7585678100586
3.58846831321716 76.5264511108398
3.79638576507568 100.96639251709
3.6414270401001 119.912223815918
3.63855624198914 100.066162109375
3.50791835784912 164.019866943359
4.33531761169434 93.618049621582
4.17731380462646 118.446601867676
3.82485485076904 108.044075012207
3.82843947410583 100.54141998291
4.18660354614258 134.795257568359
3.68696618080139 70.707275390625
3.31455707550049 78.2217102050781
3.71574664115906 94.6668395996094
3.49822282791138 100.62654876709
3.3274359703064 69.3371047973633
3.81884741783142 120.245506286621
4.72612905502319 136.186676025391
3.98936533927917 136.270858764648
3.90963959693909 117.672386169434
3.5585572719574 109.808303833008
3.76947093009949 90.8641586303711
4.43160200119019 143.990447998047
3.50418615341187 106.268394470215
3.47222089767456 76.3965911865234
3.65736198425293 80.7042770385742
3.55525779724121 98.2335052490234
3.44509816169739 44.8735618591309
3.8395209312439 122.574630737305
3.37822389602661 84.1763076782227
3.49954843521118 63.2873191833496
4.10637903213501 62.7421112060547
4.40894079208374 112.392265319824
3.74516439437866 14.5949802398682
4.05297946929932 -113.38330078125
4.07834959030151 -90.7381057739258
4.23876571655273 -100.673782348633
4.03662061691284 -69.3833618164062
3.68329048156738 -120.765029907227
4.12786960601807 -80.0515518188477
3.99837112426758 -97.344367980957
3.93446373939514 -106.740684509277
4.64968204498291 162.477096557617
4.54413366317749 158.64241027832
3.70825433731079 -88.9350891113281
3.65378379821777 -111.545097351074
3.65379095077515 -56.9243469238281
4.13695955276489 -84.670166015625
3.69634008407593 -110.125846862793
3.92662024497986 -96.0244750976562
4.62247657775879 172.599029541016
4.69880723953247 170.841827392578
4.59928178787231 175.658660888672
4.49802589416504 147.225250244141
4.5854926109314 171.689758300781
4.44580459594727 -161.647323608398
4.62082958221436 -163.217147827148
4.40192556381226 -177.776138305664
4.6254563331604 -124.797584533691
4.64630556106567 -141.468963623047
4.68374156951904 -160.771377563477
4.54141139984131 -172.941207885742
4.80885076522827 -176.585174560547
4.79356145858765 165.862030029297
4.38887691497803 147.472198486328
4.46005868911743 -178.345550537109
4.5238881111145 134.555023193359
4.19192123413086 138.469482421875
4.34598159790039 176.937042236328
4.28465414047241 159.014022827148
4.16230154037476 161.302169799805
4.60728645324707 170.122924804688
4.07040357589722 175.084411621094
3.97843480110168 170.439559936523
4.77753114700317 171.35954284668
4.51173782348633 174.467559814453
4.29691076278687 -157.07209777832
4.35071611404419 -150.133972167969
4.41750764846802 -179.792251586914
4.16722393035889 -174.249847412109
4.46360158920288 170.783401489258
4.47866106033325 177.371063232422
4.62027215957642 179.739166259766
4.93774700164795 -173.702651977539
4.88031578063965 165.95426940918
4.71696186065674 -170.775817871094
4.61616086959839 -124.241035461426
4.67661428451538 -130.639892578125
4.29844522476196 -151.026992797852
4.18505620956421 -107.003372192383
4.23412275314331 -112.009269714355
4.10754108428955 -70.4538650512695
4.49329948425293 -121.105033874512
4.59907054901123 -136.575668334961
4.76040983200073 160.705673217773
4.01237821578979 -176.706954956055
4.25559854507446 178.57926940918
4.03147029876709 174.368881225586
4.30256748199463 167.633636474609
4.87010145187378 -178.807510375977
4.5168776512146 -153.652221679688
4.55429697036743 -177.781860351562
4.55904769897461 -140.079574584961
5.25205659866333 -133.591873168945
4.80028915405273 -128.930358886719
4.98219299316406 -113.611030578613
5.06550073623657 -106.150749206543
5.02525758743286 -170.54443359375
4.39863204956055 -129.69499206543
4.54430770874023 -103.540672302246
4.73775291442871 -94.8264770507812
5.08002662658691 -140.687881469727
4.67732620239258 -150.025650024414
4.85380125045776 -146.808212280273
4.76116514205933 -142.314834594727
4.61439514160156 -141.615264892578
4.47254705429077 -120.990425109863
5.09188842773438 -134.159591674805
4.62886095046997 -99.0590133666992
4.71946716308594 -70.8865356445312
4.34718370437622 -115.851608276367
4.72157621383667 -82.7744827270508
4.59398317337036 -95.9513473510742
4.74653720855713 -88.9441528320312
4.54373741149902 -111.779899597168
4.78634405136108 -97.667106628418
4.4646635055542 -89.7755584716797
4.51972579956055 -116.05647277832
4.87758302688599 -84.6538162231445
4.62378120422363 -70.5832290649414
4.73140096664429 -103.573745727539
4.5368800163269 -126.125717163086
4.56307363510132 -135.796203613281
4.79412794113159 -121.437255859375
4.86858081817627 -109.434417724609
4.87910318374634 -107.962471008301
4.77416229248047 -93.5691146850586
3.93652319908142 -43.4603691101074
3.91595911979675 -49.7679710388184
4.96264123916626 -92.9874267578125
4.66109609603882 -99.500373840332
4.64769697189331 -98.7170944213867
4.72127962112427 -105.512557983398
4.89655160903931 -89.4191131591797
4.66694641113281 -110.000144958496
4.39096879959106 -103.645935058594
4.92843770980835 -125.997093200684
4.92760992050171 -130.197860717773
4.83712720870972 -119.257263183594
4.84767961502075 -126.406448364258
4.88910961151123 -94.1627502441406
4.87637758255005 -116.46508026123
4.54898452758789 -101.06755065918
4.81252908706665 -129.268005371094
5.16307306289673 -125.409873962402
5.1620774269104 -116.024078369141
4.89163780212402 -142.164413452148
4.56686401367188 -169.269454956055
4.35757064819336 165.589492797852
5.42544984817505 -147.128234863281
3.76065278053284 -126.413856506348
3.83288812637329 -137.704345703125
3.99126696586609 -112.542510986328
4.64854383468628 -131.629318237305
4.2414755821228 -128.650802612305
5.25917196273804 -139.583236694336
5.31519460678101 162.817337036133
4.91048955917358 -155.297668457031
5.61039447784424 -140.290008544922
5.32050561904907 -101.906669616699
5.18026781082153 -111.34839630127
4.99651527404785 -108.824630737305
4.75312566757202 -93.5412292480469
5.01992416381836 -132.268463134766
5.15487098693848 -98.2039794921875
4.90701007843018 -110.57608795166
5.22068881988525 -115.046928405762
4.92966842651367 -116.338584899902
4.99128198623657 -111.441474914551
4.61250114440918 -81.5971145629883
4.84261131286621 -77.4214859008789
4.9137077331543 -103.005493164062
4.87729120254517 -131.059448242188
4.70460081100464 -154.39631652832
4.25050640106201 -104.077949523926
4.31465482711792 -139.060516357422
3.79364991188049 -131.305786132812
4.69182062149048 -148.970794677734
4.28481864929199 -112.178604125977
3.76244926452637 -130.466613769531
3.80948615074158 -116.123107910156
3.4956955909729 -95.4842758178711
3.43877053260803 -142.368682861328
4.29695415496826 -103.257301330566
3.7243800163269 -128.950592041016
4.63189458847046 -119.199699401855
3.58989953994751 -105.722862243652
4.40044975280762 -116.178596496582
4.11013078689575 -122.069755554199
5.29539346694946 -144.667251586914
4.93331575393677 -112.479423522949
5.17425727844238 -147.977355957031
3.78422427177429 -119.667144775391
3.71460676193237 -110.363471984863
4.62795448303223 -70.5037155151367
4.93781280517578 -124.971618652344
4.35108995437622 -61.8652725219727
4.89756965637207 -99.7271041870117
4.14270544052124 -119.318336486816
3.78512477874756 -122.798126220703
3.6631600856781 -135.323272705078
3.77151823043823 -127.110626220703
3.46211504936218 -119.358322143555
3.59447550773621 -118.04859161377
3.20018744468689 -113.848197937012
3.54287505149841 -107.414840698242
3.25381588935852 -123.526924133301
3.72387790679932 -95.0613708496094
4.481858253479 -128.227401733398
3.87292814254761 -131.573211669922
3.76292967796326 -124.46223449707
3.78063559532166 -121.457168579102
4.30173301696777 -131.063217163086
4.04494762420654 -95.5066375732422
4.07806062698364 -86.2643508911133
5.13135433197021 -139.613433837891
4.94174814224243 -97.2651138305664
5.2584753036499 -170.497192382812
4.89421463012695 -121.418006896973
5.26461029052734 163.003204345703
4.85785865783691 -156.953033447266
5.14682054519653 -177.78889465332
4.97162675857544 -178.178009033203
5.59545230865479 -174.176940917969
5.1601996421814 -156.746734619141
4.37000370025635 -82.7200317382812
4.30590772628784 -96.7594375610352
4.71731042861938 -50.5084075927734
4.76906871795654 -85.2483978271484
4.47490978240967 -96.9575881958008
4.19793748855591 -76.1182708740234
5.00095748901367 -150.104064941406
4.76408863067627 -87.8685989379883
4.93403291702271 -81.967041015625
5.13090372085571 -123.17472076416
5.33697843551636 -145.445663452148
5.07901382446289 -137.207336425781
5.57669019699097 -151.587875366211
4.91608428955078 -134.638061523438
5.00106430053711 -96.8291320800781
5.28955888748169 -171.936904907227
4.93107843399048 -174.378768920898
5.1737585067749 -140.053619384766
4.33390378952026 -146.402770996094
3.91524577140808 -110.154655456543
4.28469228744507 -128.094085693359
4.85344219207764 -117.625762939453
4.8698935508728 -130.085922241211
5.17849493026733 -159.389602661133
4.38876008987427 -125.40877532959
4.70447492599487 -115.400047302246
4.38728046417236 -119.862854003906
4.7832555770874 -118.649139404297
4.98671960830688 -159.364227294922
5.14864492416382 -144.819961547852
4.77022314071655 -118.497291564941
4.58160829544067 -134.202163696289
5.39512205123901 -128.712112426758
4.70954084396362 -132.294067382812
4.60340595245361 -116.727264404297
5.04777526855469 -132.427963256836
5.05872678756714 -136.933258056641
5.45727300643921 -149.359909057617
5.25752019882202 -105.92342376709
5.1967191696167 -110.610382080078
5.00100564956665 -137.524444580078
5.27587556838989 -115.801719665527
5.46328687667847 -108.693481445312
5.28578424453735 -129.120788574219
4.99491357803345 -130.917556762695
5.3395414352417 -97.3694229125977
5.18981838226318 -121.647285461426
5.20140361785889 -109.216796875
5.40186071395874 -122.822418212891
5.53246927261353 -109.791465759277
5.40379905700684 -132.993698120117
4.94207429885864 -133.798156738281
5.21728372573853 -156.328826904297
5.09354448318481 -161.626968383789
4.52141141891479 -154.793319702148
4.46175146102905 -171.536514282227
4.89744234085083 -119.804725646973
5.03879499435425 -140.531295776367
4.96797370910645 -93.6371459960938
4.45423221588135 -94.8115768432617
4.84987688064575 -120.914031982422
4.38007831573486 -111.395065307617
4.86853981018066 -73.7838821411133
5.06984281539917 -113.088233947754
4.53680896759033 -96.4017639160156
4.5422477722168 -74.3158264160156
4.87280750274658 -88.0471801757812
4.90440845489502 -134.672805786133
5.21434116363525 -149.781997680664
4.69112205505371 -129.563049316406
4.94057273864746 -165.593902587891
4.71567630767822 -137.815490722656
4.02330350875854 149.627822875977
3.93621754646301 116.80029296875
4.90740013122559 -145.328521728516
4.52302646636963 -179.411956787109
4.53081750869751 157.948394775391
5.24849510192871 -157.169769287109
4.97746467590332 -135.639251708984
5.12217712402344 -101.543899536133
5.69191646575928 -131.561538696289
4.87970876693726 -157.537368774414
5.31936454772949 162.432830810547
4.94938468933105 176.905792236328
5.37541961669922 165.692001342773
5.08534336090088 176.101867675781
5.07647800445557 -124.847801208496
5.33980083465576 128.021987915039
5.40562629699707 154.152206420898
5.28162050247192 159.602813720703
5.48432779312134 160.873611450195
5.39689016342163 -123.967346191406
5.02400875091553 -99.7475204467773
5.12622356414795 -150.297393798828
4.90409421920776 -114.460075378418
5.29360580444336 -117.188529968262
4.62752342224121 -145.465286254883
4.45266962051392 -118.985420227051
4.69582891464233 -157.309234619141
4.46799278259277 -60.8403663635254
4.44263172149658 -87.2613067626953
4.62727689743042 11.7504510879517
4.64235877990723 32.7854690551758
4.79668807983398 42.1116104125977
4.93416929244995 1.03914773464203
4.44411659240723 31.6829833984375
4.28115224838257 77.5504837036133
4.20469665527344 57.5189971923828
4.01487970352173 74.551155090332
3.89471983909607 68.2001495361328
3.70667862892151 -25.0875854492188
3.96231055259705 -29.9291820526123
2.90130233764648 -23.195650100708
2.79599142074585 0.316728830337524
3.0495138168335 -13.9886484146118
2.80942034721375 -7.79184246063232
3.02539300918579 -20.1389656066895
2.92429208755493 -9.38582801818848
2.77979850769043 -20.3154354095459
2.61590838432312 -19.2198028564453
3.43707036972046 -8.22169589996338
3.28096532821655 -20.4432277679443
2.96320271492004 8.4728479385376
3.25198006629944 -1.38261103630066
2.81373715400696 10.1018886566162
3.11206650733948 4.07631587982178
2.90859580039978 -24.5961952209473
2.66129064559937 -8.81934356689453
3.44452404975891 22.4034748077393
3.3361656665802 10.5865459442139
3.53532528877258 17.6817264556885
2.95980620384216 33.6512603759766
2.82163834571838 -0.398448765277863
3.33691453933716 28.8895683288574
4.18505382537842 -26.5049438476562
5.18948459625244 -114.139266967773
4.91616630554199 -152.192886352539
4.85179805755615 -158.653594970703
4.96734237670898 -112.320213317871
5.0811767578125 -93.7587966918945
5.16082906723022 -109.818634033203
4.90619230270386 -104.123291015625
4.78294563293457 -81.5481872558594
5.20726203918457 -110.931861877441
4.43820238113403 175.407424926758
5.06889533996582 -151.745086669922
4.61134910583496 -80.0135650634766
4.33391380310059 -140.155715942383
4.14716720581055 -89.6446990966797
4.72122430801392 -91.0755767822266
4.55721426010132 -140.056427001953
4.52320861816406 -179.892593383789
4.47683477401733 -75.4591827392578
4.36418151855469 -55.7658653259277
4.13140535354614 -55.8451843261719
3.92223453521729 55.3963508605957
4.49965620040894 -99.8880081176758
4.72068548202515 -90.2403411865234
3.96843004226685 -92.6110458374023
4.28795337677002 -93.8866500854492
3.91978430747986 -66.4157409667969
4.75632190704346 -107.926116943359
4.75670051574707 -117.115203857422
4.88522243499756 -103.126121520996
4.86164283752441 -152.987777709961
4.80904626846313 -99.1522979736328
4.82895374298096 -60.4091033935547
4.82928228378296 -95.5791625976562
5.02218770980835 -98.0390243530273
5.11478281021118 -100.624366760254
4.43784952163696 -100.946464538574
5.0465726852417 -124.22144317627
4.32841014862061 -84.6910858154297
4.72850894927979 -172.384399414062
4.54470825195312 -84.2801742553711
4.34977626800537 175.200332641602
4.22768974304199 177.512619018555
4.54072713851929 -172.751327514648
4.81112670898438 -126.883239746094
4.08390283584595 90.0486221313477
3.98077869415283 119.407241821289
4.29776382446289 94.0862884521484
4.05041074752808 50.35498046875
4.59749889373779 171.927856445312
3.97584199905396 130.640289306641
4.14626550674438 117.142936706543
3.08022332191467 35.3744277954102
3.41325783729553 23.2482662200928
3.39354610443115 22.6103515625
3.85166788101196 155.502960205078
3.13946199417114 113.576011657715
3.38991951942444 127.148399353027
3.06934595108032 103.538108825684
3.42525124549866 92.3503036499023
2.96092915534973 89.3538665771484
3.52211546897888 139.584274291992
4.33154821395874 -153.693099975586
3.77176094055176 166.757431030273
3.80661725997925 -90.7227630615234
3.5753014087677 -101.781517028809
4.24571704864502 -129.441848754883
4.66686630249023 177.335006713867
4.55082893371582 141.517486572266
4.50279521942139 -128.362762451172
3.80436229705811 -96.8181304931641
4.24247455596924 -167.968322753906
4.84740352630615 -149.421035766602
4.78699445724487 -145.195053100586
4.19867944717407 -120.672233581543
4.65706062316895 -151.347808837891
4.48672151565552 -89.5953140258789
4.14201164245605 -103.290054321289
4.36138868331909 -130.603591918945
4.04253435134888 -106.187469482422
3.49144411087036 -113.202812194824
3.95590543746948 -92.1069793701172
4.88559007644653 -137.408813476562
3.14075493812561 132.139541625977
4.31874418258667 117.300918579102
3.74751114845276 114.305702209473
4.28179979324341 132.337127685547
4.27092933654785 -114.913833618164
3.87170362472534 -73.4849472045898
3.72459697723389 -108.97924041748
4.30906677246094 -108.143974304199
4.57451772689819 -107.031089782715
4.23278474807739 -140.33154296875
4.81108140945435 159.598892211914
4.86655044555664 -175.728515625
4.08793354034424 -73.4334259033203
5.18450403213501 -125.30973815918
4.8313136100769 -115.729629516602
4.0617151260376 -108.590263366699
4.40516090393066 -116.589988708496
4.0743842124939 -102.350601196289
4.35277318954468 -103.679916381836
4.29340600967407 -101.835952758789
4.42020750045776 -96.8991317749023
3.88806128501892 -76.6862182617188
3.61111545562744 -86.4998626708984
3.60437607765198 -76.7547760009766
3.38692688941956 -109.774055480957
3.18568253517151 -131.441482543945
2.76309394836426 -149.359558105469
3.40624713897705 -132.167114257812
3.20836305618286 -126.706527709961
3.44213104248047 -154.62158203125
3.77828121185303 -171.912734985352
3.66956496238708 -121.562454223633
2.59546899795532 -156.331665039062
3.60783457756042 -168.866027832031
3.38156318664551 -155.234237670898
3.51233077049255 -148.936264038086
2.93876361846924 -130.548385620117
3.12122559547424 -143.495819091797
2.83195400238037 -139.594253540039
3.00339317321777 -108.629623413086
3.63891887664795 -176.158309936523
2.38947510719299 -100.979034423828
3.66863656044006 -107.278694152832
4.7808985710144 -84.2766952514648
4.64517164230347 -100.727767944336
4.91374015808105 -68.9439926147461
3.62506222724915 -139.909042358398
4.03445672988892 -100.15657043457
2.90888428688049 -121.807952880859
2.28663730621338 -121.433158874512
2.84716868400574 -152.366073608398
3.06516861915588 168.096389770508
2.9940824508667 -165.243362426758
3.20486974716187 -156.088623046875
2.93431520462036 -162.857452392578
3.15249705314636 -150.883529663086
3.72385501861572 -139.346893310547
3.12117862701416 -127.923683166504
3.31644749641418 -70.0956802368164
3.40822815895081 -137.18701171875
3.21943616867065 -61.8735847473145
3.64942693710327 -73.3427276611328
3.34320592880249 -104.374549865723
3.78882026672363 -81.9817276000977
3.64025187492371 -82.6601104736328
3.78013443946838 -61.0432395935059
3.53669857978821 -98.6562805175781
3.19905400276184 -134.753936767578
3.04633164405823 171.0048828125
3.06859850883484 -167.413589477539
3.0531599521637 169.960433959961
2.71284437179565 -129.004318237305
2.42704749107361 167.722900390625
2.82114338874817 -175.665512084961
2.95831871032715 169.749328613281
3.37710571289062 -81.673828125
3.60147428512573 -95.5745849609375
4.01481199264526 -105.114868164062
3.67758631706238 -81.3554916381836
4.37993812561035 -83.7869415283203
3.797527551651 -104.266578674316
4.32877826690674 -112.118103027344
3.88552856445312 -92.4992065429688
2.80694818496704 -106.35523223877
3.52868914604187 -144.710433959961
3.31423568725586 -138.726440429688
3.417156457901 -111.06844329834
3.44624853134155 -131.711303710938
3.47000217437744 -121.537590026855
3.27442812919617 -117.839904785156
3.19411206245422 -118.0322265625
3.38809585571289 -144.31330871582
3.3358416557312 -133.657516479492
2.6742377281189 -142.750122070312
3.93199872970581 146.86344909668
3.31858468055725 179.794387817383
3.26598334312439 -137.822296142578
3.44879508018494 -126.922706604004
3.57812261581421 -136.969177246094
3.11901259422302 -163.683837890625
3.25283598899841 -126.400894165039
3.30863857269287 160.427322387695
3.7611620426178 -146.659759521484
3.5795304775238 -153.900482177734
4.31879377365112 -123.505477905273
3.55821967124939 -156.174240112305
3.68531847000122 -112.795883178711
3.59995722770691 -146.940231323242
3.57040882110596 168.496337890625
3.31069803237915 -148.424468994141
4.1236777305603 173.622665405273
3.31119751930237 -167.815795898438
3.47408533096313 -162.544158935547
3.80460405349731 -168.037307739258
4.1191086769104 155.661895751953
3.61240577697754 -111.191902160645
4.6763744354248 -121.084190368652
4.52248573303223 -112.731292724609
4.28888559341431 173.306411743164
3.8325469493866 -152.921417236328
3.97228336334229 -102.632743835449
3.32145190238953 -98.1298141479492
3.06910252571106 -132.374359130859
3.43710088729858 -91.3222427368164
3.97120499610901 -110.08016204834
4.10279369354248 -109.789855957031
3.94813013076782 -92.2115783691406
5.13906145095825 -172.113952636719
4.53055763244629 -109.55152130127
4.82137060165405 -146.442810058594
5.033935546875 -130.498947143555
4.10589456558228 178.60758972168
3.80192422866821 -102.866539001465
3.82623052597046 -159.881790161133
4.00893354415894 -144.782745361328
3.88209795951843 -141.802032470703
3.10593247413635 -141.317276000977
3.4442765712738 -139.431594848633
3.60629558563232 -142.018005371094
3.06994462013245 -159.643768310547
3.63577365875244 -159.701675415039
4.13550233840942 -133.663955688477
3.62247276306152 158.812561035156
2.97651338577271 -176.599914550781
3.77272820472717 -168.930526733398
3.43826794624329 -144.002990722656
3.68607378005981 -135.785522460938
3.52327847480774 -137.260543823242
3.65607309341431 -150.092086791992
4.5663104057312 -155.635467529297
4.38133144378662 166.459625244141
3.95496916770935 -150.152130126953
3.41179513931274 -179.022567749023
3.09272289276123 -148.779724121094
3.13781452178955 -159.472381591797
2.9733624458313 149.394439697266
3.30417227745056 173.647399902344
3.30882358551025 -130.703094482422
5.00060129165649 -130.395889282227
4.82468223571777 -93.5531997680664
4.6365795135498 -101.302658081055
4.56582117080688 -90.2303009033203
4.59184837341309 -95.5462646484375
4.79432153701782 -122.586853027344
4.86213874816895 -119.827239990234
4.14225769042969 -127.240592956543
4.55531787872314 -101.891426086426
4.32777833938599 -153.521179199219
3.94016480445862 -125.205047607422
4.89021492004395 -96.7645950317383
4.31157875061035 -99.3933486938477
4.95870637893677 -155.90478515625
4.83278799057007 -92.3895797729492
3.92578554153442 -167.311386108398
4.44797897338867 -179.992813110352
4.07168102264404 -117.106231689453
3.88056111335754 -126.299911499023
3.94106721878052 175.396224975586
4.6052451133728 -168.609985351562
4.94580221176147 -105.489677429199
4.31496000289917 -88.1298370361328
4.49496269226074 -151.601791381836
4.52202224731445 -108.327537536621
4.75080966949463 -92.328125
4.81120443344116 -101.691596984863
4.0166163444519 -82.5367050170898
4.32444524765015 -104.104682922363
4.21639919281006 -102.871932983398
3.39835786819458 30.8846950531006
3.94549894332886 126.760772705078
4.07365703582764 110.240417480469
3.86439251899719 -148.961898803711
4.17104005813599 172.591003417969
4.04570388793945 177.30126953125
3.17797064781189 -163.298110961914
4.27532291412354 -150.235641479492
4.37253141403198 131.466751098633
4.02546977996826 142.796890258789
3.78324413299561 -172.633255004883
3.30763363838196 -142.873641967773
3.58021140098572 -144.214645385742
3.32515501976013 -144.600463867188
3.11456322669983 -96.6738357543945
3.04155945777893 -147.175216674805
3.87027335166931 -165.540496826172
3.53602027893066 -135.372024536133
3.5713849067688 -148.155120849609
3.58289289474487 -133.202606201172
3.62741947174072 79.0409622192383
4.08688497543335 21.74977684021
3.78408026695251 7.624427318573
4.68705654144287 116.69123840332
4.02638244628906 107.467231750488
3.46765065193176 50.1736221313477
4.28308534622192 117.154602050781
3.39100861549377 106.019912719727
2.85686302185059 61.1105155944824
4.60171127319336 148.17414855957
3.84014201164246 100.632286071777
4.48608684539795 -173.634963989258
4.31847190856934 110.976860046387
4.01367664337158 70.0016784667969
3.84452152252197 46.9896354675293
3.30442643165588 52.3690299987793
3.79927921295166 111.973899841309
4.08899784088135 114.738655090332
4.79173755645752 158.547897338867
4.81911277770996 -162.133773803711
3.19169735908508 -102.231803894043
2.73418378829956 -148.007949829102
3.6194896697998 -103.479209899902
3.31585264205933 -86.9334182739258
3.61616444587708 -151.9765625
3.85329818725586 -151.727584838867
4.15272283554077 -128.573425292969
4.46112060546875 -162.6240234375
4.25209760665894 -150.774642944336
3.95418453216553 -123.204170227051
3.80482745170593 -92.642204284668
3.83993911743164 -96.5891342163086
4.18156623840332 -83.2128524780273
4.19892597198486 -104.854042053223
3.79714775085449 -115.00749206543
3.7842972278595 -116.851707458496
3.80553317070007 -131.470947265625
3.7625560760498 -133.866256713867
3.85753417015076 -96.5005950927734
3.68777823448181 -103.639350891113
4.53220748901367 -120.566429138184
4.03352212905884 -110.177421569824
3.75807762145996 -98.8053970336914
3.95880055427551 -131.639556884766
4.50439214706421 -152.459548950195
4.34546566009521 -99.4119033813477
4.42532205581665 -165.347610473633
4.24204587936401 150.568878173828
4.60541915893555 -171.906143188477
3.95963859558105 -111.504852294922
4.29144477844238 -169.397491455078
3.74032282829285 -122.72932434082
3.92736983299255 -139.509719848633
3.96509718894958 -87.5676879882812
4.67731237411499 -93.470085144043
3.85367703437805 -41.2724685668945
3.90338373184204 -93.1953735351562
4.48279190063477 -117.157157897949
4.78103160858154 -70.2708892822266
5.07743072509766 -129.958908081055
4.66298198699951 -62.6999015808105
4.90706205368042 -126.794128417969
4.85218715667725 173.227737426758
4.97648286819458 -102.940963745117
5.03968954086304 -77.4651641845703
4.52292442321777 -172.708282470703
5.31589078903198 -76.5789031982422
4.9880895614624 -124.92015838623
4.7498950958252 -89.0647659301758
5.21637105941772 -74.8444213867188
5.22226476669312 -119.098487854004
5.03300905227661 -177.15625
5.0425591468811 -103.853179931641
4.7733850479126 -122.978897094727
4.73203468322754 172.213455200195
4.62671184539795 164.064697265625
4.42973756790161 -155.014190673828
4.2002215385437 -101.882751464844
3.48445677757263 -89.0129470825195
3.68897938728333 -101.539512634277
3.95052218437195 -100.881378173828
3.75278925895691 -93.2959518432617
4.98023223876953 -144.316390991211
4.12957048416138 -57.9844207763672
4.50745630264282 -108.35913848877
4.40818452835083 -89.9736022949219
3.8887984752655 -102.364730834961
4.00620985031128 -121.622817993164
4.21215677261353 -110.981918334961
4.01119089126587 -112.786231994629
4.25281572341919 -101.624725341797
4.84654474258423 -159.880737304688
4.45788049697876 -99.227897644043
4.02249813079834 -96.4252471923828
4.02372550964355 -106.801452636719
4.26840209960938 -95.9007415771484
3.99091291427612 -101.340400695801
4.28656005859375 -76.6127471923828
4.00355958938599 -111.858024597168
4.13527202606201 -93.628776550293
4.30272197723389 -90.1125946044922
4.30205631256104 -107.599533081055
4.41699981689453 -94.0347900390625
4.12962579727173 -87.1327514648438
4.45868110656738 -86.1222915649414
3.34567594528198 -157.259582519531
3.81214618682861 -65.714111328125
3.99487853050232 -110.093452453613
4.32216501235962 -105.849578857422
3.77032375335693 -74.5669937133789
3.91827082633972 -103.449638366699
3.92177104949951 -97.0172348022461
4.20857286453247 -103.438819885254
3.69502377510071 -83.6171951293945
4.01148271560669 -120.407455444336
3.86813354492188 -98.5493011474609
4.26192283630371 -88.8116760253906
3.80991792678833 -64.5989532470703
4.25468444824219 -130.045776367188
4.34906387329102 -100.657730102539
4.41427707672119 -113.172012329102
3.56183481216431 -78.9324493408203
4.04363107681274 -112.757041931152
3.8831799030304 -96.3161392211914
3.44048380851746 -124.379661560059
4.58366107940674 -175.116104125977
4.6645359992981 -124.065155029297
4.08543157577515 -73.4795684814453
3.94174838066101 -89.3942108154297
4.01367521286011 -71.5086669921875
3.91940355300903 -120.694183349609
4.49768924713135 -108.481788635254
4.9680290222168 -149.396499633789
4.79696750640869 -159.184814453125
4.25078105926514 143.972671508789
3.68910193443298 99.005241394043
3.56068229675293 109.053482055664
4.41455507278442 -173.402297973633
4.46376037597656 -118.432174682617
4.72799062728882 -122.973571777344
4.35124206542969 -138.928039550781
4.22908401489258 -123.474891662598
4.26473569869995 -156.460556030273
4.44553995132446 -89.495735168457
5.1180272102356 -113.173454284668
4.66079378128052 -84.8478164672852
5.18932914733887 -99.6139450073242
5.10192441940308 -122.11767578125
4.79431581497192 -123.955490112305
4.50563955307007 -132.432159423828
3.79509973526001 -115.894828796387
4.0457935333252 -161.109817504883
4.11796808242798 -79.7270126342773
3.9148952960968 176.390594482422
3.52802324295044 128.647613525391
3.82283592224121 124.87109375
3.59767961502075 92.3354721069336
3.59389448165894 22.7390232086182
3.92975735664368 101.174087524414
3.14825797080994 101.498001098633
3.23953890800476 76.7915191650391
3.52777194976807 6.84204149246216
3.31874322891235 85.6805191040039
3.2465124130249 81.7735290527344
3.26156330108643 106.874366760254
3.96564316749573 67.8139495849609
3.30025410652161 52.5563316345215
4.03956604003906 93.3064498901367
3.31032109260559 76.8880310058594
3.70357036590576 100.550895690918
3.38970875740051 99.7985229492188
3.17534899711609 94.0386123657227
3.57422137260437 10.7731704711914
3.81649899482727 149.813980102539
3.38920092582703 46.1883659362793
3.28309297561646 71.8348541259766
3.3385272026062 88.8119812011719
3.95111036300659 143.722763061523
3.82490825653076 111.519561767578
3.90460157394409 164.855453491211
4.54858779907227 179.831314086914
4.49627542495728 -166.322036743164
4.14810276031494 -90.0630187988281
3.91876888275146 176.806106567383
4.06436395645142 150.694274902344
4.37467002868652 -128.635284423828
4.22138404846191 -73.6653289794922
3.61512184143066 -77.1819229125977
3.79640316963196 -114.478286743164
4.4914026260376 -117.713554382324
4.08835458755493 142.309234619141
4.14108657836914 -122.903297424316
4.58765268325806 -148.288818359375
4.50081491470337 -174.143417358398
4.36637163162231 -110.58984375
3.65031480789185 -118.940040588379
3.66896224021912 -140.325454711914
4.34861993789673 -154.418762207031
3.41978693008423 -113.125350952148
3.48307800292969 -139.110168457031
3.23361253738403 -93.107177734375
4.12787675857544 -141.201568603516
3.14886736869812 -114.067031860352
3.33134460449219 -26.212589263916
3.71543431282043 -64.529411315918
3.33478164672852 -31.8106479644775
3.2905170917511 11.7909622192383
3.54356074333191 -7.11989402770996
3.7351381778717 31.4139289855957
3.90903162956238 -2.09922289848328
4.00139045715332 -23.5883178710938
3.66199684143066 24.9189891815186
3.68694972991943 -30.0822505950928
3.36944508552551 -0.623440802097321
3.30243539810181 8.28491497039795
3.53288435935974 -46.0203285217285
3.54432392120361 11.6605100631714
4.11045455932617 -31.6353664398193
3.86611580848694 39.4216423034668
3.64855170249939 50.4025421142578
4.18346166610718 -85.1893768310547
4.93344449996948 -87.3541107177734
4.82707262039185 -162.569458007812
4.84972333908081 -116.519256591797
4.59680557250977 -165.823684692383
4.07074403762817 -81.9413909912109
4.72324085235596 -94.456428527832
3.94691061973572 -159.171783447266
4.78719425201416 -82.1767272949219
4.91442918777466 -104.446281433105
4.68893909454346 -117.881195068359
5.20944166183472 -134.48518371582
4.75239944458008 -173.354156494141
4.42758321762085 -113.584968566895
3.45378947257996 -168.322631835938
3.73997640609741 -150.457916259766
3.06782341003418 -145.007110595703
3.2850227355957 -119.430641174316
3.67079210281372 -159.582962036133
4.072922706604 -171.164947509766
4.68988752365112 -127.545166015625
4.56147050857544 -132.527755737305
4.75989723205566 -140.262985229492
4.63587236404419 -160.82063293457
4.60614728927612 -130.806900024414
4.38863515853882 -125.747230529785
4.45663022994995 -115.018173217773
4.24184226989746 -98.6748199462891
3.89922475814819 -118.547958374023
5.15840864181519 -143.267547607422
4.01186180114746 -92.8852691650391
3.89270853996277 -119.039581298828
4.23349189758301 -85.0710678100586
4.42102241516113 -141.902114868164
3.36148810386658 115.411552429199
4.13395547866821 137.865432739258
5.06861209869385 -165.480667114258
5.04716825485229 -148.324584960938
5.17266225814819 -162.914779663086
5.08563470840454 -137.234466552734
5.0248122215271 -141.46614074707
4.73272085189819 -102.062683105469
4.70662212371826 -104.393119812012
4.79787874221802 -112.59545135498
4.87969017028809 -114.281723022461
4.41671276092529 -94.4864654541016
5.24764394760132 -147.798370361328
4.57437896728516 -100.826110839844
3.2975742816925 -106.97762298584
4.31765413284302 -138.084289550781
3.67715239524841 -139.963333129883
4.48035573959351 -106.012390136719
4.1074857711792 -87.3422088623047
4.06406879425049 -77.0419235229492
4.14631128311157 -107.482772827148
3.93216824531555 -88.7509155273438
3.43932843208313 -75.8583755493164
4.37277317047119 -116.22354888916
4.31865549087524 -103.654113769531
3.22094321250916 -78.8424530029297
3.22781300544739 -129.689224243164
3.10641241073608 -133.683670043945
3.57267189025879 -78.4177703857422
3.35436248779297 -142.577667236328
3.28112268447876 -150.344497680664
3.26669955253601 -147.338439941406
3.78283357620239 -159.208953857422
3.65615439414978 -155.130462646484
4.40382146835327 -166.716186523438
4.25519847869873 -157.879241943359
3.61361074447632 -151.578475952148
4.19256448745728 -113.386940002441
4.51766395568848 -113.545951843262
5.15520238876343 -160.356735229492
3.9608097076416 -76.9541397094727
3.97997856140137 -107.249237060547
3.58470749855042 -49.1483726501465
3.95412731170654 -96.2166137695312
3.82538461685181 -89.0532150268555
4.60458374023438 -131.889999389648
4.27449893951416 -89.1302490234375
4.3112359046936 -80.3755187988281
4.73546409606934 -110.004089355469
4.65451335906982 -105.879241943359
4.68488216400146 -126.214874267578
4.25554990768433 -65.7136917114258
4.75094270706177 -171.344177246094
4.64006280899048 -120.258392333984
4.89681386947632 -123.975608825684
4.43996238708496 -90.7733612060547
4.53460025787354 -75.3789520263672
4.91559076309204 -115.85359954834
4.21748399734497 -94.2876663208008
4.00192213058472 -70.2054138183594
4.30576181411743 -92.3254089355469
4.1269416809082 -99.5536346435547
4.94791173934937 -175.120483398438
5.10256242752075 163.89665222168
4.09145975112915 -152.663696289062
4.5013165473938 -102.243667602539
4.4493727684021 -98.5139694213867
3.8083667755127 -81.2755889892578
3.91520404815674 -68.0228118896484
4.38771152496338 -95.3518371582031
3.67183017730713 -84.2164154052734
4.57454538345337 -94.4880828857422
4.91693639755249 -91.4612731933594
4.52088212966919 139.743148803711
4.90192604064941 -84.796630859375
4.55941009521484 -43.1205749511719
3.80914568901062 -83.9427185058594
4.49608039855957 -84.5628967285156
4.49338340759277 -105.541603088379
4.73909330368042 -124.622543334961
3.96421313285828 -90.1569366455078
4.27342700958252 -64.0373229980469
4.41521024703979 -117.182464599609
4.33058834075928 -113.263954162598
4.82901668548584 -76.6045913696289
4.00084638595581 -107.374290466309
3.72581338882446 -149.425079345703
3.98091268539429 -109.975746154785
3.21904349327087 -91.515625
4.29855537414551 -92.2574920654297
4.50159168243408 -82.672737121582
4.40522146224976 -75.7938690185547
4.92414140701294 167.933639526367
4.4491868019104 -127.581581115723
4.22023010253906 -87.1241683959961
4.9218544960022 -134.561904907227
4.68707418441772 -127.767845153809
4.84371423721313 177.252731323242
4.02606582641602 -106.399398803711
3.67149090766907 -98.7326889038086
3.84836864471436 -79.2410736083984
4.15575408935547 -68.5765991210938
4.69038057327271 -100.291557312012
4.58186340332031 -117.621650695801
4.58440923690796 -136.703826904297
4.15808868408203 -61.5225067138672
3.8051438331604 -88.6475296020508
3.25592136383057 -61.0996360778809
4.03128528594971 -70.8341827392578
3.7082633972168 -92.1130905151367
4.35247802734375 -147.35612487793
4.09291410446167 -97.5845260620117
4.15183019638062 -58.043514251709
3.51762533187866 -128.133117675781
4.20929908752441 -92.1228179931641
3.48710608482361 -99.6743316650391
3.49308204650879 -117.274017333984
3.54433369636536 -88.1833114624023
3.76400017738342 -106.274658203125
2.90743517875671 170.00439453125
3.55962514877319 -88.5604782104492
3.86555123329163 -92.4245223999023
4.56001853942871 -75.8369445800781
4.45128011703491 -108.369995117188
2.99466562271118 -134.737701416016
3.14933371543884 -89.2844924926758
4.51600074768066 -119.993545532227
3.80080008506775 -141.598175048828
3.83655524253845 -91.2349624633789
4.22027683258057 -77.2851486206055
3.96012377738953 -70.3390045166016
3.56823754310608 -70.9873428344727
3.91409945487976 -95.1566009521484
4.30969047546387 -101.433860778809
4.0253849029541 -64.8481979370117
3.49670600891113 -119.398048400879
3.33812499046326 -115.160049438477
3.91173481941223 -105.515998840332
3.77184724807739 -81.2411499023438
3.40191578865051 -92.8796691894531
4.40135717391968 -88.4662857055664
4.44245195388794 -138.913818359375
3.46708059310913 -96.5118408203125
3.17690181732178 -104.895027160645
3.74395871162415 -131.797409057617
3.23975467681885 -113.01823425293
3.81800055503845 -143.847351074219
4.39984560012817 162.598648071289
3.68942070007324 -119.488670349121
3.91928029060364 -161.598724365234
3.7439649105072 -145.783874511719
3.51252031326294 -121.067306518555
3.63384795188904 -66.676399230957
4.37139701843262 -83.0391159057617
4.56039237976074 -136.361938476562
3.97104263305664 -90.3626861572266
4.25705242156982 -65.9081726074219
4.55925035476685 -105.114944458008
3.49765491485596 150.229415893555
3.83568120002747 -104.502532958984
3.68363976478577 -116.100372314453
2.8076696395874 144.034042358398
3.27951455116272 146.591033935547
3.15894389152527 162.109588623047
4.07925033569336 -73.5225448608398
3.58392977714539 -88.7538681030273
3.68122982978821 -95.0224227905273
4.14257955551147 -115.870948791504
3.9534707069397 -121.157859802246
3.7283890247345 -131.012054443359
3.84657502174377 -142.134170532227
3.99661087989807 -70.6613845825195
3.75956797599792 -89.5546951293945
3.18453311920166 -92.0638122558594
4.18019199371338 -89.6270523071289
3.7614152431488 -122.480346679688
3.74755215644836 -113.41690826416
3.43871641159058 -115.010223388672
3.35653162002563 -144.720504760742
3.84421539306641 -117.12215423584
3.79877018928528 -101.696876525879
3.35914206504822 -161.984039306641
4.00184535980225 -79.5280609130859
3.59791922569275 -81.3713302612305
3.34753561019897 -123.494094848633
3.50979423522949 -93.2142639160156
3.02762985229492 -102.22615814209
3.61142587661743 -84.1162719726562
3.63064169883728 -116.099594116211
3.24068236351013 -90.7369384765625
3.23771142959595 -92.582633972168
3.99655532836914 -96.7175216674805
3.69715285301208 -120.182052612305
4.19755792617798 -93.611213684082
2.94125461578369 -89.3623046875
3.25443029403687 -63.4023666381836
3.16101622581482 -90.8667602539062
2.88330245018005 -105.39412689209
3.31708025932312 -114.596885681152
3.12968158721924 -127.701301574707
3.12334942817688 -103.314491271973
3.52718782424927 -124.03401184082
2.93190288543701 -97.7355346679688
3.05587697029114 -100.346282958984
3.2662341594696 -109.710968017578
3.69707274436951 -159.047805786133
4.08971071243286 -144.168670654297
4.29859495162964 -158.893310546875
4.2492618560791 -151.254638671875
4.14276313781738 -121.848854064941
2.99526834487915 -150.516372680664
3.25297117233276 -142.744918823242
3.12031865119934 -100.735000610352
3.29300403594971 -125.309532165527
3.08377265930176 -119.509483337402
4.07136011123657 -168.91748046875
3.97695875167847 -121.734436035156
3.26475143432617 -123.826225280762
4.26438236236572 -171.95671081543
3.94858074188232 -130.153518676758
4.07446813583374 -128.010147094727
3.60447192192078 -100.836311340332
3.68970704078674 -87.9807052612305
4.1854829788208 -155.188812255859
4.03411102294922 -108.85375213623
4.24409151077271 -120.577262878418
3.82983136177063 -55.014575958252
4.39138412475586 -162.50798034668
4.14950704574585 -113.828071594238
4.40762042999268 -132.895599365234
4.06922817230225 -93.6230087280273
3.86168670654297 -103.832954406738
3.7066752910614 -102.416778564453
4.03842926025391 -131.106750488281
4.19979810714722 -98.146614074707
4.85132026672363 -172.70198059082
4.35183095932007 162.667221069336
5.13388347625732 -143.992553710938
5.12125730514526 -117.920989990234
5.21090984344482 -103.924644470215
5.17344665527344 -100.606498718262
4.34786128997803 -88.2422943115234
4.6463794708252 -113.808700561523
4.38935565948486 -64.7514419555664
5.03476476669312 -88.1031723022461
4.62464427947998 -109.086753845215
4.5595440864563 -103.488975524902
4.43022394180298 -97.2311859130859
4.07713842391968 -137.649368286133
3.50508284568787 -132.897933959961
4.35358905792236 -122.468856811523
4.48083782196045 -113.136421203613
4.99652814865112 -119.115394592285
4.45799016952515 -86.9175872802734
4.29047203063965 -124.449287414551
4.03271293640137 64.5878448486328
3.51620054244995 8.02832412719727
3.32856130599976 12.805645942688
2.93420553207397 17.9934310913086
2.55657148361206 4.0017237663269
3.49593925476074 8.45335960388184
3.43721771240234 53.8653373718262
3.08800673484802 -7.90442705154419
2.87265920639038 20.4709720611572
3.19661378860474 46.1028633117676
3.60620522499084 37.3213195800781
3.08863139152527 14.6167793273926
3.48292446136475 -15.5832052230835
2.71707010269165 26.8161239624023
2.61467790603638 24.7611465454102
2.67823219299316 -9.94879341125488
2.4247510433197 29.509880065918
2.83473777770996 15.5143432617188
3.11376094818115 7.34910345077515
2.98287916183472 2.77428770065308
2.81729626655579 13.2268466949463
2.72146677970886 19.5489826202393
2.98021459579468 35.5513763427734
3.29952716827393 -7.93808937072754
3.0291588306427 40.7396774291992
2.81646800041199 16.5364322662354
2.55031609535217 -1.44188964366913
3.03359866142273 -5.07891225814819
2.8347749710083 35.2519378662109
3.13635849952698 54.3364753723145
2.71082592010498 84.8346786499023
2.48085474967957 64.826057434082
2.78351950645447 50.1306343078613
2.98468613624573 77.8772964477539
2.58286190032959 69.1100769042969
3.12592768669128 95.0646743774414
3.46537470817566 -148.836166381836
3.76209402084351 -150.640731811523
4.20334625244141 -174.803268432617
4.00954961776733 -151.846084594727
3.8566792011261 -160.218078613281
3.30839490890503 -125.365325927734
3.53485679626465 -147.264495849609
3.29545617103577 -154.16081237793
3.64093589782715 -109.242805480957
3.19005370140076 -133.227935791016
3.99689197540283 -171.523086547852
3.38060927391052 -173.719573974609
3.51821517944336 -176.084869384766
3.63058733940125 -129.108032226562
4.37603092193604 -159.114639282227
4.41400527954102 171.96809387207
3.99400758743286 143.960159301758
3.74412178993225 127.345016479492
5.07900905609131 165.377655029297
4.52893924713135 175.311981201172
4.19891738891602 113.309707641602
3.62647366523743 96.7306213378906
4.06682014465332 97.9113388061523
3.66847538948059 82.6184921264648
4.28704595565796 85.7237014770508
4.45162487030029 140.212768554688
4.53508567810059 96.7741317749023
4.22793865203857 136.523712158203
3.60367655754089 55.5492095947266
3.99732828140259 112.350280761719
3.59927988052368 23.4042053222656
3.31433343887329 55.1375503540039
3.84327936172485 90.4067916870117
4.29040336608887 -120.716133117676
4.75473070144653 -144.291473388672
4.47915077209473 -167.118072509766
5.06043434143066 179.768600463867
4.71952819824219 -154.699752807617
4.45479774475098 144.489730834961
4.83745241165161 -114.993743896484
4.90957355499268 -94.6532516479492
5.20599412918091 -100.512344360352
5.01834487915039 -132.461959838867
3.65050506591797 -112.507934570312
3.64764475822449 -114.561218261719
4.44568252563477 -93.4275665283203
4.38612079620361 -109.527351379395
4.81707954406738 -153.82780456543
4.8295693397522 -166.830932617188
4.72991752624512 -166.432006835938
5.24729871749878 -139.462860107422
4.9984769821167 -149.655822753906
4.43247270584106 -130.603927612305
5.17756843566895 -90.5774002075195
5.02244091033936 -149.132354736328
4.9563250541687 -90.2546920776367
4.73540353775024 -106.466514587402
5.01633548736572 -81.5076141357422
4.36378335952759 -106.751037597656
3.43660187721252 -93.5583572387695
3.67275762557983 -77.0746154785156
3.55874300003052 -52.6276817321777
3.87554168701172 -104.341041564941
3.9909987449646 -124.521766662598
4.04031610488892 -76.7720947265625
4.39981985092163 -127.140518188477
3.71327924728394 -71.5404052734375
4.11572742462158 -115.100997924805
3.24498414993286 -131.46240234375
4.30024576187134 167.687133789062
4.67683982849121 -157.122817993164
3.6222620010376 -117.029800415039
4.0184154510498 -68.1886749267578
3.92408466339111 -146.220657348633
4.45169258117676 -139.160980224609
4.69788503646851 -108.884971618652
4.32888555526733 170.902679443359
3.17690420150757 122.128509521484
3.69169569015503 47.7349472045898
3.78119373321533 70.4047775268555
3.43887281417847 -16.5639305114746
4.2619047164917 106.588996887207
4.1315336227417 35.5275688171387
3.11022973060608 104.559059143066
3.96829652786255 81.0805282592773
3.70740747451782 45.9983329772949
3.55742692947388 116.132858276367
3.88305497169495 80.815315246582
3.4688823223114 21.1552543640137
3.82895755767822 -8.55065822601318
3.26249313354492 74.3954010009766
3.68774819374084 101.795394897461
4.00108623504639 124.928779602051
4.47240972518921 140.942565917969
5.16434335708618 -155.826385498047
3.92743539810181 -105.899124145508
3.76475286483765 -108.182975769043
3.64246559143066 -89.3368682861328
4.50232934951782 81.2995147705078
4.52935647964478 -46.7109451293945
3.47316765785217 21.7543754577637
3.29774332046509 8.44672012329102
3.10101580619812 -1.4316520690918
2.74144244194031 -11.4545879364014
3.04364252090454 22.6647262573242
3.50467324256897 -4.06527471542358
3.80580353736877 16.0232391357422
4.29608011245728 10.0328149795532
4.78678798675537 -76.6329345703125
4.29426622390747 -108.121444702148
4.76190280914307 -74.3714752197266
5.07261037826538 -93.5767440795898
5.03185129165649 -93.4627227783203
4.98270034790039 -89.8273468017578
4.59834909439087 -115.54118347168
4.43342876434326 -73.430305480957
5.0294451713562 -110.91780090332
5.04070854187012 -91.8273620605469
5.3510365486145 -93.2153091430664
4.55312204360962 -96.7656097412109
5.25527715682983 -150.014785766602
4.79561758041382 168.668411254883
4.94097661972046 -169.365173339844
4.63297843933105 -111.481826782227
4.81770181655884 -89.5853576660156
5.25406074523926 -102.462463378906
4.72318601608276 -93.6364288330078
4.05391931533813 -78.0696792602539
4.8263521194458 -82.2036056518555
4.96316242218018 -100.318664550781
5.13540267944336 -119.971031188965
4.25652933120728 -179.212387084961
4.62139129638672 -161.708297729492
5.25183248519897 163.155975341797
4.45665788650513 175.208297729492
3.94435238838196 135.198699951172
3.34988975524902 98.5039672851562
3.64267587661743 83.5474243164062
4.15678691864014 137.395202636719
4.88893985748291 -105.841255187988
3.74418473243713 179.748245239258
4.69820165634155 -142.569381713867
3.78737878799438 125.061325073242
3.85217928886414 141.004425048828
4.29303407669067 -91.7132949829102
4.91462802886963 168.683074951172
4.86278390884399 -163.749954223633
4.25944805145264 152.476348876953
5.28252840042114 -152.811233520508
4.44575786590576 -100.913162231445
4.66418743133545 -96.6867446899414
4.65984630584717 -123.960227966309
4.49231624603271 -60.160572052002
4.10109186172485 -88.9601974487305
4.87146902084351 -89.2910995483398
4.45396614074707 -91.57470703125
4.10709428787231 -43.3247566223145
4.50721836090088 -114.208374023438
4.46992969512939 -85.7361526489258
4.68447637557983 -71.4676055908203
5.0207781791687 -96.0060043334961
5.30155229568481 -108.905311584473
4.87146186828613 -157.15364074707
5.10166645050049 -83.6259765625
4.57945394515991 -111.532417297363
4.59003257751465 -97.5934066772461
4.23376846313477 -95.5115585327148
4.48293256759644 -75.9447555541992
4.87587451934814 -100.132469177246
4.30344581604004 -82.5346145629883
4.35631084442139 -59.4441261291504
3.72944760322571 110.848815917969
4.10754871368408 -117.533988952637
4.78477096557617 -174.754608154297
4.51163911819458 -78.7727966308594
4.54820537567139 -127.989227294922
4.28838014602661 -91.9324264526367
4.61358261108398 -138.315155029297
4.14081382751465 -126.245040893555
4.83562517166138 -104.967544555664
4.58241891860962 -76.6576843261719
4.49941968917847 -106.30485534668
4.34554958343506 -62.4006233215332
5.08365774154663 -91.9484786987305
3.87261056900024 -116.42359161377
3.66037774085999 -71.3928070068359
3.09444880485535 -149.713806152344
2.91236543655396 -117.17601776123
3.40781188011169 -91.6812362670898
4.22752857208252 -136.484039306641
5.19418096542358 -161.218353271484
3.59396910667419 -163.737869262695
3.47480821609497 -144.635437011719
3.49319362640381 -179.544525146484
3.71024250984192 -148.443145751953
3.63524627685547 -166.3017578125
3.4519727230072 -165.536727905273
3.84830713272095 -141.172149658203
3.29701709747314 -169.238525390625
2.86193585395813 -79.3245086669922
3.24964690208435 -154.528030395508
3.17982745170593 -104.790481567383
3.72349500656128 -120.63077545166
3.24205207824707 -118.143692016602
2.75940656661987 -160.961517333984
3.58559656143188 171.428497314453
3.81292939186096 158.877334594727
3.18358659744263 -124.122749328613
3.01109862327576 -92.3127746582031
3.29934573173523 -144.501739501953
4.3468542098999 -161.455123901367
3.5934464931488 -121.883850097656
3.64204430580139 -110.072975158691
3.34127283096313 -148.168685913086
3.24788117408752 -113.494758605957
3.42276668548584 -127.253135681152
3.66028714179993 -113.256370544434
3.68878054618835 -88.8092498779297
2.98490571975708 -98.0019607543945
3.29363632202148 -96.5603942871094
3.36430859565735 -88.8552856445312
3.33711647987366 -133.162231445312
3.581946849823 174.366271972656
4.01818227767944 -177.129913330078
3.6671929359436 -148.927764892578
3.83184361457825 -168.200485229492
3.63949155807495 -127.786460876465
3.11935877799988 -88.389274597168
3.34909105300903 -95.8206405639648
3.70785689353943 -83.138786315918
3.54154443740845 -99.3992080688477
3.31389951705933 -50.1804237365723
3.18492531776428 -73.9796829223633
3.53290748596191 -77.545036315918
3.55686402320862 -108.623886108398
3.36275815963745 -110.377632141113
3.51176619529724 -104.234283447266
3.45898294448853 -76.791130065918
4.098557472229 -147.564605712891
4.23580503463745 -179.451950073242
3.5826780796051 -75.3199310302734
4.75471305847168 -160.8349609375
4.30781698226929 -149.551498413086
4.35006809234619 -135.586029052734
5.33101511001587 152.279037475586
4.74291038513184 -128.697326660156
3.74352502822876 -80.612678527832
4.01018095016479 -149.881866455078
4.55730485916138 -105.901084899902
4.50273656845093 -56.8197860717773
4.71436595916748 -112.735397338867
4.46861886978149 167.207672119141
4.08055257797241 -73.9368743896484
4.51398468017578 -110.432723999023
3.83624625205994 -102.111366271973
4.14004230499268 -104.779739379883
4.17863512039185 -100.138725280762
3.73076605796814 -79.6826782226562
4.37203073501587 -93.931037902832
3.74572968482971 -77.8886032104492
4.05780553817749 -77.4389801025391
4.68695211410522 -137.668243408203
4.19014644622803 -122.173858642578
4.79825019836426 -141.03987121582
4.32699680328369 -97.9541397094727
4.06152248382568 -82.8933639526367
4.19135236740112 -125.83194732666
4.148033618927 -149.768859863281
4.6621150970459 -160.117645263672
4.99477386474609 -108.373680114746
5.38724899291992 -159.295837402344
4.93129014968872 -103.341278076172
4.59597253799438 -105.834083557129
4.09546136856079 -98.3535003662109
3.89395904541016 -126.283271789551
3.8104133605957 -118.801727294922
4.0109691619873 -82.6255340576172
4.36018562316895 -116.691802978516
4.82951259613037 -100.308982849121
3.65957617759705 141.323226928711
4.9475793838501 -110.856834411621
4.72189664840698 -98.9300842285156
4.77517414093018 -166.838104248047
4.62831449508667 -102.880424499512
5.19617462158203 -124.313270568848
4.38569164276123 -119.671363830566
4.43264532089233 -97.3032531738281
4.49118661880493 177.601455688477
4.10080575942993 -85.8119888305664
3.39733099937439 -98.6180572509766
4.53924083709717 -101.270904541016
4.95864343643188 -86.8410263061523
4.49602603912354 -68.5979537963867
4.06646633148193 -83.8586349487305
4.40654373168945 -56.7268409729004
4.27329635620117 -59.7111930847168
4.14498615264893 -58.4592208862305
3.8636839389801 -111.868812561035
4.47199535369873 -76.6856002807617
4.07214975357056 -85.0284423828125
3.99197268486023 -100.629539489746
4.4544792175293 -115.806007385254
4.61322450637817 -93.4470520019531
4.18721342086792 -94.6645736694336
3.64998483657837 -111.741485595703
4.1560320854187 -100.364646911621
3.39456081390381 -172.217681884766
3.7054135799408 174.076293945312
4.47837924957275 -140.446975708008
3.25966429710388 83.9094314575195
3.50292015075684 116.169013977051
3.8137378692627 -13.678994178772
4.156578540802 41.8172073364258
3.8422589302063 50.3403396606445
3.83281564712524 47.7131004333496
3.43056392669678 77.5547332763672
2.94140458106995 90.4771194458008
3.13490986824036 84.2421722412109
3.9747622013092 128.950088500977
3.9044234752655 -10.4920663833618
3.56135749816895 86.8781356811523
4.47426652908325 -119.901878356934
4.84085273742676 -98.0529327392578
5.28069448471069 -114.124717712402
4.56615877151489 -49.7450370788574
4.47915840148926 -67.042724609375
4.37575912475586 -93.2025604248047
4.01754426956177 -144.132751464844
3.92254185676575 -95.6983871459961
4.45801639556885 -122.385665893555
3.68288898468018 -85.6155319213867
4.85311031341553 -115.707717895508
4.80628490447998 -125.710739135742
3.92125678062439 -51.9144134521484
3.6429979801178 -116.906967163086
2.99023580551147 -141.475082397461
3.79159784317017 -175.861541748047
4.14586877822876 -108.830711364746
3.70998430252075 -107.451950073242
4.44905853271484 175.206329345703
3.83631134033203 131.805068969727
3.18188858032227 72.8220443725586
3.55461382865906 91.5969390869141
3.47624492645264 95.9111633300781
4.15578508377075 134.038940429688
3.48511719703674 119.714134216309
4.07862043380737 141.445922851562
3.45242166519165 104.495262145996
3.51958322525024 95.738395690918
3.82755565643311 133.25390625
4.4493613243103 148.421981811523
4.18050575256348 110.582336425781
3.683021068573 117.136360168457
4.08784961700439 -116.994583129883
3.97042441368103 -119.853439331055
3.66617822647095 -102.203102111816
4.14560174942017 -117.292037963867
3.86120867729187 -108.461334228516
3.97557997703552 -114.280715942383
3.72978115081787 -121.442390441895
3.88170027732849 -122.865707397461
3.40565347671509 -158.261978149414
4.48947286605835 -148.090362548828
3.88130474090576 -110.83438873291
3.92331624031067 176.128616333008
4.68931436538696 -126.183609008789
4.01124954223633 -94.213623046875
3.94612598419189 -147.870620727539
3.91635942459106 -156.814819335938
3.86338829994202 -90.2060012817383
3.73930835723877 -114.23698425293
4.23473691940308 -100.712425231934
3.87538313865662 -130.067611694336
4.38684988021851 -107.000915527344
4.31589508056641 -148.039733886719
4.15623712539673 -104.315399169922
4.51865768432617 -107.505073547363
4.21557092666626 -65.3784255981445
4.6027364730835 -113.571556091309
3.76605534553528 165.732238769531
4.57855033874512 -103.490547180176
4.14307308197021 -179.414413452148
3.76993083953857 -170.618377685547
3.90677952766418 -176.565948486328
4.22510814666748 -171.6904296875
3.36489653587341 132.809555053711
3.71474075317383 130.308029174805
3.52453923225403 141.930389404297
4.61647272109985 -173.452713012695
4.92784833908081 164.660354614258
3.81513714790344 118.809829711914
3.81946516036987 -127.298828125
3.6158983707428 -110.445610046387
4.57211542129517 -160.591903686523
4.31673240661621 -152.040176391602
4.41082382202148 172.924652099609
3.96328020095825 -104.547744750977
4.48087072372437 -152.717422485352
3.85760092735291 -101.71508026123
4.36142015457153 177.2353515625
4.0038595199585 -104.454849243164
4.47875165939331 -89.0736846923828
4.71813631057739 -94.3635330200195
4.28312158584595 -130.547134399414
4.87762260437012 -135.567962646484
4.88425731658936 -119.825843811035
5.04864311218262 -85.1541213989258
4.2090163230896 -100.588645935059
4.48074436187744 -73.3789291381836
5.06827545166016 -115.861068725586
4.81843900680542 -141.456207275391
4.42932748794556 -120.277572631836
3.9344482421875 -110.27808380127
3.50695753097534 -29.5074653625488
2.9874050617218 4.86195468902588
2.94223713874817 27.8441333770752
2.81643414497375 16.2326374053955
3.01250123977661 29.7693786621094
3.13313388824463 58.5301856994629
2.74883651733398 20.5313301086426
3.09751009941101 52.8078155517578
4.76959180831909 11.8825836181641
4.69582843780518 30.1003704071045
3.68789768218994 11.1693391799927
3.2046537399292 39.8625526428223
3.25626635551453 -17.1214923858643
3.85263228416443 33.0309448242188
2.794762134552 33.7912940979004
3.08835577964783 -11.992919921875
3.0853009223938 16.9539279937744
3.21969556808472 -13.1615056991577
4.09010887145996 -179.763168334961
3.40692234039307 -114.067558288574
3.59918522834778 -149.083938598633
3.50551056861877 -131.488800048828
4.03263282775879 -107.143981933594
3.87536358833313 -116.332801818848
3.97795414924622 -122.173805236816
4.03144311904907 -70.8431243896484
3.35697722434998 -101.03360748291
3.51254916191101 -172.433975219727
3.59761214256287 -155.04606628418
3.24734115600586 -106.660026550293
3.78136134147644 -114.700416564941
3.85175657272339 -97.4140701293945
4.04642391204834 -50.038818359375
3.77611684799194 -106.55899810791
3.45365381240845 -104.520538330078
3.61918520927429 -163.166458129883
4.16944217681885 -135.22575378418
3.12656402587891 -156.882507324219
3.5969066619873 -128.938415527344
4.13777589797974 -115.442573547363
3.48086857795715 -158.610168457031
3.43480181694031 -149.905136108398
3.560711145401 -125.435577392578
3.63121724128723 -171.559829711914
3.3088390827179 146.75276184082
4.56223344802856 -172.948257446289
4.02563667297363 -131.57551574707
3.3010106086731 174.107025146484
3.87179732322693 -104.4931640625
3.72662138938904 177.242904663086
3.90570116043091 -154.174453735352
3.66914463043213 -112.151679992676
3.98075127601624 -161.392288208008
4.33353710174561 -133.84602355957
3.82006764411926 -154.138336181641
3.5798077583313 -170.974380493164
3.71452164649963 -125.570419311523
3.96591997146606 -129.547729492188
3.75867319107056 -129.278610229492
3.59966158866882 -123.880889892578
3.35357189178467 -135.816207885742
3.23496961593628 -124.988540649414
3.05161070823669 166.132507324219
3.19572567939758 -123.332588195801
3.84117126464844 -138.236465454102
3.56078672409058 -145.844802856445
3.16767549514771 -157.390090942383
3.89337134361267 -153.714218139648
4.33790111541748 -175.147827148438
3.21358251571655 -119.717956542969
3.39662647247314 -145.029205322266
3.36304545402527 -149.305755615234
3.67224645614624 -134.119125366211
3.46517205238342 -148.891357421875
3.46305799484253 -127.402481079102
3.4509916305542 -141.697525024414
4.07699632644653 -121.360328674316
4.09363508224487 -141.336410522461
4.73399305343628 155.256195068359
4.78977108001709 -146.332550048828
4.3099102973938 -161.659591674805
3.46990180015564 -178.800277709961
3.64756441116333 -176.0703125
3.29788088798523 -135.572052001953
4.02616119384766 -164.365768432617
4.11072063446045 -160.937713623047
4.1105899810791 -131.771835327148
4.0506420135498 -96.2780075073242
5.03432607650757 -108.381187438965
4.37664222717285 -140.73078918457
3.90435862541199 -155.573883056641
5.06526470184326 -100.607795715332
3.77136492729187 -133.000610351562
4.55486392974854 -157.640914916992
3.58176422119141 -156.352386474609
4.30324363708496 -106.918647766113
5.31678676605225 -117.00732421875
4.43486261367798 -122.521751403809
5.16932344436646 -114.912124633789
5.07610416412354 -169.137054443359
3.96560382843018 -154.700469970703
4.63404083251953 -139.691146850586
4.37381315231323 -79.6374816894531
3.9762749671936 -89.1358413696289
4.60600709915161 -139.976425170898
4.75042724609375 -86.4426727294922
4.48813676834106 -177.01220703125
4.95848608016968 -110.174575805664
4.88433408737183 -109.55485534668
4.65187835693359 -100.515693664551
5.03132009506226 -96.3183212280273
5.0410327911377 -94.8780899047852
4.85083913803101 -107.975189208984
4.62713623046875 -81.5889129638672
4.97305107116699 -117.636360168457
4.6216139793396 -129.704406738281
4.97299432754517 -94.7020797729492
4.65718936920166 -110.925369262695
4.56326389312744 -156.399276733398
4.66230726242065 -95.6708602905273
4.29731512069702 -58.5680923461914
4.73116207122803 -101.47925567627
5.05268287658691 -97.4664154052734
5.40543746948242 -144.574844360352
5.2179069519043 -123.385276794434
5.40877914428711 -140.171096801758
4.99490690231323 -111.645355224609
4.86092281341553 -105.249542236328
4.69165897369385 -102.838523864746
4.80079078674316 176.031707763672
5.04042387008667 -174.622253417969
5.26120185852051 -151.373107910156
4.26496601104736 -141.454010009766
4.3743724822998 -94.7162704467773
4.55472230911255 -93.619499206543
4.51655626296997 -102.260375976562
4.15923309326172 -99.0636825561523
4.85168218612671 -85.1067428588867
4.78425550460815 -131.919799804688
4.95529842376709 -123.757194519043
4.63873386383057 -97.1567840576172
4.40298700332642 -56.5000076293945
5.01127004623413 -130.964263916016
4.02099227905273 159.916564941406
4.16032457351685 -130.794372558594
5.04350185394287 165.645553588867
5.20936679840088 -121.596435546875
4.71937227249146 -88.6833724975586
5.26570177078247 -176.111755371094
4.88164138793945 -133.18798828125
5.00171375274658 -168.394714355469
4.2818431854248 156.698303222656
4.98558616638184 -111.318649291992
4.95400047302246 -102.933494567871
4.64445066452026 -80.8624877929688
4.3960428237915 145.073425292969
4.93114519119263 -100.479972839355
4.29032611846924 -104.601005554199
4.80262804031372 -90.3084182739258
4.41753816604614 -72.1733322143555
5.07036972045898 -75.2495651245117
5.10993003845215 -107.432807922363
4.47858715057373 -151.471389770508
4.5420184135437 -106.175094604492
4.7602105140686 -160.532287597656
4.6696629524231 -93.5884094238281
4.82973957061768 -98.9586791992188
5.3768367767334 -105.800109863281
5.0787501335144 -101.061668395996
4.84359788894653 -92.0481719970703
3.98630118370056 -83.5400695800781
4.15254688262939 -87.2406158447266
5.40839958190918 -128.248825073242
4.7993631362915 -85.0271835327148
4.44526767730713 -81.01416015625
5.22810077667236 -98.9678573608398
5.19523763656616 -95.2707901000977
4.93444156646729 -92.5007629394531
4.97385120391846 -80.7614517211914
4.54432392120361 -68.9286422729492
5.25226926803589 -134.353759765625
5.23880958557129 -111.414932250977
4.45704936981201 -87.6253356933594
4.79159927368164 -94.1347351074219
4.79582452774048 -83.0879898071289
5.29294586181641 -136.124237060547
4.97393417358398 -123.922500610352
4.67288875579834 -123.320335388184
5.1345272064209 -103.468360900879
5.13431692123413 -81.6054153442383
4.65490293502808 -99.8061981201172
4.57125520706177 -94.4036178588867
5.05159759521484 -84.900520324707
5.04284811019897 -85.5298538208008
5.21967697143555 -161.86442565918
4.9872841835022 -121.654563903809
5.07454872131348 -102.945434570312
4.44597482681274 -89.8955307006836
4.81946802139282 -97.2870712280273
4.82526206970215 -108.209907531738
4.31300401687622 -75.3919448852539
4.99300193786621 -108.564186096191
5.07503032684326 -124.02131652832
5.07217073440552 -124.39868927002
4.61976003646851 -132.567108154297
4.45127296447754 -104.623458862305
4.31967926025391 -84.4640502929688
4.35700130462646 -122.628959655762
4.91226959228516 -173.448150634766
4.8490514755249 -165.618759155273
5.13320732116699 -146.43994140625
5.03142642974854 -108.527557373047
4.60507917404175 -117.274017333984
4.56836557388306 -104.088623046875
4.69307613372803 -86.064453125
4.64070081710815 -101.013816833496
4.46767902374268 -78.4494857788086
5.07983446121216 -81.6604690551758
4.70451641082764 -73.2519073486328
4.97079610824585 -95.5665512084961
4.71857738494873 -107.155616760254
4.92838001251221 -109.604270935059
4.52588653564453 -85.7292633056641
4.60898876190186 -68.7553482055664
4.87971448898315 -95.1556167602539
4.69924736022949 -84.0638656616211
4.73504066467285 -73.2717437744141
5.00673151016235 -111.88729095459
4.36403656005859 -77.7090911865234
4.86196660995483 -84.5188217163086
5.11643314361572 -105.385330200195
4.98186922073364 -94.425651550293
4.73068761825562 -128.670501708984
4.63127326965332 -124.420585632324
5.2617769241333 -122.184967041016
4.48928165435791 -122.356376647949
4.18460750579834 -88.2252578735352
5.00973987579346 -86.1794052124023
4.18131923675537 -106.508232116699
5.34593868255615 -102.079330444336
4.74043941497803 -98.7825088500977
4.43920993804932 -122.747512817383
4.09915637969971 -112.232849121094
4.42532587051392 -115.659729003906
4.11370229721069 -123.683349609375
4.77716445922852 -148.869186401367
4.69701290130615 -134.741302490234
4.99920892715454 -108.569953918457
4.75921535491943 -99.6182327270508
4.80007791519165 -93.2023773193359
5.36881065368652 -119.326011657715
4.87763404846191 -81.903190612793
5.01372957229614 -103.456077575684
4.69423580169678 -108.372985839844
4.9124493598938 -102.319717407227
4.983717918396 -102.883163452148
4.72172498703003 -74.2139053344727
4.91206645965576 -116.994911193848
4.62697315216064 -97.4713821411133
4.62683010101318 -117.379928588867
4.85906791687012 -86.9191970825195
5.03326606750488 -85.6148986816406
4.69647884368896 -115.887016296387
4.7362813949585 -73.6387557983398
5.16792297363281 -68.5609741210938
4.84198379516602 -79.2179870605469
4.61017942428589 -55.3738212585449
4.9552001953125 -94.9485397338867
4.74392557144165 -78.1577682495117
4.55431365966797 -51.9644393920898
4.67180395126343 -76.570182800293
4.63443040847778 -63.7235565185547
4.53809070587158 -73.5464553833008
4.65479612350464 -86.7863845825195
4.93107318878174 -79.6497192382812
4.5003776550293 -103.833320617676
4.50023031234741 -78.702766418457
4.5239634513855 -92.0855560302734
4.7282772064209 -110.616836547852
4.67824172973633 -106.892616271973
4.61639022827148 -96.543327331543
4.50180721282959 -63.7402229309082
4.33029890060425 -57.4128074645996
4.90657663345337 -63.1011199951172
4.61115598678589 -78.9427642822266
4.65759325027466 -86.6513442993164
4.66281652450562 -90.5695724487305
4.74069118499756 -107.682441711426
4.971848487854 -81.2148132324219
4.85611152648926 -79.3069076538086
4.96092748641968 -75.4345703125
4.57223749160767 -39.7349243164062
4.44044780731201 -68.8578262329102
4.67634105682373 -78.7672271728516
5.0099892616272 -80.5224151611328
4.75259304046631 -76.3955154418945
4.7356333732605 -89.2277069091797
4.77923440933228 -81.0181579589844
5.20501565933228 -117.226127624512
4.97466421127319 -101.350509643555
5.35312080383301 -96.6433181762695
4.74777555465698 -127.036155700684
5.08708715438843 -111.046424865723
5.0768837928772 -101.51000213623
4.70727920532227 -74.2541885375977
4.82440280914307 -137.95832824707
4.91369199752808 -132.33268737793
4.74836683273315 -97.2637100219727
4.13302373886108 -84.8886413574219
4.60467863082886 -67.4101333618164
4.49194049835205 -52.2784576416016
3.87786889076233 -66.1461029052734
3.98803615570068 -83.3765258789062
4.06105756759644 -67.6986236572266
3.92112278938293 62.8051834106445
4.07646036148071 19.6093864440918
3.65108871459961 57.4537696838379
4.06260442733765 -47.6950492858887
4.30333137512207 -73.4181289672852
5.2429633140564 -124.181976318359
4.23623132705688 139.770095825195
4.21505403518677 102.18675994873
4.69811296463013 130.55094909668
4.48443841934204 140.042739868164
4.45723247528076 112.038970947266
4.45954895019531 20.6420040130615
3.93647432327271 83.6560592651367
4.12288808822632 118.932800292969
3.96202063560486 21.6849231719971
3.53912162780762 72.4870986938477
3.12118411064148 73.6030120849609
3.26538157463074 80.0431671142578
3.20794034004211 55.1458778381348
2.92424464225769 35.6209945678711
3.14779710769653 77.6167907714844
3.17943739891052 70.1031188964844
3.43472099304199 88.1847229003906
3.18587684631348 75.9219970703125
3.25651621818542 88.2540817260742
3.79582238197327 116.799827575684
3.16134285926819 121.279670715332
2.99492573738098 107.517684936523
3.04285740852356 72.7209777832031
3.98333621025085 49.3737258911133
3.72323417663574 91.1606826782227
3.29223442077637 85.2845916748047
3.95571994781494 75.6809234619141
4.39128398895264 91.6194686889648
3.37407636642456 79.9557189941406
3.95158100128174 86.166862487793
3.55933666229248 59.5182952880859
3.95219206809998 79.332878112793
3.88606834411621 85.1011505126953
3.79804682731628 93.6898880004883
3.10456728935242 77.2560882568359
3.08486485481262 71.3237762451172
3.24955534934998 72.2773284912109
3.39990615844727 78.2929840087891
3.81161618232727 73.7052764892578
3.97638988494873 -10.7656450271606
3.66298890113831 15.6875038146973
3.52706408500671 77.7872924804688
3.8541624546051 81.8659896850586
2.95977115631104 79.8810958862305
3.67821884155273 54.2440338134766
2.99906325340271 72.7614135742188
2.67530560493469 63.3491744995117
2.74824047088623 52.5313262939453
2.72393751144409 53.2108116149902
2.65133571624756 52.3214340209961
2.86779022216797 49.7082252502441
2.57345128059387 50.6933898925781
2.51338791847229 52.9465675354004
3.63472628593445 94.4153213500977
3.43671464920044 140.466979980469
3.60355639457703 -153.28173828125
3.71730089187622 -171.061416625977
4.12142038345337 166.561386108398
3.46518421173096 -170.338180541992
4.33423709869385 -141.385040283203
3.99591422080994 -115.483169555664
3.8106701374054 -118.583915710449
3.59523463249207 -77.2406997680664
4.16128349304199 -89.102409362793
5.07670164108276 -160.202102661133
4.74785804748535 -133.879928588867
5.25793743133545 170.103561401367
4.80939912796021 159.145812988281
4.93593597412109 -164.356735229492
4.35511445999146 159.804595947266
4.22620058059692 148.801940917969
4.65510416030884 -153.582473754883
4.28117895126343 175.122116088867
3.86587405204773 170.310165405273
4.01927947998047 146.971237182617
4.93105411529541 -135.722839355469
3.87282538414001 158.825347900391
4.1462869644165 174.208404541016
4.00858926773071 151.977584838867
4.39353847503662 169.970321655273
4.20320892333984 -176.705307006836
4.86725568771362 176.791595458984
4.72957277297974 174.358093261719
4.49501752853394 -156.863067626953
4.65536546707153 -146.614440917969
5.51661014556885 178.870468139648
4.91755199432373 175.329986572266
4.79022455215454 151.466735839844
4.79772853851318 145.624328613281
4.78360557556152 -155.363098144531
5.06925964355469 166.303863525391
5.11435985565186 141.966842651367
5.06471061706543 -161.893630981445
4.8143424987793 123.86336517334
4.91971158981323 141.554138183594
5.24642324447632 -176.955062866211
5.44895648956299 153.212066650391
5.12374067306519 177.428466796875
5.19521617889404 -177.087982177734
5.04124593734741 172.409805297852
4.73847532272339 168.297622680664
4.94500780105591 168.170959472656
5.03108406066895 147.828399658203
5.60740804672241 175.926635742188
5.44416999816895 -173.332015991211
5.20987129211426 -178.013366699219
4.78029870986938 -128.018707275391
5.17820644378662 170.876876831055
5.27702760696411 -128.274230957031
5.02399873733521 156.976654052734
4.93801593780518 -146.820159912109
5.16265344619751 -162.943649291992
4.33802318572998 158.795013427734
5.30092668533325 -172.337173461914
5.54310750961304 -136.869262695312
5.24540948867798 -175.180938720703
4.38524055480957 141.105682373047
4.86902761459351 -173.780685424805
5.23270463943481 -105.938591003418
5.1233081817627 -136.424667358398
4.52341032028198 -87.636848449707
3.8085310459137 -98.491455078125
3.38994693756104 -112.126724243164
3.3934543132782 -75.0534744262695
3.09199523925781 -127.556953430176
3.27524375915527 -99.3506851196289
3.78373765945435 -76.3086929321289
3.5705897808075 -97.3942718505859
3.78949451446533 -114.011123657227
3.7455952167511 -74.2189025878906
4.06845045089722 -106.316429138184
4.27894830703735 -70.7464752197266
4.14221954345703 -86.68505859375
3.82021570205688 -106.686569213867
4.00310039520264 -100.757774353027
3.84178495407104 -126.12451171875
3.95441484451294 -130.284912109375
4.06644058227539 -86.3463897705078
3.84408903121948 -88.6359634399414
3.50374126434326 129.425521850586
4.0343918800354 140.19580078125
4.92688274383545 -152.655609130859
3.63626050949097 -97.2898788452148
4.49110460281372 -132.094116210938
3.82391810417175 -79.51220703125
4.64522790908813 -148.889190673828
3.71911025047302 -147.527191162109
4.2916407585144 -135.601852416992
4.60765886306763 -139.279067993164
4.08949565887451 -117.140190124512
4.74768400192261 -148.547882080078
4.16904354095459 -92.7247161865234
4.4228663444519 -105.262550354004
4.49157524108887 -75.6189117431641
4.43996047973633 -115.476631164551
4.28448534011841 -103.433799743652
4.39758205413818 -125.985679626465
4.63244199752808 -82.7689666748047
4.2203049659729 -92.1926803588867
4.63003015518188 -97.9195785522461
4.6001091003418 -102.433692932129
4.40760183334351 -123.686424255371
4.82875204086304 -132.024185180664
4.87702512741089 -173.961196899414
4.41340732574463 162.736038208008
4.14262056350708 -177.382110595703
4.51719999313354 -172.787734985352
4.2958550453186 -178.10417175293
4.45316934585571 -160.011917114258
4.37581777572632 -175.465759277344
4.70731258392334 -130.156188964844
4.87200593948364 178.146545410156
5.04221820831299 -137.915939331055
4.89447069168091 -140.789459228516
5.27615022659302 175.157577514648
4.57241249084473 174.792495727539
4.79831886291504 172.320266723633
4.9950647354126 -161.001739501953
4.53139019012451 178.032623291016
5.08372354507446 177.179229736328
4.88848066329956 -174.743209838867
5.33503770828247 166.672744750977
3.91762089729309 42.8839149475098
4.07392692565918 101.680961608887
4.27458953857422 111.318725585938
4.5269513130188 97.8927841186523
3.92409372329712 126.224136352539
4.15692377090454 146.539337158203
5.51538705825806 162.707183837891
5.25598478317261 174.761123657227
4.6937141418457 -153.572326660156
5.29688692092896 -115.425483703613
4.94835710525513 -95.5416259765625
5.06886148452759 -113.453636169434
5.16688203811646 156.958297729492
5.03261756896973 -174.03337097168
3.67753934860229 -126.022918701172
3.81711959838867 -109.764045715332
4.47109651565552 -174.212844848633
4.19072008132935 141.730377197266
3.65267086029053 137.186492919922
3.75071287155151 163.160202026367
3.71473073959351 -142.987091064453
4.58332300186157 164.68717956543
4.62448215484619 -161.592651367188
4.25520801544189 170.22412109375
4.42007160186768 159.495559692383
4.14038801193237 139.137390136719
4.35610723495483 137.617431640625
4.10583066940308 135.482498168945
3.44615936279297 108.066200256348
4.29124641418457 126.260871887207
3.68277883529663 -77.1510620117188
4.83760786056519 -92.7064514160156
4.80945491790771 -94.9041290283203
3.93351769447327 -56.3738403320312
4.13562631607056 -61.9981956481934
3.4053475856781 33.7961463928223
2.95492696762085 -13.2015085220337
3.28178930282593 20.8999500274658
3.47672867774963 -78.7063674926758
3.3339536190033 -29.5275573730469
3.46843504905701 -26.7556991577148
3.31143474578857 -18.8302555084229
3.23531556129456 -18.9246063232422
3.26310229301453 -10.1139440536499
3.40959191322327 -18.6528778076172
3.31829595565796 -53.048698425293
3.88804221153259 34.8787574768066
3.89741110801697 -97.8632507324219
4.35662984848022 -150.999710083008
3.87905526161194 -131.586303710938
4.55990409851074 -61.6850357055664
4.99276542663574 -121.01099395752
4.5527548789978 -97.7721481323242
4.85545444488525 -101.960311889648
4.90038204193115 -126.883865356445
4.85983085632324 -102.395126342773
4.52778625488281 -78.508171081543
4.62432909011841 -106.723358154297
4.61117887496948 -155.815963745117
4.6090407371521 -125.264472961426
4.00917911529541 -107.788612365723
4.61010456085205 -125.59659576416
4.69631242752075 -97.2396087646484
4.93332433700562 -98.1731948852539
4.54356479644775 -107.535865783691
4.05773067474365 -104.97631072998
4.2889552116394 -83.1368942260742
4.71240472793579 -132.562835693359
4.2913761138916 -109.527740478516
4.11866092681885 -60.0140991210938
4.46295356750488 -89.4778823852539
4.9933648109436 -106.107925415039
4.51574563980103 -103.706100463867
4.2781982421875 -88.5607681274414
3.76211881637573 -96.3166046142578
3.51055860519409 -148.178192138672
3.26532912254333 -151.294174194336
4.22163105010986 -171.225967407227
3.90787124633789 -140.059860229492
4.38596343994141 -138.730560302734
4.46118211746216 -106.429122924805
4.52900314331055 -114.043601989746
4.65225982666016 -130.201934814453
4.52224969863892 -120.11222076416
4.82631826400757 -153.905334472656
4.78918218612671 -152.530258178711
4.9850869178772 -150.32373046875
3.9943585395813 -125.915428161621
4.82338762283325 -153.032333374023
3.908207654953 -76.1978302001953
4.25049924850464 -127.664505004883
3.40031170845032 -29.039587020874
4.25181770324707 -147.109085083008
4.42167282104492 -149.615509033203
3.69218039512634 -106.102363586426
4.62827730178833 -168.592086791992
5.2399206161499 -113.747032165527
4.63710165023804 -100.314170837402
4.68117761611938 -109.701530456543
5.00900506973267 -102.763984680176
5.41616201400757 -100.736595153809
5.00430202484131 -113.276435852051
4.70565414428711 -121.496131896973
4.18262338638306 -41.4833564758301
5.04263019561768 -176.404937744141
4.03920030593872 -133.6201171875
3.54221487045288 -108.228561401367
4.06555223464966 -123.178230285645
3.9948103427887 -141.69367980957
4.26482105255127 -124.625679016113
4.03561925888062 -157.252578735352
4.0125093460083 -120.102416992188
3.14696526527405 -97.3175354003906
3.46737337112427 -175.466430664062
4.41797971725464 -171.527938842773
3.15562772750854 -154.282745361328
3.3062891960144 76.137092590332
3.15550994873047 100.189384460449
4.95063972473145 -98.5142517089844
5.13924264907837 -141.896881103516
5.20156383514404 -102.263465881348
4.47742128372192 -88.4766845703125
4.88700819015503 -79.8983535766602
5.03075218200684 -93.9961700439453
4.92024850845337 -123.121429443359
5.53094863891602 -130.111083984375
4.63947486877441 -147.676971435547
4.82241725921631 -140.607162475586
4.72131538391113 -122.719741821289
4.74899482727051 -100.74934387207
5.25421571731567 -120.262008666992
5.20066022872925 -112.739723205566
4.85870456695557 -114.013732910156
4.75415468215942 -101.710609436035
4.05069351196289 -108.61254119873
4.40814256668091 -100.04541015625
4.05855131149292 -136.675796508789
3.80577421188354 -152.54817199707
3.74789786338806 -81.8058624267578
3.38830924034119 -108.396141052246
3.31807327270508 -128.605682373047
3.2696053981781 -147.732391357422
3.36684370040894 -104.992294311523
3.4669623374939 -153.438369750977
3.46386671066284 -167.720001220703
3.61608624458313 -150.455368041992
3.97286748886108 174.912246704102
3.43353915214539 -159.825241088867
3.56257557868958 -166.37809753418
5.17238616943359 113.8720703125
4.20013761520386 -172.901565551758
2.65273642539978 -113.62947845459
3.00764679908752 -132.856948852539
2.95142483711243 -82.7646789550781
3.17103052139282 -103.190101623535
3.51355791091919 -110.293479919434
3.05211281776428 -115.554138183594
2.8284273147583 122.644287109375
3.2517306804657 -136.832977294922
3.46339082717896 -165.106216430664
3.68507361412048 -166.073745727539
3.5861976146698 -118.493812561035
3.98228907585144 -108.773277282715
4.26665353775024 -148.751129150391
3.71832203865051 -118.024276733398
3.96221470832825 -88.9657135009766
3.63315892219543 -98.0315322875977
3.53312253952026 -115.181632995605
3.77534151077271 -130.598449707031
4.05505275726318 -88.7477645874023
4.1034369468689 -154.593811035156
4.16592597961426 159.214492797852
4.91774797439575 171.489074707031
4.79797840118408 -136.222015380859
4.70772838592529 163.987716674805
4.05802822113037 -111.660095214844
4.23232364654541 -121.773696899414
4.65159177780151 -97.1847915649414
4.09377908706665 -113.959846496582
3.49207615852356 -98.7033157348633
3.93386101722717 -115.126426696777
3.7475700378418 -124.605804443359
3.85558986663818 -109.51708984375
3.54900431632996 -99.2670974731445
4.45417308807373 -148.779708862305
3.451003074646 -144.860168457031
4.80514860153198 -125.892440795898
4.52413940429688 -91.9358901977539
5.00728130340576 -112.494735717773
5.11666631698608 -101.343505859375
4.66660404205322 -73.7705841064453
4.94582796096802 -118.562019348145
4.16631650924683 -88.7767639160156
3.95804953575134 -112.799835205078
4.00832176208496 -98.4510116577148
4.90817785263062 -89.0996398925781
3.93126678466797 -144.226058959961
4.92598104476929 126.831901550293
4.43269395828247 106.883750915527
4.17637920379639 122.890419006348
3.85192537307739 117.56307220459
4.53929281234741 113.473251342773
4.2901725769043 98.2177200317383
4.50884103775024 90.3076858520508
4.28528785705566 -126.141357421875
3.20689630508423 -153.166229248047
3.18412232398987 -148.123321533203
3.56792688369751 -122.522445678711
3.83034181594849 -62.7318534851074
3.88128662109375 -88.0065002441406
4.03643608093262 -125.737831115723
3.77513742446899 -96.0603637695312
3.06545162200928 -80.1782913208008
3.79717564582825 -37.3059539794922
4.83770656585693 -84.8589706420898
5.28974914550781 -136.64143371582
4.12227725982666 -106.395385742188
4.34793901443481 -107.506828308105
4.90135860443115 -90.7631378173828
4.28171539306641 -76.7086944580078
4.55447578430176 -85.406623840332
4.92931222915649 -104.179534912109
4.86146354675293 -86.0099411010742
4.31217050552368 -85.6478958129883
4.40159225463867 -91.472785949707
4.55905389785767 -109.502128601074
4.99684047698975 -93.6314010620117
4.69609403610229 -87.4308776855469
3.31395173072815 -112.382217407227
3.75915884971619 -157.160690307617
3.56542539596558 177.01496887207
3.12659907341003 -165.567565917969
2.82281875610352 -137.401382446289
2.99693131446838 -94.5514602661133
3.27493095397949 131.84049987793
3.15490055084229 -157.380996704102
3.82703280448914 179.106689453125
5.06541061401367 -140.883941650391
4.11109828948975 117.330123901367
4.47642135620117 123.169815063477
4.8832745552063 -171.034820556641
4.65001916885376 130.707565307617
4.43119525909424 -128.927291870117
3.34867882728577 -166.518264770508
3.54165363311768 176.151641845703
4.79279518127441 -140.906372070312
4.25675201416016 -119.496086120605
4.99154138565063 -104.133270263672
4.90244579315186 -114.487815856934
5.16357231140137 179.813262939453
5.22815608978271 -135.266387939453
5.28848075866699 -151.243698120117
4.03298234939575 -105.897399902344
3.89645338058472 -74.8797225952148
4.77826452255249 -149.926330566406
4.77486562728882 -100.349319458008
3.74643802642822 -71.1071929931641
3.23769235610962 -153.157562255859
3.18524813652039 -156.900955200195
3.06422328948975 -145.651473999023
2.85146594047546 -167.364013671875
3.28937792778015 151.710632324219
3.03048896789551 -116.466156005859
3.67958760261536 168.625030517578
3.24292683601379 175.138031005859
2.74876189231873 175.032379150391
2.75059914588928 -165.197799682617
3.50348281860352 -105.95645904541
3.72852110862732 -76.9295501708984
4.54058742523193 -103.321731567383
4.48222255706787 -142.026382446289
4.76471948623657 -149.394989013672
5.10971307754517 -173.94775390625
4.13958787918091 -97.1567459106445
4.60238218307495 -78.5982666015625
3.87140011787415 -100.380355834961
4.73801231384277 -126.69864654541
3.76714992523193 -109.127258300781
3.68322348594666 -61.8749313354492
4.00534915924072 -93.0176010131836
4.08351516723633 -103.204574584961
3.9635374546051 -85.8280792236328
3.5639865398407 -110.358757019043
3.81752824783325 -60.2961196899414
3.86658716201782 -107.572135925293
3.942462682724 -110.826782226562
4.28051853179932 -121.744445800781
3.8163628578186 -105.558311462402
3.70999765396118 -99.6461791992188
3.87345957756042 -81.6414947509766
3.41763281822205 -119.99095916748
3.60949182510376 -109.303504943848
3.98939490318298 -79.4769744873047
3.37172508239746 -73.6767578125
3.87532877922058 -105.210563659668
3.97720956802368 -116.719886779785
4.44072580337524 -112.975425720215
3.63739848136902 -98.6440277099609
3.74194145202637 -145.354019165039
4.6276068687439 -173.658889770508
4.01588821411133 -163.327758789062
3.86768865585327 -68.4310073852539
4.5889630317688 -122.226112365723
4.18113040924072 -114.133987426758
3.97554349899292 -127.628395080566
3.68522047996521 -89.2918395996094
4.15264415740967 -108.287475585938
4.66690444946289 -173.590377807617
5.45646047592163 173.623519897461
3.99073886871338 -132.588836669922
3.81800985336304 -74.0234909057617
4.51858997344971 -80.7840118408203
3.84019303321838 -55.8170509338379
4.91542911529541 -97.5383911132812
3.995934009552 -134.402694702148
3.65943765640259 -93.9964447021484
3.53012871742249 -118.879348754883
4.01614379882812 -39.9505615234375
3.38992643356323 -48.3503379821777
3.17143583297729 -93.3934631347656
3.31922340393066 -28.4916172027588
3.17669606208801 15.2535495758057
3.15801382064819 -37.7488212585449
3.53056907653809 32.0427284240723
3.24579930305481 -23.9414329528809
3.39874529838562 21.0005683898926
4.15942811965942 16.5475673675537
3.66933035850525 19.7006359100342
3.74036431312561 34.1251525878906
3.27269458770752 -8.08503532409668
3.26155638694763 -30.0451526641846
3.12496447563171 9.85269260406494
3.74521255493164 15.3916282653809
4.68341588973999 21.4437160491943
3.91691040992737 34.7749519348145
3.47132301330566 -98.5405197143555
4.30154371261597 -89.2132034301758
3.54089021682739 -66.3376617431641
4.06823968887329 -117.775314331055
4.85147571563721 -122.741981506348
4.98588943481445 -101.591018676758
4.68221664428711 -42.8551368713379
4.78857612609863 -170.404754638672
4.92537403106689 -118.103233337402
5.03070068359375 -98.2519073486328
5.11550903320312 -103.08528137207
5.21824741363525 -115.181083679199
4.38701438903809 -98.1762237548828
4.80798530578613 -83.6523590087891
4.38372325897217 -69.7835464477539
5.03166770935059 -127.604057312012
5.1874566078186 -96.3283615112305
5.31827211380005 -122.643684387207
4.90022373199463 -154.961181640625
4.82025098800659 -107.307006835938
5.22793531417847 -167.847579956055
4.51218318939209 -86.1908798217773
4.78279399871826 -100.107574462891
4.11751890182495 -81.626708984375
4.69723510742188 -125.974319458008
5.22836923599243 -132.624710083008
5.18852472305298 -90.6944961547852
4.40036582946777 -176.19091796875
4.22206878662109 -167.561233520508
4.29382419586182 -178.799346923828
4.11343240737915 177.043121337891
3.70790791511536 -168.673919677734
4.20256567001343 -36.9782752990723
3.95733714103699 -50.1584129333496
4.5083794593811 -83.5749664306641
3.73758125305176 -117.23656463623
3.32956051826477 -82.7124176025391
3.70801377296448 -80.2292175292969
3.77541446685791 -121.743614196777
3.47552824020386 -87.8408432006836
3.38200974464417 -56.5447998046875
3.41150832176208 -114.381767272949
3.30832362174988 -169.463928222656
3.4905800819397 -138.695068359375
3.14533233642578 -124.534606933594
3.14786219596863 -108.667694091797
3.10137605667114 -121.491638183594
3.1161961555481 -107.814743041992
3.62430286407471 -175.661010742188
3.40926933288574 -153.833755493164
4.56071472167969 -154.858963012695
3.43885588645935 -135.532653808594
4.73385000228882 -141.57307434082
4.41684484481812 -134.232482910156
4.20022201538086 -167.191345214844
4.57653188705444 -157.736663818359
3.97954845428467 -143.663925170898
4.67920446395874 -163.641998291016
4.27785873413086 -148.915435791016
4.58944749832153 -140.214813232422
4.40948534011841 -147.783187866211
4.38336992263794 -164.641021728516
3.72156047821045 -158.039077758789
3.4606626033783 -148.132080078125
3.31344199180603 -124.676429748535
4.06624889373779 -95.5661010742188
4.08886909484863 -83.9497222900391
4.17743968963623 -139.506881713867
3.38466262817383 -106.63037109375
3.55726003646851 -117.942260742188
2.96066951751709 -76.3089752197266
3.56071209907532 -46.1109352111816
3.57877254486084 -98.2369155883789
3.79952120780945 -98.9658508300781
3.30244708061218 -62.0894660949707
3.28656959533691 -136.282135009766
3.9519784450531 -86.4902954101562
3.6799213886261 -127.27254486084
3.55755066871643 -108.762245178223
4.35098123550415 -118.13631439209
3.96907043457031 -122.514785766602
4.09315061569214 -95.4816741943359
4.40830516815186 -92.1010131835938
4.61363506317139 -93.8645248413086
5.35898685455322 -144.65576171875
4.25515699386597 -122.499649047852
3.96000647544861 -97.933349609375
4.11755657196045 -41.80615234375
4.49012136459351 -142.388061523438
3.73604655265808 -70.203369140625
4.11888647079468 -76.6761322021484
4.12536430358887 -124.957725524902
3.79098010063171 -88.9886703491211
4.4999532699585 -149.821166992188
4.89414596557617 -68.3433990478516
4.88448572158813 -143.667007446289
4.53997278213501 -96.2043533325195
5.45625782012939 -105.469177246094
4.43315649032593 -66.8798370361328
5.41336297988892 -127.533226013184
5.19313526153564 -158.699203491211
4.23656892776489 -132.467788696289
4.87400436401367 -106.644355773926
4.5297269821167 -109.087989807129
4.6023907661438 -111.781936645508
4.11571311950684 -127.339424133301
4.55625104904175 152.057373046875
3.76906657218933 129.245651245117
3.46720433235168 153.316329956055
3.65539765357971 -127.931137084961
4.33173799514771 -142.473388671875
4.23668527603149 -85.7565841674805
4.01547384262085 -87.5787658691406
4.74669551849365 -81.1359329223633
3.91453409194946 -87.5583953857422
4.9538254737854 -109.367301940918
5.22204446792603 -110.669692993164
4.87900066375732 -72.3239517211914
4.26997470855713 -172.608413696289
4.80466413497925 175.518936157227
5.37421274185181 -169.540802001953
5.21720695495605 -156.939926147461
4.49636554718018 -112.132446289062
4.35800266265869 -91.784309387207
4.57125663757324 -117.525932312012
4.34816598892212 -68.0584411621094
3.3995509147644 -108.365097045898
4.21007680892944 -116.226470947266
3.80846881866455 -120.281623840332
4.25804710388184 -82.4570999145508
4.64412450790405 -106.198219299316
3.74445128440857 -123.364433288574
3.81770586967468 -136.762283325195
3.96085143089294 -101.189079284668
4.18975830078125 -100.337448120117
4.44184494018555 -114.857376098633
4.31904172897339 -109.573638916016
4.54353189468384 -94.556022644043
3.74922776222229 -106.531196594238
3.95605683326721 -74.998046875
4.25024175643921 -98.1066741943359
3.95596027374268 -91.7095031738281
4.49538087844849 70.3124771118164
3.74250388145447 33.0881576538086
4.22911262512207 79.1494216918945
4.19483137130737 39.3871459960938
3.25712370872498 11.9023733139038
3.45051121711731 -0.551336407661438
3.45863580703735 14.2051992416382
3.23950433731079 14.524435043335
3.44572257995605 29.8860263824463
4.01251840591431 7.02988576889038
3.44132590293884 15.1505374908447
3.69433164596558 17.549222946167
4.0441198348999 6.3383641242981
3.80904316902161 21.2222175598145
4.09789276123047 4.33797216415405
4.30875110626221 8.03215980529785
4.35478496551514 -20.2173480987549
3.76234579086304 21.4410228729248
3.46060466766357 -1.62685823440552
4.2717661857605 14.5080537796021
3.95610308647156 24.5077724456787
3.95355200767517 -17.4780883789062
4.68834018707275 12.3944034576416
4.25264930725098 -110.10474395752
3.5808367729187 -95.7788162231445
4.0672721862793 -111.934761047363
4.74508237838745 -103.344383239746
4.16830730438232 -92.042350769043
4.74139022827148 -86.6478118896484
4.78363656997681 -83.0728988647461
4.80222320556641 -132.641082763672
5.10244178771973 165.270919799805
3.35462641716003 80.8732528686523
3.85588049888611 71.6889724731445
4.13523769378662 114.951972961426
3.45980024337769 74.268180847168
3.66043639183044 23.4277935028076
3.43436646461487 94.3203125
3.7016863822937 91.1319961547852
3.74169611930847 81.253173828125
3.77162265777588 92.5083847045898
3.64779210090637 116.941345214844
4.13751935958862 48.6357688903809
3.7342963218689 93.711799621582
3.86217045783997 98.1332015991211
4.49105596542358 106.817398071289
3.22169542312622 75.7658386230469
4.65374565124512 126.44075012207
3.39175724983215 56.4112739562988
3.11137819290161 74.7654800415039
3.93506145477295 -3.08851218223572
4.41829490661621 124.558853149414
4.57980346679688 -142.665283203125
4.70318174362183 -120.472587585449
5.48117589950562 -131.407974243164
4.67851114273071 -82.6767501831055
4.99151992797852 -140.226989746094
5.02255439758301 -85.2426834106445
5.20501518249512 -119.709526062012
5.34353017807007 -111.949684143066
5.12608623504639 -80.358039855957
4.81033945083618 -89.7640686035156
4.36500549316406 -113.564018249512
4.5191650390625 -100.344245910645
4.67674255371094 -93.7138290405273
5.17659330368042 -124.922920227051
5.37268209457397 -109.710067749023
4.82635164260864 -109.268859863281
4.47292041778564 -63.6475372314453
4.88749504089355 -132.716796875
4.01061868667603 -124.434371948242
4.61091804504395 -136.828140258789
5.33035135269165 -119.806861877441
4.66261577606201 -115.528656005859
5.18172168731689 -65.795783996582
4.67242336273193 -98.3314819335938
4.44747877120972 -100.245712280273
4.76292324066162 -77.6295776367188
4.34306621551514 -145.951950073242
4.2642993927002 -163.074996948242
3.95589780807495 -137.831832885742
3.78662443161011 172.574371337891
4.13627052307129 169.313201904297
4.06080865859985 -146.532318115234
4.64482975006104 -113.305374145508
4.62256622314453 -116.988136291504
4.04170989990234 -150.354507446289
3.68903684616089 -179.555816650391
4.11827564239502 -161.847885131836
4.59482717514038 -115.390350341797
4.56354141235352 -98.922737121582
4.51542139053345 -125.86937713623
4.81177759170532 -122.245513916016
4.04190158843994 -92.0148010253906
4.45738983154297 -146.574310302734
4.72569274902344 -135.177032470703
4.0069465637207 179.430740356445
4.70937871932983 -114.455581665039
4.26381921768188 -172.441513061523
4.72799777984619 155.933975219727
4.74288654327393 -115.54598236084
4.56564378738403 163.653900146484
4.08902406692505 -91.7203216552734
4.13325977325439 -104.42456817627
3.18173742294312 -162.76432800293
3.83137202262878 -102.248817443848
3.54244303703308 -158.365783691406
3.21210145950317 -153.027389526367
3.27949023246765 174.009963989258
3.36250710487366 -163.412475585938
3.11457180976868 -163.531234741211
3.28811359405518 -159.034362792969
4.23951482772827 -167.061157226562
3.66681051254272 -158.329574584961
4.04666614532471 -137.160934448242
3.53234004974365 173.508056640625
3.70166921615601 -152.145309448242
3.25327634811401 -147.301162719727
3.58103203773499 -168.18293762207
3.38808846473694 -178.837127685547
3.6682710647583 -103.130393981934
3.10585880279541 -140.397705078125
3.88223648071289 -124.988067626953
3.82022500038147 -139.978073120117
3.54171323776245 -128.913711547852
3.54920721054077 174.116638183594
3.04838395118713 -135.035568237305
3.7721381187439 -143.259780883789
3.45534205436707 -147.294174194336
4.14317846298218 -144.914993286133
3.69657897949219 -140.381866455078
3.49718379974365 -125.764167785645
3.58194041252136 -125.378112792969
3.6100857257843 -128.169723510742
3.23761010169983 -157.249710083008
4.07822895050049 -170.220718383789
3.30692076683044 -127.862022399902
3.06522178649902 -150.562973022461
3.25828909873962 -163.689071655273
3.32192993164062 -97.4080200195312
3.2979097366333 -118.117263793945
3.41172051429749 -157.479354858398
3.40768480300903 -123.17244720459
3.30235171318054 -115.812156677246
3.62505388259888 -125.782470703125
3.50566601753235 -126.694175720215
3.43056964874268 -124.032012939453
3.54640531539917 -125.572372436523
3.35273146629333 -131.183822631836
2.812833070755 -145.901397705078
2.83671116828918 153.96614074707
2.9738621711731 -170.081344604492
2.75881147384644 -131.198928833008
3.02845740318298 -139.784744262695
3.45908999443054 -129.343811035156
3.40068793296814 -127.964195251465
3.25483441352844 -106.034973144531
3.18690872192383 -148.155746459961
2.67502045631409 -122.795860290527
3.24921441078186 -143.18815612793
3.14147257804871 -86.282470703125
2.89861679077148 -134.134002685547
2.8745551109314 -145.304412841797
3.88444924354553 142.634185791016
3.94438028335571 137.447021484375
4.02866983413696 -135.555877685547
4.12110757827759 -124.308242797852
3.14259099960327 178.719314575195
2.72533178329468 130.347213745117
3.39923810958862 174.160491943359
3.94382739067078 -142.021331787109
3.36594223976135 -156.809600830078
3.88643527030945 -168.974105834961
3.38987970352173 -158.504608154297
3.61634230613708 -173.652648925781
3.925377368927 178.313735961914
4.02651023864746 178.18603515625
3.62025880813599 166.465270996094
3.32895302772522 -170.820510864258
3.12891697883606 146.077941894531
3.82049870491028 -89.337043762207
4.41337585449219 -94.5361938476562
4.26498937606812 -80.1365280151367
4.63262557983398 -74.8700180053711
4.17398548126221 -76.5960388183594
4.4639253616333 -119.990867614746
4.10966920852661 -105.772689819336
4.44767761230469 -95.4547348022461
4.84444952011108 -109.022796630859
4.18930339813232 -93.2033996582031
4.81492614746094 -164.568542480469
4.73055219650269 161.749725341797
4.31291055679321 -133.620468139648
5.20882749557495 143.179901123047
4.55478382110596 -153.945556640625
5.23539352416992 -91.8507308959961
4.76137208938599 -139.430526733398
4.26453113555908 118.452011108398
4.97007131576538 112.152572631836
5.31345748901367 172.55046081543
4.40989017486572 100.594741821289
3.803302526474 31.0054969787598
3.31391549110413 102.100761413574
3.4902777671814 58.2210655212402
3.62773966789246 43.0252304077148
1.71450889110565 45.6114273071289
2.60827589035034 56.8864402770996
2.09533381462097 61.561710357666
2.42740178108215 58.7480888366699
2.91145539283752 62.7992744445801
2.74595332145691 48.1028594970703
2.29785943031311 53.9814910888672
2.79643321037292 63.0674476623535
2.49190950393677 44.8621940612793
2.32509851455688 60.6249580383301
2.72418308258057 70.1950149536133
1.85163617134094 47.795581817627
2.37998294830322 43.7595138549805
1.99954962730408 23.7317199707031
2.55941081047058 -0.188115298748016
2.79019999504089 -119.466522216797
2.9949517250061 -132.799530029297
3.068519115448 -130.072235107422
3.39992046356201 -140.285522460938
3.43692779541016 -106.511611938477
3.3583779335022 -101.84912109375
3.56950330734253 -143.071411132812
3.07553005218506 -127.928527832031
3.33120346069336 -126.129379272461
3.85289072990417 -164.504257202148
3.77030563354492 -132.602005004883
3.2006504535675 -109.987617492676
3.36285638809204 -134.45393371582
3.93239092826843 -154.779632568359
3.55769515037537 -142.155624389648
3.85180735588074 -148.646026611328
3.52896308898926 -132.31689453125
3.91039609909058 -150.756011962891
3.86470413208008 -106.997688293457
3.64695477485657 -102.536231994629
3.85489439964294 -145.225036621094
4.46398973464966 -172.962692260742
3.3988676071167 -49.0795211791992
3.95196866989136 65.3560333251953
3.95843315124512 9.48798656463623
2.43938446044922 50.827465057373
3.28505182266235 68.7902145385742
2.03020262718201 58.4667053222656
2.6101553440094 52.8859176635742
2.37078189849854 66.8726348876953
1.92541587352753 59.1551551818848
3.43527007102966 75.7043075561523
2.74555993080139 14.7891845703125
2.08185243606567 42.7483673095703
2.47829794883728 16.2378215789795
3.2990026473999 29.5099353790283
3.54031610488892 70.8497924804688
3.71926403045654 64.5528945922852
3.42755460739136 51.3235664367676
3.74707007408142 64.3908309936523
3.73974514007568 56.3352546691895
3.6220977306366 47.5042190551758
3.86629724502563 42.5370788574219
3.80249881744385 49.446849822998
3.66953468322754 68.5650482177734
3.79361319541931 49.4584579467773
3.45269989967346 56.7113151550293
3.24380493164062 18.8214015960693
3.28172469139099 32.4448661804199
2.50856280326843 39.9489822387695
2.26127195358276 57.213680267334
2.65732884407043 36.9050140380859
2.72395277023315 56.451717376709
2.9810106754303 47.8398208618164
3.59454298019409 80.4028778076172
2.88067078590393 62.4929046630859
2.42095041275024 35.7741851806641
2.41220927238464 21.9463672637939
2.45544791221619 54.1012229919434
2.68046236038208 16.5725059509277
2.80285263061523 56.1671943664551
2.81306934356689 40.7623901367188
3.19063019752502 43.8664169311523
2.83991456031799 52.7363586425781
2.1257746219635 43.7751998901367
2.7373046875 22.1298789978027
2.85912775993347 51.2750015258789
2.58242750167847 63.3748970031738
2.78193163871765 38.5253219604492
2.76609706878662 66.7610244750977
2.38826203346252 69.9768142700195
2.32761526107788 57.5400276184082
2.35826659202576 48.8821678161621
2.78075742721558 53.0024070739746
2.73078775405884 35.5583381652832
2.91314458847046 67.2172317504883
2.86297845840454 42.8398208618164
2.57561373710632 23.7241458892822
2.23898816108704 48.0051879882812
2.56469058990479 33.2534523010254
2.56089115142822 38.339527130127
2.60506415367126 51.6425323486328
2.64426159858704 47.9658470153809
2.88779592514038 59.0228004455566
2.57349038124084 56.3798217773438
2.93323850631714 45.3659172058105
2.95334434509277 55.2723007202148
2.86360907554626 51.840030670166
2.70631432533264 54.6233024597168
2.58487892150879 51.9561958312988
2.72013711929321 33.9335479736328
2.98368835449219 37.1651725769043
2.76168155670166 63.4598426818848
2.71437931060791 39.8765983581543
2.41258144378662 50.190860748291
2.34372353553772 66.1820907592773
2.55830097198486 46.3642539978027
2.80718874931335 56.6998176574707
2.91845989227295 45.3845634460449
3.08540272712708 50.3078346252441
2.77226185798645 57.0294418334961
2.79805564880371 41.2839126586914
2.56654000282288 64.5918350219727
2.59978985786438 48.2399711608887
2.43086767196655 80.0978698730469
2.68993997573853 42.5262107849121
2.54533076286316 52.6923446655273
3.76312112808228 0.493718534708023
3.4526150226593 -20.6550693511963
3.52941226959229 6.73259210586548
4.18603706359863 6.58851146697998
3.30019593238831 15.3241472244263
3.69476652145386 10.6642417907715
3.74739122390747 -26.0271339416504
4.11453771591187 5.17415285110474
3.86519527435303 11.5423059463501
3.65001845359802 4.7186541557312
3.61045384407043 -4.86818408966064
3.27084422111511 -14.4772930145264
2.93253517150879 12.8324003219604
2.82517313957214 -3.37217378616333
2.54267358779907 8.51849842071533
2.36555194854736 27.9027271270752
2.85193586349487 20.134708404541
2.57661128044128 71.3761749267578
3.24754309654236 67.3886642456055
2.42684125900269 56.6743469238281
3.76668381690979 72.616340637207
3.42187285423279 122.56135559082
2.8636040687561 -19.1892318725586
2.42994046211243 5.91438055038452
2.2902843952179 1.48406958580017
2.49068784713745 16.6537742614746
2.59596514701843 33.0295791625977
3.04886102676392 52.4207572937012
3.27137303352356 78.8682327270508
3.10113334655762 61.0017852783203
2.74924755096436 59.6744766235352
3.19063687324524 75.7068023681641
3.23003172874451 127.835311889648
4.57728624343872 -140.490844726562
4.46341800689697 -173.601837158203
4.06630754470825 -114.137176513672
4.47753763198853 -87.665901184082
3.82513523101807 -60.8937110900879
4.12429237365723 -75.1390609741211
4.03650951385498 -90.6580963134766
5.08505249023438 176.228149414062
5.0676965713501 -142.490768432617
3.9566388130188 99.2483825683594
3.38612055778503 -173.200881958008
3.7194676399231 -148.438858032227
3.86423516273499 150.580718994141
3.64330506324768 -178.102188110352
4.11462450027466 -161.046264648438
3.86313557624817 -80.8597412109375
3.44202423095703 -148.69775390625
3.27111887931824 -150.460296630859
3.24896359443665 -107.669525146484
3.32699608802795 -95.3925704956055
3.45656895637512 -121.119773864746
3.19219660758972 -115.163192749023
3.32881140708923 -81.3185043334961
3.75286102294922 -140.361038208008
4.00332689285278 -74.6376953125
4.22831249237061 -66.3517913818359
5.37088775634766 -178.056976318359
4.67725706100464 -109.731994628906
4.16670370101929 -90.444450378418
4.74763679504395 -120.837043762207
4.37577390670776 -97.6036605834961
4.64622449874878 135.515396118164
4.53638410568237 -171.79411315918
4.96620225906372 -90.3276519775391
4.72153615951538 -97.1748657226562
4.7956714630127 -93.9120254516602
4.60406684875488 -104.540710449219
4.14157438278198 -98.4343032836914
4.90118408203125 -106.059921264648
5.13516283035278 -107.881248474121
5.07185649871826 -110.312225341797
4.57824897766113 -146.855331420898
4.2035174369812 158.491424560547
4.26417446136475 -172.435409545898
4.11738777160645 173.597152709961
4.26476001739502 -171.024765014648
3.65301394462585 122.671989440918
3.87391948699951 139.422515869141
3.58988404273987 75.826301574707
3.23797965049744 78.2937927246094
3.51514601707458 126.203239440918
2.89725565910339 69.3789672851562
4.07438039779663 83.7896347045898
4.09884977340698 110.839973449707
3.68609690666199 94.6979217529297
3.56917333602905 121.146476745605
4.12369441986084 120.586044311523
3.20685148239136 93.7553787231445
3.79288768768311 65.6778945922852
3.76139426231384 14.0605964660645
3.47202587127686 43.0368309020996
3.72744631767273 21.5321445465088
3.38975024223328 52.5486335754395
3.48721241950989 110.06420135498
3.70502519607544 151.255355834961
3.33714151382446 117.396240234375
3.4303343296051 105.777778625488
3.37670660018921 56.0826797485352
3.31507992744446 23.6869487762451
3.10491991043091 21.8348617553711
3.22098064422607 13.5597009658813
3.28343963623047 17.7935371398926
3.15011596679688 63.120361328125
3.15038180351257 118.569351196289
3.40562987327576 -16.6782817840576
3.23003530502319 30.9158554077148
3.48393797874451 114.746795654297
3.2148962020874 114.619148254395
3.35220336914062 46.8143882751465
3.39325332641602 133.385818481445
3.60484075546265 120.955001831055
3.9660472869873 174.035186767578
3.83494257926941 178.515502929688
3.19855332374573 -118.772743225098
3.21372580528259 -137.652130126953
3.40572237968445 -171.688842773438
3.86377573013306 -143.562057495117
2.72275257110596 178.901992797852
3.1831636428833 -151.010498046875
3.89675688743591 -162.779159545898
3.78739047050476 -170.671005249023
4.92119073867798 125.984962463379
3.65580320358276 43.3135452270508
4.30806541442871 -22.7442722320557
3.42434215545654 86.5128860473633
2.73794078826904 49.6108932495117
1.7339198589325 17.5069980621338
2.19817233085632 33.8745536804199
2.47625923156738 72.5917587280273
2.42129874229431 52.8002090454102
1.38910329341888 21.9702968597412
1.34128820896149 44.6742248535156
2.49639439582825 26.2566947937012
3.13725781440735 4.49428176879883
3.30817914009094 8.50699329376221
2.20512270927429 40.4789123535156
2.01755547523499 21.4607410430908
2.59312772750854 54.3144950866699
2.3109450340271 61.0297203063965
2.17586493492126 57.1327171325684
2.26928424835205 55.0643424987793
2.27111554145813 60.7656440734863
1.79016673564911 53.8638687133789
2.73010444641113 47.3422203063965
2.4142849445343 26.6166019439697
2.24587917327881 29.7357921600342
2.3556079864502 50.5920715332031
1.92315828800201 45.1203689575195
2.1243793964386 27.2283725738525
3.71764779090881 84.4407501220703
3.96120595932007 -101.505599975586
4.61644792556763 -125.17945098877
4.33402252197266 -166.417999267578
3.64617395401001 -141.122619628906
3.22150135040283 -92.5110702514648
4.25577354431152 -80.9734344482422
3.40809607505798 -105.61971282959
3.35201382637024 -74.3911819458008
3.81191873550415 -173.667694091797
4.21722555160522 -133.327926635742
3.80753087997437 -48.4992752075195
2.93157649040222 28.12282371521
2.52532315254211 26.861967086792
3.12084627151489 -5.01057481765747
3.75517392158508 30.1168518066406
3.81151175498962 63.7797393798828
3.49899744987488 -21.9379768371582
3.56178450584412 47.3522071838379
4.11347961425781 -0.554651498794556
3.34346055984497 20.355562210083
3.97782135009766 -17.2866268157959
3.63736581802368 22.4890556335449
4.04491996765137 75.0937728881836
3.8489077091217 46.9634857177734
3.63844585418701 -12.1261720657349
3.63890218734741 0.941311478614807
3.37471008300781 -8.1830530166626
3.28281378746033 24.1326370239258
3.47387194633484 -8.00451374053955
3.41612887382507 27.059061050415
3.46920728683472 -17.2470035552979
3.95740675926208 15.3429012298584
3.84647655487061 -14.8062791824341
4.10243368148804 10.3680286407471
3.89989399909973 -2.32837748527527
2.9550313949585 16.1803207397461
3.10110664367676 13.9439105987549
2.65167427062988 9.10756874084473
3.0880401134491 2.03625988960266
3.44345378875732 -23.6870002746582
3.70832872390747 49.433765411377
3.44630265235901 3.79341888427734
2.87343549728394 5.58734893798828
3.52264142036438 -2.7483446598053
3.37041783332825 -4.63326406478882
2.89044737815857 23.6464366912842
3.17583608627319 -13.6269407272339
3.24922704696655 -30.257905960083
3.46759986877441 -5.17431783676147
3.08954501152039 8.85274600982666
3.19703769683838 20.0598430633545
3.36867189407349 63.4479179382324
3.26789522171021 6.84933757781982
3.30661940574646 14.4068222045898
2.95635342597961 5.10286521911621
3.06394386291504 2.67947435379028
3.03279829025269 -23.7690410614014
3.25029039382935 -17.4574069976807
3.84440088272095 9.91682720184326
4.044358253479 -2.3066143989563
4.14866924285889 -1.37620329856873
2.94841504096985 10.4195508956909
2.7101674079895 50.499267578125
3.46792364120483 1.38758850097656
3.48201823234558 57.5314559936523
2.88991975784302 3.78475761413574
3.69418859481812 -13.051399230957
3.45340347290039 34.8825416564941
4.12312412261963 -12.526216506958
3.56675505638123 3.62472724914551
3.37561726570129 15.9466791152954
3.11545419692993 29.9368076324463
3.35494470596313 25.2814998626709
4.12529563903809 60.6734657287598
4.22332239151001 43.2123374938965
3.34524011611938 45.261791229248
2.801682472229 14.8872699737549
2.71429991722107 16.9132404327393
2.42646932601929 7.65172290802002
2.34507441520691 -16.9881858825684
2.75840473175049 23.3406372070312
3.6191086769104 -22.2957820892334
3.51042318344116 21.5043830871582
3.48137521743774 22.0446796417236
3.20723724365234 31.2012786865234
3.08369255065918 -0.561800301074982
3.41665983200073 9.77891063690186
3.77937150001526 35.5006904602051
3.01658868789673 25.7691631317139
3.22743487358093 14.5561780929565
2.94369578361511 20.4791774749756
3.69782137870789 29.9159317016602
3.22236919403076 44.8737525939941
3.30997371673584 46.6903457641602
3.04503464698792 38.9319648742676
3.13777756690979 22.3521194458008
3.56043314933777 33.7334785461426
3.68674111366272 67.4737777709961
3.11983680725098 49.041072845459
3.37358593940735 -17.8966388702393
3.50370669364929 23.4948234558105
3.66145133972168 81.0258865356445
3.45805525779724 21.7268981933594
3.27035117149353 -7.81276416778564
3.75497698783875 31.0363121032715
3.00884413719177 12.3772954940796
2.81722331047058 9.87522411346436
2.88564443588257 20.6291122436523
3.92312955856323 -0.0500625222921371
3.9217963218689 18.4787082672119
4.01425457000732 31.3426361083984
3.65005731582642 -48.5100784301758
4.20292043685913 11.8898611068726
4.05940675735474 41.8164710998535
3.60201668739319 18.2405643463135
3.59936237335205 43.5837593078613
3.50598812103271 -5.02986431121826
4.18334817886353 23.7933864593506
4.90517091751099 -134.392730712891
4.91837978363037 -91.5335845947266
4.37186861038208 -75.9356384277344
4.35816287994385 -68.6189346313477
4.79059839248657 -79.1737213134766
4.27525901794434 -77.052131652832
4.61900854110718 -177.564239501953
3.89765691757202 -164.251495361328
4.39817762374878 -67.4849853515625
4.35573291778564 -65.0505065917969
4.66088390350342 -140.418655395508
5.22016191482544 -112.984786987305
5.01270961761475 -102.376266479492
5.11182022094727 -122.523460388184
4.51856851577759 -92.6542205810547
3.90745997428894 -58.9907875061035
4.09869623184204 -120.185264587402
4.62741899490356 -71.7409286499023
4.87973642349243 -110.893127441406
5.09618091583252 -147.707611083984
5.3447585105896 -150.649429321289
5.08352470397949 -161.160186767578
3.68970060348511 -135.941818237305
4.27650690078735 -133.832153320312
4.05712842941284 -135.787399291992
4.59284162521362 -112.024215698242
4.26959848403931 -122.09489440918
4.34143590927124 -146.318649291992
4.88544988632202 -123.907554626465
5.23507690429688 -165.367126464844
4.58034229278564 154.263275146484
4.52540874481201 -87.5937118530273
3.89104509353638 -90.1596145629883
4.47202301025391 -99.43310546875
4.90193462371826 -118.370910644531
3.79986071586609 -101.459465026855
3.73602747917175 -98.5163650512695
4.21909999847412 -121.45768737793
4.60420227050781 -164.038223266602
4.98835277557373 -156.401550292969
5.00404500961304 -115.479385375977
4.27555704116821 163.316055297852
4.9345965385437 -124.675354003906
4.51309680938721 -92.778938293457
4.90949487686157 -104.564292907715
4.73437786102295 -71.8537902832031
4.53663015365601 -96.5686416625977
4.91382741928101 -109.675514221191
4.62484741210938 -95.6609954833984
4.11657953262329 -68.967658996582
4.24264860153198 -67.5798873901367
4.0990161895752 -93.0948715209961
4.49936103820801 161.186279296875
4.23007774353027 -94.1544189453125
4.27576017379761 -64.7482528686523
4.22533273696899 -88.6555252075195
3.90561294555664 -71.9197692871094
4.31407594680786 -178.806884765625
4.71368503570557 -109.551750183105
4.77289962768555 -103.17130279541
5.03903198242188 -95.4307861328125
4.81279802322388 -108.683380126953
4.62543725967407 -130.8671875
4.60633993148804 -149.724472045898
4.01140069961548 160.82160949707
5.15049266815186 -134.666152954102
5.22643184661865 -110.643989562988
4.80989933013916 -103.654693603516
4.73487138748169 -86.5620346069336
5.12853860855103 -107.350448608398
5.27798128128052 -158.266952514648
4.4622368812561 -137.0419921875
4.7534031867981 146.28630065918
3.96712565422058 -177.391159057617
4.48191404342651 -135.11604309082
4.89238166809082 -106.656127929688
4.37854623794556 -127.84593963623
4.6413745880127 -139.173355102539
4.52287769317627 -142.292617797852
4.43571186065674 -131.031784057617
4.27706146240234 -110.663856506348
4.43854999542236 -97.5708236694336
4.4680438041687 -93.2924652099609
4.53624725341797 -72.2495498657227
4.6869535446167 -81.916633605957
4.68948936462402 -86.3529434204102
4.38809394836426 -107.463813781738
4.6759238243103 -96.7041854858398
4.15369462966919 -94.104606628418
4.2994441986084 -147.821426391602
3.21139001846313 -175.516693115234
3.33793306350708 -89.3209228515625
4.40203857421875 -115.476760864258
3.95045566558838 -105.272270202637
3.90160703659058 -135.672470092773
3.52942180633545 -154.584548950195
4.30410003662109 -156.976364135742
4.13174152374268 -134.466659545898
4.67921304702759 -154.449432373047
4.46574735641479 -152.113845825195
4.1877293586731 -150.053085327148
4.79579305648804 -55.6678695678711
4.17766857147217 -96.8080139160156
4.81521368026733 -114.872535705566
4.56731796264648 -85.6619567871094
4.69345235824585 -123.880233764648
4.64365243911743 -140.282119750977
4.19030427932739 167.59880065918
4.46541976928711 -134.153137207031
4.5794358253479 -103.228424072266
4.91374444961548 -132.117767333984
4.4269642829895 -148.742172241211
4.65271139144897 -105.111389160156
4.93516397476196 -97.0175704956055
4.19347429275513 -106.681427001953
4.64438390731812 -86.3155746459961
4.68915414810181 -100.549446105957
4.5532546043396 -108.986099243164
4.89044380187988 -104.197280883789
4.66482591629028 -118.892120361328
4.34897041320801 -139.441436767578
4.59791326522827 -86.0026016235352
4.78584718704224 -145.402572631836
4.22038698196411 -105.860527038574
4.53348922729492 -106.78995513916
4.97984600067139 -125.640693664551
5.16949796676636 -167.338409423828
4.93689680099487 -103.276878356934
5.01727533340454 -123.999229431152
5.08735322952271 -105.219032287598
4.86514949798584 -108.049812316895
4.77368831634521 -173.266952514648
4.75581645965576 173.332458496094
4.38579607009888 -175.805877685547
3.81631326675415 -149.397521972656
3.82864141464233 -139.283599853516
3.30643057823181 -108.174018859863
3.58052086830139 -170.413558959961
3.69784545898438 -109.899452209473
3.87149620056152 -136.585037231445
3.82340621948242 -143.229354858398
4.0595326423645 -140.409225463867
3.61792516708374 177.193603515625
3.39108109474182 -136.936294555664
4.74828290939331 -132.664596557617
4.52747631072998 -133.888168334961
4.0362024307251 -152.36457824707
3.54799246788025 -135.159027099609
3.77944540977478 -126.165901184082
4.01858186721802 -139.233978271484
4.47145366668701 -132.349502563477
3.90610074996948 -165.311553955078
3.96048331260681 -159.31120300293
4.53500413894653 -132.93994140625
4.56614398956299 -138.339233398438
4.5455322265625 -148.004257202148
3.83918118476868 -128.399871826172
5.13063526153564 -171.012191772461
4.71196126937866 -168.741439819336
4.35941743850708 -138.335800170898
5.04474401473999 -144.816635131836
4.47071886062622 -89.9842147827148
3.80720591545105 -135.874862670898
4.36663293838501 -73.8532180786133
4.69157981872559 -118.181915283203
4.56806230545044 -146.206253051758
5.22651529312134 -118.729217529297
4.40360975265503 -102.884696960449
4.79013586044312 -111.732543945312
3.92387247085571 -107.917091369629
4.40340375900269 -81.1125640869141
4.36316823959351 -128.455551147461
4.70365905761719 163.240966796875
3.29163670539856 76.6755905151367
2.97273826599121 85.4843673706055
2.89486718177795 93.0934829711914
3.32488417625427 67.497428894043
4.1897497177124 -88.4119644165039
4.11011266708374 -94.9622421264648
4.78934955596924 -86.3242645263672
4.48928785324097 -91.5431213378906
5.32291221618652 -135.958892822266
4.84689331054688 -108.950187683105
5.25895309448242 -149.404495239258
5.2951512336731 151.817260742188
4.35033226013184 159.377746582031
4.31198978424072 -156.2705078125
3.23650479316711 -134.995193481445
4.54183578491211 -79.2265090942383
4.69038009643555 -109.679153442383
4.21141958236694 -89.483024597168
5.08790159225464 -111.196899414062
5.14981508255005 -108.306793212891
4.95092010498047 -102.675354003906
4.60530567169189 -79.2586288452148
4.78919124603271 -96.5928573608398
4.05448246002197 -103.896278381348
4.28836965560913 -8.61044979095459
4.89388179779053 -104.111030578613
4.99092245101929 -104.049201965332
4.50470972061157 157.069488525391
4.17448091506958 -154.714141845703
4.28300285339355 -88.1012725830078
4.17688608169556 -107.661575317383
4.12203693389893 -54.2480049133301
4.91524362564087 62.6111145019531
4.55021858215332 73.1972732543945
4.09012937545776 14.1095657348633
3.56532311439514 34.9508819580078
3.3542103767395 33.7888107299805
4.15507984161377 15.0476884841919
4.47437381744385 35.6169815063477
4.70573949813843 25.375114440918
4.08314514160156 27.0526905059814
3.72675180435181 56.6055107116699
3.51116991043091 -88.9011001586914
4.42650699615479 -75.7372207641602
3.61980247497559 -94.5326461791992
3.96765756607056 -76.9987106323242
3.39084553718567 55.234188079834
3.79089879989624 71.370231628418
3.80367875099182 54.0308494567871
4.32753324508667 -11.6714363098145
4.30459976196289 -15.0380754470825
3.98710346221924 6.63680410385132
4.0284686088562 34.8070335388184
4.71117496490479 -125.747756958008
4.91192245483398 -160.347030639648
5.01169109344482 -170.937210083008
4.71078872680664 -112.625221252441
3.70496678352356 -50.2259292602539
4.76181745529175 -128.590515136719
5.24420022964478 -152.510391235352
4.47402667999268 -116.642845153809
3.91821837425232 -138.955062866211
4.42721366882324 -99.7956085205078
3.95221924781799 -167.133407592773
3.89321804046631 -145.277603149414
4.71229314804077 -116.77124786377
4.29169893264771 -69.8451156616211
4.65309953689575 -100.400672912598
4.22026443481445 -115.309669494629
4.81010341644287 -85.6747665405273
4.97847843170166 -89.0405120849609
4.2420654296875 -119.313858032227
4.52011489868164 -89.9036026000977
4.04688882827759 -94.4598693847656
4.60585689544678 -91.3401412963867
4.71408939361572 -80.7541275024414
5.03937339782715 -102.704833984375
5.24216270446777 -142.653091430664
5.01670408248901 -112.276756286621
4.70610046386719 -90.7100524902344
4.61590576171875 -72.5030822753906
4.47488927841187 -76.4913101196289
3.47362232208252 78.1079788208008
4.27363920211792 126.30615234375
4.42078495025635 119.423805236816
3.54273796081543 19.682466506958
3.60106801986694 90.7206039428711
4.31379079818726 139.167572021484
4.13752126693726 127.642646789551
4.81410455703735 158.728637695312
4.78298187255859 122.688682556152
4.3852858543396 87.7077178955078
4.7121057510376 121.601409912109
3.45065903663635 42.1831932067871
4.03260707855225 53.4656257629395
4.61735200881958 125.588012695312
4.51819229125977 123.481803894043
3.24084830284119 46.7093353271484
3.81003332138062 61.718074798584
3.58376932144165 86.5114059448242
3.50884509086609 105.440399169922
4.10441112518311 110.179183959961
3.94141101837158 100.673950195312
3.48251724243164 96.1063003540039
3.6653790473938 139.76123046875
3.78558301925659 163.387954711914
3.4446496963501 -135.861114501953
3.41752219200134 -130.72331237793
2.84246897697449 -136.971527099609
3.42140769958496 -138.608596801758
3.34022855758667 -135.361785888672
3.23126554489136 -160.605377197266
3.98081064224243 -135.728012084961
4.94774389266968 147.631195068359
4.42922353744507 -88.6335296630859
5.25582075119019 168.306671142578
4.78117895126343 -163.532943725586
4.47200393676758 -149.744888305664
3.14918279647827 -163.597137451172
2.97672653198242 -173.853820800781
3.27432990074158 -150.61930847168
3.59383773803711 -143.577331542969
3.89330887794495 -143.672088623047
3.50689053535461 -157.40104675293
3.4175500869751 -138.203140258789
3.02354454994202 -120.513404846191
3.49674201011658 -132.049957275391
3.69046783447266 -133.991134643555
3.71914267539978 -142.211669921875
4.55388212203979 -176.308410644531
3.46731114387512 -166.368270874023
4.13587951660156 -148.644271850586
3.62098455429077 -136.622543334961
3.99944686889648 -111.285758972168
3.96974849700928 -50.4984321594238
4.21006679534912 -157.861145019531
3.90659737586975 172.056503295898
3.81002187728882 178.553771972656
3.92573928833008 166.291641235352
3.69621586799622 -163.154525756836
3.33844995498657 -175.784286499023
3.12161326408386 178.553466796875
3.76299571990967 136.404739379883
2.74942994117737 -173.356826782227
3.92952179908752 148.747100830078
3.90755558013916 160.096496582031
3.92401432991028 141.598251342773
4.3888578414917 -179.430725097656
4.22617816925049 166.343475341797
3.79373621940613 176.629028320312
3.98747968673706 172.672409057617
3.82593750953674 159.585784912109
3.65834069252014 140.24592590332
4.29771518707275 157.030883789062
4.35036277770996 -162.237075805664
4.11077165603638 -165.912475585938
4.52935218811035 -167.585067749023
4.48591089248657 -125.436164855957
4.11885213851929 -153.275817871094
3.24844074249268 -165.59880065918
3.56112694740295 148.062149047852
3.77142739295959 171.735092163086
4.10550260543823 -163.12174987793
4.02866268157959 -175.268630981445
4.06933498382568 164.28369140625
4.14791917800903 -122.825942993164
3.80792093276978 -150.759124755859
4.09289836883545 168.300338745117
4.53018474578857 151.281478881836
4.60744667053223 173.946746826172
5.00897741317749 -123.01838684082
4.81735277175903 -110.589378356934
4.47036075592041 -160.182220458984
5.33300065994263 -84.8572158813477
4.51822280883789 -145.333999633789
4.74787712097168 -146.02424621582
4.99998998641968 -102.035873413086
4.90552568435669 -81.6418228149414
5.09623289108276 -123.564476013184
4.9273247718811 -127.401596069336
3.88256239891052 -151.603958129883
3.57213568687439 -151.242691040039
3.89990925788879 -131.77082824707
3.96202182769775 140.079650878906
3.33862614631653 146.487991333008
3.71513342857361 -167.927947998047
2.84568643569946 144.584320068359
3.5381543636322 -113.151000976562
3.7414391040802 145.09602355957
4.23243379592896 -135.185546875
5.13896369934082 163.149307250977
4.58693885803223 164.618041992188
4.67230367660522 167.495269775391
3.58621072769165 169.596282958984
3.71642804145813 -146.604125976562
4.25435400009155 -104.695846557617
5.03224229812622 -161.242706298828
4.46019744873047 -111.309562683105
4.50995302200317 -114.140075683594
3.99704766273499 -129.672866821289
3.48070383071899 -86.8645629882812
3.4219331741333 -114.596870422363
4.09930419921875 -110.722236633301
3.43586444854736 -83.6151809692383
3.74137902259827 -99.5186233520508
3.60804677009583 -80.5576553344727
3.82082319259644 -72.8495178222656
4.22813415527344 -107.161094665527
4.1977653503418 -83.2134323120117
4.13959407806396 -92.9199371337891
4.44696044921875 -81.5012359619141
3.95199131965637 -108.936454772949
4.2902626991272 -69.8805770874023
3.84093308448792 -93.8147430419922
3.93625664710999 -131.092559814453
4.0760703086853 -166.023330688477
3.96137881278992 -136.25569152832
4.05278491973877 -109.250007629395
3.09177660942078 -160.162872314453
2.97255969047546 -118.871231079102
4.21090841293335 -125.578559875488
4.17381477355957 -80.875114440918
3.1601505279541 -126.701156616211
3.37393665313721 -136.108047485352
3.93339800834656 -92.4562530517578
3.79562711715698 -143.253372192383
3.77059364318848 -101.365867614746
4.18229198455811 -133.164627075195
4.402174949646 -162.570083618164
3.98842167854309 -111.044387817383
3.58570885658264 161.811660766602
3.335125207901 -154.146224975586
2.98827624320984 102.573623657227
2.38500165939331 113.26619720459
3.48621892929077 -147.696151733398
3.53641319274902 -139.2998046875
4.18594598770142 -74.5500411987305
3.6082501411438 -59.3707008361816
3.36018514633179 -126.177803039551
4.09182357788086 -123.060485839844
3.62223219871521 -131.28401184082
3.9997296333313 -69.709602355957
3.93083786964417 -84.2936019897461
3.62646460533142 -114.043746948242
3.51104474067688 -128.759765625
3.40540599822998 -95.9080200195312
3.55192136764526 -111.887153625488
3.16064739227295 -135.616317749023
4.04590559005737 -115.156089782715
3.09167170524597 -112.099014282227
3.23951435089111 -107.202690124512
3.88303923606873 -107.358131408691
4.73680448532104 154.658203125
4.08027696609497 71.8251037597656
3.91591882705688 137.391784667969
4.50116395950317 130.676818847656
4.455641746521 156.519958496094
5.27939319610596 -139.331069946289
5.00800609588623 -97.7440414428711
5.10328435897827 -113.251022338867
5.08248233795166 -104.591484069824
3.60913777351379 -86.9569320678711
3.71487402915955 -115.401191711426
4.67768812179565 -125.837142944336
4.52851533889771 -132.105178833008
4.06827974319458 -78.7246170043945
3.96334338188171 -89.3174209594727
4.46915864944458 -106.557281494141
4.75316953659058 -98.7484741210938
4.22360277175903 -117.491821289062
4.74175500869751 -115.57349395752
4.55100774765015 -98.9241790771484
4.37771415710449 -107.169410705566
3.63709664344788 -92.4364547729492
3.6906418800354 -57.3462867736816
4.09183311462402 -54.8541679382324
4.38114976882935 -92.7287826538086
4.50594234466553 -94.5847778320312
4.02454519271851 -93.9237976074219
4.85944890975952 139.610382080078
4.62689447402954 -142.968276977539
4.83795690536499 -103.20240020752
4.51185417175293 -130.697280883789
3.96185541152954 -102.565330505371
3.90556955337524 -103.427612304688
3.93682336807251 -79.4137725830078
4.0537257194519 -98.0810852050781
4.52801370620728 -80.4142227172852
4.56933784484863 -107.167259216309
4.9115571975708 -178.223861694336
4.3557562828064 -154.357803344727
3.39884257316589 -164.229537963867
3.4734992980957 -85.7374649047852
4.0157265663147 -120.60954284668
4.21900320053101 -152.099838256836
4.53195381164551 -141.475021362305
4.24095678329468 -138.381072998047
3.51157450675964 -157.112533569336
3.94751858711243 -150.986862182617
3.56042718887329 -134.105163574219
3.97069120407104 -131.863143920898
3.61203694343567 -146.501754760742
4.77955055236816 -134.461990356445
4.19009923934937 117.943313598633
4.7794771194458 -152.567764282227
4.75918674468994 -85.6642913818359
5.16953802108765 -112.449920654297
4.94556617736816 -84.777961730957
4.64034366607666 -80.3237075805664
4.73068332672119 -105.601791381836
5.1698956489563 -130.529983520508
4.9893012046814 -121.732704162598
4.39313220977783 -91.3864517211914
4.68734741210938 -156.637435913086
4.98275947570801 -106.146263122559
4.96131134033203 -104.307083129883
4.72814226150513 168.979995727539
4.8313136100769 -140.483581542969
4.33892154693604 -95.828125
4.84356260299683 -83.2236862182617
4.95174217224121 -95.6202011108398
4.86193704605103 -104.237365722656
4.94130373001099 -129.041320800781
4.878746509552 -97.4252700805664
5.04543018341064 -161.974960327148
4.61540794372559 -97.0342178344727
4.2459545135498 -56.8650856018066
3.60270571708679 -95.2009124755859
3.83509182929993 -90.1352920532227
4.11434698104858 -97.0845031738281
3.17215013504028 -96.4011993408203
3.60983872413635 -73.6743087768555
3.17686462402344 -104.571212768555
3.28104090690613 163.698013305664
3.31015300750732 -118.807464599609
3.2272961139679 -105.841430664062
3.8019871711731 -89.5516357421875
3.87457609176636 -77.586784362793
4.72182130813599 -84.8432846069336
4.63044834136963 -120.108741760254
3.47362422943115 179.769500732422
3.51144313812256 -102.068466186523
4.31915235519409 -104.364311218262
4.42294692993164 -86.6905364990234
4.44939947128296 -97.7938919067383
3.49679255485535 -126.478492736816
3.8158872127533 -148.983276367188
4.48878002166748 -88.9643478393555
3.6893618106842 162.099197387695
3.67052030563354 171.823608398438
3.12955474853516 171.923385620117
3.53841185569763 140.750701904297
3.69320511817932 154.817184448242
4.04439115524292 -153.580947875977
3.64122986793518 -122.584632873535
3.82208871841431 -128.609344482422
3.27041387557983 -133.854675292969
3.82801604270935 -164.906951904297
3.63862228393555 -127.759330749512
3.46421408653259 -138.7626953125
3.58259725570679 -149.196594238281
3.74843859672546 -136.347396850586
3.32852721214294 -135.182083129883
3.64300727844238 -151.259368896484
3.18847632408142 150.940368652344
2.74161911010742 130.294326782227
3.31713128089905 -163.276062011719
3.09685587882996 -134.369155883789
3.75990152359009 -142.091888427734
4.36891078948975 -145.379608154297
4.44644021987915 -128.769149780273
4.48660898208618 176.221099853516
3.76111721992493 -104.500205993652
3.42003107070923 -74.4775466918945
4.25880146026611 -104.301734924316
3.46816039085388 -68.7554931640625
3.70671367645264 -77.3321304321289
3.99491620063782 -150.93229675293
3.90826153755188 -159.309600830078
3.81318974494934 -137.443756103516
3.79695796966553 -132.098754882812
4.07522821426392 -176.539535522461
3.63776826858521 -115.722198486328
4.15046405792236 -121.97583770752
4.21191740036011 -108.72664642334
3.35476279258728 -80.8365707397461
3.94456934928894 -93.2945938110352
4.61993360519409 -88.5240783691406
4.38522958755493 -106.618118286133
4.15042400360107 -88.6091766357422
3.92603969573975 -62.1944389343262
4.34639072418213 -129.252655029297
3.64740085601807 -90.4083938598633
4.67472791671753 -109.075912475586
4.4546971321106 -99.6623153686523
4.59377288818359 -124.994598388672
4.5968017578125 -97.867301940918
4.44729328155518 -92.8836669921875
3.93721914291382 -137.064910888672
4.72611999511719 -96.9335632324219
4.70259475708008 -107.728134155273
4.2209734916687 -98.9689559936523
4.82158136367798 -178.966979980469
5.2476954460144 -142.283248901367
4.65110874176025 -176.314804077148
5.10235023498535 -143.275817871094
4.49895572662354 -127.702140808105
4.61469650268555 -122.130668640137
5.05123901367188 -102.539703369141
4.94196653366089 -96.9553146362305
4.14821004867554 131.500625610352
5.33680534362793 -135.145370483398
5.23813724517822 -120.92106628418
4.00846529006958 -96.4275054931641
4.8198413848877 -96.5264129638672
5.37868070602417 -130.76432800293
5.55151271820068 -136.252288818359
4.66379928588867 -134.453796386719
4.85401058197021 -117.664573669434
4.32182216644287 -150.880645751953
4.48218774795532 -108.523086547852
4.51296949386597 -80.0268173217773
4.6809253692627 -99.3957138061523
3.87636590003967 -79.5401000976562
3.78687047958374 -69.2649993896484
4.0257043838501 -95.0371246337891
3.58571028709412 -90.5547866821289
3.73551201820374 -81.5277786254883
3.86746406555176 -90.2720489501953
4.14650964736938 -92.6372299194336
4.98184394836426 -133.829559326172
4.76344108581543 -95.2305068969727
4.91214370727539 -175.368698120117
4.68914031982422 123.592330932617
4.98306465148926 146.9814453125
4.10261726379395 114.766670227051
4.54707860946655 150.449859619141
4.78165817260742 -171.809555053711
4.7851619720459 131.485427856445
4.98559856414795 -162.686599731445
4.97321939468384 -140.609512329102
4.82463216781616 -146.166229248047
5.15434980392456 -107.979835510254
5.24393844604492 -101.414985656738
4.94972658157349 -100.769691467285
5.14719295501709 -102.352127075195
4.72985792160034 -111.781455993652
5.14569759368896 -120.317604064941
5.35940599441528 -117.618453979492
5.01226425170898 -107.469245910645
4.97212886810303 -101.636833190918
5.02231502532959 -113.026268005371
4.57807683944702 -159.426635742188
4.49748754501343 148.657943725586
5.54493618011475 -121.09691619873
4.68645620346069 176.135284423828
4.42076396942139 -91.008659362793
4.32081842422485 -89.5079116821289
4.49219417572021 -105.064765930176
5.14900684356689 -96.6661911010742
4.14204120635986 -71.8823928833008
4.24056768417358 -118.831398010254
4.22122383117676 -126.640998840332
3.97348237037659 -136.868591308594
4.10718202590942 -154.180953979492
4.52060031890869 -174.965255737305
4.05923557281494 -140.144500732422
3.96488738059998 -154.247940063477
4.10410165786743 -151.006683349609
4.67706823348999 162.860992431641
4.70016813278198 -129.088317871094
3.61407256126404 -165.677322387695
3.99520134925842 -155.883361816406
4.5044527053833 -161.206802368164
4.76768732070923 -142.92008972168
4.13562965393066 -123.28816986084
4.05271673202515 -111.445907592773
3.7679717540741 -143.023147583008
3.84159183502197 162.107421875
4.68527936935425 -175.000549316406
3.83347868919373 -162.164520263672
4.13559246063232 -143.562561035156
4.97537279129028 -131.316329956055
4.34800958633423 -158.149780273438
4.51320743560791 171.474838256836
4.01820278167725 -87.1974411010742
3.43580555915833 -52.0023765563965
4.55181407928467 -133.393325805664
4.0181713104248 -94.754020690918
4.9718656539917 -135.830947875977
3.15186309814453 -112.016319274902
3.52255630493164 -83.4056854248047
3.88850045204163 -93.0999908447266
3.14403653144836 -86.4712524414062
3.94956660270691 -93.7457275390625
4.73711967468262 -128.16487121582
4.7575364112854 -112.817077636719
4.55226230621338 -131.910934448242
4.87521457672119 -130.877136230469
3.99264645576477 -100.068016052246
5.05211400985718 -162.178405761719
4.92308139801025 -171.103927612305
4.25575160980225 -126.75562286377
3.55482745170593 -55.0482521057129
3.59961485862732 -112.515670776367
4.0951189994812 -105.546730041504
3.42570543289185 -152.816680908203
3.68597650527954 -116.557083129883
3.66656112670898 -110.742370605469
3.91896367073059 -112.570159912109
4.20750188827515 -92.2989349365234
4.22999048233032 -149.113708496094
3.95558023452759 -106.768814086914
3.31678080558777 -89.7141799926758
4.89955139160156 -109.903816223145
4.32808303833008 -89.9164657592773
4.45853900909424 -127.396461486816
4.5596170425415 -91.2355575561523
3.98741483688354 -101.50927734375
3.82586574554443 -84.6014022827148
3.89996218681335 -84.5838241577148
3.18682909011841 -139.18620300293
4.04785919189453 -89.7556076049805
3.55141592025757 -113.512481689453
3.95029234886169 -76.8212127685547
4.45851707458496 -85.6849365234375
4.09715700149536 -104.890884399414
4.37395334243774 -73.3108139038086
3.97877717018127 -118.053504943848
4.19688129425049 -98.9181518554688
4.8010048866272 -110.119049072266
3.98713183403015 -98.8889312744141
3.98757028579712 -128.070510864258
4.63021230697632 -136.787582397461
3.77688765525818 -83.9460754394531
3.83843064308167 -149.58219909668
4.23992729187012 -142.123397827148
4.71635580062866 -92.3498840332031
4.7821216583252 174.741836547852
4.83163690567017 -171.885391235352
4.68717527389526 -154.778839111328
5.31033325195312 -111.122756958008
4.96778202056885 -106.91911315918
4.96239042282104 -108.605888366699
4.85752201080322 -102.591522216797
4.73311567306519 -84.6613235473633
5.34288835525513 -92.5158386230469
5.26985216140747 -162.415405273438
5.40261650085449 -73.9657440185547
5.32609605789185 -151.140274047852
4.83878660202026 -145.437881469727
4.18613767623901 -122.841911315918
5.21668577194214 -142.610565185547
4.81117534637451 -113.217086791992
4.49280452728271 -96.2289123535156
5.33487844467163 -155.841293334961
4.31572341918945 -121.598297119141
5.03632688522339 -126.316307067871
4.18554210662842 -92.4797897338867
3.70443749427795 -78.1867141723633
4.3433780670166 -119.683380126953
4.28926134109497 -76.6014404296875
4.57024383544922 -76.1501312255859
4.2899341583252 -107.705322265625
4.57336616516113 -76.7383728027344
5.18472099304199 -129.329116821289
4.89325380325317 -113.940170288086
5.12513494491577 -116.448196411133
4.74253702163696 -88.7033615112305
3.58385968208313 -86.5708847045898
4.19375467300415 -107.413787841797
4.66782188415527 -163.019104003906
4.92559909820557 -139.805480957031
4.95345973968506 -98.3880310058594
4.92948722839355 -108.671440124512
4.70386219024658 -123.804260253906
4.04453134536743 148.272659301758
4.84211158752441 -177.922882080078
5.20786905288696 -97.6747055053711
4.17680931091309 -83.9821929931641
3.87432146072388 -43.4015502929688
3.65918707847595 -41.5124969482422
4.8620023727417 -85.7189788818359
3.80882167816162 -68.4124298095703
3.36075186729431 -12.0471591949463
3.68434453010559 -42.6901779174805
3.1981508731842 55.0439414978027
3.42080187797546 1.73669791221619
3.46237277984619 -17.8094158172607
3.41681098937988 -11.4774112701416
3.90905737876892 -33.142894744873
3.74941039085388 -26.8398246765137
3.98889756202698 19.1421375274658
4.0090970993042 -26.3208980560303
4.06973886489868 35.9952239990234
4.01084041595459 23.5719051361084
4.1239161491394 25.9696235656738
4.14441871643066 43.9050521850586
4.51715850830078 59.6500091552734
4.28253889083862 133.501281738281
4.51968431472778 71.9058685302734
4.18397188186646 131.135314941406
4.14660930633545 102.527297973633
3.78408026695251 31.0049648284912
4.38054752349854 126.129119873047
4.74152421951294 137.638717651367
4.26392364501953 83.2521514892578
3.85744309425354 31.044828414917
3.84173536300659 46.3601112365723
3.33214139938354 19.9388542175293
4.16214179992676 29.6118030548096
4.00747919082642 42.037483215332
3.95580434799194 119.018737792969
4.13576364517212 -56.7092742919922
4.07523584365845 -3.57786464691162
4.23189496994019 -22.9911365509033
3.83147072792053 -33.2427711486816
4.05305576324463 -62.1758422851562
3.26202583312988 -55.7666053771973
3.53523731231689 -66.9924621582031
3.63109755516052 -104.386329650879
2.67655229568481 0.0876285582780838
4.20169353485107 9.076096534729
3.65383577346802 20.4402313232422
3.06817483901978 17.7354640960693
3.72283148765564 -1.40955495834351
3.94140124320984 15.1885738372803
3.78476691246033 29.5266284942627
4.34534645080566 23.8946170806885
3.2302987575531 17.3351573944092
4.41649484634399 40.5692443847656
3.77021884918213 8.31254863739014
4.25280237197876 -0.545442163944244
3.84426045417786 4.0821385383606
3.59766507148743 0.426217496395111
4.41645622253418 24.9419841766357
3.88086271286011 -26.7944011688232
3.70525908470154 18.8375148773193
3.4380362033844 33.2275505065918
4.3388671875 -11.1266889572144
3.78175020217896 13.7291784286499
3.19423365592957 -0.388133704662323
3.16410231590271 -6.56872463226318
2.65387916564941 -18.4620628356934
2.02491593360901 17.3221893310547
2.79155993461609 -15.3078231811523
3.15900683403015 5.08271408081055
2.13060092926025 1.02713322639465
3.16429305076599 26.2837104797363
2.59135913848877 -17.9658756256104
2.30261087417603 16.7852802276611
2.20895385742188 37.1694526672363
2.8509042263031 35.8801078796387
2.45365715026855 11.9680137634277
3.49332737922668 15.8552618026733
2.49876070022583 11.1962041854858
2.40700578689575 16.7594451904297
2.01772975921631 -3.62621879577637
2.45133018493652 6.04297256469727
2.8646776676178 2.54414129257202
2.67070055007935 1.66234529018402
2.64231324195862 -4.06047821044922
2.39853358268738 6.4532790184021
2.85742378234863 -17.8899364471436
2.44860124588013 -12.897234916687
3.86356091499329 -111.956001281738
4.07698011398315 -141.383331298828
5.08815813064575 -112.195755004883
4.88027620315552 -127.624000549316
4.82665967941284 -96.3717346191406
4.74382734298706 -99.8763122558594
4.15444993972778 -91.8133850097656
4.60435724258423 -127.235130310059
4.31472587585449 -107.075958251953
4.66480922698975 -95.7312393188477
5.21903133392334 -143.785980224609
3.92073607444763 -105.274230957031
4.76388931274414 -88.7175827026367
4.55899667739868 -108.124984741211
4.43908834457397 -53.983528137207
5.29839038848877 -120.544151306152
4.97875833511353 -117.529075622559
5.00370454788208 -105.122398376465
4.82923269271851 -74.2848052978516
5.250403881073 179.990966796875
5.170081615448 -141.133041381836
3.99184274673462 -175.988662719727
3.78288841247559 -125.614669799805
3.77203845977783 -155.75715637207
5.15451002120972 -92.4486083984375
5.07657527923584 -120.415824890137
5.15958404541016 -98.5807647705078
4.50472402572632 -19.6460494995117
4.55063247680664 -104.340606689453
4.90436697006226 -72.4492263793945
4.01580095291138 -53.6675415039062
4.91168022155762 -90.6759796142578
4.71118831634521 -64.0712585449219
3.73623585700989 -99.7336044311523
4.96343088150024 -156.375442504883
4.88001251220703 -137.875381469727
4.65672588348389 -79.0574798583984
4.97641944885254 -95.7312774658203
4.58904314041138 -166.410614013672
4.25370025634766 -93.7700958251953
4.72373151779175 -99.2816467285156
5.32133293151855 -91.887825012207
4.34414672851562 -102.726844787598
5.01338291168213 -167.184707641602
4.42864751815796 -127.917358398438
5.13772058486938 -78.4868545532227
5.18950271606445 -103.749084472656
5.18429756164551 -131.249893188477
4.51567697525024 -108.930015563965
4.91465091705322 -127.041221618652
4.55745792388916 -109.810768127441
4.83159208297729 176.32666015625
4.85719347000122 -114.326850891113
4.84545946121216 -66.545524597168
4.85685014724731 -130.999038696289
4.36270904541016 -89.8052749633789
4.48606252670288 -128.512237548828
5.299476146698 170.966156005859
4.35497713088989 171.267623901367
4.56654644012451 -132.398529052734
3.90234327316284 165.241821289062
3.88306021690369 130.080017089844
3.50426983833313 17.1316184997559
3.47840738296509 34.7571067810059
3.31198668479919 39.3765716552734
3.58845996856689 101.801719665527
3.85916543006897 80.2197189331055
3.71445536613464 76.5634689331055
3.38748478889465 87.0245056152344
3.05547022819519 141.613891601562
3.52657532691956 114.188415527344
4.21640491485596 139.656387329102
4.89979696273804 -154.526748657227
4.09264802932739 93.1695022583008
4.11708450317383 101.244583129883
4.12292861938477 119.181106567383
4.19672441482544 110.158157348633
4.31489753723145 146.408462524414
4.33043384552002 -112.810104370117
3.76487374305725 -128.469909667969
3.92712664604187 -91.952262878418
4.8690619468689 -101.480339050293
4.84748220443726 -108.062561035156
4.5993127822876 -101.956382751465
4.88313961029053 -118.729995727539
3.68117904663086 -72.678352355957
4.78603315353394 -120.196754455566
4.60852146148682 -69.6382217407227
3.38476753234863 20.9696388244629
3.95665001869202 -37.7794723510742
3.44103384017944 -61.4128265380859
4.72623157501221 -120.825897216797
4.95172214508057 -130.666030883789
3.90110969543457 -87.6330261230469
3.94457507133484 -89.8993072509766
4.90711736679077 -131.907119750977
4.56258153915405 -163.853775024414
5.40771484375 -119.373741149902
4.99463796615601 -132.075408935547
5.28741407394409 -175.537445068359
4.94854545593262 -133.173126220703
3.99533534049988 -100.307731628418
4.23276901245117 -164.115127563477
3.90025591850281 176.437728881836
4.48435258865356 -140.866134643555
4.24547815322876 -105.822937011719
4.35691547393799 -92.3061599731445
4.58014678955078 -167.623275756836
3.75290203094482 -105.546157836914
3.63565731048584 -93.8440551757812
4.57097578048706 -141.484817504883
5.06064367294312 -131.746109008789
4.73084020614624 -126.29963684082
4.6453800201416 -147.239822387695
4.29227495193481 -119.418357849121
4.79827451705933 -177.272888183594
4.65700340270996 146.55647277832
3.93794131278992 -99.5552291870117
5.34122467041016 -170.35969543457
5.06085395812988 -122.309219360352
5.38522577285767 -141.683853149414
4.78843641281128 -164.906158447266
5.26540660858154 -136.263000488281
4.82343626022339 -105.54711151123
4.48226070404053 -92.9126052856445
4.82339239120483 -103.805015563965
4.74440050125122 -127.793487548828
4.86619710922241 -96.8406372070312
4.3186354637146 -73.3218841552734
4.96158170700073 -102.994979858398
4.99444150924683 -111.703338623047
4.51446914672852 -91.8834075927734
4.26191854476929 -83.8238906860352
4.60774803161621 -132.340103149414
4.97798538208008 -114.85986328125
4.9388484954834 -118.892532348633
4.42762899398804 -61.7402191162109
4.52280950546265 -109.028831481934
4.39041614532471 -109.069122314453
4.69031047821045 -122.950485229492
4.01850414276123 -98.855598449707
4.64716529846191 -104.683715820312
4.90956354141235 -115.627876281738
3.95721077919006 -59.5599746704102
4.1237998008728 -113.471832275391
4.78811502456665 -121.907608032227
4.6095142364502 -115.29012298584
4.78657627105713 -73.1866836547852
4.61050748825073 -81.4881210327148
5.09603643417358 -109.085525512695
5.34987592697144 -158.627899169922
4.96175622940063 -169.635818481445
4.16907596588135 136.069625854492
5.33014297485352 -150.133865356445
4.94594764709473 -109.487205505371
4.670814037323 -96.3094329833984
4.83559608459473 173.392669677734
4.93682432174683 152.662246704102
4.40797233581543 127.495101928711
4.33776092529297 97.2585525512695
3.81803250312805 90.9001083374023
4.72314167022705 134.644912719727
5.19698429107666 144.839431762695
3.79912829399109 83.884651184082
3.77346301078796 104.257217407227
4.05531549453735 130.904312133789
3.23898553848267 75.148796081543
4.54230451583862 103.401412963867
3.9201545715332 37.3852233886719
3.49645686149597 63.8018760681152
3.7528293132782 14.9308776855469
4.29373598098755 109.864540100098
3.6182234287262 64.7648391723633
3.19121074676514 56.6824951171875
2.99864506721497 61.1913909912109
4.4329047203064 129.306030273438
5.19014501571655 -163.410278320312
5.09970808029175 -164.55859375
4.94127511978149 -142.638320922852
4.85788202285767 -141.43196105957
4.79914474487305 -158.213241577148
3.92549061775208 -151.223617553711
4.78278064727783 -157.882186889648
4.85877466201782 -170.713302612305
5.18845796585083 -146.708709716797
4.76740455627441 -140.801742553711
5.02338647842407 -179.741104125977
4.77656698226929 -174.935073852539
4.5736403465271 -139.692535400391
4.4551887512207 -149.438598632812
3.82769322395325 128.27766418457
3.29147791862488 65.4076919555664
3.65544009208679 53.8408355712891
3.45518374443054 77.0535278320312
3.72456526756287 109.431350708008
3.39301514625549 90.5317077636719
3.55624771118164 90.5731430053711
4.321364402771 157.611129760742
4.87059450149536 144.957077026367
3.86660265922546 39.1851539611816
4.65756034851074 132.590728759766
2.98495721817017 73.8294830322266
3.48617887496948 30.0904159545898
3.9159996509552 74.8769607543945
3.38220858573914 113.582038879395
3.51973104476929 111.046127319336
3.88752293586731 131.579528808594
3.58426141738892 40.9818000793457
3.76333618164062 19.6838512420654
3.11823129653931 61.4116668701172
3.58979916572571 91.1108322143555
4.00757122039795 150.981384277344
3.83166480064392 131.714202880859
3.63308429718018 34.5158996582031
3.45091223716736 49.5380592346191
3.48516917228699 94.4019012451172
3.34836435317993 73.3810043334961
3.31033873558044 84.8411178588867
3.93538856506348 129.338180541992
3.66784811019897 112.392074584961
3.92487668991089 31.1467113494873
3.55643844604492 -26.0696258544922
3.54681324958801 -55.0363998413086
3.43185186386108 10.4000110626221
3.36541199684143 -9.73051357269287
3.53012204170227 -18.5992202758789
3.29564213752747 -3.55633926391602
3.41388368606567 -44.5626983642578
3.37437129020691 -13.8319749832153
3.45262765884399 -7.65386390686035
3.225426197052 -29.2045803070068
3.21307039260864 -92.8871231079102
3.37001371383667 -5.49191045761108
3.59281706809998 -17.9072036743164
4.15281867980957 51.0215606689453
3.33137154579163 -28.8679962158203
3.41778635978699 55.3485908508301
3.8709979057312 8.07990264892578
3.42916822433472 -51.1971054077148
3.93964815139771 -3.89471387863159
3.80691480636597 -72.8886795043945
3.94031357765198 -84.7017822265625
4.02375555038452 45.9184074401855
4.04137754440308 23.618444442749
3.78824734687805 64.1131057739258
3.59585070610046 1.53422832489014
4.51540994644165 144.651428222656
3.25631976127625 35.6868515014648
3.82496023178101 0.338631182909012
3.73539853096008 89.2521591186523
4.88168001174927 111.250686645508
4.62836217880249 87.4983901977539
4.60946273803711 92.1746520996094
4.41286754608154 93.4274215698242
4.73611450195312 133.023910522461
3.85135960578918 69.4702301025391
3.87618827819824 -75.3074951171875
3.87519478797913 -78.6805114746094
3.84953546524048 -126.989486694336
4.45703935623169 -158.829071044922
3.67830944061279 -68.288818359375
4.02307224273682 -124.437141418457
3.85643005371094 -147.419662475586
4.24224615097046 -92.7513275146484
4.09927034378052 -143.83154296875
4.30916786193848 -120.615257263184
3.87473297119141 -103.005462646484
4.16485023498535 -72.7322540283203
3.9713761806488 -96.6783599853516
4.20500659942627 -113.378112792969
3.97722244262695 -89.6251068115234
4.10392379760742 -118.51106262207
3.40179872512817 -127.430229187012
4.38129615783691 -94.9814834594727
4.51864004135132 -133.711578369141
4.60005664825439 -105.488090515137
4.63891458511353 -132.359558105469
3.98719215393066 -106.94686126709
4.26279306411743 -66.1186141967773
4.69952869415283 -141.163223266602
4.53392648696899 -100.252052307129
4.19529438018799 -144.15803527832
4.41935920715332 -121.690093994141
4.69252300262451 -127.237442016602
5.25541734695435 -100.400375366211
4.47534894943237 -99.3920974731445
4.74078941345215 -99.5145416259766
5.07788896560669 -109.371398925781
4.21267127990723 -48.6296195983887
3.86281871795654 -60.6429634094238
3.94322395324707 -142.416061401367
4.38995599746704 -122.843696594238
4.64167785644531 -124.881378173828
4.99361562728882 -145.795227050781
4.68233966827393 -87.7427062988281
4.53548669815063 -110.613700866699
4.42710113525391 -80.5865478515625
4.49684572219849 -161.850479125977
4.51957273483276 -127.829933166504
4.17802619934082 -134.518768310547
4.2750883102417 -70.2094268798828
4.25955009460449 -93.9911422729492
4.8740291595459 -120.970039367676
5.02181434631348 -103.728996276855
4.26061868667603 -90.8358612060547
4.84843826293945 -113.257057189941
4.38222360610962 -83.7398147583008
4.21820211410522 3.3737804889679
4.75978755950928 -113.575119018555
4.53679847717285 -104.244186401367
4.64389753341675 -113.132743835449
4.4730544090271 -132.488571166992
4.75028944015503 -105.943771362305
4.37120676040649 -132.661697387695
3.8004252910614 -71.3117828369141
5.46054077148438 -146.701370239258
4.7227988243103 -109.724052429199
4.7488431930542 -101.930946350098
4.42287349700928 -95.0497741699219
5.24524641036987 127.972953796387
5.25504446029663 -174.876480102539
3.64931464195251 31.9234199523926
2.97101092338562 45.0024108886719
3.58881425857544 -19.5986366271973
3.94925475120544 2.6164653301239
3.00634598731995 4.3327202796936
2.80929040908813 -13.1392154693604
3.07633113861084 44.8656578063965
1.99732291698456 13.3649520874023
2.70198082923889 3.93570446968079
2.97479367256165 -7.85948610305786
2.80203151702881 17.5125026702881
2.80519318580627 -0.421402990818024
2.96386647224426 24.6064739227295
2.11008453369141 10.6812896728516
2.31786704063416 13.7244367599487
2.57393717765808 11.6651077270508
2.17186903953552 -30.9394283294678
3.19210648536682 52.223201751709
3.19889974594116 1.83359503746033
3.64113306999207 49.942512512207
2.62912535667419 -0.766437768936157
3.40118312835693 3.51767134666443
2.84376263618469 -0.622216522693634
1.91485214233398 22.7706432342529
2.70650768280029 5.24339056015015
2.04224300384521 22.6077117919922
2.67467331886292 3.05078864097595
3.78386974334717 -9.83322811126709
3.96628427505493 28.8873157501221
3.54473257064819 16.7595252990723
3.66584038734436 9.57360076904297
4.34584283828735 27.6226921081543
3.54137492179871 41.7446823120117
3.34941387176514 5.51153659820557
3.36062550544739 28.5128993988037
3.93283724784851 0.89790552854538
4.89045906066895 -114.371131896973
4.1771821975708 -98.7433090209961
4.41887760162354 -88.2591857910156
4.69526386260986 -99.826286315918
4.49489116668701 -98.3878631591797
4.75095224380493 -126.574935913086
4.33558893203735 -64.4125213623047
3.93786001205444 -84.0572814941406
4.4549708366394 -146.333435058594
4.94076585769653 -141.018005371094
4.2986307144165 -179.819229125977
3.48811864852905 -136.877868652344
5.07490587234497 -148.862854003906
4.53629541397095 -155.430389404297
4.83771324157715 175.331085205078
4.91139316558838 -152.214950561523
4.39531230926514 -118.030479431152
4.64245462417603 -130.883422851562
5.01027870178223 -144.113708496094
4.5341968536377 -113.072074890137
3.97428059577942 -139.282913208008
4.47031736373901 -136.608612060547
4.86281251907349 175.889404296875
4.34106826782227 -166.495651245117
4.47952508926392 -161.663986206055
3.99065947532654 175.090484619141
3.59824705123901 -147.830810546875
4.17722988128662 -131.193252563477
3.86316585540771 -120.758224487305
4.16672945022583 -139.868545532227
4.44754552841187 -135.768203735352
3.77648496627808 -150.043487548828
4.24976015090942 -152.290451049805
4.08349370956421 -132.155197143555
3.86211633682251 -166.955520629883
4.57571983337402 -160.081665039062
4.2527871131897 -146.797409057617
4.31676483154297 -113.744155883789
4.66000556945801 -98.6941299438477
4.08365488052368 -112.95671081543
4.23023700714111 -87.9757766723633
4.04602384567261 -101.976028442383
4.21422624588013 -97.6638412475586
4.54694223403931 -133.904922485352
4.9278507232666 -98.8821640014648
4.36622905731201 -156.999389648438
4.39446020126343 -63.1714248657227
4.90848016738892 -100.712188720703
4.61811065673828 -141.904891967773
4.96905755996704 -88.7401504516602
5.01492261886597 -114.353775024414
4.62179756164551 -110.749687194824
5.03480052947998 -106.955352783203
4.89427947998047 -111.004760742188
4.72085046768188 -119.787300109863
4.10573959350586 -144.892944335938
4.13070631027222 -85.3721237182617
4.71070051193237 -102.224342346191
4.66322612762451 -100.230087280273
4.69566345214844 -110.522514343262
4.98035001754761 -83.0000381469727
5.29182147979736 -113.321197509766
4.74901437759399 -109.448341369629
4.95268201828003 -130.181823730469
4.10154962539673 -172.161315917969
4.35100221633911 -179.80158996582
5.17966985702515 -100.56241607666
5.15287256240845 -151.499496459961
5.55139064788818 -120.169952392578
4.29175281524658 -170.137451171875
4.37530040740967 120.933525085449
4.69639492034912 142.112487792969
3.19808435440063 69.701530456543
3.50674271583557 98.2917327880859
3.87034320831299 118.416809082031
3.60381078720093 81.3880996704102
3.32449293136597 80.8803329467773
3.28314995765686 35.5613212585449
3.40330457687378 66.913215637207
3.41665697097778 98.1786193847656
3.14981818199158 39.0811386108398
3.04302477836609 5.15336418151855
2.85869765281677 22.1807651519775
3.51533508300781 -5.06849241256714
3.42223334312439 84.8332824707031
3.42580008506775 99.9863739013672
4.57277774810791 122.147277832031
3.8487286567688 112.869132995605
4.59144353866577 116.369842529297
3.92522883415222 77.1101913452148
3.39801669120789 109.653663635254
4.21349334716797 100.157119750977
3.79156947135925 128.923568725586
5.39939785003662 -92.5567779541016
5.07306432723999 -90.4822845458984
4.59585666656494 -106.150421142578
4.4110746383667 -112.146919250488
4.66283559799194 -106.64875793457
4.78874158859253 -97.9656066894531
5.19931983947754 -92.5200958251953
4.87511825561523 -97.1557769775391
4.74837303161621 -160.572174072266
5.10119962692261 -104.871795654297
4.25969696044922 139.716400146484
4.87339162826538 119.932846069336
4.5328369140625 110.880729675293
3.86437392234802 85.5034561157227
4.04229259490967 125.254089355469
4.33492183685303 96.2112121582031
4.28307056427002 142.994583129883
3.92005133628845 119.596366882324
3.9855489730835 51.2780914306641
3.85843539237976 119.455337524414
4.12495422363281 92.1244506835938
3.99824714660645 99.1381607055664
4.63343954086304 161.487426757812
3.91992211341858 103.096176147461
4.26961946487427 157.244247436523
4.54710865020752 148.81298828125
4.29048824310303 155.070327758789
5.28526496887207 -120.450424194336
4.74742841720581 -117.760681152344
4.60280990600586 -96.5070419311523
4.84741592407227 -99.7451324462891
4.80664682388306 -93.1369247436523
5.076096534729 -144.01628112793
5.12766361236572 -158.234252929688
5.04934644699097 -105.028221130371
5.21466779708862 -99.8759613037109
4.5120587348938 -103.730194091797
4.64180755615234 -106.682655334473
4.24069166183472 141.482635498047
5.28248357772827 -131.756439208984
4.706711769104 -98.0217514038086
4.75916814804077 -131.421569824219
4.69832420349121 -124.267684936523
4.33761501312256 -118.171234130859
3.44445538520813 -91.3995590209961
2.62828922271729 -118.842506408691
3.17665076255798 -114.121910095215
3.53572106361389 -40.099235534668
4.08576822280884 -83.1725769042969
4.63881158828735 -125.684455871582
4.72350025177002 -114.115257263184
4.61372470855713 -145.625915527344
4.95824098587036 -131.503265380859
3.91766810417175 131.1328125
4.22646570205688 -174.016860961914
4.84512948989868 -121.838119506836
4.58730268478394 -113.854232788086
4.79913330078125 -126.841918945312
4.98134708404541 -103.900100708008
4.8106632232666 -114.010932922363
5.5104660987854 -118.829223632812
4.76773071289062 -96.0737152099609
4.95385217666626 -117.820365905762
5.04960823059082 -86.8843231201172
4.60021114349365 -87.4383392333984
5.08310222625732 -84.5149078369141
5.07525300979614 -113.028915405273
4.93845558166504 -95.8904724121094
4.12286949157715 -160.283401489258
3.54930520057678 -111.002647399902
3.89405083656311 -60.7495193481445
4.56501531600952 -97.0018997192383
4.70925760269165 -92.5731201171875
4.02658748626709 160.753494262695
3.73044872283936 134.312561035156
4.09081172943115 -169.350997924805
3.94424796104431 -100.228637695312
4.57237148284912 -109.377052307129
4.88166284561157 -68.7471389770508
3.7214207649231 -46.3057289123535
3.96584153175354 -153.854278564453
4.21009397506714 -105.677909851074
4.05907773971558 -80.5225677490234
4.61448764801025 -95.5746994018555
4.4300217628479 -69.4172286987305
4.70427703857422 -169.377685546875
3.95188975334167 -115.324584960938
3.72015929222107 -97.4187927246094
4.04691219329834 -80.5417098999023
3.78674554824829 -76.6018447875977
3.81867337226868 -67.5789337158203
3.98622179031372 -122.216987609863
3.6756899356842 -100.60132598877
3.18163275718689 -109.085372924805
3.80260992050171 -80.5313491821289
3.68217897415161 -107.132652282715
3.87126541137695 -70.9238662719727
3.93521690368652 -133.724792480469
4.45180416107178 -106.060791015625
3.84380888938904 -88.9580841064453
3.51014804840088 -96.6175079345703
4.39931058883667 -81.1364059448242
3.83932852745056 -102.922309875488
4.26828813552856 -111.89436340332
3.91159582138062 -91.1958465576172
4.72604608535767 -84.7640991210938
4.85400247573853 175.891525268555
4.8710789680481 -93.785270690918
3.36951661109924 -96.4777984619141
3.40381574630737 -126.740859985352
4.08155345916748 -95.9743041992188
4.28848457336426 -108.319915771484
3.60361504554749 -103.255027770996
4.27289390563965 -84.9863204956055
4.51151371002197 -161.070617675781
4.03237676620483 -118.496803283691
4.26017379760742 -95.4814224243164
3.92247986793518 -127.542953491211
4.24291610717773 -115.240715026855
4.62191295623779 -106.433723449707
4.0081787109375 163.746505737305
4.46144676208496 122.073417663574
3.73895215988159 3.83717846870422
3.65700578689575 114.580108642578
4.37186574935913 -11.9157743453979
3.60344815254211 36.8788032531738
3.83210444450378 84.1454086303711
4.3948187828064 118.798301696777
3.96978569030762 109.078704833984
4.06520509719849 22.69313621521
4.86815309524536 134.34553527832
3.72052526473999 79.1674652099609
3.61628389358521 6.58171129226685
3.53885531425476 -52.6610412597656
3.30334639549255 -172.776214599609
3.97819757461548 -168.376419067383
2.97912669181824 142.279190063477
3.70588254928589 171.454162597656
3.35621500015259 -133.797180175781
4.54592752456665 -104.204238891602
3.50575637817383 -116.804840087891
3.2270143032074 -138.364730834961
3.14138293266296 -131.42350769043
3.19937443733215 -163.774444580078
3.51867890357971 -110.508377075195
3.32723832130432 -124.998970031738
3.37519025802612 -126.007186889648
3.48836040496826 -115.418174743652
3.59572172164917 -122.022094726562
3.5087263584137 -151.943069458008
4.16905450820923 -150.89924621582
3.00759410858154 -140.821151733398
3.77343702316284 -138.443222045898
4.40685319900513 -81.9177856445312
5.0274453163147 -121.396270751953
4.81953430175781 -82.312370300293
4.5348424911499 -168.147888183594
4.87192344665527 -134.658462524414
4.79452276229858 -107.337600708008
3.76471734046936 -110.015922546387
3.77619242668152 -121.28971862793
3.63715982437134 -118.851722717285
3.89478325843811 -134.070205688477
3.52976012229919 -133.27685546875
4.37634563446045 -70.8954238891602
4.07572221755981 -78.3120956420898
3.94681787490845 -103.433464050293
4.62972021102905 159.025238037109
3.73025584220886 -103.331687927246
3.57972550392151 -149.656463623047
3.52595615386963 -161.393768310547
4.22890281677246 -127.131637573242
4.84107542037964 -136.968612670898
3.47688722610474 -141.094757080078
3.75659441947937 -109.66820526123
4.47306203842163 -138.343307495117
3.66311454772949 -159.951583862305
4.14429807662964 -140.802993774414
3.49387311935425 -125.720520019531
3.32021641731262 -105.12784576416
3.09593820571899 -101.061820983887
3.28632855415344 -98.2958602905273
3.3221869468689 -82.2555160522461
3.71535873413086 -147.338439941406
4.21135520935059 148.503570556641
3.86100149154663 -168.399856567383
3.32838416099548 166.333221435547
3.64871621131897 -109.761329650879
3.64009785652161 -62.0372085571289
3.49940538406372 -91.1114730834961
3.46862411499023 -109.23558807373
3.64735245704651 -160.811248779297
4.14629602432251 173.241516113281
3.5023980140686 169.978866577148
[truncated: 8,144,402 more chars]
