# Supplementary material for: Conformational ensemble-dependent lipid recognition and segregation by prenylated intrinsically disordered regions in small GTPases
Source: Commun Biol. 2023 Nov 2;6:1111. doi: 10.1038/s42003-023-05487-6 (PMC10622456; doi:10.1038/s42003-023-05487-6)
Supplement: Supplementary file 8 — Supplementary Data 6 [file 42003_2023_5487_MOESM8_ESM.zip › Fig8/Rac1_cluster1_insertion.txt]

-16.0540454257618 -10.8247344363819 -8.43244241367687 -4.82804559360851 -0.703932510722769 2.40217901576649 6.88338209499012 11.493835700642 0.885596526752817 1.62301565517079 -2.84267305027355 2.00114561427723 -3.14722322117199 4.00188471187245 0.611388457905161 4.09700514186512 -0.187231766093863 0.0721314083446138 11.1233651768077
-13.3375619628213 -9.42168938896873 -5.16067445061423 -1.54212319634177 1.15871393897317 3.07893240668557 8.52100146033547 11.0076905510642 4.70505869605325 3.21338427283547 -2.69001328728416 1.59292662360452 -4.97862183830955 1.33850062110207 -2.23591363213279 0.405125262520531 -4.40747964165427 -2.6706708647988 10.4293938896873
-7.70784956325184 -3.52144819606434 -0.0544644008983255 2.81901544224132 5.81624215732921 9.9079307902943 7.6010369647633 14.3757724155079 2.12276834141124 5.01197713505138 6.73275941501964 4.98064798008312 0.779140411723745 0.746457992900503 3.02447885166515 -1.71954542506825 3.03477376591076 1.91493505131115 13.2917894710194
-12.4014971212907 -7.19483208222823 -2.35151695771651 0.814767603440718 2.66563296751542 7.20506358580156 6.06357932524248 13.0604865594344 2.48086810545488 5.37528491453691 8.34718203978105 6.52046943144365 0.400691752000288 1.14962935881181 -0.58890366120772 0.0747335000471629 -0.808056111769243 1.81876635984941 9.73050475554033
0.724600063670767 0.617651211131705 -2.66197563518177 1.18266605030407 4.26016734730114 7.1503660548817 7.43896506916393 15.1688626874577 3.39989303242077 2.13142226826061 7.36758445392956 6.83363937031139 1.82872604023327 3.41401027332653 -0.227391971241342 -1.401990665089 4.39614413868297 6.16766189228405 12.5366532672535
2.96403361233798 6.98242903622714 0.126866826144131 -0.392538538846104 6.9674763766202 7.79090739163485 8.38682318600741 15.7289013949308 5.31138087185946 9.67210245999423 11.3699479189786 9.45150614651767 4.64094878110019 2.4214034167203 4.6103215304288 2.11461592587558 2.22925711545077 -0.173801890286533 13.0678303328427
-1.2734618100253 -4.51458691683683 1.52428294095126 1.20426226529208 3.3220324602994 7.84373045834628 6.10917235287753 12.0479626742276 3.04683447751132 4.19049216183749 6.81054545315829 2.58346224698153 -2.55124806490812 -3.60150860873136 1.87220526608554 -1.651164523038 2.93857718381015 0.462490567294033 7.99518729123202
-6.72338953018188 -6.17256059646606 -0.678250217437743 0.576167201995851 4.24309358596802 7.70327959060669 4.42885122299194 13.063742017746 3.49923429489136 4.32814893722534 7.96061429977417 5.35867414474487 -0.218933963775633 -2.49821367263794 1.99593935012818 -1.94388856887817 1.70020303726196 2.12793264389038 7.69342622756958
-9.96070985794067 -2.95618181228638 0.90415449142456 1.18744440078735 4.23190851211548 8.37561197280884 5.49768419265747 13.8506776809692 3.65003080368042 3.38371343612671 8.14326829910278 5.25207586288452 -0.453713703155518 -4.41294984817505 1.23069543838501 -3.61124353408814 -0.631182956695557 -1.00033693313599 7.16744394302368
-11.2537112322721 -6.17627478512851 -0.692508229342373 -0.889882573214443 1.11813401308927 5.66730546084317 2.97230290499601 12.3615217122165 2.22719620791349 3.1687369259921 7.44142960635099 3.2388634595004 -1.83734274777499 -5.51647711667147 0.617142191800205 -5.70101691159335 0.574123850735752 1.28735398379239 7.40155266848478
-9.36034151424061 -4.83790346492421 -2.15145822871815 0.249760185588489 3.38257173191417 7.17749265323986 5.0225587237965 13.4040282119404 3.7599568713795 3.67577603947032 8.33070615421642 3.97261575352062 -3.32167765010487 -3.93456789363514 1.19128373752941 -3.45819994319569 -0.052518333088269 -1.48270555843007 6.72667363773693
-3.92257223129273 -2.2490740776062 3.59319105148315 1.71535959243774 4.51816549301147 9.05952253341675 7.91964426040649 16.8175726436079 6.12419023513794 5.57574453353882 10.0733584403992 7.74568929672241 2.25547590255737 -1.09000501632691 3.85282316207886 -3.15730772018433 0.767554187774657 0.0477684974670396 8.27870931625366
-2.62586088180542 -1.66544027328491 4.1035683631897 2.17012243270874 4.55337648391724 9.19491939544678 8.6078293800354 15.2603482484818 6.91441946029663 7.09119062423706 10.7144005775452 7.66531400680542 3.28981714248657 -2.55377645492554 4.85534601211548 -1.0318247795105 1.25122480392456 -1.34784955978393 8.36903886795044
-8.9529428395358 -4.44945811358365 0.630009659853847 -0.0107316884127542 1.27095795544711 5.78318024548617 5.87161446484652 14.6660759535703 3.95528221997348 4.23129845532504 8.82398510846225 6.09170246991244 -0.159041396054356 -3.13303279009732 2.92741394909945 -2.74504183855924 0.614228257265957 -2.20349406329068 6.94678307446566
-11.3458364226601 -5.407235882499 -1.5251615264199 -0.858033917166971 0.00156614997170124 5.67123530127785 3.93321440436623 14.6006591103294 3.18604109504006 2.39051363684914 7.35616514899514 4.50155756690285 -0.0594632842324003 -5.29965569756248 0.643081881783225 -3.93011834404685 -1.49280907891013 -3.47882249138572 4.30416319587014
-10.1985415458679 -3.36753454208374 0.424406147003175 -0.68106641769409 3.16525945663452 7.44954690933228 6.0346489906311 13.5525339603424 2.93641958236694 2.79174528121948 7.82680139541626 6.02921686172485 0.293531513214113 -4.15521612167358 1.32918939590454 -4.33950605392456 0.200948810577394 -0.688993358612059 7.38120088577271
-10.8322514187206 -4.27810942042958 -0.757113326679576 -0.856863845478404 2.46020997654308 6.7672530521046 3.57576955448497 14.2817770351063 2.59406484257091 1.66295732151378 6.97141088138927 4.28210557590831 -0.372460235248912 -5.47116934169422 -0.362084258686412 -6.05530630458485 -1.30992590297352 -3.11887060512196 4.57614053379406
-8.46475146033547 -3.55029986121438 0.3949763991616 1.73124196312644 5.61649873039939 9.75332286141136 7.27778699181297 17.0283223160289 6.34107281944969 6.13258149407127 11.0504815795205 7.62190987847068 2.61439587853172 -2.23243067481301 4.78513886711814 -1.73688433387063 2.52946450493553 -2.4141113541343 7.46454121849754
-8.87781764810736 -4.07283450906927 -0.703417318517513 1.98012588674372 5.09113071615046 8.57046364003962 5.2720064943487 15.7944767301733 5.49087665731257 6.01092956716364 10.6564349954778 7.26383159810846 2.02527187520807 -2.28147556131536 4.49246833974665 -2.16050769632513 2.19452808553522 -0.233873861486263 8.63066623861139
-5.56744718551636 -2.19332838058472 2.6393256187439 2.57386064529419 6.7768759727478 10.2726998329163 7.25548696517944 15.6904128789902 6.67381906509399 7.62847185134888 12.7028770446777 10.2436175346375 5.22751379013062 -0.451795101165771 6.00553560256958 -0.440385341644287 1.59722566604614 -0.225255489349365 8.74009466171265
-7.72960726998069 -5.26654498360374 -0.590145752646706 1.27613003470681 3.46820576407693 8.00168736197732 5.04537708976052 12.1929543755271 3.60857708670876 5.19145806052468 9.77116949775002 7.21574909903786 2.5299599907615 -2.31550662300803 3.80498249747536 -2.74033419869163 0.95345051505349 -1.27583949349143 7.96095974662087
-7.02647603641857 -3.14027227054943 1.91959558833729 2.28596483577381 4.14531313289296 9.04294859279286 6.71080194820057 12.5732349048961 4.77198778499256 7.82925783504139 11.3356312404979 9.28431784022938 2.9740160595287 -1.33706678043712 5.38403688777577 -0.473840843547475 3.0790489803661 1.58154569972645 9.71590267528187
-6.78187276666815 -1.25357534235174 2.7037372415716 3.91613290960138 7.01802824193781 10.5064239328558 7.16376970464533 14.5786146944219 5.25075624639338 7.62465475255793 11.4962148492986 7.84464357549494 1.98260210210627 -1.55028821771795 4.99015424901789 -1.11578275507147 2.45196722204035 0.0558233087713056 8.48369787389582
-6.02373194261031 -1.02225565476851 3.30772138075395 3.32291722731157 6.59891534285112 11.3749887986617 8.39616322950883 17.1638479385567 6.94318986372514 8.2794096513228 12.8682339234786 10.2734882874922 4.17684674696489 0.595280890031294 6.28755593733354 0.370015387101606 4.2175610108809 4.07587457136674 12.6183130784468
-7.98410561301491 -3.40485336997292 1.99646518013694 1.93047663948753 3.70417163155296 8.34721038124778 6.43893000862815 14.5917029120705 4.4230169989846 6.20219466469505 10.5376801230691 9.61344382546165 3.3312258460305 0.198235008933327 5.55842158577659 0.16805121681907 6.42693564675071 4.71009490273216 14.2081496455453
-8.18703594207764 -5.27267780303955 0.768980598449708 -0.0375074386596665 3.16286239624024 8.16004810333252 5.88886604309082 11.2707053184509 2.8881441116333 5.48969802856445 9.84163818359375 10.1073952674866 2.93745765686035 -0.211425209045409 6.28402576446533 -0.197842979431151 3.84075317382813 2.4017168045044 12.818325138092
-6.64303245544433 -4.38625183105469 1.50747451782227 1.65478191375733 3.5228630065918 8.9749885559082 6.63800010681152 12.7207337379456 5.03914699554444 8.52041873931885 11.7335849761963 9.99137554168701 4.12087879180908 -0.0733989715576158 7.20855197906494 0.1316219329834 4.16385231018067 1.58119449615479 12.7138548851013
-9.2272422096946 -4.57365486838601 1.22180011055686 -0.125397422096945 2.01619364998557 6.75937201760032 5.94247367165305 10.991063378074 4.46510722420432 7.91809966347434 11.4438030936501 9.34748675606468 3.34489371559837 -0.198780753395774 5.93124320290305 0.519875786521219 5.58705069802024 3.53222968361595 12.3582279898904
-6.41102937351573 -3.54306176792491 2.42152449000966 -0.114850555766711 1.69132849086415 6.75168463100087 6.6413874279369 12.437771285664 5.22080179561268 7.63630529750477 12.07854124416 9.04136654246937 3.308280433308 -0.0536036838184692 6.78837438930165 0.710466827045789 5.38385721553456 4.41727968562733 12.714602912556
-6.28185425671664 -0.996137246218595 2.73617590990933 2.81015147295865 5.06074751940641 10.0094379338351 8.71576346484098 13.7638675126162 7.15185679522428 8.98492468920621 12.6354926976291 9.20169295397672 3.43429125872525 0.432024374875155 6.91656722155484 0.546501532467929 4.44352282610807 2.94221438494596 11.7142003926364
-7.80011169260198 -1.26041976755316 2.89104850942438 2.9911003893072 3.61216266805475 9.29888113195246 7.79666717702692 12.5017677133734 5.3386698549444 8.38381775075739 11.9055367296392 7.78641136342829 1.79761226827448 -0.506677549535578 6.40048607045954 0.182336885278875 4.48170669729059 3.2295561617071 10.8043132608587
-3.25985984802246 0.89008445739746 5.89449806213379 5.47787208557129 7.88019485473633 13.0664603233337 10.5725686073303 16.3547589302063 8.14613742828369 9.19445724487305 13.0460750579834 9.20125885009766 2.73731060028076 1.3534481048584 7.89115543365478 0.876490783691406 3.87293357849121 1.96365280151367 11.3027364730835
-2.82707467512651 -0.276627211137253 5.55105814500288 5.55684408708052 7.38042482896284 12.6471847013994 10.566761823134 16.1667848543687 7.58463224931197 9.09329638047652 12.1890428976579 7.95610937638716 3.02573904557661 0.391314835981888 7.36533484025435 1.02673086686568 3.99974760575728 1.82009825272993 10.4129632429643
-2.27091375697743 -0.575797713886608 5.12168534885753 5.02734120975841 6.54504140507091 11.9913757671009 10.5771768916737 15.7717642415654 6.30232747684826 9.29995330463756 10.4862330783497 7.89748510013927 3.58823331486095 0.715462051738392 6.98288472782482 0.25399430881847 3.03148206364025 -0.22606054652821 11.4465211261402
-3.02188787460327 -1.84425649642944 3.72331800460815 3.67404928207397 5.83993043899536 10.9044827461243 9.23627557754516 16.1022471427917 5.43011178970337 7.78988256454468 10.920245552063 7.85127058029175 3.06546678543091 -0.708073711395265 6.36766233444214 0.176695728302001 2.81356229782104 -0.147656536102296 9.74477853775024
-5.27558862512762 -3.45804559534246 1.77603281194514 2.55403555089777 5.32843721563166 10.1584805315191 7.27232301885432 13.8475495641882 4.30310857946223 6.10842073613947 9.59961116964167 6.33937490636652 1.7736123865301 -1.89886438196356 5.22637785131281 -0.316749208623712 3.26677740270441 0.782881147211249 10.0690807169134
-5.73672937913375 -2.78374933762984 2.33680940107866 2.23506188826127 5.39047551588579 10.0260417504744 7.24027085737749 13.1851952119307 4.33347440199418 6.18449521498247 10.2145745797591 7.08101487593217 2.18653321699663 -1.23855852647261 5.70080686049028 -0.469311471418902 3.45492864088579 1.34853864149614 10.163771872087
-6.20745983123779 -1.10726299285889 3.71691188812256 4.13045749664307 7.17223224639893 11.9751106262207 9.38315687179566 16.3213803529739 6.03450355529785 7.79470977783203 11.7034789085388 8.86815223693848 2.85830459594727 -1.29884090423584 6.25275859832764 -0.62270107269287 2.19519481658936 -0.252160453796385 9.34886226654053
-6.47332271229137 -1.52892573963512 1.89514080394398 3.81177727092396 5.70614544261586 11.3680268894542 9.31348530162465 14.9364656578411 5.08555332530629 6.65951172221791 10.6430999409069 7.3810865055431 2.13494411815297 -1.27159007679332 5.504552043568 -0.318081699718128 3.28620067943226 2.45163265575062 10.8583971630443
-7.76847399798307 -1.21559466448697 2.87493573102084 3.77872239026156 5.89594612988559 10.5525365916165 7.6649318781766 14.2471099940213 3.77283154400912 6.20077668103305 8.9093166438016 6.01092492016879 0.168741807070646 -1.80687274065885 5.13110028180209 -0.814132109555331 3.63708077344027 1.83754120740024 10.1448956576261
-8.14506268067793 -1.78941845460372 3.00131011442705 2.98744845823808 5.22634292082353 10.5019118829207 7.87451816038652 14.7809500737624 3.57623649076982 5.28721690611406 8.08101535276933 5.40026069120927 -0.12535213990645 -3.03186916871504 3.27329040007158 -1.79266857667403 3.12009787992998 2.16346240477128 9.2752420945601
-6.36943727840077 -0.971098960529673 3.75155919681896 3.7178410876881 6.06085580479015 11.0171727527272 8.87397855411876 14.2517303813588 4.86552423130382 5.15196889530529 9.60511535297741 7.42204564701427 0.75081342350353 -1.96479517329823 4.59472173344005 -1.76036363948475 3.235837875713 2.58348172794689 11.651015697826
-9.14849618564952 -3.69431451450695 0.915737594257703 1.3148083340038 3.92920824397694 8.89778658259999 6.02215715755116 12.3485078464855 3.06787916530262 5.22621961940419 9.08518167842518 7.20196291316639 0.364511932026257 -1.2661357272755 4.85154196132313 -0.539374863017688 3.57390066493641 2.14184900630604 11.0942549358715
-7.82352604432539 -4.78475727601485 1.316813807054 0.630115847154098 3.71023974852129 8.36391005949541 6.04597220854326 13.7974535031752 3.02746329741045 3.50737796263261 7.03412471251054 4.11967692808672 -2.44218601746993 -3.89477505250411 1.65023742155595 -4.33614124818282 0.00815425352616828 0.690700869126754 8.00821719603105
-6.63375068144365 -3.98881125883623 1.02069496674971 1.33889412446456 4.45378899140792 8.69214081330733 6.30412601991133 13.3294129328294 3.06285404725508 3.35652470155196 8.33895134492354 5.87082314057784 -1.13724112944169 -3.49434066252275 3.01525425477461 -2.64683127836748 1.91169666810469 1.89973473115401 10.3384220556779
-7.20688917853616 -3.17431738593362 1.72531602165916 1.60376641533592 2.70209786675193 7.62892720482566 8.77282330773093 12.418620560386 4.40814111016013 7.33273408196189 10.8702163436196 7.51416299126365 2.31033036492088 -1.15305807807229 4.50137517235496 -1.4409647248008 2.24853322289207 2.40713403008201 11.2821998336098
-7.92209130200473 -1.42053872021762 0.295954886349765 2.17656153765592 5.89700526324186 9.95952433672818 6.47012061205777 15.0710210236636 6.85341757861051 9.73112362948331 13.8716349038211 10.5028235348788 6.70691603747281 2.78594512072477 6.13546961871061 -0.72885590466586 1.74101180163297 1.0473987492648 9.88962477770719
-5.93360398899425 -1.44178651462902 -0.74147676121105 2.95760847438465 7.39253164638172 10.9657395016063 7.41672445644032 14.9022441040386 7.66445852626454 7.48054052699696 12.7264268528331 9.56036640514027 7.38366819728504 1.24091459621082 5.13762213100086 -2.62637017856945 1.20047975886952 1.43640161861073 11.2176759373058
-6.0355973330411 -2.51967478665438 -3.04755831631747 1.06530140963468 4.73528145876798 8.62072514620694 5.28181504336271 13.8899922284213 5.19619320956144 6.75805424776944 12.1383261593905 9.24473857012662 7.82164143649015 1.1677489194003 4.64651726809415 -2.39333201321688 1.91280888644132 2.39079045382413 10.9759135159579
-2.302489974282 0.962898514487527 1.27322127602317 4.04670455239036 8.55209281227805 11.7669718482278 8.61757876656272 16.4098956801675 8.68344714424827 9.40598466179588 14.3855672099374 10.7818272330544 7.84693457863548 2.44424083016136 6.18877150795677 -1.3482720635154 1.1675446250222 0.664558670737527 10.6851065375588
-3.77968834096735 0.145085828954524 2.56120063608343 4.15377380197699 9.43183185403997 12.4744134122675 8.60396053140814 17.1481500040909 9.35230829065496 9.29053737466986 14.0211298639124 9.91926433389837 8.15427829569036 2.03504993265325 5.068098562414 -2.15378616506403 0.674546735936946 1.54278613870794 11.3466410810297
-4.15601033297452 1.62629156979648 2.04881029996005 5.22440081509677 9.50417595776645 13.1557477084073 9.7871001330289 18.3330389824781 9.68698912533847 10.7397997942838 15.4803431597623 11.5432479945096 8.38462191495028 3.35578661831942 6.93286353024569 -0.829327288540927 1.77436762723056 1.42957621487704 11.0785821047696
-6.32584944638339 -0.30212012204257 0.880046931180086 4.33146771517667 5.64294728365811 10.7112737568942 9.31260022250089 16.844692018899 7.70757683840665 8.3836632641879 13.4926856431094 9.9832292470065 7.31412896243009 1.28408917513761 4.81666668978604 -2.63983336361972 0.669548121365633 1.29037484255704 10.455829707059
-7.66479989832098 -0.304509370977229 0.285647184198552 3.76744535619562 6.48680761510676 11.3213045900518 8.10503080541437 15.4834113424475 6.65031316930597 7.86083009893244 13.0698507135565 10.0756132906133 7.01750162298029 1.37769201452082 4.50921991521662 -1.92456933801824 0.0634067362005055 0.783732206171209 10.7677076166326
-6.45522091605446 -0.208028533241965 0.37244632027366 3.85683848641136 5.13163020394065 9.94749381325462 9.06749655983665 15.2523542859338 6.36221053383567 7.54394652626731 12.1963289000771 8.44065310738304 5.31920745156028 -0.101842620156027 3.52443625710227 -4.42570851065896 -1.86165974356911 -0.880943038246848 8.60203673622825
-3.88273538242687 0.256165374409068 1.82338320125233 3.81925474513661 7.05868898738514 11.5939253460277 8.87969290126454 15.899417031895 6.70667158473622 7.98305593837391 11.6078313480724 7.13876043666493 4.70567594874989 -0.4502478946339 3.2805346142162 -4.28040803562511 -2.81068910251964 -1.86368096958507 7.67659555781971
-6.57969564091076 -0.60409825931896 1.624025405537 3.26108557094227 7.23144060481678 11.4751821171154 8.2458401333202 15.5922073732723 6.03980833400379 6.49067884791981 11.4193091999401 7.42254263270985 4.67771059383045 -0.5705022205006 2.18046003688465 -4.91300862919201 -2.31452268253673 -0.723593651164663 8.72165399898182
-4.67473355206576 1.25627478686246 4.48741301623258 4.53660449114713 9.04348429766568 13.0488747033206 9.69632824984464 17.7059868845073 6.77919444170865 5.27799853411588 10.6784411343661 6.25596675005826 4.52679690447721 -0.646365555849943 1.63877543536099 -4.79029980572787 -2.41328183087436 -0.79701176556674 8.41209372607144
-4.69850607785312 1.23545865145596 2.4905817898837 3.86625794497403 8.20040444460782 11.9421408566562 8.69565610018643 18.0564233454791 7.67064885226163 6.39608983126553 11.5098965558139 7.03335694399747 5.44047097292813 -0.279886921969329 2.62763909426602 -4.54261847409335 -1.32616873654452 -0.487547597018157 9.42149476138028
-5.28858242901889 2.10208453265103 2.52906073656949 4.56262148943814 8.94754971590909 12.4449867161837 9.00330866900357 16.7798188182441 6.34658087817105 7.55615939227017 12.0582865628329 7.94783057299527 4.98480357256803 -0.301687821474943 4.01610507098111 -3.63391171368686 -0.832913025942716 -1.88612996014682 9.4315823468295
-5.64450086246837 0.851979125629772 3.13530718196522 5.66508184779774 8.35488020290028 12.3893536220897 9.97622476924549 16.4171027730812 6.61797891963612 6.04522310603749 11.0169919620861 6.46258341182362 4.2592772137035 -0.0740033496509902 2.66521250117909 -4.47073949467052 -1.36650098453869 -2.08826459537853 8.81551729549061
-3.90890920812434 1.71458970850164 4.12161695306951 5.54973184412176 9.91509591882879 13.4304801160639 10.0278426343744 18.539184921438 8.45507203882391 7.00683271234686 12.1718856031244 7.75520383661443 6.56351625269109 1.73256074732 2.93902170007879 -4.16570890600031 -2.30532301122492 -1.09049452001398 9.20313941782171
-8.38624024824663 -2.16664147810502 1.28788637681441 1.48272108598189 5.74202894731001 10.1319892363115 7.30182623429732 13.349156852202 5.65158819718794 6.42013716264205 11.3479216055437 6.74098467393355 6.33598207993941 1.30891584916548 2.62904619737105 -5.22048974470659 -0.562622313065962 0.165378327803179 10.8388707594438
-6.38104986710982 -2.15167974992232 0.68037820295854 1.6910831971602 6.60256410078569 9.80377984480424 5.51383614973588 14.4899570985274 5.50316548780961 3.42308545546098 8.83626389936967 4.31336808638139 4.85292554335161 -0.46776747270064 1.10438847975297 -5.63354658647017 1.20216584639116 2.49165559248491 9.30644727186723
-4.43953625939109 -1.55080716393211 0.710913493416527 2.47502596595071 7.34376604773782 10.5436118386009 6.05532629706643 14.8785756371238 5.22949965216897 4.62044508673928 10.302844359658 5.85900480963967 5.81068499305032 0.631375148079613 3.34307272650979 -4.64110295555808 2.07498724677346 2.28982050635598 9.92361195304177
-6.60618762102994 -1.51804713335904 0.882411202517424 4.23613186749545 7.31196614178744 11.4979931918058 8.76483937176791 15.6706767884168 6.93432732495395 6.00052090558139 11.1076366511258 5.81633397015658 5.9434911814603 0.739244660464202 3.37275811108676 -4.89249400225552 1.9606744852933 2.31731911572543 10.0988142100247
-7.62215578772805 -3.66998064734719 -0.106475474617699 3.06482636711814 5.50876080773093 10.0293349005959 7.41005360863425 13.7752288558266 5.43673264763572 5.166735050895 10.2941230513833 5.67448746941306 5.85376488945701 0.597271321036597 1.49794518730857 -5.72356379248879 1.21857011101462 2.5060323455117 10.3454936721108
-5.73090984171087 -1.70112087076361 0.835811120813542 2.77948330098932 7.53424499685114 10.9526109522039 7.53638027364557 14.3827950781042 5.21939323598688 5.69550083333796 10.4581327264959 5.39897678548639 5.66811798269098 0.888206941431218 0.916024667566472 -5.69299747293646 0.453057748621159 2.39848468953913 9.80861566716974
-5.09394164518876 -2.70816131071611 1.87768082185225 2.59222797913985 7.30441574616866 10.8280282454057 8.03056053681807 14.0224605040117 4.18542580171065 4.4729156927629 9.61366896195845 6.06273750825362 4.99721054597335 -0.122395472093061 1.77305988831954 -5.46706099943681 0.0367308096452206 1.1334963278337 9.5832672552629
-5.79276237487793 -2.64206848144531 1.7372631072998 2.80365505218506 7.57127990722656 10.426978969574 6.9988712310791 13.8182591438293 4.34058132171631 5.74294891357422 9.64678802490234 4.75003089904785 4.863059425354 0.00718727111816264 1.5171932220459 -6.14497909545899 0.00175323486327983 1.06111946105957 9.07713832855224
-9.32170851447366 -3.04232580878518 1.05563943169334 2.37006585381248 6.46384923241355 10.219691918113 7.7798454024575 14.6411020018838 3.79704682610252 5.98125855705955 9.64103762886741 5.08846108696677 4.832795307853 -0.330020739815453 1.27636449120261 -5.87195570685647 -0.64751036383889 0.544971630790016 10.4294063308022
-8.88695980418812 -2.37662578929554 1.3694527019154 2.82501433979381 6.49681399952282 9.3046915401112 6.50177310596813 13.0585305560719 5.90663169514049 4.19934390674938 9.56936906467785 5.18496917377819 5.32625793110241 0.0427830089222319 1.16486095081676 -5.59667850841175 -1.12634922374378 0.45770572315563 9.58137200962414
-10.8350688587536 -6.71463123668324 -3.2222377430309 -0.910416759144177 2.98314651142467 6.42281230579723 3.6051548350941 11.2145284045826 2.64122184406627 3.98787673603405 8.48934634815563 3.48273357044567 3.49474128376354 -1.62834659923207 -0.0376884113658562 -6.7717754017223 -0.107390559803356 0.484448276866566 8.01569350849498
-8.3930174480785 -5.50061479915272 -1.55711428035389 0.121379219401966 4.46718152653087 7.28034719120372 4.33224614750255 12.4434636462818 1.92774327885021 3.82212480198253 8.41257222782482 3.57609017979015 3.60730394016613 -1.33409181941639 1.15889390598644 -6.05324808467518 -1.06298700679432 0.698516212810169 8.11261399875988
-8.48188255483454 -6.05573700124567 -3.02797744924372 -0.47411201650446 2.97505046671087 6.6152529889887 3.86451293771917 12.0083899671381 2.17506172006781 2.09690810983831 7.13775588815863 3.42737438028509 3.64002849405462 -1.99051712209528 0.892838972265071 -7.02889106923883 -1.64833114797419 0.0277991468256182 8.01959373300726
-8.93049926757812 -4.89133758544922 -2.34508438110351 0.181797790527344 3.92157154083252 6.74902038574219 4.48359184265137 12.1639273643494 2.8431489944458 4.33692531585693 8.40158443450928 3.24293880462647 3.56559448242188 -1.75064582824707 -0.0175659179687493 -6.21977920532226 -1.97853202819824 0.0285404205322273 7.98603801727295
-9.1830135865645 -3.89635053114458 -3.43118443922563 -0.212329535050827 2.94860682053999 6.41425356431441 4.33369574113325 11.6606605963273 3.09998068376021 4.97487864060835 8.8598707632585 3.71453985734419 3.42231115861372 -1.2146126313643 0.352140756086868 -5.92237439589067 -0.956290869279343 0.750759454206985 8.87893042130904
-6.73467829444192 -3.88961031653664 -2.65138437964699 0.010257694937966 3.20896432183006 6.8872709014199 4.58062741539695 12.0700134970925 5.38677022240379 6.24710938713767 10.5331501700661 5.17081544182517 6.36047646782615 1.18006989739158 2.08485886833884 -5.28798487403176 0.349765751578591 2.2301196791909 10.7083472945473
-9.62617976448753 -3.81841189644554 -2.01916606209495 0.838508536598898 4.12858956076882 7.4226674339988 5.75283901908181 13.0571715138175 6.66944878318093 4.16480343558571 9.617555548928 5.81323044516823 5.3739442131736 0.462107589028097 1.54963486411355 -5.37407214424827 0.939102103493429 2.35478108145974 9.80265896537087
-6.30349766124379 -3.39988933910023 -1.73724209178578 0.953469883311879 4.28070891987194 7.84117473255504 5.63029349933971 14.1807638515126 7.41118587147106 5.75346530567516 10.9217487681996 5.62175334583629 6.10142959247936 0.681665073741566 2.36666930805553 -3.79656635631214 1.20983184467662 1.76836551319469 11.0207692493092
-5.87351334311746 -3.29258263327859 -0.670830848000268 1.11177336952903 4.51599967262961 7.95351111672141 5.28791701576926 13.3901160933755 6.86861598274924 7.22094809792258 11.6689637877724 7.29013907692649 6.13172614357688 1.58889281532981 3.52087867043235 -3.89758217551492 2.16414439461448 3.31226718209006 11.1489151694558
-8.77378001646562 -4.97632136778398 -0.780890612168747 1.46262726350264 3.6317041830583 7.25386223359541 5.97896275086836 12.2926019148393 6.55922684236006 5.76918491883711 11.0238665060564 6.73517975373701 6.14476761384444 1.00738319917158 2.6521070913835 -4.1791335626082 0.617590756849808 2.35234150453047 10.6189039663835
-7.31001343293623 -3.4500147299333 -0.947230000929398 0.616597513719039 4.53906283812089 6.69609961943193 4.66728816465898 12.061686853929 6.07094512419267 4.56913028196855 9.97243962721391 5.42351375059648 5.96258578733964 0.932699541612106 2.60016475157304 -3.9278208212419 1.63439021544023 2.24383006529375 9.93956885771318
-8.62961183027788 -5.38240609602495 -0.354263166947799 0.0210172133012243 4.37125029130415 7.08538641496138 4.17097296281294 12.6867100195451 5.55340113206343 4.00983252091841 9.66782488389449 5.8979398207231 5.23800577683882 0.275592942671341 2.34864534898238 -4.38635812239214 -0.219545225663619 1.00219549699263 9.55730309052901
-9.38978176116943 -4.1424654006958 -0.544830131530762 0.0377752304077141 4.43953533172607 7.41781921386719 4.18814296722412 12.1750747680664 3.48006839752197 3.93343372344971 9.21238298416138 6.18892402648926 4.76633472442627 0.128509712219238 2.94501800537109 -5.01465587615967 1.02627201080322 0.950425338745116 9.72324390411377
-10.2462403210727 -7.06877488222989 -2.55602044192227 -1.62352913943204 2.4080775347623 5.87294989499179 2.88323527249423 11.8861716357144 3.31921225461093 3.4784310427579 9.12187796506015 4.8837569323453 4.81743937405673 0.239694890108975 2.19442873868075 -5.12658089724454 0.649198826876553 1.87541037472812 9.8203352061185
-7.21240485798229 -6.3759447444569 -2.5894514430653 -0.205933224071156 3.67442165721546 6.93259464610707 4.61887298930775 12.2974585186351 3.64857326854359 3.92980228770863 9.45481239665638 5.86319195140492 5.31617294658314 0.311578143726695 2.38386474956166 -4.94240058552135 -0.0994078029285781 1.80907188762318 10.0098055492748
-8.81920401833274 -5.72932593605735 -0.892259285666725 -1.19545523903587 3.7269585869529 7.10078747489236 3.26740868308327 11.8410008690574 2.36317379691384 2.7164719841697 8.62730438926003 5.95088703849099 5.82488568045876 0.898686721108177 2.56512100913308 -4.29978911659934 0.027794196388939 1.95279343344949 10.3701422951438
-9.9326282934709 -3.66605915589766 -0.599237103895707 0.161993364854293 4.56759963469072 8.0215314431624 4.9383433862166 12.5343326135115 2.62238250212236 3.95275435881181 9.6366871400313 6.23877749876543 5.0749343438582 0.52473674253984 3.25184760527177 -4.22050632996993 0.804913858933883 1.26427493528886 10.1223319573836
-6.97885072014548 -4.12011086724021 0.224638583443383 0.394981982491235 4.88122713782571 8.05568659522317 4.51762449958108 12.631511332772 3.85670054175637 4.51812136389993 9.82730019309304 5.44907534339211 6.20549929358743 1.52374899604104 2.43813860633157 -4.50768792412498 -0.0370210387489998 1.3982874176719 10.6450654289939
-8.8206563689492 -3.74114281914451 0.584079196236349 -0.0790448882363073 4.45706312873147 7.22962420203469 4.09402125098488 13.0434843800285 3.49834387519143 3.21865313269875 8.62699454047463 4.61703055121682 3.71199171759865 -1.15316827080467 0.905209948799826 -6.1692662932656 -2.50013024590232 -1.46756989739158 7.9365982315757
-9.87741265730424 -3.63191590742631 0.953239579634232 0.26832212968306 4.61363329453902 7.80341162248091 4.51335920854048 14.6181589560075 3.99321569962935 3.82841410203413 9.21058048768477 5.54784693284468 4.7261926130815 0.244293351606888 1.32168116136031 -5.91201005415483 -0.655330519242721 -0.237689833207565 9.24975075288252
-5.81575290506536 -4.58805362528021 -0.860314291173761 1.50578125173395 4.36990841085261 8.43625457937067 6.45485408956354 13.1517122572119 4.69966324025934 7.1723051851446 10.0685339754278 5.79080398732966 5.12166889364069 0.265606958215887 1.1879187410528 -5.75087825601751 -1.27418033426458 0.756463128870184 10.2463966196234
-4.42651479894465 -2.59208791906184 2.12910730188543 1.87736398523504 6.82773286646063 9.14689523523504 5.70902234857732 14.2148712331598 5.90894491022283 7.44108659570867 11.2439711744135 6.62528116052801 6.51405031030828 1.42502481287176 2.11667234247381 -5.72460287267512 -1.38227766210383 1.06059152429754 10.515176599676
-3.60976511348377 -0.976492942463267 2.02463716160167 3.51570600162853 8.35314553867687 11.0724405635487 8.05375188480724 14.1763755668293 5.47510617863048 6.94813436161388 9.65215629230846 4.28245061527599 4.35040563236583 -1.04808527339588 -0.00598627437244659 -7.29726320613514 -3.36598688472401 -1.0846377025951 9.33512490879406
-6.39208610708063 -1.74991043264216 1.08722965067083 1.95007983987982 6.74529449289495 9.65361587351019 6.18947212045843 13.7398313695734 4.06571857278997 5.87564365213568 8.33335964029486 4.18839446848089 3.69118205850775 -1.55945594960993 -0.737384874170477 -8.50664528066462 -3.63755806142634 -1.12293441945856 8.09667102640325
-6.93078165054321 -1.78585748672485 2.26900358200073 1.54778833389282 6.88904256820679 9.90069456100464 5.70927305221558 13.0162479400635 3.72168703079224 6.71104211807251 8.40743131637573 3.44771165847778 3.77696771621704 -1.56744890213013 -1.32619981765747 -8.67051057815552 -2.78099756240845 -0.818969058990479 8.53802843093872
-6.15911585200917 -2.09665590633045 2.37960713993419 1.25050729404796 7.30841821323742 9.9793156970631 5.05429071079601 13.6664907325398 3.82282346378673 7.65168374668468 7.97952169071544 3.57108873020519 3.97544854771007 -1.28618913997303 -1.38164240230213 -8.22404009212147 -2.88283258784901 -0.774212897907603 8.47986119877208
-7.39197384227406 -3.54018055308949 1.4591213573109 1.86949027668346 5.54261935840954 9.01442969929088 5.92437900196422 12.5526768077504 3.78302825580944 7.39765418659557 9.46022142063488 4.45466960560192 5.17965472828258 -0.547090877186168 0.952716480601918 -6.45055614818226 -2.51081501353871 -0.376821864734996 9.13537324558605
-5.32678229592063 -2.56995780251243 2.94144146659157 2.31327145316384 6.63796131827614 9.16559164740822 5.5808820030906 13.2933110497215 5.35709374167702 9.27993481375954 7.79542439200661 4.31076328971169 3.85936634757302 -1.40932090065696 0.809703757546163 -7.42230994484641 -3.03992469094016 -1.36062629006126 8.24703972556374
-6.15322836095637 -2.11554868871515 1.63083974664861 2.35522691553289 6.78951494043524 9.53407947366888 6.36907617395574 11.3660759145563 4.91644136255438 9.94812194650823 8.06156007593328 4.49306432550604 4.1036695653742 -0.879403669183905 0.0889858419244938 -7.08203848058527 -3.76568182164972 -1.50875623876398 8.42171041315252
-4.43468888022683 -1.65711052634499 2.64378230355003 3.13083903572776 7.46359603188255 10.6691381194375 7.59051291725852 11.3244787909768 4.69013564369895 8.82886092446067 5.67224757454612 3.59768073342063 4.04642455361106 -1.53815682151101 0.292236016013405 -7.84923012473367 -3.89214546897195 -1.48496086814187 7.94363848946311
-5.20526166395707 -2.07300801710649 2.05638365312056 2.17044310136275 5.82936529679732 10.0015612082048 7.09226755662398 10.7041659788652 4.47601275010543 9.45030169053511 6.95174364610152 3.25001291795211 4.12076048417525 -1.23523183302446 -0.657713369889692 -7.8460506959395 -3.39184995131059 -0.874422506852582 8.31109480424361
-4.30422650250522 -1.12929974469272 2.52453936663541 2.98675860491666 7.30172099200162 9.90226544466886 7.18500460711392 10.6458996686068 3.69002379504117 8.20227660265836 7.57217825976285 3.90198077288541 3.11019267168912 -1.71571408185092 0.188372984799472 -7.80619297894565 -4.68232022198764 -2.81720410260287 7.39641512957486
-5.65940587303855 -4.41586034081199 -0.572768376090309 1.488343074105 4.97378237464211 9.20017512061379 6.74323637702248 9.4440224907615 2.10466845252297 6.87821085669778 6.6532657883384 2.71978457190774 2.78606779792092 -2.08982007286765 -1.05981366417625 -8.98294560692527 -5.22208516381004 -3.14662854454734 6.5579517624595
-8.49571357206865 -1.99268279509111 0.356203694777054 3.00537266297774 5.97365726991133 9.8087965445085 7.94733967347578 10.5298272566362 3.10483231111006 7.16338219209151 5.24823154969649 1.6701132254167 2.67598118348555 -2.41243110136552 -1.88661132292314 -9.7153790994124 -5.8483022256331 -2.90697417692705 5.4156662420793
-6.76031900752674 -1.83074594844471 -2.4609243999828 2.53779576908459 3.96382020603527 8.8274867404591 7.82857869755138 8.39798329960216 2.86191915165294 8.14263414036144 9.10794519077648 5.40849851261486 4.97946714054455 0.270528541911734 1.85478089939464 -5.51692224849354 -2.97333170283924 0.33564351688732 8.84156297336925
-9.43381953672929 -4.35204005674882 -2.30175471739335 1.11485790772872 3.14875721497969 7.91945290132002 6.10890888734297 7.80092930360274 1.7717697577043 5.70640778108077 7.92928528352217 4.59203362031417 4.01692604585127 -0.929684404893354 1.28416084809737 -6.11856341795488 -3.24280047850175 -0.351206545396284 7.58754753632979
-5.90434467142278 -4.50238620584661 -2.38376437967474 1.89765918905085 3.14043224508112 8.15131080800837 6.66037548238581 7.88629043752497 3.63649929220026 9.01542843038386 5.82637012655085 4.39235962087458 3.56360328847712 -1.14080631082708 -0.125072591955011 -5.81596004312689 -2.80804263895208 -0.766590231115167 7.0977295702154
-2.22280637567694 -4.59808675592596 -1.58974592035467 2.22730215246027 4.84821279699152 9.00424822027033 7.17602213079279 9.91296489888972 3.02011259252375 7.91244276220148 7.86384924108332 5.41582163030451 3.68561037236994 -1.5309099370783 1.4247031992132 -5.85497228449041 -1.9845346624201 -1.31775419061834 7.52040155584162
-6.17936059778387 -4.19813653772528 -3.62377282922918 1.2249753778631 3.42998483831232 7.91221407110041 5.72459963018244 8.14301469976252 2.00508955175226 6.69883421117609 7.25043466741388 5.43931654149836 3.63805845434015 -1.61083337610418 0.916104108637029 -6.60603067224676 -3.43467828577215 -0.993239610845393 7.8034608667547
-6.35883548042991 -4.25446727059104 -3.58961322090843 1.41966889121316 3.5575063011863 8.43885586478493 6.63915703513405 8.69052670218728 1.98263714530251 6.99269745566628 7.75277302481911 5.1125018379905 4.04717896201394 -0.95647837898948 0.98543999411843 -6.92801883003929 -3.83809115669944 -1.50461222908714 7.53231690146706
-9.23561107462103 -4.80140888040716 -4.49082576578314 1.26416671926325 2.59655464345759 7.59777343923395 6.19054115468806 7.63562000448054 0.971504098718817 5.81962478811091 7.93378818685358 4.10508621389216 4.4404219453985 -0.630737417394464 0.229751474207099 -6.84169017618353 -3.23660098856146 -0.292806738073175 7.83476246053522
-8.82000905817205 -5.27356321161443 -3.32319433038885 1.32267492467707 3.39878862554377 8.11568849736994 5.80577676946467 8.57434671575373 2.10222738439387 7.37718790227717 8.43433874303645 5.62334364110773 5.24554460698908 0.109399968927558 2.54254549199885 -6.07828313654119 -2.14064771478826 -0.450818842107598 8.8914024179632
-9.12029381665317 -3.40639801892367 -1.33232804211703 2.4850395115939 5.63708190050992 9.57106188860806 7.54283408251676 9.81432990160855 3.54489115801724 8.06469706622037 8.58009890643033 6.3149545582858 4.59563807574185 -0.417779168215667 1.91566161242398 -6.25419350537387 -2.31326218518344 0.41261557665738 9.81653193560513
-5.17570828524503 -3.03033970919522 0.0348553744229392 3.38190699490634 6.96078253659335 11.3532681551847 8.69899607571688 10.179401883212 4.34269286069003 8.26371622952548 9.77631569775668 5.14940691861239 4.99054671200839 0.0724625674161032 0.5324349490079 -6.50155781832608 -2.2488150509921 0.408257016268642 9.95416117581454
-7.68938515403054 -2.30531571128152 -1.91249916770241 2.87691333077171 5.11736895821311 9.43482186577537 8.01655604622581 8.93732669136741 2.58405806801536 6.92429568550804 7.59857394478538 3.53624655983665 3.72054698250511 -1.42970154502175 0.270625374533914 -7.63528511740945 -2.68228218772195 -0.990664222023703 8.03838660500266
-5.75860039104115 -1.86288086284291 -0.424875415455212 3.59970840107311 6.09400256763805 10.4846509326588 8.7756985057484 10.5282748569142 3.61160167347301 8.33474334370006 8.27485831867565 4.92282565723766 4.74960120807994 -0.079403079639782 1.52254947315563 -5.89094368327748 -2.54281822551381 -0.0808469425548211 8.89078696857799
-6.12090933539651 -3.99869406440041 -1.96159041144631 2.3976052977822 4.9078649260781 8.93919122002341 7.2775520064614 9.40848386070945 3.24892842552878 7.79718434593894 8.69611298821189 5.11329304955222 5.00974213860252 -0.0514684937217034 1.70053994438865 -6.22815954901955 -0.696970584175805 -0.133425357125024 9.3483470656655
-4.47553820176558 -1.60420794053511 -1.47978205247359 4.25144868330522 5.69385724501176 10.4139543099837 9.34754615263505 12.0229359193282 5.49290090040727 10.6365719361739 10.5527654214339 8.04602723555131 4.95202832655473 0.300493292375045 3.17268186049028 -3.61473650498824 -0.385251946882768 -0.802755303816362 9.96341567472978
-3.78332197882913 0.464726803519508 1.4330056884072 5.31033742211082 8.62745415947654 12.497886059501 10.1686390616677 13.6502052523873 6.78212296745994 10.77977216027 13.0362778880379 9.99964463494041 8.02748715660789 3.35671269676902 5.11271893761375 -1.71702635504983 -0.173056247017602 2.01334416649558 12.5804475524209
-4.71982718381015 -1.81310225400058 0.706985941800205 4.44946049776944 7.12693165865812 11.0927281293002 9.82227610674772 12.5999526890841 4.94793938723478 8.69738244143399 11.176947108182 8.54645871249112 7.45007371035489 2.51654481020841 3.20593976107511 -4.34919882687655 -1.03446150693026 1.15935563174161 11.2841744336215
-5.34018338810314 -1.63849652897228 -0.00902951847423239 3.45361696590077 6.29450594295155 9.96285234798085 8.44165216792713 11.853712905537 4.33245359767567 8.3045710216869 11.0565160404552 8.24802099574696 8.17877661098133 3.05272184718739 2.9957798611034 -2.55928815494884 0.428672660480846 2.79411779750477 11.668177951466
-6.33068849390203 -3.9658298665827 -0.852294939214534 3.24596880132502 5.06226347143 9.48687170202082 7.84655187780207 12.8280081575567 4.57353590184992 9.1609282320196 9.64242265874689 7.51798818761652 5.10566137487238 0.740274411981755 2.80410097295588 -4.00553132837469 -2.04874803369696 -0.530031221563167 10.3094568079168
-6.12472658157349 -4.44364290237427 -0.518027591705323 1.43131895065308 4.86317796707153 8.94593877792358 5.97580785751343 12.2813393592834 3.17053384780884 8.07029314041138 9.89035959243774 8.50715990066528 6.6011549949646 1.12326688766479 3.57612199783325 -3.25366907119751 -0.385501194000245 0.101751995086669 10.9982797622681
-6.3356613332575 -3.99118654077703 -1.49930230920965 1.64885290319269 5.62461527044123 8.90471895391291 5.81833131963556 11.8280607050115 3.73912008458918 8.51796873266047 8.91314180547541 8.77190645391291 6.41778429204767 1.45802648717707 3.09355982000178 -3.87481729334051 0.425256330316717 0.10166319066828 10.7087570017034
-8.82096457914873 -3.0937554879622 -2.37342811064287 2.18515324159102 4.32291817231612 8.85916161103682 7.76455425782637 11.4285538153215 4.43121838136153 9.35829996629195 8.49038624330001 7.91906857057051 6.36248039765792 1.38493275208907 3.03162216706709 -3.74215674833818 0.679474111036821 1.36506580872969 10.7351396040483
-6.73177232742309 -1.74423875808716 1.27384958267212 3.29041681289673 7.49567518234253 10.9208346366882 8.52294359207153 13.9316013813019 5.18954572677612 10.0139847755432 10.1509190559387 6.56926832199097 5.7958966255188 1.05855474472046 2.0277024269104 -4.7813271522522 -1.2667893409729 -0.11970224380493 10.3182140350342
-6.10597352114591 -1.69543389407071 1.19434424313632 3.3286435213956 7.45164938839999 11.1091401186856 7.99725981625644 13.6470827666196 6.33852930935947 10.5736119357022 10.5223524180326 6.81525393399325 6.16493388089267 1.23564787777988 1.52467604550448 -5.25910119143399 -2.62676934328946 -0.313744822415437 9.90086480053989
-4.28523188504306 -1.0553410616788 1.46380681124601 3.84351605502042 7.58543938723477 11.6639167698947 8.95643776980313 14.0293578538028 5.51363247958097 9.48785180178556 11.0353543194858 8.20161503878507 6.59682625857267 1.82537049380216 2.84337395754727 -4.94942789944735 -1.97991877469149 0.106106463345615 10.1866242322055
-5.55818007209084 -1.30666182257912 1.6427734114907 3.78762318871238 8.08389642021873 12.2033612944863 9.21650197289207 13.5420675494454 5.41227509758689 9.6832893111489 10.2965481498025 8.10190751335838 6.36980416558006 1.52522637627342 2.59924199364402 -5.37761709906838 -1.36358473517678 1.01651074669578 9.81565310738304
-9.41982512040572 -6.49499563737349 -4.04888586564498 1.53330464796586 1.76903195814653 6.63090653852983 5.99963899092241 10.1221870942549 5.24276586012407 10.9238991303877 10.9485539956526 8.36465878920121 7.55177731947465 1.17732472853227 3.49785466627641 -3.26079039140181 1.67221017317338 3.33134026960893 12.3121327920393
-10.7505738518455 -7.44432232596657 -4.29570172049782 0.724240563132547 1.99330737374046 6.59824588082054 6.6757757880471 9.3395393111489 3.20289447090843 8.66591574928977 8.04580142281272 4.19884516976096 4.74457289955833 -1.68155644156716 0.145288727500223 -5.84272549369118 -1.62946484305642 2.18877055428245 9.64816357872703
-11.5751923734492 -8.04632465189153 -5.62865726297552 1.25440700704401 0.0395479982549496 5.08325393850153 5.86273391897028 8.18528659993952 4.68318660909479 9.8324557130987 8.17284782583063 5.89298065358942 4.9398775880987 -0.179249685460871 1.03296573812311 -4.26785365884954 0.468331415002996 3.97435672933405 10.7938171213323
-9.5246507211165 -6.31092658476396 -4.8646108193831 0.927697987989944 1.74683270020918 6.94096073670821 6.57222542329268 9.25197348161177 2.7446945623918 7.92308983369307 5.31320652528242 4.00292286439375 3.61840042634444 -3.00604453520342 -0.488372950120407 -5.97785582975908 -0.804887918992478 1.68529972596602 9.32816252274947
-11.0956916115501 -6.22764961936257 -3.61761658408425 0.991779396750712 1.30814559242942 4.54255111000755 4.39120585701682 10.7120681502602 4.58481223366477 10.1440163352273 8.30642039559104 6.01055342934349 5.47120864174583 -0.680011679909445 3.32583911202171 -3.27432244040749 1.26644236824729 2.69047171852806 10.9135876395486
-7.94855177619241 -6.38352644660256 -3.74337065436623 1.31171452782371 2.12026250145652 5.60962617180564 5.55548035881736 11.7589377143166 5.08037888787009 10.3751724936745 8.81990086815574 5.48819768212058 5.0162576415322 -0.490212085030297 2.33213364861228 -3.88150084235452 1.49549901268699 2.34374463341453 11.2389544226907
-10.4597567211498 -5.28400598872792 -4.03124224055897 0.672342430461537 2.23849500309337 5.95217336307872 5.00972093235363 11.2278238643299 3.93754590641369 9.05154241215099 6.83284104954113 4.61498273502697 5.5673304904591 -0.431451667438854 0.827432762492787 -5.03986345637928 1.53759969364513 3.83889974247326 9.99150861393322
-9.03453898863359 -4.02134204344316 -0.841374163194136 1.28860783143477 3.62530159516768 6.73081039948897 6.16927647157149 12.9552519278093 6.14206242127852 11.3928244070573 8.87372612519698 5.17096733613448 7.89846348329024 0.868426557020708 1.53985237641768 -4.77245784239335 1.73339008851485 4.83227657838301 12.5073578314348
-12.8824525919828 -6.36257038983432 -5.30892620953647 -1.15175496014682 0.265702620419589 4.9656661900607 3.32565821734342 10.2244132908908 2.53455199328336 8.29720248309049 6.01301325884732 4.18035067644986 6.71916712847623 0.380996123227206 1.359523192319 -5.18316708478061 1.70882357684049 4.99874819842252 11.6229466351596
-11.7837784160267 -5.29272388111461 -5.14004825245251 -0.831235157359732 1.33440185893665 5.00997425426136 3.50182796825062 10.5037019382824 2.78366066325794 8.23378540385853 7.57409359325062 5.05259109843861 7.67249466289173 0.759112132679331 1.95089413035999 -3.63555835377086 2.85252643931996 4.45843769420277 12.1608817707409
-8.85686429630626 -4.52882321964611 -6.69040807377208 -0.866683327067982 -0.45543416630138 4.81803194392811 3.58740202296864 9.84282080043446 1.29193369258534 7.06092707027089 7.63747373927723 4.73719850886952 7.23428026546132 0.38642374385487 1.36656919826161 -4.77231916080822 1.26184526790272 4.36228147853505 12.0812160145153
-11.7741775252602 -4.56154439232566 -4.34757802269676 0.556686427376487 3.19205477454446 7.60573771216653 5.30570605017922 11.9572811386802 1.23630049445412 5.53285029151223 6.54535296180032 4.39822962500832 7.00192740180276 0.552690531990745 1.18789866187356 -4.44402310631492 2.17119887091897 4.73095419623635 11.6734743378379
-10.1226653012362 -5.86180867281827 -4.56317700472745 0.117275342074308 2.20701323422519 6.96942625912753 5.52564154538241 10.4028307047757 0.834852322665128 5.8831034747037 4.53712664517489 2.16455279263583 3.89761458310214 -1.94752301302823 -0.693298235806552 -7.19731511202725 1.19875536831942 3.02870951565829 10.1246272173795
-8.84279105446555 -2.59349295876243 -3.15002486489036 1.75439789511941 3.61551144339822 8.43638184287331 6.95808174826882 12.8812952301719 2.83147957541726 7.49379875876687 4.0377984307029 1.33326485373757 4.91392281272195 -1.40922400734641 -0.725891564109109 -6.92228171608665 0.85856011130593 2.91283467032693 10.1823988220908
-8.2084224874323 -3.39626008814031 -3.98111039941961 0.0898773019964061 3.66221922094172 6.92169206792658 4.32817190343684 12.4851242845709 3.22265642339533 8.521296674555 7.66241186315363 3.60873335058039 4.92938631231135 -1.0565727407282 1.10927885228937 -5.63651735132391 1.57040231878107 3.61151331121271 11.6316921060736
-8.64933353770863 -3.41667896617543 -3.36915546764027 0.183990894664419 4.41301005970348 7.66883224140514 4.26905387531627 10.6241440166127 3.58183616291393 9.17929404865612 7.66151755939831 3.87897437702526 4.78115028034557 -0.876842082630503 0.222727238048208 -5.44971996654164 0.838708340037954 4.10146659504284 11.8297552455555
-3.90658578005704 -2.31655701723966 -4.50139054385098 1.75040617856112 0.869235905733976 6.27559080990878 6.65127268704501 14.0456921187314 3.33054152402011 7.01048937710849 9.50900927456943 6.30707732113925 4.63677397641269 -1.82645043459805 5.30381861600009 -3.54536637392911 0.768451603976164 -0.211208430203524 10.0166801539334
-10.1241754011674 -5.6777738050981 -5.00032553239302 0.73701348738237 1.63530793623491 5.44664731459184 4.91803517775102 14.2598089261488 3.9596888108687 7.46856847242876 10.3574863954024 6.58087506727739 6.41761365370317 -0.0572884993119658 4.00172486738725 -2.18226561112837 4.10042539076372 4.59417024092241 11.0921083970503
-7.30794493068348 -2.83020368922841 -3.69611898769032 2.69247659336437 -1.03109518397938 3.49128087650646 6.48713239323009 14.0895458091389 4.85592588077892 8.02985318790783 10.3981154788624 8.43328508030284 7.53077920566906 1.68409379612316 5.82554753910411 -1.43318144191395 3.72739251743663 4.02990277897228 11.8873079646717
-8.93801923231645 -3.30785603956743 -7.06105466322465 -0.235519842668012 -0.918072180314496 4.37844614549117 4.65654997392134 11.9374514059587 1.82592062516646 3.49291090531783 7.81901602311568 4.73222403092818 5.64366774125533 -1.10537763075395 0.617877526716754 -4.63247151808305 1.63430456681685 4.44894365830855 10.3756056265398
-9.88216982754794 -2.47738657864657 -5.91779719266025 1.52179612246427 1.0344237240878 6.00829590884122 6.3762263211337 12.1104277524081 2.09768380251798 4.47953023043546 7.70173920718106 4.11242760744962 4.77240933504972 -2.07365809353915 0.525310412320223 -4.88356219204989 1.26516141024503 3.82022179690274 10.3247755917636
-9.28647180904042 -7.46509500850331 -3.03055139888417 -0.320350135456433 2.70271543156017 7.33897546421398 4.24162915836681 16.2681956637989 2.8470855106007 3.30315545688976 8.33818391453136 6.13266805302013 5.49732164036144 -1.35435816157948 2.73006394993175 -3.46372743953358 4.03031781803478 3.90565160404552 11.9643693317067
-14.014710634405 -8.24584695642645 -4.5979587728327 -2.26763841455633 1.71880891973322 6.2645490472967 3.77701643163508 14.8428604906256 1.56594541723078 3.72955492193049 8.25393846685236 6.25595358068293 4.99609449559992 -1.21156236475164 4.31294420415705 -2.49815866296942 4.17614534551447 2.87345197851008 11.2116058176214
-11.1767166831277 -5.33905112526633 -4.37285887978294 1.72166168906472 0.186320426247338 4.4942666313865 6.08776772238992 12.7132874748924 3.17398083426736 7.02489769675515 8.76487648703835 4.31680691458962 3.20224011161111 -3.40170371315696 2.15819275595925 -5.44458281777122 -0.239657280661842 0.615578772804955 9.91106951453469
-7.83101492795077 -3.65314322384921 -0.983112629977139 3.3757416638461 4.55938023653897 9.32260531512174 8.6603457364169 10.7405917080966 3.0226504239169 4.32108754244718 8.21731633273038 3.38781708804044 2.96891373721036 -3.1852992144498 2.05698842135343 -5.69401007565585 0.315526667508212 -0.493257817355069 9.83848113146695
-7.22125085483898 -2.93120797764171 -0.619198166240345 1.14769045222889 2.52707163203846 5.89192930568348 7.95701376308094 6.90097395290028 2.24358908046376 5.37838236201893 8.14416376460682 4.54155699123036 4.68120352138173 -1.44385942112316 5.68748060573231 -1.0353740085255 5.36865202296864 3.00615946162831 10.4102994572033
-10.1723997376182 -6.43692610480569 -4.62080214240334 -0.96048186042092 -0.180845477364279 4.84243657372215 5.26732327721336 8.0009801604531 1.2867696501992 3.61193825981834 5.8966796614907 2.64019372246482 2.15063740990379 -3.42849753119729 2.94158055565574 -3.03718779303811 3.67526509545066 1.52196862480857 8.30705907128074
-8.10049290223555 -6.28805012269454 -2.40643162293868 0.202613405747847 1.92951064543291 6.50278335051103 7.17786555723711 8.94879060225053 3.0355430169539 6.86452155546709 8.28263144926591 4.56543498472734 4.41569476561113 -1.69975704713301 3.80608993010087 -3.58315891786055 3.90582519011064 3.27312045530839 10.3206873460249
-10.1342403671958 -5.37585375525735 -2.47767946936867 1.75051667473533 2.10001733086326 6.81632401726463 7.25388409874656 9.7560980536721 2.15315320275047 4.97282292626121 7.28827645561912 3.83769109032371 3.12466790459373 -2.3954345963218 3.89053227684715 -3.09894297339699 3.88233067772605 1.99820878288963 9.14403655312278
-6.45091212012551 -5.37890207984231 -6.57469141700051 0.0552943923256599 0.0491622664711677 4.49398743889548 4.24342858574607 7.858554241874 1.21100175163962 4.89278161308982 7.52399194023826 3.34417378685691 3.9250072219155 -3.00655520179055 3.25991856835105 -4.05425608374856 2.90259682915427 2.47592389366843 9.33592068932273
-7.15710234208541 -6.72526716752486 -5.41528486772017 0.0593378587202587 -2.15330481095748 1.92654347853227 4.24126935438676 8.66136575178666 -0.165637727217241 4.24401879744096 8.02512097792192 5.94291615919633 4.75884652571245 -1.3991734938188 2.77618909315629 -4.84669851823287 -2.45659231706099 -1.52494215531783 10.1453640504317
-11.9120270642367 -7.13990563479337 -6.43391007510099 1.37716990384189 -1.96681946841153 1.30320578488437 4.08088808926669 7.60491782101718 -0.983304682644931 3.21213465603915 7.22383242520419 5.23643999966708 3.08767538937655 -2.14081925478849 1.67628794583407 -6.37035149660977 -2.31003159609708 0.0156672564419829 8.73465376767245
-12.8838212273338 -9.54596493460915 -7.49725125052712 -1.61958096244118 -6.1440541527488 -0.989728667519309 2.17621829292991 7.87287547371604 -2.33521435477517 1.71118476174095 6.02685954354026 3.7728274085305 3.41775347969749 -2.97808239676736 1.87088801644065 -6.38696072318337 -1.27049038626931 0.0290281989357695 8.93906333229759
-4.6440279527144 -2.08802247480913 -1.33410859541459 3.80105089707808 2.90534567399459 7.7850024656816 9.61243319077925 15.9038274244829 6.75986933274703 10.1288497404619 13.4794473604722 10.9145057158037 8.40807890458541 2.68121885819869 7.70959353013472 0.336108918623491 0.760694261030718 2.40466761155562 13.6905434088273
-4.36244836287065 -1.67031541304155 -0.0964991136030733 5.66586145921187 3.25862631364302 8.69934591813521 10.0476649717851 16.2250752763315 7.36547407670454 12.7557681517168 12.810977788405 10.8375509695573 7.52783045335249 1.94936117692427 6.29008039994673 -1.16110291914507 -0.340378431840378 1.20559820695357 11.6070478872819
-5.71011087244207 -2.43023607080633 -0.145734041387385 4.49408987218683 3.49168565923517 8.69142130071467 10.0747974222357 16.8637853121216 7.01934030706232 11.5549328630621 12.9931588476354 10.214612752741 6.86774042302912 1.28882578069513 5.82264974767511 -2.21236535852606 0.199576169794256 1.09743288213556 11.4967105692083
-4.9448938369751 -2.58580112457275 -0.395110130310059 4.51635074615479 3.44006443023682 8.38382244110107 9.41363906860352 15.197336435318 6.34461212158203 11.5492739677429 11.4991154670715 7.38391304016113 6.44674873352051 0.826579093933105 4.42498970031738 -3.12340641021729 0.172057151794434 1.45053291320801 11.8088593482971
-4.26887352683327 -3.33180268027566 -1.84379990317605 3.50290171883323 0.980149910666725 6.06637923500755 8.15175502083518 13.7199513175271 6.16265074990012 11.090830967643 12.6119109847329 9.60224120400169 7.73678939125755 1.78721301338889 5.61998240730979 -1.93787033774636 0.813520119406959 2.71052901528098 12.355723545768
-4.49201553518122 -2.65429466420954 -0.549535447900947 3.86874706094915 2.19484073465521 6.98063499277288 8.67266685312444 14.4561730081385 6.96407253091985 11.3960130864924 14.0782082731074 9.74459964578802 8.4040454084223 1.90741092508489 6.19319087808782 -1.38271682912653 0.917965238744561 2.65409023111517 12.5092194730585
-4.61049195202914 -4.92736931714145 0.0761726292696849 2.05490283099088 1.71843318072232 6.9393270405856 7.25849894610318 14.0642309578982 6.79962710467252 9.75561265078458 13.7732143792239 10.1209271344272 8.80145339098843 2.17883948412808 5.75885085192593 -2.34973069104282 0.584160605343904 3.23064974871549 13.2019160183993
-6.697190284729 -4.00720882415771 -0.845309257507324 2.8350305557251 4.48466110229492 9.08573389053345 8.24056911468506 14.6572365760803 6.35139083862305 8.7201828956604 12.0478320121765 6.9401741027832 7.57443809509277 0.809062957763672 3.99934673309326 -2.3681001663208 1.55870723724365 4.68889045715332 12.3725714683533
-4.68995323181152 -3.86390533447265 -0.962280654907225 2.87106380462647 4.74911842346192 8.72485027313233 9.42372617721558 13.2137602329254 5.54746589660645 9.29445037841797 13.4146030902863 9.74273548126221 9.63239440917969 2.70682773590088 4.17882690429688 -2.67217864990234 -1.00814666748047 1.37212333679199 11.9303980827332
-6.69370336532593 -5.05311079025268 -2.96763296127319 1.63429002761841 3.25729303359985 6.73143606185913 8.66248445510864 11.6427338600159 4.83854131698608 7.56317739486694 11.9989340782166 9.15368633270264 8.88987188339233 1.907262134552 3.61870412826538 -3.30407972335815 -1.99274129867554 1.06564836502075 11.5331299781799
-3.49774754264138 -4.50447476126931 1.18791377327659 0.469198105551978 5.04515826485374 9.54988801262595 5.60896003029563 15.0137675978921 5.27464377663352 3.56337249062278 9.06958138725974 6.97727095864036 0.721978066184302 -3.01385128714822 1.74041163704612 -3.58315861441872 1.94769084236838 5.02791583321311 8.75758254311301
-6.74988692890514 -2.64699882160534 1.1558595310558 4.08235126842152 7.06955772746693 11.3871527325023 8.90544229854237 16.0016695867885 6.4250827442516 4.31800228465687 8.71520573009144 5.48428589213978 -0.34710830341686 -2.06759971271862 2.61189609874378 -4.38441222797741 -0.253848492015493 1.90880829204212 10.2139611851085
-5.1116003036499 -1.06128444671631 3.82799110412598 4.66787109375 8.8070255279541 12.7126046180725 9.58940849304199 18.7589183807373 6.53935585021973 4.8617826461792 8.64776668548584 5.01982364654541 0.0280652999877944 -3.54316272735596 -0.0508550643920884 -6.17951717376709 -0.721003913879393 0.41248188018799 8.74158439636231
-7.06568850603971 -2.22585429278287 1.68587742718783 3.23405419262973 6.58346520337192 10.8379045573148 7.63905964764682 16.8849961307916 6.82375489148227 3.76635609540072 8.25117073926059 4.43589363965121 0.254290207949552 -3.9855169209567 -0.835147276791659 -6.3458684834567 -1.19051875201139 -0.523282423886386 7.5748611536893
-3.85106435255571 0.417444558577102 5.00837168260054 4.65420374436812 8.54358706040816 12.9180656389757 9.27328953309492 19.5012470202012 8.85344013734297 5.87680563493208 9.79598698182539 5.62388643784956 0.783493371443313 -2.48755803541704 0.861173005537552 -5.57670560316606 -1.33991208509966 1.24655088944868 9.71556458039717
-2.66254074790261 0.984349892356178 5.14734332344749 4.58457438729026 8.92143504402854 12.675674126365 9.1080285765908 19.81117217324 9.63013427040794 5.92987696907737 9.66494290611961 5.11431376717307 1.17012946388938 -3.3504641792991 -0.584945990822533 -4.44852478720925 -0.821934058449486 2.67330901406028 10.4768249251626
-3.5290772004561 -0.624118475480515 2.91175016923384 3.97506269975142 8.536835046248 12.8163383917375 9.10673889680342 17.8970452265306 6.98417791886763 4.33426985307173 8.32337221665816 4.18788752122359 -0.486236242814499 -4.22746434645219 -0.590713171525437 -5.80298390821977 -2.31556668715044 1.46419558091597 9.04025396867232
-4.74623063694347 -1.46072343479503 2.99779554713856 3.02211233485829 6.79574056972157 10.7935237537731 7.37272116054188 17.159475291859 6.73149916041981 4.42466112483632 8.63485905040394 4.4202541958202 0.0853447567332886 -4.11741021763195 -0.916825806010852 -4.97718766819347 -1.42522195469249 4.02544733394276 10.7065910946239
-1.34910011291504 0.746023178100586 6.2246618270874 5.19539260864258 10.6396040916443 14.2811918258667 8.84248924255371 18.6762837171555 8.62569713592529 6.04037380218506 9.82513189315796 5.05628776550293 0.90581226348877 -3.53153419494629 -0.992238998413086 -2.56912803649902 0.254810333251953 2.02555084228516 14.0893332958221
-2.07035148794001 0.928635709935968 5.78223525827581 4.95000945871526 9.76153432672674 13.4946581060236 8.99245845621282 19.4401370221918 8.76809322183782 5.18602191751653 8.29264938181097 3.66789638345892 0.528033369237725 -4.90669906789606 -2.54985321218317 -2.18643272573298 0.500914686376397 2.66900932138616 14.8517694408243
-0.610994451696222 1.3144100969488 6.0112866228277 5.57875145131892 10.7093042200262 14.086717969721 9.09965503866022 19.1451228922064 9.19925583059138 4.51063430959528 7.92701423818415 3.85193908864802 -0.130209081823175 -4.38863384073431 -1.2822285825556 -2.8083516294306 -0.370214574987237 2.5171574419195 14.2984048193151
-3.76531389409845 -3.01967218572443 2.45436021631414 3.49761030023748 6.03359910791571 11.1486046010798 8.72062560861761 19.2496716672724 7.3650839025324 5.10412141626531 9.77611896341497 6.40104982202703 0.599592416936702 -2.80026224309748 0.753192156011409 0.38342496698553 3.43385717218572 5.68081399744207 11.7973324949091
-3.28105462681163 -0.17735971104015 5.1964052807201 5.2390192638744 8.07307611812245 13.2127028595317 10.336508620869 20.9592951427807 9.27946697581898 6.03518186916004 11.2925294529308 8.14918600429188 1.4243687282909 -1.88443292271007 1.58044039119374 1.90839086879383 2.75127016414296 6.65244470943104 11.9567545544017
-4.43753917000511 -2.87008578560569 2.182665755532 2.70084564902566 4.4678801796653 9.33079140403054 8.63456909873269 19.0252944729545 7.34013169028542 4.98986332633278 10.5706757805564 8.02499573447487 1.06799786307595 -1.29553706429222 0.747775008461691 0.927249839089132 2.27748577811501 4.51531689383767 11.3002499840476
-4.450683853843 -1.87677027962425 1.16612313010476 3.49676964499734 6.05828831412575 11.2668611786582 8.96266100623391 20.2870011112907 7.08495400168679 5.16533730246804 10.2420694611289 7.82521698691628 1.25690624930642 -1.29058673165061 0.529735305092551 0.24857304312966 1.51413700797341 4.19527409293435 10.7791931412437
-4.48157429261641 -2.28596424622969 -0.128092999891802 2.24380374388261 5.14410376982255 9.88159871534868 7.754824404283 17.6615455193953 5.68922973112626 3.48851275877519 8.91815543608232 6.14975429014726 -1.12967037721114 -2.12466358705001 1.2661998315291 -0.834527249769732 0.909916643662886 3.72717071013017 10.2272851510481
-4.21888472817161 -2.05115248940208 2.33771202780984 2.68234608390114 6.22927353598855 11.0347668907859 8.04326698996804 19.0046224377372 6.98589871146462 4.41558239676736 9.81103060462258 7.13953564383767 0.0220763466574923 -1.41297080300071 1.91979000785134 -0.341584465720437 0.178312995217063 3.92959473349831 10.4721157334068
-3.99786635312167 -3.49114294919101 2.28773240176114 2.99475316134366 5.13063649264249 10.0646641644565 8.64577225771817 19.8604655655948 7.77490548220548 5.83719472018155 11.4533312710849 9.20770529833707 1.79477624026212 -0.776488026705657 2.43304185000333 2.14602116671475 2.94511727419766 7.1070368680087 12.9093382748691
-4.04533681869507 -1.05045614242554 3.5144003868103 3.89254560470581 6.0206784248352 10.6190494537354 9.45529689788818 19.9723776817322 10.1851738929749 7.00738134384155 11.8085283279419 8.46131887435913 1.79688539505005 -0.967864131927492 2.41988554000854 1.90356912612915 3.02086057662964 7.26715936660766 12.9150165557861
-6.01774846857244 -3.10986768549139 1.55427873784846 2.01167143041437 5.38170087987726 10.2047814195806 8.30744779760187 18.8304444616491 6.65125501806086 4.62978017980402 9.57678735906428 6.86404836828059 -0.135740869695489 -3.40565168207342 1.88170946294611 -0.278044336492364 2.30800188237971 5.91882646734064 11.7039035623724
-7.18773899945346 -3.77054463299838 0.276854887875643 1.89592398730191 4.29094447222623 9.06580962267789 8.01355017748746 18.5215023907748 5.60729731646451 4.11435641375455 9.10130299654874 7.99834670153531 0.803758040341464 -2.84891377362338 0.448836699399081 -0.278078660097989 1.93360747424039 5.8119329365817 11.6543296727267
-6.03032947887074 -2.99980808604847 1.41573928486217 2.43070052753795 4.6171972621571 9.15574144016613 8.19790576588024 18.3795996774327 6.01197074543346 4.7965481151234 9.94034646641125 7.83014129291881 0.626364933360708 -2.84753681529652 -0.188259853016245 0.175048099864615 2.4614012111317 6.49748920093883 11.2692267764698
-5.94407020048662 -4.33763442472978 1.32688774629073 0.974943776564164 2.67357029481368 7.78583397431807 6.50523342652754 17.031508673863 6.44856037660078 3.81986202760176 9.25313438935713 7.05231823487715 -0.177630762620407 -3.42602477507158 0.316862721876664 0.464140553907914 4.5235010580583 7.18503250642256 12.0514399008317
-6.21988716992465 -5.15144577893344 0.848329153927889 0.338059988888826 2.60220584002408 8.0477577122775 6.11938246813687 16.593631980094 4.95974310961637 2.51227435198697 7.91039332476529 5.06429061022672 -1.72760048779574 -4.83548012646762 -0.696081551638517 -3.08870736035434 0.94756659594449 2.96655997363004 9.03902348605069
-6.38596815629439 -4.13839811845259 1.30171399550004 0.535502485795455 4.12826161818071 8.98733048872514 5.88950162367387 15.9644743724303 4.55276303724809 2.63312344984575 8.15245156721635 6.13066487745805 -1.55836386247115 -4.43838400407271 -0.320286698774858 -1.36746496720748 2.57737641768022 4.90433316664262 9.62055831388994
-5.09749523509632 -2.91895786632191 3.22031768452037 1.84315570484508 4.92414077411998 9.81921704899181 6.67223342548717 17.1033138189803 7.49567016254772 4.51105769764293 9.72583659778942 5.74880775104869 -0.921502269398083 -4.40674892772328 -1.79769245494496 -1.19861141551625 1.16484912525524 4.79395373951305 10.0601476062428
-7.57209525541826 -3.69990668730302 1.03661407990889 1.08997978730635 4.46682896180586 9.00654520554976 6.33305706544356 14.4797185854478 5.81736530824141 2.53776039643721 7.44045033021407 3.45424236817793 -2.71609054045244 -6.15522323088213 -3.86312613920732 -2.0884374185042 1.54702248139815 5.35051979585127 9.43285717530684
-8.16622111580589 -4.68643519661643 0.446297194740989 0.535727050087669 3.87471058585427 8.76473953940652 5.53005745627663 14.6486089489677 5.17507031180642 1.21843674399636 5.9738621971824 2.06080200888894 -4.34413287422874 -7.98982379219749 -4.97380015633323 -3.37271067879417 0.46226170279763 3.66439011313699 7.7688718102195
-4.96141371293501 -4.12911734147505 -0.0205930189652861 0.873397497697312 4.6617790742354 9.17607131437822 6.05031552748247 13.5867711587386 4.70905080275102 1.57990994886919 5.91614308790727 3.00385060743852 -2.61192259355025 -6.91190084977583 -3.08240065141158 -3.17895063920454 0.656657843156296 3.6529728455977 8.56001153425737
-4.91821157282049 -4.99649488275701 -0.879717462713067 0.683890706842597 4.32957208806818 7.96693075353449 5.90584791356867 13.6118663614446 4.28635538274592 1.79171121770685 6.91685617620295 4.09955442601984 -1.92964803522283 -5.92083226984197 -3.11033307855779 -2.52734433954412 2.4203761881048 4.78180730993098 9.70528066808527
-5.49483102451671 -4.83452409397472 -1.16608232151378 0.205595077167857 3.63606172908436 7.72866445888172 5.02776628841053 13.7084646831859 4.97704225886952 1.86413580287586 7.00166612971913 5.19307237971913 -1.41795724521984 -5.42145150791515 -3.29719346653332 -2.06629174839367 3.3131476055492 5.47275453914295 9.8841663013805
-7.17434951608831 -5.33538123911077 -1.25846549814398 -0.494028776342219 3.76502063924616 7.89479568654841 5.10522201711481 13.3329038923437 3.57302311116999 1.59326008016413 6.15245750600641 3.70103862935846 -1.65082237070257 -6.10820838754827 -2.63671562021429 -2.36786720102484 3.56973674947565 5.35336235219782 9.57934406453913
-4.57663458910855 -5.11349600878629 -0.557810965451328 -0.141284171017734 4.58308010968295 8.12754326733676 4.77656346234408 13.3967309561643 3.5966909495267 1.69038086804477 6.34872418316928 3.65867596539584 -1.86711615649137 -6.16961020556363 -3.26583975878629 -3.28102034655484 1.67564850720492 3.96236592206088 8.84068518551913
-3.47654512578791 -4.17265299016779 0.0320799047296703 1.42715188806707 4.76459905450994 8.84720775430853 6.43628808801824 13.8086659604853 4.35189458673651 2.61683294122869 6.48258039301092 4.26968213861639 -1.55004671270197 -5.85037592107599 -2.80177095586603 -2.11527231389826 1.56320592706854 4.454386919195 9.78668615167791
-2.78276996612549 -2.74626522064209 1.51315803527832 2.2960111618042 6.80771942138672 10.7075182914734 8.14507694244385 15.0182349205017 6.09103889465332 2.71444625854492 7.1291820526123 4.33113307952881 -1.58391551971436 -6.1053617477417 -2.01816730499268 -1.76498203277588 0.946163368225097 4.84566421508789 10.1614958763123
-2.62278749292547 -3.26284982507879 1.42145059758966 2.03678796941584 5.74139116460627 10.1509179895574 7.53788374120539 15.4603085344488 5.82846162969416 3.25254343206232 7.83409498388117 5.96717546636408 -2.33742906397039 -4.31650735681707 -0.266317384893245 -0.556640642339534 2.46231840307062 5.23699377233332 9.90221975499933
-4.19059274846857 -4.23789690191095 0.0406713659113116 0.941272752935237 5.51844884699041 9.42053891962225 6.52675916498358 14.0008728677576 4.36430932825262 3.26852037256414 7.86100961511785 4.79958822076971 -2.18822382146662 -5.47567270452326 -0.485651952570134 -0.966229421442204 1.16454698389227 3.93992330377752 9.85483314340765
-3.80478519092907 -3.47926562916149 1.45173889506947 1.85900265086781 5.82835441936146 9.90989261973988 7.66167885173451 15.45865696777 6.78652054179798 3.74358612407337 8.01218944896351 5.11097008098255 -0.762346683848989 -4.96916621815075 -0.826408802379262 -0.291113315929067 1.97893196452748 6.8596244465221 11.0360847126354
-3.63114562468095 -1.69791236357256 2.16130146546797 2.67498287721114 7.44590553803877 11.3841279463335 8.84175285859541 15.6611538843675 6.09633431001143 3.74117931886153 7.62082943482832 3.68522343202071 -1.36953940825029 -6.21229758696123 -3.65893187956377 -1.97185721830888 0.583955617384476 4.15971550507979 8.99124130769209
-3.94073313799771 -2.73482913103971 2.33994275006381 2.49915390881625 6.86450940045443 11.0312908259305 8.66566496762362 16.3443812695417 6.72258072766391 4.26923924359408 7.8319147196683 4.19628125104037 -0.957775298031894 -5.85833376971158 -3.87401408282193 -2.29317301836881 1.37635022076693 4.11883526715365 8.8897703257474
-3.80278543125499 -1.61331132542003 2.57510992396962 2.84505125392567 7.4106106411327 11.2210755001415 8.97594543803822 17.6731758962978 6.69149633754384 4.92272325862538 9.16333528865468 5.48747488368641 0.286560500751843 -4.71088555942882 -2.46385148655284 -1.80159906040538 -0.825139557231555 3.46039244044911 8.25610300410878
-3.74063739776611 -1.71369609832764 1.41559829711914 2.52684631347656 7.29703941345215 11.3341621398926 8.23693790435791 17.0276674121618 5.92703380584717 4.41012229919433 8.45580043792724 5.27698268890381 0.0744585037231431 -4.91676006317139 -2.08176288604736 -1.44214496612549 0.953717613220213 4.65339603424072 9.83793487548828
-3.18606308156794 -1.57169082814997 1.30574199503118 3.08560153787786 7.32391330545599 11.4625365430659 8.59559699838812 17.1365649992769 6.68651553934271 4.27474948709661 8.6069428617304 4.63302776163275 -0.495373994653875 -4.97874572927302 -2.81908729726618 -1.54603317434137 1.00964233225042 4.17321273630316 9.78667089288885
-3.23096941167658 -1.14280603582209 1.6368389303034 2.75448037927801 7.62936879938299 11.1989603215998 7.98599340265448 15.9163249904459 5.63936807459051 2.42182828729803 7.11084844415838 3.92260934656317 -1.12030122930353 -4.96191690618341 -2.33936594182795 -3.39149950200861 -0.542494756525212 2.05528356378729 7.84826375787909
-3.87202787399292 -2.77829122543335 0.860193729400635 2.04485082626343 7.02460527420044 10.569118976593 7.33432054519653 16.5778891742229 5.52831125259399 4.8502402305603 9.19603300094604 4.68060255050659 0.522741794586182 -3.66052579879761 -2.21855688095093 -2.0400538444519 0.342014789581299 1.8437066078186 7.75844144821167
-2.86897734728726 -0.760874548825349 2.96915074261752 2.96998139294711 7.82321854504672 11.8279397097501 8.57880040082065 16.9758722988042 8.01879902752963 6.13227864178744 9.67994757565585 5.84477444562045 1.52625008496371 -2.94387320605191 -1.34914282885465 -2.05195883837613 1.89828225049106 1.98921986493198 9.54593392285434
-3.71413644443859 1.38947264064442 3.6855208050121 4.09840265620839 10.48969856609 13.080425418507 9.27031723369252 17.03097469319 7.88327185023915 5.69618288386952 9.22553793300282 5.13937918056141 0.940286315571178 -3.53112825046886 -1.28515847812999 -1.81626733433117 0.0280605923045769 1.87886587489735 9.44389549602162
-3.54511073719371 1.59852882732045 1.988540614735 3.66201874126088 9.44812866557728 12.6582388531078 9.17395922053944 15.6862585197796 6.94991012920033 4.70799824107777 8.46101852763783 3.59540077556263 -0.711851154674182 -4.2514553416859 -1.82942203174938 -4.67583850513805 -2.0459003795277 -0.49519542347301 7.36105438579213
-3.92789009267634 2.03421661203558 3.0412051374262 4.57008048837835 9.77212497537786 13.5362767869776 10.5887839490717 16.3703149253672 6.24994155710394 4.7138821775263 7.326936453039 2.6509520704096 -0.514346391504461 -6.116498262232 -2.5023625200445 -5.90137603933161 -2.81490638906305 -2.17431762868708 6.0335375959223
-2.97787590026855 1.68327217102051 3.8194730758667 4.39006023406982 9.87242584228516 13.3064663887024 9.29192047119141 16.7967141516972 8.2129114151001 4.49406700134277 7.77576236724854 3.54911689758301 -0.22476692199707 -4.65443916320801 -3.32217140197754 -4.29652900695801 -2.76662178039551 0.201611328125001 6.13100414276123
-3.02399924885143 1.66940399516713 4.1693620334972 4.86919208873402 9.6062893520702 13.542296851765 10.6816777836193 17.3434977780689 8.69138809550892 4.53241154063832 7.1451043735851 3.08601280559193 -0.627114330638538 -5.2231989253651 -2.60273650776256 -3.43958953510631 -2.68418029438365 -0.348746334422717 6.08817001689564
-2.6955455866727 1.15944251147183 4.25517901507291 4.62053927508267 9.39324053851041 13.610149231824 10.1116619977084 17.2205278250304 8.84942921725186 4.47678908434781 7.60833319750699 3.77159842577847 -0.438839348879728 -3.10548249157992 -2.76836052807895 -5.9407734003934 -2.64646950635043 -1.72592011365024 4.62220248309049
-3.38812522021207 1.09824868115512 4.31693287762729 4.56577607068149 9.96539278897372 12.859502991763 9.25907727154819 16.3728699294004 7.81745739850131 4.34284325512973 7.5457517710599 4.6175405589017 -0.781348029049958 -4.36812857714566 -1.61691168871793 -6.43979147997769 -1.20133666125211 -0.588743964108552 5.93248387250033
-4.1650017044761 2.70446698448875 3.46083562157371 5.27022568962791 10.3417383887551 13.9020110823891 10.9766327597878 16.7750698932193 7.06868569634177 3.8770658232949 7.95521561882713 4.53206555626609 -0.397940470955589 -3.42281801917336 -1.71860201575539 -5.10352595069192 -1.70321161963723 -0.210179164192894 6.5339318969033
-3.3930661201477 0.539375591278077 3.25362997055054 4.37327318191528 9.14798526763916 12.3117607116699 9.64952878952026 16.0364939451218 8.25634698867798 5.02403287887573 8.79275636672974 5.05118112564087 0.72675542831421 -3.26750345230102 -0.161410999298095 -4.57437868118286 -0.760083866119384 1.11700658798218 7.93559484481812
-3.07532621730457 2.82009099613537 5.46805928837169 6.39350675236095 10.8573849071156 14.3299584258686 11.9395201076161 18.1169284452092 9.75174544941295 6.21694253574718 9.039171444286 4.43799279819835 1.03634236942638 -2.42954183925282 -1.29889417995106 -4.53406072963368 -1.9701264034618 -0.113677276264536 6.36285470615734
-0.921629342165861 3.80101355639371 5.86524352160367 6.99979361620816 12.0638113888827 15.1454914483157 13.0397151383487 19.27475270358 10.6222167882052 7.36519679156217 10.5630184086886 6.52114733782681 3.30748805132779 -1.11975899609653 -0.342041405764494 -3.19776383313266 0.174073782834139 1.87395152178678 8.95443591204556
-2.5176778793335 1.04879131317139 4.02614154815674 5.34213390350342 10.0020917892456 14.0831166744232 11.1577466964722 17.8820581674576 8.92061557769775 5.53693523406982 9.98664608001709 6.79221286773681 0.887954139709471 -1.66343746185303 -0.603882408142091 -2.66894588470459 0.210086250305174 2.00078048706055 8.85856952667236
-3.08884207985618 -0.451902077414772 3.17857010581277 4.44384987571023 8.36141522147439 12.5624731323936 10.3547743103721 18.4400038264015 7.38046963431619 5.58491070487283 8.52966721274636 5.24184925772927 0.337133719704369 -4.43062751076438 0.101526572487572 -5.57549826882102 -0.0948235251686782 0.773966147682884 7.65360100486062
-3.98041557832198 -1.54387878938155 2.33067107634111 3.61126304106279 7.15688109831376 11.2436640305953 9.70282912687822 17.235971037908 6.0218503518538 4.30671763853593 7.02203822569414 3.15416408018632 -1.00288986726241 -5.14325356049971 -1.79007172151045 -7.23179268403487 -1.39836525483565 -0.524292226271196 6.26179194883867
-4.74580716219815 -1.47898243990812 3.80109549435702 3.21220637234774 7.72590971860019 11.96405173215 9.38234139355746 17.2004683998498 8.26593161496249 4.9283089724454 8.39041949185458 4.35472727688876 -1.28296422091397 -3.95271061983976 -0.745801440152256 -4.90961407748136 -0.712012759121983 1.45904112729159 8.29675532254306
-4.28620315031572 -1.07429671721025 3.64049458070235 3.73458408875899 8.25974201722579 12.3865516142412 9.9176118330522 17.4632726268335 8.22734856172042 5.50955223603682 8.74277567429976 4.66642689271407 0.113361592726275 -3.90412497953935 -0.187202219529585 -4.16055274443193 0.855954404310747 1.76742577119307 8.64079594178633
-2.47791545174339 -0.71702067635276 3.78287155844949 4.86987526633523 7.73055393912576 12.0727895043113 10.3454349777915 18.1856468460777 8.68830425956033 6.76698143698952 9.72823031165383 5.04872353293679 0.863807036659935 -3.36965625069358 0.0536435387351304 -2.82103602669456 1.50910980918191 3.60886318900369 11.0164907715537
-2.590431395444 -0.917610350522128 3.80015641125766 3.79941254529086 8.01393586072055 11.7252896395597 10.07464390668 17.3780020442876 7.25091343793002 4.74296265515414 8.5396841135892 4.23080521496859 -0.477018538388339 -4.7286207112399 -1.67869013873014 -4.77948397723111 0.372356232729825 3.03210907849398 9.54045754345981
-2.3046083797108 -1.25705817829479 2.96260162700306 4.13248821605336 7.5402755390514 12.0877527843822 9.21046968806874 17.4164113651622 8.58582016338002 6.08004375804554 9.80896803249012 5.88920399058949 1.07342239726674 -3.33360770832408 0.648528064380994 -3.21706870685924 1.8408937107433 5.1553296696056 11.3732590328563
-2.51951114481146 -1.57030383890325 3.11229808980768 3.36884601766413 8.37883384877985 12.3997135942633 9.49318941289728 17.9920894687826 8.75831278020685 5.18144710714167 9.26863296682184 6.05078037435358 1.5886059587652 -3.31661311929876 -0.615384023839777 -2.74025623148138 1.41226013356989 5.27345092946833 11.0635686700994
-3.7682577566667 -2.18397011323409 2.79323134855791 2.88302169279619 7.45883307890459 11.559293608232 8.28135238127275 16.8277267469601 7.36261020140214 4.88140902952714 9.02301822142168 5.4448770089583 0.583033899827438 -2.70607056184248 0.443776468797164 -3.82064499421553 1.13224730925127 3.20224891142412 9.8088038964705
-3.18740794875405 -2.02567622878335 2.16772129318931 4.66932441971519 6.55808498642661 11.0794978358529 9.32198002121665 18.181437514045 9.14822151444175 6.35175468704917 11.0699210383675 7.10818722031333 4.84604122421958 -2.33677051284096 0.202076456763528 -2.5624689839103 1.26458122513511 4.78409054062583 11.5565357424996
-3.64513410221447 -0.943502556193959 1.58122621883046 5.16623579372059 7.02961241115223 11.6580833088268 9.87714325297963 18.7116602550853 8.55159269679676 6.16333948482167 10.0932353626598 6.31956659663807 3.58107363093983 -2.82240117679943 -0.469547401775014 -4.39427770267833 1.07488619197499 3.13539396632801 9.57603155482899
-2.31012189171531 -0.729704258658668 2.41873324134133 6.25671446540139 7.24957335212014 11.7658320687034 11.104242923043 19.9081128857353 9.43214857795022 7.17010748603127 10.5422531388023 6.35343229987405 3.97307455756448 -2.42709576866843 -1.44941365502097 -4.69910275719382 -0.804140446402808 2.00943625190041 8.6661564133384
-3.2534253987399 -1.73032549944791 2.39357300671664 4.92904492291537 7.34840699109164 11.7603561488065 9.80491991910068 18.1010073033246 6.6259576884183 4.29224129590121 8.83750172528354 4.99828549298373 2.53343220624057 -3.96025256243619 -1.37587527361783 -5.78587321368131 -0.426902571591462 1.3766491022977 10.9452659693631
-3.43771025917747 -1.60554168007591 0.854217078469016 4.33860352256081 7.51500561454079 11.7445755264976 8.97119190909646 19.3598063252189 5.96373703696511 4.58394863822243 7.23927929618142 4.03135922171853 0.92594292380593 -4.58305785439231 -0.473844979026101 -6.54894873879173 -0.0335297324440695 0.452617194435813 9.17842247702859
-2.20154617482966 -0.808298570459538 2.31968356912786 5.24355365579779 8.2469372922724 12.3619013006037 10.4989876920527 19.6006601030176 6.77633621042425 4.43692066019232 8.70149566476995 5.27387286966497 2.02948905771429 -3.5575871294195 0.518357771093196 -5.10003708059137 1.10187293832952 2.23446132486517 10.4066353017634
-3.73800806565718 -1.43157343430953 0.266556219621137 3.80035348372026 7.74374242262407 11.4282555146651 9.12314362959428 18.0524628324942 5.93865056471391 4.45025868849321 8.45102162794633 5.55755563215776 1.80255647139116 -3.87987856431441 0.107830481095746 -4.75558619065718 1.82542653517289 2.11947484449907 11.422585920854
-2.80663560520519 -1.19817231785168 1.35188604701649 5.40219427455555 8.2774527202953 11.9668791424144 9.89701629985462 16.7810181211341 5.03151060451161 4.36764456142079 7.83283544887196 3.58014131892811 0.819268478046762 -5.16521142612804 -0.710337387431753 -5.80815004001964 0.00476576198230916 0.862010253559458 9.29922272075306
-3.83460364775224 -1.57037482695146 1.44445004029707 5.33840336366133 8.1782566504045 12.2242104010148 9.53549398942427 17.4887393610044 5.64391769929366 4.28403248353438 9.05178513093428 5.08236946626143 1.85965504212813 -3.29393325285478 0.682764668898148 -6.07912002043291 -0.598834375901657 -0.0375398202375941 8.6353174643083
-3.33876174579967 -0.711392818797719 1.73138481486927 4.95595604289662 8.72380405772816 12.5774794231762 9.9593034397472 18.4275298725475 6.2888465534557 4.42706447948109 8.97557121623646 5.27289348949085 1.92289596904408 -3.63482993732799 -0.143882213939321 -4.92665618549694 0.746050418506968 2.35319382060658 10.156731189381
-2.82305187745528 -0.224831052259965 3.20030837492509 5.28525882200761 9.36084514097734 13.4764822049574 10.2638764901595 18.3215051217513 6.7418532891707 4.90006976561113 9.71567445234819 6.1011586709456 2.66192012266679 -2.11872334046797 2.07062678770586 -4.4405083136125 1.38489680723711 2.0916371865706 9.70493417219682
-4.07562679810957 -1.09086079163985 2.04746776060625 4.0581317468123 7.98301654295488 11.9704928918318 9.96016602949663 16.5851426048712 6.80796485380693 4.4158731027083 8.73757224516435 4.39656978086992 1.34974055723711 -3.62191242738204 -1.4896034674211 -2.72282261414961 0.105424456162886 3.77149730162187 11.660959295793
-3.93264846801758 -0.963091659545899 1.28972930908203 3.70173187255859 8.05782718658447 11.9654647827148 9.05695743560791 15.6502720832825 5.84829635620117 4.43664951324463 8.68085308074951 5.09798450469971 1.73875827789307 -3.71489219665527 -1.67478446960449 -5.48791198730469 -1.6563346862793 2.10738105773926 9.83517236709595
-4.08067962473089 -1.23544952219183 2.05303791219538 4.17364051992243 8.62587860280817 12.448698312586 10.0889170473272 16.9095648830587 5.76393345052546 4.68164089376276 8.38124588186091 4.90442207509821 1.38544681722468 -2.31080695932562 -1.61362716501409 -4.39492675607855 -0.698794096166438 2.83688667470759 10.331061631983
-6.20062677210028 -3.74382249658758 -6.30728380029852 0.0891300028020687 -0.510691087896173 4.05421503240412 4.5683799570257 14.1304705923254 4.8441367929632 4.80086095983332 9.87697609121149 6.9579234903509 3.41505296880549 -3.26463167017156 0.920818883722479 -2.82636873071844 1.87943037206476 1.47415979558771 9.13204439336603
-8.09830877130682 -4.97914907282049 -7.7905103856867 -1.35849973505194 -2.41408941095526 2.73681905919855 3.28932550603693 12.7760751550848 1.4953611200506 2.20979574376886 7.27873590642756 5.1546275919134 0.483821660822088 -5.28007528131658 0.235551626032048 -4.25897237604315 1.93698862249201 -0.109850137883967 7.44558790380304
-9.38342150774869 -5.27885684100064 -7.98792895403775 -1.05477770892056 -2.20370158282193 2.78483906659213 3.7339920130643 12.9722544279965 2.92088547619906 1.66215363415805 6.83807125958529 4.72247448834506 0.405049714175139 -4.74791010943326 1.07070771130649 -4.44778880206021 1.71267548474399 0.168881806460295 7.34210434826938
-9.67764927257191 -4.83895565379749 -5.72043491710316 -1.28789783824574 -0.420115245472299 4.46701835285534 4.24668143879284 13.1741063464772 4.01135467182506 3.62719463001598 8.05313228260387 3.73738692890514 1.60904906879772 -5.64292408336292 0.378117786754263 -6.04734875072132 -0.0564639698375338 -2.9724834095348 5.86951564442028
-9.55703640851107 -6.727488526431 -6.37321949872103 0.0549993428316995 -0.890694626894863 4.03043746081266 4.77659606066617 12.8024268063632 3.32608794299039 7.98985671130094 8.10354518023404 9.83822440234098 2.30852030840787 -1.27608014020053 8.00223731127652 -0.0678224650296286 3.98589991656217 6.39263152209195 15.1563135298816
-14.3288079088384 -7.77919777089899 -7.32431419545954 -0.264545518701727 -2.89809425527399 1.7139891797846 4.49515239542181 11.471977632696 2.42717162912542 6.95400325601751 8.16684428995306 8.25117675607855 1.40573589151556 -2.01039894277399 5.49561397379095 -2.39481933767145 3.38145725076849 7.36823264902288 14.3796900922602
-7.99766595146873 -3.72826630852439 -6.05189378044822 -0.29620988152244 -0.661835262992167 4.00880854346535 4.29150812842629 13.7901179096915 3.34079115607522 5.99495070197365 9.18753187873147 8.06747381903908 2.63836901404641 -1.67644173882224 6.01572077491067 -1.48895318291404 0.926442553780294 4.4785904190757 14.8657339117744
-4.74664355191317 -4.98127795132724 -4.75293589505282 -0.226044186678799 -0.13637782010165 4.51925419894132 4.39958046999845 14.1053955468265 2.5675520810214 3.83802556124601 8.69332646456632 6.26183175173673 3.02703808871183 -0.129959591952236 4.38425969210538 -1.62660456570712 0.428889742764561 3.20310162630948 14.3619110497561
-3.24089609492909 -5.43128954280506 -4.8730410229076 0.613145958293568 0.207164894450795 4.00218309055675 4.64919484745372 14.2552424777638 3.78486455570568 6.73183263431896 9.86863053928722 6.08382428776134 2.12251676212658 -2.49715410579335 4.56200326572765 -1.61553560603749 0.225914131511342 5.02908242832531 15.405452023853
-7.32665890780362 -3.77340382662686 -5.32085675326261 0.929157551852139 0.389241513338956 4.6195557680997 5.31410342129794 14.0143173304471 3.74990301999179 6.84644251736728 10.6135833826932 7.933334645358 2.65089350613681 -1.64674061861905 5.23340063962069 -1.03864544955167 0.709513959017666 5.05283194455233 15.2350267735395
-11.3035067298196 -5.82150447151878 -4.4479998328469 1.23395931937478 1.36351502158425 6.08102333762429 6.00151837088845 16.0531128666618 2.90430271842263 4.51056683280251 8.82800209738992 6.08444226004861 1.31061947562478 -3.37844645760276 4.6103965065696 -2.20241725228049 -1.07769953987815 4.56427777030251 12.6696721337058
-8.49956227215853 -5.65246106061068 -3.08684445294467 0.908007613095371 1.08913039294156 6.15398787585172 5.35772894946012 16.3083979996768 4.39132594195279 7.8923492344943 10.0183777722445 7.51152323809537 2.26865767565641 -2.67101956280795 5.27092932787809 -1.28807354840365 -0.346940049258144 4.56816481676969 14.1661500844088
-8.97639414180409 -3.12481256831776 -2.62819620479237 2.23904374729503 1.91336587559093 6.33864072452892 6.80710080753673 17.8731962193142 5.49779657017101 7.63597062717784 10.1164827693592 6.65546754490245 3.28776792179454 -1.83408686030995 4.48472455631603 -1.74254175532948 0.494394813884387 4.13099435459484 13.3627412665974
-8.80456262068315 -4.95139604048295 -2.81713586287065 2.14065069718794 1.05405134721236 6.47634024186568 6.81185812516646 16.8483842314644 4.73863310380415 8.23186106248335 10.3487166838212 7.18924898667769 3.4821948484941 -1.57528977827592 5.38962168260054 -2.28589158491655 0.00298590226606876 4.09834093614058 12.5751566366716
-8.77886195616288 -2.70367427305742 -1.91071887449785 3.06246475739913 3.31580452485518 8.13932899995284 7.5390491919084 18.2634121613069 5.76420025392012 6.88673500581221 10.6305060820146 7.04124455018477 3.88092617555098 -2.78571315245195 4.88008694215254 -3.37351413206621 -1.37724109129472 3.44681648774581 12.824755711989
-6.6527193329551 -3.91892988898537 -1.2071626923301 2.65540234825828 4.99941937706687 9.35731904289939 7.16380803368308 17.6513775446198 5.75239770195701 6.64731709740379 10.5696670272134 6.31817738793113 4.05728070519187 -3.06834585883401 5.17815701744773 -2.35830481269143 -0.587684466622093 3.67966382286765 13.4140474059365
-8.11099083640359 -4.43639786460183 -2.24054558493874 2.0972372748635 3.74924914620139 7.7654616095803 6.63412253639915 17.1610692002557 5.25758998177268 6.20621936104514 11.0152971007607 7.07619731209495 4.63469855568626 -1.86540444113992 5.28641574166038 -3.31606323935769 -2.32190354087136 0.550382302024147 11.0467583396218
-8.41478079882535 -5.10488051501187 -3.74557036486539 2.54927616986361 1.76729470166293 7.28009110364047 7.3518179026517 16.4184905556115 4.52871304425326 6.54594975384799 9.4098914233121 5.29108029278842 2.15408688458529 -3.32597273913297 5.03700047406283 -2.40082854357633 -1.52818984118375 2.62913781079379 12.5309746828946
-9.3713152365251 -3.58637451692061 -3.91634773774581 2.57208037809892 2.50970435576005 7.91069388823076 7.13716865019365 17.5156672938304 4.66527152494951 6.51958060698076 8.451357607408 4.37263465361162 0.918641809983686 -5.05020546479659 3.97837424711748 -3.87639641328292 -0.327791448072954 1.62027335600419 12.2125952287154
-8.98198095668446 -3.76218000758778 -3.57631079066883 2.54905637394298 2.24376329075206 7.33184941898693 7.18370278965343 16.9997945534404 4.71021302830089 7.0945952762257 8.35312398563732 6.48143323551525 1.24625428806652 -3.85063139308583 3.71010621677745 -3.32124296535145 -0.0646072994578972 1.68170293461193 11.8004706729542
-9.39693895686757 -4.19926897395741 -3.36192575801503 2.55155213962902 2.05046495090831 6.84133084904064 7.4402173389088 16.3937643993985 3.57388719211925 4.98434098850597 8.35339959751476 4.85433610569347 -0.551611579548229 -5.01392618526112 4.12149938236583 -4.0264345775951 -1.64864603389393 -0.261952079426159 11.7205775607716
-6.85776596069336 -2.67277603149414 -0.958964157104493 4.83236618041992 3.84552211761475 7.93608684539795 9.51127214431763 19.4408261299133 6.30727691650391 8.66452045440674 10.4770147323608 7.3004638671875 2.21694488525391 -3.24687652587891 5.16491718292236 -2.3560188293457 0.116625976562499 1.49935550689697 12.4699556350708
-5.81502685546875 -0.991841888427736 -1.80243453979492 4.61517372131348 5.38548889160156 10.065699005127 9.31395950317383 19.1705709934235 5.99312152862549 7.81744995117187 10.258606338501 6.6055778503418 2.1744550704956 -2.79147872924805 5.5250696182251 -2.07537803649902 1.76506366729736 4.5355037689209 13.9527815818787
-8.23516296039928 -3.19264815937389 -2.09296630512585 3.75988079417835 4.38532139171253 9.04420687068592 8.62936760295521 18.4296141992916 5.36557651866566 6.49549843181263 9.28652979243885 5.85419823039662 1.63795448650013 -4.28228210102428 3.53392006267201 -2.91679404865612 0.897910846363413 4.33354450572621 14.5322690140117
-7.73206651861017 -4.59745538884943 -2.8037637537176 2.97473394220525 3.54040300195867 8.61420690363104 7.15621911829168 16.5397493774241 3.21060334985906 4.45418607538397 6.5950685674494 2.79540502374822 -1.93452394658869 -5.37610758001154 2.65144979303533 -3.10732782537287 -0.590024358575995 3.60615121668035 13.428970449621
-7.04880315607244 -2.65560323541814 -4.23615819757635 1.06660955602473 2.49812811071223 7.6364089792425 6.20862405950373 15.7801405733282 2.65077131444758 3.48498075658625 6.80243318731135 4.43826215917414 -0.873300378972832 -4.60318357294256 3.05294054204768 -2.78043157404119 -0.440847223455254 4.96854322606867 13.8199464624578
-7.12350886951793 -2.97421306263317 -2.92985194813122 1.76159721721302 3.63104874004017 7.95360046733509 6.75721126903187 16.6169632088054 4.54677730907093 5.58534580577503 8.95793205608021 6.83611542094837 0.895202220569956 -3.28770106922497 4.24848514903675 -2.14468425403942 1.46570164073597 6.08397919047962 14.3171582828869
-7.68583368821578 -3.0180060820146 -2.6155574278398 2.62449002699418 3.96732068495317 8.47956872419877 6.97567201094194 17.5699967785315 4.47984528975053 6.74948621229692 9.17712092833085 7.79924607710405 1.91520047621293 -1.886936898665 5.59060407118364 -1.36075663133101 1.06475949720903 6.24783063368364 13.6250400586562
-8.32226639660922 -3.77244835766879 -3.33781701001254 2.68057269183072 3.80207652178678 8.54280203905973 7.64122504321012 16.4263282450763 3.76057261553678 5.93456381884488 7.55798071947965 7.34333724108609 1.58595770922574 -2.46928673657504 5.07664794054898 -1.92418747815219 2.20423811999234 5.53931159106168 13.8778106602755
-7.92283844514327 -2.67486404939131 -3.87352585359053 3.19571853117509 2.11968112425371 7.59336924986406 7.98271441893144 16.6180279894309 4.55284381346269 7.68070483641191 8.37753653959794 8.49173427061601 2.44796061949296 -1.13667511506514 5.32183909849687 -0.622827763990923 2.57710338072343 7.14730620817705 14.0796856923537
-5.83646101518111 -5.10873503251509 -3.64106840653853 2.86695008711381 2.05915265516801 6.99821763472124 7.8837080522017 17.4992195887999 4.75853162245317 8.25021367506547 9.43181710676713 9.57896047071977 3.12441068129106 -1.14400763078169 5.51495271162553 -0.784003205732866 3.48258691267534 5.68556313948198 15.3228984399275
-7.75552850203081 -0.202458433671431 -3.20562272505327 3.36645788712935 3.19889826341109 7.97548574967818 8.3795804457231 17.1145760641857 3.97833437486128 7.17863268418746 7.06745142503218 8.08717054887251 1.75199312730269 -2.3662519975142 4.92514891190962 -1.01623254255815 4.68652433915572 7.880975671248 14.3452929930253
-8.82491398724643 -3.52863408001986 -3.28208638104525 3.94035433855924 1.67943381396207 6.33303164568814 8.44466113177213 17.3263890358535 5.21376704302701 6.764454832944 9.86863421526822 9.69346951571378 3.34274958697232 -0.763621338930996 6.01225852099332 -0.528672226992519 4.78553294268522 6.44301222887906 14.3786849888888
-6.65129056410356 -1.42561879591509 -1.72335210279985 4.81415018601851 4.04379019303755 8.45698771043257 9.05374035401778 18.2620430903001 5.87246927781538 6.51683363481001 7.34476408524947 7.49079927964644 2.01645693345503 -3.51719251112505 4.18753561540083 -2.46734776930376 2.8327392057939 5.29284414811568 12.5206693129106
-8.44053252827037 -2.74904426227916 -1.91783317219127 3.87798134196888 2.31368461955677 6.65275207866322 7.93952194560658 17.2438824545253 4.61063591350209 5.51251522411 8.86194244731556 8.21949592937123 1.40983215678822 -1.84164413105358 5.55044857371937 -1.12971099506725 2.78679195750843 6.27959553111683 12.3299814831127
-8.04325614409013 -4.08509002165361 -1.55515799955888 3.07012238069014 2.55257000489668 6.63189568086104 7.79185738130049 17.7905980543657 4.37056030793623 5.52519478364424 8.2084719137712 7.50466599030928 1.35260738892989 -3.08511672453447 4.26488651795821 -2.43288741545244 4.0337664084001 7.43044914765791 13.7475341753526
-6.31529382358898 -4.00965264927257 -2.84590104709972 3.14343496669423 1.86932607997548 6.09509226192128 7.67694040645253 16.8692636664618 4.13116213191639 5.97701498378407 8.35605284083973 7.37284323085438 1.68808409083973 -2.90669969211925 3.85062357295643 -2.31666520725597 2.79965254176747 6.70600267757069 14.6444332252849
-8.38851797797463 -5.10775244452737 -3.96847594001077 1.61187398216941 0.319012997367164 4.32527673027732 6.0532039382241 15.9922481157563 3.60887372277 5.86742055199363 7.58772885582664 7.38766991875388 1.78030335686423 -3.38289892890237 4.04605328819968 -2.40484678962014 1.29310261986472 5.85468327782371 12.5525902488015
-9.72629572261463 -7.09144045222889 -4.34112764705311 1.14905332218517 -0.295925391804087 4.35936902653087 5.82478116642345 15.1436043847691 3.04699491154064 5.39422296177257 7.04729341160168 6.86786435734142 0.994320618022574 -3.10008837093006 3.65844796787609 -2.5169489513744 2.75049947391857 5.77550481449474 12.1489040721547
-8.66382477500222 -4.21608040549538 -3.94045708396218 1.23436572334983 1.01189257881858 5.40794398567893 6.31814124367454 15.4088936068795 4.62618472359397 6.79695727608421 9.41598870537498 7.75285937569358 1.59383895180442 -2.59639046408913 3.58302619240501 -2.38019249655984 1.6392185904763 4.2017595984719 11.8032233931802
-9.31066696860573 -3.90585701682351 -4.38775055625222 1.91105944893577 0.339508125998758 3.45258338234641 6.66722972176292 16.142238269069 4.13966948769309 6.77229125282981 7.81394679329612 6.86771399758079 1.89512450478294 -3.46686547019265 2.7180681922219 -1.82302086570046 3.13181788704612 5.41276938698509 13.0672901370309
-9.1677919994701 -5.06447283137928 -4.82509867061268 0.603465401042591 -0.16265550960194 2.89526113163341 4.85306581150402 15.2562902797352 3.29962476383556 6.21233686100353 7.7264836658131 7.18222268711437 1.55099996219982 -3.34124437678944 3.23810704838146 -1.88660875667225 3.20628198276867 5.91958268772472 13.1981018413197
-10.0386445132169 -4.95701762112704 -3.92171259793368 1.04461697665128 0.762447634610261 4.24146298495206 5.81698254671964 15.69423595992 3.99632386294278 8.12063531008634 8.48711804476651 8.07686642733487 3.10994271365079 -2.180089673129 4.45937947359952 -2.07720347317782 3.8135912808505 6.71325997439298 13.9355416688052
-6.93351747339422 -3.2660007650202 -3.65723993127996 2.67764852697199 2.06951330358332 6.5127439325506 7.41072652990168 16.8684751897881 4.27702425176447 7.93147752935236 8.57431410009211 7.61075304204767 2.64624784643 -2.5180530721491 4.42882250005549 -2.99809076135809 1.41568372899836 5.43685434514826 13.879591924494
-11.2496141520413 -4.7761644450101 -3.94061032208529 1.02699240771207 0.944891539486971 5.20067748156461 6.14979418841275 15.1534862193194 3.65027197924527 7.18392809954556 8.60927352038297 7.69906481829556 2.35766657915982 -2.30886593731967 4.93340357867154 -0.992673310366545 2.56239947405728 5.57322939959439 15.1760781678286
-11.7026149576361 -6.64983480626887 -3.38519018346613 1.55275041406805 1.27441865747625 5.32575589960272 6.08497316187078 16.120569830591 4.45889741724188 7.76784402673895 8.3530815297907 6.78542501276189 0.292673891240899 -1.09552305394953 5.6635816747492 -0.769822294061836 3.43858987634832 6.48972207849676 14.3933177644556
-11.6955249352889 -5.46703029112382 -3.57986140684648 1.62128185792403 0.87175392671065 5.92315697236495 7.25208973451094 16.4496886984868 4.05643963380293 7.67249798341231 8.7290565924211 7.38614773316817 1.79090332551436 -0.505238298936323 6.24600815339522 0.283274884657427 3.32021545930342 5.22112106843428 12.4673130468889
-10.5735489845276 -4.1186577796936 -2.35862512588501 1.9960015296936 3.27148370742798 7.96051149368286 6.85885171890259 16.9242388002574 3.92661027908325 6.58016805648804 8.33806066513062 6.73225049972534 0.962731647491456 -2.22421045303345 3.95453863143921 -1.11075563430786 2.12191801071167 2.63075857162476 9.53453521728516
-5.99119239286943 -2.9604287667708 -1.02582030729814 4.20097584290938 3.56454128785567 7.93962997956709 9.39935106797652 17.6620992497964 5.92692513032393 6.82305759950118 8.82803768678145 6.14472622437911 0.544841237501664 -2.31858878569169 4.75686974091963 0.76006836457686 3.02823109193282 5.34662193818526 10.0887579397722
-2.71682938662442 -2.27302750674161 -1.166128245267 4.3462761965665 4.98245135220614 9.33325520428744 9.07767096432773 18.2583177414807 5.75106230649081 7.38466921719638 9.24962559613315 7.33302107724277 0.990666302767668 -1.91581353274259 5.74928942593661 1.56953040036288 4.21957865628329 5.0544699755582 11.1781715479764
-10.279358846491 -4.0016298120672 -2.26936815435236 2.20749284570867 2.82564260309393 7.37997342889959 6.51852990930731 18.0572452718561 4.94553853815252 4.90949441736395 8.84392978494818 5.95933057611639 0.233582513982601 -2.18413255864924 6.14941121881659 3.77134420221502 3.7901649648493 6.2468996221369 11.6273551160639
-7.04924643256448 -3.64723074652932 -2.92413580634377 1.76184212944724 3.01051270745017 7.57090317986228 6.59971081993796 15.9673095919869 3.48025166771628 4.26643597862937 7.27171456597068 4.4996036269448 -0.668701770088891 -3.30896818854592 4.64314210198142 2.73368298790671 3.15848576805808 6.81572949669578 10.8606618621133
-7.27541800412265 -3.19066496762363 -2.87691756161777 1.03348378268155 3.77933816042813 7.72509507265958 5.35177163210782 15.4175463112918 3.77965859499844 3.2862770947543 8.45396832552823 4.5119851025668 0.171038905057038 -0.921795567599212 6.60612324801358 1.50764111605557 2.20615414706143 5.1988804730502 9.87524108019742
-4.15766912807118 -2.85417372096668 -4.39223486293446 1.30375665317882 2.60200685154308 7.25792020450939 5.64556687961925 15.3807753909718 3.52255338322033 4.56432527195324 8.80703538547863 5.22707265507091 0.455396591533315 -0.74078756679188 5.33295529972423 1.18984788547863 1.41680711399425 4.60743993412365 9.56505864750255
-4.05095098668879 -2.48811529332941 -3.58301160985773 1.44991781061346 3.50465680902655 7.89386751001532 5.74276258295233 15.1822301322764 3.47379972284491 3.86495496576483 8.39566041773016 4.61117460077459 0.105808275396175 0.70637704675848 6.14164258783514 0.807592409307308 1.42553712671453 3.87363721674139 8.73270704096014
-5.77014768773859 -2.54694784337824 -5.19535482580012 0.784124010259454 0.779590242559259 6.19968377893621 5.7074028188532 13.7124103242701 2.23943483179266 3.59781801050359 8.21013700311834 4.9306055242365 -0.533161527460273 -1.01684988195246 4.82181989496404 -0.101120359247382 1.12399160211736 3.30221998041326 9.14312278574163
-6.23660079349171 -4.27772895206105 -6.08024016727101 0.674755178798328 0.235162817348133 5.31631191860546 5.27994736324657 13.1697800983082 2.37400635372509 2.49868019710888 7.00658520351757 3.41232498775829 -1.34238807071339 -0.0434798370708123 5.67094334255565 1.68052681576122 0.572946630824696 3.83833702694286 8.88830193172802
-7.52764644622803 -3.01675548553467 -6.08345165252685 0.286001777648927 -0.116307640075682 5.43387088775635 4.78972396850586 11.6399556159973 1.5039363861084 2.96923980712891 8.2415548324585 5.557763671875 -0.334891700744627 -1.80485095977783 5.72654304504395 1.81374607086182 0.738880729675294 4.92273292541504 9.36234865188599
-4.19608078436418 -4.3505474133925 -6.07469330267473 -0.125321964784103 0.807148356871171 5.58378352685408 4.67834224267439 11.294087787108 1.71991385980086 2.6184524492784 7.43449725671248 3.97629489465193 -0.660178761048751 -1.76332626776262 5.61137141747908 2.21012820764021 1.73497237725691 5.32221450372176 9.77149428887801
-4.68526049527255 -3.85925074490634 -6.255773266879 -0.019910534945403 0.83947686282071 5.47092465487393 4.8649132641879 11.579030791196 2.59321717348966 2.30046490755948 7.59551838961514 4.39608124819669 -0.873782834139739 -2.48648234280673 5.83620766726407 2.19546059695157 1.17640141573819 4.10788182345303 8.93008212176236
-8.54018921418623 -4.61017174287276 -3.7511248068376 1.34245353178544 3.1194053216414 7.52014880613847 5.69492202238603 12.7180305047469 3.65573268370195 5.06346755461259 9.82606797651811 6.5500054879622 0.292320780320601 -0.420152135328813 7.40700011686845 2.69586997465654 3.20940165953203 5.14172893003984 10.0690742059187
-10.0117397395047 -3.41392708691684 -4.00185395154086 0.232322684201328 2.21495532122525 6.67038725939664 4.50688838091764 13.0355672749606 2.83082102862272 4.54519843188199 9.39310740557584 6.17161082354459 1.35319518175992 1.16152571764859 7.17112254229459 2.41787242022428 -0.157854088869961 4.09394835558805 9.20819520083341
-8.72145423022183 -4.0901103886691 -4.63693579760465 -0.197019186886873 2.54365578564731 6.66597119244662 4.29810372265903 13.6105863181028 4.2211689082059 4.14406338605014 9.37472859295932 7.01559010418979 1.64661827954379 0.177706154910002 7.1998123255643 1.87268200787631 1.26932755383578 5.14178315075961 9.4649867144498
-8.27963343967091 -4.69270793307911 -5.6767624985088 -0.544161714207043 0.986607633937489 5.79959019314159 3.76627644192089 13.1464880336415 3.02565582882274 5.24276932369579 10.0488506187092 7.64281567226757 1.56358727108348 1.71493919979442 8.48775299679149 4.00623901974071 2.47956761013378 5.14055164944042 10.8109889854084
-9.35049485293302 -6.44697426882657 -4.48736237612638 -1.05246590701017 1.22273016842929 5.97002077969638 3.60698939236728 12.5195250597867 2.29162264737216 4.07726241025058 8.91016817959872 5.53098441037265 1.09200907620517 0.390946873751552 7.01740599545565 2.97996760281649 1.04507399472323 5.29223681363192 10.1372699824246
-9.01819170171564 -7.01244104558771 -4.88472498113459 -0.934615499323066 1.24379026239568 5.90837632959539 3.77264177148992 11.5658179456537 2.50590287988836 4.7858301336115 8.98763238733465 5.67369806116277 0.172924631292169 0.468664758855645 7.29647504633123 2.43334638422186 1.19309484308416 4.36310445612127 10.7940431768244
-10.0048206892881 -5.5783966627988 -4.78305326375094 -0.811678752032194 1.44747938242826 6.64122213450345 4.41357912150296 12.6728288086978 2.90848650065335 4.12212289896878 8.8095485123721 4.77496637431058 0.475543156537142 1.66304697123441 7.5904437455264 0.793072834881869 1.00078310099515 3.51692785349759 10.2954160126773
-7.15504257028753 -4.89586440866644 -5.31817237680609 -0.278581541234797 1.27346809560602 6.53380306417292 5.39477070028132 14.2999854868109 1.76302345449274 4.62472351247614 5.26637085134333 4.03969677144831 -1.35711852853948 -6.15951721018011 -0.371084135228937 -3.30149070566351 0.802978593652899 3.04309280568903 9.29223497564142
-5.99037618637085 -2.03031415939331 -4.12794561386108 1.7258246421814 2.67021589279175 8.14767770767212 7.63189249038696 15.4996726989746 2.64169244766235 5.63244848251343 5.71653299331665 3.96252088546753 -1.53813238143921 -6.44821805953979 0.433970737457276 -4.57659788131714 0.623231220245362 2.08411245346069 8.61395769119263
-7.78688522685658 -6.19975944865834 -7.39616104472767 -1.13058182109486 -0.706500018726697 4.47155669819225 4.17844966541637 10.9577422488819 0.869230305064807 3.51074508320201 7.54779056202281 5.2719517100941 -0.447987521778455 -2.86809059489857 4.2136774409901 -1.17184730876576 3.16435626636852 5.00791553150524 15.8949398149144
-4.9825871034102 -4.74761510328813 -5.57966924147172 0.841288323835894 0.519636865095659 5.11423944993453 4.75205874009566 12.826910014586 2.40331148667769 4.23529982133345 8.45703959031539 5.53114199204878 0.150152917341753 -1.22869039015336 5.2227818922563 -0.501097921891645 4.26314997239546 4.66445040269332 16.4490467862649
-6.50319595336914 -7.07091636657715 -5.83283920288086 0.778722572326661 -0.34267349243164 5.07966213226318 5.41643505096436 13.4355965137482 2.56302814483643 4.88098793029785 8.07230739593506 6.00991611480713 0.666170883178712 -1.29831428527832 4.64895992279053 -2.18135948181152 1.89288692474365 2.61746959686279 14.3471727848053
-2.26745523972945 -4.76862635178999 -6.49072374864058 0.936368803544479 -0.80438341660933 5.06346593336626 5.34611592726274 11.8855603738265 1.30010400251909 4.75119862989946 7.51499352888628 5.41846356825395 0.357451300187545 -2.11310877366499 4.35073647932573 -1.58899416490035 2.37517724470659 4.2959602876143 14.5656267209487
-4.64079712954435 -2.44203995791349 -4.17703103152189 2.46501017483798 2.06518507870761 7.37258006009188 6.87851191433993 13.7340107050809 2.43340636166659 3.81120634945956 7.39506007107821 4.99769354733554 -1.2947602185336 -3.1731953534213 4.33403254422274 0.607034215060146 2.7474007693204 4.87531519803134 13.6354045954618
-4.93109632838856 -5.59464575160633 -5.0514195095409 1.38929914127697 1.11544583927502 6.10674165378918 6.38647817264904 12.8509154189717 1.92993520389904 3.01751016270031 7.61879228245128 4.64383195530285 -1.16194273341786 -0.952433837543833 4.68516896854748 -0.38905073512684 3.04013990055431 4.92570947300304 13.5432793964039
-4.26982501636852 -4.13232806812633 -5.21095660816539 1.75794884074818 1.14502617229115 6.73150917400013 6.43112655986439 14.3168213020672 2.91103550304066 4.43504997600209 7.90356632579457 4.67081161845814 -1.15251926075328 -1.60788158069957 4.93429466594349 -0.65815929066051 2.05394455302845 4.42972751964222 12.6335715900768
-3.59229940067638 -3.02836316715587 -4.21263784061779 1.79205900539051 2.1247349392284 7.33089548457752 6.18164450038563 15.3545376669277 3.1432543407787 3.57336908687245 7.66343504298817 5.12080198634754 -0.507033287395132 0.30222612727772 5.24801832545887 0.284245551716197 3.06763368953358 5.0009613643993 13.9814787517894
-5.37765727043152 -5.11412272453308 -4.5922091960907 1.38417401313782 0.993092203140257 6.42604794502258 6.20475544929504 15.1322900295258 3.02811970710754 4.53498520851135 8.35337319374084 8.05759778022766 1.55518975257873 -0.260448789596559 5.30679669380188 2.2374445438385 1.9936529636383 5.09764256477356 15.7950672149658
-6.70810961289839 -7.11904787583785 -4.23792719407515 1.53778291182084 0.820622686906294 6.2256758256392 5.9824593110518 14.2865455193953 2.6039078278975 4.53705811934038 6.78618073896928 5.19075894789262 -0.619166131453081 -1.10084986253218 3.53747487501665 1.85322022871538 1.94292951063676 5.31802010969682 15.4280203624205
-6.60337671800093 -3.44894251389937 -3.81259569688277 1.92299523787065 1.3883186860518 6.77267804579301 6.84155621962114 13.0874342008071 1.92962995008989 3.95077577070757 7.04486527876421 4.57614484266801 -0.82178720994429 -1.35239443345503 3.70089879469438 1.24469914869829 1.47607961134477 5.23026719526811 15.5463168306784
-8.14539201909846 -3.76761301214045 -3.27858598882502 2.27993146722967 1.07963220422918 6.35669557398016 7.02645246332342 13.5107263738459 3.85449258630926 7.6235727483576 6.77655641382391 5.75776044672186 -0.724039632623846 -2.5262075250799 3.28600255792791 0.812922876531427 2.30262319391424 5.91327039545233 15.1984930450266
-11.6071494535966 -5.93231615586714 -5.30258974595503 -0.420454354719681 0.262323050065476 4.83333936171098 4.4808537049727 12.9199368043379 1.6994234605269 5.54053750471635 6.66669240431352 4.95404973463579 -1.05091509385542 -1.61230692429976 3.48270478682085 -0.888525338606399 2.014753965898 5.99131360487505 14.2049595399336
-8.11446521065452 -5.09980532906272 -4.4421534278176 0.343565490029075 0.682848479531028 5.9384331963279 4.96168759085915 13.3857975266197 2.81129601218484 6.73700669028542 8.23698094107888 6.17911579825661 0.850860144875266 -1.52337023995139 3.84083988883279 1.08224823691628 2.95594265677712 5.50188782431863 15.0985250733115
-7.04454609264027 -5.72978397716176 -6.00530620921742 -0.393602336536755 0.528780971873889 5.24386218677867 3.90272906910289 13.9552836764943 2.69235614429821 6.73784640919078 6.64677051197399 4.68505195270885 -1.07190128673207 -2.20961758006703 2.85487559925426 -0.104577983509412 1.67429355274547 3.75546554218639 13.5517828811299
-6.96150000312112 -5.49549658515237 -4.68696196295998 0.0307218291542739 0.527068302848122 5.6287748076699 5.92319314263084 13.3600432135842 2.73904626152732 6.79053418419578 5.068146870353 2.5137321212075 -2.36225111701272 -2.97168524482034 3.27450673363425 1.38638226769187 2.79269044182517 4.00158421776511 13.1354784228585
-2.73545061458241 -2.52362429011952 -1.45913111079823 4.31357205997814 3.56185067783703 8.46279443394054 8.26396764408458 17.0263368744742 6.09430326115001 9.17833388935436 9.68121112476696 6.94413579594005 2.40382112156261 -1.56884943355213 4.52903951298107 1.06270326267589 3.86724675785412 5.54503358494152 13.7337004054676
-3.73948707580566 -3.21479835510254 -2.50344123840332 3.62649784088135 2.34124813079834 6.72824535369873 7.57372436523438 14.2628453731537 6.19653759002686 10.2661868095398 9.28790864944458 8.26058444976807 2.38195571899414 -2.54414405822754 3.41050968170166 1.15068397521973 5.06677589416504 7.65395984649658 15.2215924024582
-4.08829976862127 -1.78349401300604 -0.411400812322444 4.77594183141535 4.46667001897638 8.98585413152521 9.18227670842951 15.654849988764 7.41194914037531 10.9516401117498 11.9487066095526 8.72024534398859 4.92168234044855 -0.324801462346858 5.50086877996271 0.188258153742009 2.99007700139826 5.86702249700373 14.3786980932409
-3.45082921981811 -1.82223958969116 1.52342824935913 5.33044652938843 6.00157384872437 10.9108078956604 10.9915431022644 15.427593755722 6.86125211715698 8.93761568069458 10.0405591011047 7.99592523574829 3.9105637550354 -1.14945287704468 3.29341630935669 -1.69579954147339 1.10562353134155 3.65077428817749 11.0054872512817
-4.48360899144953 2.20512124841864 3.15023252313787 3.7100078756159 5.71019098108465 10.4906322652643 8.97593757455999 16.2643171245402 4.62596055811102 3.05153772180731 5.85898134058172 0.939765184575862 0.846904009038752 -3.47606161290949 1.86551782434637 -6.42804983312433 -3.90557363683527 -2.82280615026301 6.49273320978338
-2.29425497922031 3.69230774966153 4.47451333132657 5.45114640322598 5.61132458773526 10.3626187237826 9.29295710650357 14.090443650159 4.09324006167325 3.18291596499356 5.91742257204923 0.621976176175203 -1.11757727536288 -1.58807440671054 1.9857685956088 -5.35078879269687 -3.95121832760898 -4.06142683896152 5.56783608523282
-1.19776052128185 4.63872248042713 5.19186312068592 5.61610609401356 5.25913053859364 10.2936058651317 10.1145301472057 15.8125929247249 4.59535986293446 4.11250406612049 6.54615694392811 1.06616598476063 -0.666422783244741 -2.299145637859 1.61415296901356 -5.44234937321056 -3.97644513737072 -2.52677625309337 5.85587889064442
-5.31449964696711 2.37183877771551 -0.194809705560857 3.73220464533026 4.07854482477362 8.6284706289118 6.83820840662176 15.2423389846628 1.98296949213201 1.62435266321356 3.84683152979071 0.236254900152034 -5.25845983678644 -8.03503301793879 -0.859648496454412 -7.56079366857355 -4.08179548436945 -2.31700781041926 4.78155633752996
-5.27761249542236 1.17072792053223 -0.0995748519897468 3.43174953460693 2.42189903259277 7.56833667755127 7.26387519836426 14.6884889125824 0.425415229797363 0.796306800842284 3.36597461700439 -0.988698768615723 -5.95254306793213 -7.70599536895752 -0.740901756286622 -5.02063732147217 -3.64185123443604 -0.925567436218262 4.90824432373047
-4.59024228182706 1.94262801083651 0.294981106844816 4.45646963986484 3.76195822629062 8.85028754147616 7.3875733462247 14.3415840712461 1.05822573575107 1.77134428891269 2.70075522336093 -0.316610232266513 -6.13135708895597 -8.35795392123136 -1.27667607394132 -5.32406033602628 -3.73843373385343 -1.01430119601163 4.05953322323886
-1.08655518618497 4.90408831509677 4.80976229580966 7.42947417172519 7.99994212063876 12.4894903269681 12.0345161524686 19.3753600684079 5.8934872713956 5.59992819699374 7.8628361788663 3.56635504635898 -0.377910319241611 -4.14622086611661 2.26670199307528 -3.8755146893588 -0.753341380032627 1.94878226193515 8.47474032315341
-0.373762018030341 5.52452384775335 6.69458019083196 9.10818206613714 10.1952673131769 14.6675180131739 12.1796055967158 19.7535275155848 6.60178291147405 5.80931007211858 6.595438116247 2.68127261942083 -1.11072529012507 -6.3801535432989 0.642435186559503 -4.30019939596003 -1.42245090658015 0.563091390783136 7.48024474924261
-1.31845001740889 5.08264060453935 6.43296904997392 9.26340814070268 8.37261481718583 13.3273229165511 11.7097296281294 19.0345606370406 5.13913913206621 5.66613860563798 6.08552928404374 2.38522716002031 -1.71019653840499 -7.0325212912126 -0.2026987509294 -5.20369629426436 -1.60053543611006 0.13559241728349 8.48570723967119
-2.26520499316129 3.65960923108188 5.34388581189242 8.66366425427524 8.2166637507352 12.8881935206327 11.8931173411283 18.9328655329618 5.31302777203647 4.49706211957065 5.64200058850375 2.21228543194858 -2.3496433171359 -7.70503195849332 -0.539908972653475 -5.66057356921109 -1.86053237048062 -0.680539694699373 7.83717671307651
-0.361465480110862 5.68116090080955 6.9756326415322 8.18544289849021 7.12004658959129 12.6913451888345 11.6879133918069 18.8087882735512 5.76870438835838 5.59323594353416 6.29252526543357 2.37421128533103 -0.237998988411643 -6.04269221045754 -0.412530925057151 -5.50605776526711 -2.36099627234719 -0.787012126229026 7.40910718224265
-2.29584655761719 4.34476509094238 4.3332389831543 8.15787162780762 7.85329856872558 12.2968925476074 11.9523691177368 17.5514928340912 5.0007490158081 4.76683750152588 6.1266035079956 2.9197525024414 -2.12470588684082 -6.91425857543945 0.156935119628905 -5.08394775390625 -1.67846069335938 1.2870677947998 8.10741653442383
-3.71655200611461 3.04108597148548 4.10711456645619 7.45488525737415 5.81025577891957 11.2098086010326 11.0694353710521 18.2334040533413 4.2676494251598 4.62622906077992 7.66363312114369 3.877989543568 0.279610408436167 -4.80762981068004 1.62852836955677 -4.15530704151501 -1.13265727650036 0.971903575550424 8.48841930736195
-2.3624428879131 5.05139073025097 4.62742146145214 8.74069031368602 8.96908386837352 13.1892281402241 12.0060926307331 19.6134758819233 6.45512207638134 4.38922890316356 7.96146687160839 3.93280609737743 0.908743940700184 -5.30002108920704 1.65145310055126 -3.94637576450001 -0.172549165378918 0.161288343776356 9.02357872616161
-2.32361459732056 3.74397420883179 2.28815698623657 6.77465963363647 6.66900968551636 11.5203771591187 10.9393606185913 18.0635874271393 4.75853109359741 3.77117395401001 6.21530103683472 1.4974513053894 -0.0318093299865723 -6.57146692276001 -0.356615543365479 -5.38372659683228 -2.93830919265747 -0.827242374420166 8.63334798812866
-1.76311233693903 4.48392841165716 4.46092387979681 7.18392440622503 6.65374442880804 11.6837641889399 11.2739093000239 18.2701145107096 5.34072849100286 4.62963172739202 7.04969474619085 3.36287090128118 0.933222501928157 -4.79832199270075 -0.0579693620855153 -5.39826324636286 -1.44070938283747 1.20762798135931 9.29574415033514
0.235682782259854 4.29750471982089 3.30907088193026 4.80532484921542 6.62614565762606 10.8806498614225 9.22143250378695 17.9155920711431 6.0516207781705 4.80799990567294 9.01747971448031 5.85693102749911 2.17536574277011 -2.57353848544034 1.79358797940341 -3.71959752169522 1.89236479672519 4.39315920743075 12.0127018061551
-0.121686241843484 4.34600327231667 3.23252938010476 4.42422554709695 4.58646843650124 9.39640829779885 9.25438759543679 17.9985106370666 6.0355393669822 5.25096771933816 9.34723828055642 5.75416062094948 2.60066483237527 -2.595139763572 1.43426296927712 -3.78978659889915 1.1379096291282 3.37701199271462 13.1030032417991
-0.621666223352605 5.02176639383489 4.23403713052923 5.15502521341497 5.6022050077265 10.8200509244745 10.5519621068781 19.5537354642695 6.47368404215032 6.16614028757269 9.41875430887396 5.96100971048529 1.90473243539984 -2.85195949727839 1.9230992490595 -5.11767032796686 1.59172603433782 4.44220516031439 12.1026398832148
-0.717976908250289 5.72561611695723 4.91735996766524 5.01404823823409 5.59993900819258 10.6137501196428 10.142511029677 18.7544639305635 6.85249485536055 6.34123577638106 9.67722572846846 6.55480255647139 2.70650925202803 -2.31380591826005 1.90314831300215 -3.75116095976396 2.59840263886885 3.77866520448164 11.8254047827287
-0.503530077500777 6.18456692262129 5.06340164704756 5.99601120515303 5.75228256745772 10.9251274542375 10.4023675398393 19.4374389128252 6.98378414674239 5.9930042700334 9.012558408217 5.7643894629045 2.24254936738448 -2.631240419908 1.80845207734541 -3.83613353209062 1.32806152863936 3.82479996247725 11.3489984945817
0.0885539054870605 6.48588228225708 5.43818426132202 7.06140470504761 8.4662299156189 12.7820744514465 11.2556662559509 21.1187586784363 8.69905424118042 6.76200342178345 10.4212203025818 6.62277269363403 2.93776178359985 -2.48293352127075 2.76103639602661 -2.76821756362915 2.75628614425659 2.87733888626099 12.9965808391571
-0.121170806884766 4.10958213806152 3.09246082305908 4.6259614944458 6.31132049560547 10.5166799545288 9.50088520050049 18.6520844221115 6.58649272918701 4.64256019592285 9.61841173171997 6.51395244598389 2.05193538665771 -2.72698478698731 3.04979152679443 -2.51777725219727 2.05703182220459 3.71228427886963 12.4425527572632
-0.47231462652033 5.70910283868963 3.7526161367243 5.22941228693182 5.47874566858465 10.3692929441279 9.89857312982733 19.6784968072718 8.0310413533991 6.07605764215643 9.29872772043402 5.52719518488104 2.09977361505682 -3.14447191411799 2.05733415430242 -2.3111512964422 1.91599580591375 4.50311490839178 11.7054454976862
0.99130143252286 4.96266831484708 5.98963059512052 6.03348244753751 5.43671692934903 10.4649580868808 11.4029177579013 19.2892395409671 7.31713570681485 6.57686795321378 10.6785253438083 6.19781960574063 3.33150757876309 -1.70268164548007 4.84875096407804 0.0340737256136805 1.94370354739102 5.4306811246005 12.176116362485
-1.92112360867587 4.33562745180997 3.89641179171475 5.75748814669522 6.70948018160733 11.4380482586947 10.8239334973422 19.2109390648929 5.92124833193692 4.38441456881436 7.35415639010343 3.2636717709628 -1.1694394198331 -4.86160479458896 2.72240437594327 -0.353765591708097 -0.120250805941495 3.33208264437589 9.25784195986661
-4.04182353453203 1.89881023927168 2.99616131349043 4.03621944947676 4.86716732545332 10.0117314772172 10.5605014280839 16.5576900111003 4.09292301698164 3.43602070374922 6.64707932038741 2.48268875642256 -2.65333667234941 -5.80052676634355 2.22873386903242 -3.23234858946367 -1.21700015501543 0.898835034803909 8.75119242234663
-2.45192558982156 4.86358420632102 4.58000533364036 6.14611308357932 7.27877490303733 12.2533003546975 9.85248772881248 16.6084677808664 4.26176612160423 2.14017550728538 4.86716334603049 0.246543572165749 -3.09991486289285 -5.56842453696511 -0.107839896462181 -6.49866516806863 -0.821018531105736 -1.49003441550515 7.7027117469094
-3.60382226597179 3.76567694057118 1.32876631129872 5.01306673396718 6.75957342494618 11.050094092976 8.83271356929432 14.3519658695568 4.2874941479076 1.89923902858387 6.33550688136708 2.08513780940663 -0.880260025371204 -5.88757661472667 0.346331084858289 -7.07183984409679 0.000652755390515125 0.614340270649304 10.3937787662853
-3.58296932740645 3.30967460112138 4.64137778715654 6.08904872374101 7.29570517973466 11.7311214013533 9.27573047117754 14.7217117352919 2.71578536467119 1.2214597268538 4.14270720915361 1.42550788359209 -4.12801518006758 -8.30784954591231 -1.88426174684004 -8.93744244142012 -0.579763074354691 -1.92645802064375 7.29395423368974
-4.91414366635409 2.13909234133634 2.67483319369229 4.2105244549838 5.04829205599698 9.70047606554898 8.50159062472257 14.4398745450107 2.6125430020419 0.479205027493563 4.12398709383878 0.277792826565829 -3.23128233822909 -5.77654372128573 0.777577296170321 -3.67792426022616 -3.34768782528964 1.56096829501065 10.2219160946933
-3.62921718250621 4.64508243907582 3.87784000743519 6.24698349345814 6.72625633586537 11.8566040645946 10.2121085773815 16.7162935088981 4.50950046886097 2.40126987804066 6.89858147014271 3.65635677684437 -1.07197002064098 -4.94159129749645 2.1779355656017 -3.134994541515 0.248073543201794 2.89465614665638 12.7067856441845
-4.22390157526189 3.18754976445978 2.75540655309504 3.6807090585882 5.43899172002619 9.81408899480646 9.12471883947199 15.0012821500952 4.90639036351984 2.89467256719416 6.94203680211848 2.29997842962092 -1.32795316522772 -4.92328626459295 1.77553861791437 -1.36799604242498 -0.578517740423028 3.80231493169611 11.8058087175543
-3.58241526863792 2.93393261649392 2.57626755454324 3.14095051505349 4.27237637259744 9.0568097374656 8.32534916617654 14.6712086937644 4.41022618033669 2.27889282920144 6.81622822501443 3.11058933951638 -0.655659363486549 -1.47743098519065 3.20532639243386 -1.08998744271018 0.323542907021263 4.32826645591042 12.2371352455833
-4.91102420633489 3.04336822683161 3.15480316335505 4.65329540426081 3.27820671254938 8.61247814351862 8.17014682943171 13.9525405233557 3.49811542684382 1.86520279104059 6.81561744863337 2.79763210470026 -0.68803989237005 -3.63527118509466 1.88252056295222 -4.75139819925482 0.353763467615302 3.57877052480524 11.4835003679449
-3.55646201914007 1.75324371511286 2.688275605982 3.67209556752985 2.9278881853277 8.45610645467585 8.25938633138483 14.7056000536138 4.10127857381647 2.93105724508112 7.44197967702692 3.69591739827936 -0.164620130712336 -3.71731254404241 3.01912048513239 -2.45751449411566 1.44185569936579 4.82203128988093 14.8233902757818
-2.40193355733698 3.40040599649603 3.10557758157903 4.88499557321722 3.42978584116155 8.19404136484319 8.46224700754339 15.2750110561197 4.89254772012884 2.99158775156194 8.16126548593694 5.66548930948431 0.114872091466729 -2.3345927065069 4.32265674417669 -0.800046808069403 2.39968215768987 6.46442901437933 14.7537463838404
-4.77572204416449 2.75825737172907 3.8457255190069 4.77320049459284 3.70238159353083 8.62132023031061 8.95507095510309 14.7579886739904 3.19963596517389 3.5854601686651 7.99068973714655 5.19753692800348 -0.0229735547846026 -3.25159599130804 3.56999061757868 -1.94853927438909 2.5387129610235 5.33860729390925 13.9897367780859
-5.02979560331865 2.05306629701094 3.9769382910295 4.4282732443376 2.61478523774581 7.30641369386153 8.03425793214278 13.5202608542009 2.24720959229903 3.33533863587813 7.65398792787032 5.21838478608565 -0.696083979173139 -3.597477869554 3.76551155610518 1.84618477387862 3.58029369874434 6.58084206147628 14.7099718288942
-2.29137854142623 2.00927873091264 3.25585504011674 5.88574548201127 3.98766847090288 9.31271834806962 8.77879472212358 14.6007620854811 2.31197114424272 3.28768773512407 7.51562543348832 4.37517114119096 -0.48163466020064 -3.44528631730513 3.17754598097368 0.919505552812055 2.38799710707231 5.23061604933305 13.74175138907
-4.19527454376221 1.42377071380615 2.4262845993042 4.2317741394043 2.11617641448975 7.3781307220459 7.42737941741943 13.0522940635681 2.09196071624756 2.66096096038818 6.64290790557861 2.64721565246582 -1.19432849884033 -4.66222972869873 2.62690048217774 -1.10602588653564 0.0480955123901374 5.12377910614014 12.9872639656067
-2.67956319288774 3.06594500108199 3.78104338212447 4.80827650590376 3.20293650193648 8.62641796632246 8.87771019502119 14.1717318014665 3.95970282121138 5.12780127091841 8.19908842606978 4.34083208604292 0.761767716841263 -3.11263814405962 3.08922991319136 -1.83155026869341 2.1922305540605 5.28687223954634 14.7817033247514
-5.12833114103837 2.32332806153731 2.96870235963301 5.60615543885665 3.90653423829512 9.21636871858077 7.911799474196 14.0271006063982 2.72031025453047 2.17897228761153 5.5432863668962 2.61009888215499 -2.45144935087724 -5.39734931425615 1.82319836183028 -1.90061278776689 0.345753713087603 4.54928783936934 13.6315992311998
-4.22518499547785 3.07114831751043 3.29904310053045 3.97151033228094 3.46143667047674 8.63573972528631 8.52083150690252 14.6188563520258 3.57675496881658 3.34032766168768 7.22502843683416 3.09454385584051 -0.873324949091131 -4.55816419774836 2.86769811456854 1.29003469293768 1.82316724603826 5.25314466303045 14.7429712230509
-4.08476885015314 2.52479497736151 4.00203935449774 5.47634641473944 5.45568696802313 10.019413393194 9.3091983014887 15.3968413287943 2.94793073480779 2.79238836115057 6.7814735585993 3.48791162317449 -1.06240709478205 -4.88389642888849 2.97010843103582 -0.395071584528143 1.84983388727361 5.97890035455877 14.9385725671595
-4.41685278632424 1.87421433708884 3.49315945885398 4.12763039849021 3.13083092949607 8.21051041863181 8.09485547325828 14.0602449633858 1.76921670220115 2.96622864983298 7.01917569420554 3.53966538689353 -1.79672224738381 -5.0484655640342 2.11813180229881 0.126655743338844 1.38853566429832 4.41879575035789 14.4859136798165
-4.34049408652566 3.52092845223167 4.84530074379661 5.21339518807151 4.38610274574974 9.63806350014427 9.53637892983177 15.121263811805 2.51836497566917 2.96261412880638 6.37972171089866 2.54980952522972 -1.83801262595437 -4.83071320273659 2.63080603859641 0.225040505149149 0.957908699729227 5.79884154579856 14.4465153910897
-5.82100849151611 0.991207313537597 1.68622512817383 3.30973358154297 3.70459575653076 8.39557380676269 7.25726432800293 14.4462575435638 1.45123691558838 1.83952732086182 5.95322532653809 2.8257381439209 -2.57874279022217 -5.5584810256958 2.35984344482422 -0.12231616973877 1.21102161407471 5.50428695678711 15.005472612381
-5.69565768675371 1.09871868653731 1.08539204163985 2.93409447236495 3.07210449738936 7.98896793885665 6.46401981873946 14.4024036364122 1.95010094209151 1.65407471223311 5.70694737000899 1.90725807710128 -2.56498904661699 -6.30686183409257 1.75093273683028 0.462951703505084 0.874956174330279 5.57265953584151 14.23907308145
-4.69113447882912 2.10054299614646 2.31040951988914 3.61261079094627 4.80817029259422 9.65126702568748 7.97740170738914 13.6499864794991 2.76785466454246 2.52440545342185 6.2694730498574 2.8182372786782 -1.81259634711526 -6.36549284674905 1.5309476592324 -0.802531268379905 1.22651765129783 4.46237752220847 14.5433575846932
-5.12166372645985 1.67752584110607 2.53364118229259 3.83129819523204 4.42774613987316 9.05784925114025 7.58190282474865 12.4686096538197 0.422813736308704 0.718555771220814 4.98476918827404 1.23155530582775 -3.09074179042469 -6.47771993983876 0.856970154155384 -1.18471495021473 -0.316192306171764 3.88814004551281 13.5005372394215
-6.51129934137518 0.611800939386541 1.52444151098078 2.36014822179621 2.34723547155207 7.2115476434881 6.17137125188654 12.6102822130377 0.309631139581853 -0.67539045160467 3.62627390081232 0.929235250299627 -4.43462011163885 -7.79107496088201 -0.964809625799006 -1.17755147760565 -0.4310190374201 2.92593076879328 12.3089669054205
-6.53304641030051 0.366552665016869 1.26008351065896 2.83089192130349 2.63696511008523 7.64772732474587 6.53226978995583 12.4048994324424 0.410543753884056 -0.413474724509499 3.93123562552712 0.371593787453392 -3.21777121803977 -7.10703055641868 -0.1102463462136 -1.67606322548606 -0.264964745261452 3.24317677237771 12.3049944184043
-6.71299212195656 -0.810329844734884 0.24369580528953 0.923301289298319 1.59563596031883 6.44855267784812 5.24707753441551 11.5055080153725 -0.693886210701681 -1.87058298804543 3.24414117119529 -0.0364994309165247 -3.75345652320168 -6.76727717139504 0.306718418814921 -2.37588732459328 -1.63369791724465 2.46900994560935 11.0833755233071
-7.49503785046664 -0.959126290408047 -2.14308243664828 0.573649588498203 1.29533976641568 6.22100276080045 4.42550582018766 13.3842980298129 0.446232977780429 -0.586914834109219 4.63345164385709 1.21963805285367 -3.98024063977328 -7.22887307080356 0.74792689410123 -0.794934090701016 -0.413113411990079 2.11420554247769 11.5937616261569
-7.18694566379894 0.619361175190317 -0.795208679546011 1.01377321590077 1.41612268794666 6.77158571590077 5.31550623286854 12.7078917156566 1.64412142146717 0.547995818745004 4.7982685695995 1.03569628108631 -3.64427446018566 -6.66297601353039 0.00158621181141072 -1.20687173496593 -0.0303714145313627 3.02981211055409 11.617135776173
-7.22217181812633 0.427497829090466 -0.378171955455432 1.00147339213978 2.24582764018666 6.93512722362172 5.64508434642445 12.212896789204 1.52638431895863 2.33711143840443 6.34352585185658 2.67851635326039 -1.75445369373668 -5.02820209156383 2.24458500255238 -0.148180042613635 1.50197502483021 3.84181114543568 13.8524691711773
-6.88332830775868 0.701727997172963 0.276177536357533 1.16894639622081 2.9343091357838 7.56098855625499 6.39563478123058 12.2244998325001 1.23977197300304 2.00641931187023 6.18669046055187 2.67471421848644 -2.00387464870106 -3.92270552028309 2.87493909489025 -0.330519546161998 0.923329483379018 3.64974130283703 13.8175286162983
-4.84358595067804 2.44657995050604 1.16451932733709 1.48034097498114 3.97570325678045 7.87292196100409 7.0574464971369 12.0968375379389 3.20416452234442 3.36332322900946 7.50906659906561 4.56279851740057 -0.49864004308527 -4.25966451818293 2.88921453302557 1.32624151056463 2.79683782404119 5.48892690485174 16.2531989688223
-5.56720163171942 1.77375028783625 1.34004591161554 2.10783003026789 3.74330518895929 8.29605386907404 7.27571294957941 12.6191887682134 2.93651769811457 1.84421537572687 6.48779771978205 4.68112466985529 -2.04578210657293 -3.75066758936102 3.26494882757013 2.42405508214777 1.62786005193537 5.08551977330988 16.107415986603
-4.22529491944746 3.04483333067461 0.937536387010056 2.07777324156328 4.01350036100908 8.57862773375078 7.98140731291338 12.3492514176802 3.7924148126082 2.87399783567949 6.91753974394365 3.84991374449297 -1.1596001104875 -3.10702595277266 3.37618365721269 0.533673433824021 2.56224742369218 4.58421626524492 15.8061440868811
-5.83121123747392 1.69009575410323 1.78388390107588 1.07659325166182 0.73002228303389 6.14232525392012 6.49031338258223 12.0033377127214 2.23442921205 2.63418278260664 7.31119617982344 4.78097233338789 -0.706472544236618 -1.66036620573564 4.70893845124678 3.0114820913835 3.30601963563399 6.74319252534346 16.6263850645585
-5.64835146123713 1.89441987817938 0.568638055974787 1.84894582575018 2.83230230158026 7.87607404535467 6.72766515558416 11.9046714002436 1.76556798761541 1.46344205682928 6.75143548792059 4.55302163904364 -1.12419298345392 -1.63412073308771 3.88895341699774 2.11100408380682 2.88087770288641 5.91807863062078 16.5769763285464
-4.41346008127386 2.38600032979792 2.67557495290583 2.35785453969782 2.90682762319392 8.21136825734919 7.67444675618952 11.5341846292669 2.73939197713679 3.40864341909235 8.41175430471247 4.61471908742731 0.267778093164619 0.317126924341377 4.21080654317683 0.669164354150947 2.70451229268854 4.83061569387263 14.6801811998541
-4.9581935709173 2.01577016657049 1.43837091272528 2.37052366083319 2.56863710230047 7.55709668939764 6.81954500024969 11.7920548612421 2.58414575403387 3.46451970880682 7.6401426488703 4.14206430261785 -0.656630307977849 -0.824026853388006 2.52432176416571 -0.0338828867132008 2.72051259821112 5.65108987634832 14.6904852086847
-6.21108461726795 1.81119130741466 1.53760884891857 2.35525678287853 2.65098069797863 7.61730931888927 6.94522832523693 10.162492500652 1.60233758579601 2.63194535862316 7.27681134830822 4.16113160740246 -1.36708093989979 -0.814237846027719 2.72310327183117 -0.240627540241587 2.05668233524669 4.63445542942394 13.9166407455098
-5.44072940132835 2.09639713980935 1.87083695151589 2.33581040122292 3.34406254508279 8.72330639579079 7.52431366660378 14.6666536114433 3.26177094199441 2.9282920143821 8.01131031729958 4.88895676352761 -0.515234253623269 -0.197813294150613 2.9148871681907 0.514117934487082 2.15914032676003 4.50981018759988 14.7559952519157
-6.37538662823764 1.39197978106412 -1.0975698557767 1.22181662646207 2.2173543843356 7.35325774279508 5.60200270739469 13.204964724454 3.0659233006564 2.55213603106412 7.66383132067594 3.82698210802945 -0.820067795840178 -1.28907528790561 3.21369513598355 1.19906767931851 1.7308574589816 3.37340983477506 13.0223332318393
-6.17428318370472 1.0575121272694 -1.34274021495472 0.426066242564808 2.1945274699818 7.41735919605602 5.63998874317516 12.4830196727406 2.30589564930309 1.3367222179066 6.55695518146862 3.08415492664684 -2.50422207225453 -1.25361553538929 2.13784679066051 -0.773434795032848 0.469834171641956 2.42146953235973 11.5851310123097
-6.55067140405828 0.812634641473945 1.07252805883234 1.59965913945978 3.28753584081477 8.3023664301092 6.8492357080633 12.8821212595159 2.20606344396418 2.4032489603216 7.08099096471613 3.62670248205012 -1.5260608846491 -1.84422571008855 2.06013696843928 -1.1018551046198 1.23762434179133 3.12155550176447 12.0083329027349
-2.29865433953025 1.8619234345176 -0.781965038993143 3.28395197608254 4.04526541449807 9.26269266822121 8.15534422614358 14.7782370827415 3.64780256964944 3.47656271674416 8.23790476538918 4.57077524878762 -0.209213040091775 0.290062167427756 3.25088713385842 -0.784509442069314 1.45954153754494 2.78354666449807 12.1630661270835
-5.46437545256181 -0.0986337228254826 -3.09485907988115 1.13802532716231 2.54533199830489 7.39811234040694 6.20479397340254 13.0480885939165 1.36765198274092 0.787976308302447 5.88434032960372 1.98948673768477 -2.14282317595048 -2.05461593107744 2.53353981538253 -2.07373710112138 0.265856786207721 2.28965000672774 10.9417934851213
-4.83073810230602 0.0562801014293335 -1.22630694996227 2.07685276378285 2.78639885295521 8.43289657939564 6.35447594035756 14.0204729687084 2.54021927226674 1.50397774089467 5.50827499736439 0.819478953968396 -1.31964687000621 -0.945936237681995 2.40478416789662 -1.52382663380016 -0.650156055797229 2.65247246135365 12.3995327602733
-4.93054626638239 0.586795347387142 -0.0370392625982099 2.09425880258734 2.62785674875433 8.10225250070745 6.92571212595159 12.1760316068476 2.20637180154974 0.884165304357357 5.61580993478949 1.83370544260199 -1.68614624196833 -2.6784424608404 2.36296130960638 -1.38374565297907 -0.686544877832585 2.08307124918158 12.0125427419489
-6.48644475069913 -0.670265475186433 -1.39478139010343 1.86071749600497 1.62340994748202 7.88275404843417 6.39725657376376 12.1897732821378 0.642842969027434 0.65174456509677 5.33630534085361 2.07373114499179 -3.43120411959561 -4.06666020480069 1.22485705288974 -1.61615590182218 -0.124119082364167 2.88629408749667 11.6650993433866
-7.44598946137862 -0.752340169386429 -2.72549995942549 0.920890955491501 2.20650115446611 7.01375689940019 5.59783568815752 13.1380204244093 1.73371711210771 1.79043307737871 6.20736136869951 3.35891356901689 -2.10959991975264 -3.41167625947432 1.63949981169267 -1.0643328146501 0.274339823289353 3.29723563627763 13.3825117631392
-5.11117159236561 1.37997926365246 -2.51983438838612 1.51993669163097 3.14695180546154 8.33914579044689 6.51637090336193 13.859147678722 3.6737700809132 2.5498105395924 7.13596452366222 2.49999726902355 -0.184516776691783 -1.87761103023182 2.67999662052501 -1.73349939693104 -1.03445421565663 2.45337022434581 12.3328219760548
-4.32305702729658 0.330282358689743 -1.89349731965498 1.71545329527422 3.65383353666826 8.37683120207353 6.579140810533 13.6898800416426 2.09520450071855 1.52433982328935 6.80861773924394 2.95220962004228 -1.47178253694014 -1.38245186372237 1.52867808775468 -2.60743317170576 -0.0373877005143584 2.58347621397539 12.6437932534651
-5.01535411314531 0.0710316137834042 -3.96341700987382 0.276176495985553 2.93547825379805 7.64854054017501 4.07722477479415 14.0010014013811 3.49470524354415 3.29090790315108 7.79348473115401 4.22560505433516 -0.545488314195111 -2.48239131407304 1.37363915009932 -1.10349460081621 0.279689832167193 3.5659046606584 13.4593885378404
-4.92274171655828 0.49998205358332 -2.36270982568914 1.71382635289973 2.56044977361506 8.06870191747492 5.93922441655939 13.5050732439215 3.08647459203547 2.12098901922053 6.93036096746271 3.08130663091486 -1.59085923975164 -2.38463289087469 1.72576730901545 -1.90717012232 0.567355329340156 3.69437997991389 12.9443175142462
-2.64578377983787 1.34156763770364 -0.552539227225562 2.85927546241067 3.32327044226907 8.38052046515725 8.26728403785012 13.1337355396964 4.42160380103372 4.74350035407327 9.06973755576394 6.07417643286965 1.51104510047219 0.0629450104453362 2.46446287848733 -1.10128533623435 1.83948958136819 4.59226477362893 14.1451274178245
-3.52883110913363 1.16862143603238 0.663113013180819 3.0786041173068 4.47010935870084 9.78153313723477 7.79869975176724 14.0980483445254 6.35196532336148 4.1439699086276 8.88010109988126 4.80284537402066 0.475733176144686 0.895290747555819 3.58335436907682 0.529022589596835 2.048488036069 5.57984198656949 14.7762788685885
-2.82434737465598 2.53804409720681 0.662152411720971 2.13687432029031 3.77954209067605 8.74071037986062 7.03123772361062 14.9549456856468 6.95460140921853 5.48717224814675 10.1471959374168 7.20528614737771 1.47891628958962 1.05837166526101 3.54846871115945 0.981001975319604 3.04920780875466 5.44732487418435 15.7715840361335
-3.47789292768999 1.5962495283647 -0.0741873307661578 2.3842887358232 3.54717249436812 8.71082396073775 6.99192423387007 14.9894527868791 7.46132845445113 4.30476660294966 9.5719427542253 5.68054575486617 1.1144904570146 0.943568177656694 3.81339640183882 0.854218430952592 1.37250513596968 3.42198843522505 14.5788497404619
-5.20304086858576 0.190975397283381 -1.44450929815119 2.04232904260809 2.19919702356512 7.97483274286444 6.63666841333563 13.1684825116938 4.63377878015692 2.58370801752264 7.10652372186834 3.31635114496405 -0.935119420831853 -2.02856805974787 1.85660955255682 -2.43059709722345 -0.269246846979314 3.62328264063055 13.704795330221
-4.47416130412709 0.510959469188343 -0.640352405201305 2.45469745289196 3.04057010303844 8.58849223743785 6.56845077167858 13.5639303554188 5.19019588123668 3.40066512714733 7.84852584492076 4.08004840504039 -0.806518710743298 -1.00125900615345 2.5044639934193 0.0329855312000618 0.696521602977406 4.11003860126842 14.1060078967701
-3.51740385402332 0.863001572002066 0.132124649394644 2.51666425358166 3.94546197544445 9.05256246219982 7.09112237583507 14.8572387565266 5.85271142612804 5.15863011967052 9.09431813846935 5.08728288303722 0.844849335063589 -0.384467376362192 2.80148099552502 -1.82301451076161 1.79107545505871 4.27380536686291 14.4122583736073
-3.43495528481223 1.37208397605202 0.0358832619406968 2.71938355185769 3.41759331443093 9.00034697272561 7.44854672171853 14.8969476959922 5.49035961844704 4.38466103293679 8.34213288047097 4.05467159964822 0.305570914528587 -0.720197365500709 2.3057578346946 -1.3022457816384 1.67231686332009 3.16622002341531 14.1763134739616
-4.06520440361717 1.13637278296731 0.129526355049826 2.61062453009865 3.51068327643654 9.13198492743752 7.27266905524514 15.3296600363471 5.65278551795266 3.81841681220315 7.93000815131447 3.47146246650002 -0.312825939872049 -1.22740342400291 3.69141981818459 0.659853198311545 0.91090796210549 3.70347235419533 13.8992278359153
-5.01743262897838 0.945486606251109 0.675177158008921 3.24545627940785 4.41081291545521 9.72803741801869 8.03777271617543 15.804599703442 5.0455375324596 3.37642246593128 7.91853958476673 3.54345375407826 -0.357617794383657 -1.16139548908581 2.86760956157337 -1.33150809894909 1.32006794322621 2.76670700420033 13.7710397850383
-3.60522441864014 1.2647668838501 -0.416787910461426 3.06985778808594 3.76780624389648 9.32696838378906 6.95471115112305 15.0455137014389 4.60454387664795 3.99368877410889 7.64152927398682 2.98207492828369 -0.0964677810668952 -1.05894641876221 2.84398956298828 -1.600950050354 0.748512458801269 2.28851432800293 13.2108916759491
-3.13225947293368 1.15279759493741 -1.16340456875888 2.91767109957608 4.09823407259854 9.67825879183683 7.65415848818692 15.4207337054339 5.1755894574252 3.78462304201993 8.76261509982022 4.34750355807218 0.490003481778231 0.840356722745028 4.61156930056485 -0.0167866793545812 1.90525902834806 4.00180043307218 14.4153050335971
-5.01412877169522 2.28014841946689 -2.30864056673917 2.47134581479159 3.58683958920566 9.20915404233066 7.67208472165195 14.6618198481473 4.4997014132413 3.72923460873691 7.88773432644931 3.29172697934237 -0.520264712246981 -0.654221621426668 2.96940413388339 -0.427521792325106 0.893281849947844 3.07595339688388 14.1169187155637
-3.740919676694 4.17301312359897 -0.204447356137361 4.96567097577182 5.38432541760531 10.718212517825 8.98746672543612 15.8778552142057 5.3617357340726 5.64528122815219 8.73648682507602 4.80713597210971 1.54225865277377 -1.37840899554166 2.77523079785434 -3.65065249529752 1.69878903302279 2.93709031018344 13.6327573386106
-3.12415353601629 3.17410524541681 -0.297047060186213 4.46501596624201 5.53999956304377 11.0371204202825 8.53961904699152 16.1556131427938 5.82584150487726 5.22227914983576 8.68272550756281 4.32532556707209 1.28396852666681 -1.19985429590399 2.79929979497736 -2.79855386560613 0.957353193109686 1.5725303476507 13.2014401739294
-4.09193089225075 1.48942038796165 0.0176634528420188 2.96844622872093 4.91756961128928 10.3132223822854 8.43878218910911 16.1201173999093 5.83204219124534 5.31359622261741 8.11370990059593 3.75655791542747 0.23349139473655 -0.518150832436302 0.957120392539284 -4.3152928612449 0.588630173423073 1.19450804970481 12.2065062262795
-4.97691195227883 -0.262031962654806 -3.29217951514504 0.479026386954569 2.45097882530906 7.82517773888328 5.87315518639305 14.6207197406075 3.64238221428611 3.74605138085105 6.54847199700096 1.72421605370262 -1.07506602027199 -2.33769457556985 0.717740605094217 -5.1640209458091 -1.87788431861184 -1.52797548987649 9.84371812126853
-5.85127924138849 -1.03058145696466 0.419674890691585 2.09535314386541 2.96341039484198 8.51533033197576 6.34082605188543 15.3921328956431 3.50358297174627 3.17703630273992 6.5437746221369 2.16437722986395 -1.62965295965021 -3.41267107183283 0.875649469549007 -3.76478288823908 -0.627068502252751 1.13905717676336 11.4434113675898
-3.96198035153476 -1.90511275204745 1.23271798220548 1.9589562329379 2.39809846011075 8.05353402224454 6.02820920077237 14.7599884184924 3.38286923495206 3.00890969363126 6.86718033877286 2.33528470126065 -0.766156682101162 -3.93657256039706 -0.112954625216396 -3.70624686154452 0.0309872540560647 0.316036692532627 11.7934470089999
-3.90805759429931 0.89765033721924 -0.16314067840576 2.39852867126465 3.31934032440186 8.86946830749512 7.46281681060791 15.5560284614563 4.15659770965576 3.40160617828369 7.92648944854736 3.65655288696289 -0.186068916320799 -3.79717769622803 1.51280364990235 -2.64507045745849 0.544830894470216 1.55777893066406 12.0589600563049
-4.75959479592063 1.40046704032205 -1.65781867287376 1.41570294120095 1.9356499932029 7.38796055533669 5.85552227713845 13.729803683541 3.23985970237039 3.16985333182595 7.48905766227029 4.40191471793435 -1.0418022849343 -3.58948981545188 0.87625324942849 -1.52954947731711 1.3687030098655 2.58762371756814 12.1362324974754
-7.50181931582364 0.636728581515225 -0.861949625882236 2.27815562161532 2.8955453005704 8.22180872830478 5.93010359677401 13.0966015425595 2.71242171200839 2.56965094479648 6.32040148648349 2.18801718625155 -1.6404072674838 -4.26905602541837 0.313484486666592 -2.15859192934903 -0.904205027493564 1.82114725979892 11.3040025797757
-6.8898078658364 -0.320733235099098 -2.74546925804832 -0.0634357192299575 1.20393355109475 6.23988802649758 3.63711817481301 12.0110266945579 0.909332110665062 1.43445952155373 6.09493048407815 1.84290583350442 -2.84055440209129 -4.12342183373191 0.679236247322777 -1.16351811669089 -0.545125172354957 3.1939152024009 12.289350344918
-6.76919748132879 -0.557535188848323 -3.20253183191473 0.335100156610661 1.05611513311213 6.74440954381769 5.06645963842218 12.0743322199041 0.675809842889958 -0.120422380620784 4.78438375646418 1.14096449071711 -3.5654506856745 -4.46962739771063 0.0637740915471845 -2.15435792749578 -2.39704515283758 1.83785150701349 11.3811607187445
-6.43442051627419 -1.03518383719704 -1.29046910025857 0.842967102744364 0.989281723716044 6.85142142555931 6.37482745430686 12.2065888144753 0.917516777732157 0.770527909018778 4.68426520607688 1.48423487923362 -3.61629002311013 -4.345751693032 -0.663262297890402 -0.9598988793113 -1.00856678702614 3.1351414420388 11.9554067351601
-5.88229867761785 1.42392423803156 0.831867963617498 1.3426797693426 1.89847734624689 7.62472513372248 6.45389154607599 13.6314347093756 2.19180372411554 2.0445030039007 6.08935144597834 2.60403612310236 -2.70099946802313 -3.23376199548895 -0.147856920415705 -0.958581178838557 -0.344998567754573 3.77383020574396 12.5249069040472
-6.68614709160545 0.256550433418969 -0.94563805840232 0.797866465828637 1.08665049292825 6.59005320288918 4.43296492316506 11.8455649636009 1.92566931464455 -0.876990673758765 3.65750372626565 -0.370620129325172 -5.06112611077048 -3.57244050286033 1.25883639075539 -0.997857449271461 -0.795243618705054 2.65281260230325 11.4275804779746
-6.52038308923895 0.431753904169256 -0.921792238408869 1.41672304326838 1.47988393956965 6.92178323919123 5.19612100774592 11.4828665559942 1.10561254674738 0.349690229242498 4.38698843175715 0.312067777460271 -3.59610673731024 -2.69436570947821 0.981837064569646 -1.51269647424871 -1.37186929529364 1.73030355626886 11.1456191843206
-6.64096593856812 0.779383182525635 -0.772620677947998 1.71139860153198 1.98251962661743 7.46691179275513 5.06949472427368 11.5596752166748 0.845926761627197 0.515560626983643 4.60521173477173 0.443718433380127 -3.68057203292847 -3.79368543624878 1.06193208694458 -1.9038233757019 -0.520686626434326 1.79047918319702 11.6812663078308
-5.91107143055309 2.09581791270863 1.57115875590931 2.71802173961293 3.11514221538197 8.48544632304798 7.12401043285023 13.7856784950603 2.00751625407826 1.39456402171742 5.20137440074574 1.68027531016957 -3.22688068043102 -3.999793659557 0.303837169300426 -1.69541324268688 -0.050840031016957 2.47661911357533 11.8350938450206
-6.68900740363381 0.469205258109351 -0.106423022530297 1.59048020622947 3.31912266991355 8.08974587700584 5.32394063256003 12.8136967398904 0.884747860648414 0.195546505667945 3.94411027214744 -0.426840426705102 -4.28002608039163 -4.69100821234963 -0.394150378487328 -2.3870569489219 0.205369351126929 2.38133084557273 11.4574750640176
-5.01634514548562 1.64522349617698 1.0852822043679 3.00973307869651 3.43547713539817 9.10357367775657 7.86386096260764 13.0708667018197 1.88058745644309 1.24019706032493 5.56107699654319 2.05520140907981 -2.42445099570535 -4.21120751120828 -0.239104392311791 -3.45905602195046 -0.125228049538354 1.39883410713889 11.9887951590798
-6.93003416928378 0.944569102200596 0.445095530423252 2.30494355288419 2.44692753878507 8.18202828493985 6.49410962191495 12.7884383114901 0.404650202664463 1.0204214963046 4.17931126681241 0.425961008938877 -3.90043211850253 -5.25187827023593 -1.32991553219882 -1.56144476803866 -0.644999989596279 2.05942677584562 11.933252325925
-6.31055649844083 1.86009303006259 0.206481846896086 2.2226828661832 3.64200964840976 8.68525687131015 6.10525027188388 14.1101323691281 1.54502669247714 1.36571112546054 4.22251215848056 0.313663395968351 -2.97369011965665 -5.91863640871915 -1.05439004031095 -3.79961403933438 -0.43039712038907 0.734867009249601 10.9856433001432
-6.43236565156417 1.78385806517167 1.32473254637285 3.02308917479082 2.65702319578691 8.46410346464677 7.15504241423173 14.4627072854476 1.75213408903642 1.86502528624101 5.26272654966874 1.19642425016923 -2.81069206757979 -4.30059265656905 -0.796177144484087 -3.94702362580733 -0.0767652945085011 1.74906039671464 10.9270169778304
-5.64469094709916 2.29522089524703 2.5034423307939 3.61459402604537 2.80120043321089 8.71639208360152 7.76711039109664 14.7375469641252 1.89707426591353 2.35204367204146 5.44802717729048 1.80559210343795 -2.26509232954545 -5.04602570967241 -0.534993605180219 -2.24798722700639 2.01933245225386 3.17785887284712 12.5715623335405
-5.99391014792702 0.836831734397194 0.68745581886985 1.96834723732688 1.20623461983421 7.24906413338401 6.62897269509055 13.8838941314004 1.19975154183128 1.27698008797385 4.77746264717796 0.677358315207741 -2.89497788169167 -4.85773689963601 -0.613169028542259 -2.03871185996316 1.09598891518333 3.75932090065696 12.9023467757485
-6.69414541071112 1.25838831121271 1.4775445764715 3.11904981786554 3.05738142186945 8.88809183294123 6.77867391759699 13.1125867670233 1.65924051458185 0.87099626714533 4.71085718328303 0.481525213068181 -3.0100042516535 -5.09692022150213 -0.271818369085139 -3.05666562860662 -0.561962335759944 3.10528639013117 12.5933568781072
-6.05531854629517 0.545513439178468 -0.267944049835204 1.49390535354614 2.03893117904663 7.62228136062622 5.58292417526245 12.2184937477112 1.06636362075806 0.411934185028077 4.08230905532837 -0.642036151885986 -3.52985925674438 -5.24747629165649 -0.316159915924072 -1.94605417251587 -1.01281328201294 2.93071870803833 12.3249328613281
-5.11247843829068 1.89865952405063 1.61308842572299 2.895408448306 3.31954747113314 9.17193776043979 7.98221665295688 13.2636411753568 2.14828186902133 1.66567593487826 5.3705003825101 0.544391450014981 -2.37124842730436 -3.69863719073209 0.908647355166348 -0.899295988949863 1.14783459576693 4.16667443188754 13.6329842177304
-6.39671245054765 1.10996040864424 1.04320129914717 1.47532352967696 2.54137501283125 7.85135731263594 6.25785526795821 12.0898078398271 1.03972229524092 0.826615186171097 4.37462601228194 0.314171643690628 -3.10037913755937 -5.02506175474687 -0.131041674180466 -2.08503070311113 0.177891583876175 2.2066200689836 13.0234986261888
-4.87799335826527 2.22088264118542 2.14855598102917 3.29180740009655 4.38001750599254 9.70579217563976 8.01268695484508 13.6070966590535 2.75493644367565 1.94857715259899 5.8108360637318 1.85681365620006 -1.97548557628285 -3.33473278392445 1.01157020222057 -0.928030742298471 1.62427638660778 3.37370322834362 13.5227389205586
-5.79981487447565 1.23860008066351 0.295939748937432 2.39561969583685 3.08825046365911 8.31712467020208 6.43574458902532 12.513455694372 1.2447732145136 1.38028747385198 5.15187961404974 0.910472219640557 -2.78439205343073 -3.3941199129278 0.0860169584100881 -1.70965641195124 0.511300390416924 3.14789420908147 12.4417980367487
-4.74839356162331 2.77691314003684 2.41466376564719 4.53115508339622 4.30740973732688 10.0767526366494 8.01953837654807 14.1867766120217 2.92006060860374 2.04942939064719 6.171116326072 3.35327861092307 -2.07343628623269 -2.63750984885476 0.842217896201394 -0.781596686623313 1.78219744942405 3.51808020851829 13.2953471877358
-5.40981262380427 2.31946498697454 1.90543014352972 3.54413825815374 4.02552825754339 9.46885139291937 7.51790744608099 13.8590768033808 2.34910327737981 1.55800468271429 5.26530772989446 0.833545988256279 -2.90709465200251 -4.2551686113531 -0.120380098169502 -2.72821205312556 0.36194831674749 2.5985329801386 11.1013396436518
-3.15683741136031 4.30584817366167 4.33922105268999 5.42731957869096 7.18886762098833 11.884299807115 9.08470111326738 16.3368032498793 3.84528546766801 3.33530431227251 5.58502679304643 0.473087362809615 -1.11280626817183 -4.72375292344527 -0.46775240464644 -1.51791376634078 -0.132419534163041 2.03952889875932 12.2557726426558
-4.01811258142645 3.60667761022394 2.7002969568426 3.47577818090265 3.58686216527765 9.21892412359064 7.15732916051691 16.4112712925131 4.58519418889826 4.52279623205012 7.02396066839045 3.26968153173273 -0.962576311284845 -3.94222680872137 0.613359052484686 -1.32523385828192 1.34278639013117 2.82831724340265 13.1969888990576
-6.35945021889426 1.34418499686501 1.51243889548562 3.31387245871804 3.33345997550271 8.95056259848855 6.18391049124978 14.797556998513 1.02132046439431 0.919396521828393 4.91344940879128 0.769229056618432 -3.35189139626243 -4.71022689125754 0.352604987404565 -1.93349921486594 -0.29697501442649 1.87234795310281 12.8843694946983
-5.54361521980979 2.53699410178445 2.3419057152488 4.16025269248269 4.63236439444802 10.0243049881675 7.82508766867898 16.2583104393699 2.57382023551247 1.26783001639626 5.23156368949197 0.894695403359155 -3.06213748238303 -4.81488787911155 -0.782035706259986 -3.28696238777854 -1.24895274422385 0.566141249916772 11.2958718559959
-6.53577673651955 1.065660832145 1.11419236443259 2.76187741539695 3.77956998131492 8.83336007378318 6.5080322005532 13.9025276877663 0.990679142691871 0.414590237357398 4.04086816094138 -0.475144030831078 -3.44395125129006 -5.39862501837991 -0.939758898995141 -4.4571367523887 -1.5092378876426 0.273938534476539 11.1014283873818
-5.99889355572787 1.96980876055631 2.09528941241178 2.57613486376676 2.96076315966519 8.58572310534391 7.40005416003141 15.5819097193805 2.3804294499484 2.18544310656461 4.07802886095914 -0.485439118472012 -2.33862667950717 -6.49347287091342 -1.57543164166537 -5.29387455853549 -2.42468052777377 -2.00870114239779 8.98947543230924
-7.09385535500266 1.06372025229714 1.40987255790017 1.8276105187156 2.03510620810769 7.70686676718972 6.537548568032 14.6517787239768 0.889651801369407 0.726670768044212 2.44667198874734 -2.4294228293679 -5.27596137306907 -7.43376395485618 -2.86673590920188 -5.13036010048606 -2.27804801247337 -0.729483101584695 9.3957085869529
-7.43177677501332 0.0853817332874662 1.82649062763561 3.01749919544567 3.85890792499889 8.24895976673473 6.83765815388073 12.746398674358 -0.699490321766245 -1.44630314220082 1.81163715015758 -2.6409461628307 -5.67944218028675 -7.27676464427601 -3.3740775715221 -7.06113506663929 -4.85814739574085 -2.64714313853871 6.99922965656627
-7.60060057206587 -0.0504010633988798 0.519936232133347 1.84559121565385 2.97759499983354 8.23900571302934 6.01596131758257 13.6714109464125 0.0522162003950655 -1.03411039872603 2.49771752790971 -3.32583174272017 -5.31596502824263 -6.86253866715865 -2.11584600968794 -5.48216375871138 -4.39941916032271 -1.00892195268111 9.03280082182451
-6.07496719360352 2.08364219665527 2.15952701568603 2.76119728088379 3.51890296936035 9.10422868728638 7.17143745422363 14.890794467926 1.28321475982666 0.526459884643554 3.84358901977539 -1.38401870727539 -4.17337875366211 -5.84332160949707 -0.264374542236329 -3.3617561340332 -1.92154197692871 0.964667510986327 8.82194442749023
-4.52764722650701 3.67245081121271 3.79356649572199 4.39858415777033 5.37913206273859 10.8359358614141 8.86819532567804 16.3610431259329 3.63262346441095 2.16274908239191 5.23592260534113 0.874620229547673 -2.17132970636541 -6.01700040643865 -0.180631845647639 -3.24098989313299 -1.38414785211737 1.58487489873713 10.2727721040899
-5.18367576599121 2.86085414886475 1.76497173309326 3.2983865737915 5.53988742828369 10.1377439498901 7.65419769287109 15.8467330932617 2.77278709411621 1.25212955474854 4.33657264709473 -1.01562309265137 -2.32395935058594 -7.3286075592041 -2.00591278076172 -5.22879600524902 -1.68181800842285 -0.363443374633789 8.97100162506104
-4.71903005946766 3.41809209476818 2.00136788975109 3.40119489323009 4.75135549198497 10.2193768848072 8.34873803745617 16.0321176875721 3.20038064609874 3.38725694309581 6.13182958256115 0.619345032085072 -0.936944640766491 -4.77646795619618 0.258882843364368 -3.17390028346669 -0.96407095302235 0.977570854533802 9.6842792857777
-4.7989482532848 2.84117892872203 1.18785956989635 3.04529861103405 4.77870849262584 9.86196235309948 6.51978591572155 16.6025833387266 3.63256267200817 3.35781291614879 5.51412013660778 0.721656833995471 -0.789688075672498 -6.41840549815785 -0.874216045032849 -3.92580601085316 -1.66948315013539 0.126453434337268 8.69145778309215
-5.24330672350797 2.77445832165805 2.1572097865018 3.21186390790072 4.06390515240756 9.6400069323453 7.45886460217563 16.4921048459682 3.0676569071683 3.58743420514194 4.58188858899203 0.802486809817228 -1.43040999499234 -6.89375266161832 -1.74290427294644 -5.16087302294644 -1.88848074999722 0.299145135012541 11.35908165845
-6.00384331616488 2.05523299303922 1.53353022662076 3.67765425768766 5.35883711901578 9.94741152850064 7.65455340472135 15.8299842390147 2.71749209490689 1.92416762438688 4.72239779559049 0.178295126828282 -2.7978477564725 -7.77831269177523 -1.13452530774203 -4.27814293774691 -1.29804421338168 1.75876711932096 12.0428490552035
-6.52714756185358 1.27629920786077 0.28278323953802 2.4400374585932 4.36837550943548 9.0524093801325 6.61035796945745 15.3067820960825 1.84407111948187 1.14211437051947 3.93651267831976 -0.877483636682683 -3.45302990133112 -7.29787281209772 -1.87184932882136 -3.95948055440729 -1.97655132467096 1.54098293131048 12.093076914007
-5.96990772594105 0.92601874958385 0.102502857555042 1.79416278492321 4.5670881618153 9.24549153934825 6.90442756306041 15.4676590312611 1.62680724750865 0.200523411143909 3.43150619160045 -1.62112614024769 -4.55664249766957 -7.95632168162953 -2.19868084300648 -4.0260047565807 -3.15814205516469 0.449657474864612 10.9088297237049
-6.00950652902776 1.08251350576228 1.37807434255427 2.87623565847224 4.74422424489802 9.51806181127375 7.36565082723444 14.7781376188452 1.00290649587458 0.207894975488838 3.0233284776861 -2.03509170358831 -4.14798957651312 -7.67034370248968 -2.35861045664007 -4.93746597116644 -2.61376601999456 0.284194642847236 10.6167475526983
-6.25941918979992 1.57915712703358 1.6270620952953 3.1573994289745 4.68971277583729 9.44824720729481 7.27707411159168 14.8082218300212 1.73194910396229 0.732619537006723 4.40861250270497 -0.963904129375113 -3.54817079197277 -7.90496896396984 -1.58714936863293 -4.19316934238781 -1.91277001987804 0.421330703388559 9.76928593028675
-4.94418287277222 2.02654981613159 1.19022798538208 2.32168245315552 4.63585233688354 9.59656143188477 7.10798215866089 15.5246825218201 2.6143536567688 0.264627933502197 3.26309061050415 -1.17320013046265 -4.23715162277222 -8.34526014328003 -2.29746198654175 -4.95882749557495 -1.62605428695679 -0.318538188934326 8.78609943389893
-5.08625995462591 1.83860672170466 2.65647972280329 3.73022545034235 4.40828025991267 9.88068521673029 8.51944530660456 15.4133333032781 2.69126690084284 1.47952354604548 3.87555111104792 -0.672948949987237 -3.1669655973261 -7.52528201883489 -1.62834178751165 -4.40096103494817 -0.726537817174737 1.10267151052302 10.889135724848
-7.40370923822576 -0.926797693425957 -0.490634744817559 1.17909162694758 1.67561643773859 7.05201357061213 6.4993125742132 13.6176890676672 1.69316118413752 -0.327853983098809 3.24790113622492 -0.759786432439629 -4.41288358514959 -8.7490251714533 -1.70960981195623 -4.45807058160955 -1.36100370233709 1.52329176122492 10.9094154184515
-5.64195888692683 0.688474004918877 1.64750129526312 2.50046283548528 2.76167136972601 8.16195041483099 7.00306255167181 13.8607812578028 3.40608054941351 0.993704145604912 4.79225093668157 1.24428302591497 -2.84263294393366 -8.60730426961726 -0.879145318811592 -3.76416843587702 -2.25701587850397 1.1166918927973 10.8232577497309
-7.40379598790949 -1.28945997411554 -0.811920911615545 0.0864002401178539 1.28686925714666 6.01387426202947 4.32145330255682 12.3131968671625 1.41193124597723 -1.07536581212824 3.22409173792059 -0.363981992548162 -5.10224035436457 -5.61700514013117 -0.0105884378606618 -2.86773183996027 -3.24123457128351 -0.0886485880071461 10.0234067136591
-5.63424543900923 0.768061117692426 -0.311422868208453 2.09675736860795 2.86369462446733 8.52216000990434 5.93937535719438 13.9505483670668 3.18193097548051 0.794928984208539 4.01178212599321 -1.10509924455123 -3.40565161271529 -6.17707304521041 -0.268732591108844 -2.73742727799849 -3.47707037492232 0.475770430131391 9.39532990889116
-6.42023157639937 1.21602082685991 -1.59470057054 2.64271855787797 4.51359391645952 9.09366584257646 5.14956307844682 12.8700110955672 2.60700059370561 -1.2788703398271 2.74376702742143 -2.01974176927046 -4.4120662169023 -4.76731371446089 -0.838507409529253 -5.1518237547441 -2.77469515366988 0.0285713715986766 10.6179025216536
-6.12605468576605 1.03191669637507 -1.37564269846136 1.95430954152888 4.92476185018366 8.82206352407282 5.02436836416071 12.4484105890447 1.45733268911188 -1.52951804941351 2.68506534749811 -3.12818710153753 -4.04133788889105 -4.99397842233831 -1.69312278574163 -5.46391479318792 -2.73271362131292 -0.32395355051214 9.90346534902399
-6.85995236310092 0.280375090512361 -2.19379559430209 1.66309317675504 4.94945105639371 8.60992964831265 4.36674555865201 11.8942047032443 1.15644988146695 -1.58478489789096 2.9047494801608 -2.11308232220737 -4.44466725262729 -5.28210011395541 -0.72983876141635 -5.48285618695346 -2.31112423810092 -0.331174286929045 10.3806744488803
-5.98740587234497 1.61178579330444 -1.50293169021607 2.202499294281 6.14215650558472 9.86164846420288 5.83246126174927 12.5600012779236 0.496248149871825 -2.06803903579712 2.33980836868286 -3.26607904434204 -3.46113977432251 -1.78165063858032 -0.308548069000246 -5.51825532913208 -2.31500444412232 -0.491169071197511 10.0859006881714
-5.83796870491721 1.26388371207497 -2.1937216498635 1.78770935752175 6.02503693320535 8.7586537621238 3.42060864188455 11.4801031372764 0.795738341591576 -2.70920741341331 1.66577637412331 -3.97009265206077 -3.39674365303733 -2.27151667855003 -0.584079621054908 -5.22476756355979 -3.13142764351585 -0.518594620444556 9.93492424704812
-4.28317958658392 1.69389408284968 -1.76148349588567 2.33694809133356 6.79761188680476 9.8495175188238 3.85036342794245 11.472085649317 2.84074085408991 -0.840495412999932 3.53391616994685 -2.07738048380071 -2.04348880594427 -1.40303165262396 0.668245965784248 -5.39449626749212 -2.60800296610052 0.222063714807685 9.92644041234797
-3.35361507589167 3.58018562143499 0.3271691495722 4.27459785288031 8.07577487772161 11.6076695615595 6.56120464151556 13.5469922715967 4.12496158426458 -0.652113229578191 2.18877288644964 -1.33210399801081 -2.15781810933893 -1.37988308126276 0.329017370397395 -4.56193187887018 -1.84651592428034 1.19793197458441 10.5031354123896
-3.20099796815352 4.29275069670244 1.58092055754228 5.38391814665361 9.01207194761797 12.5661433740096 7.55415854887529 14.5388005776839 6.27057681517168 1.70365558104082 4.21553073362871 -0.787572522596879 -1.5470138983293 0.50374064878984 1.56726870970293 -3.74622883363203 -1.16081013246016 0.493858675523239 10.9245985551314
-1.20537546331232 4.83650895898992 1.9457781011408 5.53843232935125 8.90913507288153 11.9444033796137 7.57100221460516 15.7121946508234 6.47688218897039 2.45089361017401 4.60620900934393 -0.570874959772283 0.138725488836116 -1.8155801599676 0.694187372381037 -3.93745973760431 -1.78943803960627 0.477089136297053 11.672712057287
-4.07046669179743 3.33111221140081 0.340265577489678 4.61189586466009 8.1764949018305 11.5795949155634 6.6135066205805 16.3162657076662 3.72535354440862 1.46285659616644 4.81041938608343 -0.869632417505439 -1.74019973928278 -0.882219011133369 1.11624271219427 -2.94757812673395 -1.40167778188532 0.914617841893975 11.5498893911188
-3.77705568833785 3.56253819899126 0.210311941667037 4.26596932844682 8.16194348768754 11.9364843888716 7.02210813002153 17.080617986484 4.67011743025346 2.5011740251021 5.94616799788042 -0.163175530867143 -0.867441125349565 -1.74377245469527 0.796930365128951 -3.36629290147261 -0.37520975633101 1.7600794358687 11.2679653687911
-4.25175228985873 3.1904636296359 0.774248686703768 4.43977603045377 8.39742144671353 12.400482264432 6.44711264696988 16.8936434957114 4.87689265337857 2.88179549303922 6.858670798215 1.66892298785123 -1.12069836529819 -2.23339405926791 1.93612917986783 -3.27583447369662 0.37982043352994 1.82677325335416 12.0417438420382
-5.4964937730269 2.13100294633345 0.255039735273883 3.7351489500566 7.40925268693404 11.1813888983293 5.0287976698442 15.4923580126329 3.45332197709517 2.18486551804976 5.81181292100386 0.532188935713336 -1.48220200972123 -3.27280564741655 1.59073690934615 -2.87407060102983 1.64681963487105 2.65843252702193 13.0224194960161
-3.3221923047846 3.80989540273493 1.12304676229304 5.57173622304743 8.86682451421564 12.537648565119 6.30086410695856 16.7100766813213 4.24146831685847 1.62338245565241 6.0413798158819 0.537234193628485 -1.56090461557562 -2.4849234754389 1.47299850637263 -2.87715827768499 0.642205125635321 1.27596748525446 11.5769299333746
-2.58721930763938 4.65106384970925 1.45963471152566 5.10888474204323 7.90109341361306 12.5058006546714 8.24807255484841 17.4632824561813 5.57403748252175 3.5911244652488 7.32278435446999 1.68291943290017 0.0349005959250697 -3.53641707680442 1.61098473288796 -1.75962073586204 -0.609560082175516 2.64120857932351 12.7293090126731
-2.48626418547197 5.36078075929122 2.77793697877364 5.86209110780196 9.31518845124678 13.6601939634843 8.90796665711837 18.1719319657846 6.5845404104753 2.69212059541182 7.02884964509444 1.23426727815108 -0.377392725511029 -2.61394401030107 2.83406261964278 -1.29284186796708 2.06850723786788 5.3472414450212 14.1701980070634
-5.11040678891269 2.66633709994229 0.134214487942781 3.68561562624845 5.9037238034335 10.6332813176242 7.40546235171231 13.4922960671512 4.67846211520108 1.89037236300382 5.96089085665616 0.174028483304109 -0.0613497820767499 -2.41287222775546 1.9178839596835 -2.49120131405917 -0.855873021212492 1.92654809084805 12.1503091725436
-5.61705301024697 2.08738233826377 0.348372481086038 4.29639913819053 5.1315908648751 9.69409611008384 5.90793421051719 12.7676072337411 2.64965345642783 0.924040816046976 4.56955244324424 -1.47109697081826 -1.69796655394814 -2.81588647582314 1.5483913638375 -3.69188592650674 -1.67931459166787 0.10123541138389 9.85847904465415
-4.55232523137873 2.98457242792303 0.978706377202816 4.74824907129461 6.1162204915827 10.9095010930842 6.78200914209539 14.1176819974726 3.92357351129705 2.11710740869696 5.92030431574041 0.00107671564275691 -0.879889470880681 -2.9916372125799 1.60581304376776 -3.2693528955633 -0.228001577203923 0.83998014276678 11.140825288946
-4.44323353333907 3.34427161650224 2.38291736082597 5.09749694304033 6.73053260283037 11.575429873033 8.53894038633867 13.9145538373427 4.32628150419755 2.57245059446855 6.6658258004622 1.75190158323808 -0.570417447523639 -1.00542454286055 2.22150035337968 -2.424325986342 0.723209337754682 2.27694888548417 11.4353045983748
-4.40896879542958 3.30078328739513 0.889983307231557 4.91346372257579 6.62749303470958 11.1857754100453 7.14833749424328 13.7639895785939 3.91690839420665 0.711117874492299 5.2479945529591 -0.387095321308482 -1.29981314052235 -3.89232717860829 0.778193603862416 -3.65530477870594 -1.63379370082508 0.33681024204601 11.5635577548634
-4.75249025171453 3.14351537877863 0.261450559442693 4.54670313054865 5.77713754827326 10.2542784517462 6.5687253778631 13.6553645437414 3.60878065282648 0.537131101434881 4.55054453069513 -1.41303750818426 -2.39098092859442 -5.26160165613348 -1.03802415674383 -4.90834352319891 -1.5516941243952 0.0534313028508961 9.56154421026056
-5.67622326070612 1.79381610696966 -0.396008951013737 3.65369941538031 6.47518684213812 10.0083589727228 5.78299190347845 13.2748470479792 2.35641052072699 0.608606832677669 4.85616828745062 -1.01077793294733 -2.40192936116999 -4.89511058980768 0.301205175573177 -3.20789097005671 -0.622931939905339 0.796894567663021 11.3117394620722
-4.42335398847407 3.26328865831548 0.341668289357965 4.49966923540289 7.60701672380621 11.5307690316981 7.71516243761236 14.5662433320826 4.47053925340826 2.00320069139654 5.55759445970709 -0.487431365793402 -0.6967876737768 -3.80184825116938 0.0447799379175358 -4.48609049970453 -1.01874621564692 -0.0840805357152767 10.9131933862513
-5.05644440217452 1.93614840940996 -1.05201363130049 3.77747893766923 5.29353881315751 9.65093779997392 4.88224387602373 13.3810517831282 2.96269965605302 0.902986292405561 4.62486243681474 -0.833154912428423 -1.76569580598311 -5.11832451386885 0.276672129197554 -5.10496544404463 -1.16576790376143 -0.126833196119829 10.0333206696944
-2.99946289929477 3.57139605608853 1.0575591954318 4.20876902666959 7.06511897173795 11.1224562558261 6.5240947636691 13.9747688206759 3.74469012347135 1.50891226855191 5.72972220507535 0.147839728268711 -1.46126442822543 -2.24570732983676 3.34267062273893 -2.3138073054227 -0.168942269411954 1.85954493609342 12.036295596036
-4.61366499120539 3.02987443750555 1.55946313684637 3.65398084467108 6.59949170892889 10.0723596746271 5.73907911127264 14.7323857480829 3.25603162592108 -0.197090513055976 4.03528177087957 -1.55366552526301 -2.77013242894953 -2.14349020177668 2.55854379480535 -1.99747503454035 -2.35282362157648 1.29540407007391 9.97976505106146
-5.1590756893158 2.1690083026886 -0.60304160118103 2.85490708351135 5.8898973941803 9.70637135505676 4.4016743183136 12.6821585178375 3.10488801002503 -0.695067358016967 3.43300442695618 -2.16873450279236 -3.25972266197205 -1.80264372825622 2.42661480903626 -1.84232039451599 -2.54670615196228 0.304043817520142 9.30034499168396
-5.34471188458529 2.08942736712369 -0.838705643740568 1.96556605425748 5.33474673357877 9.36078919497403 4.79777945605191 13.6088053139773 3.66215743151578 0.658862486752597 5.02159251299771 -0.132500275698575 -2.48500691327182 -2.37093220624057 3.11245669451627 -1.30100689801303 -1.15673504742709 1.52264060107144 11.208707705411
-4.57216394164346 1.94515383026816 -1.99920976378701 2.12821638367393 5.11403524658897 8.85056316635825 4.14660990021445 12.4402095057748 2.8538414218209 -1.08002603270791 2.82552778504111 -1.98073709227822 -3.0848268292167 -3.15383279540322 2.13908350250938 -2.26639306762002 -3.38045633055947 0.728212950446387 10.7840772845528
-6.03158888383345 0.992285399003464 -2.47949728532271 1.6091667695479 5.07971349196001 8.49176373915239 3.1555534882979 11.5413857980208 1.82916417555376 -1.49745688004927 2.66380563215776 -2.81405767960982 -4.17052206559615 -3.85634932084517 1.26296105818315 -2.77090010209517 -2.61280188126997 0.484165815873581 9.92050614790483
-6.07019860527732 0.955707003853536 -2.45167786858299 0.976467540047384 5.44593661048195 8.22304575660012 2.95918600775979 11.6296433708884 1.82642214514992 -1.27867753288963 2.59776346900246 -2.01124627373435 -4.19733674309471 -2.85395295403221 1.26703303077004 -1.45212418816307 -1.53799302361228 1.4422363541343 11.682891776345
-7.63671180985191 -0.485537264563821 -2.55429336807945 1.03905418135903 5.10540511824868 8.1919892094352 2.74091747023843 12.1357915661552 0.966311719200828 -1.15468284867027 2.75469329573891 -1.98343918106773 -4.55316231034019 -3.96260902664878 0.717038419029929 -1.96355316422202 -1.14889976761558 2.19000938155434 12.0258848927238
-6.68243818716569 0.0176598505540326 -3.41272955374284 -0.193407349152999 3.84931916757063 7.16912049813704 2.28427285714583 12.5781611876054 2.69844884438948 0.848449416594072 4.99042386575179 -0.0285513921217486 -2.87531500296159 -2.35311918692155 2.27188176675276 -0.963159851594405 -0.453468613191085 2.63316793008284 12.173792071776
-5.83694485317577 1.81748267520558 -0.213939939845691 1.26608725894581 4.19459887851368 8.61865970004689 5.8220355163921 12.7767820011486 2.67812892306935 0.0708768020976684 3.5748545776714 -1.39890125881542 -3.30497387539257 -2.50666645656932 2.02606936801564 -0.852628980983386 -0.897083555568347 2.93208190311085 12.4145633827556
-6.08339499993758 0.460025791688398 -1.48863982720809 0.646037106080488 2.73690891699357 7.49305344061418 4.33146572546525 13.1847527070479 2.75969315008684 -0.444976802305742 3.40621662573381 -0.860818858580156 -2.99805068536238 -2.86168860955672 2.13401031927629 -1.13333320184188 -0.716176982359453 1.65904808477922 12.3617134137587
-5.83357581225308 0.746103676882658 -1.74497183886441 0.657819184389982 3.37927857312289 8.3044265833768 4.02437630566684 12.3651727763089 3.09727421673862 0.245235833254728 3.43013039502231 -1.69807013598355 -2.66473349657926 -1.5909763249484 2.45946827801791 -1.43916853991422 -1.8839393529025 0.0268920985135175 10.5149163332852
-5.75304753563621 1.57373564460061 -0.540107319571757 0.897740771553732 3.19080965735695 7.56134455420754 5.30484717108986 12.9191970131614 2.48376600959084 0.0255703232505091 4.13826887824318 -1.12537534020164 -3.78767354271629 -2.19032819054344 2.01259272315285 -2.22800214073875 -1.28111989281394 0.32661669471047 11.6902736923911
-6.01955547766252 -0.0131773038343965 -2.94955959753557 -0.524108318849045 2.57184657617049 7.08981189294295 3.31024798913435 11.8778320269151 1.78517684503035 -0.431567577882248 3.27574309869246 -1.47315350012346 -3.52067699865862 -2.82393780188127 1.84520396752791 -2.59699573950334 -2.12792149023576 0.226530642942947 10.535007091002
-4.61219798868353 1.99589336568659 -1.42318736856634 1.77698791677302 5.65228164846247 8.92267454320734 4.61267650777643 13.0394574468786 3.39287746602839 0.188491708582099 3.42375171834772 -1.81401645487005 -3.17489253824407 -1.47858249490911 2.62690628225153 -0.973394506627862 -1.73085033243353 2.26619136983698 11.2888325517828
-8.27243335897272 -0.210011560266668 -2.38144214803522 1.12831966226751 5.13159457987005 8.2067403013056 3.95507041757757 11.9977125341242 0.195095937902277 -1.81411464864557 1.98632327860052 -3.96046741658991 -5.38253505880182 -4.50952442342585 -0.110005456751043 -2.87410839254206 -4.07250698262995 -0.332230645960028 9.13345281427557
-4.6479417627508 0.599372690374199 -3.68081682378596 -0.545265371149238 3.21401578729803 6.64825040643865 2.51181775873357 13.5665052587336 1.67422563379461 -0.82057588750666 3.39016515558416 -2.40637987310236 -3.75975053960627 -2.46232240850275 2.05605298822576 -1.51050584966486 -1.79019754583186 1.48164159601385 10.2688100988215
-5.94081886464899 -0.704200822656805 -3.9979077165777 -0.822170335596258 2.9882811719721 6.61911670511419 1.56123344247991 12.2755321676081 1.01415912454778 -0.315103608911688 3.46160880869085 -2.27898986989802 -4.0628491228277 -4.29092415029352 0.749155920202082 -3.99179847890681 -1.6575814073736 0.253835600072687 10.0724510366266
-3.53974148143422 1.40411475788463 -1.93781277049672 0.272560154307971 3.36342624317516 7.54648498188365 3.55126670490612 13.6498144019734 3.26363567005504 -0.239225352894177 2.84407142292369 -1.73188778270375 -3.69703289378773 -2.19788929332386 1.36967948566783 -2.88572880138051 -1.87961002696644 1.3770542491566 10.9937663425099
-4.20479376532815 0.659638569571754 -2.75514395453713 0.0556050994179458 4.12352769158103 7.88911072991111 2.88747708580711 14.151260063865 1.96274869225242 -0.551431491158226 3.1885949828408 -2.28385336615823 -3.74134428717873 -2.7784460327842 1.64794175408103 -2.8641336701133 -1.68028624274514 0.785355732657692 11.3227879264138
-3.97359194322066 0.316962103410201 -2.80534472032027 0.536224226518112 3.86635003523393 8.06492314772172 2.62506471113725 14.3488491578536 2.15550408796831 -0.555819650129838 3.36259160475297 -1.9637938932939 -3.62749971909956 -3.30021204514937 0.97490296797319 -3.0488769011064 -2.15870394273238 0.913595060868698 11.1860211892561
-4.05825724168257 0.352011541886764 -2.53040613694624 1.32775197462602 3.55897221998735 8.08481679396196 3.21097550825639 12.6610535188155 0.897517065568405 -1.26876940293745 2.90882573561235 -1.79462923570113 -4.71788515611128 -2.81886782212691 1.30682931379839 -1.46682657762007 -1.38790621324019 2.15819344954057 12.0008271737532
-3.81150770187378 1.15131711959839 -1.40707349777222 0.933091640472412 4.33518171310425 8.06571054458618 3.78710603713989 13.3748354911804 1.28881788253784 -0.808867931365967 3.09379434585571 -2.56837606430054 -3.92864942550659 -2.46021032333374 0.986402034759521 -3.06537961959839 -1.21641111373901 1.3868670463562 10.6581315994263
-4.9830622326244 0.301641975749622 -1.83734842647206 1.13814595829357 4.12365010868419 8.30850461613048 3.44870141636241 12.7268872607838 0.976631676067004 -0.426682914387097 4.05778554569591 -1.12265726436268 -3.39146753657948 -3.43574091304432 0.135838066447864 -2.88470217097889 -0.0410837780345581 2.13523057590831 11.3717227328907
-6.3482694755901 -1.29684354175221 -3.7478113304485 -0.0511751304973238 2.72968481670727 6.65448759685863 1.35820387493481 11.6943311561238 -0.9373693596233 -1.770882619511 2.09172056805004 -3.06012250293385 -5.10287381518971 -4.10544492114674 0.134793268550528 -4.07894421924244 -2.16287518848072 -0.0165796409953707 9.01529263149608
-6.29644753716209 -1.44733216545799 -4.10479142449119 -0.725818417289041 2.96130106665871 7.10860274054787 1.33178732611916 12.3097889206626 -0.457401058890603 -1.68436600945213 2.93448469855569 -1.74257638237693 -4.64231850884178 -3.74488045952537 1.0793192169883 -2.22232606194236 -0.8767240264199 2.58604643561623 10.9410192749717
-4.57533918727528 -0.53626333583485 -3.97905813563954 -0.898476470600475 2.53040803562511 6.83604730259288 1.83529103885997 11.7889844287526 1.70905889164318 -0.809971679340709 3.11662591587413 -1.39100729335438 -3.54203688014637 -2.47893034328114 2.6541224826466 -1.6376312862743 0.0883551944385879 2.06042970310558 11.7930070270192
-3.71825135404413 -0.199978954141791 -3.71800149137324 -0.664141780679877 3.53742586916143 7.2777804071253 2.08295237367803 10.8481596643274 1.47617708986456 -1.68836892301386 2.56969439333135 -2.50250924283808 -4.31935799772089 -2.9548217123205 1.95333277528936 -1.33623803312128 -0.484006053751166 2.55106150453741 11.3574889833277
-5.51638429815119 -0.631153280084785 -4.48018091375178 -1.4533674066717 3.63662607019598 6.63694745844061 0.947107141668145 10.471424406225 0.378362482244317 -2.40312593633478 2.01692373102361 -3.29131715947932 -5.16874139959162 -4.07332056218928 0.0500200445001759 -4.14738100225275 -1.80583208257502 0.653491800481621 9.75388414209539
-4.28901083686135 1.76716439507224 -1.70343001105569 0.121330425956032 3.68319241783836 8.60080449364402 4.66934506676414 12.0475026824258 2.35811822197654 -0.12346251227639 3.51174180290916 -0.801133944771507 -3.63432677008889 -2.27426130988381 1.61342255852439 -2.77482016303323 -0.3403471253135 1.85278813622214 9.52671687386253
-4.56747236251831 1.11351976394653 -1.01998891830444 0.107307529449464 2.65201101303101 7.01741228103638 4.68682775497437 11.9712530136108 2.21623525619507 0.334228610992433 4.47397050857544 -0.0397624015808091 -2.77492322921753 -2.49615659713745 2.0228310585022 -0.966995143890379 0.301910495758058 3.65479383468628 10.988192653656
-2.26046807549217 3.0222973129966 0.0627130768515833 1.64813559272072 6.04520933844826 9.87482874610207 5.25365488745949 12.9325458309867 3.12544386603615 0.689423968575216 3.82138483741067 -0.905935833670878 -2.30089242241599 -0.722338268973612 2.82249968268654 -1.19396645806053 -0.820906231620096 2.45361654975197 11.4311546585777
-3.27530072819103 2.36130739558827 -0.621978508342398 1.65675093043934 6.03295065272938 9.97031475413929 5.26728559840809 12.1435620914806 3.44430376399647 0.526411307941782 3.66594148982655 -1.39139150272716 -2.89015363346447 -2.11945699344982 2.31379343379627 -1.98607228885998 -1.67686627994884 1.43529440272938 10.1349275242199
-3.70115196921609 1.56408202431419 -0.990435721657494 0.926507828452369 4.02802359841086 9.02222811959006 4.74213492653586 12.1044081427834 1.74310099861838 -0.370637061379174 3.07561480782249 -1.92926514365456 -3.58409607627175 -1.68112862326882 2.02472674629905 -2.72442352988503 -1.83179962851785 1.02459704659202 9.37147938988425
-2.19476362575184 2.28207067142833 0.0593428958546021 2.33956102024425 5.41575673710216 9.68431762348522 5.59465173374523 12.4477372516285 2.22396615635265 -0.763071502338757 2.84350732456554 -1.53301664699208 -3.4781155239452 -3.26176115382802 1.31577638279308 -2.48197409022938 -2.24001165736805 1.31842569004406 9.68501189838756
-1.69534075476907 2.18653905174949 -0.126222255013207 1.07959782860496 5.43224942467429 8.52036320946433 5.30193173668601 12.7274483420632 2.33332288048484 0.0167640425942146 4.01937997124412 -1.60782015540383 -3.20258295752786 -3.07647288062356 1.7348331191323 -2.57677805640481 -1.44961321570657 -0.11839831092141 9.4483717658303
-2.05415531505238 3.28578570972789 1.24627689014781 2.2886400569569 6.3351431239735 10.3759622920643 6.46475223194469 13.4241190303456 3.45488647114147 0.298399006236682 2.79843906055797 -2.26381298411976 -2.64029499400746 -2.27189251292836 2.70279983173717 -2.13368030894886 -2.31384464610707 0.276086841930042 9.99716142307628
-3.45107633417303 2.17022150213068 -0.515882318670098 1.4320575540716 5.36382597143 8.33066671544855 4.85424154455012 12.6999313181097 2.79344766790217 -0.411163156682793 3.15558069402521 -0.856025522405449 -2.89665967767889 -1.70869046991522 3.08269899541682 -1.57224828546697 -1.71909696405584 1.13958376104182 9.9961034601385
-2.28090390292081 0.59175578030673 -1.60793789950284 1.45344916256991 3.94566145810214 8.15496245297519 3.96500388058749 12.7051385966214 0.957639607516203 -1.52503880587491 1.91111365231601 -2.36539181795987 -4.12131413546475 -3.17044362154874 1.52167025479404 -3.04604252901944 -3.42035779086026 -0.126576510342684 9.14480629834262
-1.79499391208995 2.52732511867177 -0.474723373759875 2.39481397975575 6.01537176478993 9.20110889781605 4.86827417720448 13.1042279850353 1.43196245540272 -1.2634501804005 1.95461603511464 -3.02633050571788 -4.02407411228527 -3.3888106692921 1.85199495662343 -3.02365831028331 -3.43503144871105 -0.342849289287219 8.47721144069325
-3.71749030893499 1.80984485799616 -0.0847216779535458 2.90592659169977 6.74390972310847 9.38112152273005 4.97622097188776 14.0948170488531 1.60019577199763 -1.90177261179144 1.237738496607 -3.83787643259222 -4.42603790109808 -3.15941726511175 1.10122001821345 -3.76613342111761 -4.11648856943304 -1.50257407968694 8.78354824239558
-4.2475490916859 1.82411667216908 -0.487636600841174 2.74007889140736 5.63205524791371 9.50981804240834 4.66260238994252 14.197250808369 1.66217609752308 -1.46383098255504 2.88348671306263 -2.10466388355602 -4.87831309925426 -4.13881877552379 1.01860329021107 -2.77516559254039 -1.69746783863414 0.852675403248181 9.67231747020375
-4.48984823226929 1.55366888046265 0.157872104644774 3.60510244369507 6.59202375411987 9.96753540039062 4.62539472579956 13.5122658252716 1.36498250961304 -1.95867071151734 1.67781248092651 -2.47593030929566 -5.88656530380249 -5.11244688034058 -0.109126186370851 -3.02986822128296 -1.05887517929077 2.12406053543091 9.09313621520996
-3.80301891673695 1.71897281299938 -1.45057903636586 2.76070655475963 6.32483161579479 9.27208388935436 3.76155627857555 14.2952555526387 2.1974197734486 -1.01799999583851 3.06799281727184 -1.14655338634144 -3.9659045826305 -4.89333568919789 1.27177966724743 -1.49906574596058 -0.263996471058238 3.66858638416637 10.0221730579029
-4.06718857505105 -0.285604789040306 -1.35767395713113 3.53010813973167 5.58594577095725 9.15763203881004 4.05935542366721 13.3615476348183 1.84368769905784 -1.13174851157449 3.14652316353538 -1.87407906272195 -4.06941063620827 -4.14848740317605 1.39191405556419 -1.08988030173562 0.639096901633522 4.74198214791038 10.6367661216042
-5.90947497974743 -1.12260402332653 -2.23308147083629 0.767584193836559 4.10564171184193 7.95033012736927 3.1426795612682 12.6822250973095 0.464884151111949 -0.883412968028676 3.42076526988636 -1.545203815807 -4.71224368702282 -4.10024989734996 1.44042812694203 -1.22935641895641 1.08155952800404 3.82263695109974 10.2190612446178
-7.31994549144398 -0.433961070667614 -1.19598499644886 2.00531753193248 5.1655443538319 8.59342082630504 4.48045238148082 13.0353144038807 1.83417876850475 -0.824296153675427 3.72347148548473 -0.966078914295544 -4.47044674266468 -4.87600246776234 1.45188315998424 -0.655182994495739 0.246035419810902 4.84524901996959 9.94992097507824
-6.41836935390126 -1.32419210780751 -1.96855360377918 1.71645825992931 5.17914384495128 8.55593484531749 3.43765920292248 10.4046449054371 0.375820099223745 -1.09803968776356 3.54737943302501 -0.494321883808482 -4.62288481105458 -4.21468550075184 1.41392034183849 -1.01125532497059 0.294603287089956 4.98714631687511 10.2188472140919
-6.30349012721669 -0.464239562641492 -2.03726049770009 1.94215634952892 4.7802205432545 8.6535344470631 3.62199453007091 11.7279196132313 0.89221051823009 -1.05206915248524 2.55780557285656 -1.68031164516102 -4.71166082728993 -4.54028364528309 1.3895078052174 -1.45105596889149 0.0726752627979614 3.94488290439952 11.8889155734669
-5.53629590814764 -0.423260706121273 -1.77343084161932 2.11977384740656 5.16501997167414 8.25232408696955 3.71858785802668 11.9602775400335 0.352082235162907 -1.37777425592596 2.54817960912531 -2.0158090764826 -5.0587778264826 -3.90667058771307 0.574097616022282 -2.49339773004705 -0.807740228826351 2.20304201299494 9.61379621679133
-6.25260548158126 -0.0977611975236385 -0.975137753920123 2.74886222319169 5.72923560576005 8.64079089598222 4.5649900002913 11.0002474351363 0.55164523558183 -1.47973827882247 2.68531413511796 -3.02475552125411 -4.77970127625899 -3.79102711244063 1.61550422148271 -1.60098461671309 -0.154085202650592 3.94861979918046 10.7250589890914
-4.98521178852428 1.2740646015514 0.569912494312632 4.64659077037464 6.55563217509876 10.1977034221996 5.98805290568959 12.4289494167675 0.354540408741343 -1.40014403950084 2.66304928172718 -1.5327562678944 -4.89727347980846 -4.10328811298717 1.35042148936878 -1.21499770771374 -0.0271581996570944 3.51171738017689 11.5427199016918
-4.1638220613653 1.84199439829046 2.36693775003607 5.8127814466303 7.24195873087103 11.3739434415644 7.39372073953802 14.2299398118799 2.52478324716741 1.63796245401556 5.3496171171015 0.591222875768487 -2.40321529561823 -3.35315693075007 2.58052264993841 0.0760060483759091 1.89257823770696 5.93019592111761 12.4820409948176
-4.11879117272117 1.86736910559914 1.90642969825051 5.79416697242043 7.66963999488137 11.5353478691795 7.04681723334572 14.0292393467643 3.06185763098977 1.06536715247414 4.16088621833108 -0.3568416335366 -2.66042668602683 -3.94520528099754 1.38235895850442 -1.1451888777993 0.817120005867697 4.21851008155129 11.2206072113731
-4.91065741452304 1.15628384676847 1.16922616091642 4.03201340762052 6.58703087893399 10.3056235226718 6.41377019015226 12.3353352459994 1.21020459261808 0.327213755520908 3.43206357088956 -1.43368292721835 -3.82857275876132 -4.56733466061679 0.895376673611729 -2.85664320859042 -0.391557225314052 2.87991570559415 9.91927908984098
-4.47651294361461 0.488957370411267 0.12693592418324 3.02932068217885 5.58509632457386 9.53073688853871 5.9123572956432 13.0461570869793 1.36011883128773 0.711623157154431 4.15485569347035 -0.531578098643909 -3.66674235950817 -4.24516109119762 1.37290283549916 -2.06870845447887 0.28115841258656 2.8580884586681 10.2675265919078
-5.3652059728449 -0.173181741887873 -1.02854558771307 1.80591276342219 4.45115545446222 8.22014024907892 5.02403333837336 11.494735509699 -0.231163232976741 -1.58903142755682 2.30927160436457 -1.98061582391912 -4.70999166315252 -5.07972547357733 0.460870534723455 -2.65359327142889 -1.24929258173162 2.43010500127619 9.00646713430231
-4.82466270273382 0.096231920068913 -0.0266223127191729 3.55532787496393 6.04460476095026 9.67407272512262 5.05963752919977 11.7550587480718 0.867495042627507 -0.436757581884212 3.31313083822077 -1.25680114572699 -4.33473350351507 -4.43551399057562 1.02994964773005 -2.06246902292425 -0.812907713109798 2.30373237783258 9.12628791982477
-5.98940242420543 -0.847936283458363 -0.0682903636585586 2.94290958751332 4.15293537486683 8.32664619792591 5.10279213298451 11.7732928882946 -0.158168445933949 -0.108693729747426 3.35502754558216 -1.25290454517711 -4.61659968983043 -5.95318568836559 -0.290946613658559 -3.21072734485973 0.762602199207652 2.69594990123402 9.56313597072254
-7.30811522223733 -1.69486830451272 -1.01956198432229 2.31613328240135 3.6925142028115 7.97775437615135 5.57595231316306 11.4747703292153 0.364715359427713 -0.871973254463889 2.84451081536033 -2.09928343512795 -5.04265997626565 -6.12635443427346 -0.959573962471701 -3.40711996772072 -0.889961459419943 1.52225949547508 8.36220814964988
-6.10710712779652 -0.361242259632458 -0.740938151966443 2.32679847370494 4.75155166279186 8.67246059070934 4.99691394459117 11.4096770633351 0.930740391124377 0.00351909290660402 2.83958629261364 -3.13615032542836 -4.62911411632191 -6.1084193836559 -0.945198024402966 -3.50617214549672 0.0309334148060181 2.53727153431285 8.23085120807994
-6.17616272839633 -0.25132561596957 0.449800482663242 4.46164988604459 6.18118762102994 9.54387663927945 5.73082350817594 12.1713681134311 1.1803598317233 -0.169269570437343 2.89618777361783 -3.02181626233187 -4.21049500378695 -4.98439026745883 0.603128424557774 -4.19972802075473 -0.438270577517422 2.54052256670865 8.96272372332486
-5.94838276776401 0.272293654355135 0.293879118832674 3.3988319310275 5.80169447985562 9.51625069704923 5.57229575243863 12.7586155804721 1.1687703999606 -0.423411759463225 3.04467448321256 -3.12287274273959 -4.29203167828647 -4.17292157086459 0.530670729550447 -3.54530850323764 0.448843565854158 3.03567656603726 8.3407960805026
-5.82990260557695 0.741334958509967 -0.600442843003705 2.51671795411544 4.28576950593428 8.98988108201461 5.00245194001631 11.2038407759233 0.754667325453326 -0.220579103990033 3.04651169343428 -3.39465709166093 -4.80769916014238 -5.13728518919511 0.331840558485553 -2.35203166441484 0.509702725843951 3.45737652345137 9.10842375321822
-6.79254459034313 0.203261150013315 -0.191743122447622 2.96316601146351 4.85559727061878 8.97363115657459 4.46817375529896 11.8906099926342 1.01161075938832 -0.287257419932974 3.12399937022816 -2.9785778392445 -5.42574618946422 -5.24707721363415 1.5722730289806 -1.84812663685192 0.177933467518198 3.26476265300404 9.6942999492992
-5.93935137662021 1.45767277804288 -0.284360226717862 2.8313080700961 5.84857338992032 9.09820813265714 5.24909466830167 12.4175822171298 1.87276619997892 1.00122899142179 4.26580113497647 -1.75217181119052 -4.28142290982333 -2.24987536343661 2.31888741579923 -1.38439303311435 1.37472504702481 4.36546391573819 10.3526861104098
-4.44244632720947 0.729884529113768 -0.316130256652833 3.60979499816894 4.92981472015381 8.87718715667724 4.26593723297119 11.6077622413635 0.259089851379393 0.0744432449340806 3.30824508666992 -2.34060344696045 -5.15037021636963 -5.69229373931885 0.339120292663573 -1.63163051605225 0.499522590637206 3.02380886077881 8.39047756195068
-5.38411351984197 0.86755159551447 0.258338720148259 4.75972440893 5.51626852208918 9.87220695669001 5.50231531316584 12.836788446253 1.00413397008722 0.206632406061345 3.43784120733088 -2.27468702142889 -3.26094075983221 -6.00734540765936 0.248626500909978 -2.39934560602362 0.0146959131414235 2.42219713384455 8.14177301580256
-6.77236762480302 0.16654572053389 -0.851246027512985 2.49323162599043 4.77697643800215 9.30059847398238 4.78825459046797 12.5074709372087 1.42249092622237 -0.594822077317673 3.70366653962569 -1.83703628019853 -4.03954520659013 -6.5319863839583 -0.426321177049118 -2.85134330229326 -0.38649383024736 1.9629505590959 7.30982574983076
-6.69096192446622 -0.0852623852816485 -0.520544138821688 1.83179369839755 4.63177100094882 9.13263407620517 5.1882304278287 13.3065547076139 1.41022292050448 0.499736699191008 4.76231280240146 -0.0558224591341876 -3.49375161257657 -6.50676926699552 -0.264194575223055 -2.35580453005704 0.339921864596281 3.19732943448154 7.97044459256259
-5.90744009884921 0.54504784670743 0.840338793667879 3.08290299502286 5.70397385683927 9.98883208361539 5.51514824953946 13.7166870507327 2.34596928683194 1.07572850314054 4.10480603304776 -0.812194737521086 -3.5096415606412 -6.66407576474277 -1.09056654843417 -3.32618513974277 0.389417735013094 1.98377904024991 8.0516787442294
-6.91939813440496 -0.53884965723211 -0.470143144780938 1.71936147863215 3.79380052739924 8.61595838720148 4.94075411016291 14.0949937647039 2.09561746770686 1.52351492101496 5.15056818181818 0.105563337152656 -2.78603059595281 -6.52121812647039 -0.32014734094793 -2.34256631677801 2.47552984411066 2.77544611150568 8.19097154790705
-7.85355370261452 -2.20919411399148 -3.16435997702859 0.926722595908426 2.2262755133889 7.38724334023216 4.48070914528587 13.1341524817727 0.682334969260477 0.703962395407938 5.04943187020042 -0.568086554787374 -3.52689545371316 -5.74006836631081 0.557664940573954 -2.58527367331765 1.4067249991677 3.3094931342385 8.45736224434593
-6.40563816590743 -0.10768742127852 -1.16836018128829 1.31461577848955 3.82296138243242 8.43934970335527 5.07032447294755 14.7770782037215 2.91540294127031 0.693326525254683 4.32339816526933 -1.47914356751875 -3.32583851380782 -6.91711277528243 -1.27064556642012 -5.81061024232344 -0.744888730482621 0.884484819932418 6.65951209501787
-4.94158335599032 1.20939950076016 -1.35092516812411 2.14990643587979 5.1177790555087 9.69058684435758 5.97849778262052 15.0101775321093 3.50391511050137 2.02835778323087 5.74246052828702 0.184021273526277 -1.71755572232333 -4.29391451748935 0.362102785977449 -4.23585101040927 -1.00174113186923 1.50067452517423 7.78731469241055
-5.47374694130637 0.279760672829369 -0.463966057517311 0.267595603249291 2.52138741233132 7.51918251731179 5.32311375357888 15.0105314991691 3.55719883658669 1.79051335074685 5.88888104178689 0.648874594948509 -1.96234671852805 -4.00237433693626 1.0507004997947 -3.72976653359153 -0.413364098288795 1.14501698233865 7.85480911948464
-7.77840182564475 -1.47905108711936 -2.515674088218 -1.06540629646995 1.79848053672097 6.75500633933327 3.32040169455788 12.9371547959068 0.65827992179177 0.198082473061302 4.27060463645241 -0.227311585166238 -3.77069422981956 -6.38604304573753 -0.282493088462136 -2.77658221504905 1.24417736747048 2.81468918540261 8.17895558097146
-7.56804471449419 -1.28602986769243 -2.72752385572954 -0.0906353517012164 2.94048113389449 7.45900244279341 3.72505945725874 13.3563897089525 1.05145735307173 0.350767083601518 4.35137934251265 0.0263404326005414 -3.47714047865434 -6.39904408888383 -1.4907169862227 -3.85460477308794 -0.556585363908248 1.51144976182417 8.81535143418746
-7.62646443627098 -1.61646611473777 -4.21203000328758 -0.65902669213035 2.53443281867287 7.19209425666115 2.80763857581399 12.5243710777976 0.527414729378439 -0.62777669213035 3.41351835944436 -1.11726910851219 -4.05317647240379 -6.33749730370262 -0.911220143058085 -5.09939915917137 -1.78797299645164 1.30433695533059 6.93683665015481
-8.23448296460239 -2.44688530835239 -4.76869126233188 -2.13964959057895 0.574194708737458 5.39460066882047 1.51626090136441 11.6586993130771 0.658800879391755 -0.831494530764495 3.96344927874478 -0.750971993533049 -4.11909218701449 -5.80075570019809 0.503332892331208 -1.89973565014926 0.416374960812654 2.92592314806851 8.18980006304654
-8.11189378391613 -1.6880408633839 -3.07623399387706 0.0618561397899278 2.48660265315663 7.35660635341297 3.01199232448231 13.4717339168895 1.3506382595409 -0.0384951938282363 3.71690164912831 -1.28296579014171 -3.87005723606456 -5.24488366733898 0.689148772846568 -2.54356111179699 -0.388596664775502 1.80272089351307 8.68958937038075
-7.29617192528465 -0.781508228995584 -3.03221013329246 0.131156184456565 2.48437807776711 7.49242422797463 4.16580412604592 14.523116090081 1.63975928046487 0.859996058724143 5.27705404975197 0.639456965706565 -2.65650059960105 -4.34911420128562 1.14225695349953 -0.446120045401834 1.52306673743508 4.41655466773293 9.03264687278054
-6.14920883178711 0.485697937011718 -2.24236564636231 1.35792179107666 4.09267444610596 9.00614423751831 5.28116149902344 15.0207422494888 2.15383834838867 1.54268856048584 5.76303882598877 2.10193557739258 -2.10279731750488 -5.42989807128906 0.259314727783202 -1.91480903625488 1.54005355834961 2.85434455871582 9.25875730514526
-6.47965929724953 0.610472462394021 -2.40545199134133 0.383965275504373 3.65350796959617 8.43516900322654 5.56115891716697 14.3434090831063 2.14450433037498 1.9671952941201 6.51505162499168 2.78072335503318 -1.9059154770591 -4.10792658545754 1.07371499321678 -1.62800142981789 1.64621236107566 2.27094247124412 8.56965043328025
-7.04077387723056 -1.15602160367099 -3.22999049100009 0.148068896206944 3.23650979128751 7.79882859316739 3.90698289004239 13.5391781243411 1.30354642001065 0.875170222195713 5.16648816195401 2.25669049349698 -2.75338602933017 -5.35445834073153 -0.174011715975674 -1.7633805361661 2.07760666933927 2.78000973788175 9.14245843020353
-5.62939247651533 0.697883753343064 -2.85101875825362 0.8565017266707 2.34564509825273 7.73644366697832 5.15103545622392 12.6149121804671 1.43352141813799 0.688648371262985 5.14692798094316 1.98041358427568 -2.86789307160811 -5.06814941926436 0.740904955430466 -0.131582112745804 1.68000712828203 3.8515721841292 9.29249492125078
-7.25315278660167 -1.57275956760753 -3.85787194858898 -1.03937333713878 1.73347097743641 6.20828825343739 3.34529978145252 12.3739252697338 0.812262595783579 0.73519903529774 5.12694174159657 0.87435919154774 -2.77138703953136 -5.49419969211925 0.344018996845591 -0.260686813701284 2.43254000056874 4.36971193660389 9.92277962077748
-7.79676855260676 -1.84410703832453 -4.11013448888605 -0.771461850946601 1.62236177271063 7.19996511285955 4.73215066736395 11.1907654935663 0.534911745244806 0.430814378911798 4.96497880762274 1.33143007105047 -3.40015638524836 -6.70967329198664 0.0503269368951962 -1.17813337499445 0.874907129461114 2.98629915064031 8.98593150919134
-9.09822718013417 -3.18841806758534 -5.65239206660878 -0.91289965022694 0.745533310283314 6.12261041294445 2.30157598148693 11.0046323169361 0.22661336552013 -0.683333076130261 4.241381965984 1.29279550205577 -3.92569605220448 -6.88004938472401 -0.602766669880261 -1.49016252864491 0.389487587321888 2.82551606785167 8.67109187733043
-7.57785508415916 -0.148766491629861 -2.97428033135154 0.740520503304221 2.70667555548928 7.92667105414651 5.62395670630715 12.3020859024741 1.94992068030617 1.89633181311867 5.61845209815285 1.54774668433449 -2.34385773918845 -5.39879891655662 -0.0147580840370871 -2.03184029839256 1.7135124466636 1.89388754584573 9.26211788871072
-7.52399354414506 -1.65221696333452 -4.81768136457963 -1.308890394731 1.59128374619917 6.17920965714888 3.6926793531938 11.3066524939104 0.411021180586381 0.851313538984819 5.2684964613481 1.71258921189742 -3.27909760908647 -5.46313958601518 0.829172082380815 -2.6638765855269 1.60603613419966 2.83303827805953 9.73221249146895
-7.45861095948653 -0.894922681288286 -3.92387814088301 -0.155184216932817 2.66845183805986 7.75294928984209 4.69104342894121 10.8412371201949 0.646091990037398 1.24227672056718 5.11949973539873 1.40608268217607 -3.26467175050215 -5.14802593751387 0.56107478575273 -3.19892162843184 1.9542556329207 2.78444629149003 10.1156669183211
-6.9016152381897 -0.259800052642824 -1.82512865066528 1.66717233657837 3.69978895187378 8.78824129104614 5.25497140884399 10.868635559082 1.33925714492798 1.12956609725952 5.90339651107788 2.14286603927612 -2.82504854202271 -4.93670854568482 1.40559186935425 -4.49934396743775 0.965513134002684 2.08895578384399 9.58687486648559
-6.20630057074807 0.447099850394508 -1.20678694464944 2.72005193016746 4.65888039849021 9.73372666619041 5.94246403954246 11.9239308097146 2.35615269921043 2.15292565605857 6.16664807579734 2.2750207640908 -2.28031714179299 -4.42961294867776 1.21947781822898 -3.12471564032815 0.855067417838356 2.55145947716453 9.34800879738548
-5.44483635642312 0.412480614402078 -1.02225373008034 2.78180148384788 3.25127723000266 8.43817260048606 6.34776904366233 13.2675123431466 2.22274138710716 2.0738413550637 6.90252043984153 3.60552241585471 -1.93902085044167 -4.14274475791238 1.30248381874778 -2.59634468772195 2.48607566139915 2.44302394173362 8.46290328285911
-5.9384371324019 -0.213921217484909 -2.82896104292436 1.2179988340898 3.17152151627974 8.50975927873091 6.13541349931197 13.3653989748521 1.43769869370894 2.03128561540083 5.66275438828902 2.43444284959273 -2.41033807234331 -5.5526835008101 -0.268856672807175 -3.51056161360307 1.50127920670943 3.08271059556441 8.00832685990767
-6.5656813101335 0.516901163621384 -2.01909241242842 1.98171344236894 3.08023753599687 8.55265632109209 6.51495757536455 13.0318564458327 2.4269362969832 2.40398326353593 5.91477790312334 1.49015441374345 -2.10726532502608 -5.33660110993819 0.579828409715134 -2.41312965913252 0.607898859544235 2.44316306547685 6.81801047758623
-6.68286444057118 0.296990143169058 -0.594254745136606 1.93359540592541 2.86731885563244 8.33967183719982 5.20190213810314 12.6838309634816 2.13802121769298 1.55430577885021 5.42624066959728 1.68185018192638 -2.22274710048329 -5.375294936787 0.541107879985464 -2.76710440028797 0.960894333232535 2.24203656803478 7.31191514622082
-8.20441630103371 -1.43514063575051 -3.64839937903664 0.0309009291908957 0.592113468863747 5.98466107628562 4.51404282829978 11.0004367568276 0.52672288201072 1.32476041100242 5.24922272942283 1.0301046111367 -3.14086153723977 -5.97943880774758 -0.68429949500344 -2.33876803138039 -0.0212192795493387 2.76863477013328 6.27883908531883
-7.30805405703458 -0.704036799344149 -2.45010384646329 1.48966780575839 2.01642695340243 7.36586180600253 4.85645666989413 11.7390479174527 1.4943884936246 0.675385388461027 4.82994357022372 1.23643866452304 -2.80188569155606 -5.66171845522794 -0.594726649197664 -3.85091218081388 0.0678309527310468 1.7765511599454 6.18052283200351
-7.81152404438366 -0.219170223582875 -2.20583785663952 2.16100536693226 3.9730542789806 8.94784866679798 5.80421196330677 14.0472491871227 2.40588222850453 2.15051685680043 5.89379726756703 1.73262344707142 -1.93817580829967 -5.20265067707409 0.377162326465953 -3.20068038593639 0.286898959766734 1.76166283000599 7.55605923045765
-8.01636529402299 -1.56213593916459 -4.02680039839311 0.279670472578569 2.08356165452437 6.86387323899703 4.07704901261763 13.5511836962266 1.92945742173628 0.452124352888628 5.16447519822554 1.69554113908248 -2.85421777205034 -4.90324044661088 0.291023011641069 -3.86083436445756 -0.196354155106977 1.15911459489302 8.30405973954634
-7.14385683753274 -0.739229991219261 -2.64104349829934 1.50612847588279 2.11304108879783 7.47162835381248 4.76877610466697 11.8479291655801 0.23264043114402 0.0448600508949966 5.00479142449119 1.19118039391257 -3.84162790992043 -5.84155924536965 0.762334034659645 -2.36108477332375 -0.436638667366722 0.90339295647361 8.68793313286521
-6.22279454144564 0.925306311520664 0.59221743670377 2.28946303454313 3.13296794024381 8.15883063403043 6.45123576250943 13.9079737576571 2.18984412279996 1.21658038226041 5.82113169756803 2.05809687701139 -2.62106038006869 -3.32617855938998 2.34713172045621 -1.3362474528226 0.539060583981602 1.44816302386197 10.3302788647738
-5.52259790247137 1.00153768712824 -0.77257882898504 2.28521955663508 5.06831014806574 9.62096727544611 7.59337080175226 14.258063918894 2.55192030126398 0.982690221613105 5.98631799871271 2.63706052953547 -1.89830362146551 -2.64218484705145 3.00312841588801 -3.55929529016668 1.17071188146418 1.14911878759211 10.06719864065
-4.81435480984775 2.17871197787198 0.302773562344637 3.91637715426358 4.79012021151456 9.91901597109708 7.92676934328946 15.1444407376376 2.91854676333341 1.74561986056241 6.07614430514249 2.31845673647794 -1.38824358853427 -3.25950137051669 2.23693379488858 -2.27667704495517 1.95811661806973 1.62733468142423 10.9685183438388
-5.37709299434315 1.67622026096691 -0.887211478840221 2.44596322666515 4.08141072880138 9.05042251240123 7.4416879047047 14.8696915734898 1.93703206669201 2.54954084049572 7.09712728153576 3.2510894168507 -1.68620363582264 -4.23579279292714 1.60884603153576 -2.93943468440663 2.22787507664074 1.35706266056408 9.71728929172863
-5.98414941267534 1.58763365312056 -1.41235871748491 2.72271875901656 5.64653639359908 8.86264042420821 7.46862558885054 13.9969852404161 1.9350247816606 1.4249101118608 5.96138338609175 3.62861113114791 -2.18476434187455 -4.14030785994096 2.67707304521041 -2.49182076887651 1.91876368089156 1.50079969926314 11.4670067266984
-6.87311963168057 0.256091794100676 -2.2615549954501 1.74330969723788 3.7081429568204 8.07499953183261 5.66877718838779 13.0236954298886 0.650221547213469 0.166408261385833 4.98426409634677 2.18292685422031 -3.32897976962003 -5.37802342501553 1.60320063504306 -2.24037961092862 0.162259778109465 0.0492531863125905 9.56517907055942
-5.83368691531095 1.60119143399325 -1.37238129702481 2.29815379056064 5.27952090176669 9.34224930676547 6.10414305600253 13.4350942698392 1.63637534054843 0.72878256711093 5.3285588351163 2.30377474698154 -2.06596192446622 -3.37761887637052 2.01331129941073 -1.67194184389981 -0.0510483655062579 0.488204869357023 10.1196674433622
-5.57849594463002 1.89850047718395 -1.40798279155385 2.14502051960338 5.46143249164928 9.86925128589977 6.77765468250621 14.6350424636494 1.97509482990612 1.60182956348766 6.57317165027965 4.36231521259655 -1.5377874027599 -2.76319214213978 3.52784160267223 -0.895792926441541 2.13364127766002 1.74294665943492 11.7790923465382
-5.08556099804965 1.9158370884982 -2.94030495556918 0.906725684079255 4.41998461810025 7.94672373858365 6.15972403613004 13.0896826180545 2.84295157519254 1.77286032763394 6.59944228259 4.21148470965299 -1.06090088757602 -2.60283776196567 3.74229411211881 0.913161078366365 3.24086550799283 1.40950183001431 11.0475113782016
-6.5662934216586 0.620943364230069 -2.78786057558927 1.23218184384433 4.23444872769442 8.01283961209384 4.86783724698153 11.5709832278165 1.06548243435946 0.586483296481045 5.30488711270419 2.19196349057284 -2.23786706057462 -3.87421959963712 2.27128821286288 -1.51661843386563 0.975518521395596 0.311325368014248 10.6070769396695
-6.77612585587935 0.296828321977095 -2.32308287187056 0.640512518449263 4.50102429823442 7.9826489015059 6.08659940199419 13.0194476170973 2.60752206282182 1.63492780165239 6.53985410170122 3.10424714521928 -1.24729437394576 -3.31616110368208 3.06249623732133 0.559348158402877 1.74187856154008 2.28860097364946 11.2384372277693
-6.9107084014199 -0.383360836722634 -3.15155122063377 -0.132779095389626 2.70127299048684 6.64374449469826 4.89079191901467 12.3138108513572 1.52239992835305 1.90447523810647 6.57634737708352 2.76240542151711 -1.96616265557029 -2.55237862847068 3.88396074988625 1.57846548774026 2.06171801306985 3.2485180161216 12.1366811058738
-5.80071174448187 -0.107758634740655 -3.65766631906683 0.0994690721685245 1.83022869283503 6.70820701772517 6.5184305971319 12.2473944490606 3.25187194997614 3.22665203267878 7.71969974691218 3.81800068075007 -0.381669157201593 -2.16503822153265 3.57655704671686 0.394165880029853 3.38987053090876 2.41120327169245 11.7304567163641
-6.70621878884056 -0.255054543235087 -4.62672049782493 0.576980521462179 2.34559242942116 7.309281279824 2.85068600394509 13.1220351956107 3.9862546227195 1.99185173728249 7.0571717522361 2.93848126151345 -0.390539238669657 -1.72016722939231 3.78285877921364 -0.391880104758524 2.0364369652488 2.19899742820046 12.3894471428611
-10.8410436630249 -3.50545139312744 -6.21039028167725 -0.952326011657714 -0.316808891296386 5.27055625915527 3.54898338317871 10.6616909980774 1.19772891998291 0.960990715026856 5.88523273468018 2.54984741210938 -2.11318416595459 -3.55656261444092 2.73196201324463 -0.497705650329589 1.44858245849609 1.26551513671875 11.1250517845154
-10.3266021468423 -2.70556180260398 -5.54265515587547 -0.990878269889137 0.385472132942894 5.24395354010842 1.15823061682961 11.0361717484214 1.5742395661094 0.904904200813988 5.73456175544045 1.75226576545022 -2.51580350182273 -3.51874654076316 2.03037054755471 -2.07205502770164 1.02876169898293 -0.190493748404762 9.65019400336526
-9.13899029818448 -3.52622784701261 -7.16801442232999 -2.46201314059171 -1.41274823275479 3.50193129452792 0.899370297518644 10.5573536005887 0.210008725253019 -0.949941531094638 4.36590014371005 1.32526789578525 -3.80477513399991 -3.3568343075839 2.33858786496249 -1.65770520296964 0.125015362826261 1.90407572659579 10.3045917597684
-6.53670109835538 -2.5466364773837 -6.09332074252042 -1.11680401888761 1.0848332491788 5.70921622189609 0.965057477084073 12.1979681101712 0.390630826083097 -1.0001334103671 3.92316351803866 1.21608839902011 -3.11858548251065 -2.47642506686124 2.03474436673251 -2.47417630282315 -0.366332903775302 0.353477582064542 9.68172608288852
-7.89493942260742 -1.94832420349121 -4.69921493530273 0.117645263671875 1.85550117492676 6.35407638549805 1.99386405944824 12.0324668884277 0.142581939697266 -1.80046844482422 3.47594261169434 -0.539806365966797 -4.46656608581543 -3.74011421203613 2.65562915802002 -2.43163681030273 -1.92049026489258 -0.0362377166748047 9.48743486404419
-7.87426293113015 -2.01780235984109 -4.37703812339089 -1.86901390769265 1.15115439675071 5.18705642006614 3.53716647408225 11.7838190772317 0.25804793617942 -0.585869910500268 4.40845381996848 0.694722054221412 -3.99487793662331 -4.28860390403054 1.94666468880393 -2.37350952842019 -0.153796317360619 0.156456825949927 9.58144509575584
-6.15929919156161 -1.02778941067782 -5.27905970486728 -1.7760556307706 1.39579934206876 6.4612662228671 3.83813065615567 14.4064804944125 3.18502301302823 2.15168255892667 6.56196087923917 3.03967255679044 -0.684838589754971 -2.77174883755771 3.51857823458585 -0.297200497713956 1.30003899660977 1.37357586947354 11.3916317853061
-6.09264815937389 -1.78253997455944 -4.33652557026256 0.194854129444469 2.69879852641713 7.36471496928822 4.34206615794789 15.074109305035 2.86431919444691 1.81125675548207 6.45807587016713 2.40619789470326 -1.2005354274403 -2.69574226032604 3.12602077830921 -1.91190971027721 0.975751269947398 0.347224582325328 9.85962759364735
-5.50429996143688 -0.717240177501331 -3.68454059254039 0.622351802479137 2.61106220592152 7.17587868083607 4.1398984562267 14.7924150596965 3.10527340282093 2.39712730754506 6.96271816600453 2.81129661906849 -1.15009578358043 -2.89548190723766 2.76023594249379 -1.82352908741344 1.25558201182972 1.66484466899525 9.9122521053661
-6.05245207006281 -1.50148008519953 -3.06470487768 0.392377870733089 1.91888620203192 6.89109803980047 4.54066087549383 15.5275386745279 3.41498948877508 1.65520860498602 5.9221286947077 1.08971502130682 -1.39470480138605 -3.05033491308039 2.56786062067205 -2.31876753026789 -0.55451391393488 -0.239900571649724 9.03593732660467
-5.24973955154419 -0.370985889434813 -2.7683762550354 0.767981624603273 3.3779450416565 7.40995512008667 5.12778768539429 16.8857393324375 4.0169192314148 2.75369081497193 6.8738242149353 2.67035875320435 -0.577650928497313 -2.92089738845825 2.53076658248902 -1.02915849685669 1.17332181930542 1.81579885482788 10.8709836959839
-4.52308377352628 0.295691403475676 -3.18458661166104 0.859867962923918 3.08938685330478 7.81055727871982 4.54636183652011 16.3130065527829 3.20932761105624 2.08418837460605 6.3902854052457 2.44881621274081 -1.1915827664462 -3.16221341219815 2.10791197690097 -1.92966565218839 0.72018710049716 0.726647290316496 10.064488324252
-4.97346751473167 0.26036961295388 -3.49054400704124 -0.386597321250221 1.5409987709739 6.26292927481911 4.10822994925759 14.6336642048576 2.64501793601296 1.09070046164773 6.24441178061745 2.33803208091042 -1.86161868355491 -3.18816249153831 2.05767376639626 -0.342856095053932 1.66763622977517 4.59441406943581 10.428697421334
-6.30286680568348 -0.460287917744029 -2.49378095973622 0.623591553081166 2.37407506595958 6.98726476322521 4.56484521519054 13.7343677390705 1.99762357365001 1.05175889622081 5.71125901829113 1.56509507786144 -1.73068701137196 -4.64703260768544 1.05694116245617 -1.31659590114247 0.215705047954213 2.86131204258312 10.355120788921
-6.23868718580766 -1.58496633009477 -4.11662068800493 -2.19719281630083 0.473505349592727 5.45690283341841 3.57733950181441 12.5371883825822 1.06028875871138 0.232328744368118 5.54798063798384 1.85253176255659 -2.86901250319048 -3.48648229078813 2.32288679643111 0.309208245710892 1.0390208677812 3.80433496995406 12.284927220778
-4.09993501143022 -0.745274977250531 -5.14908357100053 -2.03571839766069 0.857948823408648 5.69488863511519 2.72064165635543 12.5254292921586 3.27306417985396 3.89213423295455 8.08123545213179 4.29573206468062 -0.425513701005414 -2.14218087629838 2.18324427171187 0.420506043867633 2.77865938706832 3.25474504991011 12.7463365034624
-7.22959084944291 -3.0720610185103 -5.05600686506791 -1.86756844954057 1.20491175218062 4.84373716874556 2.46371321244673 12.7102995352312 1.92500071092086 1.90362886949019 6.71538023515181 2.87055353684859 -1.58868546919389 -3.00749917463823 2.05749659104781 -1.0106424851851 1.3569808439775 2.28109030290084 10.8815403418107
-7.50801296234131 -2.35966320037842 -3.82778759002685 -1.06170673370361 2.7213457107544 6.42948799133301 3.13399295806885 13.6444766998291 2.06473617553711 1.22095375061035 6.23997764587402 2.62889461517334 -2.18118114471435 -2.91853351593018 2.20580463409424 0.142341423034669 2.03905944824219 2.79598598480225 11.9553626060486
-6.63761216943914 -1.30248910730535 -1.92394334619695 0.085738355463203 3.9420034235174 7.51926057988947 5.00022333318537 14.5441817587072 3.57609098607844 2.04892271215266 6.72063558751887 2.64673059636896 -1.11005861108953 -2.63136369531805 2.4920112436468 -0.240883653814141 1.99823206121271 2.8666917627508 11.8864795511419
-7.83795308199796 -1.89261197176847 -1.26378964510831 -0.0951323422518655 2.02434969815341 6.8022627917203 4.23748351010409 14.2340555277738 3.37363482388583 3.33298827084628 7.64369154843417 3.65326167019931 -1.12973546114835 -2.20952366915616 2.83700800808993 -0.10136746493253 2.0139556017789 2.8682618227872 11.6682109919461
-8.85556942332875 -3.66090732921253 -2.30712658275257 -1.06248241771351 3.34166663776745 6.61641067158092 3.20279830585827 13.5819074500691 2.55781978260387 2.45780223499645 7.54284900318493 4.52259296070446 -0.397386134754527 -1.13119655955921 4.79135841022838 0.0101303447376608 1.77721160541881 1.71156638752331 11.6101703036915
-5.8410209829157 -1.21101228540594 -1.73067704981024 -0.423124712163752 3.21634729558771 6.85042722875422 3.56842191869562 14.2897990530187 3.5825630014593 2.9088512247259 7.94706400090998 4.23281629735773 -0.418896120244806 -1.46009485071356 4.41972978765314 1.07843549901789 2.71169336492365 1.47456510717219 11.9483805483038
-7.91499553160234 -1.94076953367754 -3.05872950987382 -0.109836916490035 2.37837376161055 6.87740387483077 2.68466438813643 13.5000118212266 1.69531883759932 1.59904064698653 6.54960598512129 3.40310825868086 -1.62208972410722 -3.75568614439531 2.59807457490401 0.109744687513871 2.1934343771501 2.27600731416182 12.0013090567155
-7.77443132400513 -0.532568073272706 -3.00371561050415 -0.451898670196535 1.4770583152771 6.07368078231811 3.05254354476929 12.6099680900574 1.83204832077026 1.28011503219604 6.28651704788208 2.82942762374878 -1.9675274848938 -3.2968674659729 2.21773710250854 -0.730985736846925 0.931047344207762 1.10859670639038 10.7092861175537
-5.02423341057517 -0.196489880301737 -2.16825158379295 -0.895523617484354 1.69084971167824 6.50024073340676 3.20357649543068 13.2717689774253 3.21435682990334 2.296182086251 7.07982008673928 3.08255617835305 -0.858887264945292 -1.45867974541404 3.75943701483986 0.701587130806661 1.66790144660256 1.6426004669883 11.5916823647239
-6.60034971237183 -1.10060720443726 -1.68611936569214 -0.290550518035889 1.32511682510376 6.38438768386841 3.38392133712768 12.1636793136597 3.32957620620727 1.8572642326355 6.89571256637573 3.56632776260376 -0.9079421043396 -1.35991125106812 3.4509560585022 -0.852264690399171 1.02395219802856 0.394401264190673 11.0153605461121
-8.31271907633001 -1.34734126871282 -1.18847820108587 1.17368343526667 2.08103588277643 7.39911487752741 4.78533008748835 11.966333658045 3.33984687978571 1.78726223165339 5.30366733724421 0.744480401819402 -1.93126651590521 -1.35168048685247 2.30421856099909 -2.17050144022161 -0.78312274759466 -1.44307491129095 10.1056049173528
-8.40223406011408 -1.70027826482599 -2.67557428533381 0.0887079412286944 1.18036939447576 6.28828622644598 4.11499120538885 11.6462907964533 2.66257097070867 0.828621881658382 5.220113771612 0.656981485540218 -2.65432260686701 -4.10115335637873 1.76354314630682 -1.12399194890802 -1.40077875310724 -0.885626775568181 9.61204101389105
-7.73211526003751 -1.04484604922208 -0.988430491360752 0.931048878756435 2.87566328915683 7.65024042996493 4.29534579190341 11.2229919520291 0.371518620577724 -0.122412196072666 4.06479979428378 -0.340715876492588 -3.87864350405606 -4.99139832583341 0.08050681027499 -3.45600365725431 -2.10491036501798 -1.79198311892423 8.48438692959872
-7.5104587728327 -1.32580072229559 -2.59017450159246 -1.98261911218816 -0.201836412603203 5.32348745519465 2.7763711755926 10.2608482187445 -0.617958849126641 0.170849973505195 4.38295000249689 0.357255155389961 -3.63451844995672 -4.92903405969793 0.145112211054023 -2.3938816243952 -0.676142519170586 -1.48559266870672 9.07679002935236
-7.51612910357388 -0.782913771542635 -2.16072901812467 0.0974954691800214 2.09443131360141 7.11495819958774 3.56746617230502 11.2401584711942 -0.84812983599576 -1.05013712969693 3.06693211468783 -1.36412295428189 -4.84935244646939 -5.92065676775846 -0.587563124569979 -4.07177218523892 -2.05241641131314 -2.38308581438931 7.77849713238803
-8.9718392458829 -1.56351214322177 -0.728318509188565 0.656206789883701 2.28290337649259 7.20078534212979 4.677016917142 10.0394002827731 -0.578671750155362 -0.88845759305087 2.92845219698819 -1.20315867337314 -4.81012850674716 -5.49670153531161 -0.817853268710049 -5.60703593167392 -2.72149783047763 -2.90927439602939 7.02195614901456
-7.4835240277377 -0.880307856473056 -1.33097237673673 0.270427998629483 1.84911852749911 6.0263407793912 4.67698508175937 10.1239593592557 -0.934695902737705 -1.43336266604337 2.81204062375155 -1.87934846011075 -4.49746674624356 -4.76420754519376 -0.711797419461337 -4.72224015322599 -2.72370308962735 -3.17191475954923 7.07335024746981
-7.00863549492576 0.448132540962913 -1.24615952751853 1.22691824652932 2.90814211585305 7.73463824012063 4.41479208686135 11.1918993256309 0.51070502021096 -0.691145870902321 3.81320669867776 -0.62631890557029 -3.61136147759177 -3.34805390618064 0.719132449410179 -4.43509194634177 -1.73522851250388 -2.16477105400779 8.44098284461282
-8.81303454312411 -1.39505816372958 -1.54970789822665 -0.517708310213955 1.01887845126065 5.69219063845548 3.4684662732211 11.0001792821017 -0.870272168246181 -1.02471781643954 3.39283608523282 -0.579176434603603 -4.13818026455966 -5.07531786831942 -0.0276627627286032 -5.39551592740145 -1.82490588101474 -2.26175356778231 8.21794652071866
-9.08647504286333 -1.95575108961626 -1.78291478590532 -0.403688101335007 0.798261971907181 5.75128588242964 4.01388964219527 10.318534226851 -0.38507428602739 -0.591191916032273 3.82340178056197 -0.632735876603562 -3.81186643080278 -4.77343335585161 0.0458243803544462 -5.31601109938188 -0.860494284196335 -2.36648145155473 8.28872141404585
-7.35266743573276 0.177014723691073 -1.76232014569369 0.0704263600436121 2.96014727679166 7.24647559252652 3.92291773882779 12.3972219380465 0.745843306454745 0.4897836598483 4.67349757281217 -0.361340149966153 -2.83493672284213 -3.41570149334994 0.990334883603182 -4.51373921307651 -1.45483265790072 -2.36817990216342 8.60761775103482
-6.87302858179266 -0.423527544195 -1.57670099085027 0.60827177221125 2.4423114603216 6.95993726903742 4.72247522527521 11.6912180727178 -0.397726839238945 -0.394881075078789 3.90025823766535 -0.709469621831719 -4.15301782434637 -6.08928949182684 0.056115323846992 -4.86447030847723 -1.58148271387273 -1.61450654810125 8.33900564367121
-6.97690371600064 -0.232351103695954 0.0834428873929127 1.16533871563998 3.25503083142367 7.86349793347446 5.11899491223422 12.2930080500516 0.851099213686858 0.920803269472991 4.78741761120883 0.309595307436858 -2.98671511736783 -4.93272189227017 -0.032445708188142 -5.39662913409146 -1.07431201067838 -2.2257268818942 8.77223797711459
-8.04074573516846 -2.41596508026123 -0.375237464904785 0.90467357635498 2.16906356811523 6.78104591369629 4.49385356903076 10.9356307983398 -1.06001377105713 -0.824887275695801 3.68219947814941 -1.03983592987061 -4.37752437591553 -5.45850276947021 0.0139245986938477 -4.87910556793213 -2.14498805999756 -1.73421001434326 8.83504486083984
-8.33287751457908 -1.47158181450584 0.65102827765725 0.422093035958031 2.03877985694192 6.41088640906594 4.74635470130227 11.0909739754417 -1.02760636589744 -1.3670819976113 2.92684519507668 -0.705401776053687 -4.90632378838279 -8.02350938103416 -0.237906811454078 -5.32249390862205 -1.51298844597556 -1.71826874993064 9.18138468482278
-6.33781511133367 -0.725245302373711 1.73422258550471 2.21694200689143 3.48471658880061 8.53184049779719 6.42253416234797 13.0875193422491 0.945571119135078 0.89252584630793 5.1928169077093 1.05870359594172 -2.73594743555242 -4.3677356893366 0.777823621576484 -5.64644891565496 -0.168516939336602 -1.83389741724188 8.83849161321467
-7.13423666520552 -1.31212172074751 -0.0392011122270048 1.34922852949663 2.60536828474565 7.34676042036577 5.95413079695268 12.8536268754439 0.720545439286667 1.54338612989946 5.7101656480269 2.36535897688432 -2.25136885209517 -4.61818823380904 0.873791365189987 -3.98053869767622 0.601494459672409 -0.58937582536177 9.85398641066118
-6.39998590295965 0.890732175653632 2.37710226232355 2.53165853673762 3.75410593206232 8.59725225622004 6.37693250829523 13.995564586466 0.600262052362616 -0.147487276250665 3.81633318120783 0.17268598729914 -4.81894647424871 -5.3313099080866 -0.0458198720758602 -5.72832643335516 -0.968125932866876 -2.3408371145075 8.39966905767267
-5.97477767250755 0.792245414040305 2.27732041098855 3.14781620719216 4.39918186881325 9.0109544060447 6.4839768669822 14.053013827584 0.551230933449485 -0.79944655678489 3.95796635367654 0.580565955422141 -4.65313956520774 -4.66328475258567 0.0523581764914773 -4.17325446388938 -1.40356871865012 -1.37905738136985 8.95423081137917
-4.26854748292403 2.51691394285722 2.11020808653398 3.25489097075029 5.03467517332597 9.81213765577836 7.23470740751787 14.8573904557662 2.41952758268877 0.0747600121931598 4.35262732939287 0.52031665281816 -4.18318028016524 -3.80831379456954 0.68247371153398 -5.55878490968184 -3.21464199586348 -3.59148067994551 7.45635753111406
-5.85122048638084 0.389547946236352 1.33221781470559 1.51979792334817 2.71736967780373 7.44540369727395 6.03863299109719 13.8529444954612 1.61566412665627 0.18461096503518 5.02084791877053 1.3316837570884 -2.43389451287009 -3.10677850029685 1.18897688605569 -4.03249490044334 -1.3512471892617 -0.927129147269508 9.41620695807717
-4.43242781379006 1.15559060356834 1.61523587486961 2.53832776329734 4.38537652275779 8.63336713097312 6.80081231377342 15.0981124141 3.06375272057273 0.733187267997049 5.76518971703269 2.01729638359764 -1.57380812384865 -3.04867689826272 1.51332623741844 -2.78680174567483 0.419083187796854 -0.195910861275411 9.27851207039573
-4.67167308980768 1.40613242929632 1.42342159097845 2.81885978525335 3.48731300180609 8.69576618021185 6.56657192056829 14.4237816030329 2.43373367136175 0.432426183873957 4.87411662882025 1.04755946939642 -2.87398174459284 -5.13054302388971 -0.143808633630925 -4.26977375203913 -0.363201410120183 -0.39198711568659 7.83827087228948
-4.90944128903476 -0.128584202853116 0.810968104275791 1.36423653689298 2.6339842709628 7.62104672518644 5.6257531079379 12.3394486340609 0.820918742093173 -0.608202275362881 4.13925141421231 -0.280624684420498 -2.3257735339078 -5.13515311154452 0.166764918240634 -5.09313994320956 -2.03204947384921 -2.15709906491366 8.16933125582608
-4.69976668791337 0.789491124586625 1.64503426118331 2.66339439912276 4.07514137788252 8.55386204286055 6.42226357026534 12.118853040175 2.59543747468428 -0.45388656096025 4.04236835999922 0.579308934645219 -2.80717711882158 -5.20641570524736 -0.845991663499312 -5.40990882353349 -1.32220702604814 -1.52265983061357 6.40714592500166
-4.09181318283081 1.09132852554321 0.0300587654113755 2.64504709243774 2.61694231033325 7.68749799728393 5.19749917984009 11.0104640960693 2.04513540267944 -0.959805583953859 3.86765756607056 0.375275516510008 -2.42666730880737 -4.9999400138855 -0.774142360687257 -4.60983762741089 -2.19088850021362 -1.71581945419312 7.64100351333618
-3.69585161209107 1.55212564468384 0.522799205780029 2.16246576309204 3.40528936386108 7.74186677932739 5.67554922103882 13.0909752368927 3.03311986923218 1.25971193313599 5.95980138778686 2.18671007156372 -1.86171274185181 -3.14650278091431 1.07331628799438 -3.18032197952271 -0.837296772003175 0.0277411460876458 8.5206934928894
-4.96069520603527 1.2559252392162 0.448745788227427 2.25531584132801 3.84118563045155 7.74209028590809 5.70470911372792 12.5110235821117 2.80109602321278 1.51841932643543 5.20825582851063 1.13101202357899 -1.52359956394542 -4.56039804111828 1.17709547389637 -3.64838021885265 -0.579446731914175 -1.04769128452648 7.66705042232167
-4.66821359287609 2.73603464473377 2.30755258906971 3.37432600368153 4.34322000850331 9.20554138530384 7.51282717097889 13.8636098038066 4.39089990962635 2.26093508113514 7.09933401454579 2.08967329372059 -0.235632645000113 -2.9595439304005 2.07722784389149 -3.7068526614796 -0.708443390239371 -1.3622710574757 8.30755735744129
-4.9461822162975 1.64548305164684 0.631614719737659 2.81942371021617 4.79537871967662 8.96936849247325 6.03202441822399 12.440601383556 3.3653002132069 1.93540576588024 6.33674815784801 2.2554197658192 -1.33464046825062 -5.02342029918324 1.32333949695934 -2.38229175914418 0.100200687755237 -0.132738078724255 8.85518458973278
-3.18925278403542 2.56116492531516 1.6441164710305 3.22810466072776 4.07362277291038 9.02794558785179 6.70917613289573 13.810599158027 4.06607825539329 1.52456671974876 6.33731944344261 2.19538981697776 -0.636804511330343 -4.11670487143776 1.8289948203347 -2.39576714255593 -0.740503241799093 -1.09982483603737 9.12538821480491
-1.76320005763661 3.71442578922619 1.52514718662609 4.1733472217213 6.74315999637951 11.0819766391407 7.3376653064381 14.8136477340351 5.12626145969738 3.05201219211925 7.13929437290539 2.82888959537853 0.323210464824331 -1.97509695399891 2.34403680454601 -2.79403807033192 0.971710907329214 -0.413134826313364 8.454933868755
-2.33593820225109 4.05097986568104 3.32005907405506 5.16224027980457 8.48956991542469 12.1758406292308 8.42483450282704 16.4473120104183 5.74944330562245 3.6614744793285 7.62204862941395 3.46374632228504 0.667205108295786 -2.26297067295421 2.0023586880077 -3.60232041965832 0.622657073627817 -1.42203401218761 9.21560360301624
-2.57666493329135 3.26006220904264 1.40611838427457 4.67530345049772 6.97156046954068 10.9041495236483 7.93683241930875 14.6239681157199 5.06107043352994 3.77027033892545 7.99156855669889 4.0455884846774 0.395556441220371 -3.46493054303256 2.72315024462613 -2.21303273114291 1.49312590685758 1.04005335894498 10.6106781872836
-2.29314966201782 4.03738718032837 1.9421914100647 3.9960072517395 7.41133718490601 11.4526355743408 7.77717332839966 14.7889059066772 6.46515016555786 3.61142473220825 8.13390092849732 4.02400331497192 1.50248460769653 -2.81776971817017 2.46172456741333 -2.82664461135864 0.768881130218507 -0.558341693878173 9.89628915786743
-1.04334175803445 4.92079627297141 2.1637095191262 4.3673752524636 8.4283293463967 11.8233960845254 7.83315646431663 15.5241556145928 6.518550751426 3.75216948769309 7.63804709694602 2.81183039925315 1.58957183144309 -2.76432335593484 1.32303702614524 -2.95448410727761 0.87285506508567 -0.246808173439721 9.05885541222312
-1.85656681927768 4.48439368334683 1.96455058184537 5.1429086598483 8.07069644061002 12.2485781582919 9.18757065859708 15.097605434331 5.82554968920621 3.06215151873502 7.67086371508512 3.36047324267301 0.95535525408658 -3.41559925946322 1.87771185961637 -1.99835530194369 1.34868201342496 1.16185530749234 9.90248116579923
-0.372049981897529 5.50309593027288 2.03829032724554 4.87958556955511 7.72461635416204 11.1834724599665 8.70002681558782 15.6609756404703 6.77711898630315 4.41082794016058 8.43209678476507 4.22116786783392 1.86029369180853 -2.48837726766413 2.4381497556513 -1.81763523275202 1.23339301889593 1.19709998911077 10.774960344488
-0.84564343365756 4.87740859118375 1.04900797930631 4.23676737872037 8.38798197832974 11.713536826047 7.59589728442105 15.458594289693 5.78040465441617 3.92109259692105 8.19061907854947 3.54112776842984 1.44855841723355 -4.05442562970248 2.44036826220426 -1.33954754742709 1.56497153368863 1.45542964068326 10.1238213452426
-1.398219611428 5.07731864235618 0.595249626853249 4.98999449990012 8.72358271858909 11.4487118460915 7.56914565346458 14.8460335471413 4.98054168007591 3.43179271004417 7.84698054573753 4.22867057106712 0.806200478293679 -3.60297920920632 2.59384963295676 -1.6387095711448 2.1790451743386 2.03798720619895 10.3353676535866
-0.797512149810792 5.46705522537231 1.87713994979858 6.42124357223511 9.55876150131225 12.7348822593689 8.88879289627075 14.8187428951263 4.84365739822388 2.89387884140015 7.74994459152222 4.17186918258667 1.02732076644897 -3.86775789260864 1.73765459060669 -1.52349100112915 2.60448350906372 2.67858400344848 9.82604780197143
-1.54020884253762 4.3385009505532 3.27990338585593 6.23773381493308 7.29994008324363 11.6602287032387 8.62700650475242 14.7686090209267 5.36843869469383 3.84751317284324 8.40153310082176 5.2204122283242 1.73127267143943 -3.48388483741067 2.30421826622703 -1.08339312293313 2.97555444023826 1.46592995903709 11.2347588279031
-1.93358605124734 5.100874970176 3.53219229958274 6.50247390053489 7.95014388344505 12.4932418563149 9.02396304390647 15.0316084124825 5.6675892569802 3.80753619454124 7.5496865012429 3.81436927101829 1.28605944893577 -3.47928230979226 2.63550383827903 -2.57594864585183 1.22330004952171 0.28006751320579 8.89591319344261
-2.79486313733188 4.26148280230435 1.88859423724088 4.54995974627408 7.0339113148776 11.0875287922946 8.09459742632779 14.319535818967 4.37397250262174 2.95958766070279 7.65985068407926 4.42718562212857 -0.00288430127230654 -2.9078144160184 4.21784934130582 -1.08291664990512 2.51057490435513 1.82028063860806 10.418774691495
-3.98769966472279 4.10551913868297 1.78099521290172 5.43447192798961 6.65783961902965 11.1881278384816 8.22707828174938 15.3979532350193 4.39307960163463 2.87935813557018 7.94199832569469 4.37254794727672 0.00569709431041332 -2.36248604167591 4.44065555225719 -0.459547198902477 2.30135520588268 2.4359186519276 10.3728955615651
-1.32733741240068 4.55190643830733 2.45040401978926 5.10346111817793 7.95964035554366 11.6296757177873 8.25040516419844 15.1743433193727 4.98464951081709 2.29362663789229 7.42207607789473 3.42169174714522 0.242496343092483 -3.63738646940752 3.33511051698164 -2.09662452177568 0.910989613966507 1.21234402223067 10.5789402441545
-1.2021429495378 3.76825976805253 0.882646326585249 3.96823192076249 7.0519378228621 10.8318102403121 7.3170917077498 14.8300993485884 3.74141478972001 2.83233142332597 7.66939044432207 4.61742854551835 -0.153103108839556 -2.85325264497237 3.53976417021318 -1.6131308035417 2.25794864134355 1.46742892698808 10.5188524766402
-2.10571396567605 3.74620139382102 -0.312008979103783 4.12903392098167 6.59672629616477 10.6162809111855 7.61252772591331 14.8165706374428 4.31283461830833 2.25970732948997 6.76926600716331 2.85721575997092 0.000208733298560304 -3.81116020896218 3.24138629219749 -1.63356697776101 0.68369376442649 1.33761679909446 10.4643067099831
-4.52430447665128 2.33359328183261 0.234324368563566 3.37923708829013 6.11092558774081 10.4583901492032 6.65353480252353 14.0599989024076 3.38205901059237 1.55693140896884 6.34359446438876 2.31269255551425 -1.31945904818448 -4.44967373934659 2.60099116238681 -1.95847043124112 0.938858899203215 1.69476881894198 10.6152752962979
-6.02025838331743 1.54408888383345 -0.553926901383832 2.26162294908004 4.74178843064742 9.11255793137984 5.29499678178267 13.4325314001604 2.75575308366255 1.05406908555464 6.05901865525679 2.75666479630904 -0.696224646134809 -4.53008695082231 3.12366060777144 -1.3332161469893 0.802367730574176 2.10093645616011 11.4587359861894
-4.5610992865129 2.80967975096269 1.64003539518876 3.68344474272294 5.43965316252275 10.1831944032149 6.99230361418291 13.0973012490706 3.34943557219072 1.92475676970048 6.32138705687089 2.37842536406083 -0.799082990126177 -3.27340817017989 2.99479079680009 -2.10090374513106 0.547262911363081 1.60965037779374 10.7269251389937
-4.30994839234786 3.56100707487627 1.5226035638289 4.36138396696611 6.18115859465166 10.5417919679122 8.1693959756331 14.5776145978407 4.3308253808455 2.919326357408 7.07779555754228 2.92621093229814 0.712491564317183 -2.81950611634688 3.76291423277421 -2.13654179139571 1.21825080351396 1.67389636473222 11.1592288537459
-3.80081101330844 3.78140238848599 1.08890418139371 3.95196322527799 7.29067305651578 11.2784016522494 7.7282903584567 15.2036220225421 4.80587176409635 2.88861731615933 7.73947695818814 4.00260428515347 -0.233311852541839 -3.10918541821567 3.65430716601285 -1.53455086621371 0.907288351925935 1.32074336138638 10.4942458066073
-3.75998213507912 3.1644754149697 0.637896511771462 2.9890775420449 5.74492451927879 10.6230845191262 7.56935117027976 14.585130665519 3.47706887505271 2.30775258324363 6.84462544701316 3.52651784203269 -0.762446429512718 -4.88219359137795 1.91094395897605 -1.83770086982033 0.529837582328103 0.884453747489236 9.44580123207786
-4.0990832675587 3.06954733241688 1.46078459132801 3.30364004481923 6.28127828944813 10.2368137012828 6.46707121242176 13.1817959915508 3.31313768733632 1.49824301112782 6.16402975429188 3.54972330440174 -1.86670716892589 -5.89008554111827 0.859899200092663 -1.5986178744923 0.179576552997936 2.23339334834706 9.7607366215099
-4.66956617181951 2.98273466283625 1.6248273676092 3.94092748815363 5.38131044561213 9.75154684240168 6.70853613073175 13.4911880319769 3.07150648290461 2.26763342077082 7.14836500341242 4.78099725896662 -0.847004907781429 -4.74186040704901 1.86681078130549 -1.45769597833807 1.31368539983576 2.84487913305109 10.0381631677801
-6.27863462621515 1.56198350732977 0.536499422246759 2.65247575586492 4.15951577966863 8.88666478937322 6.35044519251043 13.2399791890925 2.9095310384577 1.9471229726618 6.80310289209539 3.01897088831121 -1.28887708837336 -4.33823545629328 2.8921741658991 -0.325049955194647 1.7736610585993 3.75218908136541 11.4218591863459
-2.35679423592307 3.96002400138162 2.68487465598367 5.10641777732156 7.09842980124734 11.2496539375999 8.2203933022239 14.5837649128654 3.88095772483132 2.85614788749001 7.46983254172585 3.73192513205789 -0.205089447715064 -2.85072886727073 3.3206883690574 -1.05858599922874 2.04470074393533 2.17274677970193 11.5404888413169
-2.37801606438377 3.55287687995217 2.26572077491067 5.19056265570901 6.52177756049416 11.2198046944358 7.92711012580178 14.8881460926749 4.42086642005227 3.75168745734475 8.5915750763633 4.90118639685891 0.247989108345724 -3.84924943230369 3.04816000678322 0.204511096260763 3.81153242804787 4.06571524359963 12.2213343880393
-2.07037636150013 4.07468989979137 3.25548747669567 5.05740646015514 6.43921188007701 11.2523966182362 8.74083236347545 15.3393063892018 5.08540061603893 4.11450770984996 8.64062217365612 5.0512657512318 0.155398403514514 -1.95461365092885 4.03278735767711 1.05133155475963 3.76939872394908 4.25142100941051 12.5300493587147
-2.27523546218872 3.64513940811157 2.75849885940552 4.20294637680054 6.32341451644897 11.1985871315002 8.36438913345337 15.0543486595154 4.67563505172729 3.81964273452759 8.57527704238892 5.01676435470581 0.526003551483154 -3.74061517715454 2.57705183029175 -1.23298959732056 3.37364931106567 2.97106618881226 11.1017186164856
-4.45743235674771 2.86835137280551 2.28241291913119 3.90439358624545 5.26221886548129 9.98143378171054 7.4548868266019 12.1130966273221 2.85064164074985 3.40186539563266 6.92706337842074 3.28989163312045 -1.06976756182584 -3.99755152789029 2.02117863568393 -1.0078931721774 2.86961499127475 3.59083786877719 11.2615961161527
-3.94803771972656 3.42220916748047 2.44549598693848 4.71204414367676 5.42970218658447 10.5149678230286 8.16308631896973 13.2937764167786 3.80090560913086 3.53795280456543 8.08986320495605 4.61134662628174 -0.206054306030275 -3.30007705688477 3.16019096374512 0.0649703979492173 2.8060697555542 4.74989738464355 11.7714022636414
-2.8014988639138 3.92453625418923 1.63434746482156 4.68853237845681 7.01955464103005 11.086280371926 8.35168125846169 14.5533137581565 4.36845638968728 3.42763378836892 8.12641861655495 4.75027134635232 0.662356879494407 -2.2243447043679 3.71645405509255 0.0297942421653055 3.98308041312478 4.70268299796365 11.6389899513938
-2.55014282573353 4.91253131519665 2.54584354053844 4.60920375477184 6.70857661854137 11.3385724414479 8.91304916035045 15.136329351772 4.80671447407116 4.97854655872692 9.16049188267101 5.45254939686168 1.87182277332653 -2.14770561565052 3.2893366206776 -0.413567126880992 3.10187667499889 3.74898284565319 11.6507000316273
-3.2097919030623 4.25365948243575 2.43695568604903 6.71041035218672 8.22813152833418 12.3397595839067 8.61587929292159 11.5110046820207 3.25848316712813 2.49782013459639 7.25574993653731 3.34300541444258 -0.188460115952925 -5.224306826158 1.97506355805831 -1.08692431883378 1.98814415498213 3.27280735536055 10.2765076117082
-3.74470670006492 3.04452650763772 2.32234137275002 5.65163843848488 6.69476073004983 11.1807750961997 8.79822104193947 13.1805326245048 3.27312128760598 4.10309546210549 7.98509733893654 4.07476370551369 -0.62559277794578 -3.97869260094383 2.62300818183205 -2.28163106224754 1.76171915747902 2.100625445626 11.2098340294578
-1.13544261238792 6.09732163169167 5.02098763205789 7.51245606162331 9.18373787619851 13.6433092377403 11.122761370919 16.1444214604118 6.39137470938943 5.89729416587136 10.3288141510703 5.72050488211892 2.50329220511697 -1.4857310035012 3.69290840842507 -0.912618515708228 2.94302284934304 2.34790528037331 12.0515691063621
-1.34436524131081 5.89643752358176 3.85366904518821 5.92456996224143 7.96822631142356 12.7850569464944 10.3135565497658 15.7937118985436 5.8580225684426 6.35299765846946 9.3999623038552 5.06673800728538 2.30090892098167 -0.156588675759057 3.05346095345237 -3.50913536765359 3.71950995705344 3.15075099251487 11.690127251365
-4.15338824012063 2.85950352928855 1.59678532860496 3.60080983422019 5.46624448082664 10.0594756819985 7.78781201622703 14.2522576071999 4.19006039879539 5.69340970299461 9.21100880882957 4.52696206352928 0.824446461417459 -1.81398890235207 3.99895169518211 -0.818661906502463 2.34092023155906 3.03407170555808 11.8668115355752
-4.1906136079268 2.59584059281783 0.665034432844681 3.45257868333296 6.37304224534468 10.7317944960161 7.88842787309126 14.4497839407487 3.43177713914351 4.13600554032759 8.54460539384322 3.98839678330855 0.0387145475907751 -3.05561337904497 3.34516062303023 -3.43679318861528 1.7986384825273 1.08751024766402 11.0024777845903
-2.96993073550138 4.10397902402011 2.22306338223544 3.80575362118808 6.52240458401767 11.4206227389249 8.65063372525302 16.5642014172944 4.70972529324618 5.10786238583652 9.42058125409213 5.81986514004794 1.05758562954989 -2.42449959841641 4.17224875363437 -2.05887421694669 3.78641596707431 3.27428332242099 13.3124288645658
-2.48178267912431 3.89414047761397 2.81514668031172 4.65202545686202 4.61479782624678 10.1395585493608 9.45529579682784 16.949264890836 5.07685970826583 6.59052300019698 9.08213543458418 5.84585690064864 1.37041115327315 -2.32243514494462 3.29112553163008 -1.38909697966142 3.20695328278975 3.64795326753096 12.7540929274126
-3.18794988285412 4.2155983578075 3.14075495113026 5.70852495540272 6.32731939662586 10.9557478557933 9.76881004680287 16.6561677287925 5.1744024883617 6.13806940425526 9.61513878215443 5.57621504176747 1.61327196468006 -2.11853002201427 3.91402269710194 -2.29202626835216 3.20804907191883 3.51166654933582 11.7046067844738
-1.97645708430897 4.7051759112965 3.66033795963634 5.41601899753917 6.45250657688488 11.3512444842945 9.87774423252452 17.1657555152069 5.51882985721935 6.37823537479747 10.1776447642933 6.91957334171642 1.77234223972667 -2.51338526118885 3.23611882816661 -2.62461229671132 2.90653566013683 3.3427958835255 10.6661167491566
-0.87816955393011 5.9506649797613 3.5824198549444 6.10658500844782 7.97540996724909 12.4360341852361 10.2676458185369 17.3463593846018 6.35064838582819 5.90250824148005 10.355334741419 6.84807441884821 1.85360954458063 -2.44779159372503 3.44955204183405 -2.37754012888128 3.81233165914362 3.14251754934137 11.2704343622381
-2.4320144740018 4.30578898516568 3.20435618487272 5.31762599078092 6.72751235094938 11.4173273953525 9.7081484707919 16.3868472489444 4.74224185076627 5.43288706866178 9.11260365572843 6.24765013781461 1.29569624987516 -2.80560303601352 2.15192412463102 -3.61428070935336 2.4052886876193 2.88430594530973 11.3518695744601
-3.20668393048373 3.81753558245572 3.50485533800992 5.11093730059537 6.3254863652316 10.7164375218478 9.13895577517423 17.094557377967 4.89885157671842 4.71742838946256 8.75736254778775 5.94144648638639 0.970749083432285 -3.15507489117709 2.59902114001187 -2.98727017315951 2.86783618060025 2.99620932665738 12.1704899701205
-2.95117409446023 3.98825328133323 3.24115721962669 4.8085524298928 6.51803748390891 11.1649719931863 9.66841761849143 17.1508459903977 4.5061728217385 4.89308802864768 9.05814997933128 6.38192336342551 1.39668338082053 -2.84307129599831 3.47759024880149 -2.61769898154519 1.36135546944358 3.07833640358665 13.1230820872567
-1.17683994986794 4.58255564949729 3.52778517983176 5.37245356819846 7.21983039162376 11.9284476020119 10.0047620513222 18.3369911887429 5.32743346474387 6.40492903969504 10.3306359030984 7.57915198586204 2.23900687477805 -2.05908787467263 3.99966418526389 -2.35543453910134 2.58061969063499 3.00686251900413 13.0964215972207
-2.28496883565729 3.88004447763617 2.35514690225775 4.34020377939398 6.66233588998968 11.1087732488459 8.88905193155462 17.5927967602556 5.27709342783148 6.07332088297064 9.37951280420477 6.48633815591986 0.985382574254817 -3.09348056966608 1.450422781164 -4.27069614583796 2.38102008646185 1.47553493326361 10.5530624563044
-2.24805105382746 4.76631795709783 4.43089734857733 5.09055768793279 7.83802758997137 12.3896266156977 10.1450000936335 18.672416918928 5.825747125799 6.49803697412664 9.41570579355413 7.0138221914118 2.03830491846258 -2.43557584935969 2.82232820337469 -3.42119444066828 2.41380750482733 1.91173707788641 12.0375982457941
-1.88899810964411 4.28835002725775 3.00304405039007 5.08040229623968 6.99522868936712 11.5267142469233 9.53394166773016 18.594962757284 5.50496761148626 5.9934777433222 10.1439699346369 6.99364749735052 2.06988899057562 -1.82456024343317 4.69275180643255 -2.0106259172613 3.26982585733587 3.27003757303411 14.8038629705256
-2.26192255020142 4.64967279434204 3.31906442642212 5.66790037155151 7.27181463241577 11.9871628761292 9.72638635635376 18.2181785583496 5.27611856460571 5.07659749984741 9.80452947616577 6.70972566604614 2.08256464004517 -2.93651933670044 4.00372915267944 -2.18120355606079 2.75346784591675 3.07487516403198 14.0706408500671
-1.39360022111373 5.46567273573442 2.98679471449418 5.50348020033403 7.31362653212114 11.9687440438704 9.56697154478593 19.4805200143294 6.69930959181352 7.61489606337114 11.5200903459029 8.6569035096602 3.34092069105668 -1.75830626054244 5.75169492201372 -0.885955567793413 4.32591462568803 5.08438516096635 15.0164885564284
-1.72588816556064 5.12884530154141 5.25509842959317 6.19558343020352 6.80931576815518 11.7374783429233 10.9784031781283 18.9392325553027 6.25068863955411 7.58487233248624 10.624781218442 7.1684647473422 2.24219903078946 -2.12143793973056 3.0726920041171 -2.40060702237216 3.94134339419278 4.3422118100253 14.4715813073245
-2.25889353318648 4.4117655320601 4.52533956007524 6.79750390486284 7.40932603315873 12.0822681947188 10.7470759911971 18.9451361461119 5.71503205732866 5.7297005219893 9.90275569395585 6.70249791578813 1.3374886079268 -3.33523706956343 3.32985825972123 -2.39734224839644 2.10261292891069 4.47053380446 12.8595337434248
-1.4104773087935 5.47184977097945 4.55006060166792 7.69955381913618 8.17113623185591 12.8757642225786 11.2508753256364 19.5847018675371 6.30389151139693 6.22641310258345 10.0903323607011 6.36170610948042 1.97140631242232 -2.24413552717729 3.58696398301558 -3.44033303694292 2.02504000230269 3.84670099778609 12.9792040304704
-0.275078660791571 6.8442345792597 6.12969123666937 8.88998138254339 9.60662614648992 14.2749715978449 12.3413692647761 19.835866802389 7.28091537302191 7.89122878854925 10.4021602804011 7.12419521158392 2.99202071970159 -1.98634613210505 3.3903075391596 -3.01513755971735 1.45334541147405 4.00192176645452 12.9819270307367
-0.527484737743031 6.76198879588734 5.38696209300648 8.64449993480336 9.58024326671254 14.1871632706035 11.1956879268993 19.6400133739818 6.66184536327015 6.17484203685414 9.83594099391591 5.42287174571644 2.0174390446056 -2.96638282429088 1.76556602824818 -4.51959403644909 0.392004169117321 2.27098671306263 10.9830395351757
0.107079219818115 7.23139162063599 6.62719125747681 9.30885953903198 9.55920763015747 14.3262626647949 11.6016909599304 20.3349370479584 7.18589849472046 7.05593748092651 10.5050503730774 6.22523183822632 2.3596474647522 -2.76756410598755 2.28414030075073 -4.88390474319458 -0.0107853889465339 2.03005285263061 11.1955992698669
-0.0989349365234382 6.83533020019531 5.22784919738769 8.84869594573975 10.8225523948669 14.8404654979706 11.6534554481506 19.6562973976135 6.07439441680908 5.37738914489746 8.37600536346435 3.90749473571777 1.43440074920654 -4.2250431060791 0.733872604370116 -5.30103759765625 -3.26032524108887 1.9697582244873 9.63046283721924
-0.0938506646589801 6.94059032960372 5.91974110169844 8.52772087617354 10.4682893232866 14.8754236177965 13.2607254461809 19.6145259813829 6.84040970368819 6.71918816132979 9.39104694886641 5.41214890046553 2.36107964082198 -2.53110843138261 2.73972744508223 -3.52526812986894 -1.70641093687578 3.30891747041182 11.1583299116655
-0.335335610129615 6.91742336966775 7.11916840293191 9.49224722602151 10.0711871407249 14.6909862778404 12.9537473938682 19.8185039780357 6.70583260276101 7.00042736747048 9.68487799384377 5.53276074149392 2.33652317740701 -2.1373776175759 3.19811070182107 -2.85413253090598 -0.76784789345481 3.07310879447244 11.1792818329551
0.552468533949419 7.38706898255782 7.82155918641524 9.87194990678267 10.9668986753984 15.3066836552186 12.543853040175 20.309110398726 6.62714981599288 5.77023720307784 8.90529751344161 4.08088898225264 2.26668190522627 -2.47430873350664 3.50595593018965 -2.26666140989824 -0.0411212487654247 3.22496342225508 11.8490235762163
-0.0639190847223468 7.17123125249689 6.80740450078791 8.37385366613215 10.5244459932501 14.9162323301489 12.1635384386236 21.6941394632513 7.23617647344416 6.02325056249445 9.41682766134089 5.32432649785822 2.4015378778631 -2.96852495020086 3.64767454320734 -2.64883043115789 1.94480417424982 4.92455194646662 11.9977044885809
0.996488311073996 7.80512497641823 7.59507057883523 9.63998053290627 11.2690889618613 15.4894026301124 12.7818310044029 21.3872329972007 7.40688107230446 5.85218498923562 10.0271551392295 6.22651455619118 3.01504013755105 -3.14292361519554 4.46244404532693 -1.08196284554221 3.27378723838113 4.80939743735573 11.3909265778281
1.12687536152927 7.86712308796969 7.02982183369723 9.05455442341891 11.3509130087766 16.0430842247876 12.9915928450498 21.9929270354184 8.05546518239108 6.74382825764743 11.0197949019345 7.55554529103366 3.31302114399997 -1.35002760020169 5.07542940053073 -2.83081869212064 2.36061998280612 4.64081331166354 11.5139355269345
1.07909015308727 7.51141074787487 7.57162860523571 9.23403171192516 10.2850008357655 15.0173445094715 13.126960550655 20.7425830711018 7.84152034412731 7.81140140186656 11.9178552974354 8.29000953327526 3.53508762012828 -0.696927035938611 5.40558818470348 -1.56810280192982 2.06564334522594 4.77993110309948 12.4676685680043
-0.537140395424583 7.03879496834495 6.57529208443382 8.62003371498801 10.0997805335305 14.889280054786 12.3183216788552 20.6303724982522 7.40342471382835 6.22035548470237 9.92600295326926 6.40443656227805 2.31699893257835 -3.44633152701638 2.77069899819114 -2.73624470450661 1.8913140036843 5.07128855965354 10.8122768142007
-0.716601718555797 6.55546725880016 5.37166751514782 7.72481311451305 9.88007367740978 14.2091029990803 11.979539047588 20.5339895595204 6.77319110523571 7.89890445362438 10.2760630954396 7.54752887379039 2.95554507862438 -2.20628486980091 4.44625915180553 -0.521024097095836 3.47105468403209 7.15122760425914 13.2760681022297
1.91553662906994 9.36483787189831 8.1374175418507 10.0006511081349 11.9478275645863 16.9542525578629 14.0393659938465 22.5739338267933 9.26915477405895 8.86821054111828 11.944818722118 7.81198190342296 4.86227201115002 -0.692707313190805 4.97667478214611 0.0743729938160307 2.03503678928722 4.25874017368664 12.3248784412037
2.32654540755532 9.46609657027505 8.89493053176186 10.872563531182 11.8107077381828 16.847677638314 14.9150549671867 22.8266865513541 10.0199367306449 10.9274012348869 12.7831637165763 9.06296794631264 5.16752689101479 0.189757993004537 5.7629105351188 -1.31841881058433 2.25437038161538 5.04356734969399 12.442071130059
0.256994750282981 7.95382740714333 8.0089373848655 9.23295834281228 10.738135840676 16.0036899111488 13.7680154106834 20.15027978637 7.48653652884743 7.62731507041238 10.6812162659385 6.80908253409646 3.26512863852761 -1.83649966500022 2.98802139975808 -3.41592356941917 2.33167793967507 4.07008602835915 10.5671978256919
0.936934752897784 8.451514525847 7.99989728494124 10.1747210459276 11.5778301195665 16.339654667811 13.7305834726854 22.6696756319566 8.39202622933821 9.06717519326644 10.7750623659654 7.31038312478499 4.00107411904769 -0.676024155183271 3.46244172616439 -3.13592596487565 2.9248621897264 4.63082532449202 11.4898059801622
0.356140310114082 7.72790067846125 7.11264055425471 10.5911814516241 12.103282625025 16.0621190612966 13.120258027857 21.6737777536566 8.11903207952326 7.43678491765803 10.2600018327886 6.1245567148382 3.4261867349798 -1.48194295709783 3.20504968816584 -2.48583204096014 1.80504530126398 3.97622698003596 11.5083290880377
1.01257097070867 8.4105859929865 7.02125989740545 10.4084235364741 12.1945263082331 16.1572378212755 13.5428689653223 22.5603591138666 8.86814271753484 7.41081773584539 10.5517769986933 6.25589429681951 3.77350389307195 -1.1995796030218 3.93239175623113 -3.52676046544855 -0.0639442270452335 3.71546708887274 11.0267749959772
1.89800360419533 9.13157227256081 7.53361895301125 11.8498320839622 13.2341611645438 16.8948991260745 13.6965077183463 22.418585803292 8.62519457556985 6.79256823279641 10.157328154824 6.1544132492759 3.46653654792092 -1.78277776024558 2.70011236884377 -4.58022496483543 0.351938273689964 3.37957575537942 10.7799272797324
1.31707608483054 8.73055684349753 8.31680333397605 11.6771596648476 11.7184408881448 16.2997346498749 13.4130760409615 21.4754422881386 8.42481076500632 7.57928883812644 10.926446316459 7.79316270134666 3.88608777306296 -0.620509745857934 3.34151875756003 -2.89819681861184 2.30062997124412 5.0149787642739 12.8782685973427
1.6173313964497 8.88837040554393 8.73318184505809 11.4806035865437 11.944061647762 16.3360635150563 14.7263256419789 21.8260892737995 8.93523491512645 9.07192028652538 11.7097815383564 8.1519993651997 4.57548893581737 -1.21252738345753 3.97902859341015 -1.98360930789601 2.82379044185985 4.22516239773143 12.5529035438191
2.26613784269853 9.45408797697587 9.05136752562089 12.079380754991 11.9868261857466 17.2029858461158 14.453244452043 23.4387390656905 10.3146173997359 9.22868323759599 13.2039039178328 9.89076781706376 5.83318114714189 0.00677657560868639 5.96786094145341 -0.449413533644243 3.33300567106767 5.2866265817122 12.8963573022322
2.31102452278137 9.38413653373718 9.7862485408783 11.9967168331146 11.5495122432709 16.311997449398 14.3221167087555 22.3636730670929 9.36680731773377 8.65722832679749 12.0624106884003 8.38033185005188 4.6524275302887 -0.271770620346068 4.6167772769928 -0.934629583358763 1.93619999885559 6.02649579048157 12.9611199855804
2.40907060016285 9.48991166461598 10.1507211815227 11.980598081242 11.3939691673626 16.3871378194202 14.3935133110393 22.175985921513 9.72505961764942 8.13391744006764 12.2401119362224 8.27401982654225 4.93561612476002 -0.68447435985912 4.85488950122486 -2.35372484814037 1.2422090660442 3.81441365588795 12.6187678467144
2.59293537573381 9.25139933065935 10.3790147824721 10.696593098207 10.7452891393141 15.68201797442 14.696855358644 22.9780805631117 9.75983076529069 10.9593947453932 12.4678586049513 8.97876339392229 5.07930164770647 -0.0979597048325971 4.58644371466203 -0.58990497155623 2.08757763342424 4.93666534857316 11.9695680661635
2.39870498830622 9.10283086950129 10.1216068094427 11.3240809267217 11.3876070802862 16.4593908017332 14.6767496889288 21.9988355463201 9.8868541544134 10.3992833917791 12.7990894144232 9.27946661168879 5.09589050466364 0.474006158655339 5.05643985921686 -1.36009456461126 0.784537774866276 4.66599891835993 12.2927431886846
2.02872696789828 8.85011425885287 8.86038628491488 10.8961905566129 9.7954777804288 14.9554711905393 13.4795884219083 22.9110449877652 9.27574387463656 8.94714442166415 10.9576167193326 6.41899052533237 4.14442006024447 -1.00598200884732 3.46321621808139 -2.95027979937467 -0.306631651791658 3.31896248730746 11.9986080256375
1.92942554300481 8.51194125955755 8.86389667337591 9.97101718729192 8.55166084116155 13.9783206636255 13.6339278871363 22.0381477529352 9.39184600656683 9.83824664896185 11.4710562879389 7.58656055277044 4.43519241159612 -0.749187166040596 4.0615628415888 -1.24089782888239 1.7263634855097 4.65234119241888 12.3156784231013
3.05297940861095 9.76309102665294 9.94568055759777 11.5578035701405 9.90052646290172 15.5026512731205 14.5442304004322 23.6281909335743 10.024794994701 11.2981080402027 12.3180422176014 8.64685624729503 5.29328149448742 -0.954895080219615 5.09488099705089 -1.91347128261219 1.76356214176525 4.37769693027843 12.0524110187184
2.22157231244174 8.52302304181186 9.1191181269559 9.50281372937289 8.78984585675326 13.0011266795072 13.3712617484006 22.5948185053739 9.54334011944858 9.83708039197055 12.4063467112455 8.64996758374301 5.24926892193881 -0.903167334469881 4.92540207776156 -1.31048544970426 1.6664985743436 3.36788216504184 11.9854239550504
1.39357913624157 7.40467513691295 5.3323713649403 9.26772035251964 9.07618583332409 13.8236459602009 12.3123046268116 21.2426072467457 8.48970664631237 8.26911700855602 11.2963754047047 7.28412021290172 4.21316493641246 -1.02093063701283 4.74583972584118 -1.87889610637318 0.378080974925648 2.81750548969616 11.6444226611744
1.51853863976218 7.92093484184959 7.32576863548972 9.49763028404929 10.9090048529885 15.2625297763131 13.2891730525277 22.5311528899453 8.81303040764548 8.46329514763572 11.1669279792092 7.30302827141502 3.95050160668113 -1.8019474289634 4.10543744347312 -1.91766627051614 2.78296963951804 4.61581723473289 11.5887295462868
0.763260850039394 7.14632035168734 5.89687729748812 8.87390423688021 8.81023407849398 14.1093459216031 10.9701700297269 20.9929490176114 7.81229020032016 7.59501744183627 10.9422564593228 7.06664849194613 3.46945000561801 -2.28619860735807 4.68934727582064 -2.08348368731412 1.57569981488314 4.16899586590853 12.185526379672
0.791385832699863 7.05470961657437 5.2318584355441 7.20644969073209 8.00219077196988 12.8880836400119 11.1721050175754 21.3860356244174 8.00746554461393 7.10689562884244 11.2053815754977 7.29519576159391 3.83134287920865 -1.07567959698764 4.59649676409635 -1.6685960856351 2.58835429278287 5.52431506243619 11.4696971806613
1.18704478523948 7.64791171334006 6.13530604622581 6.7222954489968 8.23667018196799 13.5359629847787 12.8676077582619 20.7007600524209 8.69649951241233 7.81981341622092 11.3420087554238 7.40127627632835 4.237740204551 -0.751722647927025 5.21362750313499 -1.36668045737527 3.02936904213645 3.65272776863792 11.4774014212868
1.13721001364968 7.4906684181907 6.960621955178 6.83588040091775 7.90371716239236 13.1424323342063 11.5799576065757 21.3319512627342 8.26860439994119 8.40899670340798 11.7934833786704 8.43575775840066 4.01625836112283 -0.859547493674537 4.69612610556863 -1.07675444863059 2.63927281119607 4.6246787331321 12.7117935440757
0.277346480976451 6.69643675197254 5.53690611232411 5.99376570094715 7.93163763393055 13.4373723160137 10.6307448040355 20.8184181343425 7.4937218319286 7.48463713039051 10.9117344509472 7.54501806605946 3.44808851588856 -1.0951453555714 4.05858599055897 -2.34397233616222 1.59380041469227 3.72739206660878 10.2734464298595
0.497388033433396 7.1775580926375 6.83580699400468 7.78533378080888 8.60958018736406 13.618016390367 11.3037067933516 21.559075979753 7.75001922087236 8.51141753630205 10.3776985688643 6.94912066893144 3.04079070524736 -3.06202587647871 3.51986709074541 -2.77403721375899 0.947899965806442 4.28822532133623 10.2102943940596
0.761257787184281 7.49731125398116 6.35654034181075 8.1896730856462 7.81012119813399 13.4352923826738 13.1593724684282 20.9384440378709 7.20061268372969 8.14364399476485 10.0697223143144 7.40949787660078 2.91608204408125 -2.23199782805009 3.50828995271162 -2.02154097990556 2.45817055268721 4.58066143556075 10.430877347426
0.689222717285155 7.73206081390381 7.21691455841064 8.67703666687012 8.3153995513916 13.5200890541077 12.0552534103394 20.7771317005157 7.88985481262207 8.1549991607666 10.3242343902588 6.98549690246582 3.23148860931396 -2.01344451904297 2.96015872955322 -2.4111457824707 2.20858039855957 5.36279811859131 10.5338763236999
1.50807501186024 7.59674002040516 6.89428354610096 8.14565492976795 7.4767239223827 12.6315052639354 12.5111267696727 20.8576476703991 8.30853678096424 9.74440647472035 11.0695793758739 7.3884499203075 3.84023691524159 -2.36879609714855 2.99927450526844 -2.20658944736828 3.97732187617909 6.78699804652821 11.0191214214672
0.722526645660402 7.61760911941528 6.56049642562866 7.28487882614136 6.86464509963989 12.2474747657776 11.6226011276245 19.8400336265564 8.32632360458374 8.57064828872681 10.3337474822998 6.96071157455444 3.25115976333618 -2.39249982833862 3.39576444625855 -2.45745458602905 3.5590630531311 5.90057573318482 11.0680314064026
1.13304908925837 6.82544334585016 6.69255073720759 6.50565536672419 7.17040355855768 12.2964487856085 12.3443990534002 19.8391044920141 8.31807430440729 8.78341682607477 12.2816606348211 8.51257045919245 4.72087009603327 -0.349682729894464 5.45716102773493 -0.526842992955988 3.25144012624567 6.23896606618708 12.2288075273687
1.24183118126609 7.04064786217429 6.92666661522605 5.77969395897605 7.35045373223045 12.4620350577615 11.8280462004922 21.8234308936379 8.91246735832908 8.86864220879295 12.3304938056252 8.64807641289451 4.74012028954246 -0.600038172981957 5.86997353813865 -0.990975978157739 3.97732007286765 7.41986024162986 12.822017548301
1.29221337925304 7.20990174900402 7.76343911777843 5.24214929233898 7.24930852543224 12.2348112453114 12.0896348346363 20.8061990131031 8.51988595615734 9.96829265247692 12.1817902911793 8.7155274737965 4.53492635380138 -0.421588004719126 6.18552011143078 0.167588173259389 4.74645894657482 7.78013890873302 13.1816691745411
1.14771376523105 6.83979617032138 5.68660365017978 5.73668490323153 7.8692046252164 12.6581235972318 10.9062748995694 20.3096924868497 8.3104134646329 8.74597369107333 12.1784640398892 8.41915713223544 4.17285071286288 -0.0714672955599696 5.35928259762851 -0.483403101834384 3.74254904660312 7.77152930173007 12.6334320155057
-0.228818329897795 6.13313540545377 4.88776644793424 4.73260268298062 6.58674391833219 11.1534243496982 10.3795176419345 19.6790295514193 7.13448485461148 7.41223296252164 10.8711558255282 7.0345102223483 3.10668906298551 -1.3583063212308 4.67651232806119 -1.02554455670444 4.21790751543912 6.45921000567349 11.8947096737948
-1.44969075809826 4.64666372645985 3.83846384395252 4.05479341853749 4.27593618739735 9.1551738392223 8.75006109584461 18.8055170189251 6.1957388531078 6.25134950984608 10.2281389843334 6.66752630580555 2.33466249812733 -1.98304074894298 4.33680540431629 -2.33372777592052 2.2601395260204 5.17450147975575 10.6768236767162
0.217704651572486 6.64760768196799 7.22846019051292 5.62653338692405 6.14285743019797 11.2770570494912 10.4581283309243 20.424741862037 7.43111407540061 7.59274947426536 10.7390011527322 7.44968211434104 2.95807635567405 -1.80023968436501 3.53211104653098 -2.90640080191872 0.561685440757056 4.07246196053245 9.94469296715476
-0.0846368616277537 6.68167859857732 6.31508905237371 5.32991487329656 6.2533090764826 10.9329035932367 10.5184467489069 20.4024804288691 7.13020116632635 8.25431424921209 10.6305063421076 7.25029451196844 2.6871526891535 -2.85302942449396 3.361347025091 -1.64185922796076 2.71558172052557 4.31815797632391 9.90747196024114
-0.723371271653608 5.12816738648848 6.01376747651534 5.69172596497969 5.82127499146895 11.1947948889299 10.7764861540361 18.8200873093172 6.04176258607344 7.17782711549239 9.64980291886763 6.14525627656417 1.97475838227706 -3.42575049833818 2.87112164063887 -2.70684600309892 1.69235729737715 4.17774700684981 9.5947997526689
-0.654866539348255 5.71456304896962 5.66325060237538 4.91803137172352 6.10166899074208 11.11261288036 9.77494207728993 18.6109621893276 6.63267580379139 6.58264986384999 9.96765915263783 6.44799677241932 2.36964289058339 -3.58128675114025 3.48752180446278 -2.85952695499767 1.19680277217518 4.91979948390614 10.0399147640575
-0.659625391526657 5.48701443238692 5.40217270417647 6.44859280152754 6.18326534791426 11.4479528860612 9.97371782823042 18.2881484226747 5.94015087647871 6.41936363740401 9.64424051804976 6.36701073213057 2.0162989096208 -3.61028418974443 2.55854954286055 -3.7030385537581 1.22292961640791 4.04904903932051 9.64190830750899
-0.357285837693649 6.66563477082686 6.62482227845625 6.25798763795332 6.13518108888106 11.391634126143 11.2551404432817 18.7547108130022 7.05249466462569 7.4356914953752 10.550494332747 7.22081532044844 2.87424435182051 -3.32476745085283 3.29398598237471 -3.37641272978349 1.16261162324385 4.62576450868086 12.7497917608781
-0.60114231109619 5.65362415313721 6.73482856750488 6.39144954681397 5.96653995513916 11.5854717254639 11.6535745620728 20.7065979003906 6.62254867553711 7.72255764007569 9.77242574691773 6.20214328765869 2.06947193145752 -3.28560009002685 2.28858146667481 -3.89862575531006 0.422789192199708 3.24158821105957 11.3493982315063
0.215224508805708 6.52494931654497 7.4956018968062 7.38778710798784 6.08701158003374 11.6787240548567 11.9861562295394 19.6022613091902 6.96321320967241 8.52316785292192 9.82307219938798 5.84276032881303 2.76733422712846 -2.95406031175093 2.89080071882768 -3.21020006699996 1.50933003859086 3.66294980482622 11.3586161179976
-2.1531772960316 3.68161770213734 4.07211777080189 5.07520767558705 4.96494671214711 10.3518833767284 9.08115574229847 18.9682465444912 5.37838169444691 5.81424328197133 8.99205108989369 5.50640102733265 1.18189617503773 -3.77824596058239 2.88432022441517 -3.62252238880504 1.81498905528676 4.47865387309681 10.874412501942
-1.40780324935913 3.92455892562866 3.22357397079468 4.01967172622681 3.54434995651245 8.72906522750855 9.03909139633179 18.269272851944 5.47553567886353 6.69099264144898 9.74745111465454 6.0928147315979 2.03590326309204 -3.40652151107788 4.053821849823 -1.92594976425171 0.037314701080323 4.04291849136353 11.0171516418457
0.0772183678366929 5.54218609549783 5.60503800132058 5.76574833609841 5.72713024832986 10.4443319580772 10.6646564743736 20.515933825753 7.32260449149392 8.01585037925027 10.7082517883994 6.30679447867654 3.31684906699441 -2.01229731819846 3.79521210410378 -2.3059717871926 0.543792083046654 4.87412007071755 11.3328455231406
-0.0812446160749971 5.87958321137862 5.09521183534102 6.02112087769942 5.13762077851729 10.5594180540605 9.6282542662187 20.0121260599657 6.95802864594893 7.51562580628828 10.1283863501115 5.60830673737959 3.18039974732832 -3.42356982664629 3.54765972657637 -2.55116000608965 1.61710247559981 4.91494068665938 10.9605539755388
-1.63341862938621 3.75658648230813 4.11557238318703 5.18599837043068 4.87274878241799 9.66298573233864 9.46229546286843 18.0225999853828 5.96290819861672 6.61700670935891 9.50460522391579 5.34802572943947 2.07827322699807 -2.68681866905906 3.96750967719338 -3.01029736778953 0.481052806160665 1.74707358100197 10.9854878685691
-1.25710774334994 5.18444537249479 5.76749991503629 6.44403456774625 6.46532343951139 11.4938459309665 10.5160379323092 18.5937734755603 5.59290885058316 7.32530593005094 7.85819052782926 4.50862025347623 1.04210566607389 -5.70997334393588 0.853207579526035 -4.48101330670443 1.10586260882291 2.95342825976285 10.8082880887118
-0.358183045820756 5.91135964827104 5.90092168287797 6.47938142256303 6.64635930494829 12.0946219964461 10.8120473428206 20.1903439565138 6.76103864149614 8.24350343184038 8.93669305281206 4.67607198195024 2.38230405287309 -4.20353712602095 1.82504830793901 -4.09404387040572 -0.173113007978959 3.02920327620073 10.5273464723067
0.188493364507501 6.70800172632391 7.42303335016424 7.53393422907049 8.75012552087957 13.7965990239924 12.7505589658564 20.9218765432184 7.47074949091131 7.61227285211736 9.20543777292425 5.52006303613836 2.27047120874578 -3.48648870641535 2.3531547719782 -3.71438062841242 0.931497209722345 2.31627427881414 10.2715407544916
-1.50804981751875 5.06759467558427 5.19558921293779 6.47685542540117 6.82508578733965 12.0780645890669 10.905312685533 19.5525199456648 5.7905370278792 6.74023738340898 8.47052779631181 4.56652274565263 1.17627540068193 -4.36557468934492 1.78712954954668 -4.04874691529707 1.07517352537675 3.6059028192 11.2894865556197
-0.867889829115434 5.7091908975081 5.76738505796953 6.33874850706621 6.41394000486894 11.6922808213667 11.2026196046309 19.2720475717024 6.55609279112382 8.09741454557939 9.19042640165849 6.08839183287187 1.75763278440996 -3.43821949525313 2.33586173491044 -2.48488087220625 2.36009459929033 3.39847999052568 11.5799723191695
0.0758507901971974 6.73353130167181 7.4195254499262 6.83755618875677 7.24355727976019 12.6933935338801 12.0138176137751 20.1795955354517 7.43828899210149 9.62611467188055 9.96491319482977 6.09010249918157 2.9513972455805 -3.11220424825495 2.68936950510198 -2.57855480367487 3.61971027200872 2.80228168314153 11.7398560697382
0.0454013824462898 6.70866184234619 6.55697708129883 6.73253040313721 7.04076175689697 12.3815539360046 12.3090260505676 20.2089186191559 7.28960781097412 8.9524543762207 9.35763673782349 6.07748584747315 2.83260135650635 -2.58040733337402 3.28026275634766 -2.49651260375976 3.22646408081055 2.79905681610107 11.0536354064941
0.048466257615523 6.83190017180009 5.79044967131181 7.25726848082109 7.50338893370195 12.5507717652754 11.4234743638472 20.1291754765944 7.30641417936845 8.05590873198076 8.8486738725142 5.23845630125566 2.21613078550859 -4.37506622834639 1.69451003508134 -3.97629112763838 1.67132430510087 1.41181235746904 9.81955533461137
-0.803578021309594 5.73632657311179 5.29193246147849 7.34151971123435 7.05332886955955 12.2678917624734 10.8650740363381 19.1876236178658 6.67444169304587 6.89921319267966 8.85403477928855 5.19414365074851 2.16036069176414 -5.49512350775979 1.69662129662253 -4.73309958197854 -0.414732577584008 0.911538479544898 8.99027097008445
-1.21874977458607 5.26814960132946 5.06256984363903 7.08315776478161 7.1226904262196 12.0976750720631 10.9479706157338 18.2222733367573 6.07721446644176 6.50663016926159 9.27172063480724 5.13520167957653 1.42231105457653 -4.38224769939076 2.55118869434704 -3.52870155681263 0.737108456004751 1.95333408008922 10.0735661853444
-0.835548929734664 6.29425186677413 6.67191357179122 7.34465736909346 7.1454815344377 11.91006750627 11.3756956533952 19.608877845244 6.71373791261153 7.55860847993331 8.83416790528731 5.42307991548018 1.9153847174211 -4.27164702848955 1.01848644776778 -4.42081122831865 1.20405144257979 2.59342522187666 9.18058962388472
-1.1091589754278 5.11802341287786 6.00482227152044 6.3581729108637 5.14739944284613 10.4092135602778 10.3973140889948 18.5808915073221 6.73507453745062 8.3467793638056 10.5085096532648 7.34521915262396 2.60199691599066 -3.33773563558405 3.25887538736517 -2.68945453817194 1.12473632639105 2.48292209451849 10.186527746374
-1.0959583715959 6.06461272673173 6.02482829527422 7.18077788786455 6.66297183470293 11.7054794831709 11.1962464852767 20.3025382562117 7.1490777535872 7.77481112913652 10.8837698502974 7.10417781309648 2.83936725096269 -2.40172352357344 2.58233962492509 -2.94817699952559 0.320265154405075 2.92207084135576 10.515526155992
0.00478080836209216 7.38034347620877 7.59154895869168 8.12334541407498 7.67931560603055 13.0240466984836 12.1558399590579 20.985158959302 8.10247425166043 10.084376374158 9.90280965891751 6.71535305109891 3.61198715296658 -2.82468887242404 2.18286232081326 -2.73324676426974 1.93817333308133 3.14404110041531 10.6767282876101
-0.374032228643244 6.54047849828547 7.50546148473566 7.39733675176447 7.74733427221125 12.8426964586431 12.0615356271917 19.9882560079748 7.18000581914728 7.56284597570246 9.93808582479303 6.35611894780939 2.9627797907049 -2.5492584401911 3.17638090307062 -2.28984948938543 0.88983228856867 4.22010687047785 11.0872991388494
-0.370546913146974 6.44368019104004 7.6063684463501 6.6857723236084 7.51824798583984 12.6104864120483 12.5362957954407 20.1157530784607 6.99713077545166 8.46308460235596 10.0565623283386 6.74063816070556 3.19094219207764 -2.57799587249756 2.29894294738769 -2.33019504547119 2.55283107757568 3.81764640808105 12.2859581947327
-0.434242439270019 6.25556545257568 5.01196269989014 5.34573154449463 6.84815673828125 11.7479908943176 10.1559784889221 20.3589823722839 7.27383308410645 7.41633777618408 9.57179908752441 6.67824821472168 3.01212100982666 -3.25714321136475 2.30067806243897 -2.80166263580322 1.18395214080811 3.69076709747315 11.9277041435242
-1.53600619056008 5.73820950768211 3.52255799553611 4.73924138329246 7.18993069908836 11.973859093406 9.94084479592063 19.7340176322243 6.85432507775047 6.50448205254295 10.0741622664712 7.52113129875877 2.71972253105857 -2.49273417212746 2.2673490264199 -1.66525767066262 2.92977311394431 5.9297492720864 10.9672014930032
-3.2368067221208 3.62082686857744 2.38992991880937 4.27668395475908 4.23056998686357 8.54880252317949 7.61477866606279 17.6815918369727 4.82438674406572 4.32856193022295 8.89167037443681 6.1619102044539 1.25387015776201 -4.05357346101241 2.07505050138994 -3.73929390473799 1.0836917443709 4.00307860807939 11.1280132813887
-1.7976074478843 4.24190327904441 3.3544282653115 3.98573014519431 5.14372060082176 10.6361822821877 10.0425238349221 17.8839506246827 5.69925114891746 7.27204987786033 10.6162643172524 7.85213753960349 3.73204324028709 -2.03738978125832 3.85755727074363 -2.3034611008384 2.52078816673972 3.69510361931541 10.766873810508
-2.76495114239779 4.09904727068814 3.51141032305631 5.03700503436002 5.3298679265109 10.027543631467 9.4753495129672 17.4240519675342 5.74158724871549 5.37356433001431 8.91629180041226 6.22571524706754 1.50883063403043 -3.63190976056186 2.02938994494351 -2.90579358014194 2.09171732989224 2.7382980259982 9.29854544726285
-2.47972313274037 3.73532661091198 1.75213988911022 2.67829021107067 5.16374095569957 9.07042058597911 8.13854774128307 18.0865981210362 5.42815478931774 5.67231353412975 8.62118514667858 5.46833881031383 1.21539958607067 -4.85855308879506 2.30871661793102 -2.73722854961049 2.4292047847401 3.54815753589977 9.93933375965465
-3.33034688776189 3.33092897588557 2.05443685705012 3.41554372960871 5.58314626867121 9.54911201650446 7.56181924993342 17.7382540052587 4.58935850316828 4.64914148504084 9.24189966375178 6.61948221380061 0.856989080255683 -3.65261823480779 2.53374880010432 -3.52372724359686 2.94068067724055 2.67243974859064 9.31542175466364
-2.36609958301891 4.04038883556019 2.54490162242542 3.74803329814564 4.75002075542103 9.82450271953236 9.16773868907582 17.8909434806217 5.38221241344105 5.74213196147572 10.2017424236644 7.0792424808849 1.49849678386341 -3.30291484485973 2.64049126018177 -2.92114757191051 4.21163345683705 3.16448952067982 10.3532307278026
-1.99207375266335 4.26610591194846 3.63782527230003 3.92134310982444 6.14930178902366 11.1065929152749 8.89244677803733 18.5968016602776 5.92973830483177 5.32328250191429 9.65081670067527 6.48883082649925 1.21741797707298 -3.15858147361062 2.32201697609641 -3.92726586081765 3.107027313926 1.94466330788352 9.64726664803245
-1.05059646259655 5.85542560924183 4.12754894603382 5.05709816325794 7.61717678416859 12.5878837238659 9.65330292094837 19.7842974792827 7.34440208781849 6.79436184276234 10.8738763462413 7.35705067027699 2.74173427928578 -2.24246619831432 3.99104763377796 -2.27709983478893 3.70350147594105 1.27970672954212 10.2210896145214
-0.435559862310235 6.14444959813898 5.29483926946467 6.42051637822932 8.32899034673517 13.077440625971 10.8853815859014 19.9596203630621 6.95582330877131 6.6957782571966 11.1329783266241 7.77034605199641 3.07758367711848 -1.77417337244207 3.11499250585383 -3.56181108301336 3.92434824163264 1.78269518071955 10.3475769823248
-0.437506779757413 6.59644211855802 5.75755108920011 6.39164342013272 8.89553250399503 13.5443622025577 10.9841269406405 19.5228818806735 6.62201966372403 6.28912819949063 10.1630429181186 6.34873093691739 2.43378819552335 -2.15855894955722 1.78742398348722 -4.72446928891269 1.92588605013761 1.29743947115811 9.0844029339877
-0.801087752255526 6.15671883496371 4.94225464734164 5.83235703381625 8.09264622601596 13.0512081232938 10.3014689532193 19.5586701479825 6.66070519360629 5.25808678540317 9.30216418179599 4.98789559277621 2.22665558728305 -2.50633944598111 1.39672432812777 -5.83163203326139 0.132681473818693 -0.171815291318026 8.43320427807895
0.215526606819846 7.12298777320168 5.68633654334328 6.02209379889748 9.91154673316262 14.6380124352195 11.3707185051658 20.1463353893974 8.08512308814309 7.08503535010598 9.97744753577492 5.58282282569192 2.92239859320901 -2.02725980065086 1.8676586411216 -5.52579495690086 1.09399607398293 0.520919825813987 9.16212465979836
-0.236301066658715 6.17882859490134 4.35511719963767 4.84808099053123 8.76094662926414 13.4683979728005 10.0774792411111 18.8962630011819 6.78287255547263 6.96748292229392 9.53080308220603 5.23631226799705 2.50319516442039 -2.49544108130715 3.39583337090232 -4.05119097449563 0.859945652701636 1.40385758660056 9.74281584999778
-1.03267083601518 5.59888662858443 4.3155309156938 5.38384546800093 8.33937468095259 13.0597461657091 9.96146025224165 18.5706788496538 6.19496073289351 5.8049107985063 9.06272997422652 4.75062765641646 2.2205077604814 -2.47273621992631 3.08594526811079 -4.12195573286577 0.595022340254349 0.626920838789506 9.72119535966353
-0.782909549366344 6.31373389850963 4.29382690082897 6.27160819660534 9.19805415760387 13.4374738563191 10.0719464648854 19.2214544643055 6.75083716999401 5.2564924586903 9.169041000713 5.20356734882701 2.04755576740612 -2.11659447063099 2.96987613331188 -3.95087257732045 0.831230007518421 1.99453147541393 10.4392097819935
-1.00583523837003 5.42220717343417 4.33014422329989 6.08550673398105 9.26666289242831 13.4946539965543 10.2756417361173 19.2309341994199 6.76965361508456 5.77450591000644 9.77778750332919 5.87816077145663 2.32817679318515 -3.33562726107511 3.79355936917392 -3.33713597384366 2.67498713406649 1.97077208432284 10.6591623392972
-1.51817856701938 5.03500975695523 3.75387038317594 4.58410109606656 6.68716086474332 11.6573313626376 9.65752448168668 18.6573455485431 6.00891913500699 5.44952334490689 9.47032250491056 5.34908045855435 1.83226145831021 -2.94181214245883 3.69654597369107 -3.54447327527133 2.61646594134244 1.72624816027555 11.4596904667941
-1.16242943677035 5.75862349596891 4.30747260180387 5.51582373705777 7.41236151781949 11.8263238820163 9.8351787480441 19.4798931035129 6.91762580004605 5.70275343981656 10.5461625012484 6.77652014819058 2.55468310442838 -2.26126061352817 4.77805270281705 -2.53813897046176 2.3916858586398 2.19431056109342 10.8953398617831
-0.341046211936256 6.59543431021951 4.52775204398415 5.18458473899148 7.77238476493142 12.5774747154929 10.4196735642173 20.4160636685111 7.67702591635964 8.12326824881814 12.2162839195945 9.06349861838601 3.82924854972146 -0.635870812155982 4.85178005912087 -1.77929389260032 4.15916455008767 3.27189362265847 12.4954954407432
-1.70744632374157 5.08398510326039 3.47277237285267 4.79680897105824 7.90904117931019 12.4280598293651 9.95000482905995 19.6082279812206 6.22487141002308 5.15406776775013 9.43465019572865 6.17890621532093 2.03500152934681 -3.3711387981068 3.14572883952748 -3.55053828846325 1.92255951274525 1.15573288310658 10.5282347332348
-2.65308817950162 3.26425686749545 1.00385132702914 2.81561890515414 4.31500092419711 9.27717581662265 7.8391002741727 17.4886580434713 4.83477250012485 3.83500424298373 8.79434433850375 5.77529564770785 1.00056878003207 -3.60811480608853 3.15398445996371 -3.5536580952731 1.86417332562533 1.04891339215365 9.27779951962558
-2.72570201700384 3.98209503347223 2.60174301320856 2.14173057729548 5.27060058767145 9.14370420629328 7.77039459401911 18.0096056764776 5.57825115377253 4.14937713796442 8.86479976827448 5.45013454610651 1.36966446096247 -3.63748905008489 3.21784523183649 -3.79251834695989 0.776973993127996 0.867162973230535 8.73743370229548
-3.46772813796997 3.19591665267944 1.45862722396851 1.94867658615112 4.30922746658325 8.73727369308472 6.87317800521851 16.8243812918663 4.63754892349243 4.64669561386108 8.76288270950317 4.73535108566284 1.36557626724243 -3.36718034744263 2.76868104934692 -4.82375574111938 0.0778059959411621 0.434081554412842 9.37340927124023
-3.43396355022083 3.44583438526501 2.40573047291149 3.02595924030651 4.92452262531627 10.0533568729054 7.98586200367321 17.1138756741177 4.87088321339001 4.73302291523327 8.70992587696422 4.67588351856579 0.980948673595083 -3.60893417705189 2.66016219745983 -5.3316838871349 -0.4290845524181 -0.307910693775522 9.03948615681042
-3.26546340422197 3.65485519929366 3.28518433137373 2.96584744019942 5.20018429322676 10.1609181837602 8.91414398713545 17.5361116008325 5.37543148560957 4.77329582734541 9.01253933473067 5.2745794729753 1.18633408112959 -3.87796264128252 2.66635174317793 -4.66253905729814 -0.380663446946578 1.07624954743819 10.6802124456926
-1.82906644127586 5.10388167121194 5.02965815284036 4.57375796057961 6.11491949775002 11.4450071594932 10.2276790878989 18.8470427534797 6.72571356513284 6.65681345679543 10.3802746079185 6.87631972052834 2.35202009894631 -2.4282714583657 3.67324240424416 -3.91335217735984 2.62700827338479 1.65060980536721 11.5412939331748
-2.41175569187511 4.91616617549549 3.82402979243885 3.89409624446522 5.92076670039784 9.93333565105091 9.24825369228016 18.0031802545894 6.17701994289051 5.78496538509022 9.92904125560414 6.39199720729481 2.10016428340565 -2.99902070652355 3.68858991969715 -3.25869668613781 1.9312218319286 1.00289808620106 11.1868885647167
-2.09038210782138 4.69482754794034 2.62787770357999 2.50286721316251 4.19381093111905 8.39425038424405 8.04827927676114 18.7768211278048 7.21762703982267 6.93640946474942 11.5091776761142 8.08695077029142 3.39530705538663 -0.944170483675869 4.88539361086759 -3.20725870999423 2.54138802615079 0.140540591153233 11.4155020627108
-1.52858906659213 5.56778925982389 5.07970732775602 4.25774497118863 5.55713099566373 10.5715820225802 10.19115895358 20.0531789692965 7.19404715624723 7.09750861254605 11.1313559445468 7.54872817126187 2.86882037249478 -1.37762432965365 4.18350237933072 -2.11410313519564 2.58465117541227 2.27439040270719 10.5911747845736
-2.10254145535556 4.22540425387296 3.87626408663663 3.37698124972257 5.08443783846769 10.3728690060702 9.3258995923129 18.6794359597293 6.57638501253995 6.97332810488614 10.7391962918368 7.04307507601651 2.51086186495694 -2.34803439053622 3.6250824841586 -2.87889338406649 2.37479924288663 2.40456723299894 11.4430885228244
-1.85858850479126 4.84893388748169 5.55083627700806 4.95405263900757 5.75052423477173 10.639868927002 10.8444044113159 18.9875492572784 7.20060224533081 7.19483442306518 10.913924407959 7.8681752204895 3.18230409622192 -1.45497827529907 3.8592698097229 -2.73004083633423 3.0051962852478 2.3583571434021 11.9377419471741
-1.87402639389038 5.1061333656311 5.22527875900268 5.27894201278686 5.07383050918579 10.3469871520996 9.95281972885132 18.6940092086792 6.05172624588013 6.3314980506897 10.4341305732727 6.533309841156 2.2548092842102 -2.23793706893921 3.02524747848511 -4.52991590499878 0.592392826080321 1.36939039230347 11.0834306716919
-1.20774315920743 5.38904333981601 5.96156550320712 5.43448115262118 5.25635672482577 10.6326003161344 10.9917259303006 19.6737799731168 6.60078669461337 6.63702059659091 10.3190698710355 6.70451498898593 2.86196185025302 -1.84590386477384 2.82344199093905 -4.39256905642423 1.15245009335604 1.56719256314364 10.1990957346829
-0.831581774624912 6.20886546048251 5.4509184924039 5.52704268368808 6.97641497525302 11.6362031069669 10.4898694125089 19.700223979083 7.36439543637362 7.06825858029452 9.80220156582919 6.27329092892733 2.83720522793856 -2.44368428316983 2.6248629656705 -4.88317555514249 0.406665143099698 0.889937695589932 9.73253756436435
-0.944764830849387 6.04423930428245 5.37405993721702 6.19781329415061 7.38355281136253 12.0131423690102 10.5551655509255 19.5810952403329 6.71828677437522 5.7577259757302 9.53005196831443 5.40594413063743 2.4118073203347 -2.98789761283181 2.40850474617698 -5.12601826407693 1.4051287390969 1.21306636116721 9.39257933876731
-1.16840568889271 5.90699275623668 4.37141784321178 6.17048057209362 7.17802032123912 11.840482078899 10.1972983707081 19.6133800376545 6.70270808826793 6.13517650257457 9.93275293003429 6.08541949879039 2.49681743275035 -1.90295807231556 2.41306480060924 -4.47434440959584 1.07424625049938 0.22665580402721 8.62170585285534
-0.219491698525168 7.04516818306663 6.90391852638938 7.60512759468772 9.16300799629905 13.9753983237527 11.631459496238 18.5121958472512 6.8802378394387 7.28066851875999 9.73421885750511 5.80201079628684 2.17644049904563 -3.42064259269021 1.9507248618386 -5.16935322501443 1.07054641030052 0.830932877280496 8.17099883339622
1.4311916698109 8.38964198719372 8.14974521290172 7.49726508747448 9.94385026584972 14.7423291076313 13.4427537788044 21.066218363155 8.74090026508678 8.3477127421986 10.8764073718678 6.7767374385487 3.8245193828236 -1.87939716685902 3.192078815807 -4.71179462779652 1.94062350880016 0.320128666270865 9.59749339710583
-0.22794668891213 6.61842305443504 5.26366574547508 6.11034161827781 9.44924170754173 13.9641183116219 11.1779328086159 19.2009249427102 7.19876820824363 7.14649350426414 10.4531775214455 7.10312993309715 2.5775504805825 -2.18845312812111 2.53934342644432 -5.13259451606057 1.10147340080955 1.8323055007241 7.91438061974265
-0.180098403583873 7.23953641544689 6.63301099430431 6.49720586429943 8.48717988621105 13.3013783801686 11.4737798083912 18.2919308055531 7.05799974094738 7.61993898044933 11.1974955905568 7.47012342106212 2.81660188328136 -2.31633459437977 3.07501805912365 -4.3195274959911 0.383124481547963 1.3382626880299 8.9802337993275
1.26465637033636 8.36506492441351 6.50632793253118 7.1996768171137 10.1263292486017 14.7669695073908 12.3795889074152 21.8511117154902 8.76290637796575 8.68452293222601 11.7961743528193 8.26079780405218 4.18389064615423 -0.466957742517646 3.64220649545843 -3.50931423360651 0.13221484964544 1.86462051218206 8.73829681223089
-0.446657761660489 6.73138560381803 6.60218466845426 6.99143733111295 8.62096442309293 13.3355871590701 12.1842740925876 21.3221973332492 7.51164664355191 7.59243239489469 9.96396388140592 6.57397498217496 3.62301863757047 -2.79296360882846 2.24341048327359 -4.62109433087436 -0.0247217265042394 2.02114810076627 8.8897384556857
0.815655994415284 7.55886297225952 7.37602453231812 7.05109243392944 9.77872447967529 14.2981808662415 12.4443090438843 21.1734111785889 8.27441625595093 8.59175519943237 11.1382773399353 7.96703844070435 4.74963312149048 -0.135178279876708 2.59443407058716 -4.33429594039917 0.823211002349854 2.49405889511108 7.95825319290161
0.862690284035423 6.58762295462869 6.07636864402077 6.70632202842019 8.22770054557107 13.3282628796317 11.7515910408714 21.0442970535972 8.13883049704812 8.09064514853738 10.9352038643577 7.76458008506081 4.90127117850564 -1.04433600685813 3.04729874350808 -2.94200484535911 1.7095664284446 2.40510685660622 8.37363751151345
0.362547007474031 6.83052739230069 5.55831059542569 6.21303376284513 8.06783494082364 12.7454715642062 11.2903648289767 21.2112909230319 8.14650734988126 8.5334959897128 11.1402059468356 8.02566250887784 4.43758401003751 -0.445981892672453 3.01743325320157 -2.76534071835605 1.25240620699796 3.69318207827481 8.734074679288
1.29579818898981 8.20773590261286 7.69692409688776 6.96049297506159 8.6676005190069 14.143709785288 12.5872095888311 22.3229984110052 9.55873716527766 10.3141177957708 12.5838850801641 9.71212661916559 5.59200084859675 0.751269227808173 4.02550590688532 -2.51813995187933 1.13018692189997 3.2407320802862 9.72320831472224
-0.113495124470102 7.0147836078297 7.47183869968761 6.93882249485363 7.35064767490734 12.2521874774586 12.4244062770497 21.2359311450611 7.67460797916759 7.99021505009044 11.2496230472218 8.20435498844494 4.05072950016369 -1.02007891048084 3.7612664569508 -2.45673776973377 0.861821876872671 3.34282659183849 9.65970300327648
-1.07661115472967 6.37382162267512 6.76825655156916 6.18171156102961 7.54614580327814 12.5540036028082 11.9033073251898 20.23192895109 7.17004621679133 7.16445673162287 10.5707210367376 7.2922023599798 3.91955602819269 -1.39005529230291 2.61668718511408 -4.07347356622869 0.655869848077948 3.05489004308527 9.69593561345881
0.270551065965133 6.83994708494707 5.4720405145125 5.99315677122636 7.00408873991533 11.8645494981246 10.9082010789351 20.6508678002791 7.94107375578447 8.66071639494463 12.3252976937728 9.57878098921342 5.29087768034502 0.188132624192672 4.98649821714922 -2.61975159211592 -1.29044785066084 1.8487380547957 10.1246913476424
0.37133373780684 7.14050068421797 7.81491055055098 7.58312668366866 8.94420589967207 14.3453513578935 13.5624886946245 21.0193289713426 8.59966530366377 8.71038689179854 12.4273396925493 9.04083885713057 5.41057171388106 0.175204892591996 5.05568947358565 -1.55238948301836 -0.402033190293746 2.36794533296065 11.40973963304
0.87099030234597 7.18615868308327 6.56868508078835 7.40491631247781 8.64566376426003 13.3924513123252 11.8777008316734 20.7176633141258 8.60665467002175 8.92696144797585 13.0328953526237 9.72942974784157 5.73803284384988 0.29902985312722 5.68237831809304 -0.882999870993874 4.41233399131081 2.73791077353738 11.7637949249961
0.654573674635454 7.48744511170821 7.84815716309981 8.50651287599043 9.73750757737593 14.4369320826097 13.0136663870378 20.3587295965715 8.71780991120772 9.26181530518965 12.9375941710039 10.237872357802 5.83813881440596 0.142441029982134 5.51067375703292 0.132169957594439 4.39876770539717 4.84926628632979 12.42189430757
-0.144906624880704 6.75054301348599 6.58368815508756 7.51459731188687 9.60574044314298 14.3423582467166 12.0849980267611 18.5753991755572 7.78733767596158 7.57080020037564 11.1688360127536 7.78671301928433 4.01715029803189 -1.5066066828641 3.4049505147067 -0.9464374628934 3.9643815907565 3.85491313067349 10.8522986325351
-0.484555487199263 6.02037405534224 5.47491907639937 6.2124230818315 8.83706450028853 13.0405669168992 11.160431619124 17.4633935646577 7.19050478501753 6.91183161302046 11.5876319365068 8.53476118607955 3.96095919175582 -0.92935109571977 4.74923872514205 -0.350247625871138 5.33396410508589 6.22282194657759 12.2925546125932
0.528418471596456 6.8263482353904 6.25825493552468 7.51285450675271 9.31050245978615 13.8514537117698 11.7518920204856 19.0416263840415 8.66252701499245 9.36168329932473 12.55494110801 9.04081909873269 5.3861216805198 0.183611800453878 4.62157433249734 -0.980092118003153 3.64709561087868 5.34138863303444 11.4404892227866
-1.58034772872925 4.97795896530151 3.39032583236694 6.43999605178833 8.23905210494995 12.3683159828186 10.4096749305725 17.6070910871029 6.46591215133667 7.13140134811401 10.5511415481567 7.25188570022583 3.3986647605896 -2.14522428512573 2.75259046554566 -3.84356565475464 2.65178232192993 3.37000684738159 10.1796038627625
-0.622768644853071 6.08895277543501 6.08242773576216 6.84972738786177 8.51819681687789 13.0129239515825 11.7279322104021 19.112584586577 7.41491198106246 8.43620466752486 11.2728826956315 8.07447695298628 3.91921305222945 -0.635040525956587 3.30092501206832 -3.59464669661088 2.85052465959029 3.2672851042314 10.7773392157121
-0.278009249947289 6.1492187239907 5.25299851677634 6.0489875533364 8.06291405937888 12.5926267363808 10.6577336051247 18.94025795243 7.25667207024314 8.27175442955711 11.8376929023049 8.24959771416404 4.08994691155173 -0.280656649849632 4.00110451958396 -2.81415922858498 3.23537747643211 3.20846001885154 10.9809209563515
0.253689185055819 6.65872992602262 5.2815259846774 6.86884059039029 9.86053313342008 14.0027257355777 10.6806849392978 19.3984784039584 7.56452693072232 8.44340743151578 12.0497678670016 8.47192038622769 4.93652381029996 -0.198936089602384 4.18392981615933 -1.83664284619418 3.03371657458219 2.48760165301236 10.1247919949618
-0.629995987632057 5.7284291527488 5.71976406790994 6.12182839133523 7.17384941794656 12.5042413017967 10.8004339478233 18.2050532243469 7.16675217368386 8.19985325553201 11.1500862381675 7.91364319541238 4.83074982383035 -0.562267945029518 3.36921341635964 -2.87675540230491 2.27412350394509 1.56056721427224 10.5162304184654
-0.416257745569403 6.84587203806097 8.06386768167669 8.47018443887884 8.15709220712835 13.3227928811854 12.9096947843378 17.5786728495901 6.83282195871526 8.1507588559931 10.3216262990778 7.5144005948847 3.43370830362493 -1.46611011678522 1.86090099161321 -4.55588329488581 2.10499965494329 1.94032108133489 8.6118069822138
-0.164270201596345 6.83182450207797 6.15621014508334 6.75188561352817 7.62547703656283 12.6005489436063 11.5481021014127 16.9201169368896 7.1376878825101 7.4489786234769 10.8445446101102 7.79127713116733 3.18298359784213 -1.73883608904752 2.69879647168246 -4.19419650164517 2.32891770276157 4.01443024548617 9.63443823727695
-0.468712451241235 6.76586854241111 6.54583394310691 7.38153970024802 8.26305997154929 13.1264978625558 11.2542132117532 17.1944292762063 6.51722466728904 7.31601941368796 10.037699101188 6.84861123345115 2.94509255669334 -1.79656851508401 1.74456441185691 -3.81584799506448 0.844823239066383 3.21053349755027 9.14233481667258
-0.810231139443136 6.40926558754661 6.59171111366966 6.60256488106468 6.82364184639671 12.043004582145 11.3323546149514 18.7622689702294 7.52363497994163 8.2478590705178 11.5561748244546 8.63831717751243 3.99105460427024 -0.830492903969503 3.92661196968772 -2.92028706290505 1.58544451973655 2.95696456215599 9.97845656655052
-0.355214985934172 6.89463624087247 6.75413903323087 7.32072075930509 6.87123211947354 11.8206034573642 11.2507167729464 18.1522138985721 6.99247941103848 7.16462716189298 10.5216070088473 7.46012505618009 3.56200608340177 -1.30846205624667 3.00393971529874 -3.05315199765292 1.98077496615323 3.23049363222989 10.2972074421969
-0.502551529624245 6.09911492087624 5.71020176627419 6.5238242409446 5.3721137306907 10.6570334694602 10.597351100228 17.1434913686731 6.7955003044822 7.48603871085427 11.2713647148826 7.05570652701638 3.79235222556374 -1.16149279854514 2.70949127890847 -3.9685320594094 1.97201493003152 2.79054978110574 9.37699272849343
-1.6401517868042 5.20473499298096 5.31654758453369 4.5096923828125 4.85952301025391 9.84945554733276 9.69267864227295 17.4775453329086 5.73372573852539 6.02964611053467 9.51067657470703 5.93521137237549 2.40505428314209 -2.38448505401611 1.84283657073975 -5.13068180084229 0.726452064514159 1.50079555511475 7.91164131164551
-1.14260507930409 5.74578069340099 6.2906567920338 5.4786097873341 5.17686818729748 10.3561651576649 10.3317839969288 17.0077474043112 5.69349931370128 6.57060788761486 9.85237811695446 6.5606353152882 2.39626191746105 -2.63003755916248 1.95435975681652 -4.6198542248119 0.739152656901968 2.33954023014416 8.81854318271984
-0.971681794253264 6.5158651265231 7.23215273943814 6.32064227190885 6.47984103289517 11.7192256840793 12.1431367787448 17.7292659076777 6.16524771777066 6.74548606005582 9.48932103243741 6.41293982592496 2.0069072636691 -2.78414364728061 1.01522044268521 -5.03104992779819 1.78773573962125 0.721212187680329 7.26054171648892
-3.13747099096125 4.25856134241278 4.78708001917059 4.57221338098699 5.99170228784735 11.063939779455 10.0489580327814 19.5139949018305 5.3307525808161 5.55464860742742 9.75556871240789 6.71834298914129 2.3335954839533 -2.92758634740656 2.86217901056463 -4.56541517431086 0.799357622320002 1.24570867365057 9.12217590158636
-3.35110872442072 3.90562230890447 2.63149625604803 3.17442018335516 4.39173299616033 8.77542383020574 7.70144254511053 17.5592747980898 4.96744901483709 4.06125242059881 8.47617990320379 4.84067804163152 1.78862554376775 -3.66619699651545 1.15231878107244 -5.40281694585627 1.00323659723455 1.55043012445623 8.1260307485407
-1.4140607400374 5.30184635682539 3.57175049348311 3.86908611817793 5.23332676454024 10.2103112654252 8.75800690217451 18.9613796190782 5.70459065003828 6.38232216401533 9.96920046372847 6.59154686494307 2.28130707307295 -2.19107451872392 2.41886887116866 -3.7961408181624 1.89749035401778 3.16605267091231 9.37753519578413
-0.84222829992121 5.00361120050604 3.96142732446844 4.1247030431574 5.21641599481756 9.51256810968572 8.48657285516912 17.8425667220896 5.36643659418279 6.17116224115545 9.71260225122625 5.98639833276922 2.36791383569891 -2.7251972025091 1.51414071863348 -5.22367704564875 1.65899335687811 1.83043157404119 8.10062944238836
-1.81788485266945 5.16963345787742 4.10926873467185 5.47651059410789 4.30757577202537 9.53843028328636 8.63113410256126 18.7715898253701 5.87096078179099 5.65288979790428 9.69508416435935 6.11647088310935 1.49609238884666 -2.9003662369468 1.62233788750389 -4.80054705359719 0.164510319449686 1.63180691979148 8.83574158928611
-1.12877729589289 4.35958310907537 2.52324411218817 3.15388032739813 5.34577485864813 10.150534361059 7.18318578546697 16.5387371922081 5.16428300684149 3.37251111810858 8.09914991205389 4.25771543329412 2.3074371511286 -3.94825819188898 1.15604516809637 -5.94679144079035 -0.440243512933904 2.11069986169989 8.57369157617742
-2.56120382655751 4.12756456028331 3.67002404819835 4.50902856479992 4.94141305576671 9.45869363437999 8.37688649784435 14.1296585906636 4.39781392704357 4.03075517307628 8.17823518406261 5.11331189762462 1.79495538364757 -3.36456762660633 2.3571664203297 -5.04824720729481 0.582444321025502 2.11128247867931 8.7792273868214
-1.87134284106168 4.81626206311313 5.63331967267123 5.83607369336215 5.40519600781527 10.9392531481656 9.98704224499789 16.7219216232273 5.51777153882113 5.33308773907748 8.95602351101962 6.17541676434604 2.44777375134555 -3.18626326647672 2.21588593396273 -5.10530966845426 -0.776906195553867 1.54978924664584 8.25089341076938
-1.78394354039973 5.461808794195 5.3216024572199 6.52572213953191 7.29657518213445 12.4265571767634 10.2721515828913 15.6497025424784 5.19787656610662 3.08226167505438 6.85892640894109 3.96725904291326 0.66956483667547 -4.46931684667414 0.973132723028009 -6.46333158666437 -1.16000211889094 1.0162635976618 8.82404243295843
-1.23178845318881 6.00959319201383 6.84817046252164 5.1489259633151 6.55058878985318 11.7757322224704 10.9635521802035 17.2198788556186 6.60326308337125 7.62902945605191 10.1688730153171 7.13313693133268 3.26926058855924 -2.64428311261264 2.27534789172086 -4.84723645123568 2.13547343340787 2.96473330584439 8.24535769549283
-3.74414223757657 3.08701926144687 3.93032198819247 4.84854155453769 3.40854960354892 8.30205279263583 8.22572356137362 14.9205556479367 3.81049281033603 5.31728201779452 8.5566084948453 6.11322241696444 1.18116789731112 -3.99972695437345 1.96248465451327 -4.79492348757657 1.72224551114169 2.76438265713778 8.91768246563998
-2.90468104102395 4.35687463066795 6.77478806755759 5.19532315514304 3.60315053246238 8.79550187370994 9.57228581688621 14.7299703814767 4.11977784416892 5.37119118950584 8.88503424904563 5.80682866356589 0.775620625235817 -3.67989809729836 1.91324631951072 -4.1211670181968 0.299306080558082 2.53749959252097 8.84982125542381
-2.46215646050193 4.30568011023782 5.41258127906106 5.1885441086509 4.07862456061623 9.5129979393699 9.30897362448952 16.0130278012969 4.39140970923684 3.85893709876321 8.16596873023293 5.41504461982034 -0.491550610282204 -4.65077225945213 2.01761324622414 -4.95788399956443 -0.300258801200172 3.32331450202248 8.94464810111306
-3.9095460805026 3.44595032605258 4.63905793103305 4.66892987164584 2.89835244092074 8.41219502362338 8.31239109906283 14.0653353300962 2.58560639294711 2.63489609631625 6.83128243359652 3.38614827069369 -1.55842799273404 -5.06739443865689 -0.0261423024264253 -6.43587512102994 -0.7214242848483 1.53606015118686 7.33172779950229
-1.03641775304621 4.48089811151678 7.04290410822088 5.85904905145819 4.45153161829168 10.0047199422663 9.87258216684515 16.1129837328737 4.37914773767645 5.11817476099188 8.17611810510809 4.75763437097723 0.209706514531916 -3.5651328867132 0.422055452520198 -5.64865377599543 0.674372881109065 3.32257100885565 8.42257806604559
-2.1785455270247 3.28833336396651 5.21791977448897 3.82081074281172 2.87692970796065 7.74703068299727 8.23771519227461 11.4821509794755 3.70868439240889 4.64030308289961 8.01987309022383 4.23788017793135 0.308244176344438 -3.5200925393538 1.36671871705489 -4.76306395964189 1.18519444032149 1.72778267426924 8.58815617127852
-2.68576874299483 3.01254973845048 4.03731379942461 3.82101855711504 3.43683753447099 8.79610047773881 7.92134128050371 12.0848783059554 3.37636599974199 4.11967883543535 8.35324225859209 5.22742686705156 -0.516373296217484 -3.17269005341963 1.85285125212236 -2.99040092988448 1.24718795256181 3.00262866453691 9.69619737104936
-1.63039567253806 4.02968237616799 4.76783964850686 4.08441755988381 3.54475805976174 9.22141573645852 8.99937746741555 15.4920770905235 5.30203268744729 4.64627669074319 8.26240084388039 5.05676768042824 0.185474612496115 -2.57958581230857 1.25808356025002 -4.27602937004783 2.07947943427346 2.71904394843362 9.14856121756814
-3.92972285530784 1.88570206382058 3.95168202140114 3.72294991233132 2.33749668814919 8.00817864157937 7.52102654196999 13.3765105507591 2.90547363974831 3.38431446769021 8.09157269217751 5.40809052207253 -0.930037567832255 -4.33643252632835 1.84516709067605 -3.6346884467385 2.29349415519021 3.71512787558816 9.11764757849953
-0.380205319144508 4.93418677069924 3.83001597144387 4.81979639746926 4.57718165137551 9.62979538657449 8.4598072312095 16.6899200893261 6.38917048194192 6.74021609046243 8.06259901740334 4.83614809729836 0.842865779183128 -5.00535409233787 0.979984118721703 -5.16525475762107 0.885177447579125 3.67279799201272 8.94764788367532
-0.0204347003589973 4.71001783717762 5.34158197749745 4.08993116725575 5.07387510646473 10.1634480129589 8.58846775401722 16.4092962067236 5.98058096278798 5.97044435847889 8.76230732310902 5.1101452480663 1.48691049922596 -3.83558782230724 1.37474695552479 -5.44346936832775 0.158169425617565 3.28068319667469 8.38632360805165
-1.37421047904275 4.96075427315452 3.4135874488137 4.36335742256858 4.76608454964378 9.78360068581321 8.32308327934959 15.9265028514645 5.65189921639182 5.7662256934426 8.4868181922219 4.59519564888694 1.33901870033958 -2.49276936270974 0.901993630149146 -5.49338352896951 1.12859236977317 2.27257048866965 7.97803008339622
-1.42004090222445 5.38504904833707 5.04790133562955 5.8053333195773 5.96647852984342 11.3511626156894 9.52136534777555 17.0828232201663 6.25467318621549 5.52971476641568 8.9415170582858 5.20249480334195 1.38144320574674 -3.24022560986606 1.91485518542203 -4.00100212964145 -0.416247185793789 2.29922408190641 8.77364605990323
-3.1364911512895 2.6300760789351 2.51384034590288 3.88614335493608 5.86666360334917 10.1358772798018 7.54239812330766 17.0265359564261 7.21554723219438 3.94649663404985 8.05365434126421 4.41596951918169 0.336372999711472 -4.63798651261763 1.48636212782426 -4.61579069657759 -0.131574006514114 3.97631040052934 8.87437501387163
-3.41836853027344 2.73484497070313 3.34999542236328 4.75990562438965 4.45593433380127 9.56937103271484 8.18574600219727 15.7211809039116 4.04601364135742 2.69931583404541 6.92294673919678 3.47318153381348 -0.294665527343749 -5.18099708557129 1.35077075958252 -5.24378509521484 -0.59467430114746 3.01832752227783 8.62755517959595
-4.00251634771174 3.56271974390203 4.36165849512274 4.74670545404608 4.71609727686102 9.92214767282659 9.22597352808172 16.9454059118574 5.46012536829168 4.98162023370916 9.22544233148748 5.74958745783026 1.11481038873846 -3.41118295842951 2.7045749837702 -3.86424883062189 0.606502931768244 4.01231900995428 10.7673348600214
-2.37537865205245 5.10302825407548 5.51171298460527 4.03671069578691 4.31833072142167 9.08512111143632 9.25112290815873 17.2235582633452 6.68971820311113 5.86364646391435 10.2438530488448 6.94931979612871 2.36951823668046 -2.70965294404463 3.15120978788896 -2.6932878927751 1.58401961760087 4.03635974363847 10.4286493821578
-1.23956314433705 5.10076316486705 4.66121085773815 4.96929439197887 4.63512500416149 9.89414104114879 9.28964885364879 17.5284194577824 8.36775382648815 7.69688876758922 11.4453037608754 7.36110004078258 4.05376704822887 -1.64378372539174 4.45938666950573 -2.04804245341908 2.04762347828258 3.76573642383922 10.7300799716603
-1.74521597081965 4.86632959192449 3.7247051412409 3.15848962610418 3.50187150781805 8.11536638086492 8.33186475580389 16.2108512932604 6.54322854822332 4.80985681360418 9.86560098474676 6.03199712579901 3.94157068079168 -2.86778600866144 3.42472497766668 -3.48492963964289 0.721670549566095 2.01912633722479 9.44850580042059
-1.8602353962985 4.86204796704379 3.15524941357699 2.58760720166293 3.14064865979281 7.91779499920932 7.52647095593539 17.2083537546071 6.2179706660184 3.93758755597201 8.66572266491977 5.423089799014 2.57058792981234 -3.79563349810514 2.2535045710477 -4.13884371844205 0.610976037112149 3.16588288220492 9.76506548794833
-2.58395502784035 4.45427300713279 5.18185498497703 2.97842480919578 3.24078538201072 8.33773972771385 10.0852148749612 15.3732965209267 5.14120270989158 4.38218095085838 9.22216155312278 6.05592705986717 2.62894227287986 -3.38234637000344 2.61175038597801 -3.39583513953469 0.761883518912576 3.23396947167137 9.40569283745506
-2.37041331204501 3.66185235110196 3.04392670718106 3.51042126742276 3.11074875918302 8.08551739779386 8.09948205080899 16.2589889380065 4.98645829287442 4.73219536868009 9.54916667071256 6.24370907870206 2.29955624667081 -3.14715815457431 3.15647648898038 -2.50859690579501 1.30775212374601 4.22502564516935 10.355603686246
-2.08308613517068 4.62508570931174 5.66917884133079 4.51273429177024 2.66223513863303 7.70279204628684 9.27661216042258 15.7672193624757 6.06215560219504 5.68990790627219 10.2910884597085 7.07153022072532 3.4689205863259 -2.3339711449363 3.52016627571799 -3.63756954886697 0.216321823813697 2.40166079781272 10.3626602866433
-4.03183279037476 1.92591276168823 3.20280351638794 2.31445875167847 1.46597566604614 7.11446084976196 7.20329465866089 13.964305305481 4.10034265518188 4.36075010299682 9.12076845169067 6.18503274917602 2.7825421333313 -3.68273839950562 3.75801935195923 -2.91806325912476 1.49711503982544 1.95540037155151 9.9559139251709
-2.14170020710338 4.38825756419789 3.43203693736683 4.18235737193714 2.4764743458141 7.32705646861683 8.59700065959584 16.8575176905502 6.04201084483753 5.87401348460804 9.3351374279369 6.55403381694447 2.55116897929798 -2.27080672870983 4.02034622539173 -2.60441535602916 2.20064407695423 3.85871273387562 10.4092665325512
-1.29695318395441 5.72148134058172 4.37422277277166 5.11141111200506 6.44518758600409 11.4593691999262 9.82137252634222 19.2919452363795 6.3040170842951 5.44208719080145 8.88141919916326 5.34603120630438 2.0136060888117 -4.21550939733332 2.03652288263494 -4.58548925573175 0.303981798345394 2.10596467798407 8.05917741602117
-0.0882507064125768 6.26044886328957 5.11123030402443 5.64111941077492 6.28372614600442 11.3945850632407 10.5420870087363 20.0529603264549 7.87200873114846 5.4549087784507 9.38495533683083 5.53704493262551 2.35858576514504 -3.89911992333152 2.15080397345803 -3.36419636986473 1.14460699775002 4.75741713263772 9.90468399741433
0.223310539939188 7.15554721138694 7.28507621071556 6.8844557502053 6.19037825844505 11.3396077849648 12.1738386847756 20.3233667113564 7.42500216744163 8.41876227638938 9.66179425499656 5.9638653495095 2.10958773873069 -3.62128441550515 2.56166369698265 -3.9260215065696 -0.488115241310812 1.89394385597923 9.3091817595742
0.683575976978648 7.54805599559437 6.29799591411244 6.22613846171986 7.93724571574818 12.7541822086681 11.4211214672435 20.2248302589763 9.34128176082264 7.12931286204945 10.9312852512706 7.34133850444447 4.78167950023304 -2.18624938618053 3.27564464915882 -3.30581916462291 1.828482020985 3.09537159312855 10.1095880161632
-0.573897656527432 6.38386315432462 6.25104683962735 7.25821560946378 8.03751534548673 13.509203377637 11.4546200665561 19.560516539487 7.56822461214933 5.71711033907804 8.99783057299527 5.37124032107267 2.76024502840909 -4.70877962979403 1.41997212496671 -3.16418581875888 2.31497067538175 4.47692460146817 8.52938622561368
-0.0208897937427857 7.33191534389149 7.01350160945546 7.60329100001942 7.74679705012928 13.1410414825786 12.36844440807 20.3280546318401 8.23982950557362 5.85347029079091 8.89408823360096 4.89760252345692 2.93141790736805 -3.97628453861583 1.79463430751454 -3.54828122745861 2.85857244838368 4.03368517268788 8.63165041316639
-0.0903910983692526 7.61384588588368 8.09348970759999 8.69497734416615 9.13711410869251 13.6597219120372 12.8764916073192 20.967344344746 8.15557009090077 7.98586374629627 9.15826040614735 4.7549257885326 1.83424288142811 -4.94056314121593 1.01424700130116 -3.80850022922863 2.047778190266 3.9954853664745 9.00090748180043
-0.0145337104797356 7.52052812576294 7.15784292221069 7.48078279495239 8.87240104675293 13.8237586498261 12.2186615943909 20.4472897529602 7.98724870681763 7.68225698471069 8.8415301322937 4.71106557846069 1.62521867752075 -3.42272157669067 2.02631311416626 -1.45320672988892 3.143665599823 5.06540422439575 9.03090410232544
-0.70647628957575 6.93078319376165 5.25722209757025 5.76611511057073 7.34300414865667 12.3089446241205 11.0748109037226 20.301089924032 7.91966049020941 7.14991657083685 9.55546609705145 6.35247890299017 2.01801292246038 -3.81783111745661 2.84702483957464 -0.939228135889227 3.81790630167181 5.23063651865179 9.76847688501531
-0.735730145194314 6.14434912421487 5.71208574988625 6.34346392371438 8.06910422065041 12.7774491570213 10.8393345139243 19.8723142407157 6.31276991584084 6.48837759711526 9.20002224662087 5.65159609534524 1.34711172797463 -4.89851090691306 1.41312887885354 -1.34695527336814 4.56563379981301 5.12916376807473 9.76117327430032
2.93338396765969 7.85214140631936 6.99870588996194 7.72120001532815 9.19457152106545 14.2027137539603 12.324835803292 21.9442072174766 8.71079399802468 8.56789210059426 11.3070283196189 6.95163443305276 1.65024187781594 -3.64361569664695 2.82210257270119 -1.23052785179832 5.61684229590676 5.06462671973489 11.2396145127036
0.905146858908914 7.06135394356468 7.82799651406028 6.66902091286399 6.81965567848899 11.4994948127053 12.2403509833596 20.5208895423196 8.13078810951927 7.86934401772239 10.4045312621377 6.185640595176 1.37727000496604 -4.05955574729226 2.05814006111839 -0.0198199532248751 6.25183036110618 6.0623724677346 10.8958952643655
-0.6611816146157 7.41208250739358 7.40591128089211 7.27119524695657 7.80873854377053 12.4073375008323 12.3294604561546 20.7569039604881 7.71529276587746 7.51409514167092 10.7141240380027 5.97158987738869 1.46606524207375 -4.06994168541648 1.53099043586037 0.409989192269066 5.53364355780862 4.57137186743996 9.71998484351418
-0.708361209522593 6.94348090778698 7.78004020344127 6.63410705219616 5.83483165394176 11.4287828792225 11.8051304210316 19.9135372031819 6.83467239033092 6.96973556171764 10.4747990955006 5.59554618488659 0.839239536632192 -4.09666496623646 2.31273406635631 -0.599146426807749 4.39489310871471 4.67895835529674 10.6940016139637
-0.339045793359929 7.02374526804144 7.16997405832464 6.92224380319769 9.0168139631098 13.7525019342249 11.8552171880549 20.7277645761316 7.47759124582464 6.65150806253607 9.99580690210516 6.10341045206243 1.01609775369818 -3.27580764943903 2.03323718851263 -0.917779237573797 4.63432952707464 5.40430995767767 11.469107835943
0.928406403281471 6.69353453896262 8.43543689034202 7.43800608895042 7.87627475044944 13.0967854716561 12.411951229789 20.8531591155312 7.17944209358909 6.90924517891624 10.2617475249551 5.03143946907737 1.02530543587424 -3.34651119925759 1.06921641609885 -3.32877857901833 4.10786978981712 4.20803897164085 9.88481347344138
1.97086655009877 7.99418579448353 9.00196396220814 7.26604973186146 8.04626880992543 13.2858983169902 13.3170393596996 22.2979582439769 9.03549658168446 8.73011909831654 12.1811889301647 7.95346580852162 3.2121432911266 -1.96643699299205 3.65400062907826 -1.25086082111705 5.72358833659779 5.84118591655384 12.0331004749645
1.01457735408436 8.26426740993153 8.68270918239247 7.19316908229481 7.24159666408192 12.5287046085704 12.8259420048107 22.017162288319 9.03160473216664 9.1680192600597 12.4275855671276 7.9570784221996 3.35174890864979 -1.42898133884777 3.74148126948964 -0.711778198588977 5.16221186030995 7.30638357509266 13.2872805248607
1.70048789978027 7.56900005340576 7.65392475128174 6.08816318511963 7.54706935882568 12.7682178497314 12.012583065033 22.8427746772766 8.89231662750244 8.12804298400879 12.1687934875488 8.08434944152832 3.07365589141846 -0.845008087158202 3.46975498199463 -0.282950592041015 6.14206485748291 9.17593221664429 13.9418306827545
1.07994264255871 7.28592103611339 7.09944528232921 6.3593034137379 7.47776502262462 12.6932830203663 11.4288009990345 22.0226153720509 8.4633130420338 7.97817605625499 11.5534924853932 7.10605138431896 3.52221101414074 -1.39435774196278 2.81176847111095 -1.57760244716297 4.43990701328624 6.44231885563244 13.1934790004383
0.657285187461159 7.38082644722678 6.19719168923118 5.0523829200051 7.23098227761009 11.8110294081948 11.418804619529 20.9570493438027 8.50009391091087 9.28030059120872 11.496468517997 7.04400870583274 3.15436980507591 -1.85117771842263 2.59258315346458 -2.4329457543113 5.13000724098899 6.90723464272239 12.4538879134438
-0.956552219390868 5.64072732925415 5.44760065078735 3.39799909591675 5.69397954940796 10.5716498374939 10.3101246833801 19.5735359668732 7.16048269271851 8.08627347946167 10.8880599021912 6.49611215591431 2.4803469657898 -2.89060945510864 2.17035512924194 -2.49407930374145 4.14487199783325 6.17052774429321 12.5232346534729
0.303988456726074 6.80490016937256 6.60735321044922 3.94444847106934 5.80642509460449 11.1627569198608 10.4337663650513 19.9390442371368 7.89562511444092 7.43511486053467 11.0117259025574 6.26240348815918 3.40961456298828 -2.13036060333252 1.81958103179932 -3.20756435394287 3.53592967987061 5.66598320007324 10.8424096107483
-0.242349191145465 6.03822656111284 5.46500440077348 3.62644429640336 5.87286897139116 10.7874002023177 10.5479239983992 20.0607285066084 7.90883107618852 7.68577046827836 11.3935665650801 6.74028153852983 3.45166821913286 -2.08264116807418 2.44229646162553 -1.09440569444136 4.478741125627 5.92818208174272 12.3654260201888
-0.0744047251614646 6.39594077196988 7.02226256457242 4.32742880907926 6.13175105181607 11.0418538960544 10.4786434086886 19.8107550057498 7.32883929339322 7.99282836047086 10.984464636716 6.75771235552701 2.40945624438199 -2.59884549054232 2.14639472094449 -0.837689408389004 4.32534216967496 6.61338328448209 11.6368126782504
0.697976597872646 6.4266171542081 5.44197703274813 3.73278094204989 6.9883504000577 11.3245792475614 9.94249869259921 20.697860249606 8.36300993832675 7.57083178433505 11.1901722041043 7.08313704403964 3.76339484128085 -1.78246354189786 3.70115233334628 0.474713811007412 4.23514414700595 6.3405461398038 12.6055488673123
1.14874866658991 8.0474646394903 7.06024196798151 5.25358989888971 8.16072681600397 12.9588170355017 11.9596245592291 21.8608134096319 9.82053688222712 8.86784055883234 11.8825071161444 6.91338756734675 4.32488468343561 -1.37485668008978 2.75330188924616 -0.92452022379095 4.2515023058111 5.34777954274958 12.0793540781195
-0.535813843120227 6.1106485973705 5.20255800593983 4.16502615321766 6.76717611659657 11.4541639934887 10.7301835667003 19.7101368557323 9.21307703364979 6.17162844051014 9.84302660335194 5.63425203670155 2.28070017207753 -3.34275392185558 2.00560232509266 -3.15661195408214 1.75000902522694 2.31661459315907 9.85096975673329
0.444582791761917 7.13616070313887 5.95401176972823 5.81462654633955 7.58637890382246 12.2593306021257 11.1294349150224 20.1440411524339 8.67837223573164 6.22083363099532 10.394184442 6.70953545136885 3.00340637727217 -2.04879489378496 2.04670700593428 -3.76219096617265 1.22714314027266 2.50659546418623 10.4555629210039
-0.683105529438365 4.58913987766613 5.70304864536632 3.41867440830578 4.13299459110607 9.52695172916759 9.68076175342907 18.1261778463017 5.18538373600353 4.85877793918957 7.86004918705333 3.94065946232189 0.189952789653432 -5.2766190182079 0.964341102946889 -5.28566557277333 -0.474393905292857 0.553276001323354 9.60993045460094
1.00588356364857 6.02027737010609 6.26116978038441 4.12373100627552 5.63653599132191 10.5400980602611 10.4036158214916 18.6099188219417 8.20148407329213 5.96697460521351 9.08170210231434 5.08876739848744 0.884007800709117 -4.49051345478405 1.88659798015248 -3.43104423176159 2.6894324909557 3.11530529369007 10.9350994716991
0.0329420609907665 5.39214730696245 5.07902932600541 3.52018857435747 4.86270547346635 9.95935559706254 9.60948729948564 17.140497539802 7.98157525496049 5.35017323927446 9.51721311049028 5.51864934401079 0.910291914506391 -3.69160437150435 1.80614781813188 -3.66159224076705 2.65113091902299 3.24199510054155 10.7252719445662
0.0272859660061933 5.20539036664096 5.08791390332309 3.33269825848666 4.27456417950717 9.49026003750888 9.27278033169833 16.7752969143066 7.11830368908969 5.5006050196561 8.79602280530063 4.84970036419955 0.420392426577482 -4.44173869219693 1.55583420666781 -2.41039332476529 2.96672383221713 3.84064236554233 10.7366503802213
0.15357596657493 4.74183280251243 2.67993266365745 3.01914794228294 4.74402148506858 9.75978667519309 7.97918326637962 17.5180021621964 5.74405486366966 4.8667612769387 7.97654349587181 3.5931959845803 -0.574783255837179 -5.71784203269265 -0.434781958840109 -4.89353172995827 1.29646689675071 2.83607108376243 9.06102711937644
-1.07370734648271 4.34981655641036 4.07263588471846 2.82828163667159 3.78597282929854 8.85063385529952 8.31636642976241 17.5609979586168 5.68539833589034 4.45966743989424 8.45989536805586 4.77030300660567 0.485447164015337 -4.63152099089189 1.48368477387862 -4.04644942717119 1.5433294729753 4.70769810243086 10.4672086195512
1.020062455264 5.79789544018832 3.70613194378939 3.5645599451932 5.85500718030062 10.4661188212308 9.00299120816317 19.2957437125119 7.0089540568265 5.21722031506625 9.08127690228549 4.90998555096713 0.902347573367031 -4.00796412554654 1.49188996228305 -3.80984019366178 1.23847962292758 2.6085863200101 10.0532002535733
1.34929253838279 5.60122468254783 3.97891881249168 3.46514012596824 5.29736306450584 10.5868489959023 8.98582007668235 19.6398749568246 7.35482957146385 5.05765893242576 9.24531056664207 5.52882268212058 1.31027676842429 -4.0787670395591 0.971242687918924 -4.16912577368996 0.929633877494119 2.92821481011131 9.35516145012596
-0.872792165929621 4.50615223104304 2.96890934163874 2.35640152150934 5.60332115346735 10.535584527796 7.856120187586 18.532301623171 6.42685421163386 5.83304985219782 8.81707866842097 4.76847465688532 0.486582834070379 -4.74474994486028 1.1093636339361 -4.71340267008001 1.62129314596003 2.33240993673151 10.0336972063238
1.40738437825983 4.57681129628962 1.57401512319391 3.32295559102839 4.92526004964655 9.96667955571955 8.09353492910212 19.307936889475 6.49280784780329 7.78603790456598 10.8462447946722 7.18766353780573 2.15588424856012 -2.49972583597357 3.15523098165339 -3.05115939920599 1.90615318471735 4.37563369924372 11.021757108515
0.179388176311146 4.46726907383312 1.45196355472912 2.60546697269787 2.66266263615001 7.60878099094738 7.52847779880871 18.5542273629795 5.71333039890636 8.92289079319347 10.335637699474 6.81378759037365 1.77215684543956 -2.73272692073475 3.03807366978038 -3.06017290462147 1.07346452366222 4.43189157139171 10.7013627399098
1.15299319353971 5.173146239194 1.49086665240201 4.09939574328336 4.18937968340787 9.71797894564542 9.94777773943814 17.4366284522143 7.06553458300504 8.22825717059049 12.0434088620273 7.91153334704313 3.070363036069 -2.05057621869174 4.51566504565152 -1.63339901837436 2.38803767290982 6.84922694292936 11.3320870312777
0.430681011893533 4.05532243035056 0.506540081717752 3.0334680297158 3.0420711257241 8.1607177474282 8.46343018791892 17.6000264503739 6.4207799651406 5.68950249932029 10.5871646621011 7.39906670830467 2.06885411522605 -2.21372053839944 3.97121693871238 -1.73798201300881 3.51072003624656 5.96271683953025 10.2066467025063
0.214569360559636 3.55524185354059 -0.724260061437434 0.800988466089422 2.85452011281794 7.68284729177302 7.44990661794489 17.5820030277426 5.67014244252985 7.4730017488653 10.0110652750189 6.85293033773249 1.73623970205134 -2.58681461160833 3.33533695394343 -2.44599887674505 3.47873237783259 6.31785705739802 10.4118216341192
-0.110408704931086 3.34903248006647 -1.10997192209417 1.16966732198542 1.43349464589899 6.13046844655817 6.63417156392878 17.5837115233595 5.72520645314997 6.25905235463923 10.228904802149 6.47532280141657 1.14412124807184 -3.09237663095648 3.45917804891413 -2.63271896188909 2.78666408712214 6.17555435354059 12.1407886331732
0.891462742198598 3.72594779621471 -0.39360100139271 0.962628780711782 3.9333328593861 8.70401424061168 7.6030630458485 18.128460465778 6.1368355144154 6.67590469013561 10.3842286456715 6.55114883076061 2.14353507648815 -3.49505859721791 3.48252624164928 -2.7401929508556 2.27005904804577 4.86192363392223 10.2902716983448
1.04790979732167 3.8104267727245 -1.44303601871837 1.04494291652333 2.56812006343495 7.13291460384022 7.02416998256336 17.3427930485119 6.24893671382557 6.35949617732655 10.2350302349437 6.42029863704335 1.87892443050038 -3.12985318790783 3.80478006709706 -2.54252332340587 1.82372290004383 4.73018175471913 11.1572385441173
1.15595627698031 3.47204495343295 -2.21710585680875 1.10242844494906 2.91545868786898 7.69687939557162 7.30618286999789 17.2882897940549 5.71886635693637 5.70887947949496 8.99689007672396 6.86566925915805 0.711096772280605 -4.19676016894254 3.01356888684359 -3.00693892565641 0.49308586987582 4.28371144208041 9.77237606915561
1.95271030772816 5.4406215320934 0.257201350818981 2.20772472728382 5.34400097240101 9.82588592876088 8.99333540309559 18.0264332662929 6.73062435496937 7.42309204448353 9.76863685954701 6.21157947887074 0.807624972950329 -3.70785220753063 3.01340786327015 -2.40256770740856 2.5710507999767 5.36750522960316 9.19701782573353
1.90739702744917 5.33176397843794 0.273583169416948 3.39569925828414 6.09207796616988 10.5208175138994 9.28985857530074 18.9420285181566 7.21678709550337 7.00224756761031 10.4044206099077 6.66272711320357 2.10481619401412 -3.29112172560258 2.38809942765669 -2.12299085096879 3.44664835496382 6.34398531480269 10.3673942045732
1.60846975499933 4.69815996343439 -0.767022340947932 1.90792825872248 3.45393160039728 8.32261160070246 8.10099008733576 16.8157455926592 6.4316690271551 6.64148023778742 10.5036099260504 6.61835458928888 1.65549352819269 -2.40873071497137 3.30985239202326 -3.6042949849909 1.48368910009211 4.35544088537043 9.85688999349421
1.18242843801325 4.33471592122858 -0.936113279516047 2.5601054018194 4.45333107168024 8.7258358781988 8.15923984700983 17.3504870122129 6.14296158010309 6.10202034169977 9.43453415090388 5.87280662710016 0.942416269128973 -3.23374358957464 1.6610165422613 -4.60272971933538 0.0723439043218441 3.17480953389948 10.0241657083685
0.586949877305464 3.81635909513994 -1.27864689393477 2.32465033964677 3.2449050469832 8.24387889341875 8.07404571013017 18.0009640975432 5.95909457640214 5.63662391142412 9.25374131636186 5.4048638863997 0.402610353990035 -3.73564381165938 1.77466063932939 -4.71918339295821 -0.257313199476762 3.03530841307207 9.06963067488237
-0.0164140441200935 2.87283766486428 -2.18690240166404 1.59504473426125 2.66040003516457 7.47600710608743 6.78022539832375 17.1196254215457 5.53002703406594 4.74855673529885 9.05508291938088 5.51267016150735 0.450104357979516 -2.79188859245994 2.77332937934182 -3.0260461547158 0.380684497139672 3.30179655768655 9.36695397116921
-0.166801426627419 3.39102843024514 -1.19675061485984 2.14131930091164 3.10710528113625 7.95700648047707 7.95925715186379 17.9427657387473 5.40040686347268 4.56709673621438 7.60389425971291 4.15828516700051 -1.12571522972801 -5.38323781273582 1.00214579322121 -3.78189084313133 0.250865962288596 4.462757136605 10.2548079750755
-0.531399657509542 3.04238707802513 -2.02662365653298 2.27142340920188 2.70648772499778 7.69074828407981 7.60241133949974 16.7127559878609 4.92035777352073 4.13093001625755 7.30337626717307 3.49068934700706 -1.89519398429177 -5.94559567191384 0.315093109824442 -4.85562412955544 -0.954106261513449 3.02686698219993 8.12154776833274
-2.51930747465654 1.2071758703752 -2.49698195890947 0.940874715284867 2.74572243257002 7.62781967683272 6.13984169526534 15.7726825670762 3.36836590333418 2.65486301942305 6.84514488740401 3.38224377198653 -2.05269942717119 -6.00717483000322 0.290014882521195 -5.2038930459456 -0.927241663499313 1.72549881501631 7.42304768128828
-1.48118336417458 1.70812575600364 -2.7275861046531 0.496626541831276 1.9970700003884 6.70969455025413 6.7995192267678 15.3479160525582 3.59373252175071 3.65095870278098 7.13972632668235 3.25495497963645 -2.17525418021462 -5.73280461051247 0.57933871529319 -5.02258999564431 -1.55029423453591 1.5782000281594 6.78155867836692
-3.27525904395364 1.61772153160789 -3.76824000098489 0.266319248893044 1.76735970757224 6.52222058556297 5.62068269036033 15.6892139651559 3.09229562065818 2.13001439354636 5.32601067803123 1.75233170769431 -3.53835871436379 -8.55326273658059 -1.594593074105 -5.89333155371926 -2.03993227698586 2.22684952995994 8.43711182854392
-2.61805810928345 0.240777111053468 -4.37814607620239 -0.519709491729735 0.142996883392335 5.02537069320679 5.03286657333374 14.4603360652924 4.43142328262329 2.32658967971802 6.06628046035767 2.16329870223999 -1.5804928779602 -6.31737985610962 -1.07040109634399 -7.30271806716919 -2.03674783706665 0.811318492889406 9.20285425186157
-2.74914798736572 1.16504230499267 -4.41271076202393 -0.150766944885255 1.22414245605469 6.1413158416748 4.93652286529541 15.0860150098801 2.26162567138672 2.87611045837402 5.92111148834228 1.78349914550781 -2.81057415008545 -7.33188877105713 -2.0807767868042 -8.23120365142822 -2.71235904693604 0.722640419006346 7.49097576141357
-3.03651790618897 1.47933120727539 -3.70500354766846 0.669202995300292 2.54257221221924 7.28150863647461 6.00207633972168 16.2509713292122 4.95677394866943 2.37751216888428 6.99914855957031 2.84792823791504 -1.08591060638428 -5.95639781951904 -0.652988243103028 -5.46318416595459 -2.42874698638916 0.533338737487792 7.54561157226562
-0.568324773961848 1.99621799642389 -3.05214282816107 0.162361413782293 1.12494877034968 5.50030735189264 5.84963062459772 15.3259908264334 4.19294861013239 3.85165718252009 8.33817604238337 4.54445198232477 -1.13182803934271 -5.93162700479681 0.472284585779363 -4.78940173929388 -1.18166324442083 2.07901313955134 8.44126251394098
-1.97335062893954 2.34490861025724 -2.44099818142978 0.88483227816495 1.87744416323575 6.81475819674405 6.44484032717618 15.4132881316272 4.23340500918302 3.62608231631192 8.04657353487882 4.12890233126554 -1.36775599392978 -5.92522822293368 -0.546678647128019 -5.52321635159579 -0.500463589754972 2.83613194552335 7.51978768435391
-2.27051102031361 3.36267532001842 -1.0348390232433 2.98819602619518 6.18268359791149 10.2713557590138 7.4414907802235 16.0023994554173 4.31775725971569 3.88651336323131 7.80823100696911 3.22114337574352 -1.72261749614369 -6.53699432719838 -1.05745254863392 -5.02449165691029 -1.43417679179798 1.58101905475963 7.47183002125133
-1.41057235544378 2.13653629476374 -1.64406425302679 1.84695308858698 5.56161659414118 9.76829593831843 6.91296547109431 14.9055511301214 4.18391197377985 2.6932093446905 7.02769821340388 3.092501336878 -1.27673560922796 -6.17622596567327 -0.189205473119561 -5.66109496896917 -0.627998655492608 2.62012737447565 10.29782074148
-2.58507258675315 1.53620140769265 -3.09430415413597 1.28838246085427 2.00390427329323 7.20568363883278 6.22531025626443 15.0565797589042 2.73494999625466 2.81219570853493 5.29903404929421 1.57659142234109 -2.86786372444847 -7.74768550179222 -2.37760264656761 -6.69594294808128 -2.09946925423362 1.94811241843484 8.31868355490944
-2.30003597086126 2.2762617891485 -2.26643802469427 1.39720295125788 3.57244060689753 8.37046859914606 6.89586780721491 15.4149762218649 4.00264118367975 3.35814045125788 7.18118236715143 3.16480873281305 -1.54533817117865 -6.28567745035345 -1.26386691873724 -5.4260029966181 0.21321056539362 3.98438022786921 11.2684860056097
-2.22553446076133 2.39193437316201 -2.02116968415 2.19515702941201 2.93328950621865 7.77272603728554 6.99123857238076 14.4693798802116 3.49489305236123 3.02197740294717 6.88724324919961 3.63879106261513 -2.14834215424278 -5.87709619782188 -0.239343664862893 -4.48241235993125 0.0873966000296846 4.23700998046181 7.65780732848427
-2.32534777034413 2.96828187595714 -1.67704569209706 2.68960488926281 3.41867173801769 8.30548108707775 7.36027539860119 15.968561779369 3.92962564121593 4.15580571781505 7.70955289493908 4.34545243870128 -0.990341056476939 -5.00760446895253 0.465519081462514 -3.91423212398182 1.6471358646046 5.24340356479992 9.57978070865978
-0.729217451268976 2.37333400899714 -2.47879020517523 1.24742134267634 1.93124302083796 7.06139095479792 6.63693817312067 16.070508379286 4.33079059774225 4.99149711782282 8.65013034993952 5.22119243795222 -0.0817755872553043 -4.12836448496038 1.36171253377741 -3.11446372812444 1.36511047536677 4.79773147756403 11.3570247476751
-3.10775051116944 1.47658672332764 -2.01655826568604 1.49681797027588 0.857440376281737 6.27793064117431 6.0381664276123 15.1059680223465 4.04490222930908 2.46049823760986 7.2152494430542 4.08454360961914 -0.928125953674318 -5.34286556243897 0.412070655822752 -4.52332744598389 0.259719276428221 3.10613002777099 10.5261229515076
-1.05786735361272 3.10508888418024 -1.88347083872015 1.79042308980769 2.1534029787237 7.02148597890681 6.67442482168024 14.4114715402777 4.39184921438044 4.7154032533819 8.6508395021612 5.38018291646784 -0.0465357953851857 -4.05715209787542 2.15709083730524 -4.07990676706487 0.0169979875737987 2.6848856752569 10.9108883684332
-1.47276603525335 1.28022182637995 -1.86291610544378 0.908074266260321 1.19440162832087 6.4737175768072 5.88563049489802 13.4634646242315 2.91140545064753 4.55594909841364 7.29645050222224 3.99509990865534 -1.11472808664495 -6.18475448435003 1.77159202749079 -3.7996092969721 0.45567405874079 3.55833900625056 11.7718166177923
-5.75810115987604 1.30970889871771 -3.57449024373835 1.05006534403021 1.27097637003118 6.09628803079778 6.043072050268 11.8224147016352 1.88949138467962 2.76037818735296 5.49349529092962 3.06513721292669 -2.14972370321101 -7.11048763448542 0.862352674657647 -4.34244030172175 0.527694051915947 2.78507263010198 11.92377168482
-4.62302907596935 1.84228388179432 -2.86205037723888 1.59349027980458 0.417570747028698 5.76608053554188 6.24119631160389 11.1651326786388 2.25425688136708 3.95052496303212 6.34718767512928 3.98236814845692 -1.71883138309826 -6.07248052250255 0.988429702411999 -3.42558416019786 0.782272971760143 4.4679800640453 10.6278678547252
-3.09410698630593 3.27794425270774 -1.31476242759011 3.73198382637717 3.24866359017112 8.05408446572044 7.75232379219749 13.740199730613 4.86514441750266 5.05236594460227 8.56509082100608 4.61085002205589 -0.480083777687767 -4.70005829551003 0.926563904502174 -3.71952088095925 1.31771151802756 4.99433295510032 10.8514353492043
-3.23224091096358 3.3417499108748 -1.64883446259932 3.03879523710771 3.87119746641679 8.43327975706621 7.84195113615556 13.8347945256667 4.41567683653398 4.76538539366289 7.64689708189531 4.54615188078447 -0.712967153029009 -5.97006630464034 0.923426394029097 -4.03052925630049 1.02020240263505 4.23795676664873 10.156471972032
-1.5091159993952 4.72889631444758 0.436007673090156 4.16067903692072 5.92054002935236 10.7325589006597 9.60146587545222 15.0227889364416 5.61481207067316 6.01779192144221 8.68618982488459 5.04908865148371 0.572665387933906 -4.0792835408991 0.834437543695625 -3.43383867090398 0.951653653925117 4.41915529424494 10.7239000147039
-3.34351779764349 3.56987713033503 -0.68595935648138 3.04423568898981 4.6627011125738 9.39425609762018 8.38037441427057 14.0331559007818 3.93722389394587 3.58804939443415 7.72909782583063 4.50725601369684 -0.530170934850521 -6.14337970560247 0.727592927759343 -4.45561839883978 0.168097955530339 2.96597908193415 10.0239414995367
-3.43016974709251 2.92772133567117 -1.11055342934348 2.89419205405495 3.64562924124978 8.34516651847146 7.59600956656716 13.2453845284202 3.83608467795632 5.0880072853782 6.50372727134011 3.61242993094704 -1.45902030251243 -6.85496871254661 -0.424670860984108 -4.41205184242942 0.189007117531517 4.03630955436013 8.75578816153786
-3.56749199086969 2.97213603799993 -1.5715031450445 2.81058933084661 3.76227618997747 8.67284728830511 7.79425098245794 13.2921152288264 3.64617111032659 4.21597530191595 6.86705257242376 3.46048976724798 -1.45363281423395 -6.47510765249079 0.257068174535579 -4.41921852285212 -0.162323457544499 4.33363868539984 9.89044524973089
-4.54945174130527 1.99454030123624 -2.67183485898105 2.3894530209628 3.34574326601895 8.15342911806973 6.89802750674161 12.0280919941989 2.46306523409757 3.42978486147794 5.95672329989346 2.74791153994473 -2.40937796506015 -8.03949728879062 -0.74543181332675 -5.04228964718905 -0.00516119870272647 3.82660016146573 9.82542237368497
-3.82772961529819 2.17741355029019 -2.1700853434476 2.49690875140103 4.28060874071988 8.48529681292447 6.53404006091031 11.9984222325412 2.51000556078824 4.53542956438931 6.46725806322965 3.35981902209195 -2.06651631268588 -7.11759701642123 -0.672830018130217 -3.88612500104037 1.23419913378629 3.78758677569303 9.94051751223477
-4.47158304561268 1.02631982456554 -2.74966684688221 2.92321141849865 3.64655622135509 8.13033708225597 6.68363031040538 12.2018349994313 1.64426358829845 2.26806672703136 5.92373117100109 1.83254274021495 -3.38362184871327 -8.312817252766 -1.86401430476796 -5.80449930537831 -0.222773231159557 3.56144555698742 8.89047273289074
-4.04243970350786 1.74721979661421 -2.13827634291215 3.26543306870894 3.69589209123091 8.28024649186568 7.20777391953902 13.9213039831682 2.58500361009078 4.19437765641646 5.6860387281938 2.49531626267867 -2.43130994276567 -7.98083806471391 -0.969958548112348 -4.85040784315629 -0.360301260514692 4.13017916245894 8.96680807633834
-3.77527637481689 1.97823886871338 -1.91979999542236 3.05778007507324 3.41205291748047 8.59262828826904 7.15318279266357 15.0496008872986 2.88246898651123 3.57249908447266 6.03608303070068 2.46947078704834 -2.35207195281982 -7.99866886138916 -0.973268699645995 -5.98265476226807 -0.527700614929199 1.53851108551025 8.69112377166748
-3.69224612496116 2.38355667807839 -2.21708171150901 2.68402035453103 3.75288136222146 8.15617783286355 6.5267918846824 14.4760595104911 2.5333722374656 3.74752361991189 6.5096848747947 3.1547683022239 -1.94259326241233 -7.6558253028176 -1.0823675849221 -4.40540568611839 -0.0426394202492446 2.33688481070779 10.1177619240501
-4.75194029374556 1.38587136702104 -2.50406126542525 2.11277242140336 3.30383153395219 7.72584767775102 6.3763880296187 13.299560026689 1.53576035933061 1.71711965040727 5.28998513655229 1.19128270582719 -3.41033224626021 -8.54971746964888 -1.2144437269731 -3.99739889665084 -2.77485327287154 0.820037321610883 9.34314818815751
-3.18332461443814 3.34616490277377 -1.94737032977017 2.36147995862094 4.78936501416293 9.23963805111972 7.53516884717074 15.2440111246976 4.4427473154935 3.22139283093539 6.35456868084994 2.88335438641635 -2.31614092913541 -6.54843501177701 -1.09996012774381 -5.2935979756442 -1.86140612688931 1.24537583264438 9.42720385464755
-5.3130219372836 1.16140337857333 -1.89425782290372 2.97705527218906 5.18298598202792 9.17718335064975 6.63504763516513 13.8499991503629 0.958451947298919 0.815008839693938 4.59337492856113 0.379894932833587 -3.98850182619962 -10.3315575512973 -3.64834717837247 -8.09460572329434 -2.09585694399747 0.409056386080657 7.00792284878818
-4.40968229987405 2.43985078118064 -0.327570941231468 4.16018006584861 5.68065068505027 10.1966027953408 8.022519085624 14.7273773886941 2.27361485741355 2.70907780907371 5.46218964836814 1.0149097182534 -3.75567152716897 -8.83851340033791 -3.01682760932229 -7.58749487616799 -1.47293760993264 0.739251110770486 8.35287091515281
-4.05593171553178 2.28442606492476 1.94984945817427 4.04534182115034 5.35392508073286 9.58243593736128 7.96248659654097 13.7499028162523 2.11528334184126 0.566577287153763 4.16228136582808 0.233254762129349 -4.50446382002397 -10.4808126969771 -3.31435647444292 -8.82914796309038 -3.31593385176225 -0.982542662187058 7.96848520799116
-3.54162712964145 2.35836676684293 1.25081709948453 5.35132292834195 6.86364153948697 10.936995306882 6.57923010912808 15.4658127221194 3.51934794512662 2.05465582934293 5.29746607867154 1.69741896716031 -3.04379769238559 -8.29272385510532 -3.12285538586703 -8.44446297558871 -3.41638108166782 -0.958197793093596 7.96794394579801
-4.74712144678289 2.60382784063166 -0.924916856939141 4.42296350652521 7.80656278783625 10.5439623659307 5.57081449682062 14.0673636263067 1.98438680822199 0.918231374567206 4.83628404790705 0.553379422968085 -3.31425058191473 -9.61425363367254 -3.60963975732977 -9.36037027185613 -3.80895578211004 -3.2304855520075 6.87794721776789
-4.34002196572044 2.71375763633035 0.651721122048119 5.04164898612283 8.31041538932107 11.592542292855 7.1881724617698 15.0595403931358 2.85793793418191 2.27698910453103 6.83032715537331 2.49605190970681 -1.93706786415794 -6.33052909157493 -1.99487006447532 -7.0366696097634 -0.632639763571998 0.401644828102807 8.2435752175071
-3.42035303982821 3.50690831271085 0.271106615933505 4.88233365145597 7.52461518374356 11.4525464924899 7.3692740353671 15.7112760695544 3.07606019106778 1.58106125918302 5.64615334597501 1.31827534762296 -3.25366602810946 -7.65546236905185 -2.70537768277255 -8.59828005704013 -1.62056170376864 0.767154589566317 8.58094204989347
-1.23983357169411 5.03396060250022 2.08324935219505 5.08048083565452 7.93190600655296 12.5773241736672 8.35871436379173 17.3306461789391 5.90633704445579 3.8678505637429 7.4749119498513 2.70274855873802 -0.779187896034934 -5.74532101371071 -1.56485722281716 -7.96347401358864 0.00627543709494915 -0.191833236000754 8.12210395119407
-2.30908901908181 5.12127558968284 3.55955950997092 4.955513642051 8.24448458931663 12.0073472716592 9.17837254784324 17.1178302922032 5.65088240883567 4.75751464150169 8.42820422432639 4.31280963204124 -0.516084029457787 -4.00140888907693 -1.02832348563454 -6.26587803580544 1.19673697731712 3.69045321724631 10.9536535002969
-1.62373717914928 5.11244598735463 2.24893394817006 4.93994060863148 8.54797188151966 12.1389867435802 8.67971817363392 16.725711047243 6.00024334300648 3.38294330943715 7.80598751414906 3.85281196941029 -0.362556301463734 -4.18973716389049 -0.796245418895374 -6.46899207722057 0.145307696949352 2.32633034099232 10.6087996136058
-2.97538872632114 3.46107367602261 2.0658786686984 5.24295500842008 8.10209445086392 11.932995596799 8.4580905827609 16.6858418005434 6.08588961687955 2.73742369738492 6.47636393633756 2.76600627032193 -1.95615311535922 -6.38656540783969 -1.30854721936313 -6.92854042920199 0.166708746823396 1.17347697344693 9.0801027211276
-3.18779310746626 3.55153050856157 0.0466982408003389 2.84300294355913 6.17044225172563 9.15655341581865 6.82721009687944 16.0148939772086 5.6297737641768 2.57033219770952 6.81334557966753 2.78924336866899 -1.78865370316939 -5.82635626359419 0.15043130354448 -6.05970129533247 -0.148290009932083 2.05177560286089 9.81035485701128
-4.61144058054144 2.68998344594782 1.44195469075983 4.57002838308161 7.14765461141413 11.0875540559942 7.70507343465632 15.0864222829992 4.22004898244684 0.572683412378485 5.06722362691706 3.64348228627985 -2.82893363779241 -6.45922653024847 0.491191942041571 -5.07580940073187 0.420118409937078 3.93430526906794 12.4835334604437
-3.57076075293801 3.85426041863181 2.11059281609275 4.85970971367576 6.89781472466209 10.8140511252663 7.98005769036033 16.1413631775162 4.71720597527244 1.26499745629051 5.76615140221336 2.87045571587302 -2.52913668372414 -6.52541544654153 0.022891972281716 -5.70927622535012 1.10475251457908 3.10375020287254 11.3518638350747
-2.88698362003673 4.08267713893543 2.28429914821278 5.25611425746571 6.57467295039784 11.3105380665172 8.84190775264393 16.4680192302574 5.872045768391 1.89182974208485 6.35627294887196 3.71288610805165 -2.50141690861095 -6.33712934147228 0.662531150471079 -4.27432416569103 1.63508154262196 4.23725534785877 11.9244372974743
-1.69898460561579 4.75396110361273 2.91578056162054 5.45125915353949 9.45674564188177 11.599704282934 8.91105129068548 17.3447670811957 7.32733394449408 3.70628692453558 8.18833305185492 4.81813289468939 -0.702753526514226 -5.12694976980036 0.492743986303157 -4.78985260183161 1.05783225839788 3.71515418832952 12.7297463590449
-1.48005196831443 4.8251314423301 2.43924429633401 5.04067709662698 7.98950007178567 11.5732589028098 8.44906618811867 17.0813475138762 7.12203982093117 3.51227572181008 7.84329226233742 3.38323977210305 -1.4752835967324 -6.30783555290916 -1.16647240898826 -5.47056672356345 0.88533880927346 3.74927809455178 11.947674777291
-0.847330674258146 5.32383288470182 1.98853339281949 5.226541891965 9.14710940447721 12.4097150715915 8.56319274035367 16.6907179209319 6.93556346026334 3.49778880206021 8.59612597552213 5.83528365221891 -0.231400117007169 -3.97158299359408 1.18058718768033 -4.2425218668851 1.99183882800016 4.06722392168912 12.3734468373385
-2.25642757415772 5.0501091003418 2.38458366394043 5.22842426300049 8.33888835906982 12.4036647796631 9.15479297637939 16.0177272081375 6.73232955932617 4.22079391479492 8.57002944946289 5.43280811309814 -0.252668190002442 -5.15733509063721 0.882547569274902 -4.69815807342529 2.25151176452637 3.6172945022583 11.9667813301086
-1.96300028887662 4.27137852582064 2.23283577832309 3.80084229382602 7.41741944226352 11.2516427126798 9.01382161053744 16.9485530343923 6.98188973340121 5.00332356366244 9.63190270337191 4.68935871991244 0.596116074648769 -4.60803317156705 1.32814312848178 -4.18081568804654 2.4794883814725 4.0050067988309 11.9450202074918
-2.42366071180864 4.53066210313277 3.05877451463179 4.34328894181685 6.32375769181685 10.8118415312334 9.60784821076827 18.7633063034578 6.26065973802046 3.54120306535201 8.63400988145308 5.41101603074507 -0.237963156266645 -4.58694692091508 1.70824865861373 -3.49520535902543 1.69419436021285 5.09448389573531 12.6080065207048
-1.56703399311413 4.6547982822765 2.5379541050304 5.13589931834828 7.0772664677013 10.8445184360851 10.5587775837291 18.1754974256862 6.65824581493031 4.52091862071644 8.41338230479847 4.19334865916859 -1.62811874042858 -5.99071715961803 0.80132461894642 -4.64847587238659 0.693961871754038 4.08146644939076 12.4299976955761
0.657416274330831 6.59189312674782 5.23078053214333 6.58488648154519 8.8864707253196 12.694724967263 11.8596748612144 20.3292440674522 8.27658264853737 7.26000874259255 10.2951015732505 5.23609059073708 0.0955151818015345 -4.1104078986428 1.50863545157693 -2.60381228707054 3.83602040030739 5.46870606162331 13.4509012005546
0.239570799740878 5.79011363116178 3.54379672137174 5.59308356371793 8.13466185656461 12.0056659611789 10.5437757405368 18.7650374802676 8.5066272648898 5.66236228075894 9.57636422243985 5.86594504443082 0.197382155331699 -3.18037777813998 1.11307734576139 -3.14254742535678 4.27940482226285 6.47645491686734 13.3590723904696
-0.236085735667835 4.87988487590443 3.56534115184437 4.69034496654164 7.05162063945424 10.8312656055797 10.826920188557 17.982849038731 7.38119045604359 5.42912498820912 9.95624510158192 6.31200233806263 0.666893161426891 -3.45677741657604 1.79868618358265 -3.48699172626842 3.75439182628285 4.78634754527699 11.122568286549
1.33039473620328 6.54308413592252 5.17331599322232 6.34263419238004 7.9971322926608 11.970934382352 12.122319689664 20.2165660771457 9.36140822497281 7.41716670123014 11.308520785245 7.14669989672574 1.9170074376193 -1.67064190777865 2.58877085772428 -3.47560406598178 4.83258532610807 6.32826136675748 12.6454987439242
0.847727749564431 6.39847466728904 4.54747864983299 6.41971680901267 8.10444638512351 11.4856276252053 11.6964492537759 20.183106396415 9.87119767449119 6.96760365746238 10.402591679313 6.54344079277732 1.28471944115379 -2.18221953131936 2.07549664757468 -2.91396811225198 4.11551472923972 6.32016846916892 11.9862951972268
0.049385478279806 5.0627722046592 2.27415507056496 4.40498011328957 7.54227488257668 9.93748896338723 9.20312254645608 18.4239860079505 8.33880369879983 6.39579050757668 10.5062045357444 6.71493284919045 1.35084955909035 -2.28013951561668 2.42674772956154 -3.28938824913719 3.86763327338479 5.59975569464943 12.259488513253
0.0916291583668105 5.61663068424572 2.96117700229992 4.29009259830822 4.49487126957287 8.62275613437999 10.0221096385609 16.8157354999672 7.82828439365734 6.31680501591076 10.2843080867421 6.00665677677501 0.956745277751576 -3.56604372371327 2.44985974918712 -2.98672281612049 3.20428002964367 3.91793359409679 10.9410354007374
-0.306178240342575 5.94888100190596 2.8775595144792 4.72949299378828 6.85856995149092 9.88670954270796 11.3047316984697 18.2352919296785 7.74708065553145 6.1477125601335 10.3130172209306 6.0284326986833 0.974530072645706 -3.77723994688554 1.44252953095869 -4.52736964659258 2.7716778235002 4.32338509126143 12.3415263609453
-0.0902524514631793 6.16887135072188 2.24194473786788 4.18877358003096 6.78141827149825 9.28114742799239 11.3509931044145 18.6693169550462 7.75062603517012 6.63804955048995 9.96154303117232 5.83381123109297 1.47493118806319 -2.72362571196123 1.54712147279219 -3.77103667692705 3.35454315705733 4.67145580811934 12.9555375055833
-1.98421448794278 3.88844328793612 2.17102270993319 3.00973254117099 5.04462843808261 8.41040068539706 10.1731093493375 17.2992596891793 6.6063607302579 4.73727541836825 9.19786721142856 4.93732863339511 0.0501158800992094 -3.8600174817172 0.250429448214444 -4.31916970339688 1.84241896542636 4.32343321713534 12.2374957171353
-3.03525912544944 3.47668659903787 0.817241790077905 2.40597641684792 4.17886078574441 7.80151283957742 8.78500473716042 17.2628099343993 6.28368008353494 3.91145336844705 8.16729176261208 3.85134709098122 -1.12261187813499 -5.37217890999534 -0.0708693244240486 -4.75826632759788 1.29182255484841 3.10653889395974 9.90888941504739
-1.34906014529141 4.93900481137362 1.66404238614169 3.44018069180575 6.72554198178378 9.32114544781772 8.77317610653964 18.4696697321805 7.58435240658847 4.17221537503329 8.09956923398105 4.44869795712558 0.390893849459562 -3.90386971560391 0.134363087740812 -5.70529183474454 0.105712803927336 1.65284911069003 10.3514660921964
-0.00305783531882398 6.04669726111672 2.9123140595176 4.00389349677346 8.02246916510842 10.2280446312644 11.4619184754112 19.6347137711265 7.70078146674416 5.49955237128518 9.88939440467141 5.73063051917336 1.21906149604104 -3.41414105675437 0.860598208687524 -4.40702855370261 2.00643885352395 2.85016978003762 11.4879246971824
-2.62310366197066 3.9344648881392 0.96216245131059 2.51281590895219 5.80480618910356 8.09956880049272 9.18214841322465 16.6555493636565 6.56370587782426 4.13843961195512 8.49463792280717 4.06102128462358 -0.296300454573199 -5.91380457444625 -0.0963550047440975 -5.14165644212203 1.2542366548018 3.40203519300981 10.778443293138
-3.73672017184171 2.37930766018954 -0.625884142788973 1.59080496701327 3.72045222195712 6.60716143521396 7.07227030667392 15.940551313487 4.93228236111728 2.45634451779452 6.85853663357821 3.40787974270907 -1.91092785921964 -6.16015347567471 -0.445258227261629 -6.37717732516202 -0.762795535000887 2.49613657864657 10.2102378931913
-2.18169247887351 4.595622660897 0.349860789559106 2.22950995185159 5.09563505866311 8.30551588752053 7.96861517646096 16.9710442147472 6.59503710486672 4.36502802588723 8.85375035025857 3.68466723181985 0.0673443100669182 -4.0208495833657 -0.576958058097144 -5.84167325279929 0.571046473763207 2.4476095459678 10.1979786179282
-2.09943055239591 3.90174818905917 0.249995717135342 2.27843142422763 5.70608473691073 7.82203627499667 8.92963839444247 17.2247128871354 6.99865866574374 3.27733755978671 7.32194567593661 3.44653941067782 -0.45524643984708 -4.39001320925626 -1.56992577639493 -6.54580163088712 -0.702400675686924 1.41737891110507 8.64158774289218
-3.38004100105979 3.30132782676003 0.510404708168725 2.27761852957986 6.41743004538796 8.52712261893533 7.44100392081521 16.1710481665351 6.13091290213845 2.34682476737283 6.47722256400369 2.47693073966287 -1.98162066719749 -4.77169215462424 -1.7569712378762 -6.48425662300803 -0.12820231697776 1.95330250479958 9.31471836783669
-2.8177488153631 4.05025407617742 1.49110910242254 2.90805360620672 5.61193010156805 9.03180524652655 9.27014371698553 16.9797613466328 6.26668187921697 3.10720846002752 7.35125848596746 3.02584192102606 -1.38431909734553 -5.10823038274592 -2.23263910466974 -6.58117845708674 -0.456929952448064 1.30322667902166 8.14014646356756
-3.47568654147062 3.23667193326083 1.10044337185946 4.71036387356845 5.21998454007235 9.39403248700228 8.09298945340243 16.5842776161703 5.36599017056552 3.01792479428378 7.93738509091464 3.06541300686923 -1.53872822848233 -5.2754378232089 -2.38622235384855 -5.87714337435636 0.878876217928799 3.07406474026767 9.22446967038241
-3.98076992901889 3.04736823168668 1.3577939900485 3.48134154406461 5.14824980822477 8.9354192647067 7.39604586687955 14.7489511403171 4.66091078844937 2.43163699236783 6.23905867663297 2.04444140520963 -1.80082875165072 -6.33480435284701 -3.21560269269076 -7.70244961651889 -1.30784779461947 1.84240073290738 8.59145754900846
-1.88578570972789 2.87203918803822 0.750189174305309 1.95343052257191 5.44120251048695 8.51679645885121 8.57063709605824 14.2592822204937 5.42410885203968 3.04809318889271 6.98217808116566 2.7821534763683 -0.649404178966176 -5.42071879993786 -2.11322749744762 -5.70250667225231 -0.200135837901723 3.28824745525013 9.72139011729847
-2.19350722919811 2.26753040660511 1.20460697520863 2.2787713657726 4.01860901225697 8.26966186870228 8.39483543742787 14.3880478988994 5.67748352397572 2.90717884410511 7.30154701579701 3.02187630046498 -0.392422710765491 -5.22137168537487 -1.1911058772694 -5.99521545063365 0.00729652751575927 2.44615837443959 9.9243259083141
0.0134778803045101 4.89539011174982 3.2882457559759 4.09123285466974 6.60073812658137 9.59143455678766 9.89108856374567 17.0454027389938 8.4639049356634 5.60299928838556 9.47887142354792 5.30481393987482 1.77842672521418 -3.61419240778143 1.21151121312922 -3.14974157159979 3.10335882360285 5.43545587713068 10.5572987383062
-1.36235244924372 4.27266017740423 1.39330188577825 3.32409183328802 6.50667850320989 8.93831531351263 9.03600112741644 15.8809996659105 7.22006313150579 4.07874290292913 8.50174323862249 4.20837680643255 0.309877317601984 -5.20259292775934 0.546222608739679 -4.38738067800348 1.49910632913763 4.06021873300726 10.2109593564814
-1.4197508985346 1.82918098623102 1.13343361074274 2.07961013967341 3.8779032533819 8.11690548116511 7.62689808065241 14.5562219923193 4.91417911702936 3.83373478109186 7.88455799276178 4.14426735097712 -1.40991660898382 -6.05652496164495 0.609494478052312 -4.33192703073675 1.68720462972468 4.74809482747858 10.1763665979559
-0.669754955985329 3.25629332282326 1.78722098090432 2.89337923743508 5.0798397324302 7.96784403540871 8.72485735633157 16.177165295861 5.69205858924172 4.29226305701516 8.72208502509377 4.83379652716897 -0.135653469779275 -5.04525849602439 0.939912822029807 -3.62398431084373 2.52110674598 5.75349810340188 11.3259120247581
-0.62621761668812 1.77431319843639 1.00235770832409 2.61341403614391 5.06849883686413 8.52269576679577 8.09462569843639 15.7310323585163 5.34390090595592 4.40064166675915 8.6282713283192 4.84671615253795 -0.372324718128549 -5.12960125316273 1.81418632160534 -2.14601971019398 1.5630447734486 5.95437072407116 12.0470359195362
-1.36140024011785 2.775815374201 1.89576376134699 3.76178873235529 4.8393272226507 8.59926450902766 8.60547483617609 16.5262287026102 5.12066019231623 5.15942705327814 8.75891626531428 3.93093717748469 -0.90918886011297 -4.83076440637762 1.01150167638605 -3.75555192773992 2.81741178685969 5.71564806157892 12.2337340181524
0.616429502313789 5.25712888891047 3.41330736333674 5.05192869359797 6.07689016515559 10.3839837854559 10.5968291109258 17.7419727986509 6.90850084478205 6.0416938608343 9.73957794362849 5.71548193151301 1.0547382181341 -4.29845315759832 2.31851118261164 -3.15108758752996 1.6607066934759 5.14723032171076 12.1419750993902
1.07173302390359 5.60939362265847 2.47504189231179 2.97385552146218 6.88639309623025 9.95016625144265 9.44204046942971 18.6985922119834 7.94506123282693 6.1076979897239 10.3666157982566 5.99747803427956 1.21505215384743 -3.5806040503762 2.73347046592019 -2.55858561775901 2.81427242972634 6.68728592612527 13.3310847542503
0.300108597495338 4.15417258522727 1.74775283119895 4.0114390113137 6.02078311226585 9.61410395882346 9.03592364571311 18.2047946908257 7.73354403755881 5.74520175240256 10.1116358496926 6.54729335091331 1.5207688071511 -3.70210583426736 3.36025588295676 -3.08256275870583 2.48673312447288 5.13953940651633 13.2508804061196
0.850191029635344 4.93158427151767 1.8340052691373 3.76208010586825 6.73887530240146 10.8732050982389 9.05509940060702 17.6087639656934 7.63209143551913 6.22899714383212 10.4160756197843 6.77998438748446 1.53789511593905 -2.85264786806973 3.43630209836093 -2.6709004315463 0.955204876986418 3.96225062283603 13.8977512446317
0.210291082208808 3.91794794256037 1.73178499395197 2.98625486547297 5.50410574132746 9.81360166723078 8.31397264653986 17.3148442154581 7.13329618627375 5.14020269567316 9.50674360448664 5.57930582219904 0.731422597711738 -3.35888082330877 2.06627290899103 -4.29588109796697 1.25640314275568 3.84434621984309 14.0633818453008
-0.540145492553712 2.41897621154785 0.645191574096678 2.35885467529297 4.82028045654297 8.66319026947021 7.34126892089844 17.0554237753153 5.65507736206055 4.63231315612793 9.13285675048828 4.88134708404541 -0.504617309570314 -4.38171730041504 1.28323307037353 -3.22961196899414 2.38943138122558 5.58075466156006 13.3260110855103
-0.0214649287137121 2.84027709093961 1.89039172259244 2.44627608385953 5.33054961291226 9.02777470675382 8.09825839129361 17.6969620737163 6.84282912341031 5.57967795458707 9.78613699999723 5.88373030749234 0.536636725339022 -3.43964730176059 2.65236224261197 -3.04745446118442 2.76068057146939 5.92128886309537 14.1797114762393
-0.465606940876352 2.88848374973644 0.557687507976187 -0.103840125690805 4.86991571079601 7.57119439731945 7.0153586734425 17.1646959949623 6.29547093998302 4.26974652897228 8.78879521976818 4.5270602573048 0.313344704021109 -4.03834368098866 1.38476251255382 -4.3593447338451 0.394685493816031 4.27445863376964 12.2988245357167
0.0122099182822488 2.80475809790871 -0.578383419730446 0.547554995796897 4.83624079444192 7.46803477027199 6.03471377112649 17.2121460399844 6.83553793647073 6.06913950660012 10.090816523812 5.90856745459817 0.46688177802346 -4.28479478142478 2.11048891761086 -2.1727990844033 2.95505335547707 6.6298771164634 12.3256078026511
0.403844053095039 4.40914171392268 1.53785913640803 2.22404878789728 6.56529539281672 9.32636278325861 8.35740774328059 18.4114629572088 7.1720420664007 5.15546148473566 9.89192503148859 6.06816785985773 1.41267221624201 -3.45655519312078 2.45537107641047 -3.49636346643621 2.18902891332453 5.04735487157648 13.1342005079443
0.619245997342198 4.68849801150235 1.67062234011564 3.76369427767667 7.68395470705899 11.3067688855258 8.49904679385099 18.4180134448138 7.77672528353605 5.5064940365878 9.47986935702237 5.11373471346769 1.50922917452726 -4.34936095151034 0.860155573758213 -4.39754057797519 1.5603499325839 4.10053586092862 12.5710687550631
-0.322612016851252 4.2189004724676 0.181694776361638 0.828077108209783 6.07879999334162 8.89720800573176 7.94868925268 17.6967512672598 6.69821432287043 4.77006223851984 8.94991710836237 4.5415733164007 0.157709867304021 -4.05524370020086 1.07879617864435 -4.49808046167547 0.693159848993474 4.63357523137873 12.1906130617315
0.623132566972213 5.68542657331987 2.21724496321245 4.09814439253374 8.84536443190141 10.7264622254805 9.48715386824174 18.7962481780486 8.61805329756303 5.68278680281206 9.72238812880083 5.59287343458696 1.12828908400102 -3.91263021989302 1.57276425795122 -3.16976370377974 2.04487023787065 5.64894185499712 12.5647467179732
1.35058590282094 5.21823593486439 1.47358223308217 2.73401066173207 6.7276239048351 9.07787224162709 9.49919935573231 18.8331175695766 7.51874157298695 6.46588131297719 10.6708078037609 6.6921481739391 1.77374454845082 -3.10624602924694 2.66048618663441 -2.10321143757213 1.67596622813832 6.21141048778187 14.3377780567516
-1.32976864034479 3.94851543253118 0.915022390538997 2.88933898752386 6.26874019449408 9.22539998834784 7.54680492227728 17.3321306580847 6.90350581949408 3.74212982004339 7.89516879862005 4.01172591989691 0.23295642679388 -4.67453907186335 0.834356802160091 -5.11413906270807 1.23459483926947 2.73450137918646 11.5466098958796
-1.40438607822765 4.73289533961903 1.63885446895253 3.27506300319325 6.87303110469471 9.38643308986317 8.77723070491444 17.9312342058529 7.5606407772411 5.16650720943104 9.55916162837635 5.32244535792958 0.770040954243054 -3.9769568790089 2.52953096736561 -4.06245950352062 0.479237044941296 3.61293741572987 13.7233669411052
0.502720399336383 6.9784875349565 2.20828585191207 5.05585436387496 9.25291828675704 11.4266581968828 10.6092853979631 18.9876234964891 8.76827721162276 6.03524641557173 10.1863398985429 6.22051577134566 2.40610746903853 -2.40800614790483 1.94838003678755 -3.97673936323686 1.39365915818648 4.54169230027632 14.6521082357927
2.06595428640192 8.01320465261286 2.3276892488653 4.31153591329401 9.31962307149714 11.3375311678106 10.8406425302679 19.0575314348394 10.2069879358465 6.86696632558649 10.701277810877 6.32755859548395 2.20225437337702 -1.15542022531683 2.78790672475641 -4.11529723947698 1.45198066884821 3.45932110006159 13.7263022249395
2.41067867279053 7.73008041381836 2.69786720275879 3.5037525177002 8.33718662261963 11.4690168380737 10.7570713043213 19.2402077198029 9.64846305847168 7.72325878143311 12.3631484985352 7.26099758148193 3.73249034881592 -0.522242736816406 2.27124290466309 -3.39616889953613 2.63990669250488 5.54416542053223 12.9847279071808
-0.336036179282448 5.57291558005593 2.65369465567849 2.85607292868874 7.03887894370339 10.491038348458 9.35082247473977 17.7099120877006 7.51050236441872 5.40165093161843 9.71109059073708 5.65038731314919 1.9554009697654 -3.32562968514182 1.51121189811013 -3.70449015877464 1.4790244362571 4.72006275870583 12.3120584748008
-0.136010464754971 5.7101094159213 1.21228570071134 2.1911074551669 7.50467557040128 10.4551364811984 8.00477952090177 17.9634686740962 6.67545765963468 6.69596737948331 9.58797139254483 4.51587933627042 1.43972081271085 -5.06385355862704 0.421141329678623 -5.26250964078036 0.564369860562412 2.87078446474942 10.4346639546481
-2.08402848677202 4.40522169633345 1.71759390397505 3.49656557603316 6.73953032060103 10.2883999304338 8.73077272935347 18.3248175339265 6.84255480332808 5.44960856004195 9.1383001761003 4.8378303007646 0.572911973433062 -4.14362359480424 0.607818360762163 -4.88393617109819 2.61458944840865 4.31451201005416 10.7708628134294
-0.451257584311744 6.14579403617165 3.52814877249978 3.24471390464089 7.77158844687722 10.8337317726829 10.4696227333762 19.2060550472953 8.51366722800515 6.23475182273171 10.4447504303672 6.19961846091531 1.45859348990701 -3.17758357308128 1.77138722159646 -3.22940814278342 2.71667778708718 4.20453369834206 10.5320779106834
-0.543534469604491 5.47680644989014 1.96927814483643 2.45671348571777 7.0885684967041 10.5053542137146 8.90166454315186 18.4502270698547 7.11579399108887 6.70408992767334 9.94607286453247 5.82383995056152 0.813252258300782 -3.83044929504394 1.85008602142334 -2.75715370178223 2.91662101745606 3.35425643920899 9.66986351013184
-0.052864447506991 5.86359272870151 2.04177533063022 3.71449719342318 8.3547044840726 11.1348758784207 8.90805588635531 18.8943635073575 7.54273568066684 8.30633126172152 10.59152804288 5.7133880701932 2.23836956891147 -3.08303870287808 0.765594109621915 -3.63606871691617 2.80368386181918 3.93951950940219 10.0132566538724
0.380626244978473 6.62893442674117 2.48833517594771 3.67400221391158 8.14836077256636 11.8307142691179 9.56030516190962 18.6603107885881 8.48163847489791 9.3370252089067 10.5763168768449 5.90397696061568 2.28610949082808 -2.96241803602739 1.17280439897017 -3.43905492262407 3.91407255692916 5.14426760240035 11.5416775183244
-0.184366035461426 6.06623001098633 2.57732696533203 3.93094844818115 8.24894161224365 11.7052642822266 8.58234329223633 17.6687929153442 8.28730411529541 6.36791725158691 9.83950634002685 5.82696743011475 1.78085250854492 -2.70477466583252 0.929407310485839 -4.26333026885986 3.37673873901367 3.40302200317383 11.6597549438477
-1.80262669649991 3.89398661526767 0.896061810580168 2.14164439114657 6.94081869992343 9.99029770764438 7.32170191678134 16.2477520433339 6.64327612790195 4.07023516568271 8.90299979123202 4.89052191647616 1.82515612515536 -4.45024212923917 1.02858343991366 -4.44432934847745 2.42242613705722 3.25028029355136 12.385111245242
-1.10851402282715 3.86847286224365 0.622942733764649 2.43414096832275 6.59349517822266 10.6441982269287 7.71574668884277 16.4907025575638 6.35231094360352 5.9808032989502 10.3557661056519 6.84487705230713 2.27779083251953 -3.28374404907226 1.61276416778565 -4.05866165161133 2.62659912109375 3.90240077972412 14.1063750267029
-1.94162265604193 2.93858535939997 1.55713852102106 1.31861599141901 5.40057571584528 8.02910717183893 7.68084629232233 15.4184773748571 5.69894798452204 4.0675164049322 8.72143753225153 5.59089191610163 2.0541411226446 -2.51334277933294 1.89277752096003 -4.18787280862982 2.28724010640925 4.70652111226862 13.4992066209966
-0.367061164162376 5.33265063545921 2.95224902413108 1.91895339272239 5.76281783364036 9.99386880181052 9.91155001900413 16.0688801743767 8.0224461295388 5.57637450478294 10.248412583091 6.81123683235862 3.1929611899636 -2.41648628928445 2.97884127876975 -2.4552264473655 5.13981101296165 5.81261012337425 15.5064518191598
0.171988782015713 5.25165015133944 2.64550810727206 2.23497706326571 7.15492468747226 11.2451427546414 9.79133635434237 16.3891920414838 8.27650099667636 6.2643082705411 11.2362864581021 7.42250090512362 3.68495207699862 -2.11114758578214 2.36796217831698 -2.18005436983976 5.73936301144687 6.5167201128873 13.9080679980191
-2.38734247034246 2.51821993047541 -0.202777879888362 1.56175039464777 4.87960718328302 9.59894893819635 6.9713792627508 13.8201165025884 6.14619062597101 4.89070890600031 9.30926035100763 5.70499799901789 1.75416277105158 -4.62113763635809 1.33405111486261 -3.73714258020575 4.04015539342707 5.18605039769953 12.5491504495794
-1.98757378838279 4.15341456153176 0.498594119332054 0.525800540230492 5.09436590888284 9.0124719879844 6.68354876258157 15.0438524029472 6.48192675330422 6.27695448615334 10.4824832222678 7.49246294715188 3.63641054847024 -2.8814717986367 2.06182654120705 -2.53438393852927 5.15452273108743 6.15821917273782 14.0964618466117
-3.3163518038663 2.86358460513028 -1.15948382290927 0.924002734097567 3.29184636202725 7.68105515566739 6.02888974276456 13.4633630189029 5.05258759585294 3.21016892519864 8.30389222231778 5.41087445345792 1.72990235415372 -4.44745341214267 0.813157168301668 -2.37432757290927 5.75347622958096 6.69810208407315 13.3240552815524
-2.85391747734763 3.07080614783547 0.943172099373559 1.15467035987161 4.15543997504495 8.2262789032676 8.33612787940286 13.250231625817 5.5813289902427 5.75554335334084 9.87180483557961 6.15558684088967 2.21809733130715 -3.34371125481345 1.6183162949302 -2.97482621453025 4.73481047370217 6.40978491523049 13.3346470616081
-2.32552698308771 3.49734899347479 1.06830236261541 1.26923868005926 5.42103120630438 9.16034099405462 8.01759931390936 13.2900867158716 5.62063714807684 3.81217691248114 8.51694413965399 4.84393140619451 1.25989648645574 -5.01118257695978 0.847000330144709 -4.00494363958185 3.16506597345526 5.3919679815119 12.8907463247126
-3.54760908647017 3.62076020674272 1.44959950880571 1.88216901258989 4.8334639115767 8.59620881514116 8.383890394731 14.4647052331404 6.49873471693559 3.55735707716508 8.32470918135209 6.2236063523726 2.85462880568071 -3.48700499101119 1.79358029799028 -3.04631781144576 3.28455949263139 6.10518384413286 16.3653786225752
-2.41925511793657 4.24123301072554 2.51297487779097 2.606122155623 5.95881666703658 10.6733380751176 8.69824518723921 14.2962824301286 6.31789698167281 4.62749208970503 9.99595036073164 6.86199106736617 2.49601854844527 -3.64673123793169 2.32383551164107 -2.09922109083696 5.16296877427535 8.35508074326949 17.8361937598749
-2.62509714473378 4.4914494861256 3.22704614292492 2.97882093082775 6.0286284793507 9.96029628406871 8.63372815739025 13.9512263644825 7.40145410190929 4.36367143284191 8.54245103489269 6.13916696201671 2.06577027927746 -3.70848070491444 2.32180513035167 -1.51299082149159 4.6616622317921 7.21923936497081 15.8944066871296
-3.15317085439509 4.212772100622 3.10699149912054 2.82455512827093 5.21191284006292 8.88785239999945 8.47620364969427 14.5456826383417 8.89152356928045 4.30315753763372 8.68333408182318 5.51444312875921 0.774328916723078 -4.17530754262751 1.32078334634954 -3.51646736318415 2.99124404733831 4.88261100595648 14.1641783410853
-0.826576805114748 6.36049308776855 4.17381610870361 3.44419708251953 7.43306293487549 11.1231612205505 9.29141130447388 16.183488035202 9.89157333374023 6.47185363769531 10.7154520988464 7.38252964019775 3.5821346282959 -2.09908542633057 3.03203334808349 -2.02772388458252 3.53222408294678 7.03474464416504 17.0591683626175
-2.40118809613315 4.75622061816129 2.85522536364468 2.10364131060513 6.39144400683316 9.69797400561246 8.17440299120816 15.4144024046985 8.65129641619595 4.4647176655856 9.52204016772183 6.86569003191861 2.81609515276822 -3.09538288983432 2.29660586443814 -2.66033764752475 3.89813403216275 6.3043926152316 14.0700688752261
-0.561306719346479 5.92088055177168 3.81191658540206 2.7179892019792 6.20766090913252 10.3229701475664 8.9144699530168 14.0967085318132 8.61643051667647 6.94183563752608 11.4366238073869 7.53171753449874 3.63332771821456 -0.862416033311323 2.49128841920333 -1.06626391844316 5.06775116486983 7.01770424409346 14.4349932627244
-2.03125019940463 5.01246146288785 2.81053046313199 2.76761511889371 6.31332282153043 9.96374825564298 8.23814181414517 14.0982885750857 7.53991488543424 5.4007175358859 9.68873194781217 5.10099581805142 2.84670905199918 -4.07237263592807 1.26302699175748 -3.41429539593783 1.96311644640836 4.21848658648404 12.0203702839938
-0.898753495649856 6.14690652327104 4.01113095716997 3.49391618208452 7.84867825941606 11.4125362916426 9.68725552992387 16.0716651363806 9.18120589689775 6.83266892866655 11.3555480523543 7.02185883955522 4.1362139268355 -1.93090567155318 1.43550458387895 -1.31141218705611 4.33557572798296 6.13433232740923 13.47100296454
-1.138406866247 6.19646156484431 4.50856769735163 3.69191349202936 7.12951744252985 11.6266163652593 9.89126718694514 16.1825871532614 8.13015735799616 5.76992214376276 10.5384477441961 5.99367225820368 3.15029895955866 -2.8726769620722 0.709367639368232 -0.51480876749212 5.80614078695124 5.77039325887507 12.5836862390692
-0.686523428830235 6.037547120181 4.81150341900912 4.65828419598666 7.49009610089389 11.6069746104154 9.91293145093051 16.8500891414556 8.42339802655307 6.87853527936068 11.6400928584012 7.19338799389926 3.89059163006869 -1.67309760180387 3.0613918391141 -0.79049681750211 4.51218224438754 5.02783871563998 14.0134489622983
0.0192451390353128 6.97664259997281 5.98361872759732 5.56381415453824 8.11952017870816 12.1011772069064 10.6644830617038 16.5743622395125 8.92328356829557 6.87796973315152 11.1882595929233 6.48947142687711 1.83153628436002 -2.84654045971957 3.01153945055875 -1.50292206677523 4.43008040514859 5.9538669499484 14.961688748273
-0.375933499769729 6.67647376493974 6.22364917234941 5.635537294908 7.78911700682207 12.2866794152693 10.9711205048995 17.1155604312704 8.29429450468584 7.38537230925127 11.5139328523116 7.22316756681963 2.40316787199541 -1.95885929627852 2.69479480223222 -0.523465009169144 5.26737037138506 6.152214197679 15.553900866075
-0.555148705569181 6.68917979327115 3.46409167376432 5.05272044268521 7.52256526080045 11.9316481503573 9.73031701174649 17.5221002849666 8.08435191241178 4.89385356036099 9.10962094393643 4.61135138598355 0.811439886960116 -3.5579982844266 0.198715582760897 -2.93050728711215 2.70719184008512 4.29118765917691 14.0244516285983
-2.18652987913652 4.72340607209639 2.37032818360762 4.04130768342452 6.80566811128096 11.1755087332292 8.64518761201338 16.0603387312456 6.62935661836104 4.64462589784102 8.94902061982588 4.19533848329024 0.638598676161333 -2.44188189940019 -0.0626647515730419 -4.19578052000566 2.81614326997237 3.91568016572432 13.1250436262651
-2.3195333220742 4.62558081366799 2.61067965247414 4.13718798377297 6.42356493689797 11.0449314377525 8.52841189124367 15.594925310395 5.89993765570901 4.12320425727151 8.86282541968606 5.07445528723977 1.01966955878518 -4.09007165215232 0.637785937569358 -3.30187890312888 3.78725626685403 4.81634619452737 14.0904140732505
-1.0897310777144 5.33634485764937 2.89385809464888 4.87358297868208 6.58315004868941 11.4954291777177 9.38729109330611 18.1156641439958 6.58616938157515 5.06107725663619 9.31081261201338 4.41785730882124 0.89524092240767 -3.50621400312944 -0.112184385819869 -3.97545991377397 3.52918638749556 4.27149309678511 13.2860199408098
-0.895347881317139 6.10147638320923 3.78785772323608 4.10613698959351 7.24957342147827 11.2756812095642 10.5867697715759 18.9334629297256 7.96142835617065 6.21894044876099 9.98600931167602 5.03315324783325 2.40120000839233 -1.65926008224487 0.650581073760986 -4.27218275070191 2.88858957290649 3.74401159286499 13.2587255954742
-1.82333092256026 5.32962890104814 3.17462726072831 3.93758674101396 6.33639045195146 10.7910275025801 9.86979575590654 17.9888682527976 6.94492240385576 6.00284667448564 8.77799983458085 4.28339763121171 0.197844461961225 -1.6622991995378 -0.523110433058307 -4.89395813508467 2.88541312651201 3.75825782255693 12.6350459619002
-0.980548841303044 6.2853346044367 2.71673871820623 4.28955652063543 7.13781930750067 11.5886764699763 10.1457271749323 18.5773273879831 7.92980386560614 4.98741533106024 8.64792253320867 3.9176702672785 -0.117673856561833 -2.78168295080011 0.0198211843317218 -4.71480367833918 2.52034475153143 4.38411619013006 12.563851850683
-1.31536914652044 5.69807480031794 3.2972521608526 4.29228637868708 7.05782268697565 11.2995176141912 9.64744327718561 17.2289601391012 7.57208488637751 4.31677768880671 8.40617607290094 4.51380870992487 0.56434581929987 -3.07623721903021 -0.194561498815364 -4.53402568643743 2.31591079885309 3.31970642263239 12.4746541803533
-1.53143623525446 4.85007831400091 1.70507880991156 2.23447486704046 5.67193195169622 10.0565964872187 8.1915375882929 15.536946385557 7.03115150278265 3.85992786234075 8.05050155466253 4.38470432108099 2.17042419260198 -3.09473159963434 -0.09439018422907 -5.42222526723688 1.31193706339056 2.46282646005804 11.0503875905817
-1.09175313602794 4.72433267940174 1.68742452968251 2.09788118709217 5.30553327907215 9.20383869517933 8.09903417934071 16.7821542214264 7.23937593806874 4.35788427699696 9.41172682155262 5.28933512080799 2.61493288386952 -1.75788701664318 1.50985895503651 -4.13881887089122 2.27795778621327 4.21612440456044 12.1290176998485
-2.18171798532659 4.05899227315729 1.06930244619196 1.20796096975153 4.28308761770075 8.49169815236872 7.27130306417292 16.5528988307173 6.73979271108454 5.20066631490534 9.99447000676935 6.04680622274225 2.90481651479548 -2.83730422800237 2.39258850271052 -2.93172752206976 3.17201603109186 4.88407219106501 11.9274925058538
-2.04591889814897 4.0958495573564 1.94139914079146 2.51354269547896 5.63467459245162 9.28045324845748 7.47913031144576 17.4813868240877 6.90011648698287 4.57030252976851 8.95676188035445 5.714449449019 3.13348440690474 -2.79914994673295 2.11220411820845 -3.90293450789018 2.32345060868697 3.10971598191695 11.5879288153215
-2.30413691780784 4.38733227469704 1.84816963889382 2.62254936911843 4.78944237448952 9.23627693869851 7.16445191123269 16.4808414123275 7.44772942282937 3.96295197226785 8.03949482657693 4.03944809653542 2.28544552542947 -3.59965007088401 -0.193167374350807 -4.70114962837913 1.47096092917702 1.79333908774636 10.536384417794
-1.14727850827304 4.99032334414395 3.15940789309415 3.90656022158536 5.72654751864346 10.2509220036593 9.12938384142789 17.8670322093097 8.41534833041104 4.92730073061856 9.58776406374844 5.51627091494473 2.47407368746671 -2.68833609494296 1.37630585757169 -3.40434523495761 3.1440823468295 4.58972386446866 12.6700981053439
-0.00864042802290399 5.44815812544389 3.0124195619063 3.59542069868608 6.34173570112749 10.660328726335 8.59488854841753 17.071999969943 8.08571801619096 4.5411413712935 8.07130513624712 4.58288274244829 2.56008801893755 -2.41829695268111 0.432399611039596 -4.16677679582076 1.50289617018266 2.10345159010454 10.2158263726668
-0.658418109200216 5.00100285790183 2.36509377739646 2.63180024407127 5.12761742851951 9.93044621727683 7.57126481316307 17.0914807491682 7.61315018913963 3.7627197005532 7.75818211815574 3.68448025963523 1.12242753288963 -3.78174154975197 0.118803570487284 -4.92620985724709 1.76678521416404 2.75812394402244 11.9714179732583
-0.292249610207296 5.49415881417015 3.25705249092796 2.4964752890847 6.82653243324974 10.5580864646218 8.70393569252708 17.976204345443 7.94821841500022 4.55136782906272 8.43933970711448 4.37804229042747 2.66705519936302 -2.79605095603249 0.234983513572001 -4.64833824851296 1.00610549233177 2.47546965859153 10.7909494139931
-0.867029640891335 5.87043526389382 4.02580788352273 3.70918133475564 7.03937294699929 11.0107898972251 9.6624608299949 18.0313276312568 7.38197376944802 4.44022228934548 8.12373783805154 4.63919499137185 2.96749928214333 -2.58246657631614 0.22264816977761 -5.0077690818093 2.29741432883523 1.79733422019265 11.0380034706809
-3.41499671936035 3.20424976348877 0.841829681396483 2.63066902160644 3.83787288665771 8.98320999145508 6.58803119659424 17.0396420001984 4.82250537872314 1.13830986022949 5.7993501663208 2.54710807800293 1.00567474365234 -4.37775192260742 -1.43151626586914 -6.76097068786621 0.381630325317381 1.83565464019775 10.2914623260498
-2.40608841289173 3.89809268604625 1.27425902973522 2.49719947468151 4.7724909175526 8.83623355518688 6.85214179645885 16.1257414210926 6.22978156696666 2.7871393550526 7.62109607349743 3.79370826374401 1.79225295673717 -3.54194885600697 -0.155283511768687 -5.34732109416615 0.693885265697133 2.89962810169567 11.7387260783802
-1.66038385738026 4.14609082828868 2.11025842319835 3.03224214207042 6.06720002781261 10.2276900638234 7.54694207798351 17.1506843943488 6.6981461871754 3.15245183597911 6.72681745182384 4.19146283756603 2.3094743121754 -3.17950693477284 0.781613670695911 -6.37636438716542 0.430188499797474 2.45871480594982 10.5602429736744
-3.04519384557551 2.98371488397772 2.15835744684393 3.65573674982244 6.84925252741033 10.8638570958918 7.40325719659979 15.8105067664927 4.921086137945 1.14767915552313 5.08426553552801 2.37195951288397 1.07327157800848 -4.96411054784602 -1.19307058507746 -6.63752287084406 0.364338701421563 0.949524706060235 10.2885349447077
-3.01899761720137 4.25284820036455 2.31134467558427 4.06305938200517 8.42536406950517 11.6849585099654 7.93725066618486 16.267342857881 5.15139537291093 1.70934253172441 5.71618609861894 2.03564219908281 -0.491291470961137 -5.8467640356584 -1.60137218995528 -6.82977909608321 -0.206053204969926 0.438758425279097 9.85426001982255
-2.30572321631692 4.52264592430808 3.13476941368797 4.93346974632957 7.96947476647117 11.8357014395974 8.96985909722068 16.8400073685429 5.53713795922019 2.1959981658242 6.61792371056297 2.348690960624 0.296834919669411 -5.00653269507668 -1.95738222815774 -6.10914614417336 0.679342243888161 2.8083495833657 11.5211600997231
-2.96572041078047 3.71145797209306 2.51185965971513 3.66170955137773 7.54952025847001 11.4595983071761 8.08556342558427 16.308048908277 5.25883460478349 1.92210555510087 5.47719836668535 2.06709075407548 0.352633242173628 -4.53439068360762 -1.7970612005754 -6.50218700929122 0.136395220323042 0.396399263902143 9.84604716734453
-1.35614810423418 5.07671703858809 2.58785309358077 4.64852871461348 8.68960060639815 12.0159651236101 8.60553612275557 17.3410943867131 6.65329136414961 2.76456226869063 6.11950363679366 3.09771122498946 0.930143018202347 -3.91838489012285 -0.678808550401168 -6.35842738585039 0.242576261000199 1.80508961244063 11.0807181791826
-1.46364734823053 5.8964734250849 3.79382850473577 5.77435066049749 9.72926427667791 13.517303722555 9.95468713586981 18.5476302081888 7.59905483072454 3.94072868173773 7.3639331037348 3.50678397958929 1.00341464822943 -4.16090915853327 -0.270869714563542 -5.86481617147272 1.29644824808294 2.16449977701361 11.5779795820063
-1.38505097302524 6.02147749987515 4.56504229632291 4.98367289629849 8.71213893023404 13.0297792347995 9.60307530489835 18.2718974742022 6.76196269122037 2.90927867022427 6.70361785021695 2.89899233904752 1.00879363146695 -3.79129143628207 -0.563815316286956 -6.47484131726352 0.228384772214021 0.746891775998201 10.7802069577304
-2.15033043948087 5.54430876645175 3.46515570553866 3.96296511563388 8.74629317196933 12.7887116518888 8.52680598172275 18.2750693407926 6.17487250241366 2.94434462460605 7.61256228360263 3.31042872342196 0.52652083310214 -4.03160752383145 -0.359167948636141 -6.66097344485196 0.29938231381503 0.394566639986905 10.1186109629544
-3.36585647409612 4.68443649465388 2.87933796102351 4.56328933889216 8.6572043245489 12.4843851869757 8.42958038503474 17.2521150803024 6.03328197652644 3.2007195299322 7.28869407827204 2.25055092031306 -0.543215101415459 -5.48804504221136 -1.23269111459905 -7.10771400278265 -3.29949409311468 0.620654756372627 10.1861554926092
-2.2533070304177 5.58464558341286 3.63337452628396 4.53141625144265 8.58813317038796 12.4812310478904 9.05202801444314 17.721958561919 6.84550411917947 4.08945400931619 7.38763840415261 2.22292931296609 0.321676566384056 -6.27601973793723 -1.49674002907493 -7.70232932350852 -0.730199501731178 0.400394751808861 10.9320963165977
-3.02615498629483 4.84795237454501 2.67465067776767 4.49794436368075 7.92988825711337 12.1572046366605 8.20324469479647 16.4561861244115 5.08165980252353 3.53695536526767 5.95130015286532 0.465576657381924 -0.989696017178623 -5.48678349581632 -3.39591359225187 -7.38649129000577 -0.626111498746006 0.183838376131924 9.99199105176059
-2.89856717369773 4.40471747138283 2.87217810370705 3.00165274359963 7.82393839576028 11.65494110801 7.78841879584573 15.9294306299903 5.50071623542092 2.84564020850442 5.58605005957864 -0.26068112633445 -2.91825291893699 -4.77745625756004 -3.18843838951804 -6.37909695885398 0.0924282334067605 -0.953466389395974 10.4435410759666
-4.15519793250344 2.25139252922752 1.0571195342324 1.70594708702781 5.21594254753806 9.38969676277854 5.77854268334129 16.2518914201043 3.90187661431052 1.48806969902732 4.93506734154441 -0.113819911263207 -3.17029268958352 -7.88976557471536 -4.03028376319192 -8.09927065589211 -1.62349970557473 -0.976149394295433 9.09516017220237
-4.13188288428567 2.66197564385154 1.38547875664451 1.66282727501609 4.94859673760154 9.38835027001121 6.11274220726707 17.0964707753367 4.18389489433982 2.8334529616616 5.98888184807517 0.56919171593406 -2.30895350196145 -6.70971796729348 -3.2112362168052 -6.76412127234719 -0.640574672005393 -0.72957537390969 9.45321490547874
-3.75607608448376 2.63149525035511 1.64912773479115 2.49112297404896 5.44246746410023 9.81605030406605 7.17630077708851 15.7211229931224 3.63327289928089 2.36609817851673 5.41746689189564 0.0762031208385103 -2.5026028026234 -6.94938968311657 -2.94512866627086 -8.14604304920543 -1.35922740589489 -0.06929134022106 9.24820877421986
-4.83170576095581 2.20390157699585 0.575238513946534 0.70062952041626 5.63874464035034 9.43380479812622 5.27248411178589 15.017006444931 3.78396825790405 2.71800451278687 6.45147542953491 1.55893545150757 -3.17986555099487 -6.91801710128784 -1.5718523979187 -7.97413129806518 -2.5233847618103 -0.911524486541747 9.67664937973023
-2.61451675241644 4.59863613302057 3.42261932546442 3.16972778493708 7.27195213491266 11.2426829164678 7.65744827443903 16.4680127328092 5.79526565725153 3.29999874288385 7.48105381185358 2.03136490041559 -1.18802787607367 -4.97085334604437 -1.32559539621527 -7.23478652780706 -0.956519621068782 -0.608697431737728 10.3455362146551
-3.87621157386086 3.36530263207176 1.41673333428123 2.06420190117576 6.64430386803367 10.5748744704507 6.45300442955711 15.7218720414422 4.94301087639549 1.9559045531533 5.86801678917625 0.532968113639139 -2.58052866675637 -6.57798235633156 -2.35475771643899 -8.69242518164895 -2.31155245520852 -2.52641527869485 8.98908908150413
-1.40652288090099 5.02140318263661 2.04468714107167 1.72359358180653 6.43398176540028 10.7911895405162 7.39138113368641 15.5381657968868 7.48777567256581 3.44222627986561 7.04735075343739 2.34741293300282 0.156371940266002 -5.6332951892506 -0.711025368083607 -7.02162183414806 -1.24946416508068 0.544216025959361 11.0340298305858
-1.77991716211492 5.10971315557306 3.07284601384943 3.05430563146418 7.32757051641291 11.7864414041693 8.54987581426447 16.9672905390913 6.25006731206721 4.95774706060236 8.19391210729426 2.97145231420344 0.326406080072577 -4.58695451563055 -1.46481553857977 -5.77318231409246 0.358657438104803 2.27753790075129 12.7200570886785
-1.4577845920216 5.55997473109852 3.81203752864491 3.83884149898182 7.34677988399159 12.2925220142711 8.97367864955555 16.3792326461185 7.25291735042225 5.76419454921376 8.87648683894764 3.7050858150829 0.973079742084849 -3.86195748936046 -0.6847018588673 -5.61828607212414 0.151056350361216 1.73450094569813 12.51336628307
-2.00436728217385 4.50756318352439 1.97697789452293 1.84256512902 5.81024987480857 10.1711369254372 7.08548981926658 14.615633318641 6.53946835777976 4.18255193016746 8.484579632499 3.50353963158348 -0.0447534821250208 -4.40953009345315 -0.44739477851174 -6.58751623847268 -1.47888891913674 1.13088185570457 11.1505313613198
-1.20709425319325 6.22281163822521 4.86093515049328 3.89456838260998 7.98218816410412 12.1853813518177 9.98702186237682 16.7572725702416 7.97203725468029 6.34286302219738 9.19157212864269 4.16202634464611 1.88556665073742 -3.14494902003895 -0.0416584621776224 -5.95811659206043 -0.102535308491099 1.7108888019215 12.0678519595753
-0.643302414634011 5.7522874138572 3.36763050772927 3.94797470786355 7.38450577475808 11.744441058419 8.80290653922341 16.7480429373004 7.81093647696755 6.22446587302468 9.24995234229348 4.18142941214822 -0.853991959311745 -0.990291092612527 0.414696242592552 -5.97748324654319 0.435995604775169 1.87138989188454 12.0914187691428
-0.81995362368497 5.81532603177157 3.96443396481601 3.73555975827304 6.60858660611239 10.8128741351041 9.25436764630404 16.4198611346158 7.25369482907382 5.51646357449618 8.88806277188388 3.87947970303622 -0.684488001736728 -2.06450814333829 0.259891804781827 -5.8712250622836 -0.486793223294345 2.72668391141024 12.41533165845
-0.586106005581943 6.05854922207919 4.58157568844882 3.87388831051913 6.56068259152499 10.9965856638822 8.8743165102872 17.0684317615899 8.25071268948642 7.82996016415683 11.9471972552213 6.8968298998746 1.44951373013583 -0.91038388338956 2.85041170987216 -4.89410847750577 0.298354443636807 1.7221940127286 12.7075031367215
0.488755442879416 7.21137831427834 4.97889445044778 4.35258696295998 7.64445612647317 11.6616065285423 9.75427649237893 17.8049036643722 9.03506777503274 6.82267687537453 11.6098043701865 6.97980234839699 2.81575510718606 -0.00621869347312298 1.42760966040871 -5.84638860008933 0.118766047737815 0.774707057259299 13.1802289269187
0.223405864021995 6.63440230109475 3.72488024451516 4.15018465735696 8.03968241431496 11.495613600991 8.86537745215676 16.9178242626854 8.52479365088723 6.33788111426614 10.6816988251426 6.19539644934914 2.03055670478127 -0.835321400382302 1.00017264106057 -6.18097874901511 0.508743312142112 2.3431339524009 13.1438081524589
-0.0802551269531264 7.25818576812744 6.10337867736816 5.57306232452392 8.13195171356201 12.5900200843811 10.7570218086243 17.7550876379013 8.19472637176514 7.74987640380859 11.1706899642944 6.4921049118042 1.76417198181152 -0.347509002685548 1.56775321960449 -4.77528343200684 1.62548103332519 3.36325969696045 15.1040975093842
0.051263063604182 6.86150953119451 5.51730367487127 4.92648717706854 8.11714193170721 12.2803227598017 10.1445619756525 17.8020311886614 8.47135850732977 5.82406923120672 9.95776006525213 5.44581720178778 0.56323167627508 -1.26943281347101 0.604068010503596 -6.12903288060969 0.451485841924494 2.53739282434637 13.3737065488642
-1.29479533975774 5.97591751272028 4.99979370290583 4.18446033651179 6.67776172811335 11.1495644396002 9.48967712575739 17.0564805364067 6.57850616628474 6.30153530294245 10.7120229547674 6.54802673513239 1.44029682332819 -0.934262579137627 1.07076900655573 -5.34166080301458 0.459625894373115 2.13422744924372 13.7659208124334
0.264153983376243 7.01688149192116 5.32342484214089 4.21020367362282 7.25984242179177 11.8999438545921 9.80154135443948 17.8639646432616 8.48237087943337 7.3778920433738 11.2847137711265 7.09137299277566 2.35804226615212 -0.714600060202859 1.28343823172829 -4.88136718056419 -0.49064299843528 2.1116099617698 13.0475626251914
-2.62094000036066 4.42617151086981 3.30066320245916 2.25733777826483 4.56093808954412 9.09962293451483 7.68832990472967 15.8316374713724 5.9381744558161 6.13776609247381 9.86005088632757 5.24937745874578 0.793030946904963 -3.20861318761652 -0.426029950922185 -6.38688162023371 -0.514670163934881 1.58513280695135 12.2106525594538
-2.6341721794822 5.01484801552512 3.80715205452659 2.93587138436057 5.29897620461204 10.1591108062051 8.26159503243186 17.0716833241961 6.61718299172141 6.03224589607932 9.5336859442971 4.4228985526345 0.141683838584207 -2.72453282096169 -0.135959365151145 -6.59411213614724 -1.38175938346169 -0.32755253531716 11.9541390158913
-2.30582261518999 4.93342756791548 3.43448900742964 3.61599230332808 6.41866850419478 10.8027470068498 8.53278898759322 17.9890854315324 6.81586241288619 5.41022848649459 8.7156608061357 3.9484899000688 -0.046272520585493 -3.72633576826616 -1.52100205854936 -7.34918809370561 -1.02804017500444 1.71369909806685 12.1990387396379
-1.78880359476263 5.42012832814997 4.054704171961 3.59505603963678 6.35627506429499 11.0671310251409 9.33200214559382 16.7487029259855 6.16274593526667 6.64689109975641 9.71133850271051 5.29050110036676 0.648545724695378 -2.68946124857122 0.373450738733464 -7.19745303934271 -0.676235693151302 0.349574548547917 12.6841001337225
-1.57829117341475 5.85745120482011 4.43807769255205 4.13809180693193 7.14616084532304 11.4676582856612 9.81487489180131 17.4625237627463 6.72086596922441 5.60539412931962 9.36873507933183 5.36465526060624 0.282960657639936 -2.12118553681807 -0.260725255446001 -6.73739647431807 -1.48416924043135 0.37063003019853 10.9743983788924
-0.37705796848644 6.30664450038563 4.1751204143871 3.75134664882313 6.68979078639637 11.3512802730907 9.98599726070057 17.7005090724338 7.81620699275624 6.21488005031239 9.79565531123768 5.2087364803661 2.12632566798817 -2.42270082126964 0.85017591823231 -6.43127435337414 -1.54806893955578 -0.0801104892383933 11.530932487141
0.0964867678555592 7.08171721371738 5.14065714749423 4.64884634884921 6.89810248288241 11.9429528323087 10.4527809229764 19.3177697268399 8.20392676266757 7.24052401455966 10.4098455515775 5.65007372769443 2.48094435605136 -1.33829907503995 0.778154095736419 -5.89678219881925 -1.19631795016202 0.476093014803801 11.3705117312345
0.641861248016358 7.64284448623657 5.11531190872192 4.91675214767456 8.44154863357544 12.4653084754944 10.263312625885 19.2535522460938 9.42052488327026 7.18326978683472 10.4446185112 5.00283269882202 2.77710275650024 -1.39376039505005 0.459743785858155 -6.25011606216431 -1.26436395645142 -1.23401803970337 11.2612736701965
-0.0811560544100658 6.49594756039706 4.3874756899747 3.04453154477206 6.30817004117099 10.8996860590848 9.69872017773715 18.7926630583676 8.03374071988193 7.38270541104404 10.4816038218412 5.4558875170621 2.97472353848544 -1.63600949374112 0.973384579745208 -5.68094090548428 -0.277845660122956 0.920552929964934 11.4974987116727
-1.22485419186679 5.82522038546475 4.51274994936856 3.15779046145352 5.90465668764981 10.7069528493014 9.60117892352017 18.7734077366916 7.6067345532504 6.97448758212003 10.3478162678805 5.33342103091153 2.99593953219327 -2.08478995236484 1.04371956911954 -5.67589255246249 -0.926024159518157 -1.19167967709628 11.3382099064914
-0.788758919455788 5.89077885367654 3.96084244467995 3.78678257682107 5.93643219687722 10.8662193558433 9.12660629966042 17.6606624267318 7.13086540915749 6.92942459800027 11.2189858696677 6.56879456259988 4.38777573325417 -0.881831810691139 2.51209385611794 -3.60626761696555 -0.024655983664772 0.712051703713158 13.6729656002738
-1.36250875646418 5.58380033319647 4.79584123438055 2.61456682031805 5.11066438501532 10.1404318982905 8.95373250787909 17.9715359384363 6.62745954340155 6.42372037714178 10.930692690069 6.12406446283514 4.49263002222235 -1.085550290888 3.10207273309881 -4.31051824743097 -0.224554044550114 0.831232088262386 14.2957408601587
-2.02984455282038 5.32922908609564 5.02371188944036 3.96291992014105 6.2310940915888 11.1132156545466 9.43877527063543 17.8775826389139 5.95048972910101 5.31253883188421 10.2989046270197 6.72159644907171 3.81916686838323 -1.85361316854303 3.17479488199407 -4.37348011190241 -0.159744531458074 0.230920522863215 13.810627191717
-1.72057224620472 4.94604705463756 4.76725505482067 3.32064746509899 5.53409122120251 10.583032356609 9.16923116337169 18.6923075784336 6.33105586658825 6.80641769062389 10.5509579051625 5.95833610187877 3.80872081409801 -2.21483684886585 2.4683878291737 -4.71580387462269 -0.511461986194956 0.149447666515005 12.5828673709523
-2.03259268673984 4.72924908724698 5.16763600436124 3.32482632723721 5.3606911572543 10.2264524373141 9.8772664937106 18.5520705851642 6.67751702395352 6.32282170382413 10.915995684537 6.29593667117032 4.3897667798129 -1.58440390500155 2.44616612521085 -5.35650435360995 -0.729967030611906 0.173734751614656 12.9302290352908
-1.76295161680742 5.34490227265792 4.83927654786543 3.28081821961836 5.33418774171309 10.4283206419511 9.30721592469649 17.5260683254762 7.33316063447432 6.68849873109297 11.3289596991106 6.17800926728682 3.90226578278975 -1.35839534239335 3.15352367921309 -4.98363376097246 -1.45635486082597 -1.22802615599199 12.1194136099382
-1.58921352733265 5.16979678760875 3.40614303242076 3.88299640308727 5.83044799457897 10.971314274181 9.52185853611339 17.4695242870938 6.72516616474498 6.88202651630748 10.6538518298756 5.88931449543346 3.65216144214977 -1.4305946003307 1.91146453510631 -5.02901188243519 -1.06993595470082 -0.672747768055309 11.4568670619618
-2.40154156251387 3.0493260903792 3.75325026945634 2.94217982725664 4.55781856016679 9.47932067350908 8.50258555845781 16.1088209433989 6.3538857980208 6.71760955290361 10.5622054620223 5.50009551481767 4.9168216271834 -1.80197224183516 2.17341247038408 -6.27382549806075 -1.25124249024825 -1.07011303468184 11.0268184228377
-2.84598007202148 3.2469669342041 3.70570240020752 2.1137300491333 4.83847007751465 9.54367551803589 8.34510383605957 15.2338469982147 4.97902927398682 6.56760272979736 9.92777452468872 4.998193359375 3.47040996551514 -2.47628059387207 1.7497974395752 -6.05634536743164 -0.274231338500975 0.233815765380861 12.8947127819061
-3.65498706644232 2.84930828267878 2.94698837453669 1.83213642293757 3.96852806264704 9.29560259038752 8.0872538393194 15.2482782905752 5.24559238607233 5.77154663259333 10.0151284044439 6.18907097036188 2.79914882833307 -2.40653392618353 2.41648033315485 -4.77570125406439 0.296619684045965 0.484379083460027 13.127963811701
-3.5304423418912 3.60829056826505 4.46794213381681 2.92008294192227 4.85080517855558 9.80778540697965 9.22956122485074 15.4208067807284 5.10988701907071 6.24822320071134 9.97539366808805 5.42401780215177 4.05088605013761 -1.62193594845859 2.16569508639249 -5.834897145358 -1.06584654721347 0.682222262295809 13.2037216576663
-3.67823461185802 4.20074507106434 4.47054239619862 2.6075157772411 4.22187563289296 9.46676823009144 8.93895861018788 15.7115722547878 5.48735281337391 6.66817613948475 9.80880018581044 4.94782396663319 3.00829740871083 -2.72644475590099 2.60914751399647 -4.70277265201915 -0.613688026775012 0.0816034923900268 12.8285381447185
-1.40654732964256 4.64452860572121 4.05079958655617 3.11131499030373 4.9848310730674 9.77301094748757 9.23522827842019 17.2066304168918 6.99476168372414 6.9928581497886 11.0948965332725 6.32820151068947 3.35053465583108 -1.7458760955117 3.73410914160988 -4.20604493401267 1.19049952246926 3.10524294593117 14.7774197838523
-2.71365886168046 4.04305595918135 3.56299061341719 3.77038807435469 6.39241451783614 11.2784523443742 9.71874279542403 17.5240953044458 6.60490936799483 5.9762920813127 9.43273539109664 4.76737923188643 1.08825821443038 -4.17534022764726 1.74945015473799 -5.11199717955156 1.67727131410079 3.36273521943526 13.6486367659135
-2.30466544411399 4.73208058097146 2.83851254203103 4.63779461600564 6.68218147971414 11.1436435005882 11.1208440087058 17.0003763756969 6.39007771231912 5.2102786324241 8.06751358725808 5.45463764884255 0.330428244850854 -4.91235053322532 1.39404404380105 -5.09957587502219 1.41407025077126 3.47517407157205 14.0314413330772
-2.98422099026767 4.47520779696378 3.31129597750577 4.67831849184903 6.13659237948331 11.2455696972934 10.317620268735 17.0696646186438 6.2230753811923 6.0335583600131 9.09998177615079 5.39377354708585 0.239730349454014 -4.43751765164462 1.39552449313077 -5.22450495633212 1.9316935452548 3.61679696169767 13.7385601910678
-3.89744088433006 3.33605864264748 3.42379191138528 5.00547125556252 5.68605044104836 10.4902506134727 9.22445109107278 15.4756988547065 4.64883520819924 4.44073107459328 8.4390173218467 5.59879782416604 -0.366629574515603 -4.26571175835349 1.79571535804055 -2.24430367729881 2.68794062354348 3.91995814063332 14.290494706414
-3.42113974311135 3.26774785301902 4.29125115654685 4.36723325035789 5.04911134026267 10.4084353186867 9.71033236763694 16.8621905483983 5.49167821190574 6.45531747124412 9.32102582237937 5.20720956108787 -1.05660536505959 -4.46656706549905 2.32915684960105 -2.0875826142051 2.51577088616111 3.69937894127586 13.7895555236123
-4.18660304329612 1.7621922753074 2.27073338248513 3.71104004599831 4.56160881736062 9.63240149237893 7.69292690970681 16.1269821188667 4.269557502053 5.5019736550071 8.89244415976784 5.33198502280495 -0.390174362876198 -4.73294017098167 0.797450568459251 -2.72556636116721 2.50361206748269 4.47007324912331 14.027347352288
-3.27687033739957 3.84216156872836 3.44157448681918 4.80434266003695 6.05853310498324 11.0399073687467 9.675828370181 17.6337983337316 5.17017975720492 5.6011270609769 8.77715626629916 4.70185414227572 -0.603496161374178 -5.14580496874722 0.464010628786955 -2.48748358813199 1.85522976788608 4.54215947064487 14.0450104800138
-2.16991975090721 3.96094629981301 3.14791510321877 4.04591105201028 5.66306326606057 10.7457592270591 9.32850096442483 18.2596322081306 5.21608946540139 6.19966242530129 9.41593716361306 5.24899599768899 -0.565786144950174 -4.81450059197166 0.872605540535666 -1.76627900383689 2.95014689185403 4.64882872321389 15.147315361283
-2.15938489220359 4.88816149451516 3.04715235450051 4.94630606391213 7.12779410102151 11.9696439049461 9.1378439209678 17.9001441738822 5.42296869971536 6.15495665290139 9.46178610541604 6.08723623969338 0.418173625252464 -3.91594426415183 1.69931967475198 -1.77306287071922 4.32105715491555 4.91593344428323 14.7927573464134
-3.43734175942161 3.01070015647194 1.8212909004905 3.63544266440651 6.01418106772683 10.6742772362449 7.8760833046653 17.5953059098937 4.88997166373513 4.68774407126687 7.5156964562156 4.06714718558571 -1.61071784279563 -6.10586745522239 0.433828284523702 -2.55725867531516 2.83030979850075 3.52513973929665 13.5055741570213
-3.92004319104282 2.13728026476773 -0.911004265871917 2.25256423083218 3.67258528796109 8.5658729466525 6.52399233904752 16.8497915360061 4.45349196520718 6.71719912615689 9.49620083895596 6.87908343401822 0.337601462277497 -3.45954628857699 2.3767278584567 -0.829604348269378 4.38639716235074 5.25537947741422 15.3393531235782
-4.57735645120794 2.04026306325739 -1.24299442117864 2.7082032030279 4.57093132192438 9.024434930628 5.94634140188044 16.2028143470938 3.29911697561091 4.54113758260554 9.22503078634089 6.54077041799372 0.935965425317939 -3.49080669229681 2.67083442861384 -0.847549551183526 3.00387752706354 3.9850586717779 15.4238563841039
-5.18130617141724 1.9478756904602 -0.325816440582276 3.06145734786987 5.14091749191284 9.71643848419189 6.32721586227417 16.647607293725 3.21092004776001 3.3761040687561 8.31015272140503 5.1456582069397 -0.427785205841065 -5.02222757339478 1.84304494857788 -1.61356477737427 3.39808149337768 5.72620077133179 14.522731256485
-5.32335733933882 2.31072736219926 -1.31376528306441 2.14869428114458 6.05294728712602 9.91194796995683 5.9767277284102 16.4473493738608 3.43757081465288 1.58112359480424 7.18643784956499 5.40399003462358 -0.652827020124956 -4.52735971970992 2.74678636030717 -0.481550927595659 2.48371816114946 6.11556077436967 15.5662387652831
-3.77202670357444 2.86449272849343 -1.10073535225608 3.12855370261452 6.56060059287331 10.5841382286765 6.87876637198708 16.0748917005279 4.16544277884744 3.53026421286843 8.0685866615989 5.28450997092507 -0.566845581748268 -4.35258738777854 1.51475079276345 -1.6970850684426 2.87641842582009 4.70947010733865 14.742068602822
-5.02706542448564 1.91941628022627 0.31980499787764 3.22265324159102 6.85477528138594 10.3435176329179 6.49733528657393 16.6411661670967 3.78843578858809 2.81960567994551 7.31935772462325 4.46789345307783 -1.36138740019365 -5.62021079496904 1.14567455811934 -2.56141868071123 2.17383942170576 3.69659981294112 14.0820096449418
-3.55126256942749 3.2299750328064 0.521462726593018 3.48018007278442 7.52585916519165 11.2846224784851 6.93681745529175 17.0438210248947 4.48922281265259 3.75538377761841 8.44170408248901 5.11870031356812 -0.0485960960388176 -4.72825117111206 1.35563306808472 -2.9197470664978 1.64904336929321 3.55386095046997 13.230593252182
[truncated: 9,084,541 more chars]
