# Supplementary material for: Conformational ensemble-dependent lipid recognition and segregation by prenylated intrinsically disordered regions in small GTPases
Source: Commun Biol. 2023 Nov 2;6:1111. doi: 10.1038/s42003-023-05487-6 (PMC10622456; doi:10.1038/s42003-023-05487-6)
Supplement: Supplementary file 8 — Supplementary Data 6 [file 42003_2023_5487_MOESM8_ESM.zip › Fig8/Rac1_cluster2_insertion.txt]

-15.0235880851746 -14.0090025901794 -19.094926738739 -18.2745036125183 -12.8080901145935 -14.5191668510437 -20.0425356864929 -13.7854937553406 -14.3408354759216 -13.3790740013123 -13.1428774833679 -9.24172391891479 -7.82591047286987 -9.54715337753296 -2.68089475631714 -5.99148550033569 -0.981391811370848 2.63372526168823 6.88460836410523
-15.0235880851746 -14.0090025901794 -19.094926738739 -18.2745036125183 -12.8080901145935 -14.5191668510437 -20.0425356864929 -13.7854937553406 -14.3408354759216 -13.3790740013123 -13.1428774833679 -9.24172391891479 -7.82591047286987 -9.54715337753296 -2.68089475631714 -5.99148550033569 -0.981391811370848 2.63372526168823 6.88460836410523
0.724600063670767 0.617651211131705 -2.66197563518177 1.18266605030407 4.26016734730114 7.1503660548817 7.43896506916393 15.1688626874577 3.39989303242077 2.13142226826061 7.36758445392956 6.83363937031139 1.82872604023327 3.41401027332653 -0.227391971241342 -1.401990665089 4.39614413868297 6.16766189228405 12.5366532672535
-1.2734618100253 -4.51458691683683 1.52428294095126 1.20426226529208 3.3220324602994 7.84373045834628 6.10917235287753 12.0479626742276 3.04683447751132 4.19049216183749 6.81054545315829 2.58346224698153 -2.55124806490812 -3.60150860873136 1.87220526608554 -1.651164523038 2.93857718381015 0.462490567294033 7.99518729123202
-6.72338953018188 -6.17256059646606 -0.678250217437743 0.576167201995851 4.24309358596802 7.70327959060669 4.42885122299194 13.063742017746 3.49923429489136 4.32814893722534 7.96061429977417 5.35867414474487 -0.218933963775633 -2.49821367263794 1.99593935012818 -1.94388856887817 1.70020303726196 2.12793264389038 7.69342622756958
-9.96070985794067 -2.95618181228638 0.90415449142456 1.18744440078735 4.23190851211548 8.37561197280884 5.49768419265747 13.8506776809692 3.65003080368042 3.38371343612671 8.14326829910278 5.25207586288452 -0.453713703155518 -4.41294984817505 1.23069543838501 -3.61124353408814 -0.631182956695557 -1.00033693313599 7.16744394302368
-11.2537112322721 -6.17627478512851 -0.692508229342373 -0.889882573214443 1.11813401308927 5.66730546084317 2.97230290499601 12.3615217122165 2.22719620791349 3.1687369259921 7.44142960635099 3.2388634595004 -1.83734274777499 -5.51647711667147 0.617142191800205 -5.70101691159335 0.574123850735752 1.28735398379239 7.40155266848478
-3.92257223129273 -2.2490740776062 3.59319105148315 1.71535959243774 4.51816549301147 9.05952253341675 7.91964426040649 16.8175726436079 6.12419023513794 5.57574453353882 10.0733584403992 7.74568929672241 2.25547590255737 -1.09000501632691 3.85282316207886 -3.15730772018433 0.767554187774657 0.0477684974670396 8.27870931625366
-2.62586088180542 -1.66544027328491 4.1035683631897 2.17012243270874 4.55337648391724 9.19491939544678 8.6078293800354 15.2603482484818 6.91441946029663 7.09119062423706 10.7144005775452 7.66531400680542 3.28981714248657 -2.55377645492554 4.85534601211548 -1.0318247795105 1.25122480392456 -1.34784955978393 8.36903886795044
-8.9529428395358 -4.44945811358365 0.630009659853847 -0.0107316884127542 1.27095795544711 5.78318024548617 5.87161446484652 14.6660759535703 3.95528221997348 4.23129845532504 8.82398510846225 6.09170246991244 -0.159041396054356 -3.13303279009732 2.92741394909945 -2.74504183855924 0.614228257265957 -2.20349406329068 6.94678307446566
-11.3458364226601 -5.407235882499 -1.5251615264199 -0.858033917166971 0.00156614997170124 5.67123530127785 3.93321440436623 14.6006591103294 3.18604109504006 2.39051363684914 7.35616514899514 4.50155756690285 -0.0594632842324003 -5.29965569756248 0.643081881783225 -3.93011834404685 -1.49280907891013 -3.47882249138572 4.30416319587014
-10.1985415458679 -3.36753454208374 0.424406147003175 -0.68106641769409 3.16525945663452 7.44954690933228 6.0346489906311 13.5525339603424 2.93641958236694 2.79174528121948 7.82680139541626 6.02921686172485 0.293531513214113 -4.15521612167358 1.32918939590454 -4.33950605392456 0.200948810577394 -0.688993358612059 7.38120088577271
-10.8322514187206 -4.27810942042958 -0.757113326679576 -0.856863845478404 2.46020997654308 6.7672530521046 3.57576955448497 14.2817770351063 2.59406484257091 1.66295732151378 6.97141088138927 4.28210557590831 -0.372460235248912 -5.47116934169422 -0.362084258686412 -6.05530630458485 -1.30992590297352 -3.11887060512196 4.57614053379406
-8.46475146033547 -3.55029986121438 0.3949763991616 1.73124196312644 5.61649873039939 9.75332286141136 7.27778699181297 17.0283223160289 6.34107281944969 6.13258149407127 11.0504815795205 7.62190987847068 2.61439587853172 -2.23243067481301 4.78513886711814 -1.73688433387063 2.52946450493553 -2.4141113541343 7.46454121849754
-8.87781764810736 -4.07283450906927 -0.703417318517513 1.98012588674372 5.09113071615046 8.57046364003962 5.2720064943487 15.7944767301733 5.49087665731257 6.01092956716364 10.6564349954778 7.26383159810846 2.02527187520807 -2.28147556131536 4.49246833974665 -2.16050769632513 2.19452808553522 -0.233873861486263 8.63066623861139
-5.56744718551636 -2.19332838058472 2.6393256187439 2.57386064529419 6.7768759727478 10.2726998329163 7.25548696517944 15.6904128789902 6.67381906509399 7.62847185134888 12.7028770446777 10.2436175346375 5.22751379013062 -0.451795101165771 6.00553560256958 -0.440385341644287 1.59722566604614 -0.225255489349365 8.74009466171265
-7.72960726998069 -5.26654498360374 -0.590145752646706 1.27613003470681 3.46820576407693 8.00168736197732 5.04537708976052 12.1929543755271 3.60857708670876 5.19145806052468 9.77116949775002 7.21574909903786 2.5299599907615 -2.31550662300803 3.80498249747536 -2.74033419869163 0.95345051505349 -1.27583949349143 7.96095974662087
-7.02647603641857 -3.14027227054943 1.91959558833729 2.28596483577381 4.14531313289296 9.04294859279286 6.71080194820057 12.5732349048961 4.77198778499256 7.82925783504139 11.3356312404979 9.28431784022938 2.9740160595287 -1.33706678043712 5.38403688777577 -0.473840843547475 3.0790489803661 1.58154569972645 9.71590267528187
-6.78187276666815 -1.25357534235174 2.7037372415716 3.91613290960138 7.01802824193781 10.5064239328558 7.16376970464533 14.5786146944219 5.25075624639338 7.62465475255793 11.4962148492986 7.84464357549494 1.98260210210627 -1.55028821771795 4.99015424901789 -1.11578275507147 2.45196722204035 0.0558233087713056 8.48369787389582
-6.02373194261031 -1.02225565476851 3.30772138075395 3.32291722731157 6.59891534285112 11.3749887986617 8.39616322950883 17.1638479385567 6.94318986372514 8.2794096513228 12.8682339234786 10.2734882874922 4.17684674696489 0.595280890031294 6.28755593733354 0.370015387101606 4.2175610108809 4.07587457136674 12.6183130784468
-7.98410561301491 -3.40485336997292 1.99646518013694 1.93047663948753 3.70417163155296 8.34721038124778 6.43893000862815 14.5917029120705 4.4230169989846 6.20219466469505 10.5376801230691 9.61344382546165 3.3312258460305 0.198235008933327 5.55842158577659 0.16805121681907 6.42693564675071 4.71009490273216 14.2081496455453
-8.18703594207764 -5.27267780303955 0.768980598449708 -0.0375074386596665 3.16286239624024 8.16004810333252 5.88886604309082 11.2707053184509 2.8881441116333 5.48969802856445 9.84163818359375 10.1073952674866 2.93745765686035 -0.211425209045409 6.28402576446533 -0.197842979431151 3.84075317382813 2.4017168045044 12.818325138092
-6.64303245544433 -4.38625183105469 1.50747451782227 1.65478191375733 3.5228630065918 8.9749885559082 6.63800010681152 12.7207337379456 5.03914699554444 8.52041873931885 11.7335849761963 9.99137554168701 4.12087879180908 -0.0733989715576158 7.20855197906494 0.1316219329834 4.16385231018067 1.58119449615479 12.7138548851013
-9.2272422096946 -4.57365486838601 1.22180011055686 -0.125397422096945 2.01619364998557 6.75937201760032 5.94247367165305 10.991063378074 4.46510722420432 7.91809966347434 11.4438030936501 9.34748675606468 3.34489371559837 -0.198780753395774 5.93124320290305 0.519875786521219 5.58705069802024 3.53222968361595 12.3582279898904
-6.41102937351573 -3.54306176792491 2.42152449000966 -0.114850555766711 1.69132849086415 6.75168463100087 6.6413874279369 12.437771285664 5.22080179561268 7.63630529750477 12.07854124416 9.04136654246937 3.308280433308 -0.0536036838184692 6.78837438930165 0.710466827045789 5.38385721553456 4.41727968562733 12.714602912556
-6.28185425671664 -0.996137246218595 2.73617590990933 2.81015147295865 5.06074751940641 10.0094379338351 8.71576346484098 13.7638675126162 7.15185679522428 8.98492468920621 12.6354926976291 9.20169295397672 3.43429125872525 0.432024374875155 6.91656722155484 0.546501532467929 4.44352282610807 2.94221438494596 11.7142003926364
-7.80011169260198 -1.26041976755316 2.89104850942438 2.9911003893072 3.61216266805475 9.29888113195246 7.79666717702692 12.5017677133734 5.3386698549444 8.38381775075739 11.9055367296392 7.78641136342829 1.79761226827448 -0.506677549535578 6.40048607045954 0.182336885278875 4.48170669729059 3.2295561617071 10.8043132608587
-3.25985984802246 0.89008445739746 5.89449806213379 5.47787208557129 7.88019485473633 13.0664603233337 10.5725686073303 16.3547589302063 8.14613742828369 9.19445724487305 13.0460750579834 9.20125885009766 2.73731060028076 1.3534481048584 7.89115543365478 0.876490783691406 3.87293357849121 1.96365280151367 11.3027364730835
-2.82707467512651 -0.276627211137253 5.55105814500288 5.55684408708052 7.38042482896284 12.6471847013994 10.566761823134 16.1667848543687 7.58463224931197 9.09329638047652 12.1890428976579 7.95610937638716 3.02573904557661 0.391314835981888 7.36533484025435 1.02673086686568 3.99974760575728 1.82009825272993 10.4129632429643
-3.02188787460327 -1.84425649642944 3.72331800460815 3.67404928207397 5.83993043899536 10.9044827461243 9.23627557754516 16.1022471427917 5.43011178970337 7.78988256454468 10.920245552063 7.85127058029175 3.06546678543091 -0.708073711395265 6.36766233444214 0.176695728302001 2.81356229782104 -0.147656536102296 9.74477853775024
-5.27558862512762 -3.45804559534246 1.77603281194514 2.55403555089777 5.32843721563166 10.1584805315191 7.27232301885432 13.8475495641882 4.30310857946223 6.10842073613947 9.59961116964167 6.33937490636652 1.7736123865301 -1.89886438196356 5.22637785131281 -0.316749208623712 3.26677740270441 0.782881147211249 10.0690807169134
-5.73672937913375 -2.78374933762984 2.33680940107866 2.23506188826127 5.39047551588579 10.0260417504744 7.24027085737749 13.1851952119307 4.33347440199418 6.18449521498247 10.2145745797591 7.08101487593217 2.18653321699663 -1.23855852647261 5.70080686049028 -0.469311471418902 3.45492864088579 1.34853864149614 10.163771872087
-6.20745983123779 -1.10726299285889 3.71691188812256 4.13045749664307 7.17223224639893 11.9751106262207 9.38315687179566 16.3213803529739 6.03450355529785 7.79470977783203 11.7034789085388 8.86815223693848 2.85830459594727 -1.29884090423584 6.25275859832764 -0.62270107269287 2.19519481658936 -0.252160453796385 9.34886226654053
-6.47332271229137 -1.52892573963512 1.89514080394398 3.81177727092396 5.70614544261586 11.3680268894542 9.31348530162465 14.9364656578411 5.08555332530629 6.65951172221791 10.6430999409069 7.3810865055431 2.13494411815297 -1.27159007679332 5.504552043568 -0.318081699718128 3.28620067943226 2.45163265575062 10.8583971630443
-7.76847399798307 -1.21559466448697 2.87493573102084 3.77872239026156 5.89594612988559 10.5525365916165 7.6649318781766 14.2471099940213 3.77283154400912 6.20077668103305 8.9093166438016 6.01092492016879 0.168741807070646 -1.80687274065885 5.13110028180209 -0.814132109555331 3.63708077344027 1.83754120740024 10.1448956576261
-8.14506268067793 -1.78941845460372 3.00131011442705 2.98744845823808 5.22634292082353 10.5019118829207 7.87451816038652 14.7809500737624 3.57623649076982 5.28721690611406 8.08101535276933 5.40026069120927 -0.12535213990645 -3.03186916871504 3.27329040007158 -1.79266857667403 3.12009787992998 2.16346240477128 9.2752420945601
-6.36943727840077 -0.971098960529673 3.75155919681896 3.7178410876881 6.06085580479015 11.0171727527272 8.87397855411876 14.2517303813588 4.86552423130382 5.15196889530529 9.60511535297741 7.42204564701427 0.75081342350353 -1.96479517329823 4.59472173344005 -1.76036363948475 3.235837875713 2.58348172794689 11.651015697826
-9.14849618564952 -3.69431451450695 0.915737594257703 1.3148083340038 3.92920824397694 8.89778658259999 6.02215715755116 12.3485078464855 3.06787916530262 5.22621961940419 9.08518167842518 7.20196291316639 0.364511932026257 -1.2661357272755 4.85154196132313 -0.539374863017688 3.57390066493641 2.14184900630604 11.0942549358715
-7.82352604432539 -4.78475727601485 1.316813807054 0.630115847154098 3.71023974852129 8.36391005949541 6.04597220854326 13.7974535031752 3.02746329741045 3.50737796263261 7.03412471251054 4.11967692808672 -2.44218601746993 -3.89477505250411 1.65023742155595 -4.33614124818282 0.00815425352616828 0.690700869126754 8.00821719603105
-6.63375068144365 -3.98881125883623 1.02069496674971 1.33889412446456 4.45378899140792 8.69214081330733 6.30412601991133 13.3294129328294 3.06285404725508 3.35652470155196 8.33895134492354 5.87082314057784 -1.13724112944169 -3.49434066252275 3.01525425477461 -2.64683127836748 1.91169666810469 1.89973473115401 10.3384220556779
-7.20688917853616 -3.17431738593362 1.72531602165916 1.60376641533592 2.70209786675193 7.62892720482566 8.77282330773093 12.418620560386 4.40814111016013 7.33273408196189 10.8702163436196 7.51416299126365 2.31033036492088 -1.15305807807229 4.50137517235496 -1.4409647248008 2.24853322289207 2.40713403008201 11.2821998336098
-3.77968834096735 0.145085828954524 2.56120063608343 4.15377380197699 9.43183185403997 12.4744134122675 8.60396053140814 17.1481500040909 9.35230829065496 9.29053737466986 14.0211298639124 9.91926433389837 8.15427829569036 2.03504993265325 5.068098562414 -2.15378616506403 0.674546735936946 1.54278613870794 11.3466410810297
-4.15601033297452 1.62629156979648 2.04881029996005 5.22440081509677 9.50417595776645 13.1557477084073 9.7871001330289 18.3330389824781 9.68698912533847 10.7397997942838 15.4803431597623 11.5432479945096 8.38462191495028 3.35578661831942 6.93286353024569 -0.829327288540927 1.77436762723056 1.42957621487704 11.0785821047696
-4.67473355206576 1.25627478686246 4.48741301623258 4.53660449114713 9.04348429766568 13.0488747033206 9.69632824984464 17.7059868845073 6.77919444170865 5.27799853411588 10.6784411343661 6.25596675005826 4.52679690447721 -0.646365555849943 1.63877543536099 -4.79029980572787 -2.41328183087436 -0.79701176556674 8.41209372607144
-4.69850607785312 1.23545865145596 2.4905817898837 3.86625794497403 8.20040444460782 11.9421408566562 8.69565610018643 18.0564233454791 7.67064885226163 6.39608983126553 11.5098965558139 7.03335694399747 5.44047097292813 -0.279886921969329 2.62763909426602 -4.54261847409335 -1.32616873654452 -0.487547597018157 9.42149476138028
-5.28858242901889 2.10208453265103 2.52906073656949 4.56262148943814 8.94754971590909 12.4449867161837 9.00330866900357 16.7798188182441 6.34658087817105 7.55615939227017 12.0582865628329 7.94783057299527 4.98480357256803 -0.301687821474943 4.01610507098111 -3.63391171368686 -0.832913025942716 -1.88612996014682 9.4315823468295
-4.43953625939109 -1.55080716393211 0.710913493416527 2.47502596595071 7.34376604773782 10.5436118386009 6.05532629706643 14.8785756371238 5.22949965216897 4.62044508673928 10.302844359658 5.85900480963967 5.81068499305032 0.631375148079613 3.34307272650979 -4.64110295555808 2.07498724677346 2.28982050635598 9.92361195304177
-6.60618762102994 -1.51804713335904 0.882411202517424 4.23613186749545 7.31196614178744 11.4979931918058 8.76483937176791 15.6706767884168 6.93432732495395 6.00052090558139 11.1076366511258 5.81633397015658 5.9434911814603 0.739244660464202 3.37275811108676 -4.89249400225552 1.9606744852933 2.31731911572543 10.0988142100247
-5.73090984171087 -1.70112087076361 0.835811120813542 2.77948330098932 7.53424499685114 10.9526109522039 7.53638027364557 14.3827950781042 5.21939323598688 5.69550083333796 10.4581327264959 5.39897678548639 5.66811798269098 0.888206941431218 0.916024667566472 -5.69299747293646 0.453057748621159 2.39848468953913 9.80861566716974
-5.09394164518876 -2.70816131071611 1.87768082185225 2.59222797913985 7.30441574616866 10.8280282454057 8.03056053681807 14.0224605040117 4.18542580171065 4.4729156927629 9.61366896195845 6.06273750825362 4.99721054597335 -0.122395472093061 1.77305988831954 -5.46706099943681 0.0367308096452206 1.1334963278337 9.5832672552629
-5.79276237487793 -2.64206848144531 1.7372631072998 2.80365505218506 7.57127990722656 10.426978969574 6.9988712310791 13.8182591438293 4.34058132171631 5.74294891357422 9.64678802490234 4.75003089904785 4.863059425354 0.00718727111816264 1.5171932220459 -6.14497909545899 0.00175323486327983 1.06111946105957 9.07713832855224
-9.32170851447366 -3.04232580878518 1.05563943169334 2.37006585381248 6.46384923241355 10.219691918113 7.7798454024575 14.6411020018838 3.79704682610252 5.98125855705955 9.64103762886741 5.08846108696677 4.832795307853 -0.330020739815453 1.27636449120261 -5.87195570685647 -0.64751036383889 0.544971630790016 10.4294063308022
-8.48188255483454 -6.05573700124567 -3.02797744924372 -0.47411201650446 2.97505046671087 6.6152529889887 3.86451293771917 12.0083899671381 2.17506172006781 2.09690810983831 7.13775588815863 3.42737438028509 3.64002849405462 -1.99051712209528 0.892838972265071 -7.02889106923883 -1.64833114797419 0.0277991468256182 8.01959373300726
-9.1830135865645 -3.89635053114458 -3.43118443922563 -0.212329535050827 2.94860682053999 6.41425356431441 4.33369574113325 11.6606605963273 3.09998068376021 4.97487864060835 8.8598707632585 3.71453985734419 3.42231115861372 -1.2146126313643 0.352140756086868 -5.92237439589067 -0.956290869279343 0.750759454206985 8.87893042130904
-8.77378001646562 -4.97632136778398 -0.780890612168747 1.46262726350264 3.6317041830583 7.25386223359541 5.97896275086836 12.2926019148393 6.55922684236006 5.76918491883711 11.0238665060564 6.73517975373701 6.14476761384444 1.00738319917158 2.6521070913835 -4.1791335626082 0.617590756849808 2.35234150453047 10.6189039663835
-7.31001343293623 -3.4500147299333 -0.947230000929398 0.616597513719039 4.53906283812089 6.69609961943193 4.66728816465898 12.061686853929 6.07094512419267 4.56913028196855 9.97243962721391 5.42351375059648 5.96258578733964 0.932699541612106 2.60016475157304 -3.9278208212419 1.63439021544023 2.24383006529375 9.93956885771318
-8.62961183027788 -5.38240609602495 -0.354263166947799 0.0210172133012243 4.37125029130415 7.08538641496138 4.17097296281294 12.6867100195451 5.55340113206343 4.00983252091841 9.66782488389449 5.8979398207231 5.23800577683882 0.275592942671341 2.34864534898238 -4.38635812239214 -0.219545225663619 1.00219549699263 9.55730309052901
-9.38978176116943 -4.1424654006958 -0.544830131530762 0.0377752304077141 4.43953533172607 7.41781921386719 4.18814296722412 12.1750747680664 3.48006839752197 3.93343372344971 9.21238298416138 6.18892402648926 4.76633472442627 0.128509712219238 2.94501800537109 -5.01465587615967 1.02627201080322 0.950425338745116 9.72324390411377
-10.2462403210727 -7.06877488222989 -2.55602044192227 -1.62352913943204 2.4080775347623 5.87294989499179 2.88323527249423 11.8861716357144 3.31921225461093 3.4784310427579 9.12187796506015 4.8837569323453 4.81743937405673 0.239694890108975 2.19442873868075 -5.12658089724454 0.649198826876553 1.87541037472812 9.8203352061185
-7.21240485798229 -6.3759447444569 -2.5894514430653 -0.205933224071156 3.67442165721546 6.93259464610707 4.61887298930775 12.2974585186351 3.64857326854359 3.92980228770863 9.45481239665638 5.86319195140492 5.31617294658314 0.311578143726695 2.38386474956166 -4.94240058552135 -0.0994078029285781 1.80907188762318 10.0098055492748
-8.81920401833274 -5.72932593605735 -0.892259285666725 -1.19545523903587 3.7269585869529 7.10078747489236 3.26740868308327 11.8410008690574 2.36317379691384 2.7164719841697 8.62730438926003 5.95088703849099 5.82488568045876 0.898686721108177 2.56512100913308 -4.29978911659934 0.027794196388939 1.95279343344949 10.3701422951438
-9.9326282934709 -3.66605915589766 -0.599237103895707 0.161993364854293 4.56759963469072 8.0215314431624 4.9383433862166 12.5343326135115 2.62238250212236 3.95275435881181 9.6366871400313 6.23877749876543 5.0749343438582 0.52473674253984 3.25184760527177 -4.22050632996993 0.804913858933883 1.26427493528886 10.1223319573836
-6.97885072014548 -4.12011086724021 0.224638583443383 0.394981982491235 4.88122713782571 8.05568659522317 4.51762449958108 12.631511332772 3.85670054175637 4.51812136389993 9.82730019309304 5.44907534339211 6.20549929358743 1.52374899604104 2.43813860633157 -4.50768792412498 -0.0370210387489998 1.3982874176719 10.6450654289939
-8.8206563689492 -3.74114281914451 0.584079196236349 -0.0790448882363073 4.45706312873147 7.22962420203469 4.09402125098488 13.0434843800285 3.49834387519143 3.21865313269875 8.62699454047463 4.61703055121682 3.71199171759865 -1.15316827080467 0.905209948799826 -6.1692662932656 -2.50013024590232 -1.46756989739158 7.9365982315757
-9.87741265730424 -3.63191590742631 0.953239579634232 0.26832212968306 4.61363329453902 7.80341162248091 4.51335920854048 14.6181589560075 3.99321569962935 3.82841410203413 9.21058048768477 5.54784693284468 4.7261926130815 0.244293351606888 1.32168116136031 -5.91201005415483 -0.655330519242721 -0.237689833207565 9.24975075288252
-5.81575290506536 -4.58805362528021 -0.860314291173761 1.50578125173395 4.36990841085261 8.43625457937067 6.45485408956354 13.1517122572119 4.69966324025934 7.1723051851446 10.0685339754278 5.79080398732966 5.12166889364069 0.265606958215887 1.1879187410528 -5.75087825601751 -1.27418033426458 0.756463128870184 10.2463966196234
-4.42651479894465 -2.59208791906184 2.12910730188543 1.87736398523504 6.82773286646063 9.14689523523504 5.70902234857732 14.2148712331598 5.90894491022283 7.44108659570867 11.2439711744135 6.62528116052801 6.51405031030828 1.42502481287176 2.11667234247381 -5.72460287267512 -1.38227766210383 1.06059152429754 10.515176599676
-3.60976511348377 -0.976492942463267 2.02463716160167 3.51570600162853 8.35314553867687 11.0724405635487 8.05375188480724 14.1763755668293 5.47510617863048 6.94813436161388 9.65215629230846 4.28245061527599 4.35040563236583 -1.04808527339588 -0.00598627437244659 -7.29726320613514 -3.36598688472401 -1.0846377025951 9.33512490879406
-6.39208610708063 -1.74991043264216 1.08722965067083 1.95007983987982 6.74529449289495 9.65361587351019 6.18947212045843 13.7398313695734 4.06571857278997 5.87564365213568 8.33335964029486 4.18839446848089 3.69118205850775 -1.55945594960993 -0.737384874170477 -8.50664528066462 -3.63755806142634 -1.12293441945856 8.09667102640325
-6.93078165054321 -1.78585748672485 2.26900358200073 1.54778833389282 6.88904256820679 9.90069456100464 5.70927305221558 13.0162479400635 3.72168703079224 6.71104211807251 8.40743131637573 3.44771165847778 3.77696771621704 -1.56744890213013 -1.32619981765747 -8.67051057815552 -2.78099756240845 -0.818969058990479 8.53802843093872
-6.15911585200917 -2.09665590633045 2.37960713993419 1.25050729404796 7.30841821323742 9.9793156970631 5.05429071079601 13.6664907325398 3.82282346378673 7.65168374668468 7.97952169071544 3.57108873020519 3.97544854771007 -1.28618913997303 -1.38164240230213 -8.22404009212147 -2.88283258784901 -0.774212897907603 8.47986119877208
-7.39197384227406 -3.54018055308949 1.4591213573109 1.86949027668346 5.54261935840954 9.01442969929088 5.92437900196422 12.5526768077504 3.78302825580944 7.39765418659557 9.46022142063488 4.45466960560192 5.17965472828258 -0.547090877186168 0.952716480601918 -6.45055614818226 -2.51081501353871 -0.376821864734996 9.13537324558605
-5.32678229592063 -2.56995780251243 2.94144146659157 2.31327145316384 6.63796131827614 9.16559164740822 5.5808820030906 13.2933110497215 5.35709374167702 9.27993481375954 7.79542439200661 4.31076328971169 3.85936634757302 -1.40932090065696 0.809703757546163 -7.42230994484641 -3.03992469094016 -1.36062629006126 8.24703972556374
-6.15322836095637 -2.11554868871515 1.63083974664861 2.35522691553289 6.78951494043524 9.53407947366888 6.36907617395574 11.3660759145563 4.91644136255438 9.94812194650823 8.06156007593328 4.49306432550604 4.1036695653742 -0.879403669183905 0.0889858419244938 -7.08203848058527 -3.76568182164972 -1.50875623876398 8.42171041315252
-4.43468888022683 -1.65711052634499 2.64378230355003 3.13083903572776 7.46359603188255 10.6691381194375 7.59051291725852 11.3244787909768 4.69013564369895 8.82886092446067 5.67224757454612 3.59768073342063 4.04642455361106 -1.53815682151101 0.292236016013405 -7.84923012473367 -3.89214546897195 -1.48496086814187 7.94363848946311
-5.20526166395707 -2.07300801710649 2.05638365312056 2.17044310136275 5.82936529679732 10.0015612082048 7.09226755662398 10.7041659788652 4.47601275010543 9.45030169053511 6.95174364610152 3.25001291795211 4.12076048417525 -1.23523183302446 -0.657713369889692 -7.8460506959395 -3.39184995131059 -0.874422506852582 8.31109480424361
-5.65940587303855 -4.41586034081199 -0.572768376090309 1.488343074105 4.97378237464211 9.20017512061379 6.74323637702248 9.4440224907615 2.10466845252297 6.87821085669778 6.6532657883384 2.71978457190774 2.78606779792092 -2.08982007286765 -1.05981366417625 -8.98294560692527 -5.22208516381004 -3.14662854454734 6.5579517624595
-8.49571357206865 -1.99268279509111 0.356203694777054 3.00537266297774 5.97365726991133 9.8087965445085 7.94733967347578 10.5298272566362 3.10483231111006 7.16338219209151 5.24823154969649 1.6701132254167 2.67598118348555 -2.41243110136552 -1.88661132292314 -9.7153790994124 -5.8483022256331 -2.90697417692705 5.4156662420793
-6.76031900752674 -1.83074594844471 -2.4609243999828 2.53779576908459 3.96382020603527 8.8274867404591 7.82857869755138 8.39798329960216 2.86191915165294 8.14263414036144 9.10794519077648 5.40849851261486 4.97946714054455 0.270528541911734 1.85478089939464 -5.51692224849354 -2.97333170283924 0.33564351688732 8.84156297336925
-9.43381953672929 -4.35204005674882 -2.30175471739335 1.11485790772872 3.14875721497969 7.91945290132002 6.10890888734297 7.80092930360274 1.7717697577043 5.70640778108077 7.92928528352217 4.59203362031417 4.01692604585127 -0.929684404893354 1.28416084809737 -6.11856341795488 -3.24280047850175 -0.351206545396284 7.58754753632979
-6.35883548042991 -4.25446727059104 -3.58961322090843 1.41966889121316 3.5575063011863 8.43885586478493 6.63915703513405 8.69052670218728 1.98263714530251 6.99269745566628 7.75277302481911 5.1125018379905 4.04717896201394 -0.95647837898948 0.98543999411843 -6.92801883003929 -3.83809115669944 -1.50461222908714 7.53231690146706
-9.23561107462103 -4.80140888040716 -4.49082576578314 1.26416671926325 2.59655464345759 7.59777343923395 6.19054115468806 7.63562000448054 0.971504098718817 5.81962478811091 7.93378818685358 4.10508621389216 4.4404219453985 -0.630737417394464 0.229751474207099 -6.84169017618353 -3.23660098856146 -0.292806738073175 7.83476246053522
-8.82000905817205 -5.27356321161443 -3.32319433038885 1.32267492467707 3.39878862554377 8.11568849736994 5.80577676946467 8.57434671575373 2.10222738439387 7.37718790227717 8.43433874303645 5.62334364110773 5.24554460698908 0.109399968927558 2.54254549199885 -6.07828313654119 -2.14064771478826 -0.450818842107598 8.8914024179632
-9.12029381665317 -3.40639801892367 -1.33232804211703 2.4850395115939 5.63708190050992 9.57106188860806 7.54283408251676 9.81432990160855 3.54489115801724 8.06469706622037 8.58009890643033 6.3149545582858 4.59563807574185 -0.417779168215667 1.91566161242398 -6.25419350537387 -2.31326218518344 0.41261557665738 9.81653193560513
-5.17570828524503 -3.03033970919522 0.0348553744229392 3.38190699490634 6.96078253659335 11.3532681551847 8.69899607571688 10.179401883212 4.34269286069003 8.26371622952548 9.77631569775668 5.14940691861239 4.99054671200839 0.0724625674161032 0.5324349490079 -6.50155781832608 -2.2488150509921 0.408257016268642 9.95416117581454
-5.75860039104115 -1.86288086284291 -0.424875415455212 3.59970840107311 6.09400256763805 10.4846509326588 8.7756985057484 10.5282748569142 3.61160167347301 8.33474334370006 8.27485831867565 4.92282565723766 4.74960120807994 -0.079403079639782 1.52254947315563 -5.89094368327748 -2.54281822551381 -0.0808469425548211 8.89078696857799
-4.71982718381015 -1.81310225400058 0.706985941800205 4.44946049776944 7.12693165865812 11.0927281293002 9.82227610674772 12.5999526890841 4.94793938723478 8.69738244143399 11.176947108182 8.54645871249112 7.45007371035489 2.51654481020841 3.20593976107511 -4.34919882687655 -1.03446150693026 1.15935563174161 11.2841744336215
-5.34018338810314 -1.63849652897228 -0.00902951847423239 3.45361696590077 6.29450594295155 9.96285234798085 8.44165216792713 11.853712905537 4.33245359767567 8.3045710216869 11.0565160404552 8.24802099574696 8.17877661098133 3.05272184718739 2.9957798611034 -2.55928815494884 0.428672660480846 2.79411779750477 11.668177951466
-6.33068849390203 -3.9658298665827 -0.852294939214534 3.24596880132502 5.06226347143 9.48687170202082 7.84655187780207 12.8280081575567 4.57353590184992 9.1609282320196 9.64242265874689 7.51798818761652 5.10566137487238 0.740274411981755 2.80410097295588 -4.00553132837469 -2.04874803369696 -0.530031221563167 10.3094568079168
-6.12472658157349 -4.44364290237427 -0.518027591705323 1.43131895065308 4.86317796707153 8.94593877792358 5.97580785751343 12.2813393592834 3.17053384780884 8.07029314041138 9.89035959243774 8.50715990066528 6.6011549949646 1.12326688766479 3.57612199783325 -3.25366907119751 -0.385501194000245 0.101751995086669 10.9982797622681
-6.3356613332575 -3.99118654077703 -1.49930230920965 1.64885290319269 5.62461527044123 8.90471895391291 5.81833131963556 11.8280607050115 3.73912008458918 8.51796873266047 8.91314180547541 8.77190645391291 6.41778429204767 1.45802648717707 3.09355982000178 -3.87481729334051 0.425256330316717 0.10166319066828 10.7087570017034
-8.82096457914873 -3.0937554879622 -2.37342811064287 2.18515324159102 4.32291817231612 8.85916161103682 7.76455425782637 11.4285538153215 4.43121838136153 9.35829996629195 8.49038624330001 7.91906857057051 6.36248039765792 1.38493275208907 3.03162216706709 -3.74215674833818 0.679474111036821 1.36506580872969 10.7351396040483
-6.73177232742309 -1.74423875808716 1.27384958267212 3.29041681289673 7.49567518234253 10.9208346366882 8.52294359207153 13.9316013813019 5.18954572677612 10.0139847755432 10.1509190559387 6.56926832199097 5.7958966255188 1.05855474472046 2.0277024269104 -4.7813271522522 -1.2667893409729 -0.11970224380493 10.3182140350342
-9.41982512040572 -6.49499563737349 -4.04888586564498 1.53330464796586 1.76903195814653 6.63090653852983 5.99963899092241 10.1221870942549 5.24276586012407 10.9238991303877 10.9485539956526 8.36465878920121 7.55177731947465 1.17732472853227 3.49785466627641 -3.26079039140181 1.67221017317338 3.33134026960893 12.3121327920393
-11.0956916115501 -6.22764961936257 -3.61761658408425 0.991779396750712 1.30814559242942 4.54255111000755 4.39120585701682 10.7120681502602 4.58481223366477 10.1440163352273 8.30642039559104 6.01055342934349 5.47120864174583 -0.680011679909445 3.32583911202171 -3.27432244040749 1.26644236824729 2.69047171852806 10.9135876395486
-7.94855177619241 -6.38352644660256 -3.74337065436623 1.31171452782371 2.12026250145652 5.60962617180564 5.55548035881736 11.7589377143166 5.08037888787009 10.3751724936745 8.81990086815574 5.48819768212058 5.0162576415322 -0.490212085030297 2.33213364861228 -3.88150084235452 1.49549901268699 2.34374463341453 11.2389544226907
-10.4597567211498 -5.28400598872792 -4.03124224055897 0.672342430461537 2.23849500309337 5.95217336307872 5.00972093235363 11.2278238643299 3.93754590641369 9.05154241215099 6.83284104954113 4.61498273502697 5.5673304904591 -0.431451667438854 0.827432762492787 -5.03986345637928 1.53759969364513 3.83889974247326 9.99150861393322
-12.8824525919828 -6.36257038983432 -5.30892620953647 -1.15175496014682 0.265702620419589 4.9656661900607 3.32565821734342 10.2244132908908 2.53455199328336 8.29720248309049 6.01301325884732 4.18035067644986 6.71916712847623 0.380996123227206 1.359523192319 -5.18316708478061 1.70882357684049 4.99874819842252 11.6229466351596
-11.7837784160267 -5.29272388111461 -5.14004825245251 -0.831235157359732 1.33440185893665 5.00997425426136 3.50182796825062 10.5037019382824 2.78366066325794 8.23378540385853 7.57409359325062 5.05259109843861 7.67249466289173 0.759112132679331 1.95089413035999 -3.63555835377086 2.85252643931996 4.45843769420277 12.1608817707409
-8.85686429630626 -4.52882321964611 -6.69040807377208 -0.866683327067982 -0.45543416630138 4.81803194392811 3.58740202296864 9.84282080043446 1.29193369258534 7.06092707027089 7.63747373927723 4.73719850886952 7.23428026546132 0.38642374385487 1.36656919826161 -4.77231916080822 1.26184526790272 4.36228147853505 12.0812160145153
-11.7741775252602 -4.56154439232566 -4.34757802269676 0.556686427376487 3.19205477454446 7.60573771216653 5.30570605017922 11.9572811386802 1.23630049445412 5.53285029151223 6.54535296180032 4.39822962500832 7.00192740180276 0.552690531990745 1.18789866187356 -4.44402310631492 2.17119887091897 4.73095419623635 11.6734743378379
-10.1226653012362 -5.86180867281827 -4.56317700472745 0.117275342074308 2.20701323422519 6.96942625912753 5.52564154538241 10.4028307047757 0.834852322665128 5.8831034747037 4.53712664517489 2.16455279263583 3.89761458310214 -1.94752301302823 -0.693298235806552 -7.19731511202725 1.19875536831942 3.02870951565829 10.1246272173795
-8.84279105446555 -2.59349295876243 -3.15002486489036 1.75439789511941 3.61551144339822 8.43638184287331 6.95808174826882 12.8812952301719 2.83147957541726 7.49379875876687 4.0377984307029 1.33326485373757 4.91392281272195 -1.40922400734641 -0.725891564109109 -6.92228171608665 0.85856011130593 2.91283467032693 10.1823988220908
-8.2084224874323 -3.39626008814031 -3.98111039941961 0.0898773019964061 3.66221922094172 6.92169206792658 4.32817190343684 12.4851242845709 3.22265642339533 8.521296674555 7.66241186315363 3.60873335058039 4.92938631231135 -1.0565727407282 1.10927885228937 -5.63651735132391 1.57040231878107 3.61151331121271 11.6316921060736
-3.90658578005704 -2.31655701723966 -4.50139054385098 1.75040617856112 0.869235905733976 6.27559080990878 6.65127268704501 14.0456921187314 3.33054152402011 7.01048937710849 9.50900927456943 6.30707732113925 4.63677397641269 -1.82645043459805 5.30381861600009 -3.54536637392911 0.768451603976164 -0.211208430203524 10.0166801539334
-10.1241754011674 -5.6777738050981 -5.00032553239302 0.73701348738237 1.63530793623491 5.44664731459184 4.91803517775102 14.2598089261488 3.9596888108687 7.46856847242876 10.3574863954024 6.58087506727739 6.41761365370317 -0.0572884993119658 4.00172486738725 -2.18226561112837 4.10042539076372 4.59417024092241 11.0921083970503
-7.30794493068348 -2.83020368922841 -3.69611898769032 2.69247659336437 -1.03109518397938 3.49128087650646 6.48713239323009 14.0895458091389 4.85592588077892 8.02985318790783 10.3981154788624 8.43328508030284 7.53077920566906 1.68409379612316 5.82554753910411 -1.43318144191395 3.72739251743663 4.02990277897228 11.8873079646717
-9.88216982754794 -2.47738657864657 -5.91779719266025 1.52179612246427 1.0344237240878 6.00829590884122 6.3762263211337 12.1104277524081 2.09768380251798 4.47953023043546 7.70173920718106 4.11242760744962 4.77240933504972 -2.07365809353915 0.525310412320223 -4.88356219204989 1.26516141024503 3.82022179690274 10.3247755917636
-9.28647180904042 -7.46509500850331 -3.03055139888417 -0.320350135456433 2.70271543156017 7.33897546421398 4.24162915836681 16.2681956637989 2.8470855106007 3.30315545688976 8.33818391453136 6.13266805302013 5.49732164036144 -1.35435816157948 2.73006394993175 -3.46372743953358 4.03031781803478 3.90565160404552 11.9643693317067
-14.014710634405 -8.24584695642645 -4.5979587728327 -2.26763841455633 1.71880891973322 6.2645490472967 3.77701643163508 14.8428604906256 1.56594541723078 3.72955492193049 8.25393846685236 6.25595358068293 4.99609449559992 -1.21156236475164 4.31294420415705 -2.49815866296942 4.17614534551447 2.87345197851008 11.2116058176214
-11.1767166831277 -5.33905112526633 -4.37285887978294 1.72166168906472 0.186320426247338 4.4942666313865 6.08776772238992 12.7132874748924 3.17398083426736 7.02489769675515 8.76487648703835 4.31680691458962 3.20224011161111 -3.40170371315696 2.15819275595925 -5.44458281777122 -0.239657280661842 0.615578772804955 9.91106951453469
-7.83101492795077 -3.65314322384921 -0.983112629977139 3.3757416638461 4.55938023653897 9.32260531512174 8.6603457364169 10.7405917080966 3.0226504239169 4.32108754244718 8.21731633273038 3.38781708804044 2.96891373721036 -3.1852992144498 2.05698842135343 -5.69401007565585 0.315526667508212 -0.493257817355069 9.83848113146695
-7.22125085483898 -2.93120797764171 -0.619198166240345 1.14769045222889 2.52707163203846 5.89192930568348 7.95701376308094 6.90097395290028 2.24358908046376 5.37838236201893 8.14416376460682 4.54155699123036 4.68120352138173 -1.44385942112316 5.68748060573231 -1.0353740085255 5.36865202296864 3.00615946162831 10.4102994572033
-10.1723997376182 -6.43692610480569 -4.62080214240334 -0.96048186042092 -0.180845477364279 4.84243657372215 5.26732327721336 8.0009801604531 1.2867696501992 3.61193825981834 5.8966796614907 2.64019372246482 2.15063740990379 -3.42849753119729 2.94158055565574 -3.03718779303811 3.67526509545066 1.52196862480857 8.30705907128074
-8.10049290223555 -6.28805012269454 -2.40643162293868 0.202613405747847 1.92951064543291 6.50278335051103 7.17786555723711 8.94879060225053 3.0355430169539 6.86452155546709 8.28263144926591 4.56543498472734 4.41569476561113 -1.69975704713301 3.80608993010087 -3.58315891786055 3.90582519011064 3.27312045530839 10.3206873460249
-10.1342403671958 -5.37585375525735 -2.47767946936867 1.75051667473533 2.10001733086326 6.81632401726463 7.25388409874656 9.7560980536721 2.15315320275047 4.97282292626121 7.28827645561912 3.83769109032371 3.12466790459373 -2.3954345963218 3.89053227684715 -3.09894297339699 3.88233067772605 1.99820878288963 9.14403655312278
-6.45091212012551 -5.37890207984231 -6.57469141700051 0.0552943923256599 0.0491622664711677 4.49398743889548 4.24342858574607 7.858554241874 1.21100175163962 4.89278161308982 7.52399194023826 3.34417378685691 3.9250072219155 -3.00655520179055 3.25991856835105 -4.05425608374856 2.90259682915427 2.47592389366843 9.33592068932273
-7.15710234208541 -6.72526716752486 -5.41528486772017 0.0593378587202587 -2.15330481095748 1.92654347853227 4.24126935438676 8.66136575178666 -0.165637727217241 4.24401879744096 8.02512097792192 5.94291615919633 4.75884652571245 -1.3991734938188 2.77618909315629 -4.84669851823287 -2.45659231706099 -1.52494215531783 10.1453640504317
-12.8838212273338 -9.54596493460915 -7.49725125052712 -1.61958096244118 -6.1440541527488 -0.989728667519309 2.17621829292991 7.87287547371604 -2.33521435477517 1.71118476174095 6.02685954354026 3.7728274085305 3.41775347969749 -2.97808239676736 1.87088801644065 -6.38696072318337 -1.27049038626931 0.0290281989357695 8.93906333229759
-4.6440279527144 -2.08802247480913 -1.33410859541459 3.80105089707808 2.90534567399459 7.7850024656816 9.61243319077925 15.9038274244829 6.75986933274703 10.1288497404619 13.4794473604722 10.9145057158037 8.40807890458541 2.68121885819869 7.70959353013472 0.336108918623491 0.760694261030718 2.40466761155562 13.6905434088273
-4.36244836287065 -1.67031541304155 -0.0964991136030733 5.66586145921187 3.25862631364302 8.69934591813521 10.0476649717851 16.2250752763315 7.36547407670454 12.7557681517168 12.810977788405 10.8375509695573 7.52783045335249 1.94936117692427 6.29008039994673 -1.16110291914507 -0.340378431840378 1.20559820695357 11.6070478872819
-5.71011087244207 -2.43023607080633 -0.145734041387385 4.49408987218683 3.49168565923517 8.69142130071467 10.0747974222357 16.8637853121216 7.01934030706232 11.5549328630621 12.9931588476354 10.214612752741 6.86774042302912 1.28882578069513 5.82264974767511 -2.21236535852606 0.199576169794256 1.09743288213556 11.4967105692083
-4.9448938369751 -2.58580112457275 -0.395110130310059 4.51635074615479 3.44006443023682 8.38382244110107 9.41363906860352 15.197336435318 6.34461212158203 11.5492739677429 11.4991154670715 7.38391304016113 6.44674873352051 0.826579093933105 4.42498970031738 -3.12340641021729 0.172057151794434 1.45053291320801 11.8088593482971
-4.26887352683327 -3.33180268027566 -1.84379990317605 3.50290171883323 0.980149910666725 6.06637923500755 8.15175502083518 13.7199513175271 6.16265074990012 11.090830967643 12.6119109847329 9.60224120400169 7.73678939125755 1.78721301338889 5.61998240730979 -1.93787033774636 0.813520119406959 2.71052901528098 12.355723545768
-4.49201553518122 -2.65429466420954 -0.549535447900947 3.86874706094915 2.19484073465521 6.98063499277288 8.67266685312444 14.4561730081385 6.96407253091985 11.3960130864924 14.0782082731074 9.74459964578802 8.4040454084223 1.90741092508489 6.19319087808782 -1.38271682912653 0.917965238744561 2.65409023111517 12.5092194730585
-4.61049195202914 -4.92736931714145 0.0761726292696849 2.05490283099088 1.71843318072232 6.9393270405856 7.25849894610318 14.0642309578982 6.79962710467252 9.75561265078458 13.7732143792239 10.1209271344272 8.80145339098843 2.17883948412808 5.75885085192593 -2.34973069104282 0.584160605343904 3.23064974871549 13.2019160183993
-1.78299467780373 4.53272206566551 0.523216793753885 1.54213483116844 3.16599519036033 8.12434060356834 7.69249493859031 18.7714315154336 6.63080842278221 3.16406304619529 6.65120179436424 2.56227834007957 -0.364974429390646 -5.72941725470803 -1.3526949188926 -5.69462721564553 -0.375405719063497 0.110697338797831 10.0335417487405
-3.11243094964461 4.10968265966936 1.44777546362443 2.16349277929826 6.28351173834367 10.5898190541701 7.63288174109026 17.6316317720847 5.73450909094377 3.1357675595717 5.12888393835588 0.569570164246993 -2.44125594659285 -7.5041660265489 -2.62887610955672 -5.8972495989366 -0.306530375914139 0.381396870179611 8.20056972937151
-2.32483653588729 4.46640129522844 1.45155163244767 2.35848732428117 5.11554069952531 9.80406923727556 8.25691051916642 17.372277693315 6.16664238409562 3.07823105291887 6.77020378546281 1.93190498785539 -1.27105884118514 -6.4617364840074 -1.72892169518904 -4.12799815698104 -0.403493686155841 1.75563164190812 10.1462418599562
-1.33297928029841 6.035818975622 3.15182201212103 3.70791332071478 7.2827262098139 11.9228409940546 9.45618860071356 17.8550873214548 7.71590320413763 3.63449088876898 6.04157153909857 1.67076579874212 -1.20700271779841 -6.98538788015192 -1.57053573781794 -3.17886360341852 1.67306987589056 2.21537010019476 9.92467872446234
-0.193983446468007 6.09789334643971 2.19652997363697 2.90443669665943 6.88530789722096 11.1736165176738 8.57048474658619 18.5738012682308 8.15309869159352 4.5328527580608 7.95148049701344 3.44334279407154 1.75229512561451 -4.63005674969066 0.083606351505626 -4.66276014934887 0.486907590519298 -0.0551132072101943 9.17937289584767
-1.12960348129273 5.09521570205688 2.55830850601196 2.98818006515503 6.85161390304565 11.0181669235229 8.72171297073364 18.5259381771088 8.05976858139038 3.76546659469604 6.92700281143188 3.14404096603393 -0.0733138084411635 -6.2634840965271 -0.135178661346437 -3.16338262557984 1.54062261581421 3.12121381759643 10.4604023933411
-0.294077183983543 6.19688961289146 3.7966468074105 3.97805855057456 7.18990680954673 11.2342455127022 9.46509048722007 19.8272077777169 8.65759823105552 4.61242935440757 7.33707210800864 3.12278530380943 0.455569956519387 -5.74284770705483 -0.592031743309715 -2.89780452468178 2.20003387711265 4.08623668930747 9.44047901413657
1.20840267701583 6.70721153779463 3.39201931519942 4.31267075105147 7.35879711671309 12.129666371779 9.58349089189009 19.0950036482377 9.79301075501876 4.96347622437911 8.0758209662004 3.50118927522139 1.56458286805587 -5.18638225035234 -0.255470232530072 -4.48108478025956 1.1750355200334 0.946178479628131 8.15035442872481
1.46320379864086 6.41777456890453 1.89800585399975 3.18964995037426 7.00094259868969 11.3073243011128 8.40769232403148 17.5181831825863 10.3555454124104 5.80142534862865 9.20761335979808 4.85965860973705 2.70026720653881 -3.68428765643727 0.280195604671132 -3.34049760211598 1.85984362255443 1.77283228527416 8.80497110973705
0.810144701871003 6.98859051791104 3.63977841463956 4.02155427065762 8.77044514742764 12.6669052037326 10.4048073681918 18.4629094990817 9.26875142184171 5.27279213992032 8.50734738436612 4.29165677157315 2.249109545621 -4.64967318448154 -0.195152005282317 -4.37097521695224 0.686069765957917 1.03893784609708 8.23067311373624
0.828928154165094 6.65530316179449 2.20657746141607 4.49620167558843 9.3504215890711 12.0211111718958 8.71698204820806 18.4886216337031 9.17337529009039 4.4243642503565 8.01451126878912 3.57881848161871 2.27612606828863 -5.15593894178217 -0.451021034067328 -5.29455931836909 -0.757095176523382 -0.533653098886663 8.27659909074957
0.867675547166304 7.5625751061873 4.41532397703691 5.58438086943193 10.3352081819014 13.1557543321089 9.90935731367631 20.3883078141646 9.54597545103593 5.65709567503496 8.81139302687211 4.99100757078691 2.26278281645341 -3.90073799653487 0.212648157639936 -4.38948082490401 0.845731501145796 -0.352535481886431 8.11850142912431
0.655659783970226 7.0699940811504 3.024456132542 4.94213496554982 9.67865430225025 13.3276947628368 9.74608479846608 19.8922968994487 9.00455819476734 4.70967494357716 7.97463523257862 3.68459235538136 1.90007029880177 -4.68224037777294 -1.07450379024852 -4.75395287166942 0.074998010288585 -0.461357962001454 8.20718585361134
1.04348643042825 7.82539923407815 4.31401236274026 6.26579077460549 11.2205065033653 14.118474557183 10.9217026970603 20.3653932354667 10.0824826500633 5.46022875525735 8.81812222220681 4.52151282050393 2.39837153174661 -4.34511487267234 -0.0656921126625747 -3.99164120934226 0.719158961556175 -0.0445281722328872 8.73932249762795
-0.130008771202782 6.73371403000571 3.87215797684409 4.62931434891441 8.75627128861167 13.0814515807412 8.82214824936607 19.2915620066903 8.4481734492562 4.42911712906577 7.83478061936118 3.62156955979087 1.0279664256356 -5.6996422550895 -1.56786163069985 -5.2274857304313 0.277295992591164 0.502246782996437 9.1886748530648
-0.494833954897793 6.11587428179654 2.77305983630094 3.78473662463102 7.70432757464322 12.0461945447055 8.35252856341275 18.2919466408816 7.82609080401334 3.37788008776578 8.00071524706754 3.89327715960416 0.713246336850254 -5.52934933575717 -0.250416764346035 -4.6864614573392 0.847414961728184 1.61395835009488 9.47531746951017
-0.17118603966453 6.55331652381203 4.09416620948098 4.60705988623879 9.19075291373513 12.7822169563987 9.94771998145363 20.2388233444907 9.43411486365578 5.622842242501 9.79848044135354 5.93211786963723 2.32845633246682 -2.75760037682273 0.860720088265158 -4.00634915611961 1.32599108435891 1.63023321845315 10.2125343582847
1.80341944694519 8.17897830009461 4.82366309165955 5.40588984489441 9.32902178764343 13.4548991680145 11.645797586441 20.7672132015228 10.7577527523041 6.5997661113739 10.3123234272003 5.96396765708923 3.47089800834656 -2.19743123054504 1.60863432884216 -4.71214451789856 2.08406577110291 1.99295172691345 10.4107225894928
2.02253195589239 9.00319716280157 6.45744368379766 6.67457625215704 11.3033332521265 14.8885682517832 12.8804895574396 21.3935489351099 11.0057949716395 7.0694136316126 10.6233677560633 6.24783655946905 3.90418574159796 -1.44827225858515 0.0643791848962962 -4.61109879667109 3.48343321626837 1.13732096498663 10.2322077447718
1.26017595637928 8.10640741695057 5.34118582118641 6.01527716029774 10.5272743831981 14.3461527954448 11.2272846828807 21.0465452801098 11.1410081516613 6.53119970668446 10.6522576938976 6.44146086085926 3.33434988368641 -1.7227389682423 1.20622564662586 -3.51243661533703 3.63514353145252 1.4136192928661 10.9189641605724
1.39071087403731 8.37742905183272 5.39754871888594 5.76873116059737 10.8368268446489 14.180315061049 11.6391797499223 20.2425685362382 10.6524868444963 6.54850201173262 10.4143953756853 6.55143742127852 2.61248402162032 -2.56807132200761 1.49922184510665 -4.23795123533769 2.46657185121016 1.0637188391252 10.4529571966691
1.48914986523715 7.90219193371859 4.62485104474154 5.25661545666781 9.22275143536654 13.3315940466794 10.6722171870145 19.7572718230161 9.92259722622958 6.16792565259066 10.5353420344266 6.71854763897982 2.98711281689731 -2.81017798510465 1.80013733777133 -4.26691359606656 2.114984330264 1.90921479138461 11.9892290202054
1.09703939611262 7.65801065618342 4.65788000280207 6.19914358312434 10.3864404504949 13.2696112936193 10.6435396021063 19.536196643656 10.1164161508734 5.33968084508723 9.23375814611262 4.8455268686468 2.92322080785578 -3.41762048547918 -0.342530077153985 -5.78223115747625 1.35973089391535 -0.592436617070977 9.20033472234553
1.58777090419423 7.82540365565907 4.19527098048817 4.1562914501537 8.63949438441884 12.8914203297008 10.5108360897411 19.6268412720073 9.95776935924183 5.71048208583485 9.2552995334972 5.12545343745839 2.55812784541737 -3.08226445804943 0.299226249348035 -6.44438604008068 0.167928184162488 0.4817251812328 9.30321689952504
-2.78792695999146 4.29088754653931 1.83663244247436 2.03857297897339 4.43838376998901 8.75910110473633 8.00870580673218 16.3025494337082 6.37832994461059 3.3792426109314 7.86214990615845 4.13721342086792 0.509619426727294 -4.69484834671021 -0.464902210235596 -7.33101968765259 -0.983670520782471 1.33228368759155 9.31077547073364
-2.38599420894276 4.6414458621632 2.84302781711925 3.21669458042492 6.9741341937672 11.3254892696034 8.80048822056164 17.9905139077793 7.33467935215343 3.08088372837414 7.04825757633556 2.35174630771984 -0.423380149494516 -6.57839037288319 -2.08593202937733 -7.6834414135326 -0.757137550007212 -0.131502402912485 8.49735139500011
-2.14460600939664 4.59079132947055 1.06913243207065 3.59117184552279 5.15766106518832 10.1508885470304 8.62659512433139 17.9759940949353 7.10399685772983 3.99754963788119 8.67017327221957 3.78538571271029 1.16865693005649 -4.02236212817105 -0.903273001584139 -6.73675002184781 -1.22423781481656 1.13539181622592 8.2296291438016
-3.09619014046409 3.43687470176003 -0.534638092734596 2.18878681876443 5.66108830191872 9.58085329749368 6.21489746787331 16.767268790982 7.46131260611794 3.63627941825173 7.17207176902077 3.10768444754861 -0.690025971152565 -5.99046389839866 -1.52880923531272 -5.62963931343772 0.780455901406029 2.56280644156716 10.6202901146629
-3.3261052868583 3.10741693756797 0.374883482672953 2.24855787537315 5.51560289643028 9.85164816162803 6.3533552386544 15.5655677416108 6.3722007968209 2.18915159485557 5.95688135407188 1.42668134949424 -1.74695794799111 -7.24994485595009 -2.56435792662881 -7.23111360289834 -0.533130814812399 0.665136168219828 8.70823747894981
-3.87226390405135 4.08864880041643 1.37042522863908 3.21588802771135 5.43156528906389 9.8893585248427 7.62075329260393 17.0289534373717 5.77614403204484 2.41437054113908 5.20468235449357 0.7195415540175 -1.96125316186385 -7.30394458337264 -3.67937755151229 -7.91064738793807 -1.45712947411971 -1.19150638146834 6.87438679174943
-1.83120564547452 5.17641421231357 4.32891150387851 4.08149882229892 5.60971709164706 10.6552359667691 9.72366591366855 18.8812963572415 6.46682234677402 4.06040831479159 7.91718455227939 3.29318114194003 0.228900631991301 -4.96067074862393 -1.57448414889249 -6.65540150729093 0.4144532290372 0.0996033755215748 8.61526175412265
0.015384977514092 7.0059569532221 4.35664207285101 3.85791332071478 7.43031341379339 12.1382954770868 10.6916850263422 20.6220291311091 8.9132006818598 5.14501792734319 8.93669254129583 5.83815318887884 2.54126102274114 -3.18646782094782 0.756985014135186 -3.48681228811091 1.14023048227483 2.25850421732122 9.88771850412542
0.287328459999777 6.66318676688454 3.0997369072654 4.92151520468972 8.11871216513894 12.0351383469322 9.89083025672219 20.1545510075309 9.08286783911965 4.37354443290017 8.08373043753884 3.77621910788796 0.979320266030051 -4.48356845162132 0.0334660790183321 -3.61258151314475 1.8389308235862 1.29998085715554 10.3503482125022
0.884535850178111 7.58928686488758 5.73861414302479 5.87785822261463 9.11020428050648 13.1855073582042 11.2192211758007 19.2031953941692 9.15337568629872 5.28088289607655 7.73101049770008 3.44924837459217 1.26996237147938 -4.0404147494923 -0.111473022807729 -3.27620500217785 0.47377210963856 0.938709319721568 9.3925481449474
0.00218568281693976 6.85071073011919 3.89550672010942 5.00715814070268 8.71286950544878 12.7597905202345 10.1834009690718 18.7937706513838 8.31987462477251 4.30541406111284 7.76104531721635 3.78654084639116 0.632283072038131 -4.20225920243697 -0.29456724687056 -5.49737562699751 0.389091352982955 0.412622313065963 8.84321961836381
-1.89519520672885 5.51805857745084 3.47435740557584 3.72439745989713 5.4835336598483 10.7677386197177 9.32484749880704 16.6842231451449 7.15647963610562 3.31112269488248 6.84752158251676 2.75320319262418 -1.30172940167514 -5.70700093182651 -0.833803376284514 -6.73534603985873 -0.414425095644866 1.08896617022427 9.16556195345792
-3.66953772631559 3.39779930981723 1.94113140973178 1.66863423260775 4.20614510449496 7.82143193158236 7.91178780469027 14.9883246985349 5.9432542887601 2.42040520581332 6.22707062634555 2.16741543683139 -1.47192877856168 -6.25694769946012 -1.54834097948941 -7.72236556139859 -1.55290145007047 -1.63538474169644 7.54890805157748
-4.47133982398293 2.24743687889793 1.37612950585105 2.26500546715476 4.552157757499 8.64702164910056 6.788805363395 14.7758373000405 4.26435792229392 1.27553403160789 4.64639889977195 1.3257230498574 -3.06484186866067 -7.77742731787942 -2.08351671912454 -5.77496493079446 0.400417683341285 4.01371514580466 7.66496693871238
-4.88487772941589 2.45790619850159 0.594471406936645 2.96521039009094 5.36943383216858 9.3407516002655 7.14570851325989 13.639906835556 4.06691403388977 1.27878422737122 4.30841488838196 0.703039598464965 -3.77370219230652 -8.33301501274109 -2.98267130851746 -8.45311694145203 -1.05362467765808 1.13182110786438 5.79402108192444
-3.15856316739863 3.99717947786505 1.39638087099249 2.61446806734259 5.7211060220545 9.83478829210455 7.94604441469366 15.0496463472193 5.60296294038946 2.90548559969122 5.9261669809168 2.35339209383184 -2.16191819364374 -6.53580620939081 -0.973422557657415 -5.70532563382929 0.60012099092657 1.8183321649378 7.42664286440069
-2.19985460801558 5.31394601301713 3.26089978651567 3.45423531965776 7.20963693098588 10.7111170335249 9.43683171705766 15.5827581925826 6.70257115797563 3.7375862641768 5.7904951615767 1.9864351792769 -1.82721781297164 -6.33407663865523 -1.39895700974898 -6.31895136399703 0.226929907365278 1.81052995161577 7.94746709303422
-2.56743229085749 4.82930194681341 2.9252892667597 2.8846284086054 5.98595058267767 9.92467271631414 9.1109958822077 16.5519652897661 6.21587669199163 3.71217357462103 7.11605750864202 3.02271949594671 -1.15175045186823 -6.05270374471491 -0.632051355188544 -6.53021801168268 -0.405612832849677 2.21832477396185 8.21468173807317
-2.98650364442305 4.24750705198808 2.10244460539384 3.22921748594804 5.85918803648515 10.4394902749495 8.32630629972978 14.4210125966506 5.24932380156083 2.29424853758378 5.45908160643144 1.7960280938582 -1.82493977113204 -6.84955219788985 -1.43338970704512 -7.91581348939376 -1.61500744386153 1.65058799223466 5.98286242918535
-3.68862013383345 2.36641736464067 0.345626310868695 -0.348063035444781 3.2533764405684 7.46611733870073 6.46856160597368 13.8397762341933 4.60627217726274 1.29799886183305 5.50804467634721 1.48900933699174 -1.94497160478072 -6.54409079118209 -2.26351408524947 -8.22431425614791 -2.06975416703658 0.299306349320844 5.32640023664995
-5.34156100533225 2.48346359946511 1.35743077018044 0.994961097023705 3.42560322501443 8.46820576407693 7.30234368064187 14.4000480911948 3.97401268698952 0.928429915688255 4.85809548117898 0.556798293373802 -2.14628093025901 -7.50382106087424 -2.99869982979514 -8.06464640877464 -1.82844607613303 0.391923262856224 5.28415615775369
-3.62187191356312 3.33300307880748 1.06014636646617 1.82766536365856 5.09195426594127 9.84321550022472 7.27385142933239 15.9466716397892 5.1349420894276 2.40163425098766 6.53855422626842 2.3503208507191 -0.151168788563123 -5.82442089427601 -1.49035831798207 -8.02204510081898 -1.18050571788441 0.482311283458362 5.48048595081676
-2.97670869827271 3.21595163345337 2.38937158584595 2.61090631484985 4.88527555465698 9.80789251327515 7.56947107315063 15.9291671037674 5.34802503585815 2.15603322982788 6.11241312026977 2.78669424057007 0.169960689544677 -5.84949998855591 -0.971722888946534 -6.97809152603149 0.0651728630065911 1.1989447593689 6.19839448928833
-2.35629919225519 4.16570684259588 3.60757276361639 3.4329082662409 4.27892991846258 9.27478811090643 9.19093677347357 16.7651947880333 6.43812105005438 3.14545080011541 7.65982362573797 3.61535569971258 0.470984666997737 -5.16200330907648 -0.27543905431574 -5.96715429479426 0.796405046636409 2.94909498041326 7.76881620233709
-0.643987352197822 5.79009277170355 3.86341029947454 4.67214900797063 7.51646453684026 11.9926646406 9.84577924554998 19.1481463367289 7.94228584116155 5.2166035825556 9.74041301553899 6.76321060007269 3.5591967756098 -2.91816681081599 2.64504367654974 -4.17542999440974 2.29767066782171 3.55001956766302 7.61560279672796
-0.201194147630172 5.69209827943282 2.25764431519942 4.3327337698503 7.90023388429121 11.5343367056413 8.78490032716231 17.33440829529 7.84560455842452 4.6383863882585 9.07637276215987 5.97997917695479 1.97674908204512 -4.3867600961165 2.72340836091475 -3.98457656340166 0.813387532667679 1.12564339204268 5.73574318452315
-0.887658413973721 5.46365136233243 3.74008244601163 4.69489068118009 8.06501645174894 12.0098854931918 10.1866380604831 18.5503748091784 7.03162831393155 4.71877736178311 8.04388779726895 4.24151200381192 1.37652463045987 -4.16581087979403 0.311373415860263 -5.64960604580966 0.308899584683505 2.51135892001065 6.86023491946134
-1.68441707437688 5.18581455404108 2.35756557637995 3.59843891317194 7.82175415212458 11.405347997492 8.3310906236822 16.9757707958872 6.61021202260798 2.90062683278864 7.78243606740778 4.76136081868952 0.214331323450264 -5.36045772379095 1.20856350118464 -5.19846088236028 0.386698419397529 1.98265045339411 5.60281627828425
-1.85973276658492 4.63158784346147 1.66330228285356 2.32731423811479 6.49689851240678 10.4848121209578 8.1532248063521 17.1289322330193 6.79360185102983 3.49950395063921 7.44738088087602 4.29351792768999 1.32965932325883 -5.53852762742476 0.770893911881881 -5.43830980821089 1.22892651991411 3.14484391645952 7.30382333235307
-1.93810010389848 5.27186369462447 3.50019812150435 3.35169481797652 6.83658670945601 11.2337515310808 9.38638996644454 17.6414607719942 7.03079103990035 4.33761763139205 8.42335009141402 4.92932104630904 0.637043710188433 -4.43415189222856 2.48720526261763 -3.73203778700395 2.96704077287154 3.80790972276167 8.46242212815718
-2.51096148057417 5.24419789747758 3.14504819349809 4.5542746110396 8.42152696089311 12.560891680284 9.53329234556718 16.935833446546 6.962210707231 3.70387273268266 8.04231458143754 4.83864598707719 1.07150655226274 -5.04580301804976 1.54910474257036 -3.86066813035445 3.6019115968184 2.83145051435991 6.98633485273881
-0.740796548669987 5.87227012460882 3.4790921384638 5.88888408487493 9.63337852304632 12.6218924695795 9.65495349710638 16.281979339773 7.86709071939642 4.25665141885931 8.34036590402777 4.81949092691595 2.52250911539251 -3.69193027669733 1.084455984289 -4.49142788106745 2.52314140146429 1.66100837534124 7.56493617838079
-2.85357843745838 3.79768479954113 -0.445558417927135 1.521850715984 5.53170598636974 9.91075242649425 7.32748807560314 14.9517494548451 6.21050275455822 3.91401971470226 8.58982289921154 5.02408231388439 2.56127561222423 -3.68525873530995 0.443060051311146 -4.01560770381581 3.35749543796886 2.62728227268566 8.83688176761974
-4.78880214691162 1.8960428237915 0.146317481994629 2.50479793548584 5.02786922454834 9.78808212280273 7.47496318817139 15.8985879421234 3.86842441558838 2.41885375976562 7.07793521881104 4.18746471405029 -0.0567159652709961 -4.84200763702393 -0.106310844421387 -5.73466968536377 2.51130962371826 3.78797245025635 9.47271871566772
-4.34658626209606 1.07897564281117 1.04229923595082 3.74125000346791 5.62805363048207 10.2883829723705 8.66149040568959 16.5054148088802 5.40275284160267 3.86268707622181 8.72982689250599 5.69339939464222 -0.299442325938831 -4.06986240040172 1.81109997142445 -4.12558177601207 3.0633582722057 4.1743259083141 9.92702528346669
-2.99663551503962 2.09425918405706 1.15851489847357 3.78455344980413 6.72139064615423 10.7181629354304 7.18568698709661 16.5882650429552 6.91010181253607 5.07687465494329 9.56659023111517 6.61746589487249 1.03436271494085 -2.64303787404841 2.69903556650335 -4.32787140065973 3.03795711343939 4.29577533548528 10.7600287610834
-2.75742807388306 4.207337474823 1.68577871322632 3.35836706161499 4.75655851364136 9.68671855926514 8.06116399765015 17.4000511527061 5.8278962135315 3.4313479423523 7.70387849807739 3.56548128128052 -0.953654193878172 -5.61695566177368 -0.108221912384032 -6.94703569412231 -0.989485645294188 0.96896848678589 4.16060075759888
-3.62712087631225 3.811341381073 1.90641603469849 3.16143522262573 3.94278440475464 9.23607788085938 8.31942090988159 17.9470596075058 5.88537702560425 3.65678987503052 8.36330614089966 4.68133935928345 -0.379217052459715 -4.49866857528686 0.609441852569581 -6.01631155014038 -1.23357381820679 1.57620439529419 4.37176713943482
-3.56581029891968 2.24988927841186 1.77565565109253 2.13162317276001 2.99384679794311 7.55854215621948 7.57858076095581 16.2312255144119 3.91107740402222 2.85216417312622 8.04912939071655 5.24604597091675 0.406954669952391 -4.15396032333374 0.894015216827391 -5.74158201217652 -0.49538335800171 3.0638970375061 6.61924352645874
-1.39430550661954 3.17323752316562 3.24466772946445 4.01281901272861 5.52947302731601 10.1510169115934 10.3194763270291 18.0129928198728 6.37019701871005 5.4300257769498 9.75313111218539 6.74988337430087 2.21047659787265 -2.14679459658536 1.7268836108121 -4.94289139834317 1.37230559262363 2.56564684781161 6.53754969510165
-1.76963596343994 2.59352893829346 2.29652137756348 3.29138679504394 4.24596328735351 8.56848068237305 8.6255256652832 17.595457804203 4.88517398834228 4.89584465026855 9.42315168380737 5.81531639099121 1.86445064544678 -2.79035549163818 1.16168518066406 -5.53246288299561 0.208305549621581 1.33235950469971 5.05631084442139
-2.78468906229192 1.93857372457331 2.56444347554987 3.1819695299322 3.09940708333796 8.11695945913142 8.69446552450007 17.8961533373052 5.31564033681696 3.87446582967585 8.57861412221735 5.34336364919489 0.241523629968817 -4.21034633463079 0.857278711145575 -6.09890376871282 2.63340271169489 3.10402763540095 7.57313430959528
-2.72635176398537 2.17968365929343 1.76206967613914 2.60295960686424 1.35542008660056 6.57885358116843 7.65328404686668 16.5011106767438 5.06977364800193 3.88848874352195 8.41375825188377 5.63959786675193 0.500092480399392 -3.2440653107383 1.53569218895652 -4.4919901154258 3.70960709831931 4.81544396660545 8.84696194908836
-1.99029916416515 2.84797483791004 3.22254568446766 3.22983461726795 3.02539736140858 7.96873670924793 9.36727815974842 17.1390262853016 6.47581964839588 4.16715341914784 8.81927162517201 5.54277044643055 0.920960487018931 -3.09700578342785 0.904240668903697 -5.33683580051769 1.75168234218251 2.21392828334461 6.81398874629627
-0.364360670609909 4.53827490373091 3.38604940934615 3.74151720567183 3.42428125901656 8.56419767899947 10.1605607466264 16.4866631375118 7.33920778794722 5.56989111466841 10.7198502020402 7.46922411485152 2.87772669358687 -1.60378251509233 2.84556116624312 -4.78271089033647 0.887200494246049 1.04460730119185 7.24887289567427
-0.172444204850631 4.41959967179732 2.72148909135298 3.29742540879683 4.22386660142378 8.73773970170454 9.62000717683272 17.2141516105695 7.04967035813765 6.0494929747148 10.9061685995622 7.3806001143022 2.66066565080122 -1.88098226027055 3.48330606980757 -2.68621716932817 3.32512487931685 3.94599833054976 8.53899874253706
-0.0943987239490873 3.70386387218128 3.4815166126598 4.17778946269642 4.95379997600208 9.61536575664173 10.4235870968212 18.679886115681 7.0569503437389 5.82457138408314 10.5941164623607 7.10376621593128 3.30986477244984 -1.59901069294323 3.02968670238148 -3.80642913471569 3.18571831096302 3.4991414677013 7.55247188914906
-0.683641702478582 3.87944957559759 3.43107482736761 4.35959693735296 4.22657653635198 9.58300611322576 9.57656499689276 18.4688504630869 5.70708247965032 5.65259334390814 9.9287635976618 7.08187076395208 2.60557910745794 -1.86093166524714 2.35630008524114 -2.97477749044245 3.04176971262152 3.20033618753607 7.7907807523554
-1.51478782133623 4.50615963502364 3.66544804139571 5.29774174256758 4.5637920813127 9.86241945786909 10.2608474211259 17.2637761847539 5.89040646119551 5.44137177033858 9.37107595963911 5.68664631410078 1.68971809907393 -2.64998832182451 0.910441251234573 -6.29348388151689 0.164539189772171 1.46050724549727 5.5976580099626
-0.729615766351873 5.08373395746404 5.52802793329412 6.08558790033514 5.32013456171209 10.532859247381 11.8251418287104 19.7644967252558 7.74483148401434 5.7770847493952 9.84053699320013 6.0040077382868 1.89777128046209 -2.47931821996515 1.97778074091131 -4.6177020853216 1.35394040888006 1.74072686975653 6.60370580499822
0.625916047529742 6.11466745896773 5.01643709702925 6.61931662126021 7.08917765183882 11.6670022444292 11.8491406874223 19.7722573713823 7.88528017564254 7.24439100785689 11.448122067885 7.67890409989791 3.89570478959517 -1.43819184736772 1.45189814134078 -4.53934998945756 2.26300768418746 3.41268877549605 7.75943903489546
1.36127282055941 6.76350022229281 5.69903374585238 7.7693586436185 8.00701046856967 12.9217481699857 12.6690487948331 20.4840033141049 8.54901505383578 7.71562672528353 11.6784072009 8.19007302197543 4.11936760815707 -0.276269904049961 2.7472992030057 -3.23760222521695 4.10452652844516 3.42229462536898 8.68915940198031
2.4530536738309 8.29813786419955 6.05838223370639 8.17542572888461 8.24178048047153 12.9843382445249 12.6257273760709 21.6789176073941 10.3460738268766 8.58531495007602 12.4575330820951 8.84233780774203 5.23096295270053 0.192124566164885 4.23836346539584 -2.3905799779025 4.24671765240756 4.34388943585483 9.61219664486972
1.48580486991189 6.33553250052712 6.95677788474343 6.46575291373513 6.50509007193826 11.3121183655479 12.9633854172447 20.4155233643272 8.84089024283669 7.33487827994607 11.6994570038535 8.24720700003884 4.75118954398415 -0.718989060141823 3.73253185965798 -3.51621501229026 0.797860457680443 1.58820851065896 7.20968563773415
1.94162561243231 7.68100072687323 7.21710683649237 7.4489145452326 8.14899255579168 13.0649058992212 13.3695526296442 21.2778663808649 8.83563234155828 8.09987356012518 12.3427272016352 8.38244249170477 4.59217931574041 -0.157587034052067 3.08290769403631 -2.95116422826593 2.11114885156805 0.972038286382503 8.25982000177557
-0.0993209058588214 3.84735916311091 3.66412685567682 5.56091926748102 5.69642685109919 10.5205707376653 11.5264172380621 19.7658591097051 6.38831756765192 5.96075103933161 10.8012013261968 8.3051342790777 3.26867626363581 -1.15238715952093 3.52461956197565 -3.63090850656683 3.73895691091364 3.34396598989313 9.51424310857599
-0.430702816356312 3.71673141826283 4.50842224467884 4.12047993053089 3.99826847423207 9.01176964152943 9.77376686442982 17.0320030829065 6.44944988597523 5.66065441478382 10.4812124859203 7.36776768077504 1.93048416484486 -1.98824561725963 3.71935974467884 -2.66578925739635 4.34314762462269 1.75594841350209 8.73818909038197
-1.324975455891 2.67382672916759 0.435759102214465 0.296524559367786 2.01834825168956 7.18618348728527 6.91502526890148 17.2222786594521 6.30050996433605 4.45454171787609 9.35569957386364 5.99429563175548 1.70460466038097 -2.86391779292714 1.68830445896495 -5.72639795650135 -0.883443320881238 -0.974927390705457 4.87621072422374
-0.885452305186877 5.01490875590931 4.03064152110707 3.53642460216176 4.87407871593129 10.1996659885753 9.87024494517933 19.4257020603527 8.16371246684681 5.7327222477306 10.6168574940075 7.03999897349965 2.30677696574818 -2.43352893482555 2.18322178233754 -6.20678142200817 -0.193536793101917 0.47664066661488 6.0173844944347
-2.67748274369673 2.60458360151811 1.2782715363936 1.24694714979692 3.15476880507036 7.71969209150835 8.24146829084917 17.7253710432486 6.0903996034102 3.61120305494829 8.62510381178422 5.24138150648637 0.10672555403276 -3.6243688063188 0.650794844193893 -6.61940969987349 0.171441893144088 0.529926161332565 5.16015134291215
-1.6222203688188 4.19344296888872 2.73473992781206 3.13132157759233 5.79943910078569 10.4176932855086 9.23154797987505 17.1170679612593 7.32533898787065 4.90116658644243 9.58694854216142 5.97829404310747 1.07362523512407 -3.29321226640181 1.1839844270186 -5.95770964189009 0.378351835771042 0.803925184770065 5.7254187150435
-1.51179848584262 3.40350474444303 1.47536505785855 2.90184821215543 4.52002085772428 9.56267680254849 9.39938296404752 15.6573504361239 6.95456255999478 4.84413279620084 9.53453625765714 6.48692072955045 1.53924788561734 -2.66465531262484 1.99955786791715 -5.72633515271274 -0.165090188113126 0.356180563839999 5.38267077532682
-2.35785180872137 2.03556459600275 0.3344070261175 3.1175462549383 2.29210394079035 7.32334917241877 8.31684702092951 13.4916836565191 5.81606691533869 3.89618318731135 8.9116513078863 5.52146452123469 0.815606290643867 -3.81365472620184 0.800498182123359 -5.87610322778875 0.37661665136164 0.799575025385078 5.20018881017512
-0.159192770177668 4.90900448018854 2.99749592000788 3.66938141042536 4.04920509511774 9.76655796224421 9.72799280340021 15.6629013126547 8.01827552968805 5.76886776143854 10.9838521784002 7.20052745992487 2.40843132192438 -1.51186343973333 2.90280273610895 -2.80035564249212 1.85403659993952 2.628629953211 7.29440906698053
3.18767514662309 8.94615617231889 6.89750733809038 6.17527833418413 8.31113305525346 12.309486059709 13.138328222795 19.3625731749968 12.1853205247359 9.77355351881548 13.7726203484969 9.60621896223589 5.96911206678911 1.07370915846391 4.77817407087846 -2.66249308152632 3.51159730391069 1.79486241774126 9.28300252394243
-0.547626009854405 5.63094855221835 4.95098353299228 6.94363356503573 7.94315672787753 12.6969719019803 12.0820779887113 17.1200323415073 8.54282427701083 6.92753363522616 10.5089330759915 5.6011490908536 1.99221278103915 -2.76279019442472 0.951744565096767 -4.77050923434171 0.600315579501064 -1.8402514371005 5.06279517087069
-0.160835456848144 6.20547752380371 5.49411754608154 6.68631820678711 8.45622997283936 13.1882491588593 12.4871252059937 17.7759756922722 8.95772724151611 6.7513635635376 10.8485734939575 5.93393020629883 2.37893466949463 -2.37002201080322 1.55235939025879 -5.78323764801025 -1.0206205368042 -1.61915225982666 4.96030120849609
-0.540791008689187 5.51115944602273 5.55041077353738 7.47189572074197 8.3728986046531 13.3613908550956 12.6200328133323 17.6789579353549 8.3074803612449 6.51593735434792 10.5995216629722 6.35486176230691 1.96330120780251 -2.18981215737083 1.98488667228005 -4.84947821877219 -0.330376122214577 -1.167210076072 6.03937580802224
0.534239084070379 7.0721228426153 5.48625305349177 7.31536796743219 9.90856674367731 14.660660535639 13.7506931131536 18.2622634475881 9.79411724263971 7.87380912954157 11.0285823648626 6.39314869100397 2.82884720022028 -1.24995014017279 1.51336696798151 -4.26461955850775 1.01679447347468 -1.01175853555853 5.55988910848444
1.31064952503551 7.07766498218883 5.92469276081432 7.88538135181774 8.44059432636608 13.9635943282734 13.6747874129902 17.4738848615776 9.85187924991954 8.43180907856334 11.7870017398487 7.42736686359752 3.80523646961559 0.514199863780629 2.80396808277477 -5.37493931163441 1.39303649555553 -0.736397136341441 5.91650451313366
0.866085442629728 6.68273964795199 7.38500252636996 7.62314453991977 9.11235562237826 13.3965081301602 12.7468456355008 16.858275922862 9.36980954083529 7.59169999035922 11.0945853320035 7.26966038617221 3.41531411084262 0.232458504763517 2.32552090558139 -5.34847792712125 1.99213066968051 -0.587556448849764 5.83793679150668
0.876748215068471 7.18354619633068 6.04850591312755 7.52880109440197 8.11443723331798 12.9799453128468 13.4194690097462 16.8556327928196 8.88171018253673 8.36625493656505 11.9772678722035 8.44749082218517 3.71393979679454 0.0325995792042129 3.58680356632579 -4.27894102443348 3.69914735447277 1.72957051884044 7.84791005741466
1.01947202682495 7.42559423446655 7.86535348892212 8.60904684066772 8.51239957809448 13.3458780288696 13.8960601329803 16.3625753164291 9.18360795974731 9.11577024459839 12.5300811767578 7.78971757888794 2.5250205039978 0.967149639129637 3.33804216384888 -3.20334634780884 2.85836496353149 0.766755962371825 8.23810949325561
0.88045212138783 7.88301845897328 6.50542446483265 7.94241615642201 7.38122459758412 12.5870718609203 13.7527160297741 16.4425624262203 9.86096426356923 8.12883755077015 12.2852134357799 7.8730563770641 2.19746395457875 0.174673999439587 3.35601803172719 -2.64811233173717 3.40886303294789 1.44718738902699 8.33972450603138
1.09449855631048 5.70183841531927 6.25904743021185 7.96888820474798 6.546711843664 11.4179839307612 13.5075158292597 15.4797795230692 8.45275203531439 7.84530155008489 12.0223888570612 9.02185432260687 3.69735900705511 -0.239026147669012 4.48343936746771 -2.10920818502253 3.7858828718012 1.79673759287054 8.57145683115179
0.520633116635409 6.091700926694 6.67129553881558 5.1027101430026 5.68938864794644 10.9645556363192 11.5977119359103 14.669262305173 8.25937594500455 8.03722704974088 11.5796831997958 7.44736899462613 3.32701815691861 -0.454834565249357 3.19077815142545 -3.76500378522006 2.05287493792447 0.966987028988925 6.96861685839566
-0.044955661080099 5.63920266411521 4.51523549339988 4.64455182335594 5.53380543968894 10.6241217353127 10.9271875121377 14.3942237593911 7.53845078728416 7.80920560143211 11.6409078337929 7.16352612755515 3.18259866020896 -0.626141955635763 2.47184140465476 -4.3539041779258 3.56267411492088 3.66126878044822 8.14301163933494
1.07231771295721 7.47948610132391 5.60347616022283 5.33032285516912 7.58966123407537 11.7424722844904 11.8206554586237 17.087608703429 9.51563560312444 7.55670606439764 11.6383911306208 6.83644162958318 3.27181684320623 0.0156675512140438 2.02296315973455 -5.78144586736506 0.217936151677911 0.0398412877863095 4.41281949823553
1.01471623507413 7.66649540987882 6.60574158755216 7.21390732851895 9.55520018664273 14.0256639393893 13.5799184712497 16.5975476774302 8.81654557314786 7.63750847903165 11.1011334332553 6.53591927615079 2.94968232241544 -1.61171999844638 1.20893391695889 -5.47632113370029 2.40076073733243 0.755709734829988 5.85849866000089
-0.815589193864302 5.44370531602339 5.13707232041792 5.18206285996871 6.51172709031539 11.6783077673479 11.4753615812822 15.5644080595537 7.78828882737593 5.96748423142867 10.0629641966386 5.26571440263228 1.73335909409957 -2.58376813368364 0.748389001326128 -4.67696881727739 2.19000696702437 1.40775751634078 6.88374781175093
-0.532547612623734 5.2731650872664 5.24747977690263 4.56359420256181 6.09597239927812 10.946995119615 10.3052319093184 15.1403106255965 10.2819574876265 6.45670829252763 11.1188486619429 6.44475398497148 2.4389947457747 -2.46234001679854 1.91192183928056 -2.5850302176042 2.00568614439531 1.48477397398515 8.59304080442949
-0.744431365620006 5.01396764408458 5.13408483158458 4.75508130680431 5.62466729771007 9.98877586017955 11.3692480434071 15.6340315450322 10.1432768214833 6.52130521427501 10.6024428714405 6.25784410129894 2.22950948368419 -2.77713095058094 1.77977861057628 -4.05405317653309 1.86840165745128 -0.98942266811024 8.03295243870128
-1.09176775325428 4.73529389988292 3.93268159519542 4.02329305302013 5.61626771580089 10.6131840098988 9.80040506016124 15.01925090443 8.72263673435558 5.91445878635753 10.1720867503773 5.77220491062511 1.69390252720226 -2.60182138789784 0.863440071452747 -2.96240564693104 2.42559960972179 0.517286812175403 7.77568486820568
-0.0919094952670001 6.75732890042392 5.80413237485019 6.15591421994296 6.95121279629794 11.7892517176541 11.1106256571683 16.523895713416 11.7795499888333 7.38998785885898 10.5429410067472 5.93514719876376 2.40115157040683 -2.10405167666348 1.02007666501132 -2.11880501833829 5.64863959225741 2.71012392911044 9.62806931408969
0.096829856525769 6.21299406398427 6.07096334804188 4.41624018062245 6.22214075435292 10.6310543667186 10.7266482960094 16.6021909366954 10.352337325703 6.74411341060292 10.3185338627208 5.33343263972889 2.513771499287 -2.69245389591564 0.639747108112683 -2.86931279789318 3.26181074489247 0.937917197834363 7.96540495265614
-0.358753308382902 5.46686734286222 5.98775090304288 4.86180581179532 7.13862408724698 10.0734018239108 10.0931238087741 15.3928256186572 11.0509127530185 7.1657656582919 9.99358738985929 4.96763505068692 1.63206185427579 -2.97933016690341 0.880859270962802 -1.83160410794345 4.57368268099698 1.62168397036466 8.21111287203702
0.823270052129573 5.67428609674627 3.83428403680975 3.19067880457098 5.24426385706121 9.44242498224432 9.78590509241278 17.2166600817984 9.27338811700994 6.35976335352117 11.462416380102 8.66754266565496 3.19344159906561 -1.33566168004816 4.60293504541571 -3.32951048070734 1.14824697321112 1.07320424860174 7.07017061060125
1.0663123737682 5.54545837749134 4.34603554118763 4.09211117137562 5.56630188335072 9.63802534450184 10.3950820576061 17.7461175929416 9.38636070598255 6.17919498790394 11.3691440235485 8.94073778499256 3.80822521556507 -0.32999461780895 4.47845608104359 -4.26684993397106 1.72738796580921 0.977248729359019 7.29561954845082
1.46754098372026 6.56642079786821 5.82643056349321 3.75852227644487 7.1559326692061 10.9823596520857 10.2850992722945 17.4476809544997 9.98774934248491 6.82734036879106 11.7845418496565 8.857523207231 4.03684926466508 0.0430061860518016 4.41288686232133 -2.14080500169234 2.36747575239702 2.25704408125444 8.44413972334428
0.778003631938589 5.1667689670216 4.67331212650646 5.69865983616222 6.81179326664318 10.7478360522877 11.3749088634144 17.4287703622471 8.13637155186046 6.24839776646007 11.2481912959706 8.92998880039562 3.58619779240001 -0.685905517231333 4.25400251041759 -4.26264768947254 0.717115341533315 1.59145349155773 6.60664743076671
-3.07008203159679 3.46023241389882 2.65389982570301 3.75867811549794 7.80277792323719 11.2844077717174 8.56694570888173 16.9186636577953 6.25253549922596 3.09602514613758 7.40307775844227 3.36428324092518 -0.887955032695423 -4.86357720981945 -1.36997636448253 -7.39298280369152 -3.34511788975109 -1.28670343052257 4.19773737300526
-1.53891270377419 4.91013438484886 2.97656256935813 3.80820948860862 8.23755557320335 11.891179154136 9.42134339592674 16.8739466168664 7.03685290596702 3.63353354714134 7.5015736319802 3.43352896950462 -0.37950222708962 -4.88374607779763 -1.50218098380349 -6.71542065360329 -2.84218495108864 -1.71527188040993 4.21760375282981
-1.90771222548051 4.32552790208296 2.31240820451216 3.75346159501509 7.93644022508101 11.6742107824846 8.98740648789839 16.2743277804418 6.75882315202193 3.41596388383345 7.72459673448042 3.79593252702193 -0.0254929109053172 -4.68860364393754 -0.776438955827192 -7.83780408339067 -4.71350980238481 -2.06891942457719 3.67284178300337
-2.17758343436501 4.3753493048928 2.59807135842063 3.60003592751243 8.10117270729759 11.3680389144204 8.57060076973655 17.8594122149728 7.51605918190696 3.37836291573264 7.14926459572532 2.99197509072044 -0.778285720131613 -5.1165997765281 -1.60610935904763 -7.29288456656716 -3.21734020926736 -0.915523268959738 4.34076049111106
-0.780323245308615 5.1537654616616 3.30878140709617 3.64046075127342 8.51915910027244 11.2595560767434 8.89016368172386 18.3311789252541 8.46762158653953 4.27110936424949 8.04925133965232 3.92376687309959 0.54618432305076 -4.68550894477151 -0.248043277046897 -6.78394530036233 -2.9775125763633 -0.441932894966818 4.76767804405906
-1.71221714886752 5.19138831225309 3.59521311846646 3.94126433459195 8.3548471364108 12.1661660107699 9.55724400607022 17.6978688868609 7.45901412096891 3.66768282977018 7.45766181078824 4.06128424731168 -0.301542100039395 -5.14136486920443 -0.863189515200528 -4.72803669842807 -0.232869919863614 1.68753928271207 7.52799624529752
-1.79072205803611 4.54587443091653 3.05543978431008 3.79372961737893 7.78428347327493 10.4703744194724 8.60093434073708 17.5586719057777 7.55990107276223 4.24550707556985 7.85953791358254 3.46246321418069 0.255499675057152 -4.96703545830466 -1.09091775200584 -6.58720032952048 -1.09787575981834 0.837673976204613 6.15352518775246
1.13397799405185 7.23542605313388 4.27945433529941 3.70494662198153 7.86130343350497 11.3770981875333 11.0979429331693 18.8025842753324 10.0852042284879 6.22864638241855 9.93279324444858 5.55738364132968 2.36853800686923 -1.80971230593595 0.221844777193937 -6.0108231457797 -0.694176569851962 0.416200741854581 6.75235091122714
1.25554478385232 7.51940071799539 4.3684064171531 3.24275410392068 8.04642212607644 11.6186233780601 10.5792876503684 18.8010340950706 10.8476225159385 6.87285721518777 10.70815336921 6.73100102164529 3.10266792990945 -1.46258628151633 0.808744551918725 -4.54089820168235 1.43357956626199 1.64515507437966 9.53511727072976
0.252194924788043 6.44848494096236 4.64414934678511 4.40594057603316 7.7292952971025 11.437283559279 10.6776156858964 17.8135501579805 9.55926804109053 6.52490381761031 10.5843458609148 6.5124288038774 2.74471525712447 -1.88188214735551 1.10698561234908 -4.59268994764848 -0.689007238908246 -1.17789693312211 8.66077951951461
-0.619032686406914 4.78404348546809 2.40005224401301 3.59157865697687 6.90426462346857 10.4260804002935 9.88397281820124 17.402970189398 7.68284528905695 4.37775533849543 8.89500826055353 4.93241995031184 1.01687925512141 -4.05875093286688 0.40656393224543 -7.08000261133367 -2.6885593587702 -2.28810006921941 8.03783815557307
-0.190956661917948 5.63832895972512 3.43881552436135 3.86480562903664 6.98967974402688 10.960066725991 9.56467669226906 17.804078986428 7.55696242072365 4.83561461188576 8.93736450888894 4.65267889716408 1.46692793586037 -4.32641656182029 0.123048236153341 -6.64045960686424 -1.71456391594627 -1.85952622673728 7.21703474738381
-0.0473811843178495 5.62020991065285 4.39131281592629 4.42594454505227 7.58109400489113 11.4832284233787 10.937780120156 18.0438298962333 8.52675841071389 5.54117987372658 9.43083069541238 5.06136057593606 1.64385054328225 -2.99194028160789 0.445646502754904 -6.09156300804832 -0.416979572989725 -0.308592579581521 9.11543772437356
-0.209918975830078 5.8942232131958 3.40666007995605 3.16180610656738 7.72319221496582 11.0533900260925 8.96595239639282 17.1642973423004 8.15027236938477 5.05377960205078 9.32017183303833 5.47303676605225 1.4576416015625 -3.32511138916016 0.132003784179688 -7.10931587219238 -3.05693626403809 -2.8125114440918 6.11918544769287
-1.54844102859497 4.40855207443237 3.8863018989563 3.62808408737182 6.98166646957397 10.801825428009 8.98047962188721 18.1860391139984 6.70475664138794 4.15753545761108 8.72234191894531 4.29105749130249 -0.478155231475831 -4.10065088272095 1.58582773208618 -1.45677003860474 -1.13205347061157 2.63135995864868 8.72720994949341
-2.0245677947998 2.98932723999024 2.45999794006348 2.73184852600098 6.33253173828125 9.70719079971314 10.4697692871094 17.9509521007538 5.6674259185791 4.02527408599854 8.10982780456543 5.42470245361328 0.0366523742675788 -4.61819381713867 2.06145267486572 -1.48619384765625 -0.929694366455077 3.8689697265625 10.203169631958
-0.446170139312745 6.8446328163147 5.88183279037476 7.1235987663269 10.501652431488 14.515847992897 11.9215232849121 20.8149291992187 8.70670433044434 5.46559782028198 8.27171106338501 3.51114530563354 1.10737295150757 -3.1846116065979 -1.78206377029419 -5.89025239944458 -1.64454011917114 0.577468585968017 7.64226503372192
-0.695645080913199 5.37596727718006 3.69025350917469 4.90907026637684 7.60796285976063 11.554641975056 9.45863891948353 17.775662912022 8.07076002467762 4.80073858607899 8.23449541438709 3.96554781306873 1.23016954768788 -3.32340310703625 -0.334517227519644 -2.91499208103527 -1.292185531963 3.45610929835926 8.12030054439198
-0.729787228324195 5.6869608185508 3.809001567147 4.96600210883401 8.36484635092996 12.4579178116538 9.32647717215798 18.3542515061118 8.16869509436868 4.68142283179543 8.17401087500832 4.81535971381448 0.98213350989602 -3.34778725884177 -0.457246182181617 -3.89647805474021 -1.77254807732322 2.71215021827004 7.55920183875344
0.661635710976341 6.49394543387673 4.92441399314187 6.30856259085915 10.1380432388999 13.6653710148551 11.2927935860374 18.6372571728446 9.4572733185508 5.6059516213157 8.67494566657327 5.02427799918435 2.0978368065574 -2.84644953987815 -0.00884310982443992 -6.04209964058616 -2.70818583748557 0.528073622963646 6.87966377951882
-0.34968582500111 6.31845744739879 4.81267532001842 5.50602038990368 9.36293681751598 13.3054023612629 10.7166913379322 18.4946876395832 8.79112418781627 5.32225688587535 8.62731584202159 3.92510398517955 1.36316188465465 -3.19056717265736 -0.675731814991344 -5.66618172038685 -2.6720964084972 1.85180553089489 7.68952354084362
1.3667498328469 7.66343219063499 5.9290056922219 6.42273814461448 10.5670591094277 13.9328613974831 11.6901970603249 20.694510529258 11.1056700446389 6.94741446755149 10.3545037009499 5.54153640053489 2.94253070137718 -2.04410927512429 1.28472525856712 -4.86126320578835 -2.83989708640359 2.52882296822288 7.48991496346214
2.03182405125011 8.3762130130421 5.57005208622326 7.02853196750988 10.6221742023121 14.3926801074635 12.7198685992848 21.5881080020558 10.6526374210011 7.44917958866466 10.2859572757374 5.61510556827892 2.83309739719738 -1.48404318202626 1.1487960208546 -4.00993162501942 -1.64924055446278 2.28151696812023 9.74317830692638
-1.00287642912431 5.60543808503584 3.97298035188155 5.14833912415938 7.65560326142744 12.1362169699235 9.66510948701338 18.619215817885 8.07908138795332 4.55666908784346 7.80361828370528 3.28672871156172 0.575089307264847 -4.0395318551497 -1.42182174162431 -4.37925544218584 -2.58251967863603 -0.741607813401657 6.95630249543623
-1.44947348507968 5.04779519167813 4.84926785555753 5.82292927828702 8.18736924258145 12.1988328847018 12.4263719472018 18.4397968205539 7.38495816317472 5.19400681582364 9.58527602282437 5.72774495211515 0.88130272951993 -3.36769019040194 0.836398020657626 -3.51899634274569 -1.84028921994296 0.346251383694735 7.78239621249112
-2.33703782341697 4.13200972296975 2.83888075568459 5.14732573249123 7.04472849585793 11.3068253777244 10.4291908524253 18.6471071026542 7.2599422714927 4.51317808844826 8.22786925055764 4.03253958441994 0.227535464546897 -3.74460007927635 -0.492555401541971 -2.56065919182517 -2.44123627922752 1.2858850739219 8.07949087836526
-1.96330499649048 5.28395700454712 5.12494707107544 6.20853471755981 7.48865842819214 11.9328656196594 10.8047499656677 19.0939302444458 7.70251417160034 5.57490110397339 8.94749879837036 4.9466700553894 0.412919521331787 -3.84077882766724 -0.76958703994751 -3.14308214187622 -1.41383981704712 2.23675298690796 8.62492036819458
-0.727608325264672 5.79008519432761 4.37865388176658 5.90379559777 8.14341199181296 12.2907980658791 11.0568360068581 18.939104197242 8.06090485832908 6.06478059075095 10.7774480559609 6.52609097740867 1.92188584587791 -2.23489248969338 1.86931454918601 -1.45855009772561 -0.423729541084985 1.59358060143211 8.76419865868308
-0.655263189835981 4.68248629136519 3.50693773789839 5.28308748765425 7.15918707414107 11.1554787115617 10.3392093138261 19.5770564035936 7.7729003386064 5.60590338273482 10.4632761435075 7.42235731645064 2.50969767137007 -2.02913213209672 2.76581835313277 -1.64697957472368 -0.542315725846723 1.44458841844039 7.68962072892623
0.00361622030084874 6.11432922536677 4.78550995046442 5.33526600057429 8.09559810811823 12.3808120554144 12.1077069109136 19.0738796060736 8.76202190572565 6.05735862905329 10.8253282373602 7.53670490438288 2.46973407918757 -1.62647640054876 3.57548034841364 -1.86330997293646 -1.81015216653997 1.21813572103327 8.62974346334284
-2.07320009578358 4.33163179050792 3.01853288303722 5.08758653293956 6.47206510197033 11.0833731998097 10.6797996867787 17.3555521477352 6.9075118411671 4.39185250889171 9.26360715519298 5.70396340977062 0.243929039348256 -3.62065302241932 1.88829625736583 -2.36252199519764 -1.89584719051014 -0.0089281689036973 7.91991246830333
-0.825864184986461 5.94875301014293 4.53527606617321 5.60341132770885 7.31000102650036 12.122005592693 10.9259134639393 19.4962107051503 7.94623817097057 6.1586481441151 10.0045791972767 5.64984191547741 1.22310794483532 -3.14193855632435 1.2424990047108 -1.64934479106556 -1.10785042155873 2.96020282398571 9.758835922588
-1.4160569971258 5.04112779443914 4.38358365839178 4.48282968347723 7.52652704065496 10.983549230749 10.7571974927729 17.3116347128695 7.78354417627508 4.67023717706854 8.85855876749212 5.01765691583807 0.742178552800958 -3.71484697515314 1.11673414056951 -3.60868776494807 -1.30948770696467 0.227701776677911 8.84951221292669
-0.671390906247225 5.85613690289584 5.03320847424594 5.16801224621859 7.30904827984897 11.7221146670255 11.091989144412 18.5782813874158 8.58498345288363 5.44956932934848 9.41817103299228 5.95081768902865 1.80981884869662 -3.16936720934781 1.00140152844516 -2.8838962468234 -0.949123755368319 1.07351361188022 10.8742390719327
-2.57474592382258 4.71101781671697 2.7521688634699 3.98143789117987 7.05025407617742 11.0682646924799 9.84599038904364 17.175297945196 7.28942796533758 4.83077070062811 8.62788698023016 4.41212198084051 -0.457941800897771 -4.5899188821966 -0.178356916254216 -4.84080389196222 -4.65969160253351 -1.56950834447687 9.14141818826849
-1.99902505874634 4.508092212677 4.05264692306519 5.01749067306519 7.72751264572144 11.548824596405 10.1902730941772 15.9966887712479 7.20529584884644 4.53816537857056 8.40913133621216 5.07722978591919 0.390026378631593 -4.16050119400024 0.924077320098878 -4.79975099563599 -6.85987825393677 -3.32126016616821 7.73388795852661
-3.81716442975131 2.75693034258756 3.22650050249967 4.10810088244352 6.87154769030484 10.8151316556064 9.40648125735196 15.5749511632052 5.04616450396451 2.99993514147672 7.56393241015348 3.94750975695523 -1.53930951031771 -4.73737812909213 -1.84523487958041 -5.53440190228549 -3.78154469403353 -1.75290585431186 8.31526850787076
-3.2145205671137 2.97691333944147 1.90590656453913 3.33350742513483 6.06154716665095 10.2721933191473 8.60771215612238 16.222424752062 4.93996608907526 2.97366131002253 7.14939487630671 3.84519661123102 -0.515633695775811 -5.51223289316351 -1.95025932138616 -4.78568565195257 -5.73194419687444 -1.24546348398382 8.12121475393122
-2.9440617127852 3.26139120622115 2.47783712907271 4.47598700089888 5.86957315965132 10.6777210669084 9.93917231126265 16.038062794642 5.6397309736772 3.56978563828902 7.98757986588912 5.2889705137773 -0.161068396134809 -4.76022000746293 -0.290699438615277 -2.14360661940141 -4.32655759291215 0.72823004289107 10.2187262014909
-2.54246827905828 4.60387781316584 3.39307287389582 4.83984258825129 7.04551103765314 11.8714330499822 11.093934804743 16.2096901243383 5.77525880986994 3.97659280950373 7.86490514928644 4.81855371648615 -0.63991853540594 -5.17035791223699 -0.787364214116877 -3.41139718836004 -4.07210656946356 -0.215047090703791 9.18245437795466
-0.876147530295633 4.9769513390281 2.87442944266579 4.07433293082497 6.25269291617654 10.8906757614829 10.014096476815 17.4587813399055 7.14156697013161 4.76672051169655 9.54024718024514 6.11380264975808 0.0581996224143282 -4.38708045265891 0.934285857460715 -2.71541907570579 -4.4280369498513 -0.638324043967508 8.69351551749489
-2.32845620242032 2.64495345028964 2.18114348324863 4.3014218417081 5.27664538296786 9.96786709698764 9.44263716610995 16.2075801101598 5.57274313839999 3.42718859585849 8.24368353756991 3.87956305417148 -1.02398995486173 -5.89343575564298 -0.634898463162507 -3.75200203982266 -3.99273423281583 -1.83360032168302 8.43926306637851
-2.47196870283647 3.11011118455367 3.50876326127486 4.28834909959273 5.34456724687056 9.57425493760542 9.83324284120039 16.366641350226 6.60925955338912 4.21465487046675 8.02824301286177 4.49038881822066 -0.853409819169478 -6.01430612043901 0.105112977461381 -4.04259210066362 -5.7518835587935 -3.07668405012651 8.12206263108687
-3.1100024916909 1.53737261512063 0.642824198982932 2.58545592047951 4.07963946082375 8.37159445502541 7.78454210974953 14.7661319039085 5.45202353217385 2.82328226783059 7.19458201148293 3.99601176001809 -1.16112324974754 -6.62348744652488 -0.805088017203591 -4.41788670799949 -4.86723134300926 -2.81869694969871 8.01561072089455
-2.1694467457858 3.19979210766879 2.72505494031039 3.63347836407748 5.02350731762973 9.57760210904208 9.15165730389682 15.7531625834378 6.01374932202426 3.84335823926059 8.38314743908969 5.01678677472201 -0.372005263241853 -5.1553857716647 1.63931008252231 -2.68862513628873 -3.29328135577115 -2.27603701678189 9.07525559338657
-2.05825785723599 4.07032318982211 1.72557183178989 3.87038918408481 6.74804707440463 10.3846189585599 8.83964558514682 16.7662915048274 5.978269776431 3.10365219983188 7.60784359845248 3.74477024945346 -0.545503416928376 -5.93541697588834 -0.858907500180329 -5.86375216570767 -9.21936396685513 -7.49788455096158 5.22838707837192
-4.28434828844937 1.33138676556674 -0.0145824345675365 0.695009430972014 3.28090973767367 7.93708058270541 6.31266327771274 14.3851222601804 4.6522838679227 0.650012215701018 5.40834065350619 1.27091427716342 -2.87353972521695 -8.26907233324918 -1.29194907275113 -7.62074355212125 -10.0719821843234 -9.38688162890347 3.79018135937778
-2.0380240093578 3.96896260868419 2.05615323673595 2.73151200901378 5.38062375675548 9.6797379840504 8.77290433536876 15.6223419297825 6.25719064365734 3.29189294468273 7.58445352207531 4.31717008243908 -0.317189277302134 -4.96813684810292 0.242768226970327 -4.30118090022694 -8.06705194820057 -7.39110475886952 6.43904775272716
-2.88423460180109 3.21563798731023 0.698744600469414 2.1826885396784 4.69712907617742 9.03805810754949 8.33241254633123 15.459020560438 5.69504434412176 2.43199235742742 6.92584497278387 3.01645643060857 -0.69113081151789 -5.73803632909602 0.0338733846491017 -5.43082922155207 -8.48319547826594 -9.98100011998957 2.92646486108953
-1.44052282680165 3.98116048466076 1.48685678135265 2.88674386631359 5.86350282322277 9.15225776325573 8.81408055912365 15.9692715633999 7.1188004840504 4.36154969822277 8.18140061985363 4.05532487522472 -0.196372665058483 -5.17790190089833 -0.0482098232616082 -5.50071684230458 -7.18767134059559 -7.45978895534169 6.16763337742199
-1.64451453469016 4.01147511222146 2.35495903708718 1.69868519522927 3.93436100699685 8.38209965445779 8.54052212455056 14.4465656540611 6.94518521048806 3.67746021964333 7.95620968558572 4.0690770409324 -0.0099186637184836 -5.94831511757591 0.877889182350852 -4.31472060463645 -6.49564025185325 -7.1769699790261 4.69367745139382
-2.4530808578838 2.48592880855907 0.772264753688464 0.379802976955066 3.2601759780537 7.3269369948994 6.30822971950878 15.8673851240765 6.33156899105419 2.81209114681591 7.21911648403514 3.77642944942821 -1.21607180942189 -5.67837497104298 0.430719648707996 -3.31957408298146 -4.49528666843068 -5.43751498569142 6.92621258388866
-1.0372509392825 4.14283996495334 1.99549632939425 1.13924175175753 4.68006568821994 8.29517894658175 7.43218093785373 16.3989415732297 7.40282493504611 5.13182121190158 9.02653175267306 4.56644206914035 0.985604819384488 -3.51537937251004 1.95607906254855 -2.16355365839872 -4.1529907616702 -5.0320362481204 7.41000228795138
-2.12322242043235 3.13811199881814 1.16788761832497 2.29516689994118 5.76625626303933 9.82259981848977 7.8307313225486 15.6213514707305 6.98479645468972 3.16481201865456 7.28118984915993 3.95627777793191 -0.328653404929423 -4.81395919106224 1.15946762778542 -2.64936263344505 -1.12105948708274 -1.85497481606224 8.85991947867653
-1.05018145821311 3.43684380271218 2.00436966635964 1.27010338523171 4.01856606223366 8.41494267203591 7.57522099234841 16.8581255874851 7.01861279227517 3.73447411277077 8.09215729453347 4.48564141013405 1.38744061209939 -4.94028384468772 0.614823272011495 -2.77042681954124 -0.42448718331077 0.482430388710714 9.3963116905906
-0.78667788072066 5.60721250013871 3.25971169905229 2.86591668562455 5.20855279402299 9.54236503080888 9.69532103972001 17.9275766177611 8.19816060499711 4.95276399092241 8.78857751326127 4.68439145521684 0.798132376237348 -4.99970011277632 1.82198853926225 -2.16700319810347 -0.194825692610308 0.505369619889692 10.0860971970992
0.28314455205744 5.3676849191839 4.38247545415705 3.71897943670099 6.98298509771174 10.5113683527166 11.5478106325323 19.401893455332 8.75534399205988 5.20667322332209 9.19401558095759 5.07643564397639 2.52344186956232 -3.45522825067694 1.41979845220392 -2.42321531122381 0.363630849664862 -0.186952036077326 10.3669205492193
1.1083215453408 5.80511796257712 5.02966439507224 4.38595902703025 7.31345975182273 11.2700480201028 10.852875588157 18.6543657758019 8.65687596581199 7.51971566460349 10.837368366935 7.10644852898337 3.39486062309959 -1.91308748938821 3.29150998375632 -0.147174479744653 2.10697686455466 2.7699140288613 12.3824857451699
2.42128090424971 7.58968929810958 6.01589684052901 5.22622589631514 9.43949560685591 13.1152852015062 11.5447030500932 18.8991550640626 10.999867959456 7.3275242285295 11.9446483091875 8.27181915803389 4.17720417542891 0.141835256056353 3.62708191438155 -0.343865351243451 1.29857258363204 2.06524471803145 12.9089470343156
3.42407094782049 8.0984169179743 5.75099813287908 4.83084260767156 9.1819597417658 12.5911751920527 11.3692527944391 17.9942453438585 11.7468701536005 9.31472837274725 13.5958956415003 10.1566020185297 6.38470041101629 0.917365663701837 5.38857518976385 0.950540178472345 2.6980034047907 3.70362817590887 14.0233920747584
2.54170907627453 8.40918267856945 5.68475545536388 5.93908799778331 8.97041143070568 13.164554010738 11.4644976962696 19.0419582236897 11.0297290195118 7.76549352299083 11.5897179950367 7.3830510486256 4.12379945408214 -1.06479631770741 3.00470079075206 -0.179662574421275 2.37073625217785 3.51566232334484 12.9013654101979
2.67249129035256 7.64596102454446 4.45994875647805 2.74001620032571 7.57650778510354 11.0652172348716 9.23888752677224 19.0766800425269 11.2260205528953 7.39167902686379 12.0160758278587 7.12485430457375 4.3080322525718 -0.551855824210428 3.05659601905129 -1.07467152855613 1.06555102088235 1.36543009497903 11.7725250504234
3.43261324275624 8.01911436427723 4.97684179652821 4.26787649501454 8.644484389912 12.3972748409618 11.2818950306286 19.3377884518016 11.2401164661754 7.99072061885487 12.1177395473827 8.36848436702381 4.62024866450917 1.06429849971424 3.29532038081776 -1.12086881290783 1.18444620479237 0.724050391804088 11.1364420544017
5.34707009575584 9.93916499397971 6.37095200798728 5.17048680565574 10.2981713988564 12.9142612197182 12.328892586448 20.5156587340615 13.5537725665353 9.62905251763084 13.4927815177224 9.5139669158242 6.39382874748923 2.6667760588906 4.19687020561912 -0.9797025940635 -0.229691149971703 0.686728832938453 11.4213412978432
5.17161516709761 10.0273166136308 7.24103693528609 6.45863108201461 10.8354578451677 14.0864627794786 13.3508677916093 21.6845517591997 13.479054255919 9.17448381944136 13.5004287199541 9.87538008256392 6.8908935026689 2.38245825334029 4.15879969163375 -1.29828591780229 -0.355254606767133 -0.713063673539594 10.424877686934
5.84074304754084 9.51236341649836 6.43918512517756 5.48836706334894 10.1259798830206 13.3385791605169 12.3054780786688 20.8455288236791 13.656408292597 9.62807176763361 14.1220698183233 10.7472729509527 7.76645181829279 2.91630933934992 4.42516039068049 -1.32474519556219 -1.04096223657782 -0.112657564336605 11.3823919122869
4.82007548592307 9.86045501015403 4.59415099404075 5.50068328163841 10.8852328994057 12.8994211890481 11.6440372206948 19.9138636328957 12.9488243796609 8.62731025002219 12.0542406775735 7.85188815376975 5.84309909126975 -0.867068793556907 4.26281974098899 -0.0671572945334695 0.574051354148171 0.423220131613991 12.2139544226907
5.21975478259 10.5079308423129 5.84718569842252 6.77325209704312 11.8061276349154 14.2361043366519 12.2144132527438 20.4809447201816 13.1191585930911 8.72394713488492 12.3929835232821 8.31114062395963 5.83250960436734 -0.138802918520842 4.27771243182096 -0.835744294253264 1.74103125658902 1.2671008977023 11.4755679043857
2.53083118958907 7.32285389466719 3.67677197022871 4.84929070039229 9.6156981901689 12.6638601736589 10.6753557638689 21.0148168520494 10.8266094641252 6.77603706880049 11.0821355299516 8.26342663331465 4.38761314912276 -0.62868133024736 3.80492863221602 -0.722072748704392 1.13714108033614 0.700183721022171 11.4265159086748
1.62995918447321 7.39046676809138 4.9959078615362 4.68050583059138 8.39178093129938 12.7106815164739 11.0232091730291 21.4612842386419 9.47595174962824 6.04855163747614 9.37954481298273 5.64199455434626 2.92294605428522 -3.29565898721868 0.793053705042059 -2.30955783670599 0.970997888391668 0.55003269368952 9.51605375463312
1.31151470704512 7.80652126832442 4.91256985230879 5.47937569184737 9.77569565339522 13.6256123499437 11.6620000319047 21.5985740141435 9.68485340638594 6.977743955092 10.3377417044206 5.79301628632979 2.4983042196794 -2.04379668669267 1.29873261018233 -2.32826629118486 1.37752613587813 0.195861669020218 9.77520927949385
-0.470234420082786 6.20943400643089 3.29666945717551 4.50072810433128 8.73506209633567 11.8297333457253 8.87561127922752 14.2248880603097 8.52209231636741 4.65810534737327 8.81568476937034 5.20729872963645 1.76162478707053 -3.13244488456032 0.873446915366433 -1.1946587822654 3.86449095986106 3.92220828316428 10.241917107322
1.45655154314908 7.27996443835172 5.14103793230924 5.4284009846774 9.01698254671964 12.3209013852206 10.6388945492831 15.4629027756778 9.85563611117276 7.80654524889859 12.2193655881015 8.35267733660611 4.82584475603971 0.0497178944674417 2.63652037707242 1.41134165850553 4.99684523669156 5.85031985369596 12.3041367444125
-0.356804067438301 4.92629224603826 2.87260228937322 2.86234075372869 7.04552442377264 10.428099935705 8.74608308618719 13.9291871244257 8.30147821252996 4.36699277704412 8.56028062647039 5.2515304738825 1.3446119481867 -3.882061178034 0.980189150029961 -1.23383539373225 3.65282899683172 3.69921094721014 11.0614684278315
-3.52387624220415 3.26477713151412 0.42654032273726 3.03920645280318 5.86275476975874 10.025434442 7.36950964494185 12.7764131502672 4.05534548325972 1.49432367845015 6.72943777604537 3.8342751936479 0.186716027693315 -5.68241696791215 -0.0444584413008258 -2.60768132643266 0.671701379255815 1.6840762571855 9.73354620500044
-3.59371107274836 3.5691631490534 1.16814882105047 3.36374742334539 5.98337728326971 10.4852235967463 8.47464734857732 13.9022710973566 5.4274919683283 3.1489332372492 8.69155866449529 6.04759866541082 2.86942178552801 -4.10020178014582 2.01808626001531 -1.22231023961848 1.5648964101618 3.18449575250799 10.6255896741694
-1.8408577225425 4.19240834496238 0.737134716727518 2.79100014946678 5.61440827629783 10.2798645713113 8.6251542784951 14.7266967513345 6.38664605400779 3.17992379448631 7.44308926842429 3.83801438591697 1.23881413719871 -4.55641672827981 -0.174130656502463 -2.64382860877297 2.28102757714012 1.61751916191795 8.65508439324119
-3.16987921107899 4.35895703922619 2.4928109515797 3.97684835087169 7.03702424656261 10.628716694225 8.35578893314709 15.2984226812016 6.11947129856457 4.35110639225353 7.47924398075451 3.46106599460949 0.259609924663199 -5.52822233546864 0.726646171916617 -2.30222059596668 1.64495442997326 1.62195371281017 7.85613893162121
-1.74689709923484 5.47727358557961 2.32876360633157 3.98583185889504 6.4279562256553 10.8031278870323 8.5876766464927 15.8767236492851 6.90219748236916 4.06030237891457 7.89017641761086 4.35110724189065 0.681930186531762 -4.65247761986472 1.0210376999595 -1.82522809288718 2.52537501075051 1.30113470771096 9.53669893958352
0.0173619096929372 6.88316276723688 3.51550224477594 4.62250164205378 8.12882927114313 12.1794092958624 9.85051325017756 16.7068094169552 8.77547243291681 5.82259014303034 10.0488736932928 6.32465103322809 4.1008036440069 -1.02085563486273 2.23025539571589 0.133019716089422 2.32762840444391 3.24467018300837 11.1730139558966
-0.145261192321776 6.66555366516113 3.36751232147217 3.75983486175537 8.43431529998779 11.4613986968994 9.41118965148926 16.4425004780293 8.93471250534058 5.78979930877686 9.93877277374268 5.3808837890625 4.2734619140625 -2.27557888031006 0.843514060974123 -2.52525463104248 0.831471061706544 0.44794330596924 8.65502891540527
-1.44513033086603 5.43096257990057 1.61375715082342 3.31628515070135 8.20042325800116 9.9457259351557 6.92494394128973 14.3046996766871 8.3927154714411 4.03594686334784 8.72361661737616 4.58353330438787 2.97910024469549 -4.22182176763361 0.14933301752264 -2.01986597234552 0.829516428167171 1.99200822656805 10.909575956518
-0.912800511446868 5.1490929516879 1.28310231295499 3.44356373873624 8.25549630251798 10.864383021268 7.39675454226407 15.0548416766253 7.58667973605069 3.67113141146573 8.15674141970548 4.09053639498624 2.57499913302335 -4.60637732419101 0.13227585879239 -2.53726454648105 0.680613795193757 1.93550137606534 12.1756780537692
-1.08375239805742 5.04716324372725 1.00392651124434 3.46683430238204 7.33161568208174 10.5060079054399 7.67013096375899 14.8128720478578 7.6586916403337 3.27426743073897 7.90271210236983 4.12596344514327 2.09790539308028 -4.79122043089433 0.111808057264849 -1.57651782469316 -0.700716738267378 2.18417477174239 12.2885639624162
-0.962997644597834 5.09741380864924 0.420825750177556 2.91728571111506 7.20036867315119 10.262777597254 8.00366094762629 14.9727160041982 7.14405039007013 3.8808648889715 8.31187418157404 4.12474229986017 2.10159948522394 -3.78860494440252 0.192661077325994 -2.34589216058905 0.185054570978338 0.150253087824041 11.2294485872442
-0.440664074637674 5.15250990607522 2.93841765143654 3.95552847602151 6.95606348731301 11.3873746178367 10.2699816010215 16.3978825590827 7.10287020423196 5.29824755408547 9.35372326590798 5.78880236365578 2.8416073105552 -3.37471177361228 2.00931666114113 -0.114080212332986 3.59881994941018 4.96648142554543 14.5769517204978
-1.65776114030318 5.20885606245561 2.65187402205034 3.41411729292436 6.16290803389116 10.0787610574202 10.1124524636702 15.7875961823897 6.80567212538286 4.11279054121538 8.71993871168657 4.86223550276323 1.10702081160112 -3.52409605546431 1.6292833848433 -1.97777418656783 1.18082185225053 3.83601136641069 12.7753791375594
-2.55348232442682 3.78271648233587 1.43928405588323 2.32747051065618 5.49884197061712 9.78983089273626 8.45563289468939 15.9031024867838 6.11301490610296 3.62943145578558 8.34344550913031 4.45134231393988 0.185830801183528 -3.86891773397272 0.455728262121028 -2.52936199361628 1.40334388559515 4.61260673349554 13.5091116124933
-2.44169886328957 4.17936627648093 1.94470994255759 2.93439881584861 5.43561856529929 10.3090912558816 8.91615121147849 15.9606182434342 6.29402749321677 3.1754523970864 7.31700246117332 4.11244599602439 1.90650479576804 -4.22658617713235 -0.0161350510337144 -5.14375384070657 0.384314701773903 2.51296632073142 12.0903197982094
-5.59403030222112 1.17865474874323 1.04744442159479 2.1463042085821 2.92288311178034 8.06913765127009 6.59266002828425 14.3399284666235 2.29049690419977 0.730287629907782 5.1820183580572 2.6252909486944 -1.93840781992132 -7.14389221018011 -0.638984602147882 -4.24054519479925 1.85154636556452 3.31517036611384 11.9970980470831
-4.87382557608865 2.9200176932595 1.74662635109641 2.46269461891868 4.50165698311546 8.96743724129417 7.19225547096946 15.4336225726388 4.62334677956321 1.68637034676292 5.72105262062766 2.71870753548362 -2.10435154654763 -6.32097866751931 -0.148314025185325 -4.37738850333474 1.56702372811057 4.00379225990989 12.973613951423
-6.98352028239857 0.965075718272818 -0.527320636402475 0.935267673839224 2.42709849964489 7.06413482319225 5.61712955128063 13.4062049258839 1.33637450825085 -0.46445061076771 4.50391887318004 1.8918554652821 -2.58733917583119 -7.95421768535267 -0.345840228687631 -4.38895775188099 0.0358068812977201 3.42944358478893 11.5101830829274
-5.74973982030695 1.10352021997625 -0.00593488866632796 1.92635709589178 3.398061578924 8.0179403478449 6.63222581690008 12.0308011228388 2.37314683740789 1.85663396661932 6.21737272089178 3.58177167719061 -1.39313810521906 -6.32184332067316 -0.469178373163398 -5.75975149328059 1.48734456842596 4.15804654901678 13.1222303563898
-4.38740983442827 2.82692274613814 1.54613241715865 2.65074953599409 3.87101778550581 8.6936315016313 7.62674746079878 13.8925989584489 3.50493845506148 1.92694696946577 6.31322035356001 2.43278536363081 -1.55755486921831 -6.93667092756792 0.361310334639114 -6.32350030378862 0.29132017655806 3.99811300797896 12.7131050543352
-5.57581805315885 1.93338395032016 0.867531785097988 2.02799034985629 3.84230614575473 8.62250519665805 6.92331601056186 14.1921033945951 2.83583641919223 0.607003220644863 4.75319004925814 0.857710846987636 -2.9054574879733 -6.80895327654752 -0.544087401303379 -3.7910833272067 2.74532509717074 5.65730763348666 14.1584925738248
-3.52610843831843 3.83749896829778 1.71182758157903 3.2028449231928 4.98487407510931 10.1895406896418 9.40560275858099 15.6634504253214 5.09271365945989 4.32258254831487 8.34408313577825 4.3980467969721 0.00434619730168961 -4.62275379354304 1.56959564035589 -3.70112865621394 2.19609386270696 4.24276477640325 13.6194644624537
-3.75057145032016 3.62991789904508 -1.12059517773715 2.97250441637906 5.33606413927945 9.79482964602384 7.34652594653043 15.7778803500262 4.68032054034146 1.89011077013883 6.3834131154147 2.28194502917203 -1.82197495373813 -7.13419266614047 -1.51086350354282 -6.27968140515414 1.4278057011691 3.01114348498258 12.0351646336642
-3.63591220162132 3.37693188407204 0.50835201957009 3.53871224143288 6.4608733437278 10.3045098564842 8.56392834403298 15.886901058934 4.72065708853982 2.4383132240989 6.75301907279275 3.24461052634499 -0.470051071860574 -6.320650360801 0.440332152626731 -4.86137988350608 1.80318901755593 1.71471379019997 11.754780032418
-2.5462856206027 2.19786549481478 0.326923379031093 3.0636472788724 5.70039273175326 9.42525626095858 7.6532526102933 16.1013422099027 5.3657016840848 2.57887173565951 7.23363114270297 4.67362309369174 -0.31192015734586 -4.81138037768277 0.220958718386562 -5.24588202563199 2.59080029400912 3.46427536877719 12.5935711947354
-2.82502231597901 3.45575370788574 -0.174334144592287 2.75151481628418 6.08510055541992 10.3483962059021 8.0942138671875 16.211017036438 6.08742752075195 3.1484245300293 7.76013126373291 3.58287944793701 -2.41005001068115 -5.16167888641358 -0.27251491546631 -4.74909267425537 2.71997585296631 2.54902019500732 12.1212152481079
-3.72342285676436 2.34975161985918 -1.28875145478682 1.936562685533 4.33029380278154 8.87370696501299 7.59851279692217 15.6433295293288 4.54838290648027 2.11671939329668 6.74216475920244 3.08561912016435 -2.41800484223799 -5.64827522798018 -0.343417973951858 -5.24143585725264 1.91304126219316 1.84677234129472 12.3040820641951
-1.91994282982566 4.78831484534524 2.1775484345176 4.1103401444175 6.39950564124367 10.6254644654014 8.87858774878762 16.8295988253572 6.21937659003518 5.02155592658303 8.60231211402199 4.64693453528664 -2.12400243065574 -3.41404340050437 2.23469259955666 -2.00020406029441 4.42819502570412 5.16469576575539 12.8112712166526
-3.22820286317305 3.90604682402177 3.08869166807695 2.76074023680253 5.24734302000566 10.1509232087569 8.0383786721663 15.6038424535231 4.78967280821367 2.35293193296953 6.62411017851396 3.46809668974443 -3.14274792237715 -4.64657787843184 1.7338885827498 -4.26601795716719 2.28358645872636 4.49210544065996 13.0847065015273
-3.2872725833546 3.66658674586903 4.26745783198963 3.46971498836171 5.870070327412 10.3256286274303 9.03663050044667 15.6624822508205 5.08999239314686 2.27357565272938 6.48426901210438 2.18096529353749 -3.9082728732716 -6.11539376865734 -1.22371209751476 -6.33190263401378 2.3071402202953 2.78072153438221 11.2108524929393
-2.34879220615734 4.74081980098378 3.06171213496815 3.456176627766 6.42169176448475 11.1777924190868 8.82194029201161 16.3680335770954 5.56016432155262 3.60124956477772 7.15857969630848 2.73686300624501 -3.66654313694347 -5.54845155369152 -0.524529587138783 -5.31815255771984 3.20322119105946 2.42731844295155 11.5171369205822
-3.75264761664651 2.58241631767967 2.90972306511619 2.74070908806541 5.32403924248435 9.67029025337913 7.99912144921043 15.2427102544091 3.97947098992088 1.81112267754295 6.95098092339256 2.96406914971092 -2.73909781195901 -5.60152647712014 -0.337513186714865 -6.29029867865822 1.02687718651512 2.41795804283836 12.4090144850991
-5.61350862329656 1.56367929632014 3.84165819341486 3.03117712194269 4.74101217443293 9.34363516027277 7.63579519445246 13.637085277384 1.94346578771418 0.728564817255194 4.72778471166437 1.18733938390558 -3.97131578272039 -7.8506702596491 -1.8139213735407 -7.45080797022039 -0.551176469976252 1.47591169530695 10.2028899973089
-4.99505087245594 2.30901292454113 0.000951324809680187 2.87607911716808 5.31074193607677 9.76111320148815 6.90567639957775 13.688022886623 2.7835278857838 -0.108272994648328 4.87234738956798 0.933430229533801 -3.81555982936512 -7.60605474818837 -2.44815107692372 -8.0436672817577 0.427718674052844 0.300761734355579 9.38693717609752
-5.67786068482832 1.59338717894121 0.405746035142379 1.51586585478349 4.45058684782548 9.00986342863603 6.51476149992509 14.2754843755202 3.2015815301375 0.645007662339644 4.75779109434648 0.225640825791793 -4.76355022950606 -7.80172390504317 -1.97034115357832 -8.25835842652754 -1.25533146424727 -1.12048954530196 8.13925891356035
-1.61249328960072 5.15133117328991 4.05927013050426 6.79159377704967 8.6342003215443 12.9427642692219 11.3221299518238 16.5947313774716 7.97872184406627 5.77773688923229 7.95384620319713 3.15143321644176 -1.82242752421986 -4.73483253825794 0.0408899654041655 -4.82487083781849 1.79256271015514 2.15632270466198 11.1794216502797
-2.40246759761463 5.5782882083546 5.17368806492199 8.22797406803478 9.34622539173473 13.6192790378224 11.2411409724842 16.6295129765164 6.9456092227589 4.56826604496349 7.27290547977794 2.37628663669933 -2.32417093623768 -5.00882326472889 -0.700301993976939 -5.16644464839588 2.44272912632335 1.69611848484386 10.3558465350758
-2.56959428787231 4.29806146621704 3.27715978622437 5.54409608840943 7.95718679428101 12.1983948707581 10.4825120925903 15.1922720432282 5.54871950149536 3.75868616104126 6.43268213272095 1.99321851730347 -2.74852647781372 -4.31629648208618 -2.11762323379516 -5.99408807754516 1.62422094345093 0.542641735076906 9.68663082122803
-1.71816767779264 5.75630722912875 6.11635456952182 6.91751919659701 8.02199517163363 13.1810425368222 11.8107143488797 16.9699480754408 6.86898575696078 4.81242810162631 7.06386147412387 2.33944092663852 -2.42718257037076 -4.0846322926608 -0.954556837948886 -5.34028567400846 2.25845108899203 0.410202607241544 9.41355095776645
-2.45948986573653 4.10763450102372 2.81753249601884 4.38620753721757 6.98327155546708 11.4957837624983 10.1398472352461 16.4582540555434 5.67013831572099 4.4769191308455 8.38534350828691 3.92694182829423 -0.755571408705279 -5.08233646913008 0.731128649278119 -4.14105610413985 3.24262614683671 1.19701381163163 10.7368392510848
-3.66325830112804 3.17616678584706 3.38593126643788 4.67152811397206 5.74460626948963 10.4432904850353 10.168320907246 16.4088902603496 5.75313307155262 4.11554838527332 8.20253301967274 3.92943121303211 -1.32003663669933 -5.62252687107433 0.842107070576059 -3.8756930698048 3.91090418208729 0.524169219623911 10.5894882809032
-2.76079302701083 3.98596161929044 4.69062966433438 5.60122651186856 7.28715676394376 11.7283999356357 9.53930968371305 15.2123741540042 4.30319851962003 2.66553849306974 7.23752564516935 2.76930493441495 -2.81584864529696 -5.2250302401456 0.78507870760831 -3.54758196744052 2.63540333834561 0.147162142666904 9.51244467821988
-2.2625450481068 4.28313404430043 3.86582619060169 6.09107834209095 6.55834823955189 11.6457038532604 11.1473613392223 16.5397721986879 6.10106617320668 5.05181747783314 8.32214218486439 3.94806534160267 -1.91975635181774 -4.52594989429821 1.46277862895619 -2.87707942615856 3.40429073680531 0.40669971812855 10.3320246349681
-2.98748020692305 4.07888408140703 2.26795669035478 5.7211989922957 6.14393611387773 11.3414349122481 10.0067114396529 16.052488879724 4.57977004484697 4.68924994902177 8.75465245680375 5.24790378050371 -1.06035809083419 -3.33234791322188 3.24763198332353 -1.88662724061446 4.27070994810624 1.19734187559648 11.8257150216536
-3.68922478068959 3.16992419849743 3.42103522907604 4.61369079243053 5.7546858180653 10.0679149020802 7.99771731983532 15.1829180110585 3.8005613673817 2.24805205952038 6.87872546802868 3.96189826618541 -2.68831688274037 -6.00783211101185 1.23303645740856 -3.54322677959095 3.36928027759899 0.834287105907094 10.4923524249684
-4.31725768175992 3.02645512494174 3.09128876599399 6.00343914898959 5.73536797436801 10.654361447421 8.63756867322055 15.182424863902 4.47101708325473 4.11300297650424 8.73542138012973 6.00837727459994 -0.472092429074372 -2.4287708195773 2.58613320263949 -2.34461287585172 3.7634088602933 1.08976956280795 11.6713468638333
-0.499697841297497 5.68725856434215 7.4586180080067 8.94030936848034 7.78148540150035 12.9380792010914 12.4906714786183 16.7805826444517 5.85221370350231 5.68557628284801 9.31818612705577 5.43282493244518 -0.963067210804333 -2.14821735728871 3.8989952434193 -1.42480198253285 5.91150172840465 2.59575351368297 11.5319007266651
-1.28459907011552 5.78026508851485 5.41562580628829 7.9444525198503 8.15599846406417 13.2908167795701 11.4998509840532 17.4700736360116 5.51591515107588 4.24236607118086 7.78552174134688 3.85174774690108 -2.65476775602861 -4.25910544828935 0.805038686232134 -4.40610862211748 2.82455563111739 0.219660039381548 9.86658310456709
-2.15682486620816 5.14391060742465 6.32330914410678 7.61775227459994 7.37916394147006 12.5286128130826 11.1154334154996 17.1054629293355 5.28073998364535 3.63724919232455 7.9446251002225 3.28518887433139 -2.85207823840054 -4.41548422900113 1.7732030955228 -2.6245716008273 4.68244477185336 1.70466156872836 11.5615255442533
-4.65542192459106 2.17216711044312 3.48275022506714 4.96783285140991 3.06492738723755 8.57252626419067 8.1048996925354 14.5602760791779 2.06784563064575 1.0723069190979 5.69928674697876 2.05938558578491 -4.14725656509399 -5.91145486831665 0.248691844940186 -2.72807474136352 3.87879590988159 1.37518434524536 11.4074314117432
-1.97294282046231 4.50415850552645 5.72027445706454 8.12455035122958 6.69672919186679 11.8934030619535 12.0840931025418 18.4884700861844 5.23396826657382 4.45375586423007 7.92766047391024 3.98761702450839 -1.88385056582364 -4.38455437746915 1.14605666073886 -2.50214814272794 4.45735979947177 1.43031836423007 10.7708463755521
-1.47287068367005 5.82958235740661 6.94337668418884 9.13798394203186 8.71501460075378 13.379211807251 11.5614520549774 17.8704859256744 5.35139288902283 4.15997233390808 7.30537428855896 3.23816313743591 -2.77246174812317 -4.02160534858704 1.44802107810974 -1.38397488594055 6.48194804191589 3.8044349193573 14.1384464740753
-3.60480917583812 3.90552579272877 3.68185674060475 6.1092048775066 5.56222020496022 10.760549176823 9.35717450488697 16.6079752932895 4.83190976489674 3.18045007098805 7.42137681354176 3.44157372821461 -2.95596541057933 -4.26573408733715 1.73753033984791 -1.31477202068676 6.5680900703777 3.16257439960133 13.9941190372814
-2.28919114199552 5.63081942471591 5.85317908200351 6.67138777646151 6.54966650876132 12.2277303782376 10.7444339838895 18.6902332154187 5.30272684964267 4.60112296017734 7.3627406206998 2.30414496335116 -2.81504334536466 -4.998354807767 0.135949238863859 -3.31289948550138 5.65052138241855 2.08477221402255 12.231634720889
-1.81326165632768 4.38714727921919 4.80524096055464 5.80509790940718 6.76806005998091 11.848873944716 10.571409554915 18.4384423212572 6.08531603379683 3.72787985368208 8.14877829118208 4.07170710130171 -1.5518461747603 -3.89778008894487 2.10937151475386 -2.22478166060014 5.65247187180952 3.69458326859908 12.4271238760515
-1.1817437692122 6.54922565980391 6.70537170930342 7.65488800569014 7.91681751771407 13.2414096312089 12.4710792021318 20.9754842237993 7.16080078645186 5.07318481965498 8.34912190003828 3.31205734773116 -1.53252997831865 -3.18640151457353 2.71763882203535 1.55832848115401 7.44075188203291 3.53876957459883 11.1488369421525
-1.38447632789612 6.35391459465027 6.63389143943787 7.76559100151062 7.952618932724 12.680664396286 11.3983853816986 20.0196171760559 6.85908064842224 4.5650571346283 8.42971453666687 3.79949126243591 -1.80222382545471 -3.65809693336487 2.97070059776306 -1.2306200504303 5.7579339504242 2.68081030845642 9.73328051567078
-1.69451436129483 5.96055022152987 5.60810748013583 6.62780753048984 7.07784071835605 11.4730819788846 11.1752690401944 19.7826823321256 6.89957896145907 4.77673045071689 8.84978953274814 4.32915678891269 -1.21943768587979 -3.40213116732511 3.6012524691495 -2.8452807339755 4.79099265011874 2.35430136593905 11.8360842791471
-2.74320464567705 4.26174206300215 5.57067436738448 6.41666645570235 7.07058090730147 12.2032994703813 11.8198427633806 19.1240491346879 6.09847778840498 4.66405243440108 7.6901592688127 3.52002281709151 -2.75825934843584 -4.72897391752763 2.58499569459395 -2.02558188871904 5.66724342866377 2.857134290175 12.4050654844804
-2.50888538360596 4.54430675506592 4.72255039215088 4.91630744934082 5.91348838806152 10.6862697601318 9.42402362823486 18.9972612857819 5.43158149719238 4.61408615112305 8.07342910766602 3.22136878967285 -2.2263708114624 -4.13085842132568 2.4070463180542 -1.40332126617432 5.99566459655762 2.78329753875732 11.9185395240784
-2.23830344460227 3.98153660514138 4.94774983145974 5.64196369864724 5.58558342673562 10.7318722985008 10.9976513169029 18.4439539692619 4.94904301383279 3.66912720420144 8.20361683585427 3.71124050833962 -1.96825911782005 -4.30515029213645 2.67765114524148 -2.34999587319114 5.36575958945534 3.42747662284157 10.903506972573
-3.39049313285134 4.34722831032493 5.97286917946555 5.59857108376243 5.40538909218528 10.922851822593 10.5167787291787 18.5457289435647 5.34944560311057 4.88816478035667 7.98345210335471 3.67226531288841 -2.32297871329568 -3.40486500479958 2.90129401467063 -0.684261061928488 6.76295592568137 4.80815913460471 11.3764679648659
-3.09150269248269 4.34097239754417 4.5775990226052 5.98985430977561 6.06794116280296 10.890475247123 10.311497185447 17.9412371852181 4.9159083106301 4.12502143166282 7.76209304115989 3.36132571480491 -2.89572098471902 -4.05749275901101 1.78521964333274 -1.79309036948464 6.88681742928245 5.22313926003196 12.8871440627358
-1.86493184349754 5.49368117072365 5.48257181861184 6.44070837714455 6.08304999091408 11.2047335884788 10.5370967171409 18.2337039492347 5.91467688300393 5.31119082190774 9.6738860390403 4.70451758124612 -1.03855016014793 -3.35171773216941 3.13507197119973 -0.524138233878396 7.74834845282815 5.46571276404641 14.0453257343986
-1.72971719395031 4.41193872798573 4.74586874354969 6.38716894496571 6.13627725947987 11.2104797970165 11.6021743427623 19.5088117729534 6.45633512843739 5.64263731349598 10.0800266872753 6.24591451991688 0.2036038051952 -2.4890174258839 3.67632776607167 0.9573298107494 8.43668657649647 5.90261370051991 12.6372945915569
-2.21937754370949 3.70584485314109 5.19298932335593 6.11023995659568 8.08648583672263 12.321805451133 11.4262094237588 19.0872630812905 6.17957875511863 5.03596493981101 9.34318778298118 5.81057450554588 -0.554403331063011 -3.24867632605813 3.08965680382468 -0.319938685677268 8.20663068077781 6.93863007805564 13.6003296115182
-1.86060256958008 5.18311290740967 4.7247636795044 6.8680456161499 6.98687057495117 11.6771114349365 12.6102469444275 19.3053684711456 5.59482364654541 5.24724273681641 9.2217119216919 4.78448276519775 -0.816771697998046 -2.96140594482422 4.13530616760254 0.416666793823243 7.8439395904541 6.01106719970703 13.7151010513306
-1.50875163511796 5.52608894868331 4.0306341604753 6.97187065644698 6.93961262269454 11.7865283445878 12.123445744948 18.5011677698656 6.7826864676042 5.90238880677657 9.70955395265059 5.21712326569991 -0.271294359727339 -2.52283168272539 4.50372147126631 0.911503072218462 7.94264339967208 5.61076950593428 13.6956381754442
-3.16017417907715 2.84954376220703 3.60448665618896 6.01500148773193 5.60721893310547 10.7406804084778 10.6037246704102 18.7319089889526 5.3424446105957 4.57226009368896 8.81236000061035 5.36787624359131 -1.05295066833496 -2.22714500427246 4.01735134124756 -0.487202453613282 5.83047218322754 5.57643909454346 13.65592212677
-3.17826703678478 2.66949793208729 3.08204313624989 5.84491964687001 5.10455652583729 10.3814949642528 9.66885181773793 16.3168181281198 3.89367338527333 5.04466959346425 8.17451330531727 5.87230535853993 -1.14159635197032 -3.48692563663829 3.01273867000233 0.108535255085339 7.46166941035878 5.9559511791576 13.2924470554699
-2.88656500903043 4.02825375470248 4.10260506543246 7.35615082654086 8.56360360058871 13.0975234118375 11.4963051882657 18.6812777129087 4.92605229291049 5.02574082287875 8.9896633234891 6.20641537579623 -1.27409247485074 -2.5826023015109 3.50178452405063 -1.67926673022183 5.48677464398471 5.7146617976102 13.0621542540464
-2.90578736391934 2.29962263974276 3.45028983029452 6.34587489041415 6.08076487454501 11.1092201319608 10.9728385058316 16.8928317871961 4.52355776700107 4.08313380154696 8.52744589718905 6.75710688504306 -0.850186243924227 -2.80691613284024 4.14377985867587 -0.564595118435946 7.03654204281894 6.47670565518466 12.8957336989316
-3.01541945717551 2.32864620902322 3.68281605460427 6.02623608329079 6.30682041861794 11.2081899903037 10.7912526390769 17.6240004561164 4.85086586692116 5.0983042977073 9.38856175162575 6.56957295157693 -0.453644249655984 -2.33367583534934 3.58021786429665 -0.61344573281028 5.35630657889626 3.78472950675271 11.7429704926231
-1.93004088835283 4.18771309419112 6.363144345717 7.88530582948164 7.05518669648604 12.0284022764726 12.0500421003862 19.0079979376359 5.55090088410811 5.62706608338789 9.06031698747115 6.85474152131514 -0.41828971342607 -0.809454493089156 3.89971966309981 0.6127027945085 7.45127815766768 6.16254562898116 13.1017779783769
-2.12015560323542 4.49457141702825 4.50239345377142 6.45641681497747 7.75989314859564 12.6313149625605 11.6156680280512 18.3245827848261 5.24487373178656 4.68460532968695 8.83473321741278 6.74215480631048 -1.28663662130182 -2.08349064046686 3.95407459085638 -0.0046580141240895 6.68264171426947 4.40198966806585 12.0864350492304
-3.01168023022738 4.14597357836637 3.38724745837125 5.82904090014371 6.79819811907682 11.829810515317 10.6842082890597 17.5096820744601 4.28371562090787 4.34662665453824 8.01508654681119 5.54208411303433 -2.00218926343051 -4.33400116833774 2.89473475542935 -0.184367760744962 7.89754427996549 6.09321440783414 12.0204132947055
-3.23300458734686 4.01150034124201 3.03479288274591 5.20404813939875 6.08016012365168 11.1466951196844 10.1194424455816 17.7328966682607 5.01752947027033 3.57373617345636 8.11868284398859 6.29129980260675 -1.16908361261541 -4.02228261774237 3.13571260625666 -0.681942957097835 6.61361883336847 5.4572019403631 11.8688630884344
-1.64898633089933 5.04211665066806 4.35758925351229 5.22798205288974 6.75802851590243 11.614255436984 11.6972842303189 19.2223584738645 6.20945120724765 4.4213976946744 9.2072510805997 6.68954325589267 -1.5262694272128 -3.76094006625089 4.42252303036776 -0.774472704800694 6.37458468350497 4.0915808764371 11.9788704005155
-0.962340823086826 4.8387265292081 5.56728220852938 6.1499133196744 8.05288649472323 12.9580750552091 12.2119674769315 19.6013407793912 6.85215330990878 5.22181940945712 9.19349671277133 6.98442126187411 -0.590096941861241 -2.00654362765226 4.95956278714267 0.186434277621181 6.70716334256259 5.31276751431552 12.6715428915891
-1.4088135805997 4.000307932767 4.85500229922208 6.72824753847989 5.65617646304044 10.8826292904941 12.1809877308932 20.1677180680362 6.37645711031827 5.52895058718595 9.80242766467008 7.19178093996915 0.298532381924716 -3.48141871365634 4.60971249667081 -0.216049298373136 7.83131207552823 6.13802517977628 13.1416596325961
-1.02710091850974 4.83672297217629 5.26561129309914 6.53866541602395 5.10651552893899 10.6480914375999 11.950633170388 19.5335499069907 6.72824633338235 6.69648516394875 9.60544455268166 7.46200049140237 0.695465686104516 -2.40399682305076 4.8646074555137 -0.0627378203652107 7.43679106452248 6.72360861518166 13.5022200367667
-0.435799572684548 5.53504374243996 5.34174826361916 7.42981913306496 6.12173559882424 11.5200748703697 12.271842028878 20.0832357666709 6.89812472083352 6.81400683142922 11.0152855179527 8.90604832389138 1.25453188636086 -0.524193737723611 6.76002886512063 1.42519571997903 8.14913656928323 8.20365717627785 13.9044945500114
-0.434145754033867 3.85594194585627 3.84153764898127 6.03480642492121 6.02175062352961 11.0111467188055 11.0340539758856 19.4424719160253 6.78273695165461 7.06005018407648 10.297712022608 7.66374414617365 -0.349230592901055 -0.728773897344414 5.38581293279475 0.614289457147773 7.82836454564875 7.07154386693781 13.2488321607763
1.07062833959406 5.36899393255061 7.12193792516535 7.48070638830012 7.28034895116633 12.5753008669073 12.6893584078008 19.7036790197546 7.48453443700617 9.20882909948176 10.6666385477239 8.31548612768 -0.220582788640801 1.21867960149592 6.95477121526545 1.74630850011652 8.00018613988703 7.35717409307307 14.9702865427191
1.22841982408004 5.67779688401656 8.12746099992232 7.32975534959273 6.96141581101851 12.1988659338518 12.851973100142 20.0432429747148 8.33150248094039 8.43865541978316 11.0333958105607 8.45035986466841 0.26917128129439 -0.768247084184125 6.97274736924605 1.0474048094316 8.15632204575972 7.72841982408004 14.4185288385911
1.77559222308072 4.19614543047818 8.21269644823941 7.41788233843717 6.86674918261441 12.5084537419406 12.670907870206 20.6513611229983 7.01298941698941 9.07331408587369 10.3763832005587 8.20526637164029 0.702481642636386 0.397744551571932 7.33178176012906 2.50365771380338 9.61684502688321 10.0744279774753 15.6789050253955
-1.76300787058744 3.00471998128024 5.63809228810397 5.77301336201754 5.53247762593356 10.5580170241269 10.9348714438352 18.4577823964032 5.02182031544772 5.94617677601901 8.4337542143735 6.37205434712497 -0.628490200909702 -2.07046102610501 5.92883516224948 0.661265620318325 8.93876338872042 9.39170576008883 15.1200047818097
0.356526838649405 4.64663933407177 6.90344093929638 6.9988951552998 6.84887837063183 12.2861056197773 12.5268239844929 20.4914417136799 7.74565933834423 8.08814571987499 9.99237583767284 8.12537048946728 0.833386885036123 -0.954168809543955 6.78876160274853 2.04658936153759 9.73971031795849 9.29358576427807 15.5636920798909
0.259358410401777 4.77259731726213 6.32137394384904 6.83756351904436 6.73569202856584 11.8721714063124 12.287100796266 19.585027699037 8.60494757132097 8.38622475103898 10.7359552426772 7.95253849463029 0.927110676331953 -1.18841838403182 5.99094009832902 0.815106396241621 9.63963175253435 9.12634849981828 15.1345530791716
0.168167885867032 5.06066590222445 6.18257981213656 7.19177990826693 7.39660721692172 12.5344656077298 12.3650363055142 18.8901930418881 6.61517887982455 7.41843109997836 9.83944064053622 6.87989884289828 0.396815117922696 -1.64837569323453 4.72212296399203 1.19477635296908 8.59497385892001 7.16853028210727 14.1375532713803
-1.00547559911555 3.48868028467352 5.64676229303533 7.17298166101629 6.59555761163885 11.4670886213129 10.7264799291437 17.2730079705065 4.68810407465154 5.92773572748358 8.44147292917425 5.89108220880682 -0.865827161615545 -3.95722349340265 3.99488298242742 -0.961425382440741 7.48486368005926 5.49068586176092 12.3457101995295
-2.39059561816129 3.74284630688754 5.34221249493686 6.86715775403109 6.75169449719516 11.7809217539701 10.5148652163419 17.9928397503766 5.73751049908725 5.76365929516879 9.55942231091586 7.38099556836215 0.591451462832364 -2.19296378222379 4.13217144879428 0.127602395144375 7.17871361645785 5.99279862317172 13.8220685091886
-1.74990953532132 3.98775945576755 5.67646394642917 7.12901864918796 6.96120534810153 11.7289851752194 11.3479236212644 17.2299794402989 5.15465055379001 6.75395570668307 9.61853156956759 8.78914914998141 2.57340703877536 -1.10005868998441 7.03862272175876 2.90416036519137 9.76564632329074 10.0210050192746 16.9799963680181
0.0181496446782887 5.20884540731257 7.4217961137945 7.66767719442194 6.47259834462946 11.5416710680181 12.4610255067999 18.4668606823141 6.14774063283747 7.89495018178766 9.83372715169733 9.29635074788874 1.72436550313776 -1.34441634958441 7.65235355550593 2.02532604390925 8.77353790456598 8.52556780034845 15.2776650493795
-0.801357871835883 4.05756794756109 6.14746510332281 7.25854050462896 6.56557499712164 11.7446845704859 11.9640396768397 18.7425194913691 6.24410092180425 7.51885449236089 8.91094004457647 6.4838498765772 -0.11368621045893 -1.25625861341303 5.84244858568365 1.30813729112798 8.88652169054205 7.41631542986089 14.06579171961
0.434506563706833 5.16743483976884 6.97486129240556 8.6654559655623 8.46309771971269 13.5287117047743 13.4444028420882 19.2993201299147 6.97531524138017 8.31457629637285 9.54918590025468 6.11858287291093 0.38195338682695 -1.74011501832442 3.71806922392412 -0.166039319471878 7.67471805052324 7.05911937193437 13.0937170072035
1.8236121264371 3.08587351712314 8.64275399121371 7.51357928189364 8.91449108990756 13.8154577341947 13.1077045527372 18.6950060454282 7.31437769803134 10.2458075610074 9.50381937893954 8.07724276455966 1.59928503903476 -1.16674336520108 5.46969309720126 0.0907792178067304 6.78600207242099 6.93796816739169 13.6113506880674
0.479817503148858 5.05338870828802 7.29525482004339 7.60408126657659 6.70792972391302 11.8889609510248 12.4900757009333 19.6798115903681 7.59397041147405 9.31745826547796 10.180435293371 7.51943885629827 1.00441371744329 -1.73526657277888 5.42799197977239 -0.845864183252509 5.137430303747 6.65366374796087 13.1361561948603
1.59952360499989 5.2620058666576 7.77773863185536 7.59115892757069 8.02217775691639 13.3150921474804 13.6077755104412 22.3374291073192 8.50671297420155 9.07668310512196 10.3780623089183 7.76420694697987 1.29617506374012 -2.06872838627208 5.84598928798329 0.638279975544322 7.44605738032948 7.25221067775379 14.6375215660442
-1.39977372776378 5.28163515437733 6.41569601405751 7.24443231929432 6.91151892055165 12.2124785076488 11.7067650448192 19.3807526718486 6.78244387019764 7.44293009151112 7.9655350338329 5.57678400386463 -1.42631257664074 -2.89536012302746 3.94725405086171 -0.771102081645619 5.96967779506337 5.13363729823719 12.8688603531231
-1.01099877790971 5.16351408524947 6.90102095170455 7.922799058394 7.51803202195601 12.4961418585344 12.5888020472093 20.2346453146501 7.12089438004927 7.27021021409468 9.77112907929854 6.80594915910201 0.08252234025435 -3.09285264448686 4.39927095933394 -0.517333082719283 7.08152670426802 6.27459044022994 13.8510577158494
-3.07206047231501 3.28657638376409 3.56839477365667 5.58452998941595 5.4818602735346 10.0644923383539 10.5088277990168 18.7060598069971 5.69717037027532 5.4822903806513 8.16079627817327 4.87869083231146 -1.85451591665095 -5.28741157705134 2.28883945291692 -3.56158340627497 3.61448489969427 3.07999717539007 10.521219366247
-3.77794059406627 1.96076980937611 3.28005615581166 4.39628235210072 5.10303703654896 10.1339475284923 9.53318897594105 18.1720654140819 4.97606102336537 3.24421421397816 7.33947388042103 4.74803081859242 -2.77069076191295 -3.29732688557018 1.57100502360951 -3.27968391071666 4.06735626567494 3.82719246257435 10.9930678974498
-2.0364030751315 4.65697060498324 4.09647427472201 6.50429116162387 7.14872704419223 11.8899642077359 12.3305255022916 18.9953492728147 6.79555474194613 4.99194775494662 8.77370367917148 4.86309014233676 -1.86471118060025 -2.8205770405856 1.28845272931186 -2.38213862505826 4.9323993769559 3.68713723095981 10.8276024905118
-2.01904133883389 4.72420664700595 3.60100146206943 7.17841216000644 7.67930956753818 12.1105644312772 10.807443818179 18.3643291798505 5.5311524477872 4.6773926821622 7.94683142575351 4.4808070269498 -1.10914639559659 -3.77232388583096 1.31306048306552 -1.89828328219327 5.39681597622958 3.76521178158847 10.955444058505
-3.90401580983942 3.06681415384466 3.64808818643743 5.38467666452581 5.73168346231634 10.5405881101435 9.80426093881781 17.272139220888 4.07777568643743 2.83659335916693 6.61459609811956 2.79870578592474 -2.49127319509333 -4.3048584764654 1.09391567056829 -2.93124511892145 4.70342513864691 2.77486297434027 10.3235976392573
-4.23983561775901 3.11915314414285 3.7520266792991 5.95992005088113 5.36424362876199 10.5215660355308 9.91419661261819 16.0051467738368 3.30388176657937 2.90042603232644 5.85792458274148 1.83683407523415 -3.83839022896506 -3.99168193123557 -0.357698319175025 -3.658199188926 4.57611286856912 3.20802891471169 9.80096781470559
-5.80611108433117 1.18774534572254 2.01549459804188 4.44278646815907 3.07127214778553 8.14944006312977 8.49651552547108 15.3442570101131 3.00991274226795 3.2068960796703 5.99147344936024 3.28886629451405 -4.30320809971203 -3.70803712498058 1.70158792842518 -2.54732583652843 4.63899065364491 4.82661749232899 10.4911716114391
-1.71328366019509 2.42724501869895 3.40615927956321 4.65951525948264 4.6242111899636 9.92869269631126 9.55918919823386 18.3421561696313 5.96097838661887 5.78586661598899 9.21954381249168 6.19938742897727 -0.858427169106225 -0.0455018303611077 2.0691689231179 -1.93576061942361 5.70566451332786 4.94194400093772 11.5931051947854
-3.24355797334151 3.03884025053544 3.07877154783769 5.26239009336992 5.59485812620683 11.1475963159041 9.41619534925981 16.6280316425995 4.71242900328203 4.49151320890947 6.6182126565413 3.21916289763017 -4.07974342866378 -2.16149048371749 1.80748267607255 -1.17350296540694 6.41872115568681 4.62003512815996 10.5040692849593
-4.09505637775768 2.62786213267933 3.42992702830922 5.8515979420055 5.5350114475597 11.0122610699047 9.44298282970082 17.3525899421085 4.07530323375355 4.19592777598988 5.01907364238392 2.89993397105824 -3.60910018574108 -3.53888496052135 1.73319450725209 0.266330875049938 8.05204979289662 7.01680866588246 11.7791234623302
-3.7821033000946 2.89997029304504 3.79056859016418 4.9792149066925 4.22065091133118 9.93549847602844 9.30761075019836 16.4092394262552 4.40921139717102 4.38196110725403 6.47442936897278 4.60595726966858 -2.46163249015808 -3.74204897880554 3.07560181617737 1.11943650245667 8.85750889778137 6.10686326026917 12.8159160614014
-4.28298295627941 2.40015493739735 3.81113420833241 4.97192465175282 4.26079355586659 10.0955313335765 9.15920864452015 13.8657621036876 3.12263285030018 2.53341661800038 5.81951128352772 2.93158613551747 -3.86514581333507 -4.19030107151378 1.72565351832997 -0.371255051005971 7.28282247890126 4.13458048213612 10.5375512729992
-3.94680276350542 2.10794767899947 4.23631891770796 5.17036375565962 5.50810370011763 10.8156984762712 9.77969584031538 16.2329578117891 4.37916883988814 3.38198313279585 6.39363035722212 4.7435639814897 -1.69912972883745 -3.57512536482378 3.26934084458784 0.0691789106889189 7.17698607011275 5.74222216172652 12.1465271429582
-4.4718635819175 0.307662174918434 3.06673733971336 5.43091790459373 4.16649739525535 10.1001569487832 8.77770249626853 15.0464042880318 2.64556710503318 3.00520341179588 6.65815655968406 5.06595437309959 -1.13930590369485 -3.73243220069192 3.08787839195945 -1.00676043250344 8.05661885521629 7.30055825493552 14.7409399010918
-4.04974448464133 2.80818951346658 3.61684334494851 5.50341904380105 5.05556595542214 10.8720732948997 9.82440054633401 15.816661538861 3.91944611289285 3.95455086447976 5.73433220603249 4.07119381644509 -1.71122634194114 -3.53951155922629 2.23281777121804 -1.6852349021218 5.7529860756614 4.57794487693093 12.1212841294029
-3.2779088973999 3.64668598175049 4.77810230255127 5.48790874481201 6.16420879364014 11.8361910820007 10.2983149528503 17.7005958795547 4.58889904022217 4.21749820709228 6.44931259155273 4.09989204406738 -1.0082670211792 -2.52996501922608 2.2238000869751 -1.94185886383057 5.72606792449951 5.02509632110596 13.291909122467
-3.85895485444502 2.56100516752763 2.06244903044267 6.07653480009599 6.14048819975419 11.285549215837 10.1855340524153 16.9421801491217 3.67271285490556 4.01751189665361 7.23854785399003 5.78383212523027 -0.174956746534868 -2.65319199128584 3.65983729795976 -0.610923238234086 7.4414496942 5.332900576158 14.2537968678908
-3.20246037569913 3.40814200314609 3.80795851620761 5.86792651089755 6.23573676022616 11.4598421183499 10.6311935511502 16.8705825236711 4.63943282040683 6.74837389859286 8.99629250439731 7.2295016375455 -0.265139666470613 -0.739251223477449 5.13855830105868 -0.0794936093417071 7.30018893155185 5.74176398190585 14.5109979239377
-3.1686595136469 3.08658569509333 4.76530616933649 5.1596924608404 6.25506942922419 11.7246829813177 10.2867357080633 17.0698929970915 4.220919305628 5.59700935537165 6.85906189138239 6.09197014028376 -1.21628219431097 -2.31510574167425 2.41238849813288 -0.853876417333428 6.10083931142634 4.96256893331354 12.9219443147833
-2.93369856747714 2.679480639371 4.90415677157315 5.25434979525479 5.69810685244473 11.427123633298 10.7570892247287 17.5462538870898 5.09634503451261 5.27680310336026 6.6306582364169 5.5937577160922 -0.980077656832609 -2.02634993466464 1.21615227785977 -1.13081732663241 6.63735398379239 4.81183919039639 13.8104389580813
-3.90630858161233 2.60294873497703 5.62154347679832 6.16466481468894 5.41229684136131 11.2294936873696 9.9648943640969 18.1392962434075 5.18370778343894 3.99139458916404 7.01602608940818 5.38632161400535 -1.20741217353127 -2.50910895087502 1.43655450127342 -0.593236377022482 7.58028180382469 5.30491311333396 13.9772032000802
-3.18614112680608 0.613629228418525 4.31025779897517 5.64947403127497 4.21810329610651 10.2003082101995 9.66164625341242 16.6781095927412 4.71397293264216 5.24795425588434 7.48856151754206 6.02978027517145 -1.02917205637151 -2.24785911386663 0.493892556970771 -1.27925025766546 6.4490307634527 5.12049759084528 12.3183282678778
-2.81258709647439 3.67991702339866 4.46042983315208 5.18888060829856 4.50672595284202 10.3546225287698 11.1951047637246 17.19335459254 5.6513840415261 5.96530501625755 8.73242251656272 7.20122782967307 0.288847611167213 -1.04469616629861 2.46649901650169 -1.55825169303201 6.39234034798362 5.29998652718284 13.0157791831277
-2.98524712649259 1.68615961941806 3.43939734372226 6.11276389035311 4.27086687954989 10.2024288264188 10.2092185107144 16.706680366126 4.11416769894686 4.61185408505526 6.9452939120206 4.8799862948331 -2.08831261721524 -2.28749894228849 2.01104117306796 -0.802229395779698 6.36067915829745 5.03777743252841 12.641320475665
-0.812633471055463 5.07248215241866 5.80727963014083 6.80849556489424 6.49365810914473 12.1280065016313 11.8768034414812 19.7524295286699 7.47335915132003 7.07413200898604 9.138202233748 7.03101734681563 0.173946423964068 1.72349266572432 1.70952419801192 -0.134798006577924 6.87252239747481 5.36151508851485 12.2798667387529
-1.40822103673761 4.77193567102606 4.25950834100897 6.50509378259832 7.07774850671942 12.3422166997736 11.5426642591303 19.2076635057276 6.62561246698553 6.52572175806219 7.45352956598455 4.66082116907293 -2.02830007726496 -2.08449247533625 2.37309095209295 -1.14500120336359 6.39951154535467 3.99474927728826 12.3557402784174
-2.03135841543024 4.50250942056829 4.64321834390813 5.88830406015569 6.16077358072454 11.8588169271296 11.6568563634699 19.1048935109919 6.97193843668157 6.04220134561712 7.90247661417181 5.26840144937688 -1.37696426564997 -1.46936195546931 3.27397853677923 -1.39254730398005 5.66784412210638 3.07701141184026 13.3632891828364
-0.972600971568713 3.9670390735973 5.43736835826527 6.10067840922963 6.69460770000111 11.8648485790599 12.3437590252269 19.6328107963909 6.99270054210316 6.82407566417347 8.46321770061146 5.55195995677601 -1.96228603016246 -2.67702678333629 3.90393730510365 -0.947364841807971 6.16242882121693 4.51199146617543 13.126192296635
-3.41721832101995 2.80901420766657 2.79181469137018 4.24801529104059 5.10381115133112 10.3301338022405 9.44345510656184 18.5423674648458 4.78407180959528 4.04651439840143 7.415792352503 3.45720852071589 -2.48286926096136 -5.39690696542913 2.28098190481013 -3.32234107797796 5.04908550435847 5.50536239797419 15.8395717805082
0.496711861003529 6.13862432133068 6.32574952732433 8.16817678104747 7.8873988498341 12.9186450351368 12.7724562991749 21.9593192447316 8.38763250004162 8.77425778995861 11.0231801379811 8.00642312656749 1.30125630985607 -1.38582407344471 5.59934056888927 0.474765907634389 6.38158715854992 4.48154939304699 15.7693414796482
-2.51606936888261 2.46946529908614 4.22207264466719 4.97968582673506 4.01227192445235 9.21424202485518 9.57244019074874 17.9325041012331 4.92659000916915 5.21095184846358 7.53276257081465 5.13512234254317 -1.8632945580916 -3.91695781187578 4.02809242768721 -1.17870517210527 5.02204803986983 4.71775345368819 14.8494685129686
-1.51179801767523 2.54047096425837 4.05392063314265 6.72704780752009 6.35295093709772 11.0508912866766 11.0643924539739 16.2099577849562 4.10724914724177 5.62198532277888 7.73747528249567 5.78660190755671 -1.33798896616155 -3.06564437692816 4.84181011373347 -0.338387602025811 6.67113865072077 5.64147461110895 17.0485012298281
-3.02951568256725 2.77512794841419 2.57684856761585 5.38888985026966 5.41011577952992 10.3830848347057 10.9863010059703 17.7866065513004 4.66871887553822 3.98936897624623 6.98423057902943 3.91460949290882 -3.68221229206432 -3.83666938434948 2.48894077647816 -3.78586143146862 4.16442066539418 4.53728443492543 12.8004031788219
-3.76151742068204 2.29001913937655 3.08386336239901 5.00147734555331 4.86025916012851 10.3835068789395 10.7405634966764 16.883748933402 4.32240782651034 4.9530726519498 7.37894640835849 4.26407538327304 -2.7785233410922 -3.34819878664884 2.32957564267245 -4.04928673830899 3.56081305417148 4.2814189043912 11.8206420985135
-1.52663019353693 3.98898622339422 4.86122056787664 5.86946794336492 5.73783418482 11.2974359685724 11.360862940008 16.2932592922991 5.98833009546453 6.45428487604315 8.7881385976618 5.61688634699041 -1.48417261297053 -1.5295636957342 3.47543355768377 -2.8070352380926 4.02684327905828 5.61259195154364 13.9231798345392
-2.10072666515003 4.7454666484486 5.02770656238903 5.31854003559459 5.1590875972401 10.9997605670582 11.0675596583973 18.93265432011 6.17225974689831 6.45962947498668 9.28942626606334 6.1459040034901 -1.14991146434437 -1.66647487987171 3.33851951252331 -2.89085728038441 4.11711066852916 4.68488353382457 12.5060123790394
-2.47018242749301 3.64297389117154 3.67964362231168 4.94214343157682 6.30207442370328 11.4907798680392 10.9725208195773 18.1533721598712 5.42772482958707 5.33821486559781 8.14158438769254 4.2341461094943 -2.30336953076449 -3.52449608716098 1.27419756976041 -4.29996300610629 2.1080417546359 3.4902439030734 12.161023608121
-0.558391909165817 5.75025810761885 4.78714527650313 6.81861557527022 7.27973522706465 12.8526255087419 13.0675624804063 19.1816221670671 7.46989979310469 7.08685364289717 10.237487931685 7.24701466126875 0.753446240858597 -1.37005649046464 4.15378727479414 -3.00457988218828 3.30259289308028 4.59292759461836 13.411962409453
-0.950290411168879 5.47433403188532 5.5209114854986 6.79183700734919 7.2478516405279 12.7834089105779 12.520879537409 20.5070867841894 7.19658497030085 6.76704528981989 10.7722785776312 7.03323963338678 0.919998437708074 -1.17448589151556 2.35440376455134 -3.79696246927435 1.79201915914362 3.08619144613093 10.3788278406317
1.03779620257291 7.53573817339811 6.95863360491666 7.81232089129361 7.75842398730191 13.3428310784427 13.4249009522525 22.0781466397372 9.09834403124723 8.84585875597867 11.3879539403048 8.61177844134244 2.38816756335172 0.490457716855136 4.7449781331149 -1.69476872357455 3.28700179186734 5.7436296376315 13.1158093842593
-0.730434079603715 6.19592318968339 6.71551356749101 7.77017627195879 8.38280234770341 13.8096073670821 14.0119877858595 21.0878947778182 8.05327735380693 7.96592078642412 10.5446795030074 7.11809668974443 0.27643237547441 -0.631681104139847 4.53603110746904 -2.70803226991133 3.2573827310042 4.0756143136458 12.7728084130721
-0.0947053995999418 6.97761267748746 6.71925658312711 7.86469668475064 8.66666525927457 14.2869154843417 14.2216252717105 20.9215711983767 7.45245284167203 8.10200041857633 10.509150687131 6.9891187581149 0.401264372738925 -0.099637803164395 3.37735194292936 -3.41556912335482 1.39182490435514 3.10481089678678 10.9890372189608
0.192548422379929 6.41761937574907 5.63810410933061 6.95996442274614 7.05794587568803 13.0024003072218 12.9221164269881 20.744027523561 7.85065617994829 7.19975057081743 11.1520024819808 7.62032857374712 1.32637944654985 -0.146782250837845 4.28387036757036 -2.03445276780562 2.93802609877153 3.61475244001909 11.9822389169173
0.775656023892488 6.18526581850919 5.64069203463468 7.21418599215421 7.7295201214877 13.6827917489138 13.1423812302676 21.2618134411899 7.49140862551602 7.4964354428378 10.914422789487 7.54335145083341 0.72284154024991 0.270944872769441 5.32464818087491 -2.42956705960361 0.994952479275788 3.27976159182462 10.886973658475
-0.182750329104337 5.53611888018521 5.50602282610807 6.41936244097623 7.29507674303922 12.6332086476413 12.119400397214 20.8827797326175 7.51965369311246 7.12952841845426 9.0823916348544 6.7858795079318 0.0461067113009364 -0.45734940442172 4.16857375231656 -2.45497284802524 1.33308829394254 3.20376338091764 9.99784506884488
-0.500862268968064 5.43409905000166 4.94695076508955 7.5833643393083 7.3724850134416 12.7224892096086 12.2654202894731 21.1799734549089 8.02199730439619 6.77292522950606 10.3798335508867 6.85557636781172 -0.426408915086228 0.950923772291702 4.86894402070479 -2.10151114897295 2.44258579774336 1.96867832704024 10.161976666884
-1.53621939745816 5.6375190821561 5.21856995495883 7.18192120465365 7.73106976422397 12.9266256895932 11.5161101427945 19.4339072314176 6.87064953717319 6.70858498486606 9.44039841565219 5.91700955304233 -1.33175353136929 0.287226876345549 3.36702557477084 -2.17165068713101 2.41018410595981 -0.472842017087068 9.31813593777743
0.567243693091651 7.10550510666587 6.08113014481284 7.67730343125083 9.03937256119468 14.4118286349557 13.5391124465249 21.1072369792245 8.48593246720054 6.49196922562339 10.4000560023568 7.20327865860679 0.0791894175789558 0.794881937720557 4.42755234024741 -1.69289958693765 2.18080627701499 0.574751017310401 10.0614238955758
-0.600224113464357 5.86183967590332 4.91566696166992 6.74957504272461 8.4010986328125 13.4691242218018 12.4659561157227 21.1220239639282 8.07601680755615 6.50584259033203 10.6928557395935 7.9293550491333 0.783790016174315 0.765075111389159 4.6675256729126 -2.13761577606201 0.573415184020995 0.422030830383299 8.38891830444336
-0.379077902707188 6.15385056408969 5.61282444867221 7.63191414746371 9.53199816617099 14.4809646693143 13.0439131346616 21.3480262843045 7.4857025233182 6.10319424542514 8.42210579785434 6.87691880139437 0.163599022951992 0.620031365481289 2.20064927014437 -4.0378398808566 3.17163754376498 0.531129845705898 10.4417429057035
-2.28286478736184 4.97261121056297 4.16920544884422 6.16744115135887 7.06218125603416 12.5734980323098 11.4589650847695 18.8022663810036 6.26679303429344 5.04950692436912 7.72620847008445 5.18182828209617 -1.13406679847024 -1.47897265174172 1.22306134484031 -6.38572428443215 0.12462498924949 -0.0865509293296114 8.25736882469871
-1.67238229404796 4.84538275111805 3.26365000117909 6.0050011288036 7.94559770930897 13.3005731712688 10.5003896366466 19.9731886993755 6.22278124202381 5.63466936458241 6.22381025661122 3.03012663234364 -4.17772287021984 -1.9859599460255 0.233976424824107 -6.12734407078136 0.934018195759165 -0.994361816753042 7.21141249049793
-1.98382537148215 4.08443958976052 3.91242153861306 7.0635989449241 6.1053298256614 11.7872985146262 10.5914858124473 18.6260855934837 5.63208801963113 5.61164505698464 6.74124558188699 4.31013806082986 -2.5857102134011 0.155460669777611 1.45150501944802 -4.99116866371848 3.57990105368874 2.5874379418113 10.8705867073753
-0.406235035982998 4.94821328249845 6.67365330782804 9.57164877978238 8.79876107302579 14.1750435265628 13.2986885937777 21.0457169446078 7.9570633801547 8.71247262087735 9.05817908373746 6.87917775240811 -0.65477782162753 2.34264058199796 2.66004819003019 -2.95429449948398 4.72972554293546 4.19053811160001 11.6298472317782
-1.02495185678655 5.32667549306696 6.52736766988581 9.05876691991633 8.71426017934626 14.1464060133154 12.8487096613104 19.2665119951422 6.62821014577692 7.32535083944147 6.86234195882624 5.93776043111628 -1.45226089304144 1.40301521474665 2.59135063344782 -1.92195693796331 5.78936107808893 4.239176828211 11.7101918047125
2.06210593743758 8.22100333733992 8.20045165582137 10.5498087839647 12.1761129335924 16.8062231676145 15.9246476130052 21.7410185770555 9.06180076165633 9.06079463525252 10.0473478273912 8.26336745782332 1.26486186547713 3.62344722314315 4.22822265191512 -1.00400181250139 5.99828986688094 3.69828776879744 11.5702841715379
0.322485169497405 7.22982045086948 8.1705305186185 9.51634188565341 11.3103043642911 16.2527006474408 14.2441095915708 22.1428081599149 9.2549450007352 7.7883751002225 10.4597689715299 9.48430319699374 2.57889099988071 3.71185799511996 5.12497921856967 -0.154514113339509 5.62435456189242 4.40998860272494 11.8596074191007
1.81740509379994 8.63171802867543 7.88805710185658 9.44354378093373 10.0011871944774 15.5528201948513 15.9221990000118 23.9606660496105 10.1933964382518 8.92505394328724 12.0192035328258 9.19611536372792 1.45807491649281 3.37603699077259 4.15982090343129 -0.884579311717641 5.23239075053822 1.98075138438832 12.086490501057
-1.7931094863198 3.68611185767434 1.06393664099953 3.71413653113625 4.80286257483742 10.2716368935325 9.91028444983742 18.2951218388297 6.38275091864846 4.69513075568459 9.81223385550759 7.88621275641701 0.691187312386251 0.00236551978371224 5.32767145850442 1.9265999100425 2.86972468116067 3.41008131720803 12.8973774216392
-1.00073706020008 4.36073697697033 1.52676881443371 3.09514821659435 4.60255349766124 10.038515697826 9.52934278141369 18.6188066114079 7.541870247234 4.55128492008556 9.62101329456676 7.72966397892345 0.569478165019643 -0.0921352993358262 5.91466058384288 3.11537946354259 4.06533063541759 4.55678380619396 11.5008169520985
-0.998673924532802 4.00753640261564 2.11077164736661 3.61698197451505 6.02747773257169 11.2788534077731 9.9708871754733 18.8790080460635 7.48919152346524 4.53309392062101 8.91197680560025 6.39956997958097 -0.165351399508388 -0.517312535372646 5.0860314282504 1.67037438479337 3.21510838595304 2.81963204470548 11.4040427121249
-1.32751874056729 3.83811827572909 0.772474965182219 2.71408530148593 4.87951060208407 10.1246053782376 9.44308586987582 18.2517948952588 6.68309088620273 4.27059431943027 9.24615641507236 7.06302901181308 0.188848218050872 -0.337026873501863 4.71484919461337 2.12998934659091 2.33909293088046 1.80493994626132 11.9353949633512
1.34231281280518 5.5511474609375 1.83736419677734 3.5316686630249 5.63632583618164 11.1957049369812 10.315767288208 19.4339683055878 7.33301448822021 4.971116065979 9.14123106002808 6.73644638061523 -0.220241546630859 -0.358083724975586 5.92122268676758 3.21267509460449 4.70594596862793 2.94081115722656 12.8736667633057
-2.81092993129383 3.87502225529064 1.51299794803966 3.15845044742931 6.17286237369884 11.1627381671559 10.2897179950367 18.5147665370594 5.98292096744884 4.50407823215831 7.87805017124523 4.73212846409191 -1.51533285487782 -1.9879471432079 2.9031604159962 0.997621857036243 1.32980950962413 1.64355500828136 10.6536606181752
-1.71608507849954 5.50533711693503 2.23561894676902 4.64359223625877 6.79236638329246 12.1521009185097 11.4818075873635 19.772628662803 6.83254277489402 5.18747842095115 9.11424052498557 6.0746072509072 -0.897845866463403 -0.567655207894067 2.48330628655173 -0.186355235359887 1.12519681236961 -0.0769420883872307 9.12221610329368
-1.89142863533714 4.37896664359353 1.54717667319558 3.84057553031228 6.02877838828347 11.432802512429 10.9686406395652 18.5193075678565 6.0342849037864 4.974662139199 9.05312235572121 5.85067684867165 0.162272765419701 -1.180855438926 1.52691109397195 -1.8146502234719 0.380309417031029 -1.54568545601585 8.5004885933616
-1.91714650067416 4.66808909502896 2.69674796191129 4.92033213702115 6.28557032671842 12.280213061246 11.246548834714 18.4708258542148 6.32485694018277 5.65066260424527 8.58303279009732 5.65307826128873 -0.795310792055997 -0.680713471499356 2.93560141650113 0.0777799519625582 2.92402094927701 0.254965010556308 9.49572247591886
0.348845993388782 5.96660855900157 3.36233762394298 4.79539827000011 5.98021939884532 11.6834502566944 11.0794062961232 20.8006866325032 8.64021829258312 6.19678166996349 9.83322051655162 7.01360467563976 -0.235096419941296 0.465009247172961 2.79040483127941 -1.41950079311024 2.26587442051281 -1.06349607814442 9.0249739040028
0.29026105187156 6.57675912163474 5.04437520287254 6.4430139281533 9.29183890602805 14.2197575785897 11.9171636321328 21.4077346541665 8.59075524590232 6.00570180199363 9.66009213707664 5.81809403679588 1.19243314049461 0.31605794213035 1.33750226280906 -3.05390475013039 3.70308377526023 -0.836600520394065 10.4708607413552
-0.969644945318048 5.86718424016779 3.72381456548517 5.16925390416926 7.30066736394709 12.4990974252874 11.6733690088445 18.1475201433355 6.7212644403631 4.39916666204279 7.53637846166437 4.46188123876398 -1.72710840051824 -1.00042764490301 0.742198545282537 -2.67641488855535 0.334798414056952 -1.49558107202703 10.9085527246649
-0.00896035974675868 6.30851782018488 2.53109205419367 4.6511472528631 7.86378420049494 13.0522676771337 12.2978581255133 19.4752970998937 7.81919420415705 5.17266119176691 9.69850958043879 5.88851869756525 -0.531011217290704 -1.33414804285223 1.83603895360773 -2.55334054773504 -0.738551729375665 -1.16424333398992 10.7148875063116
-2.37445624958385 3.85882202495228 1.03421322215687 2.19386688579213 5.41906372417103 10.659542239796 8.70151440013539 17.5985011230816 6.21563927043568 2.85396019328724 6.86042038310658 3.16623321879994 -2.38684829365123 -2.61826881061901 -0.0441397060047493 -2.86219581257213 -2.03472884785045 -0.835740887035023 9.76680103648793
0.357090065696024 6.10780055306175 4.74112517616966 5.52321345589378 8.17246157906272 13.2468820311806 11.8049345710061 21.0694947936318 8.21951014778831 5.58250243447044 9.78469044945457 7.02234751961448 0.735019753196024 -0.301637580177999 2.7105637290261 -2.16223137595437 0.768201897361063 -0.746850898049093 11.0118528105996
-0.871366292780095 5.61274740045721 2.1287147695368 4.61589071100408 8.49799558466131 13.0450908834284 10.7427065069025 20.1238588983362 7.11182424371893 5.37258931940252 9.4557845289057 6.39466401880438 -0.165468007867986 0.237451761419123 2.40292760675604 -1.49373796636408 0.3627817327326 0.533134668523616 12.0097734624689
-3.32805179249157 2.60200859416615 1.047742618214 2.64689327586781 4.36599327434193 10.1010959278453 8.68068672526966 17.8111158739437 4.50941158641468 3.37430645335804 7.5053317676891 5.65969921458851 -1.23087047230114 -2.29834102283825 3.14556862224232 -2.89199947010387 -1.06107638965954 -0.181832538951529 10.4448902737011
-0.502704637700862 4.69632433111017 4.84556387121027 6.18281171972101 8.33230684453791 13.8746523683721 12.3599304979498 20.7354779070074 7.36374567205256 7.94244764501398 9.86370609456842 6.44316480809992 -1.01424409692938 0.109230024164372 4.15530775243586 -3.33975030725653 1.63043020421808 0.801198942011052 11.5218200510198
-0.994692108847879 4.48759911277077 3.10955975272439 3.66264889457009 4.74338028647683 10.6076009056785 10.2301928780296 18.103364684365 7.35556194999001 6.12489006736062 9.73460505225442 7.28823254325173 0.293716170571066 -0.211939118125223 4.45012734153054 -2.0148871161721 1.42739556052468 0.730878569863059 10.7315132401206
-0.699789784171365 4.66355726935647 3.15752909400246 4.74707434394143 5.39860937812112 11.2053277275779 10.8122250817039 18.555093982003 7.22379992224953 6.26098559119485 10.8883921883323 8.69510863044045 2.46658346869729 0.340663172981955 4.99727175452492 -2.52679135582664 1.45985148169778 1.37427065589211 12.6826908371665
-0.238721535422584 4.14547665335915 3.50853569724343 4.22625572898171 5.63579209067605 11.1552794716575 10.1624820969322 19.4628916523673 6.81596310355447 6.55724842765115 9.2410925171592 7.81069405295632 1.0163462898948 0.369581534645775 5.76889164664529 -2.18804709694602 1.95217354514382 1.65704758384011 11.8177898667075
0.365328650041061 5.04826436476274 4.41849122480913 5.37073884443803 6.98645005659624 12.5406926675276 11.3894823594527 19.9642327828841 8.03676305250688 6.57234940962358 9.36442361311479 6.90359673933549 -0.696343560652299 0.539631704850631 3.99187264875932 -3.23496546311812 2.2748421235518 1.66556153730913 11.7588161035018
-0.429742214896461 5.65133059241555 4.09527456977151 4.71899473883889 8.46741545417092 13.4765218517997 11.8895779869773 18.2246576569297 7.26778376319192 5.51905405738137 9.22185051657937 7.62713396765969 0.486475589058617 -0.135056851126929 5.60056174018166 -4.30496346733787 -0.631675122000953 -0.395841000296851 10.2989970467307
0.569120528481225 6.56927502372048 3.93819630362771 5.58259690024636 8.10809529044412 13.532825829766 11.5609565994956 17.6186514816501 7.7495681069114 6.18051731803201 11.3153892777183 8.12005532004617 2.72676003196023 0.0875264427878655 4.1644154808738 -3.19376361153342 -3.44294345162131 -0.205478546836158 9.99319899298928
0.0858847358010024 5.15971724770286 2.07953326485374 4.31735675118186 8.18210665962913 13.1196934439919 11.0091487624428 17.1191995599053 7.47393481514671 5.36642710945823 9.93015067360618 7.37324683449485 1.30002276680686 -1.53636868216775 3.31557719490745 -3.30985958792947 -4.56055958487771 -1.28181774832986 9.59806983254173
0.224979469992899 5.69146926186302 3.3662844397805 5.17787844917991 7.54938800118186 12.8417878844521 12.5627189376137 18.5906233289025 7.74751860878684 6.28957278511741 11.6528692939065 9.00486285469749 2.8808518149636 0.605728218772196 5.45861918709495 -1.6554030678489 -3.41274445273659 0.679081032492899 10.6703925826333
0.987896971269087 7.81135373549028 4.72138219313188 7.14401154951616 9.05540376143022 14.62260203795 13.4494216962294 19.4454303307967 8.78064923719926 7.78001409010454 11.8698959870772 8.34571366743608 2.42765622572465 0.161011747880416 4.08168034987016 -3.40580458207564 -3.25954145951705 0.956677488847212 10.8581128640608
2.62643650228327 9.1690991228277 5.59428051168268 7.48929813558405 10.7796252077276 15.9342161720449 13.8639116590673 21.6834013765508 10.7963903253729 8.15037086660212 12.7141921823675 9.78963211232966 2.46877506429499 1.56250026876276 5.08705928975886 -1.98087760751898 0.594270021265203 1.45657089406794 12.3814585512335
1.97459685585715 7.41713988564231 5.98815238259055 5.62363326332786 6.71492755196311 12.0440310218117 12.5083764769814 20.3854283072732 10.6224235274575 10.2087300994179 14.9807132460854 12.463386891105 7.35908496163108 3.39338385842063 6.79182326576926 0.926241753318092 0.404717323996802 2.99986350319602 13.4215043761513
3.01455798582597 8.40793624357744 5.26509681181474 5.18441214994951 8.2534047646956 13.7195855660872 12.4373513741927 20.0759529157118 10.9380723519759 9.1274282021956 14.0789100213484 11.3458463235335 4.459587244554 3.54413714842363 5.88057532743974 1.02906146482988 -0.273920865492386 3.0082351251082 12.1950856728987
3.38180561932651 8.05428238782016 6.67065449627963 7.38931198987094 9.43822785290805 14.5261754599485 14.2475866881284 20.3512291518125 11.5237199870023 10.631343087283 15.1417231169614 11.8675267306241 4.67311402234164 3.42597790631381 6.64603157910434 2.41450043591586 0.87284584912387 2.74010392102328 11.9746763316068
3.91638230410489 8.82023381319913 5.14512013522062 5.25286912051114 8.3663515957919 12.7822542103854 12.4156222256747 18.4388384732333 12.5935034665194 9.26153325167569 14.2257852467624 10.0072145375338 5.01999329653653 -0.303243168917568 5.27459858981046 -2.87752104672519 -0.165540227023037 1.12514161196622 9.26087092486295
4.27580312382091 8.53347257267345 5.61827520023693 5.94930986057628 8.73458531986583 13.569421564449 13.0138199676167 19.3704657901417 12.0231590617787 9.63885930668224 13.8416588653218 9.66149333607067 5.61351445804943 0.363786255229602 5.09570077549327 -2.39152761806141 0.990267311442981 2.05610040317882 9.35056308399547
2.01500244140625 8.41639633178711 7.43204135894775 7.85479850769043 10.4648735046387 15.8835011839867 15.2248084068298 20.878936958313 11.0302097320557 10.0835916519165 14.1591541290283 10.0743686676025 4.42502136230469 1.76575298309326 5.54958076477051 -2.09684448242188 2.42400188446045 2.86784954071045 9.93383188247681
1.60117321881381 7.87704258832064 5.74382859143344 7.8048847285184 8.80059557828036 14.9563630190763 14.1025035944852 19.37435799512 9.73812085064975 8.90532093915072 11.7908547488126 8.1935623255643 2.16714650067416 -0.324124518307773 4.25077610882846 -2.55539816943082 2.12333088788119 2.85581952008334 9.72749882611361
1.47030927484686 8.3782997304743 6.0989856893366 7.77518369501287 9.69216491525824 15.2746546441858 13.9439170533961 20.8744611913508 10.3005528623408 7.84146024530584 12.0990777189081 8.5371189290827 3.65846349542791 0.476433771306819 3.60358812158758 -4.32352731878107 0.695872324163265 1.83133699243719 8.54662229364569
4.5754449670965 10.542855054682 8.87369278127497 10.424413949793 10.7031462495977 16.5175097888166 16.3922790294344 21.9451849764044 12.7191102808172 12.1438544099981 13.6675749128515 9.39894464666193 4.00902536565607 3.06159952337092 4.55936983281916 -2.64558622186834 2.23821142370051 2.89351537877863 9.40643194372004
2.20271267457442 9.18059553666548 7.51161541505293 9.2566896872087 9.13074030442671 14.7290512518449 14.8543578581377 19.8959583239122 10.6794501738115 10.2168899969621 11.3488031820817 7.60239853425459 1.86132015748457 1.05020966096358 2.81019463105635 -4.34275756315752 1.18872131867842 1.45287861390547 8.30733265443282
3.16266459985213 9.14469880624251 8.54191417260603 9.53503484292464 9.87555522485213 15.5537176804109 15.5887774900957 20.7563416437669 11.1580836252733 11.1392003969713 13.7638482527299 9.87705201669173 4.12562007470564 2.42876548333602 4.03083819909529 -1.3107317014174 1.19579810662703 1.42583961053328 8.64261359734969
3.23910133188421 10.0889524633234 8.48485080545599 9.48089925592596 10.1915849859064 16.0541485363787 16.3928720468825 21.8848203832453 12.2278455907648 11.4466394597834 12.7367853338068 9.81881419962103 3.86776153391058 1.7410363370722 5.62962905710394 -0.923632699793036 4.50504485910589 4.20275203531439 11.0517810994929
1.67795638171109 6.44863204089078 7.16605166521939 8.27543620196256 8.41768054095181 14.0461702736941 13.6574204358188 20.3462646397677 9.84868077364835 9.52510432330045 12.5203254613009 9.86908034411343 3.94119433489713 2.49956969347867 6.2511699589816 -0.481869896975432 3.80729750719937 5.91683463183316 12.0823676976291
2.30461867072366 7.29959280707619 6.63755686499856 7.94482310035012 8.9003566048362 14.2005410931327 13.8724911949851 20.3050604603507 10.1615942261436 9.95546276786111 11.2361591599204 8.18632872321389 2.21530420996926 1.66198618628762 3.86289389350198 -3.0807897307656 2.64224798896096 4.03886015631936 10.7352994225242
0.516817162253641 5.92613036415794 6.04810912392356 6.3955002524636 7.05746848366477 12.5749860503457 11.4897294738076 20.6992331244729 8.55016810677268 7.71957404396751 10.6907888152383 7.50018698952415 2.70449168465354 -2.60002892234109 3.95486457131126 -2.76078598716042 -0.923421790383077 2.35223204872825 10.9896670081399
-0.297344511205498 5.11041515523737 3.34136074239558 4.66099422628229 6.38119571859187 11.438635522669 11.3600112741644 19.1463698690588 7.34959953481501 6.76945846731013 8.97069090062922 5.4630257433111 -0.0240538770502248 -4.14367896860296 1.0733715837652 -4.95914298837835 0.284639055078681 3.74931972677058 10.2349607294256
-2.38829107284546 3.11865930557251 1.33871202468872 3.24856309890747 3.81270532608032 9.21543436050415 9.70014743804932 17.4000962257385 5.32417135238648 4.05341939926148 7.99181489944458 5.9404128074646 0.293151187896729 -3.59132833480835 1.86021547317505 -5.22474355697632 -0.0871493339538567 3.71354608535767 10.7282011985779
-3.78909211592241 2.25443548722701 0.622673936323686 2.41354651017623 3.06305689378218 8.47822565598921 8.27500814958052 18.2061817125841 4.86509031815962 3.21582693620162 7.60291189713912 4.50104422135787 -0.48313813643022 -5.08916192488237 0.481554933027788 -7.38713937239213 -2.13647180037065 0.363474793867631 9.90019983811812
-2.09641147093339 4.22769760652022 1.95679306550459 4.95415615601973 6.14762234254317 11.0448701338335 10.5294616179033 17.454224403338 6.90784859223799 5.39990829987959 9.12211775346236 5.87752937837081 2.17664551301436 -3.18995929197832 0.76783489747481 -7.07425761656328 -0.992611650987104 0.921593900160357 9.29224085374312
-2.35741166201505 3.69703074368564 3.70775385769931 3.20344420346347 5.19062205227939 10.4488198367032 9.51499625119296 19.1873030272397 5.8802268114957 4.7810189333829 8.88388367566196 6.23418875607577 0.715189656344329 -3.67417267886075 2.50189085873691 -4.49509934512052 0.0264193621548756 3.01367159756747 11.0444027987393
0.760957371104848 7.37441981922496 6.04942763935436 7.51341785084118 8.18137515674938 14.1166247237812 13.5920163501393 20.9042006839405 9.06227315555919 7.08068717609752 11.1512600291859 7.502084385265 3.1211611140858 -2.53779445994984 3.41255820881237 -2.54839741099964 -0.637266505848277 1.12447799335827 11.8484159816395
-0.139867609197442 6.67167394811457 5.25884168798273 6.86910932714289 7.54936044866389 12.5650584047491 12.4612070863897 21.2948719804937 8.91269987279719 6.87459390813654 11.1282679384405 7.46134393865412 3.59596841985529 -1.83804303949529 2.9947902506048 -3.56524640863592 -0.168647592717949 0.146766835992988 11.2039357965643
-1.58382023898038 5.10520087155429 4.9491082278165 7.92659769925204 8.5099984255704 13.1995237913999 12.8437529650601 18.890371426669 6.56373415860263 6.55758772763339 9.54137860211459 6.09511195096103 1.77786742123691 -3.85645474520597 1.86368380459872 -4.59891881075772 0.21344767483798 1.72906027707187 11.7438098040494
-0.89784674210982 3.0270638032393 3.93834634260698 6.45705171064897 7.20816750959916 12.2113885446028 12.4685558839278 19.9421159787612 6.78691430525346 6.64547009901567 11.2459911866622 9.07824130491777 3.60585065321489 -0.763323350386187 5.47056527571245 -1.98452047868209 1.18735642866655 1.66690297560258 12.2855462594466
-1.76306867599487 3.34192132949829 2.59781694412231 5.73010778427124 5.68480730056763 11.1397480964661 11.4007000923157 19.0574190616608 5.95091772079468 5.4084324836731 10.1227416992188 8.16558980941772 2.74629926681519 -1.07967329025269 4.43909215927124 -2.50565481185913 1.96600866317749 2.35509252548218 10.9350051879883
-1.85417489138516 4.53715964230624 4.78550978573886 6.92101355465976 7.28855009945956 12.0723626223477 12.157957276431 19.8962893095883 6.64013930234042 6.05488940152255 10.7515313235196 8.63501425656406 2.85700674923984 -0.942845621975984 4.68162985714999 -2.42041710940274 1.66318484219638 2.70672770413486 10.5440985766324
-1.69120766032826 4.46701358448376 2.79462169300426 5.83369372974743 5.76125072132458 10.7385465968739 10.7862546313893 18.2794409860264 6.37727092396129 5.11153720508922 9.82298778187145 7.36288283954967 2.09482501636852 -2.42688347209583 3.57719825397838 -2.86347938884388 0.882559048045767 2.06453250538219 10.4303676952015
-3.97952286980369 2.05294974066994 1.67766554572366 4.6398380539634 4.03605826117776 8.82068522193215 10.1918805382468 17.4631813905456 4.26112253882668 5.02026636817239 9.52657826163552 7.61015970923684 2.18476278998635 -2.45328156731345 4.07980711676858 -3.05363862297752 0.89969427802346 1.87523634650491 10.5013364098289
-2.9024845383384 2.85105740807273 1.48543011925437 5.05962884209373 4.43809258721091 9.66255509636619 9.88114821694114 18.2054903485558 5.53181397698142 4.9015754439614 9.42955195687034 6.97634446404197 1.64271199486472 -2.93905222632668 4.43821561119773 -2.79656756140969 0.0284141280434334 3.24891412041404 11.4320434310219
-3.12526295401833 2.65327479622581 1.49817588112571 4.82310130379417 3.98499324105003 9.31228902123191 9.95947196266868 17.2926532544873 4.67298629067161 4.46374823830345 8.9929464080117 6.97187640450218 1.22599532387473 -3.60959027030251 3.89152362129905 -3.19918987967751 0.587250015952371 3.69371917031028 11.406186840751
-1.67518002770164 5.59197180487893 4.17705004431985 7.9426082871177 6.53002207495949 12.1738619110801 12.4242424271323 19.5863839886405 6.0696253082969 6.1828140518882 9.07100908973 6.4789795181968 1.23065607764504 -3.58157117150047 2.82027476050637 -4.64392049095848 -0.777041981436991 0.836985041878439 10.2237304947593
-0.649581935188987 5.49791810295799 2.67575928948142 6.35747906944968 5.95679471276023 12.0269446112893 10.3900179602883 18.5346301533959 5.05290601036765 5.43467709801414 9.26998231194236 7.42957780144431 1.95153996727683 -3.29476549842141 3.74770257256248 -3.16541292884133 1.9821777083657 3.35080716393211 11.0517024733803
-2.90984295064753 2.82880737131292 1.10866786783392 4.97400428598577 5.33432151621038 10.6168885404413 9.45616247003729 17.9840357477015 5.03134013956243 5.58059264963324 10.0089659864252 8.30315925424749 2.76538421457464 -1.73224209005182 4.96520664041693 -1.9824328249151 1.18635036295111 2.99142410104925 11.7816295797175
-3.53400110764937 1.51394296125932 0.784587149186567 5.20936513380571 4.44159627394243 10.2093646569685 9.04542327360673 17.2687875075774 3.85656190352006 3.71459985212846 8.49854684309526 7.488382582231 1.91364217237993 -2.41919970078902 4.41655183271928 -1.95323633714156 0.716470007462934 3.87305856184526 11.8266484780745
-2.79190653020686 2.62869722192938 0.80578023737127 4.98250085657293 5.92957574670965 11.2061184102839 10.2618134671992 19.3074103051966 5.54505426233465 5.73004228418523 9.72889739816839 8.33281690424139 3.1103065664118 -0.603325063532051 4.63390523737127 -2.43253343755549 2.98084718530828 4.59193879907781 12.2466772252863
-7.90435128645463 -0.405726484818892 -0.52546220259233 4.40187830491499 4.72060865922408 10.2746099905534 9.78039259477095 17.2753417567773 4.72224039597945 3.36144251389937 8.30950827165083 5.97441572709517 0.338843293623491 -3.98996262983842 2.34144491715865 -3.46210389570756 1.80584044022994 3.99471563859419 12.113301225142
-7.16403641267256 0.318175653977828 -0.180693288282914 3.86102519468828 4.59602008299394 9.74232039885088 9.34788165525957 17.1732631726698 4.1026967568831 3.70687041716142 8.11607871489091 6.68940959410234 0.809939722581344 -3.89916481538252 2.8708795113997 -3.25833382173018 2.16993747190996 3.94247470335527 12.2744859261946
-5.76678943634033 0.975943565368652 0.958885192871094 5.16698741912842 4.78889179229736 10.4764266014099 10.3847398757935 18.4549607038498 5.81808567047119 6.93908023834229 10.2138595581055 7.91000938415527 2.51151371002197 -2.13660335540771 3.93565845489502 -2.76616382598877 2.08627128601074 2.81400680541992 11.4738564491272
-6.28808642300692 1.34575413790616 -0.335081585970791 4.11350106326017 4.51360463229093 10.1080083760348 9.08781336871061 18.1046615752307 6.8620324048129 6.38545273867521 11.0991473111239 7.55106877413663 2.89861058321866 -2.81292773160067 3.49000405398282 -2.25955630215731 0.706024638089268 2.77918290224942 11.303948393735
-4.36530623869463 2.33105816407637 0.0799032644792028 3.666021008925 4.40959038300948 10.1362153486772 9.88706745667891 18.7742666201158 7.57142319245772 6.67888130708174 11.4835955099626 7.9915825323625 3.40165772004561 -1.17660270170732 4.1811167196794 -2.23072562651201 -0.614755014939742 2.28150715394453 11.1724244551225
-5.72830625880848 2.1160006869923 -0.0240463863719604 3.76458028446544 4.75024179111827 9.77742103229869 9.87637618671764 19.4202645171772 7.80767587314952 6.68908551823009 11.1191940654408 7.58090070377697 2.86046651493419 -1.72778555263173 3.38913396488536 -2.27031370509755 -0.910585845600476 1.62111428867687 10.4682259906422
-4.87734790281816 1.325617833571 2.02385716004805 4.88803009553389 5.23296837373213 10.6785297827287 10.467840238051 17.8919438557191 6.1635313467546 5.21695332093672 9.60227779908614 7.15540127320723 2.65923790498213 -2.77836795286699 3.05740837617354 -2.98617358641191 0.160459561781451 2.82634071870284 11.024321122603
-5.57650889483365 1.96032200726596 1.5030027476224 4.57054005536166 5.96454678448764 11.0022135821256 9.93156920346347 18.2130268660459 6.25891362103549 4.30197392376986 9.2592717257413 7.07627068432895 1.57148323926059 -3.79918612566861 3.5202261057767 -2.90436114397916 -1.20538271990689 2.61947689923373 10.983364686099
-5.44538445039229 1.65345149473711 -0.0740084127946332 3.33537917570634 4.83599524931474 9.83983521894975 8.72798829512163 17.9743340535597 5.66696982817216 3.53721862272783 8.54697184996171 5.68992572264238 0.148735575242476 -4.76840347810225 1.9907374902205 -4.03129143281416 -2.86202568574385 -0.2049879507585 10.0274348779158
-4.8486442305825 2.50698950507424 1.42322161414407 4.26011183478616 5.52601816870949 10.7270074150779 9.58508398749612 17.4180392286994 5.54488661505959 4.80974581458352 9.51169064261697 7.49445059516213 2.4987621567466 -2.56194302818992 3.8620491287925 -2.96367833397605 -2.8479175307534 0.135290171883323 10.1913018486717
-5.14187045530839 1.80385212464766 2.25317673249678 4.23895554109053 5.29066280885176 10.5163269476457 9.6909480528398 19.039839072661 6.87704758210616 5.30269054933028 10.7601595358415 8.61848454041915 4.27087978883223 -0.751861528916791 4.79419235749678 -2.34225078062578 -1.82874484495683 1.35751633210616 11.1635280088945
-3.78725841695612 2.68675109689886 3.40196868723089 5.70466777628118 6.63152000253851 12.230277746374 11.6077711278742 21.0067770177668 8.44975158518011 5.96529743021185 11.1991269285029 8.96192142313177 4.69444438760931 -0.0500986879522145 5.07872840707952 -1.16872814351862 -1.93386295491999 2.47693607156927 12.1570141012018
-5.31642965836959 2.05308480696245 2.4168867631392 5.6561445756392 6.43333764509721 11.8771915002303 10.8516301675276 19.3888713880019 8.35725064711137 5.57142301039262 10.4250006242232 7.9201941056685 3.44582696394487 -0.926584763960406 4.70016332106157 -0.993397279219195 -2.6555066542192 1.38495107130571 11.3505286736922
-6.24071246060458 1.28178567019376 0.742253008755771 3.86349171725186 5.42735642519864 10.0255491170016 9.44496077624234 17.6860321196643 6.03073186007413 3.75250977602872 9.00588244524869 7.69205159274015 3.30562943545255 -2.22683077725497 5.08435601321134 -2.45914202603427 -1.24342661770907 2.07932442751798 11.7534257802096
-5.59485283764926 1.19757708636197 0.519483176144686 4.14880045977506 5.51823767748746 10.1145311268893 9.89851769534024 18.0079817446795 6.01365431872281 3.57075652209195 8.42424449053678 6.78355177966031 2.41993769732388 -2.7766002741727 3.64042338457974 -3.6319240656766 -0.658600243655119 2.0606799992648 11.5979033383456
-3.6212232763117 1.9102012460882 1.35219209844416 4.66698854619807 5.90347784215754 10.4961306398565 10.0691901987249 19.5465063398535 6.18703478032893 4.10191267186945 9.5782076662237 8.09817236120051 3.34388082677668 -1.47171575372869 4.97308939153498 -2.10139447992498 -0.539241617376153 2.08804338628596 11.8623816316778
-4.00646771517667 0.303226574984464 -1.6800536069003 4.03506766232577 5.9122315493497 10.4554706660184 8.89540253552524 18.610332235423 5.66689692410556 3.28032885464755 8.79207430752841 7.17155085476962 2.15695486935702 -4.00790776339444 4.39127169522372 -1.66493023959073 -0.382402316006747 3.07789812954989 11.8710113612088
-3.9524632323872 1.21910659183155 -0.269558035243641 4.53553382266652 6.87945548404347 11.106025613438 8.89807883609425 18.2255778681148 5.64910785068165 4.27717200626027 10.0309566627849 7.67206660617482 2.45005217898976 -2.9331475127827 4.50649348605763 -2.97623070370067 -1.4558640349995 2.74308387149464 13.0241636406292
-2.96635748256336 4.05143426548351 2.69849084507335 6.74766896854748 9.63893960605968 14.3647198547017 11.7750241626393 20.9612500537526 8.84764789234508 6.68041585575451 11.6556074489247 9.05422710071911 4.14896939884533 -1.84518362392079 4.94293569218029 -2.27536321986805 -0.876029266010629 3.39890264164318 13.913624273647
-4.1893073905598 3.34154015887867 0.515429319034922 5.21835976947438 8.56781607974659 12.6923235069622 10.1521199356426 20.2749119411815 8.01975900043141 5.30210667956959 9.99701196063648 7.29766160358082 2.60991174090992 -2.64700811992992 2.87250787128102 -5.72741430889477 -3.48567312847484 -1.10498160015453 11.324674428593
-3.15855544697155 4.23214870799671 1.59682899821888 6.15017181743275 9.2833419453014 13.4287200580944 11.1487389217723 19.8490985046733 7.94960361827503 5.85448700297962 9.82286268581043 5.9349589954723 1.63785988200794 -4.3470758784901 2.24183994640003 -5.41660827289928 -2.07073539387096 1.38796287883412 11.7455268513073
-3.50032437064431 3.58631789467551 0.673345444419166 5.75209986946799 8.90198457024314 13.473491785743 10.7450627066872 19.6135455348275 7.0934962012551 5.25026023171165 9.26071631691672 6.18132674477317 1.99017417214133 -3.66891491629861 2.23997199318626 -6.36356365897439 -3.04555142142556 -0.629762770912865 9.56140601418235
-3.74466024745594 4.28376020084728 3.32383073459972 6.81511891971935 9.82479108463634 14.0423859466206 11.988713871349 20.3929256309162 9.07238877903331 6.17226995121349 10.9717947353016 7.65722764622081 2.69305337559093 -2.85107313502919 3.76229108463634 -3.45494734157215 -2.15966688502919 2.11808503757824 10.7740489352833
-7.81330341859297 -1.35228199525313 -0.782852597670121 2.75553470091386 5.29434256987138 9.50394015745683 7.74482684568925 15.6744915171103 5.14147906736894 2.81236892180009 7.66394191221757 5.29229312376543 0.125716738267379 -4.73035282655196 2.24441390471025 -4.1416859106584 -2.414169736342 2.59842162565752 10.724484018846
-6.29884360920299 0.392852557789194 -0.060772167552603 2.25428272594105 4.31326176036488 8.92179085124623 8.1878907810558 15.3240640293468 4.76739670146595 2.44273640025746 7.12199951518665 4.67376209605824 -0.677799450267447 -5.65194343220104 1.34338451732289 -5.23239158283581 -2.58076118122448 2.59919525493275 9.81432844508778
-5.02186359925703 1.63000712828203 0.488138536973434 3.65070949034257 5.38728080229326 9.76314816908403 9.1222919030623 16.6383798672394 5.78709350065752 3.51197371916338 8.08984599546953 4.75375876860185 -0.59736790223555 -4.94496120973067 1.83136592344804 -4.90979923768477 -3.30994381471114 3.12243876890703 11.405464033647
-3.43598415201361 1.70286701375788 0.741855127161198 4.6883768861944 6.68151329213923 11.1824221437628 10.0286621874029 17.2138633554632 6.17922924215143 3.25899265462702 7.88567875081842 5.24762867147272 0.018468362634831 -4.51763393228704 2.26461456472223 -4.98462154215033 -3.76220752542669 3.93039749318903 10.0026163881475
-7.75031727010554 -0.0472876375371776 -1.36486309224909 2.87494022195989 5.52775890176946 10.1559336835688 8.19904071634466 17.1511981839483 5.43330222910101 3.18274623697454 7.6575568372553 4.48560363596136 -1.14811771566218 -5.6757475679571 1.77268440073187 -5.17643993551081 -2.00137966329401 4.56143028085882 10.645535772497
-8.73832576491616 -1.91787784316323 -2.21693294265053 2.32623321793296 3.59871704361656 7.5656674601815 6.96457416794517 14.9153568246148 4.1771758296273 2.64930088303306 7.11324054978111 4.50742752335288 -1.22167079665444 -5.63243549086831 1.51209194443443 -4.54897563674233 -2.05328433730385 4.81507427475669 10.4435246684335
-6.9403283032504 -0.760356608304111 -1.14803666201505 2.779206570712 4.27235346707431 8.28560381802646 7.39013033780185 15.15014797124 3.05851202878085 1.74116259488192 5.8477109042081 3.5407622424039 -2.6993500622836 -7.21053666201505 1.05472975644198 -4.55994385805997 -1.74084252444181 4.84512644681064 10.5127981272611
-6.67262381206859 -2.30580633770336 -2.52922361980785 2.11626321185719 3.74062138904225 7.12127763141285 6.76577454913746 12.8602755676616 2.08610898364674 0.752074063907969 5.78452283252369 3.60166055072438 -1.75800245891918 -6.57492178570141 1.37913018573414 -3.59443968426098 -2.30155295025219 4.37097913135182 10.2722128044475
-6.29369423606179 -2.26717255332253 -1.88619301535866 1.9551775672219 4.28573634407737 8.50003363869407 6.80750968239524 14.5149700858376 3.88315512917259 2.44919802925804 6.42377497933128 3.92855288765647 -2.63418648459695 -6.31739304282448 1.17097975990989 -4.97465965964577 -2.56299278952859 4.14875628731468 10.5876429297707
-6.87616506923329 -2.32582250941883 -1.91382566798817 1.09738668094982 2.24103292118419 7.02577146183361 6.34084256779064 13.4672006000172 3.25236352573742 2.68068917881359 7.44463857303966 4.89779218326915 -0.648986495624889 -5.53908506740223 1.27656873356212 -5.40616766322743 -1.96387449611317 3.76900609623302 9.47590383182872
-7.74130998958241 -2.5674990307201 -1.73293482173573 2.0375396121632 3.76730359684337 8.13103116642345 6.75006307255138 14.1464003432881 4.45607579838146 2.23127664219249 7.68869031559337 5.33124745975841 -0.174735892902721 -5.07779871333729 2.11019910465587 -4.94052111018788 -2.61894022334706 3.67003453861583 9.79064143787731
-8.12350754304366 -3.61263374848799 -4.1961012320085 0.990693048997358 2.39944453672929 6.68163581327958 5.98935981230302 12.2065743966536 2.84089942411943 1.67154498533769 6.90565200285478 4.21906657652421 -0.958809895948932 -5.99991325898604 2.04340930418535 -4.5078688101335 -0.874091191725299 4.60660834745927 10.7637133164839
-3.50832570682872 -2.00049985538829 -3.37831891666759 2.46468531001698 4.17857443202626 8.25689302791249 6.73864065517079 12.9320121895183 2.98697172511708 1.6304987560619 6.93208395351063 4.41072355617176 -1.33620084415783 -6.11772740970958 2.2359846721996 -3.91224111210216 -1.31648839603771 5.22678648341786 11.1104415546764
-3.63409234827215 0.211725217645817 -2.03343965357 2.10103605443781 3.8964633768255 8.39413355047052 7.13241098577326 13.6922430818731 3.95955751592463 2.06293676549738 7.23346899205988 4.57135008031672 -1.27245714014227 -6.50742914026434 1.77791498357599 -4.10992814844305 -1.22385789697821 4.66848276311701 10.2424168413336
-2.33012580004605 2.40143967541781 0.208206185427578 5.19307232770053 7.66670418652621 12.0128183451566 9.82340050610629 16.7435383063826 6.50670243176547 4.11432267102328 9.12263537320224 6.10958100232211 0.352237710085781 -3.90232466784391 3.41861153515902 -2.78664588061246 -1.18575858202848 4.68462372693148 11.2987299052152
-0.752997563102028 4.22355730750344 3.06167967536233 6.78025419928811 8.65408976294778 12.7191189072349 12.5646889946677 16.8796075418089 6.49206526496194 5.13944227912209 9.0859583161094 5.99166090705178 0.535406901619652 -4.29747311852195 3.71689112403176 -3.69515721581199 1.03069861151955 4.50380308844827 10.7566669724204
-2.98649507869374 2.6592645038258 2.18279927860607 6.04039281498302 9.31641906391491 13.118029533733 11.4635052074086 16.3093977559697 6.77364343296398 4.78776925693859 9.15875953327526 6.12124627720226 -0.0150671612132669 -4.61910730708729 3.60819715153087 -3.89134699214588 1.34415048252453 3.31102651249279 11.6320757259022
-3.24706804969094 3.67987477562644 2.13788258812644 5.38701665184714 8.39241921684959 12.5059064605019 10.7173579909585 16.7593178429387 6.3608039595864 5.51433121941306 9.13679158470847 6.13503873131492 0.448517201163551 -3.91819346167825 2.66979062340476 -4.70547831275247 -0.33679545142434 2.28524338982322 10.1915129401467
-2.4712140083313 3.43667058944702 2.96632604598999 4.49893598556519 7.57850008010864 12.2224877357483 10.8428442955017 16.8725997127593 7.46885995864868 5.24893217086792 8.39950971603394 5.29852705001831 0.811058330535889 -4.12466974258423 2.17914419174194 -6.29391069412231 -0.527129840850829 1.61427907943726 10.64099817276
-4.11242457303134 2.22588185397061 1.70850495425137 4.89205006686124 6.63815812197598 11.3037856015292 9.74400309649381 17.3493605050174 5.0890925320712 4.96678189364346 8.71967629519376 6.67182187167081 0.448019305142488 -4.12928934964267 3.29926423159512 -4.0243107882413 1.07641343203458 3.67743329134854 12.1877611073581
-3.34434120871804 3.69973571083763 2.30550105355003 5.87166030190208 8.68391425392845 12.4098511435769 11.6111593940041 15.9844269253991 5.34935481331565 3.52202994606712 8.1153431632302 4.73812300942161 -0.522336890480734 -5.71593659140847 2.40856654427268 -4.65162270285866 -0.210658957741476 3.02294642708518 13.450924465873
-6.51648265665228 0.301031762903389 -0.45243961160833 4.22424190694636 4.80066936666315 9.0798470323736 9.53472822362727 17.372928971594 4.54044883901423 4.46973198110407 7.72675960714167 4.50738685781306 -0.860387151891533 -5.67914134805853 1.55137317830866 -4.94213802164251 -0.308633154088799 3.53626602346247 14.198896819895
-5.63955455259843 1.60624069734053 -0.762467913194136 5.19358105225997 5.43532604737715 10.032550759749 9.84122318788008 17.346178002791 4.95495457215743 4.97759861512618 7.98027081056075 4.24734825654463 -1.73424487547441 -5.24089389280839 1.54491085572676 -5.30219226316972 0.478105969862504 3.83394379182295 12.9496948198839
-4.70280306556008 1.54138524315574 -0.26021044471047 3.79461247704246 6.76127106926658 10.9739704825661 9.23330266258933 18.0316673018716 4.57946164391258 5.12554032585838 7.74016816399314 4.71545750878074 -1.88361590125344 -4.77108042456887 2.60005624077537 -3.35376398780129 1.60235268852928 3.3578649260781 14.6773184039376
-1.92673401399092 3.72585101561113 0.636475519700483 6.06268020109697 8.39248938993974 11.9448051019148 10.5902943177657 17.1672212346034 3.66729350523515 3.52831740812822 6.10951610044999 4.13478274778886 -2.82996277375655 -5.41921524568038 1.76983733610673 -3.55664543672042 2.25995059446855 3.22958274321122 13.936379627748
-3.03258115595037 3.16550748998469 1.92808263952082 7.27176397497004 8.78682869130915 13.1481487100775 12.2237784212286 16.7289395799691 5.06277292424982 4.77783792669123 8.51287477666682 4.88723772222346 -1.19183523004705 -4.54020482843572 2.3532754724676 -4.13522321527654 2.19442480260676 4.23796289617365 15.0045896118337
-4.46381444064054 2.67938738736239 0.955830868807706 6.14757185849276 7.47351294430819 11.7681573000821 11.2383258906278 17.7297779885205 5.29779654416171 5.80596094998446 8.53127413662997 5.11835413846103 -1.5525748166171 -4.54173153963956 2.32581931027499 -4.31484860506925 2.50416880520907 5.07062941464511 14.5913038817319
-5.40721465891058 2.34003017598932 0.577789766138249 5.83882282430475 7.0196289842779 11.2486462419683 10.9326867883856 17.8578920190985 5.36852882558649 5.37156627828425 6.59110496694391 4.0045561617071 -2.80931045358831 -5.40394546335394 1.05837581807917 -4.52356292551214 1.82549904043024 3.48732994252985 13.469156963175
-3.45788273377852 3.09486880735918 1.00868812040849 6.26717200712724 8.21239581541582 12.1492020173506 11.0765673203902 16.3564253433184 4.14437118010088 3.82900729612871 4.63599982695146 2.41845908598467 -3.4295147375627 -6.52107128663496 -0.611426206068558 -7.63288006349043 -1.84023937745528 0.257447390122849 11.2024871392684
-4.97962308363481 1.11065554185347 1.01234316392378 6.07117819352584 7.73622011704878 11.4447996573015 10.6644017653032 15.4061952786012 3.18115210099654 3.38308214707808 5.40214609666304 2.07192873521285 -3.69663167433305 -7.12086034254594 -0.615895514054731 -7.10825849012895 0.119290109114214 2.03087210221724 11.5287406401201
-5.63635698665272 1.73200067173351 1.74469121586193 6.33135827671398 7.08581479679454 10.9740980495106 10.9647234309803 15.2931818593632 3.61685403477062 3.24913915287365 6.26001485477794 2.51498159061779 -4.42203203548085 -6.68200556148182 -0.365282691608776 -6.47300211299549 0.261079155315052 1.99069913517345 11.8149660457264
-8.1007513739846 -1.34615657112815 0.244089629433372 5.46873905875466 6.04486706473611 9.71626618125222 9.41323044516824 14.6984837315299 2.99341252066872 3.90369274832986 5.69265129782937 2.62146141745827 -3.4837908484719 -6.24006602547385 -0.83522364876487 -6.329883072593 0.298641707680442 1.99299957968972 11.6043801567771
-5.49385016181252 0.242937634207987 2.94815499565818 6.42994076988914 8.54625851891258 12.0906205870888 12.1285167433999 17.9797504641793 5.99709946892478 5.6972203948281 7.14591462395408 3.46111829064109 -1.80126898505471 -5.43534987189553 0.743607113578104 -5.73825590827248 0.121311733939432 2.82464749596336 11.9950710036538
-5.99871809699319 0.766789601065895 0.00175874016501609 5.88301579735496 7.28764931938865 10.8795077063821 10.5222307898782 16.1448131062768 4.16471783898093 3.96635930321433 6.42730443260886 1.97898595116355 -4.08961661078713 -6.73351080634377 -1.25148184516213 -6.53214247443459 0.909603283622047 2.73398701927879 11.6915060736916
-4.37007859836925 0.706733192097058 -1.34711793552745 4.02929636348378 5.98432871211659 10.1517867695202 8.77836223949086 15.5169630895961 3.06535860408436 3.16147943843495 6.7092060695995 2.81474539149891 -2.62523034702648 -6.08615068088878 -0.389178787578235 -6.54826501499523 -0.823895965922961 0.818916762958875 11.2675280224193
-4.47177749113603 1.2582745031877 -0.630510859055953 4.33417744203047 6.38752216859297 10.2191409544511 9.87216991944747 16.5501225517555 3.86014313264327 3.75607819123702 7.02007050080733 3.39116043611006 -2.66751914457841 -5.8328652902083 0.504125066237016 -5.62612395720048 0.650725789503618 2.72247738404707 13.2839853243394
-3.90002370314165 1.62476229234175 1.60681032700972 5.98060297532515 6.79947542710738 11.0645711378618 11.9239428000017 17.3569962935014 5.47039103074507 5.00805067582564 8.70046972794966 5.18382811112837 -1.39294171766801 -4.3014347596602 1.8915469603105 -5.0671989961104 2.14196180863814 2.96915983720259 13.1049790339036
-4.98567723360929 -0.761504641446201 -0.254306307705967 4.42816878232089 4.75721503171054 8.58338881405917 8.38662196072665 16.7649564941498 3.66934729489413 4.73673010739413 7.91704321774569 4.4690861788663 -1.99791096774015 -5.53902196017179 1.54564524563876 -4.66534566012296 1.9944596377286 4.40799189480868 13.8725316611203
-4.35604655525901 1.43323528983376 -0.238422272422095 5.0974570534446 6.27469170310281 9.97653258063577 9.79569876410745 17.196542682431 3.73551380851052 4.8543511650779 7.6129828713157 3.74101364829324 -2.0604151465676 -5.92887675545432 0.262376906655053 -5.75808894417503 1.28515351035378 3.51278221823953 12.2587677262046
-2.76309935829856 2.21681435324929 1.01218636252663 5.49458725669167 7.16683514334939 11.4560988686301 10.7217086098411 20.0766633293845 6.9502537987449 5.15857250907204 8.60489018180154 5.14076264121316 -0.648620293357155 -4.68868987343528 2.19186337210915 -4.22071616432883 2.97510655143044 5.75629742362283 14.4502795479514
-4.59524270837957 0.435875684564763 -0.529582231695002 3.57350423986261 5.33081224614924 9.3592322176153 8.77400901967829 17.3455227916891 4.79577425176447 3.7317531412298 8.31451490575617 4.95053175145929 -1.62993356531317 -5.27310296838934 1.57368162328547 -4.95583650415594 1.59052065069025 3.46664884740656 12.7432692354376
-4.33493482416326 1.20771539861506 -0.596758478338067 4.37777651006525 4.46120107824152 8.767204171961 9.18116462880915 16.4850269732827 3.80205095464533 3.11101663762873 7.15000284368342 3.50935400182551 -2.64580022638494 -6.28402387445623 0.438733465021308 -5.24207937067205 1.57606161290949 3.1531232660467 11.1013315981085
-5.62755067998713 -0.81973894292658 -3.35918672735041 2.69233075922186 3.3619178945368 7.6436390096491 6.67571965997869 15.6904324704951 2.98813669031317 2.03614560907537 6.9695953542536 4.17803994959051 -2.47838648015803 -6.2377610986883 1.83347837274725 -5.221758443659 2.58737508600408 4.69666234796697 12.2514218503779
-3.72631878419356 0.659579805894332 -0.0468849615617231 4.87295012907548 7.23610358671709 10.9595861955123 8.4950213952498 17.3746320529418 3.90836101011796 3.09607844786211 6.85917907194658 3.39419227079912 -2.99230808778243 -6.29236073060469 0.542009882493453 -5.65306515260176 1.16334872679277 4.37565761045976 11.5912342591719
-4.91096527793191 0.383277580954811 -1.4821666023948 4.64359633705833 6.81982199928977 10.6793619849465 7.49994628212669 16.2272826292298 3.28155867836692 3.78601138375022 6.83437220833518 2.89994971535423 -3.22422249533913 -7.2358344338157 -0.238760306618431 -6.80217011191628 -0.215904547951439 0.73907820961692 9.32335774681785
-2.82167724262584 3.67375942577015 2.77836319316517 7.26001736034047 10.2099861751903 13.9020788322796 11.9896554600109 19.3324262749065 5.66063782085072 4.41993519176136 8.09477516521107 4.39345737804066 -2.32511809955944 -4.31881240497936 0.453227008472791 -5.00581649433483 2.84050079692494 2.71048256267201 10.9024877201427
-2.79122458804737 2.99217404018749 1.98231304775585 6.21791256557811 9.70278776775707 13.0886505950581 10.3783029426228 16.9256123114716 3.98954094539989 3.34081829677929 6.69546021114696 2.97908772121776 -3.36417685855519 -6.57637893069874 0.521225820888173 -4.11524878848683 2.82213963161815 3.92461002956737 12.4657553542744
-5.30038357647982 2.58924674120816 1.61335181322965 5.68207549181852 10.1228618535129 13.3504538449374 9.30250405398282 17.3429959329692 3.75721835223111 1.9578370961276 5.55879401293668 2.81993674364957 -5.03078747662631 -6.2329759684476 0.380972853573887 -4.82944012555209 1.96057890978727 4.00540637102994 11.969671717557
-3.08743847933683 3.1133805361661 2.00739966305819 6.52969370755282 10.8544484225186 13.9418223944577 10.8474422541532 18.2074407187375 4.20247279080478 2.51577673825351 5.99055872830478 3.06013785275546 -5.29448689547452 -6.02105893221768 0.0250264254483312 -4.54981984225186 3.54876719388095 4.27372370633212 12.3015605059537
-0.721960093758323 5.46646210930564 5.1187047698281 10.759109471061 14.1239928939126 17.1107498743317 14.1682729460976 21.4970364310525 8.05257413170554 5.18612382195213 7.69554803154685 4.12666318199851 0.392789814688943 -4.63836291053078 0.542896244742654 -5.43321993567727 1.19739434502342 2.5129861571572 11.4287428595803
-3.07652145732533 3.23448794971813 2.48219627033581 7.16622966419567 9.99077790867199 13.2405154098164 10.0317901958119 19.0221099246632 4.67773669849743 5.16465800892223 6.68188518177379 4.24927943836559 -1.18470436442982 -6.03491073955189 0.248029171336782 -5.65108543742787 0.859677730907094 2.45129912983288 11.6282014239918
-3.02549582394687 3.44194287386808 2.0868765744296 7.31159562197599 9.74509829607877 13.4738983544436 10.1779829892245 19.1051673325625 6.51500767794522 4.14614647951993 6.22613877383145 3.47013253298673 -1.84785490902987 -6.98976736935702 -0.185249623385342 -6.89389067563144 -0.380264576998623 2.30006283846769 10.4162308606234
-4.31722623651678 2.44217222387141 1.51229685003107 6.86930578405207 9.42775839025324 13.028045350855 9.14285391027277 18.8269595449621 5.66663854772395 3.1454307382757 6.4069806879217 4.27545469457453 -1.72488385980779 -4.8879411870783 0.310400182550605 -5.74690992181951 0.686822110956367 2.09758108312434 10.9230725114996
-3.73860243017023 3.54033777063543 1.57142278497869 6.45881006067449 9.20763704126531 13.3281008893793 10.1370398694819 18.5893693858927 6.28006288355047 4.1910402471369 8.11312219446356 3.94299623315985 -0.822401792352849 -3.08923223668879 0.676667421514338 -5.41889646703547 1.07883283441717 2.50292035883123 11.4596030408686
-3.26102582758123 3.83574827367609 1.8359466379339 6.75008352453058 9.56551082784479 13.5325063055212 11.6758070772344 19.5324247663671 6.21717603856867 4.70080335790461 7.92417772466486 5.10064562017267 -0.340131204778498 -4.88837186639959 1.81426294500178 -4.1672624761408 1.59176023656672 1.91736849004572 11.7882428949529
-1.97146430449052 4.0233868078752 2.35836872621016 6.92869743867354 10.3017557577653 14.4484761671586 11.4887593702836 20.5752364115282 6.84427628083662 5.97115406556563 9.27618011994795 5.99257549806075 1.15169319673018 -4.11686149076982 2.39989456696944 -3.91045585112138 1.68553528352217 1.96553310914473 11.8732360319658
-2.4096379106695 3.60681678598577 2.10037376230413 6.98260928934271 10.4194278890436 14.0334263021296 10.5097732717341 21.8068142110651 7.556548612768 5.93201972788031 8.61177875345404 5.17632247751409 0.808646696264095 -3.4187817400152 1.68965389078314 -4.39144752675837 0.665521162206478 1.79765369241888 12.3749175245112
-3.13449059399692 2.79111517992887 0.916072264584628 5.69050444689664 9.11847247210416 12.9764384183017 10.1633824261752 19.0124274643985 5.78376044360074 4.36941851702603 7.47809447375211 4.33091677752408 -0.621615990725431 -5.2931171503934 1.30077494707974 -4.68173371228305 1.96630419817838 2.89393176165494 12.1226471814242
-2.25769896940751 -0.835738138719037 -0.0269803567366154 3.8823919729753 7.75225452943282 11.7309570745988 7.93781475587325 16.6089233295484 5.09831623597579 4.07996849580245 6.99798206849532 5.23569969697432 -0.372261957688764 -3.55393691496415 2.08251289887862 -4.69970221952958 1.05064968629317 2.28068832917647 12.0586362318559
-1.77104447104714 2.53614165566184 1.0129168250344 4.83845927498557 9.21574761650779 13.1741469123147 10.3568175055764 18.4932590939782 5.69915129921653 4.62486579201438 7.90670134804466 5.35470225594261 0.00293853066184369 -2.84349892356179 2.35999991677024 -2.91842529990456 3.75421740792014 4.86016394875266 13.5575232722543
-2.82719403180209 3.31228465166959 1.1465198430148 5.58023947802457 9.12409419146451 13.1474825772372 10.2937266263095 18.7963137063113 5.60842150774869 5.95761317339811 9.08525246706876 5.30897349444303 0.816961470517246 -3.81271534833041 2.27393263903531 -4.59066182049838 0.970994177731601 2.75161379900846 12.0444743069735
-2.03493726903742 3.13064443414861 1.68870603388006 6.55665265863592 9.39531480615789 13.6632436448877 11.5729218656367 19.0373376542872 5.80142747705633 6.31321107690984 8.98818218057806 5.58273660486395 1.13170301263983 -2.16445005590266 1.82917177026922 -4.56388891393488 2.59955941980535 2.95262491052801 12.7572647268122
-4.04276541796597 2.60446663769809 0.726086815920745 5.24963398846713 8.70014210614291 12.4957854357633 9.33976860913364 17.7544661370191 3.89671059521762 3.82578202160922 6.40669556531039 3.3034593668851 -1.1675460728732 -4.48965148058804 -0.540602484616365 -6.53034285632047 -0.959149161252107 1.80405159863559 11.0236517992887
-3.17931224649603 1.52520988637751 0.172292215173893 5.37152908498591 7.49212692434137 11.821477395838 9.52222440893 17.5754376476461 4.39438579732721 4.78538082296198 7.91036747152155 5.21454952413385 -0.0993123227899737 -3.63881923502142 2.12186096364801 -3.70754863565618 0.312594873254948 1.62634800130671 11.6503076379949
-3.55053440440785 2.79594501148571 0.588311039317738 5.02417930256237 8.19525035511364 12.6042602885853 9.68032725941051 18.7730654109608 5.47129138599743 4.78169425617565 7.67654307972301 4.63574489246715 0.0610969890247688 -3.88588825572621 1.54209407459606 -4.89323917735707 -0.346602595936169 1.8900783885609 11.6026380885731
-3.46958319924094 2.95766480185769 0.3962233803489 4.44587834098122 8.19944985129617 12.6191399834373 8.76531489112161 19.17182691314 6.29203827597878 4.81632168509744 8.52476437308572 5.43551666953347 0.343221976540306 -3.66534392616965 2.80717213370583 -3.3165508963845 0.618873908303001 2.50358898856423 12.1793220780113
-4.44190360849554 2.08981559926813 0.280817491357976 4.48391197377985 8.33407447988337 12.8250570123846 9.35062931234186 18.5320460622961 5.59985492879694 3.38549469167536 7.079606515711 3.63145874196833 -0.893100279027767 -5.34242393320257 0.527191621606999 -5.99539901560003 -0.492017286474056 0.660352212732487 8.38274524862116
-4.1103234984658 2.12163202979348 0.318265368721701 4.50688879706643 8.3639196655967 12.8225106499412 8.53353064276955 18.7581109307029 5.73343985297463 3.14572279670022 7.09923498847268 3.46176569678567 -1.22866875908592 -5.29926163933494 0.293483187935568 -6.08312089226463 0.614598681709982 -0.271303723075174 10.2967151901939
-5.15089912414551 1.45520858764649 -0.518103790283202 3.91270236968994 7.62593154907227 12.2659824371338 8.92697792053223 17.6135105967522 4.90500335693359 2.33831291198731 6.7669828414917 3.39193801879883 -1.68139953613281 -5.95556945800781 0.644221115112305 -5.96840782165527 -0.996718597412109 -0.449616622924804 9.29650096893311
-5.04942213405262 1.99057019840587 -0.110112060200084 4.24454511295665 8.16695226322521 11.9135691035878 8.29244817386974 17.1968301046978 4.21236051212658 2.58490193973888 6.16338742863048 3.03781617771496 -1.95020376552235 -6.98209654201161 -0.139782775532115 -6.8622521053661 -1.55234419215809 -0.0518711696971543 8.65778077732433
-4.41802403710105 2.08820727088235 0.676414515755393 5.24412443854592 6.96326925971291 12.1685657761314 9.56260826804421 18.4311189911582 5.16054442145608 3.92734053351662 7.28562166907571 4.03173067786477 -1.05888745568015 -5.24954602501609 1.09864523627541 -5.41889760277488 1.00360110022805 3.97150995948098 10.7896380684593
-4.56906057704579 1.29146169315685 -0.590089095722544 3.76400254856457 6.40169881473888 11.3127481807362 8.53076146732677 18.5679621566426 5.53373693119396 3.79629396091808 7.45902703892101 3.97463487278332 -0.737130416523325 -4.58629347194325 1.77743123661388 -3.02349211085926 1.71406911503185 5.36114762913097 11.6809065211903
-5.18593041680076 0.917410685799339 -0.281280682303688 3.43664057471536 7.41639597632668 11.716593577645 7.78856833197854 17.9724770329215 4.7055118820884 2.51955969550393 6.43939955451272 2.37696631171487 -2.38134209892966 -6.55367104790427 -0.754808590628883 -6.89088647148826 0.582912280342796 2.10363943793557 10.0366900704124
-3.30382034128363 3.07668331319636 -0.233595579320735 4.43245819265192 7.3058989351446 12.0172818010504 9.12005642110651 18.5847084825689 5.74148491079157 4.50064113790339 8.60501983815973 4.60466411763971 -0.0738417798822582 -4.10779067819769 1.17069366628473 -6.0170352155512 1.2843506639654 3.06315735036677 10.4385011499578
-3.20983024943959 3.33783343922008 0.421254192699084 4.74862865101207 7.8658295024525 12.8251903403889 9.53104451786388 19.5613208163868 6.39696601520885 4.37789729725231 8.6229677547108 5.44447044025768 -0.027735675464978 -3.72448822368275 2.43855003010143 -4.63715454448353 1.84311488758434 3.60182384144176 10.9278240550648
-5.40590277585116 0.462202158841219 -1.27180663022128 3.65790661898526 7.47964867678555 11.5408235463229 7.89818677035245 16.9343094202605 3.71915730563077 1.47766598788175 5.01469048586759 1.43416508761319 -2.98227492245761 -6.26817122372714 -1.4574240771207 -6.941781910983 -0.747379216280851 0.129730311307039 8.57987603274259
-5.28457858345725 1.24195549704812 -0.982305786826394 2.91881249167702 7.66181442954323 11.9383370659568 7.93648312308571 17.9788768074729 4.50488445975564 2.54493210532448 6.36908028342507 2.24047634818337 -2.10896327278831 -6.21827914498069 -1.13143756172874 -7.65074946663596 -3.83453395149925 -2.35870768807151 7.117262580178
-5.6754076350819 0.986808551441538 -1.37442039142956 2.78291584361683 6.60180546153675 11.1132028232921 7.76339794505726 17.0792730580677 4.13238121379505 1.78427006114613 5.78213669170033 2.64390922893177 -2.40419982563366 -5.8474104274403 0.464528812061655 -6.23954032551159 -1.91329406391491 -1.41957687031139 8.54229713786732
-4.38083541176536 2.13940727927468 -0.0236672141335212 4.63124382712624 7.43620980002664 11.8470078728416 8.68488133170388 18.1081736109474 4.76362622000955 2.43506920554421 6.42072403647683 3.24862206198953 -1.61496245644309 -4.95241820595481 0.658838393471459 -5.99476897499778 -0.715954659201881 -0.564488289572974 10.055815818093
-4.23197322325273 1.91770309968428 -0.418321184678511 3.66374821229414 7.58387989564375 11.9803461508317 8.96187920136885 16.9056966678663 4.49559444947676 2.95755619569258 6.52868980927901 3.18496746583418 -1.39427714781328 -4.88880687193437 0.543646283583207 -5.27380328611894 0.472425885633989 0.747394032911821 11.0343379454179
-3.0851433060386 3.24887540123679 1.11523320458152 5.57509114525535 9.17566563866355 13.5387118079446 10.8119890906594 18.440154097297 6.13152386925437 4.63778855583885 8.25738408348777 4.87958314202049 -0.0366832993247286 -3.61452791907571 2.58720090172508 -3.89468691565774 -0.0100509903647676 -0.314725138924338 9.69579818032005
-3.78147578672929 3.43981003327803 1.43788265748458 5.80170368714766 9.90958666367964 13.4282467321916 9.79055904908614 17.7979571775957 4.96746468110518 4.97847866578536 9.02669786973433 5.65332722230391 0.795379872755571 -4.11838412718339 1.90663647218184 -5.01909709410234 -0.911217455430464 0.978933568434282 8.61750721497969
-1.96688210747459 2.37781870581887 0.475306155464867 4.24272406317971 8.59592306830666 12.5429464600303 8.53551352240823 15.4810122273185 2.79593622901223 2.74331343390725 7.40578329779885 4.89995730139993 -0.254596111991187 -4.36504494927146 2.7308708451011 -4.58211076042869 -1.29420220635154 2.01188624121926 9.11117327430032
-2.54361665899103 2.80087625330145 0.111345880681817 4.03786908929998 8.44177591150457 12.3218733007258 8.78659736459905 16.3226627344435 4.68331014459783 3.60590326135809 7.70615636652166 4.56562291925604 -0.368873006647284 -4.15891016179865 2.40899526422674 -3.88991869146174 -0.749362356012519 1.8076978856867 8.20458375757391
-3.33056226210161 1.84761366410689 -0.526681570573288 3.70402941270308 7.83623728318648 11.7533815817399 8.84358391328291 15.5768364386125 4.01659903092818 2.94072374864058 7.12475428147749 3.65625605149702 -1.37281384901567 -4.65988507704301 1.61057219071822 -3.59078946547075 -0.594209341569382 1.26071676774458 8.59301456971602
-4.27987963936546 2.54210846640847 -0.146481583335184 3.63368885733864 8.41738503196023 12.1634282372215 9.61715262152932 15.5605222485282 3.99723141410134 4.24545948722146 7.66663258292458 4.57038777091286 -0.676844666220926 -5.3783579566262 1.74032967307351 -3.74997432015159 -0.409787247397684 2.53674881675026 9.05665199973366
-4.00599285039035 1.6082506569949 -0.702859839526091 3.87775043574246 7.98358635035428 11.3967805298892 8.4619055184451 15.6629754098979 2.49461273280057 3.11709884730252 6.57024864283475 3.90378383723172 -1.14093776616183 -5.91819568547336 0.781821289929475 -5.69600482853976 -1.53177638920871 0.117485085400666 8.39892677393826
-3.93234764445912 1.57404578815807 -0.650893558155406 3.94883979450573 7.71331943165172 11.7036067355763 9.18192351948131 15.6431983817707 2.75914729725231 3.1731802333485 6.38932956348766 3.32922710071911 -1.52579056132923 -5.09348999370228 0.402948986400258 -5.62742935527455 -1.58886658061634 0.489273678172719 8.50016177784313
-4.71692357496782 0.703019280867142 -0.5030029817061 3.68898596330122 7.52893366380171 11.4572745756669 9.23009504838423 13.2697049574418 2.58813299699263 2.136883874373 5.95730986161665 3.45634092851119 -1.96099172071977 -6.50299535231157 0.847743173079056 -5.62410626844926 -1.7311695619063 0.735331674055619 7.34568037553267
-5.11009073257446 0.867845058441162 0.181968212127686 5.44672632217407 8.5392689704895 12.2630319595337 9.58149147033691 15.1995621919632 3.22666883468628 3.2212986946106 6.32907915115356 3.04664278030396 -1.9931378364563 -5.83177614212036 0.40155553817749 -5.37293100357056 -1.50417184829712 0.812406063079834 7.83242654800415
-5.1627460566434 -0.568647011843595 -0.830449685183439 4.7137655171481 6.73494567004117 11.4704755696383 9.26377429095182 14.2951294335452 2.49572505083951 2.95693434801969 7.11520327654752 3.49132289019498 -1.26274643811313 -5.52799759778109 0.638334647091952 -5.73305474194613 -1.00052224072543 1.18266905871305 8.71257628527555
-4.23756887262518 1.61531446630304 -0.175530450994319 3.96532724553888 6.43097208196466 11.4629902666265 9.79625652486628 16.9605014164763 4.58478925878351 3.83131406957453 8.22989080602472 4.89766405278986 -0.106516855413265 -4.49813749139959 1.25712679082697 -4.72339917963201 -0.500765817815608 2.17453573400324 9.16120813543146
-4.06520409150557 2.59630256132646 1.54227309660478 6.13260703520341 6.3811822457747 11.7309003396468 9.66057639555498 16.0811931415038 3.90876250700517 3.79332595305009 7.59590011076494 4.3974929376082 -0.692025609449907 -4.99449295564131 1.27534347013994 -5.13916153474288 -0.0785402731461957 1.40128570036455 9.07430558638139
-5.89682188034057 1.20892057418823 -0.996919536590575 3.75039396286011 6.8701096534729 11.1393586158752 8.66999158859253 15.2693588495255 2.80556497573853 2.66357622146607 6.70999822616577 2.61892137527466 -1.49848928451538 -6.07966604232788 -0.483716869354247 -5.98647298812866 -0.809276485443114 1.82894906997681 8.24693784713745
-5.80833618857644 1.40319926521995 -1.65380852439187 3.50365931771018 6.93197829506614 11.1028452613137 7.80721099159934 15.6308241584084 3.23822028420188 2.16701037667015 6.55420214913108 2.77196223519065 -1.39316170432351 -6.51597016074441 0.0333080985329381 -7.31828301169655 -1.46625321128151 1.20545203469016 8.11275489113548
-5.50239170247858 1.10486327951605 -1.14552105123347 3.6587344343012 6.74722205942327 11.1581655675715 8.51100074594671 15.2086383039301 3.00406657999212 2.53316985910589 6.59606944864446 2.82660495584661 -1.89450824910944 -6.17187488729304 -0.334363824670966 -6.31690014058893 -0.975036508386786 1.40612041299993 9.09116756265814
-5.47621864839034 0.567640833421187 -1.83464188142256 3.16812377409502 5.29816966490312 9.58921246962114 8.36339049772783 14.4264085813002 1.77685313658281 2.94821315245195 6.76125579313798 3.77977710203691 -1.36815208955245 -5.48631805940108 0.75445800261064 -4.77547592683272 -0.253356404737993 2.9870114846663 9.91945367292924
-5.19589393789118 0.671400373632256 -3.23086326772517 2.41591865366155 4.5419848615473 9.0874851400202 7.48533183878118 15.6387855464762 3.74242908304388 2.98305351083929 7.2758486921137 3.37175781076605 -1.49672096425837 -5.53646820241755 0.488062208349053 -5.14142769033259 -1.09071891958063 2.76145774667913 8.93383819406683
-5.73498814322732 -1.13563244559548 -3.93179791190407 1.93953616402366 3.91734893105247 8.33536917946556 6.57574088356712 12.7954045035622 1.67606551430442 1.66009909889915 5.88766295693138 2.89276129982688 -2.31273930289528 -6.5509633324363 0.0448675849220983 -7.04669850089333 -2.04852574088357 1.29008872292259 7.87301547310569
-5.65533683083274 -0.519222710349343 -2.75989577553489 2.09214642264626 5.52786305167458 9.71355631568215 7.11495449759743 13.5861249230125 3.15889408805154 2.13347676017068 6.24999764182351 2.03840019919656 -2.15230986855247 -6.27878424904563 -0.587616417624734 -8.03271147988059 -2.39765212319114 -0.298405144431374 7.59413292624734
-6.15785153128884 -0.478600814125755 -3.30593235709451 1.54606787941673 4.84331290505149 9.37208096764304 7.30073230049827 12.7568208434365 2.52185122750022 1.67811934731223 5.34549395821311 1.51047961495139 -2.68772442557595 -7.50834973075173 -1.93282253958962 -8.76972897269509 -2.88548405387185 -0.810006453774193 7.28655497811057
-5.50521671121771 0.308902627771552 -2.75864993875677 3.69515407735651 5.16059101278132 9.54043901616877 8.21092880422419 13.3917650049383 2.55512893850153 2.00712383443659 6.06087482625788 2.29383171254938 -1.85778819864446 -6.30540286844427 -0.960538976842706 -8.25784694498235 -2.10021220987493 0.143306619470771 7.65140236074274
-4.57914733019742 0.60494995984164 -3.27246855822477 2.58777428540316 4.23674679669467 8.85271931561557 7.61127472790805 14.1946947661313 3.34203530224887 2.26490784558383 6.67955208691684 3.84785366925326 -1.19400405016813 -5.2591762456027 1.04689598950473 -7.11581229296598 -2.00113295641813 0.711057671633633 8.75300789746371
-5.48252933675593 0.897086446935479 -3.03795307332819 3.06592590158636 5.19511730020696 8.7149584943598 7.66217834299261 14.146238153631 3.32680732553655 1.70120746439153 6.10406524484808 3.09369212930853 -2.17373912984675 -6.21032207662409 0.278544729406182 -7.10624950582331 -1.12711208516901 1.11066276376897 8.62800056284124
-5.36472040523182 0.89900678287853 -0.937678397785533 3.8076962817799 5.90321248661388 10.6331772197377 8.82177156101574 14.3462411750447 3.46792787205089 2.18377011906017 6.05940335880626 2.2563628543507 -1.8418455730785 -6.60804277766835 -0.374207557331431 -6.77728945125233 -1.28836542476307 1.21415704380382 8.67443460117687
-5.52073426680131 0.376585526899859 -1.91266580061479 2.70941500230269 5.06172327561812 10.0164175467058 8.17627005143599 13.9796817736192 3.03959517045455 2.3019566969438 6.44629339738326 3.36169294877486 -1.5944056077437 -6.21768327192827 0.493986649946734 -7.11540360884233 -2.29465051130815 1.40029768510298 8.19195990128951
-4.24455730264837 1.75154026204889 -1.62022105997259 3.42847164327448 5.87683780843561 10.4270711725408 8.20143898183649 13.9375398939306 4.15630920583552 3.12923248464411 7.34493930990046 4.12868984395807 -0.715733450109308 -5.44949046915228 1.18776901418513 -5.51164333170111 -1.29997150247747 1.45028789693659 8.78934009725397
-3.84741589806297 1.63610651709817 -0.716527912833474 3.84453108527444 6.99689200141213 10.8894281647422 9.60126879431985 14.1784935257652 3.87584212043069 3.56145575263283 7.6509485504844 4.21725275733254 -0.107076618888161 -4.87509152672508 0.967727687142112 -5.62297436974265 -0.871446583487771 1.67506983496926 9.43807461478493
-3.94582969492132 1.820697480982 -0.558319395238701 4.46503322774714 6.98327606374567 11.4635721986944 9.6507870500738 13.5648211782629 4.55592029744929 3.83820026571101 7.66609066182917 4.22747486287897 -0.354729002172295 -4.88902313059026 1.10663955861872 -5.9544261152094 -0.507171934301201 2.17963951284235 9.93560188466853
-4.11390222202648 2.89990316737782 0.0538948665965684 5.679884780537 8.25967489589344 12.6834767948497 9.81868540156971 14.428163875233 5.43376623500477 3.86854635585438 7.37629972804676 4.17357050288807 0.135731567036022 -5.10971177708019 1.01796232570301 -6.02314294468273 -0.84212030063976 1.48253237117421 9.23783861507069
-4.58823471069336 2.18690509796143 0.0919181823730462 4.93519229888916 7.15191955566406 11.6775071144104 9.28031225204468 14.4995736598968 3.99371547698975 3.6489278793335 7.41279144287109 4.24875087738037 -0.356861877441407 -4.81950645446777 1.90194244384766 -5.50571327209473 -0.276325988769532 2.41681213378906 10.2376405715942
-4.94271512465043 1.62088446183638 -0.420206503434613 4.1767468885942 6.9444470839067 11.2060714201494 9.34533648057418 14.7011263804002 3.58641962571578 3.78644995255904 7.97490839524703 4.02926687760787 -0.825705008073285 -4.84931035475297 1.42481283708052 -5.20487256483598 -0.400360540910199 2.19281725449996 9.97688822312789
-4.44499522989446 1.84237163717097 -0.246541326696221 4.9738261049444 7.42500465566462 10.8636719530279 8.6152531450445 13.790778095072 3.93619697744196 2.77707546407526 6.9945141618902 3.52825039083308 -1.56697208231146 -5.66966564005071 1.07266967946833 -5.44720012491399 -0.183932607824151 2.61753242666071 9.45800417119807
-3.28536920547485 3.21647520065308 0.700543117523193 6.19737215042114 7.59539194107056 11.2869569778442 10.5583841323853 15.5526757955551 5.39065904617309 4.5141884803772 7.40995759963989 3.89216966629028 -0.825333881378175 -4.85468225479126 0.774023723602294 -5.75425081253052 0.225662899017333 2.9457709312439 10.5946433067322
-5.02788023515181 2.10285325483842 0.351428465409711 5.69274278120561 7.73184724287553 10.9044980569319 10.1133689446883 13.8177141709761 4.10172791914506 3.63815446333452 7.19037576155229 3.56620831923051 -0.87702040238814 -5.05827574296431 1.05512090162797 -5.58507589860396 -0.28282217545943 2.77915234999223 9.81690688566728
-4.53241383812644 2.12877047278664 -0.757858631827613 5.40175879218362 5.81491720893166 10.0697027466514 9.38590347983621 13.6802700779655 4.35860502936623 2.38110983588479 6.32883703925393 3.0762544892051 -1.9957088210366 -5.44862210533836 0.635614039681176 -5.59168851158836 0.0168472550132073 3.01551687934182 9.93784249045632
-4.10586582530629 2.24741710316051 -0.32965122569691 4.75849784504284 7.14723838459362 11.3763667453419 9.87732804905285 13.4479295123707 4.34051860462536 2.6987043727528 6.60912860523571 3.29910815845836 -1.67665134776722 -5.33027683604847 1.10977233539928 -5.18522487987171 0.48593486439098 3.20921291004528 10.0927349437367
-4.70011292370883 1.93240107623014 -0.363370522585782 4.38540591326627 6.68770255175504 11.0246476086703 9.03943099108609 13.1551782044497 3.90817774859342 2.14025248614224 6.16736163226041 3.23896540728482 -1.79080544385043 -5.74166642102328 0.0985816868868739 -6.59120522412387 0.0898460301485926 1.93211688128385 9.67829598513516
-4.31085974086415 2.89374822269787 -0.00814825404773956 5.01466554294933 7.58378499637951 12.0843767512928 9.91436236988415 13.9255127299916 4.63684266697277 3.15339273105968 6.74429982792248 3.1595610965382 -1.24823004115711 -6.36542135585438 -0.11068731654774 -6.34130293239247 -0.160368026386607 2.88650125156749 9.74853223453869
-6.51275031349876 0.883278205178001 -0.917993233420631 4.09795506217263 5.7547381661155 10.1554368279197 8.13865120627663 13.6535483143546 3.75333817221902 2.39184506156228 6.83668549277566 3.80398113944314 -1.14314048073508 -6.7479359366677 0.537277533791283 -6.15245978615501 -0.160306618430397 2.3373330376365 9.7210901520469
-3.78450609553944 2.01669953953136 -1.37102533687245 4.47785256992687 5.20129941593517 9.49747203480114 8.30937646519054 14.0160517562519 3.54321645389904 1.32886384617199 6.08007882725109 3.33652661930431 -2.12679888118397 -7.03315760005604 0.488742576945913 -5.78694559444081 0.498891579021109 2.95629190098156 10.6859295238148
-3.19194628108631 2.60314630161632 1.09423326145519 6.42727254520763 7.91760896335949 11.2244841922413 9.22703717838634 14.4051167834889 3.06135247837414 1.73777555118908 5.66836618076671 2.78485082279552 -2.65791918147694 -6.84513689387928 -0.384046805988657 -6.31074930537831 -0.426639808307993 1.6995284427296 9.42705939899792
-4.8655159256675 2.25040890953758 0.521994374015115 5.35542371056297 8.24650170586326 11.9558136679909 9.65180709145286 15.1901056983254 4.26981522820213 3.19211461327293 6.79226376793601 2.74665334007957 -1.02400706031106 -6.88841746070168 -0.298266627571799 -6.84253618933938 0.0194061019203886 1.68032052300193 9.80145432732322
-5.50468133579601 1.49388243068348 0.537404311786997 5.91216493953358 8.16941381801258 11.754433406483 9.84877992976795 15.2522658239711 4.30208040584217 2.67311121333729 5.638327849995 2.06000543941151 -2.17132829319347 -7.68753884922375 -0.861189590800894 -7.07164071689953 -0.399063812602652 1.36121012080799 9.12529589046131
-4.97112945643338 0.686636885729705 -0.93671135035428 3.84006687077609 6.00171848210422 10.4212073889646 8.67843814763156 14.8463382330808 3.32282348546115 1.87109847935763 5.64095588597385 2.36973281773654 -2.73360351649197 -7.25840095606717 -0.443833390149202 -7.34554962244901 -0.242749253186311 1.15838237675754 9.13082786473361
-5.71704762198708 1.16916472695091 -0.648072173378683 4.11113745949485 6.74180514595725 10.1998449065469 8.68080241463401 15.060392925956 2.9322958686135 3.79815680763938 6.10215480110862 3.57419974587181 -1.43088429190896 -6.24010746695778 0.667172501303934 -6.14663021781228 0.341775009848856 2.52459056160667 10.3639565207741
-5.23608826723966 1.49191237362948 0.544219502535732 5.45778227719394 7.55460406216708 11.3562011805448 9.69775200757113 15.554303058711 3.68719721707431 3.81329108151522 6.75841952237216 3.64519644650546 -0.926683894070713 -5.48520325747403 0.206416615572842 -5.92559098330411 0.59381247433749 1.03665877255526 10.0283479777249
-6.07991697138006 0.440932256525212 -0.501360910589046 3.94633005315607 6.78346632177179 11.0430455034429 8.46191404516047 12.7234129732305 2.84025667363947 3.62281130010431 6.77081392461603 4.26542089635675 -0.636849420720882 -5.74978162592108 0.443072301691227 -5.78294469659979 0.739096624200993 3.30532358342951 10.4875941103155
-6.62472516840154 -0.268495386297051 -1.75724775140936 2.80861681157893 6.18882291967219 10.3524166887457 8.09540765935725 14.4235593622381 2.24816911870783 3.61559980565852 6.94839876348322 3.57881467992609 -0.844562357122246 -5.98344976251775 0.318632299249824 -6.85642606561834 -0.517894571477715 2.2657453363592 9.03188198262995
-6.37245068983598 0.525916238264603 -1.14093480543657 3.43709291978316 6.27924837632613 10.9415451483293 7.87283625169234 14.483988423781 3.32510866685347 4.27223124070601 6.85894503159956 4.41393293900923 -0.770119528336959 -5.48725972609087 1.26104559464888 -5.64689908461137 0.573767800764603 3.17050089402632 10.5679003195329
-5.71658783825961 0.597359839352695 -0.940699395266446 3.85663527575406 6.12168234911832 9.6917669209567 8.43822974291715 14.6784579190341 2.05963152972135 3.21271914568814 6.50099867907437 4.20225257006559 -0.639982995119961 -6.03243332776156 0.45205229845914 -6.62562065991488 -0.428614434328946 1.58043593493375 9.71000928011808
-5.57085510600697 0.281483684886584 -0.173228229175916 4.75352672230114 6.78274158130992 11.1475367892872 8.33910468708385 15.3188540090214 1.50653079639781 2.93252662311901 5.11982635151256 2.54213145862926 -1.78537460673939 -6.69876762736927 -1.18571754802357 -6.77353950847279 -0.047593082081189 2.6997614253651 9.92734578739513
-2.72611321535977 0.501061543551359 -0.435080424222079 4.91606913479892 5.90004835995761 10.4532648173246 9.55532275113192 16.6310257461938 3.15199194821444 4.6476527300748 7.78994189175692 4.30959044369784 -0.130190745267001 -4.99778641787442 1.01671706112948 -5.69439591494474 0.0365115252408117 2.76655970486728 10.347667798129
-4.8070895801891 -0.872256053577768 0.144654499400747 4.75322173725475 6.13752101551403 11.0583574641835 9.47527717243542 16.7470929790627 4.0706541408192 4.94037841450085 7.56099914203991 4.7958271373402 0.0102321971546537 -4.76564480174671 1.57320808063854 -5.16379429210316 1.00066779743542 2.46409915577282 10.4592873920094
-4.23710983449763 0.0275881940668263 0.0521128827875295 4.55067569559271 6.46243888681585 11.3168342763727 9.45971185510809 16.7292584533041 4.20395309274847 3.79320270364935 8.48066455667669 6.03582603281194 1.53089076822454 -4.41637962514704 2.63279659097845 -5.41902130300349 0.572862928563897 1.94024307077581 10.6500590497797
-3.75806008252231 2.58255614367398 0.109880820187655 5.2835897358981 4.58547152605924 10.37704409686 9.61017169085416 17.0649799260226 5.09799517718228 5.38208045092496 8.56256426897916 5.39490546313199 1.66964472857389 -4.31746827038852 1.78887023058805 -5.68524895581332 1.04169882861051 1.64207114306363 11.8070024403659
-4.04487028121948 2.27860269546509 1.35961542129517 6.77664098739624 6.97492799758911 11.9097381591797 11.0010810852051 17.3875096201897 4.33907899856568 5.22936162948609 8.53839025497437 5.75918302536011 1.47822198867798 -3.69339742660522 1.96446619033814 -3.60963430404663 2.43227014541626 4.32425794601441 12.255294418335
-1.95365123748779 3.33438415527344 1.72191066741943 6.6118185043335 8.45096225738525 13.3539587974548 11.8796469688416 17.1150539338589 5.14161605834961 3.75387115478516 7.79209442138672 4.88761920928955 -0.0797784805297859 -4.22895603179932 1.48102779388428 -4.80566577911377 2.6265775680542 3.54602546691894 11.8427946090698
-2.75003830302845 2.32916816364635 0.845632397044788 5.57246097217907 6.46966155659069 11.4450786937367 10.7448356975209 16.0911551941525 5.00566848408092 4.66741164814342 8.49841674457897 4.97165568958629 0.909610592235218 -3.99928299296986 1.36416228901256 -6.03327003825795 1.08432277332653 2.53992732654918 10.8933676112782
-2.97847413149747 2.59590960415927 0.596711644259365 5.61864901455966 8.26736498746005 12.0840525713834 10.441907414523 15.5771125641736 4.42591620358554 5.29567767056552 8.51060439023104 5.39210177334872 1.41069937619296 -3.91398476687345 1.37492514523593 -4.38124512759122 0.0369830218228415 2.01672697934237 10.842517861453
-3.24430712786588 2.43978920849887 1.41492024334994 6.11341896924106 7.43720665845004 12.1063484278592 11.0725616541776 15.7306419936093 5.93992653760043 6.73064747723666 9.46307888897983 6.01951828869906 2.25006523999301 -2.70010813799771 2.32318249615756 -4.39058550921353 1.38451424511996 1.83340493115512 11.9604643908414
-2.98802251815796 1.56908349990845 1.00651483535767 5.94791345596314 7.63235788345337 11.6204698562622 11.1775601387024 15.5282532453537 4.62688570022583 5.86666135787964 9.19378643035889 5.64875059127808 2.25624017715454 -3.30355710983276 1.35461263656616 -5.86996908187866 -0.363638591766357 0.90070562362671 10.1794779777527
-5.17558788819747 0.982734446092085 1.2301194711165 5.74271941618486 6.50899482206865 11.1650712533431 10.457650904222 14.6814498944716 4.38167643980546 5.67361140684648 8.28991961912675 5.01599002317949 0.979367975755171 -3.33178829713301 1.05940509275957 -5.54963421388106 1.27288699583574 3.13141894774003 12.2706229730086
-3.06160479458896 2.11215466586026 1.33108300295743 6.07470006075772 6.00003689852628 11.2742001446811 10.3284928235141 14.0038399132815 4.66322201815519 6.24398392764005 9.52679699984464 5.55692643252286 1.58946484652433 -3.11395769986239 2.02103871432218 -5.19567423733798 0.734520617398349 2.68125027743253 10.4957043561068
-3.15527505007657 2.44870501431552 0.573890980807217 5.74177866849032 7.5627987948331 11.7369597521695 10.4015057650479 13.4408164587888 4.14602690610019 4.69817763241855 8.31528407010165 4.69693499478427 0.563799199191006 -4.14973801699552 1.28926783475009 -6.11299676028165 0.454410847750577 2.02709513577548 9.71974879178134
-4.08034568266435 1.84029621644454 -0.461731485887007 4.78722805543379 5.83238167329268 10.2495159582658 10.1160506681962 12.7612733320756 3.69148296876387 5.28441280885176 8.43626064820723 4.69984764619307 0.790282674269243 -3.57652907805009 1.34185928864913 -4.89076667265459 0.958496518568559 3.50504154725508 10.8179230169816
-3.05896247516979 0.440598834644664 0.439463962208141 5.37184940684925 7.051626552235 11.4953001629223 10.2706493030895 13.8677896152843 4.03295647014271 5.41925751079213 7.80093132365834 4.96238266338002 1.01669918407093 -3.86293853412975 1.01511799205433 -5.50478614460338 0.789019931446422 4.13112484325062 10.0760735164989
-3.29855521808971 1.01610390056263 0.959977306019177 5.79565731395375 7.66144482005726 12.0986315380443 11.1843296657909 15.2096790443767 5.01683536876332 5.18854252208363 7.52415768016468 3.74642578471791 -0.12304481159557 -4.33698829304088 -0.0904062617908821 -6.75062354694713 0.38076607097279 2.55337730754506 9.8755785595287
-3.60287671522661 0.530015893415971 0.952904649214311 5.24576277299361 6.82027811570601 11.1172785238786 10.6640958265825 14.974371619658 3.8828238920732 4.82557577653365 7.35251326127486 4.27878088517623 -0.0126495881514117 -4.23371892408891 0.525541253523393 -5.74289708571001 2.02961344285445 4.61235231919722 10.9369668440385
-3.20766336267645 0.959138089960273 -0.877339189702813 4.19391840154475 4.68630331212824 8.5617076700384 8.60087412053889 13.6624781435186 1.90630357915705 4.42267149144953 7.27597730809992 5.12365167791193 0.402835065668281 -4.16244012659246 1.45172422582453 -4.09968454187566 2.28776090795344 5.59651964361018 12.0117327516729
-2.65589050813155 1.98034949736162 -1.63140587373213 3.28109736876054 4.52226729826494 8.88132377104326 8.48674102263017 14.021034674211 3.93808074430986 5.09401507811113 8.53942389921708 5.99160571531816 1.0910195870833 -3.68814758820967 2.62742324308915 -3.98424629731612 1.90147109465165 5.42730136351152 11.7664823098616
-1.64848712574352 2.52634903300892 -0.389534031261096 4.51020046580922 5.86932846416127 10.6412300716747 9.37497087825428 15.5986559044231 4.23383423198353 5.33181473125111 8.06229206431996 5.70833202708851 1.06376263011586 -3.96827510486949 2.31892200816761 -3.66164783130992 2.44606205333363 6.10877891887318 12.6401867519725
-2.29932324669578 1.95374663092873 -2.08944432518699 3.12224753119729 3.44368918158791 8.97581513144753 7.75336058356545 14.2596500656822 3.22671587683938 3.52435000159524 7.30851252295754 5.28712256171487 -0.141099140860817 -4.35680310509422 2.33440573432229 -4.18888776085593 1.44555361487649 6.10998804785989 11.4116800568321
-2.19958160573786 1.96618129556829 -1.6297364061529 3.77307178323919 4.33421565836126 9.11141921823675 8.06158878153021 13.7695653611963 3.26221896951849 3.94658996408636 8.44517280405218 5.71802093332464 0.175273435766048 -4.11032913381403 2.93888713663275 -2.68995521718805 2.65858032053167 7.07695247476751 13.0011201078242
-3.24086555134166 1.51978985179554 -2.55703529011119 3.36203686107289 4.38181988109242 8.89333788264882 7.25837818492543 13.1889192234386 1.83455768931996 2.71684185374867 7.38386455882679 5.1216403614391 -0.0997579921375618 -4.83924277912487 2.58438221324574 -2.99130424152721 2.12361828197132 6.37141815532338 12.5206424366344
-6.66290727095171 -0.561466841264206 -3.75578942732378 2.13171419663863 4.08337149186568 8.29388460679488 6.74244913621382 11.8029387907548 1.67310556931929 4.17544016404585 7.29745802445845 5.82549795670943 -0.113335279984909 -3.91352143721147 3.49916681809859 -2.10342278914018 3.00072798295454 8.33445772691206 13.7017603830858
-4.23028434406627 1.28278194774281 -2.93301070820202 2.84454952586781 4.26585708964955 8.82591759074818 7.51581512797963 12.010659087788 1.76244388927113 3.34078918803822 6.91220985759388 5.57420765269886 0.115300525318492 -4.4733568538319 2.79725777019154 -2.3131834376942 1.29209267009388 6.65876709331166 12.6816674362529
-6.35161755301736 -0.302243926308371 -3.31595204093239 2.46784426949241 2.72782542488792 7.62268664620139 7.59773471138694 12.5625398375771 1.60565783760764 4.37222983620384 7.19676902077415 5.97213198921897 0.484792969443582 -3.75189755179665 3.59224536202171 -2.59891674735329 2.539719841697 6.96401812813499 12.1419828154824
-5.00765925320712 1.62364453402433 -1.34800463589755 3.28056305972013 5.2989651593295 9.36353034106168 8.77060860720548 16.0703402790156 4.69757050600919 6.31882638064298 7.6044489773837 5.53357380953702 0.304499331387607 -3.29934435757724 2.75707024660977 -3.46313601407138 3.30692643252286 7.11552685824308 12.2231156262484
-4.47797544652765 2.35580198114569 -0.0551486795598812 4.42661992853338 5.77979318445379 9.97038738077337 9.82397262399847 15.714051526243 4.93270913904363 6.73896924799139 7.47421876733953 5.68484918420965 -0.204955655878241 -3.28002317601984 2.40655080621893 -3.52676733190363 3.49923269098455 7.22829667871649 11.8671373540705
-3.65584688186646 3.18409795761108 0.494980525970458 5.33423299789429 6.20022172927856 11.2214676856995 10.9786135673523 15.8983479857445 5.44776124954224 7.73239679336548 8.13297719955444 6.66543455123901 0.659508419036865 -2.59119157791138 4.12115259170532 -0.208451557159425 5.0304123878479 9.66439361572266 14.1086222648621
-2.67873298471624 2.58004463369196 -0.686080091649835 3.79926479512995 6.39855850393122 10.7712029283697 9.80606353933161 15.6128133600408 4.82942093068903 6.735541230982 8.97035301381892 7.88090217763727 2.19235981160944 -1.75173293893987 5.47434890920466 0.723261720483954 4.94585407430475 9.30704439336603 14.2839192217047
-4.73680201443759 1.69585332003507 -0.299910458651457 4.62670811739835 7.43208035555753 11.6162639531222 9.41108616915616 15.8665678772059 4.23759278384122 6.07049759951505 7.64422711459073 6.62911995974454 0.431719866665926 -2.25090304287997 4.52968987551602 0.194855776700106 4.36352547732266 10.0271917256442 13.4790628823367
-4.46356002634222 3.29607494527643 1.54756935293024 6.78645237142389 8.01460273916071 12.3151951616461 11.1258049791509 16.4124884193594 5.48083027059382 6.65818985158747 9.89824064428156 8.04474266225641 2.65313537771052 -1.34768859689886 4.98517425710505 -0.005067747289484 5.35686882192438 9.695231515711 14.5596390550787
-3.26424216357145 3.48228264721957 1.66923714551059 7.06448841961947 7.90937806042758 12.6665725794705 11.7643470850858 17.3657451954755 7.10381604107943 8.295359620181 11.1425271120938 8.96050597104159 4.24034787091342 -0.203319540890782 5.36315537366 -0.565734854611485 4.22095967206088 9.15669728192416 14.3048794356259
-4.32541861967607 2.33212170167403 0.690896840529007 6.50384888215498 7.22955021424727 11.8135775045915 11.2526482061906 15.7382973150773 5.61440453095869 7.60259613557295 9.97279533906416 7.52911743684248 2.53020748658614 -0.921077875657517 4.27854618592696 -1.24995627836748 4.87910828156905 8.37940392060713 14.4789739565416
-4.40516394701871 3.00532704266635 0.833933648196133 6.13679295453158 7.53527336987582 12.1076477137479 10.7562444773587 16.8292735708031 6.1761530009183 7.65094929608432 9.86454564007846 8.21938877972689 2.61299782666293 -0.825806799801914 5.6158502665433 0.712311562624844 5.52389412793246 10.1862261858853 15.4183883038434
-4.93145950490778 2.20371715372259 0.406095426732843 6.04507724588568 6.04483691995794 10.3358101064509 10.2917393857783 15.8656332904642 5.79692260568792 7.58550350015814 9.95816556757147 7.74645797556097 2.8729418927973 -1.20537002736872 5.17703906839544 0.530174177343195 5.13475696390325 9.88125507181341 13.4168001825159
-6.27270820791071 -0.317746431177312 -1.4601376360113 4.03329154794866 3.96784946268255 8.41708919351751 8.76659938638861 14.284656494314 3.98322460001165 6.75941345041448 10.227025716955 8.43796893900091 3.24359580820257 -1.55697754079645 5.98886939829046 0.334305494481868 4.91327926462347 9.58309909647161 13.8382155591791
-6.74796343716708 -1.00069857510653 -2.35749293240634 2.55115079012784 2.50255726900968 7.60915230837735 7.41301488009366 15.937319150838 3.97684048739347 5.75642155733976 8.7070841702548 7.39380406466397 1.74442433443937 -2.13246012600985 5.06278466311368 -0.776726254549892 3.55009698000821 8.42690037814054 12.1350684079257
-8.55700889934193 -1.74094597209584 -1.96644226421009 3.263607822765 3.5530947078358 7.84749206196178 7.68182929645885 15.0631820787083 4.66503032337535 6.94483741413463 9.81671317707409 8.01718696247448 2.25089820515026 -1.72165314067494 5.84614738117565 0.190748058665882 4.61036666523326 9.62560971866954 13.7916179526936
-8.00084091533314 -0.142896426807749 -1.5095460544933 3.53714297901501 4.21468089710583 9.00757430683483 9.26023839603771 15.3809068072926 3.70709441791881 6.95394729267467 9.14616225849499 7.35721515308727 2.00826858173717 -2.3680379520763 4.73905204426159 -1.83057190288197 3.65194057117809 7.76567195545543 13.5850338805806
-7.61499490737915 -0.0975026130676255 -0.213375949859618 3.20105752944946 3.32403955459595 8.81861362457276 8.79672918319702 16.5950444400311 5.46208295822144 6.0452748298645 8.41917428970337 7.32578763961792 1.38678941726685 -2.63257303237915 4.59408960342407 -1.16238107681274 3.46443948745728 8.35128602981568 12.951065158844
-7.5983491117304 -0.668810384923763 0.143187982385808 3.40657852346247 4.30396888906305 9.61319540197199 8.91775510961359 16.6686027919704 4.49843929464167 5.62038562948053 8.24482105428522 6.43378589803522 0.665896875208073 -2.63880397623236 3.86845825368708 -1.30780269449408 4.45452640706842 8.73257492238825 13.3592967813665
-7.84983757192438 0.206373899633235 1.34147140329534 4.49249240701849 4.94178649728948 9.81324455087835 9.66024801080877 15.0893506700342 5.06388923471624 7.83137294595892 9.16812869852239 7.4990269834345 2.10403129404241 -1.92742851430719 4.85761234110052 -0.446603090112859 4.61897727792913 8.04451438730413 13.8379358941858
-6.94335306340998 -0.104836828058417 -0.569423085992987 2.64275705164129 3.18889962976629 8.07305585687811 8.35380136316473 15.6277937824076 4.26198636835272 6.14565336054022 7.79513894861395 6.50780164545233 0.690941446477716 -3.49107301885432 3.82011186426336 -1.39860475713557 3.20841275995428 7.31429158991033 13.1150232488459
-7.99499751004306 -0.881832608309658 -1.27549219998446 2.7861571225253 3.46021699038419 8.41503380862149 7.9197888287631 15.3506355198947 2.50474881258878 5.24055146304044 7.37428711977872 6.35739468661222 0.414029589566319 -3.15117503079501 3.79943036166105 -1.46532679471103 3.60671090212735 7.88544606295499 12.8877298745242
-6.76041925603693 0.124825113469903 -1.38453233892267 2.82452260797674 3.63987504785711 8.76497804468328 8.02984105890447 15.4603208238428 2.34889089410955 4.12027799432928 5.93432771509344 5.13818990534002 -0.877210027521308 -3.97528780156916 3.49022065942938 -1.27343118840998 2.49901639764959 7.17481099909002 12.0438862973993
-8.27547264966098 -0.971227654543789 -3.53875733288852 0.862943640622227 1.18704318133268 6.37052916613492 6.95332430926236 14.5332782181827 2.34164332476529 5.58645342913541 7.03476809588346 6.19530295458707 0.453441611203282 -4.11665345105258 3.79730700579557 -1.32198525342074 3.64454268542203 8.83310221758756 13.4434754761783
-9.5585882620378 -2.64217209382491 -4.53622269196944 0.210191492600874 1.92568660215898 6.98082995848222 5.85649371580644 14.6981868787245 1.63005137877031 3.38702941374345 6.15167308287187 4.60564780668779 -1.07781433625655 -5.45114159150557 1.72421908812089 -3.15418457551436 1.82176757292314 6.52819037870927 12.2395274682478
-9.83422699841586 -2.77554932507602 -3.66253319653598 0.213420477780428 3.16798934069547 7.78308447924527 4.98015364733609 13.324052658948 1.43440493670377 3.78373583880338 7.26354178515347 5.53973063555631 -0.00214043530550967 -4.34624520215121 2.83813437548551 -1.90081635388461 2.01657256213101 6.87056693163785 12.4807725819674
-10.5391729614951 -2.85949690558694 -4.46548636176369 -0.5937650940635 2.43294064781882 6.84930245659568 4.10727040550925 14.2146004893563 2.41561906120994 4.95893590233543 8.49154584191062 7.3958064772866 1.52322594902732 -2.33125479438088 4.77478425286033 -0.473689868233421 4.4550048568032 8.35888211510398 13.9796528079293
-6.18212521292947 -0.544569136879662 -4.3570653221824 -0.619323851845483 2.2897795417092 7.13529479286887 4.13728892586448 14.7617758490823 3.22467791817405 5.2809380271218 8.26865851662376 6.80149256966331 1.12111556313254 -3.31238949515603 4.32498824379661 -0.69211018302224 3.98511016152122 8.34840857765891 14.3192058779977
-7.03856932900169 -0.921526787497779 -4.53802573464133 0.817637564919213 2.85404789664529 7.53027355887673 5.34500611045144 13.9604021332481 2.54384434439919 4.90341389395974 8.27613461234353 6.33426106192849 0.711159827492455 -3.60576331398704 3.50408280112527 -2.38705146095969 3.54646504142068 7.7398082039573 15.1991271994331
-6.54890559803356 -0.47535823475231 -3.02157138477672 0.650677455555307 4.18354965556751 8.06694675792347 5.18065525401722 14.2468865047802 2.93084694255482 5.98789001811634 9.15868927348744 7.19864059795033 1.94243027080189 -3.26538394581188 4.19744278300892 -1.16075061451305 2.9428842197765 7.32757927287708 14.7298917900432
-7.68926795612682 -0.706535183299671 -2.26861556660045 1.44293037761341 4.42128483165394 8.57613483775746 4.60405365337025 14.6709176670421 2.44647613872181 5.56591621745716 8.26301113475453 6.08320633281361 0.0165712009776726 -3.79045661579479 2.77773014415394 -2.76985915790905 2.67656914104115 6.0205604206432 14.1371442448009
-8.97376334450461 -2.10103499672629 -3.5076168753884 0.39858162619851 3.23785031058572 7.55819237448953 3.83887016989968 13.3753036282279 1.15608227469705 4.12784874655984 6.44027722098611 5.20912850119851 -0.645022270896217 -4.04299628517844 2.29471218802712 -3.70311820290305 1.42569649436257 5.17059338309548 13.2457357666709
-5.30091377605092 1.67177013050426 -2.23818680156361 2.3674974788319 6.33791831623424 9.82828763615001 5.9359150279652 15.7663892854344 3.79998782764781 5.51449874531139 8.62030986439098 6.98301509510387 1.88416484485973 -2.85353180278431 4.05277351032604 -2.58843704570424 1.67326930652965 5.49788573871959 15.1858529199253
-6.93672611063177 0.720683557336979 -0.989212530309505 2.40999553853815 5.04264591390436 9.36014888936823 4.94606540853327 14.9203882044012 2.76797340566462 5.31127975637262 7.78221176320856 5.86619804555719 1.33570526296442 -3.39997150247747 2.65881107503717 -3.35060931986029 1.98067806417292 5.36457966024225 13.822702628916
-6.62530426545577 0.161145166917279 -1.2285948233171 2.22381015257402 3.69380565123124 8.58192153410478 4.41664977507158 13.333310322328 2.04355617003007 3.75300975279374 7.24062152342363 5.85725112394853 0.294703440232709 -4.0631895498796 2.70667643980546 -3.68713669343428 1.68004699186845 5.60190959410234 13.6628508134322
-3.52482903220437 1.7041615226052 -0.97139656760476 2.34912383339622 3.67365062020042 8.95462405464866 6.05873667977073 15.3041892030022 2.56899249336936 4.75962626717307 7.88389956734397 5.76097571633079 1.05205809853294 -3.75309097983621 2.05259120247581 -3.93750488974831 1.90355193398215 5.52782618782737 12.3002623297951
-6.15549654527144 0.0446529908613726 -3.09433168931441 -0.40188211961226 2.87281041578813 7.4978437943892 3.74350076155229 13.6265154405074 2.7084847016768 4.13785748915239 7.54652505354448 5.33217816786333 0.100652746720748 -4.16349405808882 2.89206986860795 -3.0756892637773 1.5254316850142 5.59293084578081 11.6163607163863
-4.4779050133445 -0.364034392616965 -2.21307728507302 1.1896050193093 3.34799887917259 7.93071772835471 3.51333739540794 12.5798013427041 1.83737494728782 1.5095045783303 5.48534896157005 2.91788508675315 -2.74033901908181 -6.28163120963357 0.792423508384012 -4.38305256583474 0.470232269980691 4.78415515206077 10.515420220115
-6.05805841792714 -0.381868995319714 -2.64495912898671 0.883608185161243 1.45376905094493 6.91933663975109 3.69898065220226 14.1163199771534 3.2947095264088 1.614184700359 6.10186990391124 4.48908074985851 -2.14028040279042 -5.43218103755604 2.6330884326588 -3.45194498408924 1.2554725040089 5.22502740513195 11.8570354808461
-8.16268878416582 -2.21253734068437 -4.90631633238359 -1.17542605833574 1.35045189423995 6.0827898459001 4.01440949006514 12.4429010824724 1.47398895783858 0.18033260865645 5.04379410310225 3.16069740815596 -3.41485171751543 -6.73994975523515 1.15376801057295 -4.62788348631425 -0.234973482652144 4.46605915589766 11.7063245253129
-8.12043969414451 -1.95469300530173 -5.25465791008689 -1.29121796868064 0.817783190987328 6.14558012702248 3.81405337073586 12.9818595192649 2.2583740494468 0.146327807686546 5.36384470679543 4.12028010108254 -2.63860337517478 -5.99907700798728 2.09763033606789 -3.92542092583396 0.0576036713340073 4.88381083228371 11.6732090256431
-9.24101962176236 -3.4136175068942 -6.23447550860318 -1.81389941302213 0.403513535586271 5.39497433575717 2.32701836499301 12.5785986033353 1.00369320782748 0.60001240643588 4.14038430127231 1.90150032910434 -4.28363932696256 -7.52458323565396 -0.30324687090787 -5.69399966326627 -0.914485350522128 3.76275978955356 10.1845742312345
-5.67058805118907 -1.53956655155529 -4.3622632373463 -0.878912483562122 1.22023626674305 6.17060896266591 2.66303869594227 12.4805884014476 0.464728797565808 -1.60871556888927 3.78600927699696 2.0912747036327 -5.12343648563732 -6.98707822452892 0.626018012653699 -4.30876973759044 0.0310606609691284 4.49864336360585 11.369623149525
-4.06981933767145 -0.454150087183173 -3.39816177541559 -0.62121475393122 2.12580501383001 6.43208038156683 2.66914951151067 13.6743193799799 3.57145511453802 0.49884139841253 5.44487487619573 3.58392631357366 -3.02752960378474 -6.49474800283259 0.996105306798761 -4.86242569143122 -0.697121507471259 3.95886051004583 10.3930717641657
-5.49999993931164 -0.110889374126089 -3.80727952610363 -0.693374573100698 1.80278116572987 6.90876394618641 3.77547079433094 13.8893640648235 2.84495169032704 0.903526366840708 5.15885549892079 2.34004026759754 -2.59030336033214 -7.12324517856945 -0.50949090610851 -5.38788026462902 -0.613075195659292 4.16162496913563 10.4879446636547
-3.85396550785412 0.443155540119516 -3.34429334293712 -1.004419075359 2.23686243404041 7.28908754695545 3.67349459041248 12.7865879665722 3.9152062069286 2.09209944118153 6.36366392482411 3.63014150966297 -1.84313748966564 -5.61498235355724 1.51723123897206 -3.53573583256115 1.55616785396229 7.73033548701893 12.9296715389598
-4.01381774382158 -0.191719965501264 -4.67928023771806 -2.2280988259749 0.915022893385455 5.88560013337569 2.63564400239424 12.7700508074327 3.11231903596358 1.75317291779952 6.76165680451827 4.50386910005049 -1.1947621865706 -5.10382361845537 2.96126465363936 -2.95895286039872 1.62722210450606 7.19284729524092 13.3210690455003
-5.71271143826571 -2.18649683865634 -5.59068880948153 -3.98500262173739 -0.190826520052823 4.50030411806974 1.29050816622647 12.0030383023349 1.66464318362149 0.729824915799227 4.93977440920743 3.51491917696866 -2.583995923129 -5.98799143704501 1.73620976534757 -1.9693604555997 0.0941752347079188 6.46886529055509 12.4999293240634
-6.89769491715865 -2.81489882035689 -6.44222197099165 -2.99632391496138 -0.27865919633345 4.42999139265581 0.693758635087448 11.922480730577 1.08626714186235 -0.407300324873489 4.04617085890337 2.57307401136919 -3.63351759477095 -6.79721197648482 0.95776429609819 -3.30442175431685 0.126141218705612 6.03924909071489 11.4668838067488
-4.48153059699318 -1.15427725531838 -4.703164508126 -1.63560812690041 1.31381280205467 6.17669446251609 2.58168561241844 12.220380375602 2.45058209679344 1.30042989037254 5.81187398216941 3.31437737724998 -2.41907637336037 -5.99748747565529 0.664456913687967 -3.7634615204551 1.24187714836814 5.88285882256248 12.0587392546914
-4.71927644556219 -2.26519777124578 -4.42620088403875 -1.50040628259832 -0.241683977300472 4.964776021784 1.36540697271174 11.7091450517828 2.61770246679133 2.00050638372248 6.65108392888849 3.05537031347101 -2.18369294946844 -5.80925180261785 0.819060308283024 -3.89337350671942 1.55576036626642 5.76971243078058 11.7433962648565
-8.61174892078747 -2.69587253223766 -4.2942573894154 -1.13264392505993 -1.62069629322399 4.33461071361195 1.62559772838246 10.864582790028 3.43274189342152 1.37726189006458 6.50159717906605 3.74397827495228 -2.30181621204723 -5.34352611194958 1.61435486186634 -3.26681254993786 2.06807972301136 7.39256645549427 12.2711098324169
-8.72054424285889 -3.38145771026611 -5.25175609588623 -2.55460109710693 -0.685407066345213 4.49695072174072 0.753210639953615 10.73294506073 0.947986221313478 -1.08883228302002 3.66485748291016 1.59842929840088 -4.62292041778564 -7.80039157867431 -0.982676887512206 -5.35121669769287 1.01286659240723 5.49190864562988 10.8637047767639
-8.81579347090288 -2.79363007978959 -4.25142808393998 -1.12882752852006 -0.509847120805219 4.60613970323043 1.61745314164595 11.1256723837419 2.02287725968795 -0.627370314164594 4.08895353837447 1.87741045518355 -4.6045202775435 -7.20505662397905 -0.234696821732953 -5.47816796736284 0.632719560102984 4.91567091508345 10.800947709517
-6.40309807170521 -2.26651283610951 -3.93958183635365 -0.463009799610486 0.223923717845569 5.12833598743785 2.44373801838268 12.2942986835133 1.56226447712291 -1.18769928325306 3.32296374927867 1.44813064228405 -4.85207077373158 -8.35528465617787 -1.27635666240345 -5.74474426616322 0.88938716541637 4.99427417408336 11.2614088405262
-7.345819421248 -2.9100455717607 -3.01870531602339 -0.379232354597612 0.163227133317427 5.32528787092729 1.74575429396196 11.3103685899214 0.68193250135942 -1.7941951231523 3.14042096571489 1.25622945265336 -4.81403154893355 -8.11040682359175 0.0618153138594195 -5.32567591233687 1.28180413679643 6.03456693129106 12.1721993012862
-7.30843135660345 -1.10308620279486 -1.7902981931513 1.38554313833063 2.45045784169977 7.47668388540094 4.28352764303034 11.9758408373052 2.46298816854303 -0.129653661901301 4.69276264364069 2.10769966298884 -4.0639855558222 -7.85285922830755 0.247680932825261 -4.07389232462103 2.40485695058649 6.11022403890436 12.8051426714117
-9.02979288968173 -3.23748980435458 -3.23325167569247 0.489280596646395 1.18005265322599 6.3812369259921 3.81875218478116 9.90634097186002 0.795694247159091 0.407764330777255 4.37529839602384 2.45842160311612 -3.24872027310458 -7.76692019375888 0.680089846524325 -5.001569851962 0.951249972256747 5.0300988110629 13.1286350640384
-7.60837843634866 -1.16003325202248 -3.15156653144143 0.0131768920204856 2.18100259087302 6.73757741234519 2.69889638207176 10.9340982177041 2.03878876946189 0.627011273124001 5.33371827385642 3.7306375243447 -2.02591612555764 -5.97915175177834 2.56682965538718 -3.20416739203713 0.627017948844216 6.54293343804099 12.9147834517739
-5.78700159246271 -0.0693445032293134 -1.23516939336603 1.49192811792547 1.45090581720526 6.63700582330877 4.26690389459784 12.3309521848505 2.40044500177557 0.633131044561214 4.80593778436834 2.8193922216242 -3.09284303838556 -5.63329981023615 2.22836686914617 -2.83248804265802 0.518660562688655 6.61454965418035 12.9616501504725
-5.3778525612571 0.382738945700904 -0.825932624123315 2.05602347634055 3.95586192391135 8.52661025307395 5.3343523719094 11.9153479316018 3.03871047280051 0.919792053916236 5.92304408333518 3.72247683785178 -2.47668564536355 -4.97516930320046 1.96907317421653 -2.81871140219949 1.49429690621116 7.05715262673118 12.8677648284219
-3.73421088998968 1.75320633107966 -1.02900115793402 2.16294010335749 3.60702522451227 8.80331524068659 5.54380329305475 12.9833281820471 3.82803447896784 2.28035553151911 6.34820087606257 4.358561593836 -1.62680618112737 -3.64624778574163 3.13185318166559 -1.46255294626409 2.56813343221491 7.96320160085505 13.6064594572241
-4.5633847583424 1.38002134669911 -2.41109822880138 2.35336424220692 3.94516111720692 8.45461489070545 5.05944181789051 12.589855445515 3.9019119869579 2.46376158107411 7.34292150844227 4.85535837520252 -1.57286618839611 -4.06369184147228 3.64997316707264 -1.48622296940197 2.23645426143299 8.69469858516346 14.5343487392772
-4.26446062434803 1.89505284916271 -0.819079459797251 2.77150338779796 3.06273358951915 8.5622014392506 6.31370824467052 13.6714462627064 3.76360505710949 3.43902295719494 7.61506169926037 5.78086370121349 -1.0040655742992 -3.05056864131581 3.46238702427257 -0.903599799763072 2.18527501713146 9.32264226566662 15.25234597813
-5.30302020853216 1.73714664632624 -1.69090625589544 1.74593570882624 2.82321766073053 8.2715390031988 5.85849693471735 14.3153894251043 4.61804035360163 3.43432930166071 8.02145507985895 5.90197685415094 -0.383645742589778 -3.33310291116888 4.29388263875788 -0.163625448400325 1.33644512349909 9.46685436422175 15.2098672693426
-5.08868807012385 0.0454347783868947 -3.97808855230158 -0.122278386896308 1.12088281458074 6.35739023035223 4.44515497034246 11.8464563543146 3.18546850031072 2.52320463007147 7.75519544428045 6.33644372766668 -0.435362035577949 -3.00125330144709 4.67760736292059 -0.681898290460762 1.70171529596502 9.01885635202581 15.5953571254557
-3.61377245296131 1.09962266575207 -3.8474836956371 0.778517662395132 0.54983800541271 6.32484048496593 5.11293214451183 13.8267497409474 4.26515859257091 3.42692750583996 8.25805085789074 6.33744043003429 0.149550377238882 -3.057787955891 4.61728852878917 -0.672743857990611 0.911504684795034 7.84845441471447 14.4866475452076
-5.22320881756869 -1.53663960370151 -2.24105015668002 1.74232539263638 1.31316241351041 6.94030245867642 5.83801325884732 13.5787645253268 3.77679213610562 3.0247445973483 8.3287111195651 6.55070647326383 0.104265776547518 -2.68311062726108 4.65244731036099 -0.235494050112639 1.04807623949918 8.13225897875699 13.0834208401767
-3.88953157771718 -0.0130839001048706 -2.33657022822987 1.9775205005299 1.03449491154064 7.22924665104259 5.47125009189952 13.0508251536976 4.06303170811046 3.74174646030773 8.05007508884777 5.86213925968517 -0.00796648372303466 -2.48111673701893 4.67448381077159 -0.904633964191785 1.28139260898937 7.82228425632823 13.990634952892
-5.01625330664895 -1.76044161536477 -2.21499331214211 1.24342648766257 0.249800846793434 6.13308350823142 4.70231549523093 12.838449642875 3.14955441735007 3.16578690788963 7.96772305748679 5.70037667534568 0.211835072257301 -3.07828028418801 4.36982075951316 -1.01595576026223 0.784321949698707 7.51533047936179 13.957674668052
-4.40271632454612 -3.05672900459983 -2.94768588326194 1.17772038199685 0.16620571830056 6.57569725730202 5.18605740287087 14.4284327767112 3.38927872397683 3.09227688529275 7.73921711661599 5.35898907401345 -0.100355789878151 -3.3530966498635 4.5403416893699 -1.2215105750344 0.769698455116966 8.02176220633767 12.9169679424979
-3.45698347958652 -2.95312682065097 -3.11561957272616 0.50598534670743 0.688352671536531 6.32900914278897 3.67374714938077 11.881900397214 1.32270440188321 2.08503064242276 7.42323693362149 5.63634404269132 -1.1191500750455 -3.16903677853671 4.8979922207919 -0.520400914278898 1.54840478030118 8.70848855105313 15.5082187327472
-3.6656118999828 -2.80953089107167 -3.37901750911366 0.706187569011341 0.229958855022083 5.81047662388195 3.36963685642589 10.8518732417714 1.84048493992199 2.28960069309581 7.0063966144215 5.19841416965831 -0.773884452473034 -3.62627092708241 3.73215039860118 -1.14691988338124 1.51689275394786 8.3583606113087 14.1326571334492
-3.0088210626082 -3.88296466307207 -3.01445346312089 1.44940418763594 1.09332794709639 7.02899975343184 4.53892750306563 12.3116430716081 2.81612534089522 2.92623467011885 6.84083790345625 5.0367111639543 -1.31397777037187 -3.39190440611406 4.35182518525557 0.0894684271378949 1.57632202668623 7.82714027924971 13.8637392000719
-4.3166990366849 -2.52560139569369 -3.00467396649447 2.41769980517301 2.98536299792203 7.48831748095426 5.12086104479703 12.0384220990268 1.7720346364108 0.870594969662754 6.25027083483609 5.23594664660367 -0.749459275332363 -3.13578129681674 4.24547671404752 -0.826365479555996 1.64691733446988 8.32917117205533 15.0852113875476
-6.98014540238814 -4.91710753007369 -4.33557409806685 0.205750517411666 1.49583726362749 6.49085908369585 4.5018311067061 8.85886292891069 -0.284575410322709 0.6658297105269 4.5865479035811 3.15599351362749 -2.82065100236373 -4.53621000810103 2.56156545118852 -1.55792898698287 0.448615126176314 6.60748773054643 12.5144033952193
-6.63306240601973 -4.18947033448653 -4.114999814467 -0.105148358778521 0.563453630967572 6.16567893461747 4.29704852537675 10.2792400880293 1.16998000578447 1.11568351225419 5.83961673216386 3.74316688017412 -2.11013989015059 -4.04631237550215 3.13901133970781 -2.19195560975508 0.0558566613630802 6.31810851530595 13.266552881761
-5.35193940942938 -2.03337594812567 -4.49544069116766 1.58592298681086 3.02300623113459 7.70286253148859 4.51042154485529 12.7672798937017 2.43707159215754 1.74890306646174 6.92759302312678 4.75229814702814 -1.46851083582098 -3.97683641260321 3.2407453363592 -2.9761383230036 0.596390516107732 6.22502687627619 12.9780037706549
-4.87095064683394 -3.87519831223921 -4.07940477891402 1.02424436049028 2.25457864241167 6.37395577864213 3.27576070265336 11.7058477921919 0.817504934831099 -0.0366649107499555 5.5369120164351 4.08157258467241 -2.81237024827437 -5.43460840745406 1.82053285078569 -4.52040857835249 -0.498058267073198 5.11326508955522 12.3761601968245
-6.42566200603138 -5.91078277934681 -5.2511834751476 -0.205456699024548 1.88913253437389 6.06945327411998 2.35035422932018 10.4192347873341 0.0789823878895142 -0.912194217335095 3.92555812488903 2.21799567829479 -3.99516197551381 -7.60094162334095 0.448590313304553 -3.66347595561635 -0.354609454761853 6.85260966907848 11.7692675937306
-7.22763919830322 -4.03920078277588 -5.27386951446533 0.375046730041504 2.675537109375 6.63168811798096 3.11678791046143 9.22960519790649 -0.779305458068848 -1.8555326461792 3.43151950836182 1.22831535339355 -4.58488750457764 -8.81527423858643 -0.462302207946777 -5.21950817108154 -2.76220798492432 2.46234703063965 10.117847442627
-7.82850972955877 -3.66780797784979 -6.29611150568182 -0.379962366277521 1.56864603215998 5.24690397435969 1.35960729772394 7.52178056890314 -2.14391843622381 -2.04324094598944 3.42785890752619 2.15113313848322 -3.52074949091131 -7.64159528558904 0.63404901677912 -5.29593984430486 -2.35068075006658 3.50390871221369 9.90909155065363
-7.68272050510753 -3.89565690647472 -4.11250718723644 0.602384246479382 2.27616278041493 6.60672251094471 3.04926840175282 7.65913359035145 -1.19639810215343 -1.58649285923351 3.66297689784657 1.98434511531483 -3.56921037327159 -8.05713304172863 0.521394408832897 -5.37562974583019 -2.23468049656261 3.73130575526844 10.2347208629955
-4.68156249306419 -3.37758261940696 -4.1502609946511 0.288364341042257 2.17879193045876 7.18865006186745 4.15329258658669 11.9436954758384 1.87046234824441 1.54817192771218 6.85176842429421 5.07518666007302 -1.26605422280052 -2.30812270424583 3.46148674704812 -2.32451827309349 0.379037787697531 7.26583473899148 11.8788098595359
-6.29791284040971 -4.11036324934526 -5.44159913496538 0.181531663374468 1.83110212846236 6.49414133592085 2.4784667448564 10.8081328825517 1.3426549391313 0.156131501631304 5.70978807969527 3.34880327744917 -2.72651887373491 -3.83521867231889 1.25398039384322 -2.54752183393999 -1.52866769270463 5.49300837083296 11.1107623533769
-6.10993205850775 -4.18161594217474 -5.44224178140814 -0.027168386632745 2.15605629140681 6.70311344320124 2.2552059953863 10.8860462969 -0.04795085733587 0.271776086633857 5.57888115102595 3.3885535066778 -2.71280490701849 -3.78373538797552 1.48231208974665 -4.04983531778509 -0.468061559850518 5.04186905080622 10.9586533373052
-5.05375925410878 -2.62019792903553 -3.71518579829823 1.33861859928478 4.70295270573009 8.25709947239269 4.44206174503673 11.1692174304615 2.21907361637462 0.981890999187122 6.06287320743908 3.47692426334728 -2.17108026851307 -3.22415224422108 1.01188596378673 -3.35006395686757 -1.46170679439198 3.99839433323253 9.48963292728771
-6.40332910364324 -3.66600534265692 -5.01679155176336 -0.372243135625666 1.69321516210383 6.40378263646906 3.16318395788019 10.3966462915594 0.241619855707341 -0.464217394048518 4.81029394323176 2.67742708379572 -2.60900422876531 -3.83505555933172 0.518116742914373 -4.24255105798895 -1.17555162256414 4.86976984197443 9.99944189245051
-5.08184733824297 -2.26358142332597 -2.39523616270586 1.62857708497481 3.17117390199141 8.02316364808516 5.45250305695967 12.0838983969255 2.86259159608321 1.81388268037276 7.19813236756758 4.6687611059709 -0.4065505547957 -2.1662112756209 2.35410389466719 -2.87427249388261 -0.0665847344832002 4.99186691804366 11.451111646132
-5.25364963358099 -3.85037319009954 -3.82129375284368 -0.113020818883722 1.54496486837214 6.75492485219782 3.85457618886774 11.2455535715277 0.303773004358465 0.288844186609442 5.78113468343561 4.77932270223444 -1.53921405618841 -2.31724063699896 2.61347587758845 -2.73680202310736 0.288941461389715 6.37167461568659 12.1057992761785
-6.26343415867199 -3.66589807163585 -4.11196588169445 0.42282987941395 0.646790755878794 6.1944859157909 3.55025888789784 10.6552927624096 0.171347869526254 -0.321585403789175 5.21425367702137 3.57876230586659 -2.50348161350597 -2.68270181309093 1.64152551997791 -3.49601434360851 0.153249038349497 6.47112394679676 11.0070550571788
-6.45356350812045 -5.26005726727572 -5.13162594708529 -1.01035290631381 -0.379829224673184 4.79485434618863 2.32307738390836 7.44885939684781 -0.911826905337247 -0.0411527720364653 5.51918715563687 4.85124510851773 -1.16027432355014 -3.25450306805697 2.34515494433316 -4.11305600079623 -0.0909593668850981 6.09915083971891 11.2351629170504
-6.11935137835416 -3.34386347857389 -3.62782382098111 0.723948487368496 0.653182038393886 6.37761879834262 3.83548355969516 9.45079089078036 -0.0183591755953714 -0.0371961506930276 5.50304985913363 4.24295807751742 -2.08321665850553 -3.23647784319791 2.17610836896029 -3.81783770647916 -0.166438094052403 5.89608002575961 11.3018183794889
-5.33802453821356 -4.2342380697077 -4.66082231348211 -0.57359544580633 -1.22121660059149 4.56550653631037 2.59411295110529 8.911531049555 -0.658874910528009 -0.307016771489923 5.15704687291926 4.60471494848078 -1.51572839563543 -2.6083892995661 2.71500738317316 -2.6688026601618 0.915937024896795 6.80007894689387 12.8344927614385
-6.16626943241466 -3.20771039615978 -4.94205297123302 -0.516512047160756 0.666274894367564 5.49431597102772 2.17748724330555 10.9581235538829 0.959437240253795 -0.191337715495717 5.50560652125965 4.18036447871815 -1.91704000126232 -4.53543485294689 1.99991022456776 -3.80711568485607 -0.94973577152599 5.44708906520497 12.4618514667858
-6.62337779998779 -3.07801723480225 -5.77799892425537 -0.969576835632324 0.316147804260254 5.13556575775146 1.2176685333252 7.65621948242188 -1.24844074249268 -1.00240993499756 4.21773338317871 3.0207347869873 -3.64218044281006 -7.0816125869751 1.98118686676025 -4.0672082901001 -0.597067832946777 5.53680610656738 11.5797162055969
-6.96351041793823 -2.61206998825073 -5.61990156173706 0.0624123573303237 -0.120164775848387 4.85118684768677 1.75576219558716 6.93719968795777 -1.97454252243042 -0.159917736053465 4.73139772415161 3.23304567337036 -3.40110387802124 -5.90764799118042 1.00983057022095 -4.72633543014526 -1.53062620162964 5.18322477340698 13.2222121715546
-5.93851474415172 -2.228256260265 -5.48284724842418 -0.467124973643909 1.03671928752552 5.98015209544789 2.76451679576527 9.58363624919545 0.229833568226208 0.456548656116833 5.79072662700306 3.43691631663929 -2.8410435069691 -4.99618533741344 1.84504886973988 -4.41902164112438 -2.7065449107777 3.85758777965199 11.5529679905285
-4.91653920953924 -0.234551447088069 -4.58653928583319 0.185797674005681 2.08553598577326 6.84974001104181 4.31635664159601 11.1447362726385 2.39513300115412 3.16371820623224 7.67018125707453 5.37033174688166 -0.891848581487483 -4.00453855341131 2.77850149328058 -3.08814908807928 -0.63297559564764 5.45109556371515 11.465237123316
-5.84265297976407 0.580408391085538 -4.51013917055997 0.638071354952725 2.4532206622037 7.07360297116366 4.39815073880282 12.0004265871915 2.38358336361972 0.84208136471835 6.46032267483798 4.95045119198886 -1.62961548891935 -5.28616112795743 2.39912539395419 -3.54816407290372 -1.55628747073087 5.26570254239169 10.9771307078275
-6.91875289570202 -0.0128919948231108 -2.92221854816784 0.348964465748178 4.58873058665882 8.21731735576283 4.56764294017445 11.5265619884838 1.66714168895374 2.03173233379017 6.52690292705189 4.3262488972057 -1.94193671833385 -5.08771537433971 2.54983879436146 -4.18041633259167 -0.444336162913931 6.06174160350453 11.399476779591
-6.33175407756459 0.690231930125844 -3.61212288249623 -0.294656146656383 3.01745380054821 6.68254626880993 3.62811053882946 11.1778370250355 2.0543533671986 2.2763763774525 7.78918994556774 5.26796878467907 -0.261863101612438 -4.03725563396107 2.64171756397594 -4.12881409038197 0.458429943431508 5.46529258381237 11.9928146709095
-6.5372899315574 0.904911682822487 -4.46858723380349 0.504303620078346 2.11759536049583 7.09898440621116 4.08169619820335 11.1537811019204 1.87113635323264 1.78846614144065 7.26556937477805 6.10531489632346 0.148634598471901 -4.65082867362283 3.12530200264671 -3.59155972220681 0.702999756552956 6.03737227699973 12.6269313552163
-6.1523339878429 1.12040542255749 -3.12839676250111 0.960952984202994 3.46365474354137 8.26423286091198 6.09122489582409 13.3928365577351 2.95003627430309 2.09127734791149 7.1397802699696 4.63651202808727 -0.405833972584116 -4.48576904643665 1.35906814228405 -4.94134308208119 0.968330608714712 5.11129020344127 12.2800133098256
-5.61468577818437 1.46248364015059 -3.63611674742265 1.79883598847823 4.13617443604903 8.11458992524581 4.73299526734786 12.1699449972673 3.32605289979415 3.22553562684493 7.56649803681807 4.3510515646501 -0.433832888169722 -5.14329410032792 0.884837384657427 -5.11904979185624 0.559039349989458 4.69822239442305 12.1764075712724
-5.93032123392279 -0.73501827066595 -3.15201999490911 0.800836068933659 2.97748325521296 8.0498795335943 5.69030903035944 11.562993032282 2.61002968007868 2.59751461202448 7.49494598562067 4.62902115041559 -0.739035146886653 -4.813553350622 1.13454483205622 -5.071609991247 0.867133600061589 4.63361213857477 11.3745360201055
-4.66817029606212 0.606060660969128 -2.92099889408458 0.489576972614636 2.18341795314442 7.51638475764882 5.48756662715565 11.0057303081859 3.55518404353749 3.54045072902333 8.63167730678212 6.29443708766591 0.267143882404675 -3.47723897587169 3.01126734126698 -3.40601476322521 3.50975576747548 7.02691904414784 14.1662799488414
-4.68730544176969 1.01753044995395 -2.97186087695035 0.943195351687343 3.26880741986361 8.45590592297641 6.77840996655551 10.2558021632108 2.44132615002719 3.13456726941195 8.12157441052523 5.76138020428744 0.11651230725375 -3.23441695300016 1.98557854565707 -4.8077487858859 1.47017765912143 4.42721749219027 11.8529129115018
-6.43207028128884 0.934421036460183 -3.36019947745583 1.88642737648704 3.52688929817893 8.43791243813255 4.52642962715843 11.101928208091 1.85452792427757 1.97263285896995 7.34162566445091 6.02241084358909 0.292697403647683 -4.6402211449363 3.99699446938255 -1.11717655875466 1.91721484444358 6.88055083534934 13.6067256667397
-4.62089469216087 1.67847416617654 -3.76697661659934 0.192528464577414 2.29265377738259 7.57488510825417 4.4149977944114 11.6489159844138 3.53307984092019 4.13619587638161 8.57079766013405 5.03728554465554 -0.318564675071023 -3.98198249123313 3.94072315909646 -2.93947913429954 1.60818169333718 4.91779873587868 12.1809961579063
-8.29619661677967 -2.05862680781971 -5.90192095149647 0.571654640544544 1.18806394230236 6.26604398380626 4.33515008579601 8.64477380405773 -1.22800508845936 -0.303333915363659 4.40798410068859 2.00979550968517 -3.59788195003163 -6.93452898372303 0.334470116008411 -5.53045526851307 -1.67203012813221 2.80112012516368 9.17437823902477
-6.60013561248779 -0.563361930847169 -4.45536022186279 0.00410671234130788 2.79250259399414 7.80928535461426 3.97425193786621 10.4870621681213 0.360014152526855 1.68212432861328 6.51988620758057 4.40441722869873 -1.54641704559326 -5.51098041534424 2.04121799468994 -4.10912494659424 -1.05096035003662 4.70974273681641 10.2566391944885
-6.21362547440962 -0.331560655073687 -5.76146940751509 -0.907715363935992 0.633275465531781 5.80682702498002 3.22340817884965 11.1586722894148 1.2545504136519 0.196895079179242 5.49919648603959 3.92743535475297 -2.10438780351119 -5.76916365189986 1.54575581984086 -4.35858206315474 -1.57927374406295 4.35814519362016 9.60775609449907
-6.08767648176713 -0.600387053056195 -6.193753675981 -1.84802575544877 -1.49760957197709 3.81250242753462 2.82569174333052 9.21103100343184 0.853927178816363 2.25136522813277 6.85269217057662 4.40487150712447 -1.9270185990767 -5.55108209089799 2.73887781663375 -2.79731126265092 -0.210854963822797 4.27547506852584 9.84992889924483
-7.91727395491166 -1.05430551008745 -6.50930352644487 -2.5244249864058 -0.580991224809125 4.2754674391313 2.89767317338423 9.19546751542525 -0.716390089555219 1.30770735307173 5.93333487077193 3.99434809251265 -2.87858148054643 -6.01415582136674 1.74117903275923 -4.1782393022017 -0.790021376176313 5.05087618394332 9.8465557531877
-8.74534947655418 -2.42952115318992 -6.92731625817039 -1.70845944664695 -0.632407734610819 4.62051527716897 1.8863691590049 7.62648909308693 -1.22620732567527 -0.793857166983866 4.69522230841897 2.86455672004006 -4.02841908714988 -6.58603245995262 1.60676043250344 -4.60190922997215 -0.910560200431132 4.2737678787925 9.24563257910988
-8.04527431834828 -1.94440227855335 -5.57864338267933 -0.0413127552379251 -1.21066814769398 4.43759864460338 2.99136584888805 6.86051028858532 -1.13774448741566 0.607378422130239 5.5755333293568 4.60262530933727 -2.84177929271351 -4.7589450489391 3.97579425464977 -1.36188083995472 1.63792365681041 8.38340419422497 12.5390157092701
-7.97537507143888 -3.16332329836759 -7.17302025881681 -2.26917351809415 -2.27889527407559 3.28970061215487 2.39989863308993 5.27403269681064 -1.88941277590665 0.694562062350187 5.47258768948642 4.27702628048984 -3.30771149722013 -5.122134104642 2.99618445309726 -1.59062279787931 1.41483031186191 7.53742228421298 12.1308103648099
-7.60444717407227 -3.83006172180176 -5.49964027404785 -1.39856224060059 -1.69050674438477 3.89617176055908 3.19214267730713 4.54332084655762 -2.07513694763184 0.0720569610595696 4.7115327835083 3.39173622131348 -3.95575218200684 -6.70840721130371 1.58920879364014 -3.32419090270996 0.193051528930663 7.76839370727539 12.2038318634033
-7.04465608596802 -2.00105409622192 -7.00353364944458 -2.68300943374634 -2.55580835342407 2.86014528274536 2.42017335891724 4.58194227218628 -1.93423013687134 0.615490627288818 5.24034280776977 4.210169506073 -2.11610918045044 -4.75639848709107 3.22418279647827 -1.27029733657837 2.00873823165893 8.49961538314819 12.7070781707764
-7.91312587911433 -2.4732874696905 -6.73809803182429 -1.91397464925593 -2.26590908223933 3.42622482126409 1.682915800268 4.12107765024358 -2.12086284810847 0.694431417638604 5.1085053617304 5.10423003976995 -2.50852764303034 -4.76381672078913 3.87524234598333 -0.130292779749091 2.27522861307317 9.7177377874201 14.4647473031824
-6.44774361523715 -3.27703209790317 -6.56489106091586 -2.98377533825961 -2.58130188855258 2.83326129046353 1.82388190356168 3.91401557055386 -1.66868325146762 2.11106185046109 6.09115199175748 6.3844821843234 -1.83289643200961 -4.44320031079379 4.88729075518521 0.504528799923982 2.32272128191861 8.55814150896939 15.4349340590564
-6.83022845875133 -3.05450976978649 -7.24946941028942 -2.20713199268688 -2.45512546192516 2.59747921336781 2.65319572795521 3.80463444102894 -1.63399852405895 2.08564602244984 6.11580883372914 5.72007595409046 -1.51838077198375 -4.09487689625133 4.05525146831166 -0.870423923839223 1.81106411327015 8.34832226146351 12.7922221313823
-8.47446748560125 -3.59169885461981 -7.89535257166082 -2.79251977747137 -2.46188089197332 2.98501852208918 0.914441854303533 3.89319208318537 -2.08541032617742 0.689640790765935 5.05681493932551 5.14678552800959 -2.5591461355036 -4.30268976038153 3.10087469274347 -0.894709795171565 2.31205728704279 8.35038450414484 13.6950004404241
-6.20063786940141 -2.4462948365645 -5.93636899427934 -1.41231732801958 -1.00566106276079 4.16797060533003 2.91896051927046 6.75454039140181 -0.506837896867232 2.27493471665816 6.82362646623091 6.04547495408492 -1.08545117811723 -3.92090611891313 3.44951910539107 -1.99164014296098 1.41217703385787 8.03403276963667 12.9441754297777
-7.37661072991111 -3.15687081597068 -5.88354584954002 -2.38611695549705 -0.522734616019509 4.4971456787803 2.55156328894875 7.0221643707969 -0.277932141043923 2.15780260779641 6.72614481665871 5.77877047278664 -0.167128536917946 -3.856503460624 2.73631003119729 -3.3941182830117 0.0507803223349832 4.36778738715432 10.2558684609153
-11.0278127496893 -5.42770364934748 -6.75055101568049 -2.30300501043146 -0.160356313532048 4.85759565179998 2.70011541193182 6.94091913049871 -0.11883333379572 2.79272958582098 6.26449415033514 5.49821779077703 -1.5429914301092 -4.15241411382502 3.12849447076971 -2.95330789739435 1.2330848867243 6.52843496149237 10.5570828611201
-12.9785444346341 -5.46859188946811 -8.82651158246127 -3.68511792096225 -2.24119397076694 3.04455069628629 1.44976786700162 5.97182444659146 -1.30888768109408 2.17078856554898 4.99517325488004 5.65999678698453 -1.5914232340726 -4.7071630564603 2.64800051775845 -3.21103115948764 0.894956389340486 6.2113168629733 10.4755428227511
-7.28786341927268 -1.42289416573264 -6.04490153572776 -0.667465851523659 0.744846656105736 5.01269371726296 2.43373902060769 6.75465901114724 -0.690704987265846 1.05016834952615 4.11952526786111 2.81548149802468 -3.28722636482932 -6.46310107491233 1.87929280020974 -4.66825167916038 -1.91017977974631 3.44527275779031 9.58931763388894
-5.81198340329257 -0.48998289975253 -4.71500235470858 0.433290186795322 1.22949666109952 5.88485974398526 3.52852315035733 7.68329209414395 -0.0748122301968657 1.73943966952237 4.7015416058627 2.92988175478849 -2.6611121264371 -6.37391692074862 2.04201764193448 -4.7900298205289 -1.93247824582187 2.61411542025479 9.11020917025479
-6.05180383162065 0.73934721513228 -4.22926736311479 0.539705033735796 1.89049887223677 6.70727991624312 4.50720190568404 8.25164484544234 0.0464017347856007 1.18385767503218 3.70426153703169 2.95387148423628 -3.33018327192827 -7.01441979841752 1.17002081437544 -6.59901452498002 -2.85231996016069 1.92942118211226 8.56293081803755
-6.17800081426447 0.823838823491876 -4.46679819280451 0.612133615667169 2.21001684015447 6.88523923700506 4.34581624811346 7.84553205316717 0.303337686712091 0.581772440130059 4.18602811639959 1.82659589594061 -3.39477289373225 -7.9593747919256 0.575501077825372 -6.89481867009943 -2.25177515203303 0.996202104741876 8.40249025171453
-6.9325551553206 -0.448029474778608 -5.03755088285966 -0.416823343797162 1.33428673310713 5.43916801972823 2.51642326875167 8.44907002015547 0.234982533888385 0.613837285475299 4.42564110322432 1.95491604371504 -3.1955060525374 -7.12951178984208 0.540131612257525 -6.0692739053206 -1.47660155729814 3.46987537904219 9.16989855332808
-5.28672072670676 0.417489554665305 -3.58989379189231 1.02841904380105 2.98132088401101 7.5093560478904 4.51686909415505 8.74286368109963 0.661861922524192 1.01705029227517 5.13235905387185 2.95328572013161 -3.12760779640891 -6.8419975974343 0.896046187660911 -5.7459397055886 -1.83604857704856 3.94617989280007 9.90761282660744
-4.82302309383045 0.845006691325796 -4.04263712276112 0.713824974406851 1.4747559894215 6.79665158878673 4.58457444797863 7.52974866520275 0.0580060351978666 1.39312623630871 4.73607705723156 3.1630637515675 -2.66510034907948 -6.39852739680897 1.01497434269298 -4.99307848323475 -0.148569358478891 4.05199407230724 10.3221781123768
-4.48105228597468 0.391784780675714 -4.55843723470515 0.0911084348505184 0.0403557950800106 5.78462039774114 4.31600009744817 6.96084415262396 -0.2485445802862 0.528572195226495 4.14211761301214 2.98651897257025 -3.37172115499323 -6.23767650777643 0.846771352941339 -4.97799480611628 0.957389944249933 3.92507564371282 11.094961755926
-4.02496921365911 0.956556207483466 -4.2627965146845 0.941961175745185 2.68664825612849 6.84158886129206 4.64275730306452 7.71296013051813 -0.299133413488214 0.609996682947333 3.95268238241022 2.36940086538142 -3.64737903421575 -6.67388164346868 0.695822603052314 -5.43289577310735 0.189496881311591 3.21512020284479 10.5892051523382
-4.0423921585083 2.37849769592285 -2.18160572052002 2.60017166137695 4.42132244110108 8.65422306060791 6.1588550567627 8.4853063583374 0.798575019836427 1.71498928070069 4.04668865203858 2.40677795410156 -3.9295820236206 -7.59577503204346 -0.0286706924438462 -6.10904636383056 0.184422111511232 2.50217208862305 10.2881451606751
-5.01397523013028 1.49770537289706 -3.52140053835782 0.822450551119719 2.93739691647616 7.20643130215732 4.60811320218173 8.22608462246982 0.920995625582609 1.98637190732089 5.0080603686246 3.37284937771884 -3.30605897036466 -6.58592614260587 1.37359038266269 -5.62317475405606 -0.566526499661531 0.98238364132968 9.29312745007602
-4.31584626111117 2.2815467747775 -2.98173600110141 1.36861628619107 3.35771197405728 7.47191924181852 5.5227462681857 8.71182555285367 2.30874651995572 0.493354025754062 5.27013892260465 3.02073401537809 -4.03919869336215 -7.46208268078891 1.44640845385465 -5.30094223889438 -0.515005883303555 2.4681980046359 9.20690459338102
-3.77987814816561 1.78815793124112 -3.01621390256015 1.1053881558505 2.13325070467862 6.92844628420743 5.04750012484464 7.40268563357267 1.16262482729825 1.990932932767 5.61152505007657 3.53954552737149 -3.4593901720914 -6.47564078244296 1.91226529208097 -5.07313490780917 0.542721262845127 3.29514168826017 10.9011597546664
-6.39209605997259 0.448722345178776 -4.29303790872747 0.945312959497624 2.50135181600397 6.96099231893366 3.96880767995661 7.60816333944147 0.292933923547917 -0.383076208288021 4.40321968252008 2.81981990987604 -3.4540562803095 -7.04674579446966 1.75446270162409 -5.33790065591986 -2.25934840982611 1.36731861287897 7.45661972219294
-5.90180242711848 1.01893579309637 -4.04003561193293 1.14704477136785 3.03568708246404 7.07899343317205 4.67787324732 7.91104757135565 0.121167772466485 -0.0038551157171085 3.80580102747137 2.22711240595037 -3.49768484288996 -7.47891653234309 0.775884264165704 -5.52624357396906 -0.805311567133124 2.00732862299139 8.4769569570368
-4.82912723367864 1.13660915548151 -4.17570201700384 0.454836923425848 1.90428360158747 6.16996963674372 4.18367870504206 7.19353492910212 1.33526809865778 1.00764854604548 4.60976036245173 3.02944858724421 -2.15777675455267 -6.39335910623724 1.83052261525934 -5.20105449503118 -1.2930440122431 2.25982101613825 8.87709625417536
-4.71205814534968 2.11712829416448 -3.60371692830866 0.788323324376886 2.84654990976507 6.88552181070501 5.24787036722357 8.38828651254827 1.68463508432562 1.08842365091497 5.6431302244013 4.08955756967718 -2.32848842794245 -6.44740970784968 2.07402793710882 -4.76503856832331 -0.555745202844793 1.67241088693792 9.82181159799749
-6.24456283395941 0.666322023218328 -4.08487769907171 0.0104687517339528 2.23648098165339 6.67047908956354 3.60276725942438 7.16195133382624 0.797703058069402 0.83503845388239 5.16429832631891 4.21430805379694 -2.46426460092718 -6.21827003305609 1.88340404683893 -4.54909011667425 -0.0602442914789378 4.02826431447809 10.1500757044012
-5.88101776296442 0.385581892186945 -4.35323532277888 -0.0941086595708676 1.96607963388616 6.4166897947138 3.77209941690618 6.5496768171137 -0.383520204370672 0.985394399816339 4.60969726389105 4.40177528207952 -2.94857223684138 -6.07252510244196 2.71667758768255 -3.68347938710993 -0.194654542749578 4.09689800089056 11.6443747693842
-6.60249293934215 0.195137370716441 -3.62134898792614 0.950123180042613 3.84888111461293 7.83955036510121 3.81859146464955 8.16949783671986 -0.411388050426137 0.570948947559703 4.366736758839 3.34235798228871 -3.43422282825817 -6.67086757313121 1.24837910045277 -5.4089504588734 -1.51377261768688 2.6911529194225 9.35732685435902
-7.07572695125233 -1.61133715022694 -5.93098017085682 -1.27237078059803 0.424175773967395 4.84711698185314 2.04089311252941 5.19486096989025 -1.45601221431385 -0.432918037067761 4.0318885196339 4.02063420902599 -2.10468241084706 -6.13323351253163 1.99482778202404 -4.6043009411205 -1.48923632014882 3.35438970219005 10.0187588084828
-7.29546524394642 -2.29315925944935 -6.39531875957142 -1.08899856914173 -0.0849378239024752 4.21360324512829 1.25392173420299 5.25415919910778 -2.47843529094349 -1.7070386539806 1.67095874439586 1.97072528492321 -4.7983358036388 -8.30465294231068 0.684805141795767 -5.84613205302845 -1.62580658305775 2.945985065807 9.13537047993053
-7.91703854474154 -3.06277142438022 -5.97911320599643 -1.39593182477084 -0.159393891421232 3.95796050158414 0.770266905697909 6.37333716479215 -2.11419545086947 -1.00904713543979 3.02176894274625 2.10858763781461 -4.63062916668979 -7.2796255198392 0.289410963925448 -4.33530865582553 -2.66482983502475 1.9881442936984 8.49158801165494
-4.49615149931474 -0.901142649217086 -6.7066445870833 -3.80731444792314 -1.01782470182939 3.70250744386153 2.353622861342 8.39052242799239 1.84558720155196 3.63902706666426 8.37573475404219 6.22268909974532 1.01146931214766 -3.71166091398759 2.63427586121993 -2.63262229399248 -1.01142936186357 2.38083023591475 10.4662804083391
-4.91474081386219 -0.877673400532114 -7.13257719386707 -3.43517042506825 -0.354075683246958 3.8405835498463 1.89935945164074 8.12567208896984 1.41424153934826 4.4950082172047 7.98500703464855 7.31498502384533 1.23962281833996 -3.64636350978504 3.47806810032238 -0.584407104145395 1.67720388065685 3.81286214481701 12.2493851054798
-4.56053994785656 0.53767134059559 -5.25451539646496 -3.17413972507824 0.623845351826059 5.45623899806629 3.42471147884022 6.60237814296375 3.53422762263905 4.64140058864247 9.34139706004749 7.66145254481922 2.57394625056873 -3.2979171146046 3.76942182887684 -1.92409013401378 0.0897324215282076 1.23764921535145 8.68173862804066
-5.05283921848644 -0.13261216770519 -4.07302087437023 0.473903716694224 3.88857370723377 7.68190771449696 4.41947370875965 12.6353726993908 1.85170179713856 0.823672355305064 6.20328623164784 5.25298124660145 -1.07762712131847 -4.96787828098644 2.09512144435536 -3.24248880039562 1.225587905537 5.01807505000721 10.1257334362377
-6.06227362372659 0.196891186454078 -0.688999774239281 1.55250489495017 6.13435971520164 9.21494805596091 5.92363965294578 13.528632996299 3.49089848778464 2.61387669823386 7.55398690483787 6.3564676024697 0.168797848441383 -4.62947905280373 2.37634694359519 -3.58855688788674 -0.045063617012719 2.67766606590964 9.35489880821921
-6.37230739593506 0.133616828918456 -1.59789714813233 1.73522605895996 5.42428817749023 9.55334892272949 6.89946308135986 12.1864527702332 2.21565284729004 1.22635688781738 6.28600921630859 3.90904560089111 -2.55954418182373 -6.36509189605713 0.244576835632323 -5.55571231842041 -2.64619312286377 1.40637435913086 9.08571662902832
-7.61391373547641 -0.38670082959262 -1.94290657910434 2.28472403613004 5.79418448534879 9.56929711428555 7.11884669390592 12.2039053830233 1.2281682881442 0.342001715573396 5.03574446764859 1.90172843066129 -4.57952805432407 -8.23987313183871 -0.634335717287932 -5.9451133814725 -2.17651482495395 1.33673838702115 9.44031457034024
-8.08309967734597 -1.03007157065652 -3.11645920493386 1.89574973366477 4.46808211586692 8.44347064278342 6.3350359656594 11.0314876296303 0.538385079123756 0.154588387229225 5.0418698050759 2.42561404488303 -4.17376358725808 -7.82455284812234 0.197570488669655 -5.11604721762917 -1.35464699485085 3.27873675606467 10.4511419989846
-9.03664327101274 -2.09441686110063 -4.60499501661821 0.940955872969194 2.5491511778398 6.90132212205367 5.51975988908248 10.9354913191362 0.141222711042925 -1.03080106215043 4.64985823197798 3.19933771653609 -3.29202008680864 -7.40623593763872 0.682226891951128 -4.1775276704268 0.0130794004960499 3.93577932877974 11.2881061987443
-6.5409571647644 0.378508853912354 -2.20941038131714 2.29817800521851 5.54442052841187 9.75540142059326 6.87116746902466 12.7319639205933 2.21523408889771 1.40320806503296 6.26031808853149 4.42873888015747 -1.82128782272339 -6.23688764572143 0.901971149444581 -5.11230154037476 -0.357390117645263 3.41964464187622 10.371916103363
-6.99189747897061 0.0213242617520422 -1.42978657809171 3.45411787900058 7.19133387478915 10.4339438525113 6.78314886960116 12.4662767496976 0.866926297274503 -0.0626849087801844 4.56923685940829 3.72823344143954 -2.9503287228671 -7.5249251278964 0.304046734896573 -5.25178898898038 -0.688753024014559 2.57343016537753 9.80358229550448
-5.45965983650901 0.774091460488059 -0.801988861777566 4.30375740744851 7.476806380532 10.9663917801597 8.66192600943825 11.7164284966209 1.92180321433327 1.28344509818337 6.1793210289695 5.43455002524636 -1.73685481331565 -4.67777850411155 2.47833130576394 -2.78693415901878 2.06893036582253 6.1387936852195 12.3367678902366
-5.63364269950173 1.59716746590354 -0.313278701088645 4.15210387490012 7.9282431342385 11.6824106910012 8.98056933663108 13.7649812438271 2.58773467323997 1.06719157479026 6.46996924660423 4.95841548226096 -2.02751591422341 -4.95663502433083 1.87961718819358 -2.05023052909157 1.5668158271096 3.33023307106712 11.5003428199074
-2.29524756344882 4.37733601656827 2.13554905978116 3.48955964175138 5.98856972781095 10.7559013280002 8.43402813998136 13.4252602967349 5.27571629610929 3.53008698550138 8.52399300661954 6.84649800387296 0.141085139187901 -3.11686850461093 3.52110432711515 -2.58706808957186 1.04690884676847 3.9963564786044 11.6999101552096
-3.32370616739447 3.23172710592096 0.784154397791081 3.20392749959772 5.71245144063776 9.89004467183893 8.2874398058111 13.6192710226232 4.3955530946905 2.335785371607 6.83306072408503 5.80459831411188 -2.12896777933294 -3.8698620969599 3.20320652181452 -2.43090106790716 1.95348118001764 4.87547252828425 12.6080846613104
-2.16665473417802 4.09696468873457 0.282569737867874 3.08463081880049 5.78812489076094 10.0000718550249 7.6004541830583 14.774771304564 4.74745735688643 3.770881505446 7.95637878938155 7.37550339265303 0.260751576857132 -2.57916083769365 4.03317150636153 -0.752367167039353 3.66364368958907 6.89763817353682 15.1456963734193
-3.31491657603871 3.69462207447399 0.738670383800159 2.56742862354625 6.26215366016735 9.72443631779064 7.07118133198131 14.7777350295674 5.0802431453358 2.5126219142567 6.76261142383922 4.99685100208629 -1.4161357532848 -4.38203426707875 1.79963019977916 -4.08716579784047 1.59363750110973 3.11342528950084 12.2538228381764
-4.48612326708707 2.69035035046664 -0.415280524167148 3.00808983716098 4.84819489392367 9.27048760327426 6.6823204127225 14.8209105101499 4.18901139172641 2.95049839886752 6.73684006604281 5.0193622675809 -1.96091384020719 -4.81378668871793 1.87344437512484 -3.50582808581266 1.60361748608676 3.01391201886264 11.700581368533
-3.8226111498746 3.09113663760099 -0.65079718503085 3.18403977480802 5.09701031771573 9.62507599917325 6.15301484194669 15.6669302615252 4.38678044405851 2.52766007510099 5.87411660281095 3.9037768277255 -1.84990721615878 -5.30636053952304 0.740871134671298 -3.58642989071933 1.51164788332852 2.65248269167813 10.3211128148166
-3.20313831676136 3.39909556995739 -0.430398906360974 3.67685607563365 4.90411571155895 9.46409801136364 8.11964324604381 14.2158160556446 4.54797176014293 3.51609042774547 7.07445243488658 5.48314193378795 -1.00642200816761 -3.95888134349476 2.34638789783824 -2.29996296275746 3.09757426868785 3.75012210499156 11.9704194415699
-4.23338036970659 1.13416380448775 -2.92979722456499 1.15690512223677 2.34288115067915 7.08151335282759 5.43809122605757 14.4745046572252 3.15213293595748 2.36493868394331 7.18834108872847 5.2650260405107 -1.06354241804643 -4.15597253279252 1.99123091264205 -2.31842713789506 2.16114611192183 3.78807348771529 11.4318055586381
-4.10238397771662 2.23143922632391 -2.52703798467463 1.13456022089178 2.7154012853449 7.74475251978094 6.16510068720037 15.106042378599 3.92224370783025 2.35625325983221 6.75393354242498 4.45949899500066 -2.15663660222834 -5.28573167974299 0.967552774602716 -3.29106081182307 0.934190385991876 2.49281751459295 10.8773137265986
-2.71543089259755 2.77103170048107 -2.38821951259266 1.86707719456066 4.05624517094005 8.52647241245617 6.58789476047863 14.2229722369801 4.85525926243175 3.63966020237316 8.49024613987316 6.16739400516857 -0.481994308124889 -4.2688366543163 2.58994992863048 -2.30719534267079 1.19516881595958 3.20741971622814 12.3936122287403
-6.5345775084062 -2.21469034715132 -4.6012622313066 -1.634686608748 -0.939055581526322 3.9583719773726 2.9469030900435 11.8352378411727 -1.15792383714156 -1.19594873948531 3.24336801008745 1.92628751234575 -4.77637400193648 -7.75349916978316 -1.02003397508101 -7.27298845811324 -0.455100198225541 2.73813519911333 10.8357385201888
-7.20499413230202 -3.0700759194114 -2.05195992209694 -0.738225867531515 -1.84216873862526 3.46940428993919 2.41433627388694 10.7599955298684 -2.08951943137429 -2.29266350486062 2.58339030525901 1.79943187020042 -4.91470139243386 -7.38064949729226 -0.739667823097921 -5.52468865134499 1.35299403450706 4.47930629036643 11.927339146354
-6.27030539079146 -1.05782103105025 -1.56126379533248 0.521602873368696 -0.105338807539507 4.84694123701616 4.0922644181685 11.798103575273 -0.533469911055132 -0.524221177534624 3.89043355421586 3.37616372541948 -3.49500822587447 -6.93462538285689 0.920047049088911 -5.73309301896529 0.170048002763227 2.30751252607866 10.4104635758833
-4.26452251781117 1.17986873279918 0.860585247386584 2.87510875355114 2.54903510700573 7.31029513965953 6.68354514728893 11.6153207172047 2.36638263355602 1.61440948139537 4.93927959095348 3.51115611683239 -2.34514232982289 -5.9842681537975 0.256752048839221 -5.38763996471058 1.03840640674938 1.19632247578014 9.64073947559703
-3.94973885796287 1.60927260138772 2.34513914801858 2.45398295142434 3.74965441443704 8.52561629035256 6.90099394538186 11.5097914955833 1.22476446845315 1.80623781897805 5.233655574105 3.50378859259866 -2.34124505303123 -5.11901223442771 -1.16229378960349 -6.26988541863181 1.66569769599221 2.05877840735696 9.36345732428811
-2.62130034186623 2.46070706627586 2.13946187279441 2.95410001061179 4.73245370171287 9.25353467247703 7.63712250969627 12.3846467711709 2.5857328154824 1.6746638991616 5.60452973625877 2.81343877098777 -2.14827215888284 -5.74735319831155 -0.985016467354516 -6.02552473761819 0.164180157401344 0.878630039908668 8.53768479607322
-2.04018265984275 4.4860014221885 3.80818503119729 4.9201244614341 5.33182852484963 10.3956031105735 9.95005934455178 13.8335391781547 4.10156290747902 2.22024672248147 5.93222182013772 3.13610022284768 -1.5113359191201 -5.43886239311912 -0.825007031180643 -6.11617333672264 1.79997866370461 1.86131327368996 9.2607268593528
-2.26977048353715 4.03492369218306 4.74295057816939 4.17407908006148 6.77953447862105 11.1722232298418 9.78342499299483 13.4750789598985 4.67812075181441 2.39198603196578 5.77538313432173 2.64384665055708 -1.09914098219438 -6.11771855787797 -0.46377072767778 -6.95455441908403 -0.0844582124189905 0.977840562300248 9.10474314256148
-2.76972773291848 2.76598260185935 2.88821217797019 3.18831250450828 4.55538270256736 9.61271044991233 7.79221532128074 13.808091137626 4.30252835533836 1.01571843407371 5.66518208763816 2.76811692497947 -2.41729357459328 -6.37154200293801 0.0648593642494895 -5.38145830848 1.51236531517722 2.01242730400779 8.83524510643699
-3.09359281713312 2.30855924432928 1.65056497400457 2.64745790308172 4.56838685815984 9.14941675012762 7.3218486959284 15.5237608606165 3.50100976770574 1.78176671808416 5.82014924829656 3.10342199152166 -1.53079527074641 -4.53534238988703 -1.05936163122004 -6.74580877477473 1.0083139592951 1.57988530939275 9.83177882974798
-2.8375489321622 2.57808236208829 3.91772870150479 3.42951993075284 5.05208424654874 9.91396550265225 8.18353489962491 15.5537532958117 3.5416186246005 2.08453015414151 5.56023053255948 2.68758706179532 -1.54890604886142 -3.77167483243075 -0.94083376797763 -6.48448153409091 1.27267865267667 1.65901116457852 9.27664259997281
-2.25431701486761 2.7743408983404 2.83214500600641 4.79657867605036 6.46976497823542 11.1172316377813 8.15589836294001 14.835264713114 3.53800800496882 3.02375629598444 6.60716465169733 3.64277580434626 -0.241514890844172 -3.92162582224066 -0.537516325170344 -6.28868552988226 2.09126308614557 1.93225696737116 8.72857597524469
-3.34165307825262 2.06064203435724 2.20047166997736 3.07585409337824 4.40191534215754 9.37346914464777 7.31097295934504 13.3192513292486 3.26432302648371 1.5812404459173 5.59551408941095 3.08890417272394 -1.77249261682684 -5.30470964258367 -0.493241518194026 -7.28261873071844 0.623900205438787 1.41645219976252 9.12200048620051
-2.52581820054488 3.53927960829301 2.19665875868364 4.0904146714644 6.31118264631792 10.0965282006697 7.70823159651323 15.1667311473326 3.79097428755327 2.61046376661821 6.25487199263139 3.75585332350298 -1.52844271226363 -4.3426154570146 -0.112114282087845 -7.00196489854292 0.904550222917038 1.98868527845903 10.1192637963728
-2.85852654196999 1.4040171363137 2.15851943276145 4.22202842018821 4.27499644539573 9.28038470528342 7.60226695320823 14.2299470164559 2.63802306435325 1.25058715126731 5.80386321327903 3.43863456032493 -2.27726013877175 -5.03288872458718 -0.931778266213158 -6.47523720481179 0.777244255759499 1.54196326515891 9.17308013222434
-2.86506077159535 2.22131160389293 2.20431331287731 4.22015002857555 4.29671386371959 8.88310960422863 7.59497169147838 15.1353307117115 4.08341029774059 2.37803748737682 6.49670985828746 3.6215086330067 -1.55373951305043 -5.69326206554066 0.191432987559924 -6.09572788585316 0.158662830699573 0.45994380604137 8.10979846607555
-1.48852768811313 2.90766676989469 2.52347334948453 3.95680770007047 5.01212271777066 9.45460280505094 7.95050486651334 14.8960777196017 4.1025558384982 2.60274657336148 6.75306948748502 4.09692057696256 -1.42891350659457 -5.28675690564242 0.269025412472811 -5.8500751582059 -0.029510888186369 1.14718016711148 9.07944401827725
-2.44401388168335 2.5636736869812 0.730924320220947 4.36529417037964 5.17221708297729 9.42032880783081 9.73567504882812 15.7353326797485 4.45692224502563 3.02549047470093 6.99606771469116 3.05876798629761 -1.54080228805542 -6.05036191940308 -0.543356227874757 -7.18238668441773 -0.416502285003663 -0.566034603118897 9.08495397567749
-1.4329682523554 2.77581775838679 0.97521866018122 1.5448559587652 4.26451290304011 8.65232265645808 6.41195381337946 15.2347437208349 3.90762413198298 0.784234887903388 5.70879543477839 2.76190746480768 -2.13479434793646 -6.47892391031439 -0.691555135900323 -6.49342548196966 -0.0621243650262997 0.857345468347724 8.71470535451716
-2.53904183127663 2.7774302222512 2.76224009773948 4.58989970467307 4.66584174416282 9.04568497917869 8.07961623451926 14.9026837804101 4.80766455910423 1.61557357094505 5.90966384194114 2.9632679679177 -2.62166435935281 -5.96487076499245 -0.878795935890892 -8.28913147666238 -0.00797875144264992 -0.0389693520285874 7.53744189522483
-1.50102479241111 2.36883299567483 2.26863329627297 2.97224562384865 4.98498194434426 9.14833014228127 7.5594648621299 14.3469621441581 3.32722037055276 2.31986563422463 6.21333449103615 4.12642996527932 -1.08130128166892 -5.1904130675576 0.103858401558615 -4.84876115105369 0.846112658760763 2.49379961707375 9.81527655341408
-2.09550820263949 2.46225871172818 0.428213492306796 1.95759524432096 5.79594840136441 10.0673087987033 7.06564845171842 16.671473995122 3.98570670214566 1.41605700579557 5.57293452349576 2.22442950335416 -2.22032700451938 -6.26707993420688 -1.37179718884555 -6.36500130566684 0.0566028508273035 1.65851821032437 9.44236697283658
-0.277574071017177 2.59004544344815 0.666681757840244 2.22166585055265 4.57889603701505 9.27167367068204 7.55336045351896 15.7371077450839 4.09407090273771 1.6482176694003 6.62482117739591 3.58774136629972 -1.28472090634433 -5.30951834591952 0.240372172268955 -4.6214823809537 0.572130671414463 1.80958031741056 10.1555261525241
-0.143608544089577 3.26575138785622 1.2620997688987 2.14590695121072 4.6749120018699 8.62199928977273 6.84635498740456 17.1745782382109 5.1972451470115 3.02623799063943 7.23624851920388 3.88187458731911 -1.66852614662864 -5.7092079856179 0.0567126534201883 -3.28012892983176 0.00384667136452421 1.53184368827126 9.53744032599709
-1.36367447592995 3.15040843270042 1.27730624459006 1.74969641945579 4.45891921303489 8.67197482369163 7.24450843117454 17.1485565163872 4.74694983742454 2.19595877907493 6.51512496254661 3.04200808785178 -2.06245453574441 -6.71313698508523 -0.433048560402611 -4.26360161521218 -0.72171051718972 1.04290358803489 8.70240084908225
-0.474631933732468 3.59054979844527 1.11063227220015 1.01878199143843 4.92741522355513 9.04219183488325 6.99686274095015 16.6277881280942 4.97785315080122 2.14048609300093 6.95027193589644 3.86171946092085 -1.35815968946977 -6.06774487928911 0.52111467881636 -2.48333325819536 -0.45444455580278 2.3904841856523 9.73038420243697
-0.822081513838334 2.65752606825395 0.408608488603072 0.626294188065962 3.77017503218217 8.01251988844438 6.00893121199174 16.611455134912 4.767950110002 1.63489442305131 6.24107270674272 2.65952496962114 -2.41675085587935 -6.29271597428755 -0.732951112227006 -4.98874945207076 -0.572516389326616 1.38473802046342 8.86535935835405
-1.78522471514615 2.87458439740268 0.77742405804721 2.05398198041049 4.88893814953891 9.53444500836459 7.29894944104282 16.7453100589189 4.06139107617465 1.04698582562533 5.584395608035 1.74013539227573 -3.23137835589322 -6.91872958269986 -1.36050585833463 -6.3380315693942 -0.975726881894197 0.24170514020053 8.50819035443393
-2.39324365095659 2.22769655747847 0.708122392134232 1.58572783036665 4.48591532273726 8.40440191789107 6.58400167985396 15.957706470923 3.27365793748335 0.146974702314896 4.86762823625044 1.60535444779829 -2.65637193159624 -6.68942246870561 -1.7022684617476 -6.15850244001909 -0.286659102006393 0.835199494795365 8.78834929032759
-1.52026833620938 2.89820872220126 0.955968007174405 2.79543982419101 4.79287539395419 8.64891253384677 6.92504416379062 16.6888290491971 3.74822913083163 1.68367587002841 5.86075220975009 2.11628352078525 -1.44801224795255 -6.45718659487638 -2.32916726199063 -6.86819542971524 0.0182829943570226 0.600119694796476 7.3089657870206
-2.32480388121171 2.72854847474532 1.12647480531172 3.23308796449141 5.30490154786543 9.2830981688066 6.79182571931319 15.9254323916002 3.79578251405196 1.54393429322676 5.04186100526289 0.553751416639848 -2.12694888548418 -6.77860408262773 -2.60957675413652 -6.676557116075 -0.402785830064254 0.0192512945695356 7.70140595002608
-2.1275637366555 3.3267991326072 1.51142857291482 3.60471794821999 6.06380818106911 10.2662207863548 7.90830681540749 16.9271594069221 3.69137165763161 1.73746655204079 5.82859013297341 1.91796562888405 -2.22712542793968 -6.60443904183128 -2.33240344307639 -7.74552752754905 -1.55889918587425 -1.33718325875022 6.00018093802712
-2.27958374023438 4.02500648498535 1.02224655151367 3.86290760040283 7.08686275482178 10.7874719619751 7.77902240753174 17.6330839216709 4.20705528259277 1.824192237854 5.31778354644775 0.767359924316406 -3.85481910705566 -7.79661636352539 -2.09602813720703 -6.89305763244629 -1.27970581054688 -0.336579132080079 7.52993412017822
-4.01217941804366 2.47444529966874 1.53952403502031 3.3618592782454 5.49460883574052 9.54136844114824 7.12745662169023 16.170743720098 2.76507564024492 0.516194300218061 5.03340907530351 1.35336490110917 -2.53562836213545 -7.67292122407393 -2.29540352387862 -6.18556313081221 -1.17557434602217 -0.124276204542682 7.57666488127275
-2.2034611008384 3.58647019646385 2.36444813988426 3.62186677239158 6.7278133132241 10.7934199073098 7.79024083397605 15.7822063662789 3.2806640364907 1.56895501396873 5.58782822869041 1.22005708000877 -3.10861437537453 -7.22970049598 -2.23004572608254 -6.67393343665383 -2.29027979590676 -1.59536211707375 6.63284547112205
-3.64074122688987 1.95994389273904 1.08425057151101 3.32323086478494 5.93271458365701 9.78554499366067 7.19087231375955 15.6304423830726 1.79561817862771 1.73763573386453 5.61785137870095 0.616289260170678 -2.40356242439963 -6.59512126229026 -3.64871966622092 -8.70823275826194 -2.47002017281272 -2.28486430428245 5.38909733512185
-3.85492020520297 2.00308245745572 0.163438025387851 2.47019023028287 4.77766532030973 8.99746388522061 6.9367095860568 16.4012356433001 2.9301759633151 0.599007788571445 5.00700110522184 1.25417346087369 -2.36151200207797 -6.684395608035 -3.10918503674594 -7.42814331921664 -3.32382088574496 -2.44381600293246 4.80618113604459
-4.09849850914695 0.859995677254418 -1.23912923119285 0.634007289192894 3.5814884445884 7.36321718909524 4.37865050055764 14.4367256901481 1.8341158173301 0.0835731766440659 4.80006678321145 0.573134257576683 -2.58104626915672 -7.58911053917625 -2.89707867882468 -7.38748471520164 -2.00545232079246 -0.6539794661782 7.20312578894875
-3.56298489137129 0.556930117173629 -0.574446149305864 1.49342399076982 4.03871493773027 8.21098189787431 5.45512729124589 14.7819977326827 1.57128196196123 0.490529589219527 5.45120673613115 2.11713653044267 -2.91891140504317 -7.20652622743086 -0.805756040052934 -6.91133541627364 -1.85421795411543 0.202891878648238 7.08043914274736
-2.42751452706077 1.39094593741677 0.686018492958762 2.21208908774636 3.92073586203835 8.57895233847878 6.75119831778786 15.4066024086692 2.76487114646218 1.67197754599831 5.72838261344216 2.01323464133523 -2.38761851570823 -6.77936885140159 -1.78546092293479 -6.75711009285667 -2.19513842842796 -1.10118243477561 6.9795127175071
-2.53218107223511 1.68744249343872 -0.758587169647218 2.56144971847534 5.7507960319519 8.87207384109497 6.84554071426392 15.4418957948685 2.29571313858032 0.624622058868407 5.38087816238403 1.88345022201538 -2.87369184494019 -7.34835653305054 -1.68197088241577 -6.50565748214722 -1.15115575790405 -0.679779338836671 7.15502614974976
-3.35536517229947 0.318098649111661 -1.49029292193326 1.75183068188754 3.81599484356967 8.22211419018832 5.54651890668002 13.7407809344205 1.28558407696811 1.75626622113315 6.33769856366244 3.15110836896029 -2.11764849749478 -6.33605136004361 -0.233523741635409 -5.41363085833463 -1.00596751299771 0.0262609568509191 6.66728363904086
-1.88754574168812 2.63838561664928 0.557518802989613 2.54480250965465 6.26721080433239 10.0269311298024 7.1892088283192 16.0047746528279 3.3665712703358 2.44120582233776 7.15546973835338 3.93201430927623 -0.660828746448864 -5.52163044322621 -0.11034313548695 -5.64239422191273 -1.10812870372425 -0.285382426868786 7.88403686176647
-2.22101313851097 2.12887852408669 0.919697692177511 2.70648281790993 3.87571804740212 8.5743254921653 7.54259388663552 15.3800769350745 3.6672381661155 2.3702239296653 7.18121903159401 3.66269104697487 -0.84668071053245 -5.0498667456887 -0.630307266928934 -5.33252627632835 0.378554274819113 1.56978504874489 9.25905173041604
-0.856377948414195 3.96057380329479 2.4150654185902 3.30655254017223 5.75311721454967 9.98319734226574 7.9686542857777 16.8940692652356 4.90915740620006 3.45212138782848 7.8100382197987 3.88565028797496 -0.343413699756969 -5.70757233012806 0.231560360301625 -5.20296226848255 0.0695024837147109 1.36411727558483 9.02173484455455
-1.51858008991588 3.20463119853627 3.21946274150502 3.4893067966808 5.30367409099232 9.69198595393788 8.84504257548939 16.1106460582126 4.3310454975475 3.70327793468129 8.15121399272572 4.63038956035267 0.13152061809193 -4.66294921528209 0.506791461597789 -4.56725944172252 1.02954040874134 1.94664417613636 9.60364042628895
-1.10726041793823 3.14993696212769 2.8765118598938 2.51467065811157 4.88523607254028 9.44960622787476 7.73733167648316 14.9182742118835 4.33753709793091 3.26459817886353 8.35563592910767 4.88169603347778 -0.720564556121825 -4.91857786178589 1.1213849067688 -3.81821317672729 1.21077280044556 2.63973550796509 10.2589719772339
-1.67773381146518 3.06845053759488 3.01498087969693 3.46756133166226 5.6446929844943 10.3577118786899 8.46167620745572 16.8913478526202 4.40928896990689 5.46294173327359 9.40028151598844 5.26909121600064 0.51736697283658 -4.15143528851596 1.02542361346158 -5.24376431378451 0.171293822201815 1.71246489611539 8.92575415697965
-1.30401078137485 3.49779948321256 2.20202216235074 3.35024985400113 6.21161231127652 10.0778957280246 8.23071440783414 15.5692751082507 4.45952090350064 2.3021932515231 7.12366446581754 4.07800158587369 -1.07816544446078 -5.04114190014926 -0.0739788142117597 -4.20561448010531 -1.47026101025668 -0.165056618777189 8.52746066180142
-0.806274179978804 2.89650845094161 1.31738781495528 1.89227795167403 4.40894531770186 9.03667902512984 6.73164391084151 15.3534226374193 4.72177815003829 2.84356617494063 7.38351463838057 4.97774719758467 -1.25041938261552 -5.27561545805498 1.89497208161788 -0.341113810105757 1.25292133851485 4.61231636567549 13.5098853067918
0.700001265785911 4.44978382804177 1.57296326377175 3.46865608908913 6.63678028800271 10.7637124321677 7.54773953177712 15.9329353831031 6.08532669760964 3.98108055808327 8.27527573325417 5.41060211875222 -0.547685120322488 -4.66420123360374 3.05314018943093 1.00738861777566 1.47999146201394 4.29610684134743 14.3193385861137
-0.141501444036312 3.54666040593927 1.94821928197687 1.54974649602716 4.67925260717218 9.35301635915583 7.72770498449152 15.0967867201025 4.92536352330988 3.21378610784357 8.33867262059992 6.10711095983332 -0.369805353338069 -3.60900022333319 3.95952318364924 2.56150339299982 2.2001972025091 5.72267339879816 15.3109614675695
0.422270601445977 2.06845170801336 0.715067690069024 1.1690862829035 3.60982782190496 8.54827958887273 6.80443078821355 14.9541755372828 5.39556962793523 4.61023790186102 9.4388707334345 7.17318612878973 1.71336728876287 -2.74789541417902 4.43357164209539 3.57511216943914 3.8339803869074 7.61757070367986 16.5690104419535
-0.911859902468596 2.97343882647428 1.70256957140836 2.46335944262418 4.39566191759976 8.86833056536588 7.80670413103971 16.6919475468722 5.46122416582974 4.12909373370084 8.91957625475797 6.36531981554898 0.11139830675992 -3.32721749219028 3.95850810137662 1.00459250536832 2.44148882952603 4.94420680132779 13.8511346253482
-1.19145095998591 3.15604984110052 2.84215556924993 3.63853084390814 3.80003177469427 8.4873706037348 8.57636749094183 16.2318668896502 5.25548278635198 5.18539916818792 9.58469068353826 6.30458747690374 0.716862791234796 -3.19325340444392 2.99361240213567 -0.547932512109931 2.6049653226679 4.92078887766058 13.8971196348017
-2.70129567059604 2.45988196459684 3.10186022845182 3.95270938006314 3.91432875719937 8.88505858508023 8.37975615588102 17.3405974837867 4.92665213671598 5.34275549975309 9.56770485964688 6.32895392504605 0.946001234921543 -2.97166996869174 3.28717822161588 -0.280692872134122 2.50515479174527 4.46446532336148 14.4326617154208
-2.6373461116444 1.81889644969593 1.89905468333851 3.79081455577504 4.1586972843517 8.87849823344838 7.54947582591664 16.0639026533474 3.68512932170521 4.83714500774037 9.57379690517079 6.96415344585072 1.30798546184193 -3.50604804645885 3.82747665752064 0.551471866260876 2.23028961528431 5.28846947063099 14.5511402260173
-1.08635775826194 3.78622467734597 4.33198006369851 6.77388985373757 7.83776505210183 12.4101107857444 9.89638073661111 17.3126130542972 5.87196095206521 4.89486439444802 9.61047203757546 6.14046223380349 1.3032172463157 -1.95810572884299 2.55937035300515 -0.473969147422096 3.25877697684548 5.04669411399148 13.3127029679038
-1.7355355349454 1.90396031466397 3.19156846133145 4.65879639712247 6.20448597994718 10.7725301655856 8.78390606966886 16.0800300511447 6.2860651883212 6.82831582156095 10.9231339367953 8.27861031618985 2.76831635561856 -1.57623568448154 4.49866589632901 1.54483613100919 3.44691857424649 5.49392804232511 15.3709389838305
-2.69000761725686 1.45157201073387 3.24486501000144 4.97502858422019 4.65309579155662 9.16972453377464 8.53386361382224 15.2638339497826 4.79698807976463 5.36289078972557 9.26291806481101 6.7350211837075 1.29411084435203 -3.4127363465049 3.10629422447898 0.0939050414345495 3.38910634300926 5.49400574944236 15.5553762414239
-4.05821038159457 2.21926306811246 1.21538447466764 2.14755820361051 4.20884036150846 9.10380934801969 6.60029219714078 11.9597458752719 4.03532313433561 3.85088728991422 8.55068492022428 5.33953475085172 -0.738550194826992 -4.27314186963168 2.47832392779264 0.479752531918614 3.48152541247281 6.99968909350309 13.9652264031497
-4.47900788567283 0.502318217537621 -1.75176255486228 1.68799669959328 4.98530466773293 8.50373966910622 5.04858954169534 12.3171146652915 4.94485457160256 2.93986780860207 8.21176798560403 5.22047598578713 -1.97643868706443 -4.29519097588279 3.11357290961526 0.605130984566429 3.27912504889748 7.38645251014016 13.9503846905448
-4.45786144950173 0.852629158713601 -2.18424656607888 0.819657776572488 4.23400447151878 8.39652917168357 4.08777568123557 11.0748367049477 3.65752074501731 2.10078952095725 7.55847689888694 5.3817286231301 -1.38335278250954 -4.77281620719216 2.46942183754661 -0.229631926796653 1.21035144112327 5.70083949349143 12.0387716033242
-4.84380275552923 0.246416742151435 -3.5038350278681 -0.685817068273369 2.95135944539851 6.46927707845515 3.7555643861944 12.1894318407232 4.06187217885798 2.390352899378 7.20290249044245 4.78754490072077 -1.62786228006536 -5.4331505948847 1.64922683889216 -1.95734149759466 1.15220993215388 4.74416988546198 12.1513544862921
-5.57097474011508 0.561296072873201 -1.6892036524686 2.09351309863004 3.71995600787076 7.86644801226529 4.7606597813693 13.3797653588382 3.21580847826871 1.09639033404263 6.31443747607144 4.00317820635709 -2.06531563672153 -5.93940964612094 0.657011595639315 -2.68913117322055 1.21983107653531 4.77330264178189 11.4390588673678
-5.11365154439753 0.0193402463739574 -2.86397960836237 0.173616140538996 1.77179786508734 6.2931639844721 4.1262242490595 12.8161167795008 2.68084594553167 0.95232555216009 6.46869060342962 4.50956508463079 -1.72229984456843 -5.59279659444636 2.29081508463079 -0.307092935388738 1.1995417768305 5.1243464643305 11.1308147603815
-6.28776378631592 -1.39945049285889 -5.01949520111084 -0.331138801574706 0.989497947692872 5.42428760528565 2.80367450714111 11.9937727928162 1.32537536621094 0.305351066589356 5.5311897277832 3.21820812225342 -3.3904764175415 -7.19204730987549 0.464548873901368 -0.671571922302245 0.808921623229981 5.60470275878906 11.2806628227234
-6.33747367858887 -2.01756362915039 -4.42750244140625 0.159220886230468 1.07423610687256 5.74749584197998 4.2004997253418 12.7132908821106 1.50426597595215 -0.768027114868165 4.09551544189453 2.42691345214844 -3.3719051361084 -8.05277709960938 -0.409159469604493 -2.90038566589356 -0.655079650878907 3.38611907958984 9.80319566726684
-4.32017304680564 1.00466559150002 -2.73253037712791 2.22540400244973 2.82082197882912 7.54704401709817 5.17137835242531 14.368864514611 1.69534704901955 0.8308536789634 5.75279543616555 3.12567160346291 -2.9138219573281 -6.48203637383201 -0.400136730887674 -2.81740739128806 0.703946330330588 3.50880549170754 10.0297734520652
-5.25914966409857 0.124467737024482 -2.69267474954778 2.09595859700983 3.85487735921686 7.97956836873835 5.38450992757624 14.6140712564642 2.30277240926569 1.10160816366022 4.8916167085821 2.40866077596491 -3.57233440225775 -7.45027744119817 -0.953018301183526 -3.09336482828314 -0.0858594114130184 3.80728424245661 10.7594775026495
-3.92975027777932 1.4562312819741 -1.05604346015237 1.05031220696189 3.60251157067039 7.80317609093406 5.09093491814353 15.2664769150994 4.40951077721336 3.28693597099998 7.21163384697654 4.33767144463279 -1.27445204474709 -5.57447035529397 1.012238667228 -1.14241583564065 3.05223958275535 5.33114449761131 12.3090073325417
-5.39131735888395 0.226093300906093 -2.73820113268766 1.17472840222445 2.71453572186557 7.44535733136264 4.65704728039828 14.6020593729886 3.5409422007474 2.67687703045932 6.30684758099643 3.52747059735385 -2.12709235278043 -5.94741820422086 0.0967998591336325 -1.75167273608121 2.87112618359652 5.26849938305941 12.0495152560147
-6.21565785841509 -1.63319364027544 -3.45369306044145 1.53912481828169 0.472078652815384 6.02529844804243 5.0816291288896 12.4066666082902 2.56957373185591 2.63532290025191 6.23775896592574 3.50262198014693 -2.39330640272661 -6.04631772474809 -0.0803925080732881 -1.09210935072466 2.46427378220991 5.89552244706587 12.4425619558855
-5.31718932932073 -0.919558637792413 -3.57763397043401 1.24824703389948 1.88151443654841 6.46897876912897 4.93818844014948 12.8923839395696 2.1497896974737 0.985856897180732 5.51934517080134 3.51412189657038 -2.67805015390569 -6.45889388864691 0.172461396997626 -0.863829725438897 2.29867923909968 6.32338607961481 13.1707698171789
-6.76822183782404 -0.526362401788884 -3.19197557622736 1.90884877985174 1.97986127679998 6.63728143518621 5.43087007349188 13.2707526857203 3.77832319086248 1.87911321466619 6.6660947973078 4.74929525201971 -1.61310480291193 -4.87997339422052 1.61659719293768 -0.664309484308415 2.04036046808416 5.66449453180487 12.5387456590479
-4.57930702729659 -0.0476145224137738 -2.49678749604659 2.00648360685869 1.79623942808671 6.40489631132646 6.02583842711015 12.8405411763625 3.04365115599199 3.18044524626298 7.69576220945878 5.21344047026201 -1.02960152192549 -4.60629791779952 2.13343291716142 -0.622161336378618 2.19035010771318 5.55534987883134 12.4519954247908
-5.01013102964922 -0.583071856065231 -3.70139613585039 2.32785877747969 0.53557476563887 4.8569992498918 6.06032261414961 11.9784158186479 3.00171360536055 2.3568304495378 7.23410973115401 4.77206692262129 -1.38352313475175 -3.82860484556718 1.48985943360762 -1.10642924742265 3.04818043275313 6.64147362275557 14.2422686533494
-3.45154898383401 0.205242703177714 -2.02565520026467 2.98539693138816 0.714066097953104 5.73017556450584 6.27683789513328 13.5782619216225 4.04146821282127 3.28336293480613 7.91914517662742 4.89351041100242 -1.08949225165627 -2.50435965277932 1.28903062126853 -1.06207792975686 4.4228702285073 6.9660773970864 10.7625256278298
-3.8477371822704 -0.3045128475536 -1.84306417812001 3.22371781956066 2.92039502750744 7.19986642490734 7.73144162784923 12.825447212566 3.89139283787121 3.79496968876232 7.28821958195079 4.05998624454845 -1.06189237941395 -4.82435308803212 0.234439026225697 -2.27601133693348 2.79359067570079 6.13576329838146 11.4689632762562
-5.1571065122431 0.778621560877021 -2.03242694681341 2.60238063985651 3.16531933004206 8.2531079118902 6.31926716024225 13.0381292169744 3.43477905446833 2.05207241231745 6.24886882955378 2.8987082307989 -1.87799465006048 -6.28388606851751 -0.46237956827337 -4.20161830728704 1.19879902059382 3.57437599355524 8.80901420766657
-2.13186681920832 2.86765825098211 0.317315691167657 4.08429872339422 6.20963918512518 10.4136615926569 8.93072616403753 15.5109974080866 7.15292131250555 4.32797395532781 8.84040557687933 5.76567327325994 0.330110185796563 -3.81911504918879 1.53132211511785 -1.5928672617132 2.34517537897283 4.27902566736395 10.4444361860102
-1.72537673603405 3.82869945872914 1.79327236522328 5.01199184764515 7.74013649333607 11.9349955211986 10.294697154652 14.8400286327709 6.12161194194447 4.4614165912975 9.20518051494252 5.28398834575306 1.30189453471791 -3.59536803852428 1.29044472087513 -1.58275855671276 2.84165321696888 2.69391380656849 10.800463069569
-0.55218327262185 4.2941797950051 0.245822785117408 4.14034449837424 7.95291316292503 12.1650785186074 9.42217671654441 16.4503824093125 7.74334132454612 6.34818160317161 9.12625109932639 5.87082373879172 2.10846316597678 -3.99015820243142 1.68222605965354 -3.5583649895408 0.834083435752174 2.48094260475852 9.7258433081887
-2.49358746788718 2.98564150550149 -0.220649693228982 4.43343546607278 6.90746882178567 11.4759817383506 9.32092001654885 16.0883176586845 5.52320864417336 4.86231425025246 7.85069468238137 4.19835379340432 0.285106684944846 -4.75303647301414 0.349052455208518 -4.24280545494773 1.19783022620461 1.70189192511819 9.90646984793923
-1.95872377048839 2.60170389522206 0.201157821308481 3.80344511378895 6.25523878444325 10.8022916447033 8.5332949291576 16.1145028601993 6.76556898463856 5.72561766017567 8.46775843013416 4.6097862850536 1.05942655910145 -4.07116769443859 0.972849143635141 -3.60157655369152 2.33241201747547 3.42311121333729 9.89115740169178
-4.33632315722379 0.478580102053556 -1.97279395190152 2.17106400403109 4.28314553174106 9.06826697262851 8.20756588849154 15.4225935784253 4.83224068554965 2.89352379712192 6.77946911725131 3.31267987164584 -0.540695563229647 -5.94195593920621 -0.819111243161288 -4.10975302782926 1.61857186230746 2.92205296429721 8.75006829175082
-3.33387955752286 2.70859137448398 -0.918169108304109 3.32345763119784 4.83238402279941 10.0255297747525 8.57451811703769 15.8634416190061 5.34305468472568 3.23011866482821 7.22268095883456 3.81702223691073 -0.540741053494539 -5.72301110354337 0.187341603365812 -4.16606339541348 2.30351820859042 2.83417216214267 9.94169512662021
-3.40204096707431 2.39030312624845 -0.911211499300869 3.22265576449308 6.51816414919767 11.3927721890536 8.2324404629794 16.2960001143542 4.53873585787687 3.14279603091153 7.87141369906339 5.0398306759921 0.739119997891514 -5.3820328799161 1.33723210421476 -3.29737902554599 2.88779973116788 4.19014500704679 10.775368681821
-4.75861112421209 1.30754240209406 -2.24494306390936 1.6471849268133 4.72628839666193 9.62113340551203 7.00255163366144 16.4337484424764 4.66075380498713 2.57489736730402 6.91123350316828 3.53820665532892 -0.655961435491388 -5.76994268243963 0.250977117365057 -3.94721166437322 1.40238626653498 3.26625497991389 10.1392126863653
-5.69229668703946 0.951538380709561 -2.15631074038419 2.03176623257724 4.10998564633456 9.25650626095858 7.0302060213956 16.380248900977 5.55223399075595 3.29235011014071 6.74472933682528 3.14446192654696 0.240808781710538 -6.465102854642 -0.629604044827548 -4.01287240115079 0.7599890795621 1.78337889584628 7.77146750363437
-5.74018004157326 -0.553305651924827 -3.6644983551719 0.935640309073708 2.66987321160056 8.03893563530662 5.49797055504539 15.6716924645684 4.20188233635642 1.86556050560691 5.71185490868308 2.32726857445457 -1.53563788153908 -6.73416807868264 -0.894461657784202 -3.65590002753518 0.813609097220681 2.30948540947654 9.25601384422996
-6.68235600211404 -0.623752715370873 -3.24081623770974 0.998016236045142 3.03344142220237 8.47307383797385 5.38590705178001 14.7977272250436 3.05030429146506 1.35297572396018 5.69853389046409 2.42316806099631 -2.59982884146951 -7.5317193291404 -1.01187527396462 -3.9587270043113 -0.15670979239724 2.51218211434104 8.53451907417991
-8.17320722233165 -2.68063443790783 -5.4929704059254 -0.812331138957632 1.37899023402821 6.3292027126659 3.65133482326161 12.2438088070263 1.23302084315907 -0.736813484538686 3.67747026790272 0.537402213703501 -5.22966092716564 -7.6644963611256 -1.76319402347912 -3.57533734928478 0.305678428303111 3.22839170802723 8.3923187862743
-8.88877304250544 -3.08589752370661 -5.51063926870173 -0.986211854761297 1.37447349374944 6.35707561319525 2.82411186044866 13.2737418824976 2.34284011667425 0.702197950536554 5.24490730112249 2.19701091592962 -2.82524307424372 -7.10787017995661 -1.1436882799322 -4.49248703176325 1.02020255869085 2.12945930307562 7.44487182443792
-8.15343092138117 -2.18645666295832 -4.0620250528509 0.0547447377985186 2.38646985834295 7.02753164117987 4.87028314417059 13.5365617448633 2.55622484033758 0.212291734868831 4.66624547784979 1.5646257573908 -3.93020628148859 -7.5424766367132 -1.03913114721125 -5.39821813756769 -0.771774274652653 1.63522722070867 7.42697622125799
-10.4041630744934 -3.45170564651489 -5.59534425735474 -1.03535242080688 1.42834119796753 5.88214712142944 3.00342016220093 12.3071039199829 1.67275362014771 -0.170016956329345 3.87293748855591 0.954093265533448 -3.95920724868774 -8.12393159866333 -2.33868188858032 -6.31826944351196 -0.901998233795165 0.373855876922608 5.21922903060913
-7.14335132945667 -1.79432369578968 -5.17557026256214 -1.00433422435414 1.77198337208141 6.56874107014049 3.64812301288952 13.7847399581562 3.11153052936901 1.47314666401256 5.8348429072987 2.36306975971569 -2.66072346080433 -7.18564487804066 -0.935648692737924 -4.84847523082386 0.491948353160513 2.12202094684948 8.22843574177135
-7.20903826626864 -1.77903223904696 -6.52196551236239 -2.86763049038974 0.654326907071201 5.04047631350431 1.81720971194181 14.247200718793 2.84531354037198 1.28974007693204 5.43703793612394 1.90184926119718 -2.78420115384188 -6.62474108609286 -1.44784975918856 -5.53766299161044 0.393418780240147 1.22651433077726 6.85934208956632
-8.38984261426059 -2.95979462536899 -6.1312347498807 -3.39093743237582 0.0290035161105067 4.2806190404025 2.53960455981168 13.1280137452212 1.93008174029264 -0.631730660525236 4.13468779650601 1.05783022967252 -4.78521309765902 -8.35329972180453 -1.30767975720492 -5.56832848462192 -0.0520225611600011 1.24477805224332 6.41843833056363
-6.94802371805364 -2.97765437906439 -6.31090823953802 -2.46908084695989 -0.284314077550714 4.74334533864802 2.54119976217097 13.3418179338629 1.74313839132136 -0.477353017980402 4.0254021471197 1.12566574270075 -5.1051835233515 -8.16374675577337 0.0829764192754574 -4.03629009073431 -0.9740628415888 1.37997444326227 8.45190151387995
-5.20231725519354 -1.39576627557928 -4.42773725336248 0.126849157159977 3.23109625036066 7.4847431009466 4.7521934335882 15.5678366249258 3.55065057927912 3.28584001714533 7.70497034246271 4.50625513250177 -0.0577650243585772 -5.06380750482733 1.61571691686457 -2.6260500127619 2.06195066625422 3.80643079931086 9.70211218053644
-1.77930546673861 -0.377024659243496 -4.92759228619662 -0.442557343569668 2.31576727953824 6.68748854723844 5.16637801257047 15.5605616482821 4.99743937579068 3.24101447192105 8.4465255650607 6.41305255022916 1.32076167193326 -3.929881104556 2.69522379961881 -2.45696545514193 3.0580339345065 3.58640193072232 9.96138333407315
-5.58773573095148 -1.64120443517512 -2.45018728429621 0.775087755376642 3.52634755914861 8.35460893457586 5.49733011072332 15.1811416560953 3.63477079218084 3.57188360040838 7.66708700006658 5.38878099268133 0.0232891256159 -3.94568403417414 1.9262489492243 -3.18978079015558 2.39525071924383 3.17161504572088 9.5803131276911
-6.1172870462591 -0.765867597406562 -3.7387584512884 1.22308790033514 4.40383302515203 8.72500287836248 4.97938882654363 13.3862818414515 2.73695527857 2.1145359212702 7.21795427148992 4.09527456110174 -1.73470152074641 -5.40190351659601 1.11994993036443 -2.57252729589289 2.67066633051092 4.02978383844549 10.252785318548
-4.61311235427856 1.57700643539429 -0.309328937530516 3.29209051132202 6.23055658340454 10.5673523902893 8.12143430709839 14.7734781265259 4.08067331314087 3.8154746055603 8.1961537361145 5.27239999771118 1.17365942001343 -3.72577753067016 2.03029642105103 -0.486330890655516 3.70922765731812 4.26333818435669 10.5135217666626
-3.17725105285644 2.53637104034424 -0.137549591064452 3.78111057281494 7.1266077041626 11.3092735290527 8.56533031463623 15.431492972374 4.47897987365723 4.17423038482666 8.6443078994751 5.06620101928711 1.3529088973999 -3.56801719665527 1.7925594329834 -1.75178833007812 3.08352355957031 3.18967609405518 9.73856763839722
-2.65420807925138 1.20200739773837 -1.07042779055509 1.71984015378085 4.17619238766757 8.97210369977084 6.63028441342441 13.0595687476071 3.18014727505771 4.16412459286776 8.4113074389371 4.91780672940341 0.89717398556796 -3.08702553835782 2.71250067624179 -0.168248072537509 4.83467017087069 5.17759333523837 12.6668826189908
-3.43270683288574 0.915565490722656 -2.04179191589355 2.21951484680176 5.22283840179443 8.75119209289551 5.80229091644287 14.145928144455 3.1308479309082 4.72517204284668 8.3074779510498 5.49961090087891 0.487619400024414 -3.08220481872559 2.92076301574707 -0.389921188354492 3.6107816696167 4.12500476837158 12.9761595726013
-2.80838663794778 2.66336362145164 -0.80954821326516 3.43637196800925 5.64425580284812 10.0840198256753 7.8810130812905 13.5446008898995 3.93304269097068 5.28395669243552 8.53652684471824 5.8130428054116 1.50511472008445 -2.58701212622903 2.80202119133689 -0.882906749031761 4.09602563164451 4.63012997887351 13.1037170150063
-1.46112680435181 1.91521501541138 -2.44829607009888 1.45273733139038 4.83326196670532 8.82421350479126 5.77193212509155 13.2552423477173 3.47216367721558 4.1321702003479 8.56863260269165 5.32239675521851 1.14727830886841 -3.53587579727173 1.73072862625122 -1.3117356300354 1.90803098678589 3.18046045303345 12.3983540534973
-0.91752432042902 2.10043336694891 -2.23898695165461 2.22568513696844 5.66098787134344 9.89907647913153 6.97896577661688 14.9680345231837 4.2996168309992 4.58168699091131 9.08302118127996 6.19383241480047 1.5623760396784 -3.00710294896906 2.65371991937811 -1.34545896703547 3.30636693781073 4.21999456232244 13.2151794606989
-1.21816782517867 1.42644544081254 -3.2794604734941 0.694750265641645 3.71300931410356 8.49029488997026 4.57746453718705 13.594445662065 3.27018304304643 3.46159787611528 7.40023560957475 4.24216409163041 0.368698553605512 -4.44345430894332 0.521837667985395 -4.85612253709273 1.30681748823686 1.38769002394243 9.13637872175737
-2.44700600017201 0.348247753490103 -3.90588356364857 0.815298305858267 1.99531863819469 7.18346236835827 4.08728049885143 14.2476174701344 2.3557808269154 1.65658496509899 6.64199184070934 4.41971133839001 -0.891416324268686 -5.45800567973744 1.26651500355114 -3.27144981731068 1.43051360737194 2.4564020503651 11.3567831386219
-4.08099036650224 -0.947474054856734 -5.05704169706865 -0.15066390471025 1.20407337708907 6.39423317475752 3.03492397828536 12.5176662878557 0.876649327711625 0.946034856276079 5.72549194856123 3.17835182710127 -1.74881034330888 -6.70831160978837 0.0442747549577192 -3.22197776274248 0.511975713209672 2.00167603059248 10.1922606901689
-3.90254171544855 -1.51172407323664 -5.67479093725031 0.798221986944025 2.7443117315119 6.90698282068426 2.48487035577947 13.9048422986811 0.901297014409845 0.583744447881525 5.63729230707342 3.31945363825018 -1.7380576914007 -6.16211279088801 -0.156386930292303 -2.9990325754339 -0.229085523431952 0.638866823369806 9.65056697672064
-3.49018872867931 -2.15066159855236 -5.98862279545177 -0.196422706950795 1.76880346645008 6.30451952327381 1.95348917354237 13.2223449837078 1.82651792873036 1.419311393391 6.35305296291004 3.77418409694325 -1.03801358829845 -5.06592000614513 0.826187003742564 -1.72758115421642 0.987312186848033 2.75707613338124 11.3625258098949
-2.73453810431741 -0.514393832466819 -5.06005766608498 0.948563549735329 2.87082669518211 7.19734666130759 2.76523396752097 13.7153060176156 1.58330342552879 2.17167088768699 6.8606652953408 3.57175156853416 -0.787625338814475 -5.43493368842385 -0.31745436408303 -3.71380522467873 -0.46381666877053 0.692698452689431 9.09329411766746
-2.26560569242998 0.163986440138384 -4.56010222868486 0.588352437452837 3.06074547334151 7.92854618592696 3.29123615785079 13.9027807669206 2.01662563844161 1.31451248689131 6.40687584443526 4.04570793672042 -1.0005166573958 -6.58677268461748 0.246549840406939 -1.85422301725908 0.751003499464556 2.71076225800948 10.2305881933732
-4.0067026831887 -0.617470047690652 -4.72996547005393 0.159656264565207 2.13079045035622 7.11313698508523 3.88140843131325 13.7601849816062 1.30489227988503 1.28594944693825 6.20663712241433 3.87499020316384 -1.43835856697776 -6.3400709845803 0.517877318642356 -3.14559390328147 -0.257614395835184 1.58361981131814 10.3462011597373
-4.30214182246815 0.323966347087513 -3.76476923335682 0.0316632617603645 3.72098764072765 7.80137761722911 2.46073182712902 13.022857986797 1.10930379520763 0.576798759807239 5.72936853062023 3.03732904087413 -2.01739755977284 -6.30616251338612 -0.479475654255261 -2.07640329707753 0.078095756877552 2.76031335483898 11.1051586497914
-3.92897355339744 0.377972247383813 -3.08894097588279 2.45973646857522 4.73380720832131 8.96578562476418 3.95668471076272 12.9299961350181 0.859758975289086 1.02681791999123 5.2193962357261 2.60521471717141 -2.12592446587302 -6.3607457854531 -1.55238091728904 -3.2954324462197 0.401373507759789 2.05949938514016 11.095170619271
-2.21435617100109 0.555533660541879 -3.45961450229992 2.25203825343739 4.74264170039784 8.71335531581532 3.68142343867909 14.3429010044445 1.99722505916248 1.83312822688709 5.95002676356922 3.4148810039867 -1.32971833835949 -6.29264711033214 -0.784636246074331 -4.97275422703136 -0.481886612285269 1.65783621181141 11.1780035625805
-1.96213881752708 1.36548550345681 -2.28302352211692 2.1993068001487 4.26878006675027 9.67975266196511 5.51213486411355 15.1979199192741 2.34832794883035 2.03392155387185 5.6190655968406 1.69003994681619 -1.84078948281028 -6.95444838783958 -2.59040038368919 -6.48012702248313 -2.01227347634055 -0.684425041892311 8.17945130088113
-2.34066324234009 0.86130781173706 -1.9176609992981 2.07101316452026 4.61874551773071 9.14905424118042 4.35313959121704 15.1451830387115 2.67239446640015 1.89580602645874 6.23429746627808 3.05015630722046 -1.26787691116333 -6.21698694229126 -1.21888856887817 -6.27042322158814 -0.794188785552979 0.48391408920288 9.71018476486206
-1.87666503732855 2.56769760305231 -0.319715421850031 2.43607719594782 4.77931793386286 9.83660515004938 5.80825241262263 16.5416228359396 3.19816978627985 2.63418491536921 6.9122258012945 3.87806232625788 -0.604034345800226 -5.81135932748968 -0.836158674413507 -5.88835517709905 -0.563867490941828 0.296226579492743 9.71497114354914
-1.94158860986883 2.09679487401789 -1.4935714895075 1.58345297033136 4.84148958379572 9.62710312063044 5.57761552984064 16.0042481725866 3.05463388616388 3.0224082773382 6.9850604837591 3.22728422338312 -0.496798723394221 -5.58942720239813 -0.897673814946955 -5.17114373987371 -0.490826814824885 -0.269837587529963 9.41948583776301
-2.31496357484297 1.37264705137773 -2.17126202149825 2.22340465025468 4.5337722344832 9.09456754164262 4.44904494719072 15.7325364394621 2.47750831083818 1.81115031675859 6.57252574400468 3.84038234190507 -0.719172711805864 -5.2418682531877 -0.0486423925919972 -5.40764736695723 -0.384360547499224 0.828991655869917 9.36973882154985
-1.77687322443182 2.08185804540461 -1.05084096735174 2.486508733576 5.3322061365301 9.42617595846003 4.82714212590998 14.844693905657 3.34045637304133 3.10371435338801 6.7100023096258 3.47090471441096 -0.434519403631036 -4.81173002069647 -0.775416010076349 -4.86981832330877 -0.227568262273614 1.21156824285334 9.11564338857477
-2.5062483700839 2.77799139889804 -0.824623003872958 2.20911036404696 5.76058493527499 10.1485949602994 5.5927678194913 16.0296547261151 3.20868502530185 2.08076010617343 5.45166693600741 2.39944754513827 -1.61424817171964 -6.74835766878995 -1.72203053561124 -4.24564351168546 0.462614163485441 1.29422388943759 11.1354414072904
-1.00904272252863 3.27909089868719 1.18150808160955 4.20251180475409 6.58650590723211 10.4564380819147 7.6696119481867 16.9298071885651 4.51783277338201 2.89843942468817 7.0363979512995 3.30671884363348 -0.190544111078434 -4.91794584447687 -0.804050428217106 -5.14323042089289 -0.414207441156559 -0.30047224218195 9.93498088663275
-1.00993142561479 3.02896513505415 -0.908365110917526 2.62003149552779 5.55528463883833 10.22099794908 6.32030691667036 15.6309896902605 4.08685507340865 3.20992483659224 7.42432322068648 3.95458330674605 -0.0818594499067835 -5.84610162214799 -0.472078184647994 -5.01192841963335 -0.734643797440963 1.4424373106523 9.55855669541792
-2.36881960955533 1.10795937451449 -1.144191161069 1.33705292615024 3.09942971142856 8.59499894055453 5.37138520154086 14.3792987910184 2.49187050732699 3.19803105267611 6.10405693921176 3.49542485150424 -0.939757719906893 -6.48376216021451 -0.732436552914706 -4.95995463457974 -0.152644530209628 2.00610314282504 9.52900181683627
-2.45167497288097 1.43645616878163 -0.0267463077198364 3.08894678462635 5.77620359767567 9.88015409816395 5.30552145351063 16.0695088158954 2.72666975368153 2.31045004237782 5.77108236659657 2.34876867641102 -1.81974748264659 -6.80447343479503 -1.49887803684581 -5.60961679111827 -0.190312897075305 1.4043326031078 8.65251680720936
-3.9725004716353 1.94589075608687 -0.26028123335405 3.35706171555952 5.36374697251753 9.81152996583418 5.71885809464888 16.2717720584436 3.11503729386763 2.41083464189009 6.63384279771284 2.58500895066695 -1.08825555281206 -6.24274888472124 -1.74287667707964 -6.31089272932573 -0.771561293168503 0.190858216719192 7.40111479325728
-2.6020472613248 1.70523041811856 -1.0655425158414 2.66038865176114 6.06485241976651 10.4491869839755 5.27067822543058 16.9008571389047 4.31048840609464 3.34366864291104 7.43340272036466 3.31550664034757 0.17087143984708 -5.83624487790194 -0.605675038424405 -5.55933981808749 0.21968621340665 0.112853709134189 7.74127453890714
-3.22813285480846 1.45178829539906 -2.36066688190807 1.75460850108754 3.68496166576039 8.38554512370716 4.93402515758168 14.926498521458 4.48815952647816 3.24400841106068 7.41346107829701 4.12567077983509 0.284831393848766 -6.18039764057506 0.244489062916148 -5.1187311519276 0.00064598430286722 -1.03695739399303 7.33901344646107
-4.55552040446888 1.32744468342174 -1.46030174602162 1.88900817524303 2.79507316242565 8.04244674335827 5.52703536640514 14.0798667777668 3.0381122935902 2.8696028102528 7.1530968059193 3.81900943409313 -0.308192599903453 -5.58800445903431 -0.729852069507945 -6.70081650127064 -2.01423393596302 -1.48514877666127 5.96392120014537
-3.44174964211204 1.01699154593728 -1.34534461281516 2.22596256949685 3.11694615103982 8.09745304801247 5.23363964774392 15.858220150254 4.1639537117698 2.40887825705788 7.41285031058571 4.48354809500954 0.116176535866476 -4.45744712136009 0.62096016623757 -5.7599964835427 -0.906168053366923 -1.56905371926048 6.69936650016091
-1.98767687190663 2.84742425571789 0.306701408733023 2.90852521549572 6.0462367404591 10.6109392512928 6.32799790989269 16.6537055988203 5.54446099888195 4.39297078739513 8.37254594456066 4.2053992618214 1.0004603732716 -4.01785112727772 0.293275581706656 -5.94177843440663 -1.62274958003651 -2.93273569453846 4.79878209720959
-3.22730402512984 1.98553986982866 -0.19958071275191 2.88275475935502 6.1691422028975 10.7205810113387 7.19838281111284 17.7818824811415 5.20788999037309 3.95340581373735 9.47536130384965 6.83050961927934 1.79366250471635 -3.21764711900191 2.82690568403764 -4.47520975633101 0.817577795548871 -0.479642434553668 7.56800504164262
-4.30903597745029 1.71549252596768 -0.934217175570403 2.47717122164639 4.93627671328458 9.60575512972745 6.94391850558194 16.8630827459422 4.58064202395352 3.84423760500821 8.98566369143399 6.19045857516202 1.42188386050137 -3.59140177640048 2.61165169802579 -3.45365305813876 -0.48432513150302 -0.570157727328215 6.85596398440274
-3.43512694618919 2.38608677603982 -2.08169715187766 2.91895802237771 4.94887001731179 9.73835737921975 6.37259228446267 15.6302927277305 4.98189099051736 3.80723507621072 9.13760597922585 6.99777634360574 1.99081547477029 -2.80256240151145 3.16448052146218 -3.34829871437766 0.11637718894265 -0.933295891501686 9.05823261954568
-3.78598187186501 1.33522918007591 -2.66641972281716 1.48888518593528 4.56637503884055 9.55869939110496 5.54395224831321 15.8172872879288 3.99893023750999 3.38312651894309 8.57215955040672 6.82992865822532 1.81309153816917 -3.15564129569314 2.67890383980491 -3.52953312613747 -0.496839263222434 -1.16531536795876 9.43614842674949
-3.00774986093694 1.62614696676081 -1.95693427866155 1.82774799520319 4.05453460866755 8.94367950612849 6.33886879140681 16.9437518661672 5.71679371053522 5.68839328939265 10.4733630960638 8.1981913393194 3.40267437154597 -1.41886169260198 3.6391846483404 -3.48504096811468 1.154925996607 -0.674383466893975 8.8885013406927
-4.25824073444713 1.68126198161732 -1.76060012470592 2.75377556193959 4.94450756419789 9.55182358134877 8.06138798106801 17.6239294659008 5.53858944286 5.77397438396107 9.56907984126698 5.97599693645131 2.51648422588002 -2.48462012897838 1.8648719440807 -5.28828910480846 -0.510928188670764 -1.77698615681041 8.51321121562611
-5.17561903866855 0.912587252530184 -2.37239256772128 2.2643834027377 5.29805192080411 9.37434586611661 6.40045746889981 16.5265230807391 6.07357987490567 5.75497349825772 10.1590081128207 6.80762108889493 2.82785138216886 -1.70841208371249 2.98391064730557 -4.25503531369296 -0.0751914111050702 -1.5905913439664 7.53713616457852
-3.59856393120506 0.68976710059426 -2.16080071709373 2.38387129523537 4.76055071570656 9.26410124518654 6.18840811469338 15.2822999737479 3.55951712348244 4.52702543952248 9.34037230231545 6.93708250739358 2.41913626410744 -2.47267510674217 2.21824763037942 -6.54783799431541 -0.656564495780252 -2.53960015557029 8.40413639762185
-0.545811462402344 3.47961349487305 0.40427131652832 3.85936756134033 6.31328315734863 11.0410110473633 8.30304546356201 17.9495633363724 6.95159740447998 5.95135040283203 10.8650609970093 7.85842056274414 3.42546672821045 -1.88795738220215 3.26759071350098 -4.43524436950684 0.344350051879882 -0.880352783203126 9.29968328475952
-3.14357826926491 -0.0158717415549532 -2.64796326377175 1.28758170387962 4.17702510140159 8.91788079521873 5.40693022988059 16.6956148960374 4.34427001259544 5.09365393898704 10.1167443015359 7.37791659615257 2.27327086708762 -2.71625397422097 3.3024208762429 -4.0255763313987 -0.0179259560324923 -1.64567063071511 8.9322283484719
-6.40811863812533 0.0795827778902911 -3.43788853558627 0.705618468197908 2.46850928393277 7.00090560046109 4.5933423909274 16.4680539621887 5.65329417315396 8.95323666659268 11.3884006413546 8.58445128527555 3.1660848530856 -1.70848408612338 4.92677172747525 -3.90094319256869 0.329041090878572 -0.738345536318693 9.4418064030734
-1.58923685767434 2.77465665123679 -2.52136576392434 1.39847409508445 3.65967404625632 8.4155610778115 6.63442837975242 16.8069773592732 4.88951718590476 5.47454678795554 9.12748753807761 6.64356934807517 2.77300202629783 -2.52837717749856 2.69482171318748 -5.81799090125344 -0.552135112068871 -0.722943904183129 10.8674734809182
-4.63184461593628 1.79029741287231 -1.55660352706909 1.01726427078247 4.31257429122925 8.71956243515015 6.62574281692505 18.2978797197342 5.70041742324829 6.40247144699097 11.0280007362366 8.38872327804565 3.31673231124878 -1.72894010543823 4.37236013412475 -2.52911100387573 0.260954761505126 -0.18924436569214 10.3687476158142
-2.38712619434704 2.5685527454723 -1.34421085010876 2.12670112956654 4.13324524272572 8.89054418910633 7.07426906932484 17.5361496340145 5.71219135631214 6.34069897044789 10.2544324528087 7.143858684193 2.86529327739369 -2.54578517567028 3.83188225139271 -3.41725658069958 0.0964572559703463 0.153870357166635 9.23079515803944
-5.57927501851862 1.12036239450628 -0.602878457849677 3.44806110208685 4.2969762021845 9.29833900278265 8.43717967813665 18.2139021093195 6.28283607309515 6.73766815012151 11.0998755628412 7.6736270124262 3.85952579324896 -1.79047954732722 4.08234798258001 -2.19909656698054 0.358570211583917 -1.12664974386042 7.82604896372015
-3.3750094760548 -0.0873221744190573 -3.19748872410167 1.07462126124989 2.98188883174549 8.01357847560536 5.78842359889637 16.4530740502883 3.75979524959217 3.80768591273915 9.18869167674671 7.84496599544178 2.2627668987621 -2.22371667515148 3.89712530482899 -3.10245698582042 -0.445707260478628 -0.599101959575307 8.53020912517201
-3.08134643381292 2.93737037832087 -2.02646056955511 2.05243023092097 4.94430359060114 9.63972242528742 6.77799137288874 19.0874298399145 6.65937336141413 5.87927539998835 10.2265678232366 7.91287811452692 2.84951122457331 -2.35418884103948 4.518136102503 -4.79160110300237 -0.60662071054632 -0.445436399633234 9.06683452779597
-1.97071098847823 2.90406108336015 -0.878654714064165 2.4940412087874 4.20275187925859 9.77837634520097 7.1639401956038 18.0203709645705 4.8731744332747 4.84070182280107 9.5972282929854 7.08646178679033 1.92886043028398 -2.73245453401045 3.41476417021318 -4.98038124604659 -0.478655095533892 -0.00621246858076674 7.12193274931474
-1.47044689872048 3.66295974037864 -1.19235737540505 2.59063784859397 4.00834529183128 9.48198621056297 8.54306237480857 18.5585962989114 5.24708525917747 6.22327010414817 9.14335458061912 5.58452765724876 1.59777133248069 -4.52069218375466 2.93347804329612 -4.6325982353904 -0.600173308632591 -0.468100859902123 7.81693713448264
-2.10988707975908 2.93775181336837 -0.309811548753217 3.80356888337569 4.1305666403337 9.88738970323043 7.04165558381514 17.9827588038011 4.9714394049211 5.52546886964278 9.54928354783492 5.88779644532637 1.45323757691817 -4.10154242949052 2.76945023103194 -4.56292434172197 -1.09596343473955 -1.19121261076494 7.88565926118331
-2.13678425008601 2.82341129129583 -1.62163990194147 2.5859883481806 3.71888953989202 9.31841546838934 6.78493243997747 16.5079636627978 4.64747077768499 5.93514186685735 9.49633485620672 6.59950095956976 1.68402129953558 -4.63856380636042 2.94570762460882 -3.72137325460261 0.151694601232354 -1.22728222066706 8.77724201028997
-3.58041331551292 2.10777619101784 -2.04376551888206 2.34270241477273 3.38895180442116 8.8054666779258 6.09401562430642 16.5920499581166 4.06085541465066 4.00211765982888 8.13121845938943 5.5254864952781 0.460876967690208 -4.78382060311057 2.09629681327126 -4.33420321724632 -0.195683930136941 -0.171929810263894 9.93340542533181
-0.537507421320136 3.91691552942449 -0.0954049890691593 3.53606092279608 5.0425144368952 10.4248572522944 7.57723676508123 16.9832481676882 4.32071554010565 2.95300447290594 8.59450065439398 5.84551774805242 1.53111993616277 -3.60432756597346 1.98666536157781 -4.86634958440607 1.06388913934881 1.15587007349188 9.97672998254949
0.488015903126108 5.95960880626332 1.28845001567494 5.97989536632191 9.78246570933949 13.9764750133861 8.61916138042103 19.4500565658916 7.19602562297474 4.19146133769642 8.30670524943958 4.75298191417347 0.062809718738901 -4.90149997364391 1.29710747111927 -4.43097804676403 -0.307126270640982 0.958146823536264 12.0712258945812
1.56525166251443 6.83673413016579 2.7814830086448 8.17986424186013 11.5791133187034 14.3536110661247 10.6109503052451 21.0655110619285 8.41851742484353 5.35726006247781 9.45074398734353 6.00099213340066 1.46751530387185 -3.49999682686546 2.97301895835183 -2.21360652230003 1.91589672782204 3.49696762778542 12.7740495941856
1.55757704648105 6.6182898608121 2.8544377413663 7.32357016476718 11.3731383410367 14.4905507889661 9.79658881100741 19.1825849142942 9.21860304745761 5.10127249631015 9.00231781872836 5.87975493344394 1.53328696164218 -4.36075600710782 1.71516981991855 -2.55166062441739 1.97612467679111 3.23337164792148 14.138887795535
-4.49745162617076 1.95089546550404 -1.42180236469616 3.25840393413197 5.91649738658558 9.61951986659657 6.1775952946056 14.8109968077053 4.41068760265004 4.49633995402943 8.82904116023671 5.99654308665882 1.11153618205677 -2.42320808063854 2.4517823826183 -3.05949004780162 2.98241821635853 4.66425720561634 12.700482524525
-0.837565430727871 2.32779692736539 -0.615416535464199 3.61963366595182 7.55528925982389 11.3278269681064 6.62171076861295 16.6679308514026 7.84882926073941 5.37515925494107 9.96127127734098 7.00674437609586 2.01992701617154 -1.9972581950101 3.13937186327848 -2.80944157513705 3.0496807011691 4.43184756365689 13.8527376565066
-2.16288152174516 3.10766253037886 0.817817063765091 5.44257006211714 7.53488096757368 12.5194929556413 8.35783371491866 18.6855250315233 8.10202440782027 5.22976908250288 10.3230508284135 7.46826300187544 4.28924116654829 -2.83767476515337 3.66193422837691 -3.19845166639848 2.39350256486372 3.50015673203902 13.6380334810777
-1.2964336828752 3.40840220884843 -0.366107221083208 4.40485835508867 6.98178935484453 10.9796731515364 7.62180686430498 18.6522269292311 7.56395316557451 5.18929267363115 9.74309468702836 6.47534919218583 2.95623946623369 -2.69150280518965 3.10736632780595 -3.63284992738204 1.80924392180009 3.37058806852861 12.8562653108077
-3.64613247784701 2.47842597094449 0.0148153218356057 4.84374903765592 6.49964808550748 11.0839691075412 7.05019568529996 18.0819998892871 7.83396910754117 5.4166412266818 9.98637246218595 6.47045420733365 1.59944628802213 -2.73703480633822 3.40432261553678 -3.34862614544955 2.27279090014371 3.95806025591764 13.8261268052188
-2.00237294977362 3.97748926336115 0.107866079157048 4.68216875249689 6.78317621404474 11.8734572237188 8.27817323858088 19.0444000070745 8.70936659032648 6.5426023309881 11.3778331583196 7.78780821019953 3.77793386632746 -1.550897806341 4.32857492620295 -2.36162206476385 2.04398134404963 3.36549261266535 13.6915097540075
-1.50468593077226 4.52724594636397 -0.0803866906599566 5.27364487214522 7.61325878663497 11.9343242125078 8.67001909776167 17.9623344616456 7.24039787812666 4.6637339071794 9.20394081635909 5.83110184236006 1.95560116334395 -3.24229579405351 2.5454477743669 -3.60845904783769 1.45331997437911 3.75473637147383 13.483802504973
-4.20282115069303 3.31987725171176 0.545732125368986 5.24534951123324 7.79817925366488 11.7056194392118 7.91200314435092 19.4601076689633 8.28745327862826 6.39679490002719 10.8209839907559 6.79172573956576 2.27020703229037 -2.26184214678678 3.56677781018344 -2.96604670611295 2.27265988263217 4.3621975031766 14.8353775587949
-3.26756169579246 3.16170904853127 1.20035002448342 5.45170614936135 8.53529141165993 12.1635992310264 7.26348421790383 17.0577429912307 7.16003439643166 2.94239924170754 7.03205321051858 4.16424105384133 0.409694888375022 -4.66368176720359 1.35563109137795 -5.35498120568015 -1.38688542626121 1.10982439734719 11.5631053230979
0.414290809631346 2.54201545715332 -0.62656650543213 3.03724136352539 8.09131088256836 10.020165348053 6.8702787399292 14.9312452316284 8.28672542572021 6.32699146270752 11.1890110015869 8.20442428588867 5.43779697418213 -0.874464607238771 5.02643623352051 -1.44678554534912 1.35552635192871 1.30587997436523 13.6859399318695
-1.94679579301314 2.67219319777055 -0.621363969282669 3.70411935286089 7.06461968855425 11.3912512345748 7.33459630446001 16.0392216725783 8.14529195265337 5.26615777449175 10.6384693665938 8.41742577986284 5.03852811293169 -1.5913423018022 5.34366002516313 -0.861869187788528 2.55415502028032 4.51014867262407 15.6290864034133
-1.32872732335871 1.3702243978327 -1.96129568273371 2.26088182275945 6.49356691187078 9.8709887677973 5.95185128992254 16.7242885941809 7.70106832330877 3.84598771875555 8.29276983087713 6.69292585199529 3.92942945306951 -2.83957060033625 3.31562749689276 -2.92923505956476 1.79977456873113 2.57923642938787 14.4639987165278
-3.85381989912553 2.23124880357222 -1.13959413008256 3.14371008439498 6.44571871324019 10.0893458799882 6.73806471391158 15.4276807980104 7.96304792924361 4.26277918382124 8.36911768479781 5.49907869859175 3.2154597715898 -3.97874169783159 1.58646673722701 -4.0382490678267 1.02701372666792 3.43195528550581 14.9843067602678
-5.34505551078103 0.965556214072489 -1.89509861686013 3.41456706307151 6.43786055824974 9.90004975579002 5.68205077431419 15.5024493434212 8.02789504311302 4.81375033638694 9.10510737679222 5.27561194679954 4.12492949745872 -3.25648777701638 1.93972689888694 -3.78290646292946 1.63307101509788 4.37488086006858 13.6360541083596
-7.19298434690996 0.371915097670122 -2.42322421507402 1.33963226838545 4.05756783051924 8.2551214651628 5.49545311494307 15.1567598537965 7.58061241670088 4.10500454469161 8.44101357026534 5.22682117982344 1.71079659028487 -4.39647174315019 3.03046154542403 -3.42804408506914 1.44006847901778 4.44271301789717 13.8047239737077
-2.77542867660522 -0.0339964866638169 -2.11376752853393 0.00878915786743306 4.25669870376587 8.29201421737671 5.34395799636841 15.8927217483521 8.77765760421753 5.77872762680054 11.1752425193787 8.12004384994507 5.44951543807984 -1.2865180015564 4.76282606124878 -3.13493146896362 2.44418439865112 5.13509569168091 15.2554828882217
-3.88626418547197 -0.184335093064742 -5.3075479073958 -0.436431269212203 2.47401680512862 6.91374458833174 3.68476070924239 12.2790438131853 5.66738285584883 2.14014591737227 7.04313625855879 3.85129131837325 0.972705502943558 -5.50592170195146 0.47901024384932 -3.85646186308427 -0.675996164842086 2.5646444754167 10.1704312758012
-3.61042195233432 -1.06185704144564 -5.6004579630765 -1.19768124493686 1.6077014836398 6.42175501910123 2.76619071093473 11.8094965848056 4.20959872332486 1.631597700986 6.66933459368619 3.57260150042447 0.0817396077242769 -5.75529080304232 0.353025618466464 -4.46297245892611 0.341789427670566 2.88010043230924 11.5690423878756
-6.82902604883367 -1.46689874475652 -5.46924287622625 -1.04450876062566 1.81246584111994 6.74672811681574 4.0833551233465 11.8927213495428 3.97293108159846 1.21433370763605 6.19847696477717 3.26833646947687 -0.658736055547539 -5.55034524744207 0.805831128900703 -3.41244966333563 -0.519369905645195 2.44993894750422 10.2972437685186
-6.29468145370483 -3.65647687911987 -6.98249044418335 -2.22198476791382 1.12501726150513 5.64082918167114 1.15761671066284 12.4398852348328 4.2373553276062 1.75291833877564 6.5264235496521 3.93701753616333 -0.495727443695067 -4.8982123374939 1.37640295028687 -3.06844129562378 0.0940037727355971 3.86299619674683 10.8582278251648
-2.8650915405967 -3.08556387641213 -5.87195036628029 -2.0957987091758 0.9931209304116 5.49828984520652 1.70626427910545 11.9700153090737 3.88698270104148 1.49841286919334 6.4630334594033 3.61893918297508 -0.254204013130881 -5.62393210150979 1.12100770256736 -3.73026106574319 0.253892681815408 4.03364064476707 11.8733041503213
-9.78375217264349 -2.86861392801458 -5.51000377481634 -1.14931079691107 1.71798256093805 6.11318996602839 1.88410785848444 11.6465022867376 2.94130638295954 -0.115028112584895 4.65491035634821 1.72720649892634 -2.40995570963079 -8.57364627664739 -0.95301029031927 -3.99616405313665 -0.655309408361262 4.45126846486872 10.9519398515875
-3.21247003728693 -0.669600469415837 -3.66800020391291 0.359137552434749 2.67050840204412 7.69824411218817 3.90496064966375 13.8429906541651 5.37743856256659 1.63240625208075 6.06834222620184 3.49258329218084 0.079464929754085 -6.84147546941584 0.327666299993343 -4.94942186528986 -0.98594759160822 3.14045335596258 11.2553992444819
-4.66428942246871 -0.321805901960893 -3.68635744615035 0.103296331925826 3.73538022474809 8.51993279890581 4.41047387556596 14.2025063558058 4.94738011793657 2.12380032972856 6.25033288435502 3.0455961747603 -0.933286614851518 -6.42379374070601 0.441770605607466 -3.66827196641402 -0.410652108625932 3.5991621537642 10.7790351434187
-7.29430260224776 -1.34097733064131 -3.60223068757491 -1.54287209077315 0.263358454270797 5.71092448668047 2.93073783354326 9.39797769026323 0.863896708054977 2.57889590696855 7.13997111753984 5.24405036406084 -0.740318913893265 -4.04675545258955 2.46407542662187 -1.20097221894698 1.25700889067216 6.6162465615706 13.8107739491896
-7.33128864114935 -0.621579473668877 -2.47128230875188 0.17541568929499 2.53900116140192 7.3575045412237 5.12288158590144 10.7439095323736 2.24125545675104 4.14601772481745 8.00355499440974 5.16312664205378 -0.575270956212822 -3.89022571390325 2.17837017232722 -2.21244556253606 0.888226205652412 5.32235496694392 12.5258223360235
-5.96820829564875 0.827598589116878 -2.06378744298761 -0.759416562860661 3.39622022455389 7.78376771753485 5.38442994898016 10.2483353788202 3.4000282460993 5.04501916711981 8.93013765161688 5.87223054712469 0.284696596319026 -2.89773557836359 2.26057245081121 -1.97416685277765 2.07939912622625 6.44160558527166 14.2772905999964
-7.31673328226263 -0.464144628698175 -2.41235057657415 0.543917733972723 4.73338611776179 8.41958721334284 5.30698116475886 10.7748928850347 2.26441391164606 2.94349678212946 7.08229263479059 5.00706394368952 -0.737397115880793 -3.83969775980169 1.45745857412165 -2.10836116617376 0.657906610315496 5.36642845327204 12.7578845804388
-8.74527373747392 -1.56306662992998 -3.62996116117998 -0.927734522386032 1.84708866639571 6.42076096101241 5.18102821870283 10.4659083799882 1.48225292725996 3.00614532990889 7.72836098237471 5.12805828614668 1.09244331880049 -4.36615767912431 2.08303722901778 -2.44799819426103 1.56289944215254 4.81122097535567 11.2884210066362
-7.50730056762695 -0.358506393432616 -2.15539474487305 -0.571332168579101 1.40845470428467 6.5251558303833 5.78880290985107 10.7622459411621 1.59466152191162 2.02810077667236 6.4746711730957 4.82030754089356 0.697659301757813 -5.98322601318359 1.21690826416016 -4.3864070892334 -0.431361389160156 2.91570167541504 10.6245730400085
-8.00602245330811 -2.26170444488525 -5.28750133514404 -2.1164083480835 -0.587222099304199 4.67180442810059 3.08214950561523 10.0402545928955 0.864949226379395 2.51300621032715 7.37971496582031 5.84124183654785 0.925517082214355 -4.64929294586182 2.86147880554199 -2.17924022674561 -0.0269613265991211 4.05904006958008 12.3483815193176
-6.37575140866366 -0.691726597872648 -4.46994391354648 -0.832649144259367 0.623384562405672 6.20907315340909 4.90676602450284 11.4382768544284 2.53841218081388 1.06404694643888 6.06463631716641 4.29120930758389 -0.87054053219882 -5.65779295834628 1.65544804659757 -3.22064391049472 0.382932749661531 4.63811978426846 13.4249196919528
-6.06361207095059 0.916108998385344 -2.22086915102872 0.201028737154875 1.36003294858066 6.58512583645907 6.14394560727206 11.648918541995 3.01621237668124 4.72565260800448 8.94318667325107 5.92169466885654 1.32415667447177 -4.31099518862638 3.00550738247958 -2.85296448794278 2.19257441433993 4.92238512906161 13.6797191229734
-4.16340407458219 2.37352791699496 -2.34704169360074 1.54282132062045 1.43491784009067 7.41564885052768 6.47853699597445 10.8232292261991 2.82080403241244 3.51512280377475 8.62752667340365 6.21907463940707 0.912399682131682 -3.46320304003629 3.6689399805936 -2.40784987536344 0.125120553103361 2.70046463879672 12.4260677424344
-6.47606748234142 0.115635932575572 -3.56120389591564 -1.19962972294201 -1.55192655216564 4.60921007503163 4.32846933711659 7.95675188411366 1.22023016322743 1.70358759273182 7.26626116145741 5.6377964626659 -0.128165184367788 -3.90163129459728 2.41683966029774 -2.97415059696544 0.654788077961314 4.24714666713368 11.2381387363781
-5.03223022981123 0.154018549485642 -3.90361961884932 -0.0338533834977568 -0.414541097120804 5.45313754515215 4.52746882872148 8.49092498259111 3.7006122155623 3.51154628233476 7.94697680906816 5.30897822813554 0.753812937303024 -5.52241692109541 1.95602908567949 -3.04554352326826 -1.39695534272627 1.49060645536943 11.263964323564
-4.15463159734552 1.21798230951483 -2.60716150457209 0.00949193781072566 0.603554742986507 6.3283205205744 5.31897165125067 10.6104111844843 2.10386087244207 1.01302148645575 6.19263459985907 4.03247834985907 -1.98032663518732 -4.01487825567072 0.630829828435726 -3.41996286565607 -0.922581655328923 3.80806733911688 12.4500775510615
-2.10430864854293 2.94104524092241 -1.74085192246871 1.32659287886186 2.6675028367476 8.26163430647416 7.14162679152055 13.4949204488234 5.01522393660112 1.75629182295366 6.99492307142778 4.01565499739213 -0.950715585188433 -5.09098772569136 0.601538137956098 -4.02656511826949 -1.252854867415 1.88930077986284 11.9271087212996
-4.19397625489668 1.55076327757402 -2.16288647218184 0.466096071763474 0.857556490464646 6.75158896879717 5.60649505095049 12.6584688706832 2.69961562590166 0.851899294419724 6.2173358483748 4.13431563810869 -1.97528156800703 -5.70557484193282 0.322926668687302 -4.62447628541426 -1.05889019532637 2.29406657652422 10.943877844377
-5.3955605246804 0.585289695046164 -3.52583625099876 -0.157494805075906 1.12830803611062 6.29518101432107 4.41828129508279 12.5367004654624 3.07471916892312 0.0077407143332735 4.64666054465554 2.35462162711404 -2.89521147988059 -6.99929358742454 -0.670316002585672 -5.16225936196067 -2.01821257851341 1.61236164786599 10.4964530251243
-5.23677808588201 1.44966142827814 -1.9202840978449 0.781040365045722 1.59773462468928 7.2470743005926 5.41417520696467 14.1959993189031 3.87579076940363 2.71620004827326 8.10577409917658 5.02358549291437 -0.0954683477228322 -5.40716726129705 1.38820379430598 -2.90036184137518 -1.34262830560857 2.65639990026301 13.3714286630804
-6.98764161196622 -0.173205653103913 -4.67860344973477 -2.03544739809903 0.993095120516692 5.60980673703281 3.69980784329501 11.0349218455228 1.98836584958163 -0.108695307644929 5.11627646359531 3.32829924496738 -1.60742882815274 -7.05747536745938 0.318642338839446 -2.73000649538907 -2.40677575198087 2.24437113675204 12.3665802088651
-5.87566432952881 0.547278785705565 -4.73646602630615 -1.1469560623169 2.0515474319458 6.07998504638672 4.30184116363525 11.7298788070679 1.85132827758789 1.4372953414917 6.44096984863281 4.45488300323486 -1.73352680206299 -5.97086200714111 1.72900905609131 -2.62269077301026 -0.751076316833498 2.30344047546387 12.665191078186
-7.11392396580089 -0.726320206035268 -6.02300828586925 -2.38934510837902 0.947745383869517 4.95527750362049 2.49196535457264 12.3497753750194 1.62323004115711 0.246007979999888 4.85397249568592 3.35853678096424 -2.17256921421398 -6.80863755833019 0.656961501728404 -3.13459199558605 -2.0667876590382 1.05715662349354 11.6408191334118
-7.26540479660034 -0.569941616058351 -5.71617994308472 -1.07936391830444 0.681254291534422 5.0897234916687 3.92685213088989 12.1227973937988 1.41410150527954 0.695994281768797 5.50218667984009 2.83803834915161 -2.41528425216675 -7.82874784469605 0.799870395660399 -3.43360242843628 -2.13160238265991 1.66100301742554 11.0872210502624
-5.06242961883545 0.755140113830567 -4.96109600067139 -1.32414264678955 2.30912284851074 6.03043060302734 3.86316471099854 12.2260416030884 3.11987476348877 1.97145156860352 6.97181301116943 3.93706398010254 -0.0469934463500969 -5.10099620819092 1.1084306716919 -3.78900547027588 -1.6470624923706 2.11381034851074 12.5855186462402
-5.53168025450273 0.0962170080705107 -5.81404986815019 -2.23614421324297 0.366349072889847 4.55327019257979 3.57930550141768 11.7451866583391 2.68306717439131 1.09091171784834 6.23013195558028 3.41924461884932 -0.915024904771286 -6.59308734373613 1.57659897370772 -3.26381411985918 -1.47242083982988 3.00942120118575 12.1604369597001
-4.86265331615101 -0.149381221424449 -6.13401943553578 -2.10393673289906 0.756251751292837 4.5336222041737 2.74094146381725 10.7592162479054 3.11550181995739 1.1323599208485 6.18377059589733 3.10474723469127 -0.913859904896128 -6.40022426952015 1.15356773029674 -3.50334316600453 -2.7121806751598 1.78670257221569 11.8101810802113
-5.3799413247542 0.510727544264359 -5.67802749113603 -2.19076476530595 0.364683766798539 4.70322670503096 2.98089375062422 13.1984485582872 3.51764263673262 1.05569328828291 6.07673992677168 3.24726833863692 -0.57695899443193 -6.32027564482255 1.29845394654707 -3.06709609465166 -3.28382430510088 1.39574398560957 11.7296096281572
-2.65658336119218 2.05806297822432 -4.0048041863875 -1.50866275267168 2.64723629517989 6.36317104859786 5.04611820741133 12.9652547316118 6.073837705092 3.01266521974043 7.85397953553633 4.77672619386153 0.253376431898637 -4.69163852171464 2.19654984040694 -2.17089610533281 -2.93621974424882 1.66022533936934 12.4750761465593
-2.35253973874179 1.49683789339932 -3.8407923785123 -2.0827300158414 2.23833302584561 6.49253300753507 4.44679383364591 12.2747257145968 5.64180687991055 3.40364388552579 7.62315491763028 3.59802941409024 -0.708462437716399 -5.17058249386874 0.704530039700593 -3.5282866564664 -2.80676718625156 1.22717026797208 11.7057450207797
-1.74530034498735 2.21484846635298 -3.74529080824419 -1.65283971266313 2.55697722001509 6.35316175981001 4.5421313719316 13.0481390432878 5.29625505967574 4.88147444291548 8.53070635362105 4.70550531907515 0.852808900312944 -4.15728192762895 1.68012232346968 -3.02305608229204 -2.90861134962602 1.38999552293257 12.2318343596025
-2.35835859125311 1.88469007665461 -3.78287145441229 -1.19032880609686 3.23602274114435 6.43101003820246 4.31645849401301 12.5063131159002 4.13488462621515 2.72121217901056 7.9353311365301 5.45046499425715 0.383531362360173 -4.22941419428045 2.047002584284 -3.22554609125311 -2.99198171442205 1.78166654760187 11.8648608034307
-4.5690053246238 -0.0139764092185288 -5.78163273551247 -2.98605663993142 0.64905421517112 3.70664469979026 2.64314238808372 11.1717607238076 3.25311152718284 1.80687396309592 6.65375678322532 3.88401572487571 -1.00896771170876 -6.39150555350564 0.341772721030495 -4.56937344290994 -3.24116451957009 1.5714976050637 11.5848151900552
-3.25583538575606 0.94474807219072 -4.8318699316545 -1.49123081727461 0.924605516953903 5.00116935209795 3.95042911009355 12.5913721604781 3.43994822935625 2.51144137815996 7.82710090117021 4.73849597410722 0.465003160996872 -5.1675289587541 1.70506205992265 -3.18234333558516 -1.66015514893965 2.94432082609697 13.6863450093703
-3.6116793719205 0.563420954617587 -4.96428519162265 -0.916765507784756 0.0778996380892671 4.90168351260099 4.10917252627286 12.0571853550998 2.73850125399503 2.16888588992032 6.98037022677335 3.29041260805997 0.065093699368564 -5.79156714352694 0.691455546292392 -3.33024435910312 -0.734997090426358 3.58844918337735 14.4310385617343
-4.83290880376643 0.714510744268242 -5.160137349909 -1.58232134038752 1.10303670709783 5.30817205255682 3.792836969549 11.9572446996515 3.13576967065984 1.34664708917791 6.64215165918523 4.15096837824041 0.43040067499334 -5.66104334050959 0.0556829625909963 -5.8416559045965 -2.44368951970881 2.60332185571844 13.3739059621638
-4.2261888850819 1.10382725108753 -4.51487754474987 -0.927824245799673 1.76256061900746 5.94096828807484 3.96697403300892 12.8139505516399 3.91580368388783 3.40587784160267 7.95703388560902 5.33492256511341 1.13640476573597 -4.99220679890026 2.54754806865345 -3.4320051540028 -2.41866897236217 2.17490078319203 14.0642199646343
-4.83345522447066 1.2541073365645 -4.33007731004195 -0.324698586897416 2.37233624891801 6.25442586378618 4.36750874952837 13.4188023610549 3.18402562574907 2.99974713758989 7.41465554670854 5.44111524061723 1.37330136732622 -3.88734354539351 3.88456044630571 -3.01959528489546 -1.91907801194624 3.9312952561812 14.0768788857894
-4.49061370329423 0.850518460707232 -4.02384734587236 0.302725072340532 2.12389206452803 6.29823135896163 4.86835503144698 13.2134375528856 3.70953869386153 2.00837444825606 7.45642494721846 5.64649128480391 3.39993691010909 -0.21520019011064 6.06937241120772 -1.53384757475419 -0.336143259568647 4.67675709290938 14.9895890907808
-3.71021959998391 0.861336491324685 -4.2784740708091 0.597363255240701 1.58636929772117 6.42873074791648 4.74621655724265 12.3393953063271 3.80215527794578 4.48318841240623 9.67305400154807 9.0038163878701 3.255211613395 -0.65456316687844 5.68170907280662 -0.275397517464377 0.407564900138162 4.60428979180076 16.0137776949189
-5.52494557120583 1.31287543556907 -3.64915974356911 0.517803833701393 2.26960246346214 6.79520194313743 5.3662449576638 12.978236839988 2.43878524086692 3.65959899208762 8.15601603768089 6.79478423378684 1.35782019875266 -2.87163861014626 4.40250937721946 -1.78358586051247 -0.977174117348412 4.44025962136008 14.9366136052392
-5.96585443670099 0.806330888921565 -4.33541658574885 -0.308725148981267 1.25463125055487 5.97304174249822 4.47630998438055 12.057058542425 2.49923726862127 3.58279344385321 7.93049356287176 6.54299852197821 2.05281183069403 -2.47089365178888 3.22146245783026 -3.41390016729181 -1.87736108953303 2.47923776453192 13.5741915399378
-5.0067816214128 1.98312755064531 -3.70180038972335 0.442042307420209 3.31580062346025 7.0638503594832 4.98102183775468 12.6106142564253 2.16798873381181 3.06060500578447 6.88181109861894 5.87666697935624 1.08594794706865 -2.84872726960616 3.20215220884843 -3.62937073274092 -0.745348973707721 3.54439540342851 12.2879514260726
-3.93326031944968 2.06298315741799 -3.92511403343894 -0.223862049796363 2.73375189521096 6.56678831794045 4.66217196204446 12.4548264763572 3.19918883063577 5.253337504647 9.23373854377053 6.80170214392922 2.22652209021829 -1.2017692305825 5.53733217932961 -1.99671399376609 0.0651680252768791 3.18284285285256 14.2217856667259
-5.64886323755438 1.30531747991389 -4.06570474451238 -1.3710731679743 2.78157385045832 6.51555402929133 4.33536108190363 11.0462961977178 2.52923830205744 3.54298074895685 6.96074827367609 6.09013994390314 -0.198872011358088 -3.87092058008367 3.30260809118097 -3.39602510278875 -1.20740548914129 3.30969484502619 13.019147235697
-4.40166744752364 1.20696368650957 -4.32474789185957 -0.748226972059769 1.6372748895125 6.20920100645586 5.22549071745439 11.4632035775618 2.29192462400957 3.24806895689531 6.58759513334795 5.46717658476396 0.385436205430466 -3.87777027650313 2.88910880522295 -3.81061062379317 -1.68124279542403 2.27192798094316 12.2116042657332
-4.02729155800559 1.40353558280251 -4.3758900382302 -0.867627403952859 2.12482712485573 6.32827160575173 4.26365158774636 11.2798683426597 2.78582737662575 3.52706501700661 7.22989533164284 4.86636803366921 1.71802780844948 -2.58845450661399 3.57833836295388 -3.30904891274192 -1.0588963248513 2.94980213858864 12.8756475231864
-3.56043496565385 3.07682261033491 -1.30850472883745 0.849766107039017 5.39381155534224 9.30355104966597 5.82498392625288 14.7726632074876 5.31099733872847 3.95105204148726 6.78212484879927 4.82860979600386 -1.94843926863237 -5.12975945906206 4.04045805497603 -1.43209329084917 -0.764225630326706 4.60230192704634 14.2474063353105
-2.77833228544755 2.3849892096086 -3.05206542448564 0.2074293570085 4.33789581819014 7.89698452516036 5.23090595765547 15.1442057566209 4.87576717896895 3.37435383363204 7.84289211793379 5.46201271577315 0.111621327833696 -5.04994826750322 1.82020897431807 -5.500700525804 -3.65546470121904 0.680400319532914 11.3648304419084
-2.37990039478649 2.18136841167103 -2.72813647877086 0.649100841175425 3.97548443187367 8.63767582286488 5.26582676280628 15.5813400160183 5.43015533794056 5.71035152782093 9.98091131557118 6.56836944926869 1.78991943706166 -2.92996448170055 3.86807876933705 -3.2597374309193 -2.10567515980114 0.947383464466441 11.249821246754
-1.31867442564531 1.20400299592452 -3.39870105223222 -0.289997438950973 3.56679310365157 7.04773582978682 4.3817888693376 14.3604029612108 5.03135170503096 5.29550900025801 9.19152845902876 6.82785286469893 2.14265026612715 -3.39526782469316 4.32574429078536 -3.95191035704179 -2.05663333372636 2.01321949525313 12.9521395163103
-2.70415328632702 0.818890346180307 -2.82241653095592 -0.367571102489126 4.04890228618275 7.67331768382679 4.43304420817982 13.8908710609783 3.87439895976673 4.0112550388683 8.63979221690785 5.8616845737804 0.762224925648081 -4.21864722858776 3.12762047160755 -4.58385299335827 -2.67608092914928 1.71296573985707 12.3403403889049
-1.24970270503651 1.94815515171398 -3.51012827266346 -0.244425071369516 3.05924485813488 7.64663766514171 5.11215661655773 14.2722492087971 3.5302340854298 3.62193750034679 8.56032251011242 6.42911981235851 2.59581445347179 -2.90199877132069 4.81223653446544 -2.24978472102772 -0.564533485065805 4.05675862919201 12.692646967281
-2.50763588818637 1.57398146716031 -3.13901596936313 0.705214682492343 3.6522218617526 7.62579745379361 5.48102587786588 14.9744256171313 4.10414904681119 4.07583731738004 8.81498068896207 6.66403597918424 2.24543208208951 -3.05485039624301 5.05380267229947 -2.24197274121371 -0.752947625246914 4.81081313219937 13.168933096799
-1.31063292243264 2.37949254296043 -2.12817785956643 0.205962918021463 4.46117951653221 8.38235451958396 5.54310490868308 14.4240319945595 4.57470681450584 5.66303612969138 9.60505702278831 7.22669865868308 1.7631519057534 -2.61886236884377 4.5503661849282 -3.19619963385842 -0.655548312447287 5.10772301933982 12.339232228019
-2.14094761935147 2.7003943529996 -2.45923070040616 0.85325880917636 3.3565394488248 7.98506995114413 6.15251799496738 14.3064908591184 4.17190619381991 4.10748454007236 8.92741032513705 6.74468203457919 1.3071534243497 -3.79655675021085 4.49153300198642 -3.49268559542569 -1.07851056185635 3.61348124417392 12.5374471751126
-0.842297406630081 3.41845145659013 -1.72485813661055 1.83913627104326 4.66020408110185 9.21803489164873 6.8231650872664 15.7543887181716 6.67773929075761 6.28803172545 9.86048617796465 7.48073020414873 1.89111819700761 -2.64537701173262 4.2096978707747 -3.6902454809709 -0.17383274598555 4.62673106627031 13.2177130265669
-1.53982447710904 3.0940427866849 -2.03440760699186 1.1056337443265 4.62480927380648 8.05656910809603 6.22523594769564 14.5793997136029 5.91216469678012 5.35315037640658 9.76432085904208 7.20388890179721 1.69768238934603 -3.31788729754361 4.21576882275668 -3.49695300188932 -0.851698866757481 3.53846074017611 12.9442904082212
-2.00057888031006 2.2657470703125 -2.42543506622314 1.05421161651611 4.94206809997559 8.81703901290894 5.59761524200439 13.9245200157166 4.6826753616333 5.71091747283936 10.1477499008179 7.14481544494629 2.02775478363037 -2.62980175018311 3.92254257202148 -2.84982395172119 -0.916031837463379 3.36161041259766 12.2463603019714
-1.52304212396795 3.12887247258967 -1.34078161066229 2.02925737554377 6.30608137304133 9.63779409581965 6.79379423314875 14.2696278875524 5.7814098184759 5.28791006261652 9.23530967885798 5.97364576513117 1.15960844213312 -3.64019529169256 3.31122739965265 -3.06766073053533 -2.19221441095526 3.07358606511896 10.9716220682318
-1.41738507530906 2.38603689887307 -2.24659154198386 0.986341502449729 4.33535483100198 7.82199480750344 6.18472101905129 12.0209727547385 5.28733732917092 4.9815092346885 8.57081797339699 5.83067705848 0.995083834908225 -3.97858807823875 2.89555361487649 -2.43044278404929 -0.209583256461404 3.99064543463967 12.1285109780051
-2.61298679871993 2.18742537931962 -2.12822842164473 1.08689475492998 4.91688323454423 8.58085322813554 5.58786464170976 12.5861029668288 4.51300025419755 4.77024722532792 8.44964766935869 5.40804839567705 0.362596277757124 -4.58634876771407 2.66550994352861 -2.76927303834395 0.638884310288862 4.28210330442949 12.5840964360671
-0.64765028520064 2.95257420973344 -2.41111425919966 0.556760267777875 4.99216981367631 8.58813996748491 6.12913842634721 12.9265853925185 4.5858320756392 4.21919866041704 8.95503802732988 7.36580987410112 2.35677762465043 -3.24030165238814 5.32770200209184 -1.58045057816939 1.20198579268022 5.11945004896684 12.6494524045424
-2.60224564292214 2.86556975624778 -2.07870514609597 0.66077010414817 5.44388263008811 8.68238370201804 5.93505446694114 12.7537862517617 3.89782397530296 2.54483954689719 7.89075152657249 5.18418662331321 0.112214730002663 -5.45980866172097 2.67148654244163 -3.366920783303 -0.144773795387962 3.40197436592796 11.1072789885781
-1.51534495787187 2.77720989747481 -2.65887294249101 0.141072888807816 4.44687141938643 8.17249168916182 5.73037781281905 12.9104036287828 4.42307724519209 3.25761951966719 8.45424809022383 6.37880291505293 1.03440155549483 -2.98408923582597 3.50684513612227 -3.58426700071855 -0.483652452989059 2.4976564840837 10.2361422972246
-0.49262386668812 2.79102653156627 -1.80612713206898 1.22517055164684 5.36900466572155 9.34570926319469 6.75313800464977 13.13458126675 5.32229083668102 4.42157691608776 8.54959243427624 5.75316566120495 1.59857886921276 -4.16978222240101 2.76963561664928 -4.11559254039418 0.011309086192739 2.31150478016247 9.96160882603039
0.665684743361041 3.08497242494063 -1.79003806547685 0.869880719618365 5.12257008119063 8.99359468980269 6.15302567048506 13.9908476309343 6.5063047842546 4.87490276856856 10.3191047148271 7.69149307771163 4.69269947572188 -1.08826156096025 5.00124172730879 -2.66008086638017 0.222067876295611 3.14041332765059 11.4457059340044
1.27343657233498 3.66306402900002 -1.94700906059959 1.46850397803567 4.4974308274009 8.45273592688821 6.45912935950539 15.6342081687667 7.29269411780617 5.73787214972756 10.598517443917 7.61337568976662 3.77438166358254 -1.61553475640037 5.18653776862405 -1.49169442436912 1.30123331763528 4.029482867501 11.3091111443259
-2.32484404823997 1.53563149192117 -4.09548346779563 -0.480210945822975 3.57417996146462 7.62363369681619 4.78577168204568 13.0003562710502 3.20310909964822 2.89360554435036 8.31869633414529 7.30173619010232 2.32477696158669 -3.09154288552024 4.7850640557029 -2.25680320046165 0.973230674050072 4.21467526175759 9.94234831549905
-1.58715204759078 2.57556672529741 -2.75989107652144 0.47700448469682 5.18962903456254 8.75588365034623 5.84954400496049 13.0986506505446 4.6136230988936 4.1163725419478 8.87797589735551 6.70355554060502 2.07172341780229 -4.06829027696089 4.56013436750932 -2.7527099089189 0.963612989945844 3.58513780073686 9.32073159651323
-0.935252649133854 3.18868591135199 -2.56408832723444 0.223104971105403 4.41522075479681 8.28679992502386 5.38800956552679 13.9307665998285 6.07285739725286 6.73957492654974 10.8066530401056 8.34482909982855 3.49521209543402 -2.34981105977839 6.19035674875433 -0.040868264978581 4.02315189188177 7.1662259275263 12.3046755964106
-5.0971042806452 0.39477613622492 -4.22345849817449 -0.760342806035823 3.00097540075129 6.3985240762884 4.34816339666193 12.9953949754888 6.29926183873957 6.7145641153509 10.7184002702886 8.03878954107111 2.4479511087591 -1.78185388391668 5.85695341283625 -0.533238619024104 4.4220083063299 7.50245454961603 12.0552532976324
-2.70794121135365 1.89594539295543 -3.39649597514759 0.161212765086781 3.50286277424205 7.34012588154186 5.20463927875866 14.0326352943074 4.8753136027943 6.02196773182262 10.5257995952259 8.91007932316173 3.35576900135387 -1.11586014140736 5.77329143177379 -0.732519305836071 3.32028468738903 6.5302208293568 11.701626144756
-2.4926642591303 2.74961097890681 -2.26712982004339 0.826359826868231 4.89011009389704 9.09137399846857 5.65961845571345 13.9004491155798 4.92720611745661 4.69227989370173 9.28753765279597 6.79965503866022 1.69874103719538 -2.99978057687933 3.99323661977595 -3.13695899789984 2.79123218709772 6.52090748006647 11.8038636034185
-1.30583066940308 2.39399843215942 -2.95905179977417 0.420222568511964 3.58063440322876 7.85905485153198 5.72241716384888 13.5515242099762 5.30772428512573 4.5603325843811 9.14198760986328 6.34123258590698 1.30673151016235 -4.19760770797729 3.60244016647339 -1.66055746078491 3.76620512008667 6.69970636367798 12.7461827278137
-1.52330147136341 2.80044997822155 -2.97484718669545 0.227230678905141 3.70533527027477 7.84064544330944 5.56098140369762 14.5200814117085 5.15476859699596 5.72226489673961 10.3987866748463 8.7753678668629 2.56159938465465 -1.10106598247181 6.80854095112194 0.863268505443227 4.68497336994518 7.84256805073131 14.4082568992268
-1.84215999083085 2.77384876771407 -2.30619121031328 0.994140859083696 4.89734386964278 9.13969158692793 5.97219109101729 14.4855732874437 4.95251392884688 5.39474129243331 9.52463841004805 7.3863995031877 1.97860645814376 -2.83911776976152 4.73783802552657 -0.924107317491011 2.90154671235518 7.93998455567793 12.9819595770402
-1.03892501484264 2.477940715443 -3.2411058772694 1.22371498454701 3.84843174327504 7.67374912608754 6.63342205394398 14.3316809307445 4.92762962688099 4.48256794322621 9.56621281016957 7.50407425273549 2.89179054607045 -1.78386481891979 5.01033893931996 -0.348853908885609 4.71245590556752 9.09842506755482 13.5023278366436
-2.57899146513505 0.910616345839067 -3.78986030058427 -0.283398203416304 3.34781212373213 7.41671890778975 4.51430935426192 14.2050742582841 4.45019001527266 4.60612530274825 9.43899912400679 7.34413952393965 2.98531097932295 -3.1480222268538 4.69875187440352 -1.41087775663896 2.38866180940108 5.59759659333663 12.1836614088579
-3.68282514918934 1.93606847416271 -2.7681961666454 1.91219037662853 3.6877593387257 8.24332517277111 6.7915076602589 16.0027222324501 5.34305566440929 4.1578463901173 8.92646306644787 6.20604509006847 1.577146469463 -3.1595307003368 3.51994699131359 -1.98617941249501 3.59712594639171 5.70943921696056 11.5607327808033
-5.22739919315685 1.71911589015614 -3.33421071659435 0.842520393024792 3.91836325038563 8.30175176967274 5.56996218074452 15.0495689283718 4.49114195216786 5.05663935054432 9.58182970393788 7.33732763637196 2.0805870663036 -2.28757794987072 4.41722074855458 -1.69190534244884 3.70403162349354 6.54911867488514 12.3917428623546
-2.16952745264227 1.23269518071955 -4.23342553919012 -0.05923883264715 2.40800817663019 6.64278562719172 4.79178102666681 15.1107880657369 4.72518594915217 4.59942491704767 9.10656698400324 7.01530988866633 1.80781992132014 -3.7857288533991 4.2004485910589 -2.55768625086004 3.81049116308039 6.07587297612971 11.494677621668
-2.50164218382402 1.75968937440352 -2.98638148741288 1.54357819123702 3.69351963563399 8.10223869843917 5.98033623261885 14.8080320791765 5.17993263764815 4.25853256745772 9.09308199449019 6.50491241975264 1.5488729910417 -3.12052150206132 3.01451210542159 -2.86064334349199 3.52995972199874 5.72984413667159 11.454343362288
-2.46809850172563 1.98598494096236 -3.17031369642778 0.914534707502884 3.62059320970015 7.99025263352828 5.44178976579146 16.1149621204896 5.52574457688765 5.6237641768022 9.77822174592452 6.94234003587203 1.48912348313765 -2.92628751234575 4.34109892411665 -2.34311376051469 4.01743998094038 6.05502047105269 11.6957737402482
-5.80311079892245 0.89351681795987 -3.8273646441373 0.806462565335359 2.73107556429776 7.58803013888272 4.57860497561368 15.0895083340732 5.33854703036221 5.43522957888516 9.44190434542569 6.58125523653897 1.43742398348721 -3.42962904843417 3.59538868990811 -2.71920843991366 2.79894951907071 5.08253316012296 10.7319949063388
-1.71468113118952 0.855598943883724 -4.54088924581354 -0.849086267297917 1.75294353311712 6.58423377817327 4.50392963236029 15.104137080366 5.00889636820013 4.77493717020208 9.14131166284735 6.73315097635443 1.70186950510199 -3.55164859945124 3.27349902933294 -3.46789119893854 2.84907962625677 5.06539489572699 10.4480157071894
-5.3396974997087 0.130696634812789 -4.66801704926924 0.346181253953414 1.9398025079207 6.41535983519121 4.29867492155595 14.229742865129 2.77849994139238 3.11884150938554 7.56243834929033 4.52519641356035 0.105988840623336 -5.46343102021651 0.8572190804915 -4.66301979585127 1.03127322630449 4.05413470701738 9.95020232634111
-4.60729354511608 1.44837814677845 -3.67423766743053 1.20685821879994 2.98309856761585 7.39500767100941 5.46524769176136 15.0908172737468 2.76098877299916 3.37902027476918 6.54366356242787 4.05961185802113 -1.92444938312877 -6.11907333027233 0.853373111378062 -3.47168868671764 2.70073181499134 5.73652798045765 10.9590368877758
-1.75714986974543 3.07276613062078 -1.24911230260676 2.79609662836248 6.44080049341375 9.79309064691717 7.29893667047674 17.5922101790255 6.12256795709783 4.85033494775945 8.87297422235662 5.18070012872869 0.196446245366875 -4.88376157934016 1.10762006586248 -3.79322927648371 2.75076848810369 5.12131673639471 10.234158819372
-1.67344084652987 2.86972722140225 -1.71953001889316 1.45399006930264 5.74619683352384 9.4268556508151 6.30501469698819 16.8312676223842 5.50731762972745 4.95317849245938 8.6133356961337 6.21583947268399 0.86789712038907 -4.11169043454257 2.07760438052091 -2.49908629330722 3.66262444582852 5.70459279147061 11.2580619725314
-3.74173039523038 3.22480898770419 -1.07956952181729 2.39966421994296 6.66509657773105 10.8171370592984 8.0064957705411 16.9374315780672 5.69507819089023 4.27512102994052 8.01415758999911 5.16423731717196 1.36422282132235 -4.84315938082608 1.28273230465976 -4.0038515957919 2.7482178774747 4.4131758776578 10.4328144160184
-0.731493316997181 4.65300527919423 0.700345672260632 4.04604975093495 8.26247660030018 12.4929272304882 8.56048838008534 18.6867347132076 6.67303530086171 6.45403066981923 10.9347907673229 7.68744627345692 3.70541921962391 -2.71571000706066 4.54040209163319 -2.23751290928234 3.09625975001942 5.37931219447743 11.3919774662365
-0.302788370305841 4.41696108037775 0.970248586481269 3.73799074346369 8.92204607183283 12.2321404283697 8.62513292486017 17.9541250532324 6.70610273534601 5.72321165258234 9.45973051244562 6.04112852269953 1.52545202428644 -4.32208692377264 3.41442907506769 -2.57239019220525 2.92651880437678 5.47121370488947 11.272695905512
-1.10497231049971 3.87619548277421 0.386803202195601 3.7043195290999 8.23458819822832 12.0384250207381 8.79792552427812 18.6314093394713 7.56233554319902 5.65689521269365 8.81511741117998 5.42992072538896 1.25597815947099 -4.17489952607588 2.49871879057451 -2.31841415925459 3.96484332518144 6.89676814512773 11.7881241364913
-1.84140668348833 3.91300215287642 0.183375497297806 4.10612406297163 7.13712992234663 11.0873137907548 8.56547083421187 18.559575696425 7.03979219956831 5.4778148130937 8.11252607865767 4.33523859544234 0.168650765852494 -5.77086148695512 1.49450602097945 -2.31446538404985 3.76704706712203 5.70254911942915 11.0936547712846
-0.445459643277253 3.01312991055575 -0.302006045254792 3.18558569821445 5.92529650601474 10.4154030886563 7.29877348813144 18.5039326754483 5.68349238308993 4.78598566922275 8.92822047146884 5.47857161435214 1.2949635592374 -4.7305663022128 2.95383330258456 -2.45451191988858 2.390538891879 4.27325793179599 10.1467501727018
0.605954014171253 3.64358504902233 -0.267945445667614 3.76074489246715 6.24181731830944 11.272930466045 8.26379092823375 17.8783407438885 5.74521907459606 5.06602271686901 9.22854884754528 5.94793685566295 2.60645755421032 -3.8778487812389 2.64277061115612 -3.6343127857555 1.52999194752086 2.73337443958629 8.8714712489735
-0.48109704797918 4.1743671243841 0.179230863397773 4.07982462102717 7.17383115941828 11.0589849298651 8.30782621557062 17.8871484940702 6.59676569158381 5.22022550756281 8.76753442937678 5.18015974218195 1.61468332464045 -4.64125329797918 2.07768839055842 -3.09385759180242 1.70828550512141 3.4699165170843 9.89355962926691
-1.15360702167858 2.87675987590443 -0.220677029002797 4.2905009876598 7.55926452983509 11.1326669346203 7.62292610515248 17.246028859507 5.22554336894642 4.87286888469349 9.09596716273915 5.02239452708851 1.72138248790394 -4.07558883320202 2.27141987193714 -3.36479438434948 1.4181169163097 1.63806187022816 8.51995312083851
-2.16248795769431 1.71878340461037 -1.50291726372459 2.23511603095315 5.1454324982383 9.74502470710061 7.17266276099465 15.4828771612861 3.82120230414651 3.9568338654258 8.203968074105 4.86044409491799 0.681269671700218 -5.14414498589256 2.12511542060158 -4.08971688530662 1.14297487952492 2.1026668808677 8.35617258765481
-2.11682743592696 1.71672969297929 -2.34610790772872 2.94527774290605 4.87307506041093 9.3721170945601 6.29006057219072 16.1906946821646 5.04690413908525 4.46812015013261 8.40700583891435 5.23063140348955 1.38428645567461 -4.51235241456465 2.33211188749834 -3.30260128541426 1.9214072747664 2.20463519529863 9.1157694383101
-1.95795842084018 2.04207114306363 -1.74848194989291 2.19700793352994 5.24100283709439 9.29542807665738 7.05932978716763 15.4492228421298 4.8998048695651 3.99978808489713 8.62373904314908 5.10053423968228 1.5400350483981 -4.72617932232944 2.11016062823209 -4.08085842999545 1.92904643145474 1.65067462054166 8.85299758044156
-4.87758717103438 -0.513901563124222 -3.75303349061446 1.27649989561601 3.00644221739336 7.49752631620927 5.73207583860918 13.3235043569045 2.49878707365556 3.10415091948076 7.64308467344804 4.06272044615312 -0.519984097914261 -5.25275311036543 0.755589632554489 -4.59395870728926 1.3103477044539 1.63493934111162 8.74500766233965
-2.86785213297064 2.30556114370173 -1.37525264566595 2.32548912221735 5.98573311025446 9.82369478399103 7.01234443837946 15.7856980150396 4.47329147512263 4.44892891103571 7.71929271871393 4.47903545553034 -0.123272817785089 -5.14734546487982 1.88572223836725 -3.9067906553095 1.43539436513727 0.905327874963934 8.8794003313238
-3.83759502064098 1.34145065654408 -2.98869136463512 1.07686420787465 4.15291591991078 7.96383568156849 5.76290317882191 14.7598049293865 3.89945885051381 2.75297447551381 6.35610481608998 3.63956734050404 -1.76697162281383 -6.17059329639781 0.844102824818005 -4.4216213573109 0.963987315784802 1.56481930125844 8.46955772746693
-2.71725415316495 1.90051794919101 -2.6353068265048 1.04678774746981 4.12771082791415 8.16219283017245 5.56068087491122 14.0882172671231 3.28058958920565 2.49636126431552 7.37615443142978 4.89237929257479 0.445488461581142 -5.12468480196866 1.98293448361483 -3.42880581942472 1.52159548672763 2.45254946621981 10.3312716570767
-3.74178693511269 0.0634536959908232 -3.71440694548867 -0.695108392021872 3.47541906616905 7.09170629761436 4.18063928864219 12.7801127650521 2.36050512573936 3.19503786347129 7.23967745087364 4.65743734619834 0.188362143256448 -4.9451160214164 2.32764246247032 -3.15403936126015 1.15754797241905 2.88894464752891 8.49448015473106
-2.28753662976352 1.0540227803317 -3.9259166804227 -0.43423462781039 3.35852717486295 7.4570932301608 5.1729078206149 14.2599234494296 4.77427958575162 3.6087045582858 8.83272933092984 6.3456430348483 2.03243159380826 -3.41853333386508 3.26037310686979 -3.19946671399203 -0.221372613039883 0.87331866351041 9.87113904086026
-0.928395687450063 3.07680183757435 -1.44503730427135 2.16007667888294 5.28873211253773 8.59056812633168 7.04903560985218 16.4123280953277 7.24262768138539 5.87356621135365 10.1396966587413 6.95417934764515 3.15961223949085 -2.12138694416393 4.64433437694203 -1.54522460590709 1.99267441142689 2.31352001536976 12.7533593784679
-2.55172909823331 -0.0236815365878016 -4.77946843233975 -1.25230969515714 2.24938498410312 6.85749541195956 4.35487471493808 15.6083988991651 5.51983176144687 5.17147551449862 8.68895731839267 5.41789542111484 0.657959088412198 -4.43756474581632 3.47145853909579 -2.23356999483975 2.42929278287021 2.86986266049472 11.6673317995938
-2.53725061416626 0.302949810028075 -4.71100435256958 0.519554042816161 1.85734262466431 6.90215005874634 4.910507106781 14.5301603317261 2.93362226486206 4.69295110702515 8.64850988388061 5.68746366500854 0.471099758148192 -4.27508363723755 3.4229640007019 -1.5034276008606 3.87025728225708 4.42958536148071 13.1118616104126
-2.13891129493713 0.377263021469116 -4.50365357398987 0.213532400131225 2.4751681804657 7.38737483024597 4.6701201915741 14.2542168617249 4.51477236747742 5.87846179008484 9.38355345726013 6.54860587120056 1.29347033500671 -3.57507042884827 3.59710974693298 -1.50373749732971 3.02080721855164 2.65854640007019 12.3398551464081
-1.76356390172785 1.44120523279364 -4.06665876561945 1.24045869653875 1.91924592798406 7.07231542413885 4.98341676538641 14.2551269227808 3.18182393854315 3.70767137354071 8.23028203790838 5.66066285913641 0.842173784429377 -3.88657072240656 2.31276819055731 -2.40631559545344 3.24760267084295 1.99250814264471 12.642067640478
-2.5772516857494 1.55731557499279 -2.89161135066639 3.42284940372814 3.69429372440685 8.91254209171642 6.1004245151173 14.9670057166706 2.58101056705822 2.23548005710949 6.56815599094738 3.61810659061779 -0.675287498127329 -6.67490984309803 1.18654512058605 -3.64890314448963 1.72562764774669 2.61606477390636 11.2378008235585
-1.90877919630571 2.28249353928999 -2.81857877211137 2.51042170091109 3.76052660508589 8.91375250382857 6.7881555037065 14.0561637358232 2.41353220506148 3.44086832566695 6.88143343491988 3.8091630415483 -0.955570272965865 -6.06047254042192 1.12736696763472 -4.3088322205977 -0.0509186311201617 1.15938372178511 10.0127372221513
-2.47724781903354 1.08344019976529 -3.56070195111361 1.86353530016812 1.96237124529752 7.72644175616178 5.76263560381803 12.7644833478061 1.96664752093228 1.46372927752408 5.74461688128385 2.49338282671842 -2.49117718609897 -7.03879414471713 0.476945296200839 -4.89245854291049 -0.0478063670071691 1.67265452471646 10.2253817471591
-0.887612360174007 1.11995027715509 -4.09418775385076 1.34480570012873 3.41490553075617 8.18811414892023 4.80313680822199 12.7460207765753 4.44784162694758 2.28811262304133 6.705986959284 3.48064897710627 -1.03833104913885 -6.42599965875799 0.654173833673649 -4.26113797968084 0.724930745905095 2.83455560857599 11.27382181341
-4.02990238883278 -0.977766921303488 -6.28096668936989 -0.713480880043722 1.69224936745384 5.50724608681419 3.46559436104515 10.2734819152138 2.42579371712425 1.44982058785179 6.66417033455589 4.59349734566429 -0.951613356850363 -5.78826039054177 1.53557021401145 -3.49159138419411 -0.138035704872824 2.65462500832298 11.8738833167336
-2.15647420883179 1.2884539604187 -4.27500638961792 0.374480152130126 3.94768133163452 6.69273557662964 4.12714471817016 11.4313110351562 5.485702419281 2.93167295455932 8.2749213218689 5.49676122665405 0.754248523712157 -4.3806658744812 2.0575493812561 -3.21239004135132 0.713734531402586 2.38223447799682 11.2380746841431
-2.1376669883728 1.2313868522644 -3.28447561264038 1.87169618606567 4.74942750930786 8.43614740371704 5.34175748825073 11.3890420913696 5.6333062171936 3.35048837661743 8.509166431427 5.57130117416382 1.22254724502563 -3.98360662460327 1.44742269515991 -3.8527606010437 0.0830227851867669 1.43286199569702 10.1767332077026
-2.35063706311313 1.16577471819791 -4.02949105176059 1.01591624346646 3.11147250262174 7.48653353777799 5.1126617344943 10.9613574894992 4.4108623417941 2.81333579150113 8.1228231343356 5.7282337102023 0.978019133481112 -3.98871766003695 2.37770690050992 -3.1600547877225 0.785541907223788 2.83233012286099 10.3718322667209
-3.6163365797563 0.238901381059126 -4.65816473527388 -0.296111817793413 2.92015481428666 7.25524163679643 4.08112454847856 12.1912720246748 3.61204839186235 1.76871514753862 6.6021406693892 3.74119973616166 -1.735494370894 -5.79195570512251 0.138180021806196 -4.01142096085982 0.329315428300337 2.96528077559038 11.4095709367232
-2.49871570413763 0.500277215784248 -3.40350848978216 0.764929467981514 3.59184330159968 7.74144523794001 5.03687351400202 12.5833575075323 4.29314296895808 2.9361292665655 8.20823066884821 4.77000110799616 -0.642749136144463 -4.44871074503118 1.95063083822077 -3.22200137918646 1.3698860948736 3.58336322957819 11.657488042658
-2.26019390279597 0.934368055517023 -4.03794773275202 1.00228015726263 3.80119029825384 7.93506328409368 5.19045821970159 10.7275861913508 3.4604081327265 3.21135894601995 7.48501674478704 4.69600669687444 -1.26606853658503 -4.95455272847956 1.18552676981146 -3.41773136312311 0.627356451207941 3.29663745706732 11.6764387304133
-2.65061561411077 0.399128038232977 -4.34830085580999 0.329496461694891 2.88840397054499 7.21411235982722 4.50101001912897 11.4147272890264 2.46259887868708 2.20556743795222 6.96624096090143 4.39502819234675 -1.25957671945745 -5.27380744760687 0.686172563379461 -4.45596687143499 -0.086152952367609 3.4067211931402 11.5266924684698
-1.2328389081088 1.00873156460849 -4.27481774416837 0.616112431612883 3.54393835934726 7.68216582211581 4.75538702878085 12.778903206912 4.73310442837802 3.69855185422031 8.28130980404941 5.55705138119784 -0.130831995877351 -3.28378609743985 2.62696143063632 -2.74219826785001 0.98955031308261 4.13033362301913 13.1907720175656
-1.35127837441184 0.373248984596945 -4.41806037209251 0.200412680886007 2.90307705619118 7.10966484763405 4.44968979575417 10.9291795990684 4.4093503258445 3.53525250174782 8.38008110739968 5.71292393424294 0.577793051979757 -3.50247771523216 2.28003971793435 -3.15380294106224 1.05471985556862 4.07945625998757 12.4794086716392
-1.25294527574019 0.865389494462448 -4.19418558640913 0.986069349809128 3.13652005629106 7.28182282881303 4.17500272230669 10.1842290444808 4.07198872999712 3.61626210646196 8.61829534010454 5.89302316145464 0.32926145033403 -3.13068804307417 2.24965062574907 -3.11867556138472 2.04096856550737 4.35614362196489 11.3357683701949
-1.57642183303833 1.4162787437439 -3.78097352981568 1.24142732620239 3.32348432540893 8.28195276260376 5.65462770462036 11.0143670082092 4.11747255325317 4.0916127204895 9.0144814491272 6.12867250442505 1.10565557479858 -3.58470163345337 0.888299846649169 -3.56354722976685 2.08292570114136 4.65943803787231 10.8764800071716
-1.76527376174927 1.00739316940308 -4.01118822097778 1.00384168624878 3.32631998062134 7.49402933120728 5.25903539657593 11.1674445152283 4.25700025558472 3.40458612442017 8.29975633621216 5.07013731002808 1.30331354141235 -3.75663347244263 1.76413087844849 -4.2453724861145 0.630249309539796 3.20623617172241 10.21916847229
0.298885475505482 2.97828973423351 -2.78655611384999 1.11125768314708 3.13156808506359 8.24165166508068 6.80208314548839 12.9453536380421 6.29001344333996 7.38746274601329 11.8332148898732 7.89903558384288 4.08341039310802 -1.53461061824452 4.11322797428478 -2.6787279735912 3.03770173679699 4.10081018101085 11.6697031367909
1.91276193965565 3.16281439174305 -1.82543252598156 2.05224062312733 4.40485311854969 9.17929197658192 6.9114916454662 13.6557650696148 7.01214338649403 6.87893701900135 12.048716319691 8.19502760280262 4.73698450435291 -0.732418762553824 4.56812216151844 -2.12721131931652 3.56112600673329 3.28639150966297 11.0648629795421
2.23096634257923 3.81147362102162 -1.00691436420788 2.61885811198841 5.27189136851917 9.96043850291859 8.23942161906849 14.2535555492748 7.75015236247669 7.15728927959095 12.0818774830211 8.46253277171742 3.88723827708851 0.0431859623302095 4.4269569050182 -1.57993529926647 3.65257526744496 3.98695064891468 11.9854157101024
1.53390741348267 3.65377378463745 -2.04815435409546 1.08769178390503 4.56097364425659 9.87135314941406 8.9642219543457 13.9276387691498 6.68464708328247 6.42577123641968 11.2394180297852 7.6832480430603 4.56069803237915 -0.468741893768311 4.61271810531616 -1.94231557846069 2.38130807876587 2.84100675582886 10.8548321723938
0.206325426968661 2.81240452853116 -2.69828425320712 1.6914872082797 4.68808163729581 8.53757466402921 6.70195473757657 13.4639178666202 6.04187859621915 5.21752251711759 10.0798868092624 6.72025956240567 2.67448414889249 -1.85147486600009 4.17683686343106 -1.09823618802157 3.57125271883878 4.81213273135099 11.815059557828
-0.480551589619029 2.17945874821056 -3.08793913234364 1.45283712040294 4.95031274448742 8.24211991917003 5.59343160282482 13.2065843452107 4.65592874180187 6.04570211063732 10.5160614360463 7.60733712803234 3.55693448673595 -1.86657034267079 4.5037261356007 -1.01010786403309 2.03054822574962 4.1389104236256 11.2085434306752
-0.013146053661 2.80167805064808 -1.89403213154186 1.47596298564564 6.823110927235 9.3890904079784 5.88700138438832 14.3341778408397 5.25999008525502 6.07571159709584 10.7982777248729 7.56395088542591 4.13367592204701 -1.63879264484752 4.49487720836293 -0.941353451121937 2.16318928111683 4.35506187785755 11.5197299610485
-0.108762871135365 2.25649820674549 -2.8868352283131 0.477638114582408 5.42127691615712 8.61015116084706 5.38229929317128 13.120279897343 6.12204252589833 5.23611914027821 10.6045602451671 7.36907850612294 4.107863296162 -1.38901342045177 4.61346231807362 -0.842939506877553 1.37678514827381 3.75567423213612 11.298048843037
0.899166141856799 3.61111549030651 -2.47751804698597 1.19557574879039 4.53442195545543 8.54901507984508 7.25300315510143 12.8054676402699 6.27367595325817 6.04111770283092 11.095263038982 7.50965312610973 4.75647548328746 -1.04688640941273 3.95463756214489 -1.9966029774059 1.89995769153942 2.61198047291149 10.8990965236317
-0.69485753666271 1.94279581416737 -3.31104749332775 0.799073279987681 3.3085842739452 7.49355512965809 5.49209028590809 11.6384039532055 4.31447035182606 4.22348028529774 9.5453162800182 6.11240965236317 2.8818321834911 -2.69005864750255 3.695070327412 -1.86772435795177 2.05911547053944 3.3834887157787 11.2651649128307
-0.695061562278052 2.31060135581277 -3.43350684426047 0.343096854469994 3.96766197898171 7.92679131247781 5.62303459861062 11.7696305535056 5.34860718467019 4.54071819999001 9.08891022422097 5.83257973410867 2.69282448508523 -2.80528342507102 2.72643006064675 -2.94771659157493 0.876614691994408 1.85009491660378 9.87645924308083
0.0495118834755637 2.7335147597573 -2.88784697272561 1.62643525383689 3.35686776421287 8.49460599205711 6.87440297386863 12.1250991561196 5.10902879021384 5.0541991927407 9.81534859917381 6.13204285881736 1.99416730187156 -2.61029150702737 3.26857468865134 -1.36398604132912 2.73480126641013 4.82157799980857 12.3581046798012
-1.82422380447388 2.07472581863403 -2.70930795669556 1.38572092056274 3.72675771713257 8.69164152145386 6.63916845321655 14.0645966053009 4.80994482040405 4.00091905593872 8.78662939071655 5.23927850723267 1.4563853263855 -3.89450387954712 2.0232798576355 -3.42278604507446 0.30056447982788 1.60233659744263 9.47940082550049
-2.25876445770264 1.305446434021 -4.429811668396 -0.113142204284667 2.63458805084229 7.25759582519531 5.48931198120117 12.2722881317139 4.1994026184082 2.85286979675293 7.92780380249024 4.38447074890137 0.561195182800294 -4.49116725921631 1.36467151641846 -4.20785541534424 0.518817710876466 1.78910617828369 9.58764915466309
-2.241603270444 1.06208668622104 -4.22205866900357 -0.88453234759244 2.44737969311801 6.96816979321567 4.90645752820102 10.4900733080777 4.24708233746615 4.30614529522983 8.99731837185946 5.73916493329135 1.63736592206088 -3.10092677203092 3.40501938733188 -2.43611849871549 0.297014817324552 2.09488259228793 10.4762931910428
[truncated: 1,362,089 more chars]
