# Supplementary material for: Conformational ensemble-dependent lipid recognition and segregation by prenylated intrinsically disordered regions in small GTPases
Source: Commun Biol. 2023 Nov 2;6:1111. doi: 10.1038/s42003-023-05487-6 (PMC10622456; doi:10.1038/s42003-023-05487-6)
Supplement: Supplementary file 8 — Supplementary Data 6 [file 42003_2023_5487_MOESM8_ESM.zip › Fig8/Rac1_cluster3_HB.txt]

"R174" "R183" "K184" "R185" "K186" "R187" "K188"
0 0 0 1 0 0 0
1 1 0 1 0 0 0
1 0 1 1 0 0 0
1 1 1 1 1 0 0
1 0 1 1 1 0 0
1 0 1 1 0 0 0
1 1 1 1 0 1 0
1 1 0 1 0 1 0
1 1 0 1 0 0 0
1 1 0 1 0 0 1
1 0 0 1 0 0 1
1 0 0 1 0 1 0
1 1 1 1 0 1 1
1 1 1 1 0 1 1
1 1 1 1 0 0 0
1 0 1 1 0 0 1
1 1 1 1 0 0 0
1 1 1 1 0 0 1
1 1 1 1 0 0 1
1 0 1 1 0 1 0
1 0 1 1 0 0 0
1 1 0 1 0 1 1
1 1 1 1 0 1 1
1 1 1 1 0 1 1
0 1 1 1 0 1 1
1 0 1 1 0 1 1
1 0 1 1 0 1 1
1 1 1 1 0 1 1
1 1 1 1 0 0 1
1 0 1 1 0 0 1
1 1 1 1 0 1 1
1 0 0 1 0 0 0
1 0 1 1 0 0 1
1 0 0 1 0 0 1
1 0 1 1 0 0 1
1 0 1 1 0 0 1
1 1 0 1 0 1 1
1 1 1 1 0 0 0
1 1 0 1 0 1 1
1 0 1 1 0 1 1
1 1 1 1 0 0 1
1 1 1 1 0 0 1
1 1 1 1 0 0 0
1 1 1 1 0 0 0
1 1 0 1 1 0 1
1 1 1 1 1 0 0
1 0 1 1 0 0 0
1 1 1 1 0 0 0
1 1 1 1 1 0 1
1 0 1 1 0 0 0
1 1 1 1 1 0 0
1 1 0 1 1 0 0
1 0 1 1 1 0 0
1 0 1 1 0 0 0
1 1 1 1 0 0 0
1 1 1 1 0 0 0
1 1 1 1 1 0 0
1 1 1 1 0 0 0
1 0 1 1 1 0 0
1 1 1 1 0 0 0
1 1 0 1 1 0 0
1 1 0 1 0 0 0
1 1 1 1 0 0 0
1 1 1 1 0 0 0
1 1 1 1 0 1 1
1 1 1 0 0 1 0
1 1 1 1 0 1 0
1 1 1 1 0 1 0
1 0 1 0 0 0 0
1 1 1 1 1 0 0
1 0 1 1 0 0 0
1 0 1 1 0 1 0
1 1 1 1 0 1 0
1 1 0 1 0 0 1
1 1 0 1 0 0 0
1 1 0 1 0 0 0
1 1 0 1 0 0 0
1 1 1 1 0 1 0
1 1 0 1 0 0 0
1 1 0 1 0 0 0
1 1 1 1 0 1 0
1 1 1 1 0 0 0
1 1 1 1 0 1 0
1 1 1 1 0 1 0
1 1 1 1 0 0 0
0 0 0 0 0 1 0
1 1 0 0 0 0 0
1 0 0 0 0 1 0
1 0 0 0 0 1 0
1 1 0 1 0 1 0
1 0 0 1 0 1 0
1 1 0 1 0 0 0
1 0 0 1 0 1 0
1 1 1 1 0 1 0
1 1 1 1 0 1 0
1 0 1 1 0 1 0
1 1 0 1 0 1 0
1 1 1 1 0 1 0
1 0 0 1 0 1 0
1 1 0 1 0 1 0
1 1 0 1 0 0 0
1 1 0 1 0 1 0
1 1 0 1 0 1 1
1 1 0 1 0 1 0
1 1 0 1 0 1 1
1 1 0 0 0 1 1
1 1 0 1 0 1 0
1 0 0 1 0 1 0
1 1 0 0 0 1 1
1 1 0 1 0 1 1
1 0 0 1 0 1 1
1 1 0 1 0 1 1
1 1 0 1 0 1 1
1 1 0 1 0 1 1
1 1 0 1 0 1 1
1 1 0 1 0 1 0
1 1 0 1 0 1 0
1 1 0 1 0 1 0
1 1 0 1 0 1 0
1 1 0 1 0 1 1
1 0 0 1 0 1 0
1 0 0 1 0 1 0
1 1 0 1 0 1 1
1 0 0 0 0 1 1
1 0 0 1 1 1 0
1 1 0 1 0 1 1
1 1 0 1 1 1 0
1 1 0 1 1 1 0
1 0 0 1 1 1 0
1 0 0 0 1 1 0
0 1 0 0 1 1 0
1 1 0 0 1 1 1
1 0 0 0 1 1 1
1 1 0 0 0 1 1
0 1 0 0 1 1 0
0 1 1 1 0 1 1
0 1 1 1 1 1 1
1 1 1 1 0 1 1
1 1 1 1 1 1 0
1 1 1 1 1 1 1
1 1 1 1 1 1 1
1 1 0 0 0 1 0
1 1 1 0 1 1 0
0 1 1 0 1 1 1
1 1 0 0 1 1 1
1 1 1 0 0 1 1
0 0 1 1 0 1 0
0 1 1 1 0 1 0
0 1 1 1 0 1 1
0 1 1 1 0 1 1
0 0 1 1 0 1 1
0 1 1 1 0 1 1
0 1 1 1 1 1 0
0 1 1 1 0 1 0
0 1 1 1 0 1 1
0 1 0 1 1 1 0
0 0 0 1 1 1 1
0 0 1 1 1 1 1
0 0 1 1 0 1 1
0 0 1 1 1 1 1
0 0 1 1 1 1 0
0 0 1 1 1 1 1
0 0 0 1 1 1 0
0 1 1 0 1 1 0
0 0 0 1 0 1 0
0 0 1 1 0 1 1
0 1 1 1 1 1 0
0 0 0 1 0 1 0
0 1 0 1 1 1 1
0 0 0 1 1 1 1
0 0 1 1 1 1 0
0 1 0 1 1 1 0
0 1 1 1 1 1 0
0 1 0 1 1 1 0
1 0 1 1 1 1 0
1 0 0 0 1 1 0
1 0 0 1 1 1 0
1 0 1 1 1 1 0
1 0 1 1 1 1 0
1 1 1 1 1 1 0
1 1 1 1 0 1 0
1 0 0 1 1 1 0
1 0 0 1 1 1 0
1 0 0 1 1 1 0
1 0 0 1 1 1 0
1 0 1 1 1 1 0
1 1 1 1 1 1 0
1 0 0 1 1 1 0
1 1 1 1 1 1 0
1 1 0 1 1 1 0
1 1 0 1 1 1 0
1 1 1 1 1 1 0
1 0 1 1 1 1 0
1 1 0 1 1 1 0
1 1 1 1 0 1 0
1 1 1 1 0 1 0
1 1 1 1 0 1 0
1 0 0 1 0 1 0
1 1 0 1 1 1 0
1 1 1 1 1 1 1
1 1 1 1 1 1 0
1 1 1 1 1 1 0
1 1 1 1 1 1 0
1 1 1 1 0 1 0
1 1 1 1 0 1 0
1 1 1 1 1 1 0
1 1 0 1 0 1 0
0 1 0 1 0 1 0
1 1 1 0 1 1 0
1 1 1 1 1 1 0
0 1 1 1 0 1 0
0 1 1 1 0 1 0
1 1 1 1 0 1 0
1 1 1 1 0 1 0
1 1 1 1 0 1 0
0 1 1 1 0 1 0
1 1 0 1 0 1 0
1 1 0 0 0 1 0
1 1 1 1 0 1 0
1 1 1 1 0 1 0
1 1 0 1 0 1 0
1 1 0 1 0 1 0
1 1 1 1 0 1 0
1 1 0 1 0 1 0
1 1 1 1 0 1 0
1 1 1 1 0 1 0
1 1 0 1 0 1 0
1 1 1 1 0 1 0
1 1 1 1 0 1 0
1 1 1 1 0 1 0
1 1 1 1 1 1 0
1 1 1 1 0 1 0
1 1 1 1 0 1 0
1 1 1 1 0 1 0
1 1 0 1 0 1 0
1 1 0 1 0 1 0
1 1 0 1 0 1 0
1 1 0 1 0 1 0
1 1 1 1 1 1 0
1 0 0 1 1 1 0
1 0 1 1 1 1 0
1 0 1 1 0 1 0
1 0 1 1 0 1 0
1 0 1 1 0 1 0
1 0 1 1 0 1 0
1 1 0 1 0 1 0
1 1 0 1 1 1 0
1 0 1 1 0 1 0
1 1 1 1 0 1 0
1 1 1 1 0 1 0
1 1 0 1 0 1 0
1 0 1 1 0 1 0
1 1 1 1 0 1 0
1 1 1 0 1 1 0
1 1 0 1 0 1 0
1 1 1 1 0 1 0
1 1 1 1 0 1 0
1 1 0 1 0 1 0
0 1 1 1 0 1 0
1 1 1 1 0 1 0
1 1 0 1 1 1 0
1 1 1 1 0 1 0
1 1 1 1 0 0 0
1 1 1 1 0 1 0
1 1 1 1 0 1 0
1 1 1 1 0 1 0
1 1 1 0 0 1 0
1 1 1 1 0 0 0
1 1 1 1 0 1 0
1 1 1 1 0 1 0
1 1 1 1 0 1 1
0 1 1 1 0 1 0
1 1 1 1 1 1 0
0 1 1 1 1 1 0
1 1 1 1 1 1 0
1 1 1 1 1 1 0
1 1 1 1 1 1 0
1 0 1 1 1 1 0
1 0 1 1 0 1 0
1 1 0 1 0 1 0
1 0 0 1 0 1 0
1 1 1 1 0 1 0
1 1 0 1 0 1 0
1 0 1 1 0 1 0
1 0 1 1 0 1 0
1 1 1 1 0 1 0
1 1 1 1 0 1 0
1 0 1 1 1 1 0
1 1 1 1 0 1 0
1 0 0 1 0 1 0
1 1 0 1 0 1 0
1 1 1 1 0 1 0
1 1 1 1 0 1 0
1 1 0 1 0 1 0
1 1 1 1 0 1 0
1 1 1 1 0 1 0
1 1 0 1 0 1 0
0 1 1 1 1 1 0
1 0 1 1 1 1 0
1 0 1 1 0 1 0
1 0 1 1 0 1 0
1 1 1 0 1 1 0
1 1 1 1 0 1 0
1 1 1 1 0 1 0
1 1 1 1 0 1 0
0 1 1 1 0 1 0
1 0 1 1 0 1 0
1 1 0 1 0 1 0
1 1 0 1 0 1 0
1 1 1 1 0 1 0
1 1 0 1 0 1 0
1 0 1 1 0 1 0
1 1 1 1 0 1 0
1 0 0 1 0 1 0
1 0 1 1 0 1 0
1 1 1 1 1 1 0
1 0 1 1 0 1 0
1 1 0 1 0 1 0
1 0 0 1 0 0 0
1 1 1 1 0 1 0
1 1 1 1 0 1 0
1 1 1 1 0 1 0
1 1 1 1 0 1 0
1 1 1 1 1 1 0
1 0 1 1 1 1 0
1 1 1 1 0 1 0
1 0 1 1 1 1 0
1 1 0 1 1 1 0
1 1 1 1 0 1 0
1 1 1 1 1 1 0
1 0 1 1 1 1 0
1 1 1 1 1 1 0
1 0 1 1 1 1 0
1 0 0 1 0 1 0
1 0 1 1 1 1 0
1 0 0 1 1 1 0
1 1 0 1 1 1 0
1 1 0 1 1 1 0
0 0 0 1 1 1 1
0 0 0 1 1 1 1
1 0 0 1 1 1 0
1 0 0 1 0 1 1
1 0 0 1 1 1 0
1 0 0 0 0 1 0
1 0 0 1 0 1 0
1 0 0 1 0 1 0
1 0 0 1 0 1 0
1 0 0 1 0 1 0
1 0 0 1 0 1 0
0 0 0 1 0 1 1
1 0 0 1 0 1 1
1 0 0 1 0 1 1
1 0 0 1 1 1 1
1 0 0 1 1 1 1
1 0 0 1 1 1 1
0 0 0 1 0 1 1
1 0 0 1 1 1 1
1 0 0 1 1 1 1
1 0 0 1 1 1 1
1 1 0 1 1 1 1
0 1 0 1 1 1 1
0 1 0 1 0 1 1
0 0 0 1 1 1 1
0 1 0 1 1 1 1
0 0 0 1 1 1 1
0 1 0 1 1 1 1
0 1 0 1 0 1 1
0 1 0 1 0 1 1
0 1 0 1 0 1 1
0 1 0 1 0 1 1
0 0 0 1 0 1 1
0 1 0 1 0 1 1
0 1 0 1 0 1 1
0 0 0 1 0 1 1
0 1 0 1 0 1 1
0 1 0 1 0 1 1
0 1 0 1 0 1 1
0 1 0 1 0 1 1
0 1 0 1 1 1 1
0 0 0 1 1 0 1
0 0 0 1 1 0 1
0 1 0 1 0 1 1
0 1 0 1 0 1 1
0 1 0 1 0 1 1
0 0 0 1 0 1 1
0 1 0 1 0 1 1
0 1 0 1 0 1 1
0 1 0 1 0 1 1
0 1 0 1 0 1 1
0 0 0 1 0 1 1
0 1 0 0 0 1 1
0 1 0 1 0 1 1
0 0 0 1 0 0 1
0 1 0 1 0 1 0
0 0 0 1 0 1 1
0 1 0 1 0 1 1
0 1 0 1 0 1 1
0 1 0 1 0 1 1
0 1 0 1 0 1 1
0 1 0 1 0 1 1
0 1 0 1 0 1 1
1 1 0 1 0 1 1
0 1 0 1 0 1 1
0 1 0 1 0 1 1
0 1 0 1 0 1 1
0 1 0 1 0 1 1
0 1 0 1 0 1 1
0 1 0 1 0 1 1
0 0 0 1 0 1 1
0 0 0 1 0 1 1
0 1 0 1 0 1 1
0 0 0 1 0 1 1
0 1 0 1 0 0 0
0 1 0 1 1 1 1
0 1 0 1 1 1 1
0 1 0 1 1 1 1
0 1 0 1 1 1 1
0 1 0 1 1 1 1
0 0 0 1 1 1 1
0 0 0 1 1 1 1
0 0 0 1 1 1 1
0 1 0 1 1 1 1
0 1 0 0 0 1 1
0 1 0 1 1 1 1
0 1 0 1 1 1 1
0 0 0 1 1 1 1
0 0 0 1 1 1 1
0 0 1 1 1 1 1
0 1 0 1 1 1 1
0 1 0 1 1 1 1
0 1 0 1 1 1 1
0 1 0 1 1 1 1
0 1 0 1 1 1 1
0 1 0 1 1 1 1
0 1 0 1 1 1 1
0 0 0 1 1 1 1
0 0 0 1 1 1 1
0 0 0 0 0 1 1
0 0 0 0 1 1 1
0 0 0 0 0 1 1
0 1 0 1 1 1 1
0 0 0 1 1 1 1
0 0 0 1 0 1 1
0 0 0 1 1 1 1
0 0 0 1 1 1 1
0 0 0 1 0 1 1
0 1 0 1 1 1 1
0 1 0 1 1 1 1
0 0 0 1 0 1 1
0 0 0 0 0 1 1
0 0 0 1 0 1 1
0 0 0 1 0 1 1
1 0 0 1 0 1 1
0 0 0 1 0 1 0
0 0 1 1 0 1 1
0 0 0 1 0 1 1
0 0 0 1 0 1 1
0 0 0 1 0 1 0
0 0 0 1 0 1 1
0 0 0 0 0 1 1
0 0 0 1 0 1 1
0 0 0 1 0 1 0
0 1 0 1 1 1 1
0 1 0 1 1 1 0
0 0 0 1 1 1 0
0 0 0 1 1 1 0
0 0 0 1 1 1 0
0 0 0 1 1 1 0
0 0 1 1 1 1 0
0 0 0 1 1 1 1
0 0 0 1 1 1 1
1 0 0 0 0 1 1
0 1 0 1 0 1 0
0 0 0 1 0 1 0
0 0 0 0 0 1 0
0 1 0 1 0 1 0
1 1 0 1 1 1 0
1 1 0 1 1 1 1
0 1 0 1 1 1 0
1 1 0 1 1 1 1
0 0 0 1 0 1 1
0 0 0 1 0 1 1
0 1 0 1 0 1 0
0 1 0 1 0 1 0
0 0 0 1 0 1 0
0 0 0 1 0 1 0
0 1 0 1 0 1 0
0 0 0 1 0 1 0
0 0 0 1 0 1 0
0 0 1 1 0 1 0
0 1 1 1 0 1 0
0 0 0 1 0 1 0
0 0 1 1 0 1 1
0 1 1 1 0 1 1
0 1 1 1 0 1 0
1 1 1 1 0 1 0
1 0 1 1 0 1 1
0 1 1 1 0 1 1
0 0 1 0 0 1 1
0 1 1 1 0 1 1
0 0 0 1 0 1 0
0 1 1 0 0 1 0
0 0 1 1 0 1 0
0 1 0 1 0 1 0
0 1 1 1 0 1 1
1 1 1 1 0 1 1
1 1 1 1 0 1 0
1 1 1 1 0 1 0
1 0 1 1 0 1 1
1 1 1 1 0 1 1
0 1 0 1 0 1 1
1 1 1 1 0 1 1
0 1 0 0 0 1 1
1 1 0 0 0 1 1
1 1 0 1 0 1 1
1 0 0 1 0 1 1
1 0 0 1 0 1 1
1 1 1 1 0 1 1
1 0 0 1 0 1 1
1 1 1 1 0 1 0
1 1 1 1 0 1 1
1 0 0 0 0 1 1
1 0 0 0 0 1 1
1 1 0 0 0 1 0
1 1 0 1 0 1 1
1 1 0 0 0 1 1
0 1 0 1 0 1 1
1 1 0 1 0 1 1
1 1 0 1 0 1 1
0 1 0 0 0 1 1
1 1 0 0 0 1 1
0 1 0 0 1 1 0
1 1 0 0 0 1 1
1 1 0 0 0 1 0
1 1 1 0 0 1 1
1 1 0 1 0 1 1
1 1 1 0 0 1 0
1 1 0 0 0 1 1
0 1 1 1 0 1 1
0 1 1 1 0 1 1
0 1 0 0 0 1 0
0 1 1 0 0 1 0
0 1 1 1 0 1 1
0 1 0 0 0 1 1
0 1 1 1 0 1 0
0 1 0 1 0 1 0
0 1 1 0 1 1 1
0 1 0 0 1 1 1
0 1 0 0 1 0 1
0 1 0 0 1 1 0
0 1 0 0 1 1 1
0 1 0 0 1 1 1
0 1 0 0 0 1 0
0 1 0 0 1 1 1
0 1 0 0 1 1 1
0 0 0 0 0 1 1
0 1 0 0 0 1 1
0 1 0 0 1 1 0
0 1 0 0 0 1 0
0 1 0 0 1 0 0
0 0 1 0 1 0 0
0 1 0 0 0 0 0
0 1 1 0 1 0 0
0 1 1 0 1 0 0
0 1 1 0 1 1 0
0 1 1 0 1 0 0
0 1 1 0 0 1 1
0 1 0 0 0 1 1
0 1 1 0 0 1 0
0 1 1 0 1 1 0
1 1 0 0 0 1 0
0 1 1 0 0 1 0
0 0 1 0 1 1 0
0 1 1 0 0 1 0
0 1 0 1 1 1 0
0 1 0 1 1 1 0
0 1 1 1 0 1 0
0 1 1 1 1 1 0
0 1 0 1 1 1 0
1 1 0 1 1 1 0
1 1 0 1 1 1 0
1 1 0 1 1 1 0
1 1 0 1 0 1 0
1 1 0 1 1 1 0
1 1 0 1 1 1 0
1 0 1 1 0 1 0
1 0 1 1 1 1 0
1 1 0 0 1 1 0
1 0 1 1 1 1 0
1 0 1 1 1 1 0
1 1 0 1 1 1 0
1 1 0 1 0 1 0
1 1 1 1 0 1 0
1 1 0 1 0 1 0
1 1 1 1 0 1 0
1 0 1 1 1 1 0
0 1 0 1 0 1 0
1 1 0 1 1 1 0
1 1 0 1 0 1 0
1 0 0 1 0 1 0
1 0 0 1 1 1 0
1 0 0 1 0 1 0
1 0 0 1 1 1 0
1 0 0 1 0 1 0
1 0 0 1 1 1 0
1 1 0 1 0 1 0
1 0 0 1 0 1 0
1 0 0 1 0 1 0
1 1 0 1 0 1 1
1 1 0 1 0 1 1
1 0 0 1 0 1 1
1 0 0 1 0 1 1
1 0 0 1 0 1 1
1 1 0 1 0 1 1
1 1 0 1 0 1 0
1 0 0 1 0 1 1
1 1 0 1 0 0 1
1 0 0 1 0 1 1
1 0 0 1 0 1 0
1 1 0 1 0 1 1
1 1 0 1 0 1 0
1 0 0 1 0 1 0
1 0 0 1 0 1 0
1 1 0 1 0 1 1
1 1 1 1 0 1 1
1 1 0 1 1 1 1
1 1 0 1 1 1 1
0 1 0 0 1 1 1
0 1 0 0 0 1 0
0 1 0 0 1 1 0
0 1 0 0 1 1 0
0 1 0 1 1 1 0
0 1 0 1 0 0 0
0 1 0 1 1 1 0
0 1 0 1 0 1 0
0 1 0 1 0 1 0
0 1 0 1 1 1 0
0 0 0 0 1 0 0
0 1 0 1 1 1 1
0 1 0 1 1 1 0
0 1 1 1 1 1 1
0 0 0 1 1 1 1
0 1 0 1 0 1 1
0 1 1 1 0 1 1
0 1 0 1 0 1 1
0 1 0 1 0 1 1
0 1 0 1 0 0 1
0 1 1 1 0 0 1
0 1 0 1 0 1 1
0 1 0 1 0 1 1
0 0 1 1 0 1 0
0 1 0 1 0 1 0
0 0 0 1 0 1 1
0 1 0 1 0 0 1
0 1 1 1 0 1 1
0 1 1 1 0 1 0
0 1 1 1 0 0 0
0 0 1 0 0 1 0
0 1 1 0 0 1 0
0 0 0 1 0 1 0
0 1 1 0 0 1 0
0 1 1 1 0 1 0
0 1 1 1 0 1 0
0 1 1 1 0 1 0
0 1 0 1 0 1 0
0 0 1 1 0 1 0
0 1 0 1 0 1 0
0 1 1 1 0 1 0
0 1 1 0 0 1 1
0 1 1 1 0 1 0
0 1 0 1 0 1 0
0 1 0 1 0 1 0
0 1 0 1 0 1 0
1 1 1 1 0 1 0
1 1 1 0 0 1 0
1 0 1 1 0 1 0
1 1 1 1 0 0 0
1 1 1 1 0 1 1
1 0 1 1 0 1 1
1 0 1 1 0 1 1
0 1 1 1 0 1 1
0 0 0 1 0 1 1
0 1 1 1 0 1 0
1 0 1 1 0 1 1
1 0 1 1 0 1 1
1 0 0 1 0 1 1
1 1 1 0 0 1 1
1 1 1 1 0 1 1
1 0 0 1 0 1 1
1 0 1 1 0 1 1
0 1 1 1 0 1 1
1 0 1 1 0 1 1
1 1 0 1 0 1 1
0 1 1 1 0 1 1
1 1 0 1 0 1 0
1 1 0 1 0 1 0
0 1 0 1 0 1 1
0 0 0 1 0 1 0
1 1 0 1 0 1 1
1 1 0 1 0 1 1
1 1 0 1 0 1 1
1 0 0 1 0 1 1
0 0 0 1 0 1 1
1 1 0 1 0 1 0
1 1 0 1 0 1 1
1 1 0 1 0 1 0
1 1 0 1 0 0 0
1 1 0 1 0 1 1
1 0 0 1 0 1 1
1 1 0 1 0 1 1
1 1 0 1 0 1 1
0 0 0 1 1 1 1
0 1 0 1 1 1 1
0 0 0 0 1 1 0
0 1 0 1 0 1 1
0 1 0 0 0 1 1
0 0 0 1 0 1 1
1 0 0 1 0 0 1
1 1 0 1 0 1 0
1 1 0 1 0 1 1
1 1 0 1 0 1 1
1 1 0 1 0 1 1
1 1 0 1 0 1 0
1 1 0 1 0 1 1
1 0 0 1 0 1 0
1 0 0 1 1 0 1
1 0 0 1 1 1 1
1 0 0 1 1 1 1
1 0 0 1 1 1 1
1 0 0 1 0 1 1
1 1 0 1 0 1 1
0 1 0 1 1 1 1
1 1 0 1 0 1 1
1 0 0 1 0 1 1
1 1 0 1 0 1 1
1 1 0 1 0 1 1
0 1 0 1 0 1 0
0 1 0 1 0 1 1
0 1 0 1 0 1 1
0 1 0 1 0 1 1
0 1 0 1 0 1 0
0 1 0 1 0 1 1
0 1 0 1 0 1 1
0 1 0 1 0 1 1
0 1 0 1 0 1 0
0 1 0 1 0 1 1
0 1 0 1 0 1 1
0 1 0 1 0 1 1
0 1 0 1 0 1 0
0 1 0 1 0 1 1
0 1 0 1 0 1 1
0 1 0 1 0 1 1
0 1 0 0 0 1 0
0 0 0 1 0 1 0
0 1 0 1 0 1 0
0 1 0 1 0 1 1
0 1 0 1 0 1 1
0 1 0 1 0 1 1
0 1 0 0 0 1 0
0 1 0 1 0 1 1
0 1 0 0 0 1 1
0 1 0 0 0 1 0
0 1 0 1 0 1 1
0 0 1 1 0 1 0
0 1 1 1 0 1 1
0 1 1 1 0 1 1
0 1 1 1 0 1 1
0 1 1 1 0 1 1
0 1 0 0 0 1 1
0 1 1 1 0 1 1
0 1 0 1 0 1 1
0 1 0 1 0 1 1
0 1 0 1 0 1 1
1 1 0 1 0 1 0
0 1 0 1 0 1 0
0 1 0 1 0 1 0
1 1 0 1 0 1 1
0 1 0 1 0 1 1
0 1 0 1 0 1 1
0 1 0 0 0 1 0
0 1 1 1 0 1 1
0 1 1 1 0 1 1
0 1 1 1 0 1 1
0 1 1 1 0 1 1
0 1 1 1 0 1 1
0 1 1 0 0 1 1
0 1 1 1 0 1 1
0 1 1 1 0 1 1
0 1 1 1 0 1 1
0 1 1 0 0 1 1
0 0 0 1 0 1 1
0 1 1 1 0 1 1
0 0 1 1 0 1 0
0 0 0 1 0 1 0
1 1 1 1 0 1 0
0 1 1 1 0 1 1
1 0 1 1 0 1 1
1 0 1 1 0 1 0
1 1 1 1 0 0 1
0 0 1 1 0 1 1
1 0 1 1 0 1 1
0 0 1 1 0 1 1
1 1 1 1 0 1 1
1 1 0 1 0 1 0
1 0 1 1 0 1 0
1 0 1 1 0 1 1
1 1 1 1 0 1 1
1 0 1 1 0 1 0
1 0 1 1 0 1 0
1 1 1 1 0 1 0
1 1 1 1 0 1 0
1 1 1 1 0 1 0
1 1 1 1 0 1 1
1 0 1 1 0 1 1
1 1 0 1 0 1 1
1 1 0 1 0 0 1
1 1 1 1 0 1 0
1 1 1 1 0 1 0
1 0 1 1 0 1 1
0 0 1 0 0 1 0
1 0 1 0 1 1 0
1 0 1 0 1 1 0
1 0 1 0 1 1 0
1 0 1 1 1 1 0
1 0 1 0 1 1 0
0 0 1 1 0 1 0
1 0 0 1 1 1 0
1 0 0 0 1 1 0
1 0 0 1 1 1 1
1 0 1 1 1 1 0
1 0 1 0 0 1 1
1 1 1 0 0 1 1
0 1 1 0 1 1 1
1 0 1 0 1 1 0
0 1 1 0 0 1 1
1 0 0 0 1 1 0
1 1 1 0 1 1 0
1 0 1 0 1 1 1
1 1 1 0 1 1 1
1 1 0 0 0 1 1
1 1 1 0 0 1 0
1 1 1 0 0 1 0
1 0 1 0 1 1 1
1 0 1 0 0 1 1
0 1 1 0 1 1 0
1 1 1 0 1 1 0
1 1 0 0 1 1 0
0 1 1 0 1 1 0
1 1 1 0 1 1 1
1 1 0 0 1 1 1
1 0 0 0 0 1 1
1 1 0 0 0 1 0
1 1 0 0 0 1 1
0 1 0 0 1 1 0
1 1 0 0 0 1 1
1 1 0 0 1 1 0
0 1 1 0 1 1 0
0 1 1 0 0 0 0
1 1 1 0 0 1 0
0 1 1 0 0 1 0
0 1 1 0 1 1 0
1 1 1 0 1 1 1
1 1 1 0 1 1 1
1 1 0 0 1 1 1
1 0 1 0 1 1 1
1 0 0 0 0 1 1
1 0 0 0 0 0 0
1 1 1 0 1 1 0
1 1 1 0 1 1 1
1 1 0 0 0 1 0
1 1 1 0 0 1 0
1 1 0 0 1 1 0
1 0 1 0 1 1 0
1 0 1 0 0 1 0
1 1 1 0 0 1 1
0 0 1 0 1 1 0
1 0 1 0 1 1 0
0 1 1 0 0 1 1
1 1 0 0 0 1 0
1 1 1 0 0 1 1
1 1 1 0 0 1 1
1 1 0 0 0 1 1
1 1 0 0 0 1 0
1 1 0 0 0 1 0
1 0 0 0 0 1 1
1 0 0 0 0 1 1
1 1 0 0 0 1 1
1 1 0 0 0 1 1
1 0 0 0 0 1 1
1 1 0 0 0 1 1
1 1 0 0 0 1 0
1 1 0 0 0 1 0
1 0 0 0 0 0 0
1 1 1 0 0 1 1
1 0 1 0 0 0 0
1 0 0 0 0 1 1
1 1 0 0 0 1 1
1 1 0 0 0 1 0
1 1 0 0 1 1 0
1 1 0 0 1 1 0
1 1 0 0 1 1 0
1 1 0 0 1 1 0
1 1 0 0 1 1 0
1 1 0 0 1 1 0
1 1 0 0 0 1 0
1 0 0 0 0 1 1
1 1 0 0 1 1 0
0 1 0 0 1 1 1
1 1 0 0 1 1 1
1 0 0 0 1 1 1
0 1 0 0 1 1 0
1 1 0 0 1 1 1
1 1 0 0 0 1 0
1 1 0 0 0 1 0
1 1 0 0 0 1 0
1 1 0 0 1 1 1
1 1 0 0 0 1 1
1 1 0 0 0 1 1
1 1 0 0 0 1 1
1 1 0 0 0 1 1
1 1 0 0 1 1 1
1 1 0 0 1 1 1
1 0 0 0 1 1 0
1 1 0 0 0 1 0
1 1 0 0 0 1 0
1 1 0 0 0 1 0
1 0 0 0 0 1 0
1 0 0 0 0 1 0
1 1 0 0 0 1 0
0 1 0 0 0 1 0
1 1 0 0 0 1 0
1 0 0 0 0 1 0
1 1 0 0 0 1 0
1 1 0 0 0 1 0
1 1 0 0 0 1 0
1 1 0 0 0 1 0
1 1 0 0 0 1 0
1 1 0 0 0 1 0
1 1 0 0 1 0 0
1 1 0 0 1 1 1
1 1 0 0 0 0 0
0 1 0 0 0 1 0
1 1 0 0 0 1 0
1 1 0 0 0 1 0
1 1 0 0 0 1 0
1 1 0 0 0 1 0
1 1 0 0 1 1 0
1 1 0 0 1 1 0
1 1 0 0 1 1 0
1 1 0 0 0 1 0
1 1 0 0 1 1 0
1 1 0 0 0 1 0
1 1 0 0 0 1 0
1 1 0 0 0 1 0
1 1 0 0 0 1 0
1 1 0 0 1 1 0
1 1 0 0 0 1 0
1 1 0 0 0 1 0
1 1 0 0 0 1 0
1 1 0 0 0 1 0
0 1 0 0 0 1 0
1 1 1 0 0 1 0
0 1 0 0 0 1 0
1 1 0 0 0 1 0
1 1 0 0 0 1 0
0 0 0 0 0 1 0
0 1 0 0 0 1 0
0 1 0 0 0 1 0
1 1 0 0 0 1 0
0 1 1 0 0 1 1
1 1 0 0 0 1 1
1 1 1 0 0 1 0
1 1 1 0 0 1 1
1 1 1 0 0 1 1
1 1 1 0 0 1 1
1 1 0 0 0 1 1
0 1 1 0 0 1 1
0 1 1 0 0 1 0
1 1 0 0 0 1 0
0 1 0 0 0 1 1
1 1 0 0 0 1 1
0 1 0 0 0 1 1
1 1 1 0 1 1 0
0 1 0 0 0 1 1
1 1 1 0 0 1 0
0 1 1 0 1 1 0
1 1 0 0 1 1 0
1 1 1 0 1 1 0
1 1 0 0 1 1 1
0 1 1 0 0 1 0
1 1 1 0 1 1 1
0 1 1 0 1 1 0
1 1 1 0 1 1 0
0 1 1 0 1 1 1
0 1 1 0 1 1 0
0 1 1 0 1 1 0
0 1 0 0 0 1 0
0 1 1 0 0 1 0
0 1 1 0 1 1 0
0 1 0 0 1 1 1
0 1 1 0 0 1 0
0 1 1 0 0 1 0
0 1 1 0 0 1 0
0 1 0 0 0 1 0
0 1 0 0 0 1 0
0 1 1 0 0 1 0
0 1 1 0 0 1 0
0 1 1 0 0 0 0
0 1 0 0 0 0 0
0 1 1 0 0 1 0
0 1 1 0 0 1 0
0 1 1 0 0 1 0
0 1 0 0 0 1 0
0 1 1 0 0 1 1
0 1 1 0 0 1 1
0 1 0 0 0 1 1
0 1 1 0 0 1 1
0 1 1 0 0 1 1
0 1 1 1 0 1 0
0 1 1 1 0 1 0
0 1 0 1 0 1 0
1 1 0 1 0 1 0
0 1 1 1 0 0 0
1 1 1 1 0 0 0
0 1 1 1 0 1 0
1 1 1 1 0 1 0
1 1 0 1 0 1 0
1 1 1 1 0 0 0
1 1 1 1 0 1 0
1 1 0 1 0 0 0
1 1 1 1 0 0 0
1 1 1 1 0 1 0
1 1 0 1 0 1 0
1 1 0 1 0 1 0
0 1 1 1 0 1 0
0 1 0 1 0 1 0
0 1 0 1 0 1 0
0 1 0 1 0 1 0
0 1 0 1 0 1 0
0 1 1 1 0 1 0
0 1 0 1 0 1 1
0 1 1 1 0 1 1
0 1 1 1 0 1 0
1 1 1 1 0 1 1
1 0 1 1 0 1 0
0 1 1 1 0 1 1
0 0 0 1 0 1 1
1 1 0 0 0 1 1
0 1 0 1 1 1 0
0 1 0 1 0 1 1
0 1 0 1 0 1 1
0 1 0 1 0 1 0
1 1 0 0 1 1 1
1 1 0 1 0 1 0
1 1 1 1 0 0 1
1 1 1 1 0 0 1
1 1 1 1 0 1 0
0 1 1 1 0 1 0
0 0 1 1 0 1 0
0 1 0 1 0 1 0
0 1 1 1 0 1 0
0 1 0 1 0 1 0
0 1 1 1 0 1 0
0 1 1 1 0 1 0
0 1 1 1 0 1 0
0 1 1 1 0 1 0
0 1 0 1 0 1 0
0 1 1 1 0 1 0
0 1 1 1 0 1 0
0 1 0 1 0 1 0
0 1 1 1 0 1 0
0 1 1 1 0 1 0
0 1 1 0 0 1 0
0 0 1 1 0 1 0
0 1 1 1 0 1 0
0 1 0 1 0 1 0
0 1 0 0 0 1 0
0 1 0 0 0 1 0
0 0 0 0 0 1 0
0 1 0 0 0 1 1
0 1 0 0 0 1 0
0 1 1 0 0 1 1
0 1 0 0 0 1 1
0 1 0 0 0 1 0
0 1 1 0 1 1 0
0 1 1 0 0 1 0
0 1 1 0 0 1 0
0 1 1 0 0 1 0
0 1 1 0 0 1 0
0 1 1 0 0 1 0
0 0 0 0 0 1 0
0 0 1 0 0 1 0
0 0 1 0 0 1 0
0 0 1 0 0 1 0
0 0 0 0 0 1 0
0 0 1 0 0 1 1
0 0 1 0 0 1 0
0 0 1 0 0 1 0
0 0 0 0 0 1 0
0 0 1 0 0 1 0
0 1 1 0 1 1 0
0 0 1 0 1 1 0
0 1 0 0 1 1 0
0 1 0 0 0 1 0
0 0 1 0 1 1 0
0 1 0 0 1 1 0
0 0 1 0 1 1 1
0 0 0 0 1 1 1
0 0 1 0 0 1 0
0 0 1 0 1 1 0
0 0 1 0 0 1 0
0 0 0 0 0 1 0
0 0 0 0 0 1 0
0 0 0 0 0 1 0
0 0 1 0 0 1 0
0 0 0 0 0 1 0
0 1 0 0 0 1 0
0 0 0 0 0 1 0
0 0 1 0 0 1 0
0 0 1 0 0 1 0
0 0 1 0 0 1 0
0 1 1 0 0 1 0
0 0 0 0 0 1 0
0 0 1 0 0 1 0
0 1 1 0 0 1 0
0 1 0 0 0 1 0
0 0 0 0 0 1 0
0 0 1 0 0 1 0
0 0 1 0 0 1 0
0 0 0 0 0 1 0
0 0 1 0 0 1 0
0 0 0 0 0 1 0
0 0 1 0 0 1 0
0 0 1 0 0 1 0
0 0 1 1 0 1 0
0 0 1 0 0 1 0
0 0 1 0 0 1 0
0 0 1 0 0 1 0
0 0 0 0 0 1 0
0 0 1 0 0 1 0
0 0 1 0 0 1 0
0 0 1 0 0 1 0
0 1 1 0 0 1 0
0 0 1 0 0 1 0
0 0 1 0 1 1 0
0 1 1 0 1 0 0
0 1 1 1 1 0 0
0 1 1 1 1 0 0
0 0 1 0 1 0 0
0 1 1 1 1 0 1
0 1 1 1 1 0 1
0 0 1 0 1 0 1
0 1 1 1 1 0 1
0 0 1 1 0 0 1
0 0 1 1 0 0 1
0 0 1 1 1 0 1
0 1 1 1 0 0 1
0 1 1 1 0 0 1
0 1 1 1 0 0 0
0 1 1 1 1 1 0
0 1 1 1 1 0 1
0 0 1 0 1 0 1
0 0 1 1 1 0 0
0 1 1 0 1 0 0
0 1 1 1 1 0 0
0 1 1 1 1 0 0
0 1 1 1 1 0 0
0 0 1 1 1 0 0
0 0 1 1 1 0 0
0 0 1 0 1 0 0
0 0 1 1 1 0 0
0 1 1 1 1 0 0
0 0 1 1 1 0 0
0 0 1 1 1 0 0
0 0 1 1 1 0 0
0 0 1 1 1 0 0
0 0 1 1 1 0 0
0 1 1 1 1 0 1
0 1 1 1 1 1 1
0 1 0 1 1 1 1
0 0 1 1 1 0 1
0 1 1 1 1 0 1
0 1 1 1 1 1 0
0 1 1 1 1 1 0
0 0 1 1 1 0 1
0 0 1 1 1 1 1
0 0 1 1 1 1 0
0 0 1 1 1 1 0
0 0 1 1 1 1 0
0 0 1 1 1 1 0
0 0 1 1 1 1 0
0 0 1 1 1 1 0
0 1 1 1 1 1 0
0 1 1 0 1 0 1
0 1 1 1 1 1 1
0 0 1 1 1 0 1
0 0 1 1 0 1 1
0 1 1 1 1 1 1
0 1 1 1 1 1 0
0 0 1 1 1 1 0
0 0 1 1 1 1 1
0 0 1 1 1 1 1
0 0 1 1 1 1 1
0 0 1 0 1 1 0
0 0 1 1 1 1 1
0 0 1 1 1 1 1
0 0 1 1 1 1 0
0 0 1 1 1 1 0
0 0 1 1 1 0 1
0 1 1 1 1 1 1
0 1 1 1 1 1 1
0 1 1 1 1 0 1
0 1 1 1 1 1 1
0 1 1 1 1 1 1
0 1 1 1 1 1 1
0 1 1 1 1 1 1
0 0 1 1 1 1 0
0 0 1 1 1 1 1
0 0 1 1 1 1 1
0 1 1 1 1 0 1
0 1 1 1 1 1 1
0 1 1 1 1 1 0
0 0 1 1 1 1 1
0 0 1 0 1 1 1
0 0 1 0 1 0 1
0 0 1 0 1 0 1
0 0 1 0 1 1 1
0 1 1 0 1 1 0
0 1 1 0 1 1 1
0 1 1 0 1 0 0
0 1 1 1 0 1 1
0 1 1 0 1 1 1
0 1 1 0 1 0 0
0 1 1 0 1 1 1
0 0 1 0 1 0 1
0 0 1 0 1 1 1
0 0 1 0 1 1 1
0 1 1 0 1 1 1
0 1 1 1 1 1 1
0 1 1 0 0 0 1
0 0 1 1 1 1 1
0 0 1 1 0 1 1
0 0 1 0 0 1 0
0 0 1 0 1 1 1
0 0 1 0 0 1 0
0 0 1 0 1 1 1
0 0 1 0 1 1 0
0 0 1 0 1 1 0
0 0 1 0 1 1 0
0 0 1 0 0 1 0
0 0 1 0 0 1 0
0 0 1 0 0 1 0
0 0 1 0 1 1 0
0 0 1 0 1 1 0
0 0 1 0 1 1 0
0 0 1 0 1 1 0
0 0 1 0 0 1 0
0 0 1 0 1 1 0
0 0 1 1 0 1 0
0 0 1 1 1 1 0
0 0 1 1 0 1 0
0 0 1 0 0 1 0
0 0 1 1 1 1 0
0 0 1 1 1 1 0
0 0 1 1 0 1 0
0 0 1 1 0 1 1
0 0 1 1 0 1 0
0 0 1 1 0 1 0
0 0 1 1 0 1 0
0 0 1 1 1 1 0
0 0 1 1 1 1 0
0 0 1 1 1 1 0
0 0 1 1 1 1 0
0 0 1 1 1 1 0
0 0 1 1 1 1 0
0 0 1 1 1 0 0
0 0 1 1 1 0 0
0 1 1 1 1 1 0
0 0 1 1 1 1 0
0 0 1 1 1 1 0
0 0 1 1 0 1 0
0 0 1 1 1 0 0
0 0 1 1 0 0 0
0 0 1 1 1 1 0
0 0 1 1 1 1 0
0 0 1 1 1 1 0
0 0 1 1 1 1 0
0 0 1 1 1 1 0
0 0 1 1 1 1 0
0 0 1 1 1 1 0
0 0 1 1 1 1 0
0 0 1 1 1 1 0
1 1 1 1 1 0 0
1 1 1 1 1 0 0
1 1 1 1 1 0 0
1 0 1 1 0 0 0
0 1 1 1 1 0 0
1 1 1 1 0 0 0
1 0 1 1 1 1 0
0 1 1 1 1 1 0
1 1 1 1 0 1 0
1 1 1 1 1 1 0
1 1 1 1 1 1 0
1 1 1 1 1 1 0
0 1 1 1 1 1 0
1 1 1 1 1 1 0
1 1 1 1 1 1 0
0 1 1 1 1 1 0
0 0 1 1 0 1 0
0 0 1 1 0 1 0
1 1 1 1 0 1 0
0 1 1 1 0 0 0
0 0 1 1 1 1 0
0 0 1 1 0 0 0
0 1 1 1 1 1 0
0 1 0 1 1 0 0
0 1 0 1 1 0 0
1 1 1 1 1 0 0
0 1 1 1 1 0 0
0 0 1 1 1 0 0
0 0 1 1 1 0 0
0 0 1 1 1 1 0
0 0 1 1 1 1 0
0 0 1 1 1 1 0
0 0 1 1 1 1 0
0 0 1 1 0 1 0
0 0 1 1 0 1 0
0 0 1 1 0 1 0
0 0 1 1 1 1 0
0 0 1 1 1 1 0
0 0 1 1 1 1 0
0 0 1 1 1 1 0
0 0 1 1 1 1 0
0 0 1 0 1 1 0
0 0 1 1 1 1 0
0 0 1 1 1 1 0
0 0 1 1 0 1 0
0 0 1 1 1 1 0
0 0 1 1 1 1 0
0 0 1 1 1 1 0
0 0 1 1 1 1 0
0 0 1 1 1 1 0
0 0 1 1 0 1 0
0 0 1 1 1 1 0
0 0 1 1 1 1 0
0 0 1 1 0 1 0
0 1 1 1 1 1 0
0 0 1 1 0 1 0
0 1 1 1 0 1 0
0 1 1 0 1 1 0
0 1 1 1 1 1 0
0 0 1 1 1 1 0
0 0 1 1 1 1 0
0 0 1 1 1 1 0
0 0 1 1 1 1 0
0 0 1 1 1 1 0
0 0 1 1 1 1 0
0 0 1 1 1 1 0
0 0 1 1 1 0 0
0 0 1 1 0 1 0
0 0 1 1 1 1 0
0 0 1 1 1 1 0
0 0 1 1 1 1 0
0 0 1 0 1 1 0
0 0 1 1 1 1 0
0 0 1 1 1 1 0
0 0 1 1 1 1 0
0 0 1 1 1 1 0
0 0 1 1 0 1 0
0 0 1 1 1 1 0
0 0 1 1 1 1 0
0 0 1 1 1 1 0
0 0 1 1 0 1 0
0 0 1 1 0 1 0
0 1 1 1 0 1 0
0 1 1 1 1 1 0
0 0 1 1 1 1 0
0 1 1 1 1 1 0
0 1 1 1 1 1 0
0 1 1 1 1 1 0
0 1 1 1 1 1 0
0 0 1 1 1 1 0
0 1 1 1 1 1 0
0 1 1 1 1 1 0
0 1 1 1 0 1 0
0 1 1 1 0 1 0
0 1 1 1 1 1 0
0 1 1 1 1 1 0
0 1 1 1 1 1 0
0 1 1 1 1 1 0
0 1 1 1 0 1 0
0 1 1 1 1 1 0
0 0 1 1 1 1 0
0 1 1 1 1 1 0
0 1 1 1 1 1 0
0 1 1 1 1 1 0
0 0 1 1 0 1 0
0 1 1 1 1 1 0
0 1 1 1 1 1 0
0 1 1 1 1 1 0
0 1 1 1 1 1 0
0 1 1 1 0 1 0
0 1 1 1 1 1 0
0 0 1 1 1 1 0
0 1 1 1 1 1 0
0 1 1 1 1 1 0
0 1 1 1 0 1 0
0 1 1 1 1 1 0
0 0 1 1 1 1 0
0 0 1 1 1 1 0
0 1 1 1 0 1 0
0 1 1 1 1 1 0
0 0 1 1 1 1 0
0 0 1 1 1 1 0
0 0 1 1 0 1 0
0 0 1 1 0 1 0
0 0 1 1 1 1 0
0 0 1 1 1 1 0
0 0 1 0 0 1 0
0 0 1 1 0 1 0
0 0 1 1 1 1 0
0 0 1 1 0 1 0
0 0 1 1 0 1 0
0 0 1 1 0 1 0
0 0 1 1 0 1 0
0 0 1 1 0 0 0
0 0 1 1 0 0 0
0 0 1 1 0 0 0
0 0 1 1 0 0 0
0 0 1 1 0 0 0
0 0 1 1 0 0 0
0 0 1 1 0 0 0
0 0 1 1 0 0 0
0 0 1 1 0 0 0
0 0 1 1 0 1 0
0 0 1 1 0 1 0
0 0 1 1 0 1 0
0 0 1 1 1 0 0
0 0 1 1 0 1 0
0 0 1 1 1 1 0
0 0 1 1 0 1 0
0 0 1 1 1 1 0
0 0 1 1 0 1 0
0 0 1 0 0 1 0
0 0 1 1 0 1 0
0 0 1 0 0 1 0
0 0 1 1 0 1 0
0 0 1 1 0 1 0
0 0 1 1 1 1 0
0 0 1 1 1 1 0
0 0 1 1 1 1 0
0 0 1 1 1 1 0
0 0 1 1 0 1 0
0 0 1 1 0 1 0
0 0 1 1 0 1 0
0 0 1 1 1 1 0
0 0 1 1 1 1 0
0 0 1 1 0 1 0
0 0 1 1 0 1 0
0 0 1 1 0 1 0
0 0 1 1 1 1 0
0 0 1 1 0 1 0
0 0 1 1 1 1 0
0 0 1 1 0 1 0
0 0 1 1 1 1 0
0 0 1 1 1 1 0
0 0 1 1 1 1 0
0 0 1 1 1 1 0
0 0 1 1 1 1 0
0 0 1 1 0 1 0
0 0 1 1 1 1 0
0 0 1 1 0 1 0
0 0 1 0 0 1 0
0 0 1 1 1 1 0
0 0 1 1 0 1 0
0 0 1 1 1 1 0
0 0 1 1 0 1 0
0 0 1 1 0 1 0
0 0 1 1 1 1 0
0 0 1 1 0 1 0
0 0 1 1 0 1 0
0 0 1 1 0 1 0
0 0 1 1 0 1 0
0 0 1 1 0 1 0
0 0 1 1 0 1 0
0 0 1 1 0 1 0
0 0 1 1 0 1 0
0 0 1 1 0 1 0
0 0 1 1 1 1 0
0 0 1 1 0 1 0
0 0 1 1 0 1 0
0 0 1 1 0 1 0
0 0 1 1 0 1 0
0 0 1 0 0 1 0
0 0 1 1 0 1 0
0 0 1 1 0 1 0
0 0 1 1 0 1 0
0 0 1 1 1 1 0
0 0 1 1 1 1 0
0 0 1 1 0 1 0
0 0 1 1 1 1 0
0 0 1 1 1 1 0
0 0 1 1 0 1 0
0 0 1 1 0 1 0
0 0 1 1 0 1 0
0 0 1 1 0 1 0
0 0 1 1 0 1 0
0 0 1 1 1 0 0
0 0 1 1 1 1 1
0 0 1 1 0 1 1
0 0 1 1 1 1 1
0 0 1 1 1 1 0
0 1 1 1 0 1 1
0 0 1 1 0 1 0
0 0 1 1 1 1 0
0 0 1 1 1 1 1
0 1 1 1 0 1 1
0 0 1 1 0 1 1
0 0 1 1 0 1 1
0 1 1 1 0 1 1
0 1 0 1 0 1 0
0 1 1 1 0 1 1
0 1 1 1 0 1 0
0 0 1 1 0 1 0
0 1 1 1 0 0 1
0 1 1 1 0 1 1
0 0 1 1 0 1 0
0 1 1 1 0 1 1
0 0 1 1 0 1 1
0 0 1 1 0 1 1
0 0 1 1 0 1 1
0 0 0 1 0 1 0
0 0 1 1 0 1 1
0 0 1 1 0 1 1
0 0 1 1 0 1 1
0 0 1 1 1 1 1
0 0 1 1 1 1 0
0 0 1 1 1 0 1
0 0 1 1 0 0 0
0 0 1 1 0 0 1
0 0 1 1 0 0 0
0 0 1 1 0 0 1
0 0 1 1 0 0 0
0 0 1 1 0 0 1
0 0 1 1 0 0 1
0 0 1 1 0 0 1
0 0 1 1 0 0 0
0 1 1 1 0 0 0
0 1 1 1 0 0 1
0 1 1 1 0 0 0
0 1 1 1 0 0 1
0 1 1 1 0 0 1
0 0 1 1 0 0 1
0 0 1 1 0 0 1
0 1 1 1 0 0 1
0 0 1 1 0 0 0
0 0 1 1 0 0 1
0 0 1 1 0 0 1
0 0 1 1 1 0 1
0 1 1 1 0 0 1
0 1 1 1 0 0 1
0 1 1 1 0 0 0
0 0 1 1 0 0 1
0 1 1 1 0 0 1
0 0 1 1 0 0 1
0 1 1 1 0 0 0
0 0 1 1 0 0 0
0 0 1 1 0 0 0
0 0 1 1 0 0 1
0 1 1 1 1 0 1
0 1 1 1 0 0 0
0 0 1 1 0 0 1
0 0 1 1 1 0 0
0 1 1 1 1 0 1
0 1 1 1 1 0 1
0 0 1 1 1 0 0
0 0 1 1 1 1 1
0 1 1 1 1 1 1
0 0 1 1 1 1 1
0 0 0 1 1 0 0
0 1 0 1 1 1 1
0 0 1 1 1 1 1
0 0 0 1 1 1 0
0 0 0 1 1 0 1
0 0 0 0 1 0 0
0 0 0 0 1 0 1
0 0 0 0 1 0 1
0 0 1 0 1 0 1
0 0 1 1 1 0 1
0 0 0 1 1 0 1
0 0 0 0 1 0 1
0 0 0 1 1 0 1
0 0 0 1 1 1 0
0 0 1 1 1 0 1
0 0 0 1 1 0 1
0 0 1 1 1 0 0
0 0 1 1 1 0 1
0 0 0 0 1 0 1
0 0 0 0 1 0 1
0 0 1 1 0 0 1
0 1 1 0 0 1 1
0 1 1 0 0 1 1
0 1 0 0 0 1 1
0 0 0 0 0 1 1
0 0 1 0 0 1 1
0 0 0 0 0 1 1
0 0 1 0 0 0 1
0 0 0 0 0 0 0
0 0 1 0 0 0 0
0 0 1 0 0 0 0
0 0 1 0 1 0 0
0 1 1 0 0 0 0
0 1 1 1 1 0 0
0 1 1 1 0 0 0
0 1 1 1 0 0 1
0 0 1 1 1 0 0
0 1 1 1 1 0 0
0 1 1 1 0 0 1
0 1 1 1 0 0 1
0 0 1 1 1 1 0
0 0 1 1 0 0 1
0 0 1 1 1 0 0
0 1 0 1 0 1 0
0 1 1 0 0 1 1
0 1 1 1 0 1 0
0 0 1 1 1 0 1
0 1 1 1 0 0 1
0 1 1 1 0 0 1
0 1 1 1 0 0 1
0 1 1 1 0 0 1
0 1 1 0 0 0 1
0 0 1 1 0 0 0
0 0 1 0 0 0 0
0 1 1 1 0 0 0
0 1 1 1 0 0 0
0 0 1 0 0 0 0
0 0 1 1 0 0 0
0 1 1 1 0 0 0
0 1 1 1 0 0 0
0 1 1 0 0 0 0
0 1 1 1 0 0 0
0 1 1 1 0 0 0
0 1 1 1 0 0 0
0 1 1 1 0 0 0
0 1 1 1 1 0 0
0 1 1 1 1 0 0
0 0 1 1 0 0 0
0 0 1 1 1 0 0
0 1 0 1 1 0 0
0 0 0 1 0 0 0
0 1 1 1 1 0 0
0 1 1 1 1 0 0
0 1 1 1 0 0 0
0 1 1 1 1 0 0
0 0 1 1 1 0 0
0 0 0 0 1 0 1
0 1 1 1 0 0 1
0 0 1 1 0 0 1
0 0 1 1 1 0 0
0 0 0 1 1 0 0
0 0 1 1 1 0 1
0 0 1 1 0 1 1
0 1 0 1 1 0 1
0 1 1 1 1 1 1
0 1 1 1 0 1 1
0 1 1 1 1 0 1
0 1 0 1 0 1 1
0 1 1 1 0 1 1
0 1 1 1 0 1 1
0 1 0 1 0 0 1
0 0 1 1 0 0 1
0 1 1 1 0 0 1
0 1 1 1 1 0 0
0 0 1 1 0 0 0
0 1 1 1 0 0 0
0 0 1 0 0 0 1
0 1 1 1 0 0 0
0 1 1 1 0 0 1
1 1 1 0 0 0 1
0 0 1 1 1 1 1
0 0 1 0 0 1 1
0 0 1 1 1 1 0
0 1 1 1 0 1 1
0 0 1 1 1 1 1
0 0 1 1 0 1 1
0 0 1 1 0 1 1
0 0 1 0 0 1 1
0 0 1 1 0 1 1
0 0 1 1 0 1 1
0 0 1 1 0 1 1
0 0 1 1 0 1 1
0 0 1 0 0 1 1
0 0 1 0 1 1 1
0 0 1 0 1 1 1
0 0 1 1 1 1 1
0 0 1 1 1 1 1
0 0 1 1 1 1 1
0 0 1 1 1 1 1
0 0 1 1 1 1 1
0 0 1 1 1 1 0
0 0 1 1 1 1 1
0 0 1 1 1 1 0
0 0 1 1 1 1 0
0 0 1 1 1 1 1
0 1 1 1 1 1 0
0 0 0 1 1 1 1
0 0 1 1 1 1 1
0 0 1 0 0 1 1
0 0 1 1 1 1 1
0 1 1 1 0 1 1
0 1 1 1 0 1 1
0 1 1 1 0 1 1
0 1 1 1 0 1 1
0 1 1 1 1 1 1
0 1 1 0 0 1 1
0 1 1 1 1 1 1
0 1 1 1 0 1 1
0 1 1 1 1 1 1
0 1 1 1 1 1 1
0 1 1 1 0 1 0
0 1 1 1 1 1 1
0 1 1 1 1 1 1
0 1 1 1 0 1 1
0 1 1 1 1 1 1
0 1 1 1 0 1 1
0 1 1 1 1 1 1
0 0 1 1 1 1 1
0 1 0 1 0 1 1
0 0 1 1 0 1 1
0 1 1 1 0 1 1
0 1 1 1 1 1 1
0 1 0 1 1 1 1
0 1 1 1 0 1 1
0 1 1 1 0 1 1
0 1 0 1 0 1 1
0 1 1 1 1 1 1
0 1 1 1 1 1 1
0 1 1 1 0 1 1
0 1 1 1 0 1 0
0 0 0 1 0 1 1
0 1 1 1 1 1 1
0 1 1 1 0 1 1
0 1 1 1 1 1 1
0 1 1 1 1 1 1
0 1 0 1 1 1 1
0 1 0 1 1 1 1
0 1 1 1 1 1 1
0 1 1 1 1 1 1
0 1 1 1 1 1 1
0 0 1 0 1 1 1
0 0 1 1 1 1 1
0 1 0 1 0 0 1
0 1 1 1 1 0 1
0 1 0 1 1 0 0
0 0 1 1 1 0 1
0 1 1 1 0 1 0
0 1 0 1 1 1 1
0 1 1 1 0 1 1
0 1 1 1 1 1 0
0 0 1 1 1 1 1
0 1 1 1 1 1 1
0 1 1 0 0 1 1
0 1 1 1 1 1 1
0 1 1 1 1 1 1
0 1 0 1 1 1 1
0 0 1 0 0 1 1
0 0 1 1 0 1 1
0 1 1 1 1 1 1
0 1 1 1 1 1 1
0 1 0 1 0 0 0
0 1 1 1 0 1 1
0 1 0 1 0 1 0
0 1 1 1 0 1 1
0 1 1 1 1 1 0
0 1 1 1 0 1 1
0 1 1 1 0 1 1
0 1 0 0 1 1 1
0 0 0 1 1 1 1
0 1 0 1 0 1 0
0 1 1 1 0 1 1
0 1 1 1 1 1 1
0 1 1 1 0 1 1
0 1 1 1 1 1 0
0 1 1 1 0 1 1
0 1 1 1 0 1 1
0 1 0 1 0 1 0
0 1 1 1 0 1 1
0 1 1 1 0 1 1
0 0 1 1 0 1 1
0 1 1 1 0 1 0
0 1 1 1 0 1 0
0 1 1 1 0 1 1
0 1 1 1 0 1 1
0 1 1 1 0 1 1
0 1 1 1 0 1 1
0 0 0 0 1 1 1
0 0 0 1 1 1 1
0 1 0 1 1 1 1
0 1 1 1 1 1 1
0 1 1 1 1 1 1
0 1 1 1 1 1 1
0 1 1 1 0 1 1
0 1 1 1 1 1 1
0 1 0 1 1 1 1
0 1 1 1 1 1 1
0 1 1 0 1 1 1
0 1 0 0 0 1 1
0 1 0 0 0 1 1
0 1 1 1 0 1 1
0 1 0 0 0 1 0
0 1 1 0 0 1 0
0 1 0 0 0 1 1
0 0 0 0 0 1 1
0 1 1 0 0 1 1
0 1 0 0 0 1 1
0 1 1 0 0 1 0
0 1 1 0 0 1 1
0 1 1 0 0 1 1
0 1 0 0 0 1 1
0 1 0 0 0 1 1
0 1 1 0 0 1 1
0 1 1 0 0 1 1
0 1 1 1 0 1 1
0 1 0 1 1 1 1
0 1 1 1 1 1 1
0 1 1 1 0 1 1
0 1 1 1 0 1 0
0 1 1 1 0 1 1
0 1 0 1 0 1 1
0 1 1 1 0 1 1
0 1 0 1 0 1 1
0 1 1 1 0 1 0
0 1 1 1 0 1 1
0 1 1 1 1 1 1
0 1 0 1 0 1 1
0 1 0 1 1 1 1
0 1 1 1 1 1 1
0 1 1 1 1 1 1
0 1 0 1 1 1 1
0 0 1 1 1 1 1
0 1 1 1 1 1 1
0 1 1 1 0 1 1
0 1 1 0 1 1 1
0 0 0 1 1 0 1
0 1 1 1 0 1 0
0 0 1 1 1 0 1
0 1 1 1 1 1 1
0 0 1 1 0 1 1
0 1 1 1 0 1 1
0 0 1 1 0 1 1
0 1 1 0 0 1 1
0 0 1 1 0 0 1
1 0 1 1 1 1 0
1 0 1 1 0 0 1
1 0 1 1 1 0 1
0 0 1 1 0 0 1
1 0 0 1 1 0 1
1 0 1 1 0 0 0
0 0 1 1 1 0 0
0 0 1 1 0 0 0
0 0 1 1 0 0 1
0 0 0 1 1 0 0
1 0 0 1 1 0 0
1 0 1 1 1 1 0
1 0 0 1 0 1 0
1 0 1 1 1 1 0
0 0 1 1 0 1 0
1 0 1 1 1 0 0
1 0 1 1 1 0 0
1 0 1 1 1 1 0
0 0 1 1 1 1 0
0 0 1 1 1 0 0
0 0 1 1 1 1 1
0 0 1 1 0 1 0
0 0 1 1 1 1 1
1 0 1 1 1 1 1
1 0 1 1 0 1 0
0 0 1 1 0 0 0
0 0 1 1 0 1 0
0 0 1 1 0 1 0
0 0 1 1 1 1 0
1 0 1 1 1 1 0
0 0 1 1 0 0 0
0 0 1 1 0 1 0
0 0 1 1 1 1 0
0 0 1 1 0 1 0
0 0 1 1 0 1 0
0 0 1 1 1 1 1
0 0 0 1 1 1 1
0 0 1 1 0 1 1
0 0 1 1 1 0 1
0 0 1 1 1 1 1
1 0 1 1 1 1 1
0 0 1 1 0 1 1
0 0 1 1 0 1 0
0 0 1 1 0 0 1
0 0 1 1 0 1 1
0 0 0 0 1 1 0
1 0 1 0 1 0 0
0 0 1 0 1 1 1
0 0 1 0 0 1 1
0 0 1 0 1 1 1
1 0 1 0 0 1 1
1 0 0 1 0 1 1
1 0 1 0 1 1 0
1 0 1 1 0 1 0
1 0 1 0 1 0 1
0 0 1 1 1 1 0
0 0 1 1 1 0 0
0 0 1 1 0 1 0
0 0 1 0 1 1 0
0 0 1 1 1 1 1
0 0 1 1 0 0 0
0 0 1 1 1 0 0
0 0 1 1 1 0 1
0 0 1 1 1 0 1
0 0 0 1 1 0 1
0 1 1 1 1 1 1
0 0 1 1 1 1 1
0 1 0 0 1 0 1
0 1 0 0 0 1 1
0 0 1 1 1 1 1
0 0 0 0 0 1 1
0 1 1 0 0 0 1
0 1 1 1 1 0 1
0 1 1 0 1 1 1
0 1 1 0 1 1 1
0 1 1 1 0 1 0
0 1 1 0 0 1 1
0 1 1 1 1 1 0
0 0 1 1 0 1 1
0 0 1 0 0 1 1
0 0 0 1 1 1 1
0 0 1 1 1 1 0
0 0 1 1 1 1 1
0 0 0 1 1 0 0
0 0 1 1 0 0 1
0 0 1 1 0 0 1
0 0 1 1 1 0 1
0 0 1 1 0 1 1
0 0 1 1 1 1 1
0 0 0 1 1 1 1
0 0 0 1 1 0 1
0 0 1 1 1 0 1
0 0 1 1 1 0 0
0 0 0 1 1 0 1
0 0 0 0 0 0 1
0 0 1 1 1 0 1
0 0 0 1 1 1 0
0 0 0 1 1 0 0
0 0 1 0 1 0 1
0 0 1 1 1 1 1
0 0 0 1 1 0 1
0 0 0 1 1 0 1
0 0 0 1 1 0 1
0 0 1 1 0 0 1
0 1 1 0 0 1 1
0 0 1 1 1 1 1
0 1 1 1 0 0 1
0 0 1 1 0 1 0
0 0 0 0 1 1 1
0 0 1 1 1 1 0
0 0 1 1 0 1 1
0 0 1 1 1 1 1
0 0 1 1 1 1 0
0 1 1 1 1 1 0
0 1 1 1 1 0 0
0 1 1 1 1 1 0
0 0 1 1 1 1 0
0 0 1 1 0 1 0
0 0 1 1 1 1 0
0 0 1 1 0 1 1
0 0 1 1 0 1 0
0 0 1 1 0 1 0
0 0 1 1 0 1 0
0 0 1 1 0 1 0
0 0 1 1 1 1 0
0 0 1 1 0 1 0
0 0 1 1 0 1 0
0 0 1 1 0 1 0
0 0 1 1 1 1 0
0 0 1 1 1 1 0
0 0 1 1 1 1 0
0 0 1 1 0 1 0
0 0 1 1 1 1 0
0 0 1 1 1 1 0
0 0 1 1 1 1 0
0 0 1 1 0 1 0
0 0 1 1 1 1 0
0 0 1 1 1 1 0
0 0 1 1 1 1 0
0 0 1 1 1 1 0
0 0 1 1 1 1 0
0 0 1 1 1 1 1
0 0 1 1 1 1 1
0 0 1 1 1 1 1
0 0 1 1 0 1 0
0 0 1 1 0 1 0
0 0 1 1 0 1 1
0 0 1 1 1 1 0
0 0 1 1 1 1 1
0 0 1 1 1 1 1
0 0 1 1 1 1 1
0 0 1 1 1 1 1
0 0 1 1 1 1 0
0 0 1 1 1 1 0
0 0 1 1 1 1 0
0 0 1 0 1 1 1
0 0 1 1 1 1 1
0 0 1 1 0 1 1
0 0 1 1 1 1 0
0 0 1 1 0 1 1
0 0 0 1 1 1 1
0 0 1 1 1 1 1
0 0 1 1 0 0 1
0 0 1 1 1 0 0
0 0 1 1 1 1 0
0 0 1 1 1 1 1
0 0 1 1 1 1 0
0 0 1 1 1 1 0
0 0 1 1 1 1 1
0 0 1 1 1 1 1
0 0 1 1 1 1 0
0 0 1 1 1 1 0
0 0 1 1 1 0 0
0 0 1 1 1 0 1
0 0 1 1 1 0 1
0 0 1 1 1 0 1
0 0 1 1 1 0 1
0 0 1 1 1 0 1
0 0 1 1 1 0 1
0 1 1 1 1 1 1
0 1 1 1 0 1 1
0 0 1 1 1 0 1
0 0 1 1 1 1 1
0 0 1 1 1 0 1
0 1 1 1 1 0 1
0 0 1 1 1 0 1
0 1 1 1 1 0 1
0 0 1 1 1 0 1
0 1 1 1 1 0 1
0 1 1 1 1 0 1
0 0 1 1 1 0 1
0 0 1 1 1 0 0
0 0 1 1 1 1 0
0 0 1 1 1 1 0
0 0 0 1 1 0 0
0 1 1 1 0 0 0
0 1 1 1 1 0 1
0 0 1 1 0 0 1
0 1 1 1 1 0 1
0 1 1 1 1 0 1
0 0 1 1 1 0 1
0 0 1 1 0 0 1
0 0 1 1 0 0 1
0 0 1 1 0 0 1
0 0 1 1 0 0 1
0 0 1 0 0 0 1
0 1 1 1 0 0 1
0 0 0 1 0 0 1
0 0 1 1 0 0 1
0 0 1 1 0 0 1
1 0 1 1 0 1 1
0 0 1 1 1 0 1
0 0 1 1 0 0 0
1 0 1 1 1 1 1
1 0 1 1 0 0 1
1 0 1 1 0 0 1
1 0 0 1 0 0 0
1 0 1 1 0 0 1
1 0 1 1 1 0 0
1 0 1 1 1 0 1
1 0 1 1 1 0 1
1 0 1 1 1 1 1
1 0 1 1 0 0 0
1 0 1 1 0 1 1
1 0 1 1 1 1 1
1 0 1 1 1 0 1
1 1 1 1 0 1 1
1 0 1 1 0 0 0
0 0 1 1 1 1 0
1 0 0 1 0 0 1
1 0 1 1 1 1 1
1 0 0 1 1 0 1
1 0 1 1 1 1 1
1 0 1 1 0 1 1
1 0 1 1 1 1 1
1 0 1 1 1 1 1
1 0 1 1 1 1 1
1 0 1 0 1 0 1
1 0 1 1 1 0 1
1 0 0 1 0 0 1
1 0 1 0 1 0 1
1 0 1 0 1 0 1
1 0 1 1 1 0 1
1 0 1 1 1 0 0
1 0 1 0 1 0 1
1 0 1 1 1 0 0
1 0 1 1 1 0 0
1 0 1 1 1 0 0
1 0 1 1 1 0 0
1 0 1 1 1 0 0
1 0 1 1 0 0 1
1 0 1 0 1 0 1
1 0 1 1 1 0 1
1 0 1 1 1 0 1
1 0 1 0 1 1 1
1 0 1 1 1 1 0
1 0 1 1 1 1 0
1 0 1 1 1 0 0
1 0 0 1 1 1 0
1 0 1 1 1 0 0
1 0 1 0 1 0 1
1 0 1 1 1 0 1
1 0 1 1 1 0 0
1 0 1 1 1 0 1
1 0 1 1 1 0 1
1 0 0 1 1 0 0
1 0 1 1 1 0 0
1 1 1 1 1 0 0
1 0 1 1 1 0 1
1 0 1 1 1 0 1
1 0 1 1 1 0 1
1 0 1 1 1 0 1
1 0 1 1 1 0 0
1 0 1 1 1 0 0
1 0 1 1 1 0 1
1 0 1 1 1 0 1
1 0 1 1 1 0 1
0 1 1 1 1 0 1
1 1 1 1 1 0 1
1 1 1 1 1 0 1
1 0 1 1 1 0 1
1 0 1 1 1 0 1
1 0 1 1 1 0 1
1 0 1 1 1 0 1
1 0 1 1 1 0 1
1 0 1 1 1 0 0
1 0 1 1 1 0 1
1 0 1 1 1 0 1
1 0 1 1 1 0 1
1 0 1 1 1 0 1
1 0 1 1 1 0 1
1 0 1 1 1 0 1
1 0 1 1 1 0 1
1 0 1 1 1 0 1
1 0 1 1 1 0 1
1 0 1 1 1 0 1
1 0 1 1 1 0 1
1 0 1 1 1 0 1
1 0 1 1 1 0 1
0 0 1 1 1 0 1
0 0 1 1 1 0 1
1 0 1 1 1 0 0
1 0 1 1 1 0 1
1 0 1 1 1 0 1
1 0 1 1 1 0 1
1 0 1 1 1 0 0
0 0 1 1 1 0 1
1 0 1 1 1 1 0
1 0 1 1 1 1 0
1 0 1 1 1 1 1
1 0 1 1 0 1 1
1 1 1 1 1 1 1
1 0 1 1 1 1 1
1 1 1 1 1 1 1
1 1 1 1 0 1 1
1 0 1 1 1 1 0
1 0 1 1 1 1 1
1 1 1 1 0 1 1
1 1 0 1 1 1 1
1 1 1 1 1 1 1
1 0 1 1 0 1 1
1 0 1 1 1 1 1
0 0 1 1 0 1 1
0 1 1 1 1 1 0
1 1 1 1 1 1 0
1 1 1 1 0 1 0
1 0 1 1 1 1 1
1 1 1 1 1 1 1
1 0 1 1 0 1 0
1 1 1 1 1 1 1
1 0 1 1 0 1 0
1 1 1 1 1 1 1
1 1 1 1 1 1 1
1 0 1 1 1 1 0
1 1 1 1 1 1 1
1 1 1 1 0 1 0
1 1 1 1 1 1 1
1 0 1 1 0 1 1
1 0 1 0 1 1 1
1 1 1 1 1 1 0
1 1 1 1 1 1 1
1 1 1 1 1 1 0
1 1 1 1 0 1 1
1 1 1 1 1 1 1
1 1 1 1 1 1 1
1 1 1 1 0 1 1
1 0 1 1 1 1 1
1 0 1 1 1 1 0
1 0 1 1 1 1 1
1 0 1 1 1 1 1
1 1 1 1 0 1 1
1 0 1 1 0 1 1
1 1 1 1 0 1 1
1 1 1 1 1 1 1
1 1 1 1 1 1 1
1 0 1 1 1 1 1
1 0 1 1 1 1 1
1 1 0 1 1 1 1
1 1 1 1 1 1 1
1 0 1 0 1 1 0
1 1 1 1 1 1 0
1 0 1 1 1 1 1
1 1 1 1 1 1 0
1 1 1 1 1 1 1
1 1 0 1 1 1 1
1 0 1 1 1 1 1
1 1 1 1 1 1 0
1 1 1 1 1 1 1
1 1 1 1 1 1 0
1 0 1 1 0 1 0
1 1 1 1 1 1 1
1 0 1 1 1 1 1
1 1 1 1 1 1 0
1 0 1 1 1 1 0
1 0 1 1 1 1 0
1 0 1 1 1 1 1
1 1 1 1 1 1 1
1 0 1 1 1 1 1
1 1 0 1 1 1 1
1 1 0 1 1 1 1
1 1 1 1 1 1 1
1 0 1 1 1 1 1
1 1 1 1 1 1 1
1 0 1 1 1 1 1
1 0 1 1 1 1 1
1 0 1 1 1 1 1
1 0 1 1 1 1 1
1 0 1 1 1 1 0
1 1 0 1 1 1 0
1 1 1 1 1 1 0
1 1 1 1 0 1 0
1 0 1 1 1 1 0
1 0 1 1 1 1 0
1 0 1 1 1 1 0
1 1 1 1 1 1 0
1 0 1 1 1 1 1
1 0 1 1 1 1 1
1 0 1 1 1 1 0
1 1 1 1 1 1 0
1 1 1 1 1 1 0
1 1 1 1 1 1 0
1 1 1 1 1 1 0
1 0 1 1 1 1 0
1 1 1 1 1 1 0
1 1 1 1 1 1 0
1 0 1 1 1 1 1
1 0 1 1 1 1 1
1 0 1 1 1 1 1
1 0 1 1 1 1 1
1 0 1 1 0 1 1
1 0 1 1 1 1 1
1 0 1 1 1 1 0
1 0 1 1 1 1 0
1 0 1 1 1 1 0
1 0 1 1 1 1 0
1 0 1 1 1 1 0
1 0 1 1 1 1 0
1 0 1 1 1 1 1
1 0 1 1 1 1 1
1 0 1 1 1 1 0
1 0 1 1 1 1 1
1 0 1 1 1 1 0
1 0 1 1 1 1 0
1 0 1 1 1 1 0
1 0 1 1 1 1 0
1 0 1 1 1 1 0
1 0 0 1 1 0 0
1 0 1 1 1 1 0
1 0 1 1 1 0 0
1 0 1 1 1 0 0
1 0 1 1 1 0 0
1 1 1 1 1 0 0
1 1 1 1 1 1 0
1 1 1 1 1 0 0
1 1 1 1 1 0 0
1 1 1 1 1 0 1
1 1 1 1 1 1 1
1 0 1 1 1 0 1
1 1 1 1 1 1 1
1 0 1 1 1 0 1
1 0 1 1 1 0 0
1 0 1 1 1 0 0
0 1 1 1 1 0 0
0 1 1 1 1 0 0
0 0 1 1 1 0 1
0 1 1 1 1 0 1
0 1 1 1 1 0 0
0 1 1 1 1 0 0
0 1 1 1 1 1 0
0 0 1 1 1 0 0
0 0 1 1 1 0 0
0 0 1 1 1 0 0
0 0 1 1 1 1 0
0 0 1 1 1 0 0
0 0 1 1 1 1 0
0 0 1 1 1 1 0
0 0 1 1 1 1 0
0 0 1 1 1 1 0
0 0 1 1 1 1 0
0 0 1 1 0 1 0
0 0 1 1 1 1 0
0 0 1 1 1 1 0
0 0 1 1 1 0 0
0 0 1 1 0 1 0
0 0 1 1 1 1 1
0 0 1 1 0 1 1
0 0 1 1 1 0 0
1 0 1 1 1 0 1
0 1 1 1 1 0 1
1 1 1 0 1 0 1
0 0 1 1 1 0 0
1 1 1 1 1 1 0
0 0 1 1 1 0 0
1 0 1 1 1 0 0
1 0 1 1 1 0 0
0 0 1 1 1 0 0
1 0 1 1 1 0 0
0 0 1 1 1 0 0
0 0 1 1 1 0 0
0 0 1 1 1 0 0
1 1 1 1 1 0 0
0 1 1 1 1 0 0
1 1 1 1 1 0 0
1 0 1 1 1 0 0
0 1 1 1 1 0 0
1 1 1 1 1 0 0
1 0 1 1 0 0 0
0 1 1 1 1 0 0
0 0 1 1 1 1 0
0 1 1 1 0 1 0
1 0 1 1 1 1 0
1 1 1 1 1 1 0
0 0 1 1 1 0 0
0 0 1 1 1 0 0
0 0 1 1 1 0 0
0 1 1 1 1 0 0
1 0 1 1 1 0 0
0 0 1 1 1 0 0
0 0 1 1 1 0 0
1 0 1 1 1 0 0
1 1 1 1 1 0 0
0 1 0 1 1 0 0
0 1 1 1 1 0 0
1 1 1 1 1 0 0
1 1 1 1 1 0 0
1 1 1 1 1 0 0
0 1 1 1 1 0 0
0 1 1 1 1 0 0
0 1 1 1 1 0 0
1 1 0 1 0 0 0
0 1 1 1 1 0 0
1 1 1 1 1 0 0
0 1 1 1 1 0 0
0 1 1 1 1 0 0
1 1 1 1 1 0 0
1 0 1 1 1 0 0
1 0 1 1 1 0 0
1 1 1 1 1 0 0
0 1 1 1 1 0 0
1 1 1 1 0 0 0
0 1 1 1 1 0 0
1 1 1 1 0 0 0
0 1 1 1 1 0 0
1 1 1 1 1 0 0
0 1 1 1 0 0 0
1 1 1 1 1 0 0
0 1 1 1 1 0 0
0 1 1 1 0 0 0
1 1 1 1 0 0 0
0 1 1 1 0 0 0
0 1 1 1 1 0 0
0 1 1 0 1 0 0
1 1 1 1 1 0 0
0 1 1 1 1 0 0
1 1 1 1 1 0 0
1 1 1 1 0 0 0
1 1 1 1 0 0 0
1 1 1 1 0 0 1
1 1 1 1 1 0 1
1 1 1 1 0 1 1
1 1 1 1 1 1 0
1 1 1 1 1 0 0
1 0 1 1 0 0 0
1 1 1 1 0 0 0
1 0 1 1 0 0 0
1 1 1 1 0 0 0
0 1 1 1 0 0 0
0 1 1 1 0 0 0
1 1 1 1 0 0 0
1 1 1 1 0 0 0
0 0 1 1 0 0 1
1 1 1 1 0 1 1
1 1 1 1 0 0 1
1 1 1 1 0 1 0
0 1 1 1 1 1 0
1 0 1 1 1 0 0
0 0 1 1 1 1 0
1 0 1 1 1 1 1
0 0 1 1 0 1 0
0 1 1 1 1 0 1
0 0 1 1 0 1 1
1 0 1 1 0 1 1
1 1 1 1 1 1 1
1 0 1 1 0 1 1
1 0 1 1 1 0 1
1 0 1 1 0 0 1
1 0 1 1 1 0 0
0 0 1 1 0 1 0
0 1 1 1 1 1 1
0 0 1 1 1 1 1
0 1 1 1 1 1 0
0 1 1 1 1 1 1
0 1 1 1 1 0 0
0 0 1 1 1 0 1
0 1 1 1 1 0 1
0 0 1 1 1 0 1
1 0 1 1 1 0 1
0 0 1 1 1 0 1
0 0 1 1 1 0 1
0 0 1 1 1 0 1
0 0 1 1 1 0 0
0 0 1 1 1 0 1
0 0 1 1 1 0 0
0 0 1 1 1 0 0
0 0 1 1 1 1 0
0 0 1 1 1 1 1
0 1 1 1 1 1 1
0 0 1 1 1 1 1
0 0 1 1 1 1 1
0 0 1 1 1 0 1
0 0 1 1 1 0 1
0 0 1 1 1 0 0
0 0 1 1 0 0 0
0 0 0 1 1 1 0
0 0 1 1 1 0 0
0 0 1 1 1 0 0
0 0 1 1 1 0 0
0 1 1 1 1 0 0
0 0 1 1 1 0 0
0 1 1 1 1 0 0
0 1 1 1 1 0 0
0 0 1 1 0 1 0
0 0 1 1 1 0 0
0 0 1 1 1 1 0
0 0 1 1 1 1 1
0 0 1 1 1 1 0
0 0 1 1 1 1 1
0 0 1 1 0 1 1
0 0 1 1 1 1 1
0 0 1 1 0 1 0
0 1 1 1 0 1 0
0 0 1 1 1 1 0
0 0 1 1 1 0 0
0 1 1 1 1 1 0
0 0 1 1 0 1 1
0 1 1 1 1 1 1
0 0 1 1 1 1 0
0 1 1 1 1 0 0
0 1 1 1 1 0 0
0 0 1 1 0 0 0
0 1 1 1 1 0 0
0 1 1 1 1 1 0
0 1 1 1 1 1 0
0 0 1 1 0 1 0
0 1 1 1 1 1 0
0 1 1 1 1 0 0
0 1 1 1 1 0 0
0 1 1 1 1 0 0
0 1 0 1 1 0 0
0 1 1 1 1 1 1
0 0 1 1 1 0 1
0 0 1 1 0 0 1
0 0 1 1 1 0 0
0 0 0 1 1 0 0
0 0 1 1 1 1 0
0 0 1 1 1 1 0
0 0 1 1 1 1 0
0 1 1 1 1 0 0
0 0 1 1 1 0 0
0 1 1 1 0 0 0
0 1 1 1 1 0 0
0 1 1 1 1 0 0
0 0 1 1 1 0 1
0 1 1 1 1 0 1
0 0 1 1 0 1 1
0 0 1 1 0 1 1
1 1 1 1 1 1 1
0 0 1 1 0 1 1
0 1 1 1 1 0 1
0 1 1 1 1 1 1
0 1 1 1 1 1 1
0 1 1 1 1 1 1
0 1 1 1 0 0 0
0 1 0 1 0 1 1
0 1 1 1 1 0 1
0 0 1 1 1 1 1
0 1 1 1 1 1 0
0 0 1 1 1 0 0
0 0 1 1 1 0 1
0 0 1 1 0 0 1
0 0 1 1 1 0 1
0 0 1 1 1 0 0
0 0 1 1 0 0 1
0 0 1 1 1 0 0
0 0 0 1 1 0 0
0 0 1 1 0 0 0
0 0 1 1 1 0 1
0 0 1 1 0 0 1
0 0 1 1 0 0 1
0 0 1 1 1 0 1
0 0 1 1 1 1 0
1 0 1 1 1 1 0
0 0 1 1 0 1 1
0 0 1 1 1 0 1
0 0 1 1 1 1 1
0 0 1 1 1 0 1
0 0 1 1 1 1 0
0 0 1 1 1 0 1
0 0 1 1 0 1 1
0 0 1 1 1 0 1
0 0 1 1 1 1 0
0 0 1 1 1 0 0
0 0 1 1 1 0 0
0 0 1 1 0 0 0
0 0 1 1 1 0 0
0 0 1 1 1 0 1
0 0 1 1 0 0 0
0 0 1 1 1 0 0
0 0 1 1 0 0 1
0 0 1 1 1 0 1
0 0 1 1 1 1 1
0 0 1 1 1 0 1
0 0 1 1 1 1 1
0 0 1 1 1 1 0
0 0 1 1 1 1 0
0 0 1 1 1 1 0
0 0 1 1 1 1 0
0 0 1 1 1 1 0
0 0 1 1 1 1 1
0 0 1 1 0 1 0
0 0 1 1 0 1 1
0 0 1 1 1 1 0
0 0 1 1 1 0 1
0 0 1 1 1 1 1
0 0 1 1 0 0 0
0 0 1 1 1 1 0
0 0 1 1 1 1 0
0 0 1 1 0 1 0
0 0 1 1 1 0 0
0 0 1 1 1 1 0
0 1 1 1 1 1 1
0 1 1 1 1 0 0
0 1 1 1 1 0 0
0 1 1 1 1 1 0
0 1 1 1 0 1 0
0 1 0 1 1 0 0
0 1 1 1 1 0 0
0 1 1 1 1 0 0
0 0 1 1 1 0 1
0 1 1 1 0 0 1
0 1 1 1 0 0 1
0 1 1 1 0 0 1
0 1 1 1 0 0 1
0 1 1 1 0 0 1
0 0 1 1 0 0 1
0 1 1 1 1 0 0
0 0 1 1 1 0 1
0 1 1 1 1 0 0
0 1 1 1 1 0 0
0 0 1 1 1 0 1
0 0 1 1 0 0 1
0 0 0 1 1 0 1
0 0 1 1 1 0 0
0 1 1 1 0 0 0
0 0 1 1 0 0 0
0 1 1 1 1 0 1
0 1 1 1 1 0 1
0 0 1 1 0 0 1
0 1 1 1 1 0 0
0 1 1 1 1 0 1
0 1 1 1 1 0 0
0 1 1 1 1 0 0
1 1 0 1 1 0 0
1 1 1 1 0 0 0
1 1 1 1 0 0 0
1 1 1 1 1 0 0
1 1 1 1 1 0 0
1 1 1 1 1 0 0
0 1 1 1 1 0 0
0 1 1 1 1 0 0
0 1 1 1 1 0 1
0 0 1 1 1 0 0
1 1 1 1 1 0 0
0 0 1 1 1 0 1
1 1 1 1 0 0 1
1 1 1 1 1 0 1
0 1 1 1 0 0 0
0 1 1 1 0 0 1
0 0 1 1 1 0 0
0 1 1 1 1 0 0
0 1 1 1 1 0 0
0 1 1 1 1 0 0
0 1 1 1 1 0 0
0 1 1 1 1 0 0
0 0 1 1 1 0 0
0 1 1 1 1 0 0
0 1 1 1 0 0 0
0 1 1 1 1 0 0
0 1 0 1 0 0 1
1 1 1 1 1 0 0
0 0 1 1 0 0 0
1 1 1 1 0 0 1
1 1 1 1 0 0 0
1 1 1 1 1 0 1
1 1 1 1 1 0 0
1 1 1 1 1 0 0
1 1 1 1 1 0 1
1 1 1 1 1 0 0
1 1 1 1 1 0 0
0 1 1 1 1 0 0
0 1 1 1 1 0 0
0 0 1 1 0 0 1
1 1 1 1 0 0 0
1 0 1 1 1 0 0
1 0 1 1 1 1 1
1 0 1 0 0 0 0
1 0 1 1 1 1 1
1 0 1 1 1 1 1
1 0 1 1 1 1 1
1 0 1 1 1 1 0
0 0 1 1 1 1 1
0 0 1 1 1 1 0
0 0 1 1 1 1 1
0 0 1 1 0 1 0
0 0 1 1 0 1 0
1 0 1 1 1 1 0
1 0 1 1 1 1 0
1 0 0 1 1 1 0
0 1 0 1 0 1 1
1 1 1 1 0 1 1
1 0 1 1 1 1 1
1 0 1 1 1 1 0
1 0 1 1 1 1 0
1 0 1 1 0 0 0
1 0 1 1 1 0 0
1 0 1 1 1 1 0
1 0 1 1 1 1 1
0 0 1 1 0 0 1
1 0 1 1 1 1 1
1 0 1 1 0 1 1
1 0 1 1 0 0 1
0 0 0 1 0 1 1
1 0 1 1 1 1 0
1 0 1 1 0 1 0
1 0 1 1 0 0 1
1 0 1 1 1 1 1
1 0 1 1 1 1 1
1 0 0 1 0 0 0
1 0 1 1 0 1 0
1 0 1 1 0 1 0
1 0 1 1 1 1 0
1 0 1 1 1 1 1
1 0 1 1 0 1 1
1 0 1 1 1 1 0
1 0 0 1 0 1 1
1 0 1 1 1 1 1
0 0 1 1 1 1 1
0 0 1 1 1 0 1
1 0 1 1 0 1 1
0 0 1 1 1 0 0
1 0 1 1 1 1 0
1 0 1 1 1 1 1
1 0 1 1 1 1 1
0 0 1 1 1 1 0
1 0 1 1 1 1 1
0 0 1 1 1 1 0
1 0 1 1 1 1 0
1 0 1 1 1 1 1
1 0 0 1 1 0 1
1 0 0 1 1 1 1
1 0 1 1 1 0 1
1 0 1 1 1 0 1
0 0 0 1 0 1 1
0 1 1 1 0 1 0
1 1 1 1 0 1 0
0 1 1 1 0 1 1
0 0 1 1 0 0 1
0 1 1 1 1 1 0
0 1 1 1 0 1 0
0 1 1 1 1 1 1
0 1 1 1 1 1 0
0 1 1 1 1 1 0
0 1 1 1 1 0 1
0 1 1 1 1 1 0
0 1 1 1 1 0 0
0 0 1 1 1 0 0
0 1 1 1 0 1 0
0 0 1 1 0 1 0
0 0 1 1 1 1 0
0 1 1 1 1 1 0
0 0 1 1 0 1 0
0 0 1 1 0 1 0
0 0 1 1 1 1 0
0 0 1 1 1 1 0
0 0 1 1 0 1 0
0 0 1 1 1 1 1
0 0 1 1 1 1 1
0 0 1 1 0 1 0
0 1 0 1 1 1 0
0 1 1 1 1 1 0
1 1 0 1 1 0 1
0 1 1 1 1 1 1
0 1 1 1 1 1 0
0 0 1 1 1 1 1
0 1 1 1 1 1 1
0 1 1 1 0 1 1
1 1 1 1 1 1 0
1 1 1 1 1 1 1
0 1 1 1 0 1 1
0 0 1 1 0 1 0
0 1 1 1 0 1 1
0 1 1 1 0 1 0
0 0 1 1 1 1 1
1 0 1 1 0 1 1
0 1 1 1 1 1 1
0 1 1 1 1 1 1
1 0 1 1 1 1 1
0 0 1 1 1 1 1
0 0 1 1 1 1 1
1 0 1 1 1 1 0
0 0 1 1 1 1 1
1 0 1 1 1 1 1
1 0 1 1 1 1 1
1 0 0 1 1 1 0
1 0 1 1 0 1 0
1 0 1 1 1 0 1
1 0 1 1 1 1 1
0 0 1 1 1 1 0
0 0 1 1 1 0 1
0 0 1 1 1 1 1
0 0 1 1 0 1 1
1 0 1 1 1 1 1
1 0 1 1 1 1 0
1 0 1 1 1 0 1
1 0 0 1 0 0 1
1 0 1 1 0 1 1
1 0 1 1 1 0 1
1 0 1 1 1 1 1
1 0 1 1 1 1 1
1 0 1 1 0 0 1
1 0 1 1 1 1 1
1 0 0 1 1 1 1
1 0 1 1 1 1 0
1 0 1 1 1 1 1
0 0 1 1 1 1 1
1 0 1 1 1 1 1
1 0 1 1 1 1 1
1 0 1 1 1 1 0
1 0 1 1 1 1 1
1 0 1 1 1 1 1
1 0 1 1 1 1 0
1 0 1 1 1 1 0
0 0 1 1 0 1 0
1 0 1 1 1 1 0
1 0 1 1 0 1 0
0 0 1 1 1 1 0
1 0 1 1 1 1 0
1 0 1 1 1 1 0
1 0 1 1 1 1 1
1 0 1 1 1 1 1
0 0 1 1 1 1 0
1 0 1 1 1 1 1
0 0 1 1 1 0 1
0 0 1 1 1 0 1
1 0 1 1 1 0 1
0 0 1 1 1 1 1
0 0 0 1 1 1 0
1 0 1 1 1 1 1
1 0 1 1 1 1 1
0 0 1 1 1 0 1
1 0 1 1 1 1 1
1 0 1 1 1 0 1
1 0 1 1 0 0 1
0 0 1 1 1 0 1
0 0 1 1 0 1 1
1 0 0 1 0 1 1
1 0 1 1 1 0 0
1 0 1 1 1 1 1
0 0 1 1 1 1 1
1 0 1 1 0 1 1
1 0 1 1 1 1 1
1 0 1 1 1 1 1
1 0 1 1 1 1 1
1 0 1 1 1 1 1
1 0 1 1 1 0 1
0 0 1 1 1 0 1
0 0 1 1 1 0 1
1 0 1 1 1 1 1
0 0 1 1 1 1 1
1 0 1 1 1 1 1
1 0 0 1 1 0 1
0 0 1 1 0 1 1
0 0 1 1 1 1 1
1 0 1 1 1 1 1
1 0 1 1 0 0 1
1 0 1 1 1 0 0
0 0 1 1 1 0 1
1 0 1 1 1 0 0
0 0 1 1 0 1 1
0 0 1 1 1 1 1
0 0 1 1 0 1 0
1 0 1 1 0 1 0
0 0 1 1 0 1 0
0 0 1 1 0 0 0
1 0 1 1 1 0 1
1 1 1 1 0 0 0
1 1 1 1 0 0 1
1 0 1 1 1 0 1
0 1 1 1 1 0 0
1 1 1 1 1 0 0
1 1 1 1 0 0 0
0 1 1 1 0 0 0
0 0 1 1 0 0 0
1 1 1 1 0 0 0
1 1 1 1 1 0 0
1 1 1 1 0 0 0
0 1 1 1 0 0 0
1 1 1 1 0 0 0
0 1 1 1 0 0 1
0 1 1 1 0 0 1
0 1 1 1 0 0 1
0 0 1 0 0 0 0
0 0 1 1 0 0 1
0 0 1 0 0 0 1
0 0 1 0 0 0 1
0 0 1 0 0 0 1
0 0 1 0 0 0 0
0 0 1 0 0 0 1
0 0 1 1 0 0 1
0 0 1 1 1 0 1
0 0 1 1 0 0 1
0 0 1 1 0 0 1
0 0 1 1 0 0 0
0 0 1 1 0 0 0
0 0 1 1 0 0 0
0 1 1 1 0 0 0
0 1 1 1 0 0 0
0 1 1 1 0 0 1
1 0 1 1 0 0 0
1 0 1 1 0 0 0
1 0 1 1 0 0 0
1 0 1 1 0 0 1
1 0 1 1 1 0 1
1 0 1 1 0 0 1
1 0 1 1 1 0 1
1 0 1 1 0 0 1
0 0 1 1 1 0 1
1 0 1 1 1 0 1
0 0 1 0 1 0 0
0 0 1 1 1 0 1
0 1 1 1 1 0 0
0 1 1 1 1 0 0
1 1 1 1 1 0 0
1 0 1 1 1 0 1
1 0 1 1 1 0 0
1 1 1 1 1 0 0
1 1 1 1 1 0 0
1 1 1 1 1 0 1
0 1 1 1 0 0 0
1 1 1 1 0 0 0
1 1 1 1 0 0 1
0 1 1 1 0 0 0
0 1 1 1 0 0 0
0 1 1 1 0 0 0
0 1 1 1 1 0 0
0 1 1 1 1 0 0
0 1 1 1 0 0 0
0 0 1 1 0 0 0
1 1 1 1 0 0 0
1 1 1 1 0 0 0
1 0 1 1 0 0 0
1 0 1 1 1 0 0
1 0 1 1 0 0 0
1 0 1 1 0 0 0
1 0 1 0 0 0 0
1 0 1 1 0 0 0
1 0 1 1 0 0 0
1 0 1 1 0 0 1
1 0 1 1 0 0 1
1 0 1 1 0 0 1
1 0 1 1 0 0 1
1 0 1 1 0 0 1
1 0 1 1 0 0 1
1 0 1 1 0 0 0
1 0 1 1 0 0 0
1 0 1 1 0 0 1
1 0 1 1 0 0 1
1 0 1 1 1 0 0
1 0 1 1 1 0 1
1 0 1 1 0 0 1
1 0 0 1 1 0 1
0 0 1 1 1 0 1
0 0 1 1 0 0 0
1 0 1 1 0 0 1
1 0 1 1 0 0 1
0 0 1 1 0 0 1
0 0 1 1 0 0 1
0 0 1 1 0 0 1
0 0 1 1 0 0 0
0 0 1 1 0 0 1
0 0 1 1 0 0 1
0 0 1 1 0 0 0
0 0 1 1 0 0 0
0 0 1 1 0 0 1
0 0 1 1 0 0 1
0 0 1 1 1 0 1
0 0 1 1 1 0 1
0 0 1 1 1 0 1
0 0 1 1 1 0 0
0 0 1 1 0 0 0
0 0 1 1 1 0 0
0 0 1 1 0 0 1
0 0 1 1 1 0 1
0 0 1 1 0 0 1
0 0 1 1 0 0 1
0 0 1 1 0 0 1
0 0 1 1 0 0 1
0 0 1 1 0 0 1
0 0 1 1 1 0 1
0 0 1 1 1 0 1
0 0 1 1 1 0 1
0 0 1 1 0 0 1
0 0 1 1 1 0 0
0 0 1 1 1 0 1
0 0 1 1 1 0 1
0 0 1 1 0 0 1
0 0 1 1 0 0 0
0 0 1 1 0 0 1
0 0 1 1 1 1 1
0 0 1 1 1 1 1
0 0 1 1 0 1 1
0 0 0 1 0 1 1
0 0 1 1 0 1 0
0 0 1 1 1 1 1
0 0 1 1 1 0 1
0 0 1 1 0 0 1
0 0 0 1 0 0 1
0 0 1 1 1 0 1
0 0 1 1 1 0 1
0 0 1 1 0 0 1
0 0 1 1 1 0 1
0 0 1 1 1 0 1
0 0 1 1 1 0 1
0 0 1 1 1 0 1
0 0 1 1 1 0 1
0 0 1 1 0 0 1
0 0 1 1 0 0 1
0 0 1 1 0 1 1
0 0 1 1 0 0 1
0 0 1 1 0 0 1
0 0 1 1 0 0 1
0 0 0 1 0 0 1
0 0 1 1 1 0 1
0 0 0 1 1 0 1
0 0 1 1 1 0 1
0 1 1 0 0 0 1
0 1 1 1 1 0 1
0 0 1 1 1 0 1
0 0 1 1 1 0 1
0 0 1 1 1 1 1
0 0 1 1 1 1 1
0 0 1 1 0 1 1
0 0 1 1 1 0 1
0 1 1 1 0 0 1
0 0 1 1 1 1 1
0 0 1 1 0 0 1
0 0 1 1 0 0 1
0 0 1 1 1 1 1
0 0 1 1 1 1 1
0 1 1 1 0 0 1
0 1 1 1 0 1 1
0 1 1 1 0 1 1
0 1 1 1 0 1 1
0 1 1 1 1 0 1
0 1 1 1 0 1 0
0 1 1 1 1 0 0
0 0 1 1 1 1 1
0 0 1 1 1 1 0
0 0 1 1 1 1 1
0 0 1 1 0 0 0
0 0 1 1 0 1 1
0 0 1 1 0 1 1
0 0 1 1 1 1 1
0 0 1 1 1 1 1
0 0 1 1 1 1 1
0 0 1 1 1 0 1
0 0 1 1 1 1 1
0 0 1 1 1 1 1
0 0 1 1 1 1 1
0 0 1 1 0 1 1
0 0 1 1 0 1 1
0 0 1 1 1 1 1
0 0 0 1 0 0 1
0 0 0 1 0 1 1
0 0 0 1 1 1 1
0 0 1 1 1 1 1
0 0 0 1 1 1 1
0 0 1 0 1 1 1
0 0 0 1 0 1 1
0 0 1 1 1 1 1
0 0 1 1 1 1 1
0 0 1 1 1 0 1
0 0 0 1 1 1 1
0 0 1 1 1 0 1
0 0 0 1 0 1 1
0 0 0 1 0 1 1
0 0 0 1 0 1 1
0 0 0 1 1 1 1
0 0 1 1 0 0 1
0 1 0 1 1 0 0
0 0 1 1 1 1 0
0 1 1 1 1 1 1
0 1 0 1 0 1 1
0 1 0 1 0 1 1
0 1 1 1 1 1 1
0 1 1 0 0 0 1
0 1 1 0 1 1 1
0 1 1 0 1 0 1
0 1 1 0 1 0 1
0 0 1 0 0 1 1
0 1 1 0 1 1 1
0 1 1 0 1 1 1
0 1 1 0 0 1 1
0 1 1 0 1 1 1
0 1 1 0 1 1 1
0 0 1 0 0 1 1
0 1 0 0 0 1 1
0 1 1 0 1 1 1
0 1 0 0 0 1 1
0 0 1 0 0 1 1
0 0 1 0 0 0 1
0 0 1 0 0 1 1
0 0 1 0 0 1 1
0 0 1 0 1 1 0
0 0 1 0 0 1 1
0 0 1 1 0 0 0
0 0 1 0 1 0 0
0 0 1 1 0 0 0
0 0 1 1 1 1 0
0 0 1 1 0 1 0
0 0 1 1 1 1 0
0 0 1 1 0 1 0
0 0 1 1 0 0 0
0 0 1 0 0 1 0
0 0 1 1 0 0 0
0 0 1 1 0 1 0
0 0 1 1 0 1 0
0 0 1 1 0 1 0
0 0 1 1 1 1 0
0 0 1 1 1 1 0
0 0 1 1 1 1 1
0 0 1 1 1 1 1
0 0 1 1 1 1 1
0 0 1 1 1 1 1
0 0 1 1 0 0 1
0 0 1 1 1 1 1
0 0 1 1 0 0 1
0 0 1 1 0 1 0
0 0 1 1 0 1 0
0 0 1 1 0 1 1
0 0 1 1 0 1 1
0 0 1 1 0 0 1
0 0 1 1 0 1 1
0 0 1 1 0 1 1
0 0 1 1 0 1 1
0 0 0 1 0 1 0
0 0 1 1 0 0 0
0 0 1 1 0 0 1
0 0 0 1 0 0 1
0 0 1 1 0 1 1
0 0 1 1 0 0 1
0 0 1 1 1 1 0
0 0 1 1 0 1 0
0 0 1 1 0 1 1
0 0 1 1 1 1 1
0 0 1 1 0 1 1
0 0 1 1 1 1 0
0 0 1 1 0 1 1
0 0 1 1 0 1 1
0 0 1 1 0 1 1
0 0 0 1 0 0 1
0 0 1 1 0 1 1
0 0 1 1 0 1 1
0 0 1 0 0 1 0
0 0 1 1 0 1 0
0 0 1 1 0 1 1
0 0 1 1 0 1 0
0 1 1 1 0 1 1
0 1 1 1 0 1 0
0 1 1 1 0 1 1
0 0 1 1 1 0 1
0 1 1 1 0 1 1
0 0 1 1 0 1 1
0 0 1 1 0 1 0
0 0 1 1 0 0 0
0 0 1 1 0 0 0
0 0 0 1 0 0 1
0 0 1 1 0 0 1
0 1 1 1 0 0 1
0 0 1 1 0 0 1
0 0 1 1 0 0 1
0 1 1 1 0 0 1
0 0 1 0 0 0 1
0 0 1 1 0 0 0
0 1 1 1 0 0 1
0 1 1 1 0 0 1
0 1 1 1 0 0 1
0 1 1 1 1 0 1
0 1 1 0 0 0 1
0 0 1 1 1 0 0
0 0 1 1 0 0 1
0 1 1 1 0 0 1
0 1 1 1 0 0 1
0 1 1 1 0 0 1
0 0 1 1 0 0 1
0 0 1 1 0 0 1
0 1 1 1 0 0 1
0 1 1 1 1 0 1
0 0 1 1 0 0 1
0 1 1 1 1 0 1
0 1 1 1 1 0 1
0 0 1 1 1 0 1
0 1 1 1 1 0 1
0 1 1 1 1 0 1
0 1 1 1 1 0 1
0 1 1 1 1 0 1
0 1 1 1 1 0 1
0 1 1 1 1 0 1
0 1 1 1 0 0 1
0 1 1 1 1 0 1
0 1 0 1 1 0 1
0 1 1 1 1 0 1
0 1 1 1 1 0 1
0 1 1 1 1 0 1
0 1 1 1 1 0 1
0 1 1 1 1 0 1
0 1 1 1 1 0 1
0 0 0 1 1 0 1
0 1 0 1 1 0 1
0 0 1 1 0 0 1
0 1 1 1 0 0 1
0 1 1 1 0 0 1
0 1 1 1 0 0 0
0 1 0 1 0 0 1
0 1 1 1 0 0 1
0 0 1 1 1 0 1
0 0 1 1 1 0 1
0 0 0 1 0 0 1
0 0 1 1 0 0 1
0 0 1 1 0 0 1
0 0 1 1 0 0 1
0 0 1 1 0 0 0
0 0 1 1 0 0 1
0 0 1 1 0 0 0
0 0 1 1 0 0 0
0 0 1 1 0 0 0
0 1 1 1 0 0 0
0 1 1 1 1 0 0
0 0 1 1 0 0 0
0 1 1 1 1 0 0
0 1 1 1 0 0 0
0 0 1 1 0 0 0
0 1 1 1 0 0 0
0 1 1 1 0 0 0
0 1 1 1 0 0 0
0 1 0 1 0 0 0
0 1 0 1 0 0 0
0 1 0 1 0 0 0
0 1 0 1 0 0 1
0 1 0 1 0 0 1
0 1 1 1 0 0 1
0 0 0 1 0 0 0
0 1 0 1 0 0 0
0 0 0 1 0 0 0
0 1 1 1 0 0 0
0 1 1 1 0 0 1
0 1 1 1 0 0 1
0 1 1 1 0 0 1
0 1 1 1 0 0 1
0 1 1 1 0 0 1
0 1 1 1 0 0 1
0 1 1 1 0 0 1
0 1 1 1 0 0 1
0 1 1 1 0 0 1
0 1 1 1 0 0 1
0 0 1 1 0 0 1
0 1 1 1 0 0 1
0 1 1 1 0 0 1
0 1 1 1 0 0 1
0 1 0 1 1 0 1
0 1 0 1 0 0 1
0 0 0 1 0 0 0
0 1 0 1 0 0 1
0 0 1 1 0 0 1
0 1 0 1 0 0 0
0 1 1 1 0 0 0
0 1 1 1 0 0 0
0 0 1 1 0 0 0
0 0 0 1 0 0 1
0 0 1 1 0 0 1
0 0 0 0 0 0 0
0 0 0 1 0 0 1
0 0 0 1 0 0 1
0 1 0 1 0 0 0
0 1 1 1 0 0 0
0 0 1 1 0 0 1
0 0 1 1 0 0 1
0 0 0 1 0 0 1
0 0 1 1 0 0 1
0 0 1 1 0 0 1
0 0 1 1 0 0 1
0 0 1 1 0 0 1
0 0 1 1 0 0 0
0 0 1 1 0 0 0
0 0 0 1 1 0 0
0 0 0 1 0 0 0
0 0 0 1 0 0 0
0 0 1 1 0 0 1
0 0 0 1 0 0 1
0 0 1 1 0 0 0
0 0 0 1 0 0 1
0 0 0 1 0 0 1
0 0 0 1 0 0 1
0 0 1 1 0 0 1
0 0 0 1 0 0 0
0 0 0 1 0 0 1
0 0 1 1 0 0 0
0 0 1 1 0 0 1
0 0 0 1 0 0 1
0 1 0 1 0 0 1
0 1 1 1 0 0 1
0 1 1 1 1 0 1
0 1 0 1 0 0 1
0 1 1 1 0 0 1
0 0 1 1 0 0 1
0 1 1 1 0 0 1
0 1 1 1 0 0 1
0 0 0 1 0 0 1
0 1 1 1 0 0 1
0 1 1 1 1 0 1
0 0 1 1 0 0 1
0 1 0 1 1 0 1
0 0 1 1 0 0 0
0 0 0 1 0 0 1
0 0 1 1 1 0 0
0 1 1 1 1 0 1
0 1 1 1 1 0 1
0 0 1 1 1 0 1
0 0 1 1 1 0 1
0 0 1 1 0 0 1
0 0 1 1 0 0 0
0 0 1 1 1 0 1
0 0 1 1 1 0 0
0 1 1 1 1 0 1
0 0 1 1 1 0 0
0 0 1 1 0 0 0
0 0 0 1 0 0 0
0 0 0 1 0 0 0
0 0 0 1 0 0 1
0 0 1 1 0 0 1
0 0 1 1 0 0 1
0 0 0 1 0 0 1
0 0 0 1 0 0 0
0 0 1 1 0 0 0
0 0 0 1 0 0 0
0 0 1 1 0 0 0
0 0 1 1 0 0 0
0 0 0 1 0 0 0
0 0 1 1 0 0 1
0 0 1 0 0 0 1
0 0 0 0 1 0 1
0 0 1 0 1 0 1
0 0 0 0 1 0 1
0 0 1 1 1 0 1
0 0 1 1 1 0 1
0 0 1 1 1 0 1
0 0 1 1 1 0 1
0 0 0 1 1 0 1
0 0 1 1 1 0 0
0 0 1 1 1 0 1
0 0 1 1 0 0 1
0 0 1 1 1 0 1
0 0 1 1 0 0 1
0 0 1 1 0 0 1
0 0 1 1 0 0 1
0 0 1 1 1 0 1
0 0 1 1 0 0 1
0 0 1 1 1 1 1
0 0 1 1 0 0 1
0 1 1 1 1 0 1
0 1 1 1 1 0 1
0 1 1 1 0 0 1
0 1 1 1 1 0 1
0 1 1 1 0 0 1
0 1 1 1 1 0 1
0 1 1 1 1 1 0
0 1 1 1 1 0 1
0 1 0 1 1 0 1
0 1 1 1 1 0 0
0 0 1 0 1 0 1
0 1 1 1 1 0 1
0 1 0 1 0 0 0
0 1 0 1 0 0 1
0 1 1 1 0 1 0
0 1 1 1 0 0 1
0 1 1 1 0 0 1
0 1 1 1 0 0 0
0 0 1 1 0 0 0
0 1 1 1 0 0 0
0 1 1 1 0 0 0
0 1 1 1 0 0 0
0 0 1 1 0 0 0
0 1 1 1 0 0 0
0 1 1 1 0 0 0
0 1 0 1 0 0 0
0 1 1 1 0 0 0
0 1 1 1 0 0 0
0 0 0 1 0 0 0
0 0 1 1 0 0 0
0 0 1 1 0 0 0
0 0 1 1 0 0 0
0 0 1 1 0 0 1
0 0 1 1 0 0 1
0 0 0 1 0 0 1
0 0 0 1 0 0 1
0 0 1 1 0 0 0
0 0 1 1 0 0 1
0 0 1 0 1 0 1
0 1 1 0 1 0 1
0 1 1 1 0 0 1
0 0 1 1 0 0 1
0 0 1 1 1 0 0
0 0 1 1 1 0 0
0 0 1 1 1 0 1
0 0 1 1 1 0 1
0 0 1 1 1 0 1
0 0 0 1 1 0 1
0 0 1 1 1 0 1
0 0 0 1 1 0 0
0 0 1 1 1 0 0
0 0 1 1 0 0 0
0 0 1 1 1 0 1
0 0 1 1 1 0 1
0 0 1 1 1 0 0
0 0 1 1 1 0 1
0 0 1 1 1 0 1
0 0 1 1 1 0 0
0 0 1 1 0 0 1
0 0 1 0 1 0 0
0 0 0 1 0 0 1
0 0 1 1 1 0 0
0 0 1 1 1 0 1
0 0 1 0 1 0 1
0 0 1 0 0 0 0
0 0 1 1 1 0 1
0 0 1 1 1 0 0
0 0 1 1 1 0 1
0 0 1 1 1 0 1
0 0 1 1 1 0 1
0 0 1 1 1 0 1
0 0 1 1 1 0 1
0 0 1 1 1 0 0
0 0 1 1 1 0 1
0 0 1 1 1 0 1
0 0 1 1 0 0 1
0 0 1 1 1 0 1
0 0 1 1 1 0 1
0 0 1 0 1 0 0
0 0 1 1 1 0 1
0 0 1 1 1 0 0
0 0 1 1 1 0 1
0 0 1 1 1 0 1
0 0 1 1 1 0 0
0 0 1 1 1 0 1
0 0 1 1 1 0 1
0 0 1 1 1 0 1
0 0 1 1 0 0 1
0 0 1 1 1 0 1
0 0 1 1 1 0 0
0 0 1 1 1 0 1
0 0 1 1 1 0 1
0 0 1 1 1 0 1
0 0 1 1 1 0 1
1 0 1 1 1 0 0
1 1 1 1 1 0 1
1 1 1 1 1 0 0
0 0 1 1 1 1 0
1 0 1 1 1 0 0
1 0 1 1 1 1 0
1 0 1 1 1 0 0
1 0 1 1 1 0 1
1 0 0 1 1 0 1
1 1 1 1 1 1 1
1 1 1 1 1 1 1
1 1 1 1 1 1 1
1 1 0 1 1 0 1
1 1 1 1 1 1 1
1 1 1 1 1 1 1
1 1 1 1 1 1 1
1 1 1 1 1 1 1
1 1 1 1 1 1 1
1 1 1 1 1 1 1
0 1 1 1 1 1 1
0 1 1 1 1 1 1
1 1 1 1 1 1 1
1 1 0 1 1 1 1
1 0 1 1 1 1 1
1 0 1 1 1 1 1
1 1 1 1 1 1 1
1 1 1 1 1 1 1
0 1 1 1 1 1 1
1 1 1 1 1 1 1
1 1 1 1 1 1 1
1 1 1 1 1 1 1
0 1 1 1 0 1 1
1 1 1 1 1 1 1
1 1 1 1 1 1 1
1 1 1 1 1 1 1
1 1 1 1 1 1 1
1 1 1 1 1 1 1
1 1 1 1 1 1 1
1 1 0 1 1 0 1
0 1 1 1 1 1 1
0 1 0 1 1 1 1
0 1 1 1 1 0 1
0 1 1 1 1 1 1
0 1 1 1 1 1 1
0 1 1 1 1 1 1
0 0 0 1 1 1 1
0 1 1 1 1 1 1
0 1 1 1 1 0 1
0 1 1 1 1 1 1
0 1 1 1 1 1 1
0 1 1 1 1 1 0
0 1 1 1 1 1 0
0 1 1 1 1 1 0
0 0 1 1 0 1 1
0 1 1 1 1 1 1
0 1 1 1 0 1 1
0 1 0 1 1 1 1
0 0 1 1 1 1 1
0 1 1 1 1 1 1
0 1 1 1 1 1 1
0 1 1 1 1 1 1
0 1 1 1 1 1 1
0 1 0 1 1 1 1
0 0 1 1 1 1 0
0 1 1 1 1 1 1
0 1 1 1 1 1 1
0 1 1 1 1 1 1
0 0 1 1 1 1 1
0 0 1 1 1 1 1
0 0 0 1 1 1 1
0 0 1 1 1 1 1
0 0 1 1 0 1 1
0 0 1 1 1 1 1
0 0 1 1 1 1 1
0 0 1 1 1 1 1
0 0 1 1 1 0 1
0 0 1 1 1 1 1
0 1 1 1 1 1 1
0 1 1 1 1 0 1
0 1 0 1 0 1 1
0 0 0 1 1 1 1
0 1 0 1 0 1 1
0 0 0 1 1 1 1
0 0 1 1 1 1 1
0 0 0 1 1 1 1
0 0 1 1 1 1 1
0 0 0 1 0 1 1
0 0 1 1 1 1 1
0 0 0 1 0 1 1
0 0 1 1 1 1 1
0 0 1 1 1 1 1
0 0 1 1 1 1 1
0 0 1 1 1 1 1
0 0 1 1 1 1 1
0 0 0 1 1 1 1
0 0 1 1 1 1 1
0 0 1 1 1 1 0
0 0 0 1 1 1 1
0 0 0 1 1 1 1
0 0 0 1 0 1 1
0 0 1 1 0 1 0
1 0 1 1 0 1 0
1 0 1 1 0 1 1
1 0 0 1 0 1 0
1 0 1 1 0 1 0
0 0 1 1 0 1 1
0 0 1 1 1 1 1
1 1 1 1 1 0 1
1 1 1 1 1 1 0
1 1 1 1 0 1 1
1 0 1 1 1 1 1
1 0 0 1 0 1 1
0 0 1 1 0 1 1
1 0 1 1 0 1 1
0 0 0 1 1 1 1
0 0 1 1 1 1 1
0 0 1 1 1 1 1
0 0 1 1 0 1 0
1 0 1 1 0 1 1
1 0 1 1 0 1 1
1 0 1 1 1 1 0
1 0 1 1 1 1 1
1 0 0 1 0 1 1
1 0 1 1 0 1 1
1 0 1 1 0 1 1
1 0 1 1 1 1 1
1 0 1 1 1 1 1
1 0 1 1 0 1 1
1 0 1 1 0 1 1
1 0 1 1 0 1 1
1 0 1 1 0 1 1
1 0 1 1 0 1 0
1 0 1 1 0 1 0
1 0 1 1 0 1 1
1 0 1 1 0 1 1
1 0 1 1 0 1 1
0 1 1 1 0 1 1
0 0 1 1 0 1 1
1 0 1 1 0 0 1
1 0 1 1 0 1 1
1 0 1 1 0 1 1
1 0 1 1 0 1 1
1 0 1 1 0 1 1
1 0 1 0 0 1 1
0 0 1 1 0 1 1
0 0 1 1 0 1 1
0 0 1 1 0 1 1
1 0 1 1 0 1 1
0 0 1 1 0 1 1
0 0 1 1 0 0 1
0 0 1 1 0 1 1
0 0 1 1 0 1 1
0 0 1 1 0 1 1
0 0 1 1 0 0 0
0 0 1 1 0 1 1
0 0 1 1 1 1 1
0 0 1 1 1 1 1
0 0 1 1 1 1 1
1 0 1 1 1 1 0
1 0 1 1 0 1 1
1 0 1 1 1 1 1
1 0 1 1 0 1 1
0 0 1 1 1 1 1
1 0 1 1 1 1 1
0 0 1 1 1 1 1
1 0 1 1 1 1 1
1 0 1 1 1 1 1
1 0 1 1 0 1 1
1 0 0 1 1 1 1
1 0 1 1 1 1 1
1 0 1 0 1 1 1
1 0 1 1 0 1 1
1 0 1 1 0 1 1
1 0 1 0 0 1 1
1 0 1 0 1 1 1
1 0 1 0 0 1 1
1 0 1 0 1 0 0
1 0 1 0 1 1 1
1 0 1 0 0 1 1
1 0 1 0 0 1 1
1 0 1 0 1 1 0
1 0 1 1 1 1 1
1 0 1 1 1 1 0
1 0 1 1 1 1 1
1 0 0 1 1 1 1
1 0 1 1 0 1 1
1 0 1 1 1 1 0
1 0 1 1 1 1 1
1 0 1 1 1 0 1
1 1 1 1 1 1 1
1 1 1 1 0 1 1
1 1 1 1 1 1 1
1 1 0 1 0 1 1
0 1 1 1 0 1 1
1 1 1 1 0 1 0
0 0 1 1 0 1 1
1 0 1 1 1 1 0
1 0 1 1 1 0 1
1 1 1 1 1 1 1
1 1 1 1 0 1 1
1 0 1 1 0 1 0
1 1 0 1 0 1 1
1 1 1 1 0 1 1
1 1 0 1 0 1 1
1 0 0 1 0 1 1
1 1 0 1 0 1 1
1 1 0 1 0 1 1
1 1 0 1 0 0 1
1 1 0 1 0 0 1
1 1 0 1 0 1 1
1 1 0 1 0 0 1
1 1 0 1 0 0 1
1 0 0 1 0 0 1
1 1 0 1 0 0 1
1 1 0 1 0 0 1
1 1 0 1 0 0 1
1 1 0 1 0 0 1
1 1 0 1 0 0 1
1 0 0 1 0 0 1
1 1 0 1 0 0 1
1 1 0 1 0 0 1
1 1 0 1 0 1 1
1 1 0 1 0 1 1
1 1 0 1 0 1 1
1 1 0 1 0 1 1
1 1 1 1 0 1 1
1 0 1 1 0 0 1
1 1 1 1 0 0 0
1 1 0 1 1 1 1
1 0 0 1 1 0 1
1 1 0 1 0 0 1
1 1 0 1 0 0 1
1 1 0 1 0 0 1
1 1 0 1 0 0 1
1 1 0 1 0 0 1
1 1 0 1 0 0 1
1 0 0 1 0 1 1
1 1 0 1 0 1 0
1 1 0 1 0 0 1
1 0 0 1 0 1 1
1 0 0 1 0 1 1
1 1 1 1 0 0 1
1 1 0 1 0 1 1
1 1 1 1 0 0 1
1 1 1 1 0 1 1
1 1 1 1 0 1 1
1 1 1 1 0 0 1
1 1 1 0 0 1 1
1 1 1 1 0 1 1
1 1 1 1 0 1 1
1 1 0 1 1 1 0
1 0 0 1 1 0 1
1 0 1 1 0 1 1
1 1 1 1 0 1 1
1 1 1 1 0 0 1
1 1 1 1 0 1 1
1 1 0 1 0 1 1
0 0 1 1 0 1 1
1 1 0 1 0 1 1
1 1 0 1 0 1 1
1 1 0 1 0 1 0
1 0 0 1 0 0 1
1 1 0 1 0 1 1
0 1 0 1 0 1 1
1 1 0 1 0 1 1
1 1 0 1 0 1 1
1 0 0 1 0 1 1
1 1 1 1 0 1 1
1 1 1 1 0 1 1
0 1 1 1 0 1 1
1 1 0 0 0 0 1
0 0 0 1 0 0 1
1 0 0 0 0 1 1
1 1 1 1 0 1 1
1 0 1 1 0 1 1
1 1 1 0 0 1 1
1 1 1 1 0 1 1
1 1 1 0 0 1 1
1 1 0 1 0 1 1
1 0 1 1 0 0 1
1 0 1 1 0 1 1
1 1 1 1 0 1 0
1 1 1 1 0 1 1
1 1 1 0 0 1 0
1 0 1 0 0 1 1
1 1 1 1 0 1 1
1 1 1 1 0 1 0
1 1 0 1 0 1 1
1 1 1 1 0 0 0
1 1 1 1 1 0 1
1 1 1 1 0 0 1
1 1 0 1 0 0 1
1 0 1 1 1 0 0
1 0 1 0 0 1 1
1 1 1 1 0 0 1
1 0 0 1 0 1 1
1 0 1 1 1 1 1
1 1 1 0 0 1 1
0 0 1 1 0 1 0
1 0 1 1 0 1 1
1 0 1 1 0 1 1
1 1 1 1 0 1 1
1 1 1 1 0 1 1
1 1 1 1 0 1 1
1 1 1 1 0 0 1
1 1 0 1 0 0 1
1 1 1 1 0 1 1
1 1 0 1 0 1 1
0 0 1 0 0 0 1
0 1 1 1 1 1 1
0 0 1 1 0 1 0
1 0 1 1 0 1 1
1 0 1 0 1 1 1
1 0 0 1 1 1 1
0 0 1 1 0 1 0
1 0 1 1 1 1 1
1 0 1 1 1 1 0
1 0 1 1 0 1 1
1 0 1 1 1 1 1
1 0 1 1 0 1 1
1 0 1 1 0 1 1
1 0 1 1 0 1 1
1 0 1 1 0 1 1
1 1 1 1 0 1 1
1 1 1 1 0 0 1
1 0 1 1 0 1 1
1 0 1 1 0 1 1
1 0 1 1 1 1 1
1 0 0 1 0 1 1
1 0 1 1 0 1 0
1 1 1 1 0 1 1
1 0 1 1 0 1 1
1 0 1 1 0 1 1
1 1 1 0 0 1 1
0 0 1 1 0 1 1
1 0 1 1 1 1 1
1 0 1 1 1 1 1
1 0 1 1 1 0 1
1 0 1 1 0 1 0
1 0 1 1 0 1 1
1 0 1 1 0 1 1
1 0 1 1 0 1 1
0 0 1 1 0 0 1
1 0 1 1 1 1 1
1 1 0 1 0 1 1
1 0 1 1 1 1 1
1 0 1 1 0 1 1
1 0 1 1 0 1 1
1 0 1 1 0 1 1
1 1 1 1 0 0 1
1 1 1 0 0 0 1
1 0 1 1 0 0 1
1 0 1 1 0 1 1
1 0 1 1 0 0 1
1 0 1 1 0 1 1
1 0 1 1 0 1 1
1 0 0 1 1 1 1
0 0 1 1 1 1 1
1 0 1 1 0 1 1
1 1 1 1 0 1 1
1 1 1 1 1 1 1
1 0 1 0 0 1 1
1 1 1 0 0 1 1
1 1 1 0 0 1 1
1 1 0 0 0 1 1
1 1 1 0 0 0 1
1 1 1 0 0 1 1
1 1 0 0 0 1 0
1 1 0 0 0 0 0
1 1 1 0 0 1 0
1 1 1 0 0 0 1
1 0 1 0 0 1 1
1 1 1 0 0 1 1
1 0 1 0 0 1 1
1 0 1 0 0 1 0
1 0 1 0 0 1 0
1 1 1 0 0 1 0
1 1 1 0 0 1 1
0 0 0 0 0 1 0
1 1 0 0 0 0 1
1 1 1 0 0 0 1
1 0 1 0 0 1 1
1 0 1 0 0 1 1
1 0 1 0 1 1 1
1 1 1 0 1 0 1
1 0 1 0 0 0 0
1 0 1 0 0 1 0
1 0 1 0 0 1 1
1 0 1 0 0 1 0
1 0 1 0 0 1 0
1 0 0 0 0 1 0
1 0 1 0 0 1 0
1 0 1 0 0 1 1
1 0 1 0 0 1 1
1 0 1 0 0 0 0
1 0 1 0 0 0 1
1 0 1 0 0 0 1
1 0 1 0 0 0 1
1 0 0 0 0 1 0
1 1 0 0 0 1 1
1 1 1 0 0 1 1
1 1 1 0 0 0 0
1 1 1 0 0 0 0
1 1 1 0 0 1 1
1 0 1 0 0 1 1
1 1 1 0 0 1 0
1 0 0 0 0 1 1
1 1 1 0 0 1 1
1 0 0 0 0 1 1
1 0 0 0 0 1 1
1 0 0 0 0 1 1
1 1 1 0 0 1 1
1 1 0 0 0 1 1
1 1 0 0 0 1 1
1 1 0 0 0 1 0
1 1 1 0 0 1 1
1 0 0 0 0 1 1
1 0 1 0 0 1 1
1 1 1 0 0 1 1
1 1 1 0 0 0 1
1 1 1 0 0 0 1
1 1 0 0 0 0 1
1 1 1 0 0 1 1
1 1 1 0 0 1 1
1 1 0 0 0 0 1
1 1 0 0 0 0 1
1 1 0 0 0 1 1
1 1 1 0 0 1 1
1 1 0 0 0 1 1
1 1 1 0 0 1 1
1 1 1 0 0 1 1
1 1 1 0 0 0 1
1 0 0 0 0 1 1
1 1 1 0 0 0 1
1 1 1 0 0 1 1
1 1 1 0 0 0 1
1 1 1 0 0 1 1
1 0 1 0 0 1 0
1 0 1 0 0 1 1
1 0 1 0 0 1 1
1 1 0 0 0 1 1
1 1 0 0 0 1 1
1 1 0 0 0 1 1
1 1 1 0 0 1 1
1 1 1 0 0 0 1
1 0 1 0 0 1 0
1 0 1 0 0 1 1
1 0 1 0 0 1 1
1 0 1 0 0 1 1
1 0 0 1 0 1 1
1 0 1 1 0 1 1
1 0 1 1 0 1 1
0 0 0 1 0 1 1
1 0 1 1 0 1 1
1 0 1 1 0 1 1
1 1 0 1 0 1 1
0 1 0 1 0 1 1
0 1 0 1 0 1 1
0 0 1 0 0 1 1
0 0 1 1 0 1 1
0 1 1 0 0 1 1
0 1 0 0 0 0 1
1 0 0 0 0 1 1
1 0 0 1 0 1 1
1 0 1 0 0 0 1
1 0 1 1 0 1 1
0 1 1 1 0 1 1
0 1 1 0 0 1 1
0 0 1 0 0 1 1
0 1 1 0 0 1 1
0 0 1 1 0 1 1
0 0 1 0 0 1 1
0 1 1 1 0 1 1
0 0 1 1 0 1 1
0 0 1 0 0 1 1
0 0 1 1 0 1 1
0 1 0 1 0 1 1
0 1 1 0 0 1 1
0 0 1 0 0 1 1
0 1 0 1 0 1 1
0 1 1 1 0 1 1
0 1 0 1 0 1 1
0 1 1 1 0 1 1
0 1 0 1 0 1 1
0 0 1 1 0 1 1
0 0 0 1 0 1 1
0 0 1 1 0 1 1
0 0 1 1 0 1 1
0 0 1 1 0 1 1
0 0 0 0 0 0 1
0 0 0 0 0 1 1
0 0 1 1 0 1 1
0 0 0 0 0 1 1
0 0 0 0 0 1 1
0 0 0 0 0 1 1
0 0 0 0 0 1 1
0 0 0 0 0 1 1
0 0 0 1 0 1 1
0 1 0 0 0 1 1
0 0 0 0 0 1 1
0 0 0 0 0 1 1
0 0 0 0 0 1 1
0 0 0 1 0 1 1
0 0 0 1 0 1 1
0 1 0 1 0 1 1
0 1 0 1 0 1 1
0 0 0 1 0 0 1
0 1 0 1 0 0 0
0 0 0 1 0 1 1
0 0 0 1 0 1 1
0 1 0 1 0 1 1
0 0 0 0 0 0 1
0 0 0 1 0 1 1
0 0 0 1 0 1 1
0 1 0 1 0 1 1
0 0 0 1 0 1 0
0 0 0 1 0 1 1
0 1 0 0 0 1 1
0 0 0 1 0 1 1
0 1 0 1 0 1 1
0 1 0 1 0 1 1
0 0 0 1 0 1 1
0 0 0 1 0 1 1
0 1 0 1 0 1 1
0 1 0 1 0 1 1
0 1 0 1 0 1 1
0 1 0 1 0 1 1
0 1 0 1 0 1 1
0 1 0 1 0 1 1
0 1 0 1 0 1 1
0 1 0 1 0 1 1
0 1 0 1 0 1 1
0 1 0 1 0 1 1
0 1 0 1 0 1 1
0 1 0 1 0 1 1
0 1 0 1 0 1 1
0 1 0 1 0 1 1
0 1 0 1 0 1 1
0 1 0 1 0 1 0
0 1 0 1 0 1 1
0 0 0 0 0 1 0
0 1 0 1 0 1 1
0 1 0 1 0 1 1
0 1 0 1 0 1 1
0 1 0 1 0 1 1
0 1 0 1 0 1 1
0 1 0 1 0 1 1
0 1 0 1 0 1 1
0 1 0 1 0 1 1
0 1 0 1 0 1 1
0 1 0 1 0 1 1
0 1 0 1 0 1 1
0 0 0 1 0 1 1
0 0 0 1 0 1 1
0 1 0 1 0 1 1
0 1 0 1 0 1 1
0 0 0 1 0 1 1
0 1 0 1 0 1 1
0 1 0 1 0 1 1
0 1 1 1 0 1 1
0 1 1 1 1 1 1
0 0 1 1 0 1 1
0 0 0 1 0 1 1
0 1 1 1 1 1 1
0 1 1 1 1 1 1
0 0 1 1 0 1 1
0 0 1 1 1 1 1
0 0 1 1 0 1 1
0 0 1 1 0 1 1
0 1 1 1 0 0 1
0 0 1 1 0 1 1
0 0 1 0 0 1 1
0 0 1 1 0 1 1
0 1 1 1 0 1 1
0 1 1 1 0 0 1
0 1 1 1 0 1 1
0 1 0 1 1 1 1
0 0 0 1 0 1 1
0 1 1 1 1 1 1
0 1 1 1 1 1 1
0 1 1 1 0 1 1
0 0 0 1 0 1 1
0 1 1 1 1 1 1
0 1 0 1 1 1 1
0 1 1 1 1 1 1
1 0 1 1 1 1 1
0 1 1 1 0 1 1
0 1 1 1 1 1 1
0 1 1 1 0 0 1
0 1 0 1 1 0 1
0 1 1 1 0 0 1
0 1 1 1 1 1 1
0 1 1 1 0 0 1
0 1 0 1 0 1 1
0 1 0 1 0 1 1
0 1 0 1 1 1 1
0 0 1 1 1 1 1
0 0 1 1 0 1 1
0 0 0 1 1 1 1
0 0 1 1 1 0 1
0 0 1 1 1 0 1
0 0 1 1 0 0 1
0 0 1 1 0 0 1
0 0 1 1 1 0 1
0 0 0 1 1 0 1
0 0 1 1 0 1 1
0 0 1 1 0 0 1
0 0 0 1 1 0 1
0 1 1 1 1 0 1
0 1 0 1 1 0 1
0 0 1 1 1 0 1
0 0 1 1 0 0 1
0 0 1 1 1 0 1
0 0 1 1 1 0 1
0 0 1 1 1 0 1
0 0 1 1 1 0 1
0 1 1 1 1 0 1
0 0 0 1 1 0 1
0 0 1 1 1 0 0
0 0 0 1 1 0 1
0 0 0 1 1 0 1
0 0 1 1 1 0 1
0 0 0 1 0 0 1
0 0 1 1 0 0 1
0 0 0 1 0 0 1
0 0 1 1 0 0 1
0 0 1 1 0 0 1
0 0 0 1 0 0 1
0 0 1 1 0 0 1
0 0 1 1 0 0 1
0 0 0 1 0 0 1
0 0 1 1 0 0 1
0 1 0 1 0 0 1
0 1 1 1 0 0 1
0 1 1 1 0 0 1
0 1 1 1 0 0 1
0 1 1 1 0 0 1
0 1 1 1 0 0 1
0 0 1 1 0 0 1
0 0 1 1 0 0 1
0 0 0 1 1 0 1
0 0 0 0 0 0 1
0 0 1 1 0 0 1
0 0 0 1 1 1 1
0 0 1 1 0 0 1
0 0 1 1 0 1 1
0 0 1 1 0 1 1
0 0 1 1 0 1 1
0 1 0 1 0 1 1
0 0 1 1 0 0 1
0 0 1 1 0 0 1
0 0 1 1 0 0 1
0 0 1 1 0 0 1
0 0 1 1 0 0 1
0 0 0 1 0 0 1
0 0 1 1 1 0 1
0 0 0 1 0 0 1
0 0 1 1 0 0 1
0 0 1 1 0 0 1
0 0 0 1 0 0 1
0 0 1 1 0 0 1
0 1 1 1 0 0 1
0 0 1 1 0 0 1
0 0 1 1 0 0 1
0 0 1 1 0 0 1
0 0 1 1 0 0 1
0 1 1 1 0 0 1
0 0 1 1 0 0 1
0 0 0 1 0 0 1
0 1 1 1 0 0 1
0 1 0 1 0 0 1
0 1 1 1 0 0 1
0 0 0 1 0 0 1
0 0 1 1 0 0 1
0 0 0 1 0 0 1
0 0 0 1 0 0 1
0 0 1 1 0 0 1
0 0 0 1 0 0 1
0 0 0 1 0 0 1
0 1 0 1 0 0 1
0 0 0 1 0 0 1
0 0 1 1 1 0 1
0 0 1 1 1 0 1
0 0 1 1 0 0 1
0 0 0 1 0 0 1
0 0 0 1 0 0 1
0 1 1 1 0 0 1
0 1 1 1 0 0 1
0 1 0 1 0 0 1
0 1 1 1 0 0 1
0 0 1 1 0 0 1
0 1 1 1 0 0 1
0 1 0 1 0 0 1
0 1 1 1 0 0 1
0 1 1 1 0 0 1
0 1 1 1 0 0 1
0 1 0 1 0 0 1
0 1 1 1 0 0 1
0 1 1 1 0 0 1
0 1 1 1 0 0 1
0 1 1 1 0 0 1
0 1 0 1 0 0 1
0 1 1 1 0 0 1
0 1 1 1 0 0 1
0 1 1 1 0 0 1
0 1 1 1 0 0 1
0 1 1 1 0 0 1
0 1 1 1 0 0 1
0 1 1 1 0 0 1
0 1 1 1 0 0 1
0 1 1 1 0 0 1
0 1 1 1 0 0 1
0 1 0 1 0 0 1
0 0 1 1 0 0 1
0 1 1 1 0 0 1
0 1 1 1 0 0 1
0 1 1 1 0 0 1
0 1 1 1 0 0 1
0 1 1 1 0 0 1
0 1 1 1 0 0 1
0 1 1 1 0 0 0
0 1 1 1 0 0 1
0 1 0 1 0 0 1
0 1 0 1 1 0 1
0 1 1 1 0 0 1
0 1 1 1 0 0 1
0 1 1 1 0 0 1
0 1 1 1 0 0 1
0 1 1 1 0 0 1
0 1 1 0 0 0 1
0 1 1 0 0 0 1
0 1 0 1 0 0 1
0 1 1 1 0 0 0
0 1 1 1 0 0 1
0 1 0 1 0 0 1
0 1 0 0 0 0 1
0 1 1 1 0 0 1
0 1 1 1 0 0 1
0 0 1 1 0 0 0
0 0 0 1 0 0 1
0 1 1 1 0 0 1
0 1 1 1 0 0 1
0 1 1 1 0 0 1
0 1 1 1 0 0 0
0 1 1 1 1 0 1
0 1 0 1 0 0 1
0 1 1 1 0 0 0
0 1 1 1 1 0 1
0 1 1 1 1 0 1
0 1 1 1 1 1 1
0 0 0 1 0 0 1
0 1 1 1 0 1 1
0 0 1 1 0 0 0
0 1 1 1 0 0 1
0 0 0 1 1 0 0
0 0 1 1 0 1 1
0 0 1 0 0 0 0
0 1 1 1 0 0 1
0 1 1 1 1 0 1
0 1 1 1 0 0 1
0 1 1 1 0 0 1
0 1 1 1 0 0 1
0 1 1 1 1 0 1
0 1 1 1 1 0 1
0 1 1 1 1 0 0
0 1 1 1 1 0 1
0 1 1 1 0 0 1
0 1 1 1 1 0 1
0 1 1 1 1 0 1
0 1 1 1 0 0 1
0 1 1 1 0 0 1
0 1 1 1 0 0 1
0 1 1 1 1 0 1
0 1 1 1 1 0 0
0 1 1 1 0 0 1
0 1 0 1 0 0 1
0 1 1 1 0 0 1
0 1 1 1 0 0 1
0 1 1 1 0 0 1
0 1 1 1 0 0 1
0 1 1 1 1 0 1
0 0 1 1 0 0 1
0 1 0 0 0 0 1
0 1 0 0 0 0 1
0 1 1 0 0 0 1
0 1 1 0 0 0 1
0 1 1 0 0 0 1
0 1 0 0 0 0 1
0 1 1 0 0 0 1
0 1 1 0 0 0 1
0 1 1 0 0 0 1
0 1 1 1 0 0 1
0 1 0 1 0 0 1
0 1 1 0 0 0 1
0 1 1 1 0 1 1
0 1 1 1 0 0 1
0 1 1 1 0 0 1
0 1 0 0 0 0 1
0 1 1 0 0 0 1
0 0 1 1 0 0 1
0 1 1 1 0 1 1
0 1 0 1 0 0 1
0 1 1 1 0 0 1
0 1 1 1 0 0 0
0 1 1 1 1 1 1
0 1 1 1 1 1 1
0 1 1 1 1 1 1
0 1 1 1 0 1 1
0 1 1 1 1 1 1
0 1 1 1 0 1 1
0 0 1 1 1 1 1
0 1 1 1 1 1 1
0 1 0 1 1 1 1
0 1 0 1 1 1 1
0 1 1 1 0 1 1
0 1 1 1 1 1 1
0 0 0 0 1 1 1
0 0 0 1 0 1 1
0 0 0 1 0 1 1
0 0 1 1 1 1 1
0 1 0 1 1 1 1
0 0 0 1 1 1 1
0 0 1 1 1 1 1
0 0 1 1 1 1 1
0 1 1 1 0 1 1
0 0 0 1 1 0 1
0 1 1 1 1 1 1
0 1 1 1 0 1 1
0 0 1 1 1 1 1
0 1 1 1 0 1 1
0 0 1 1 1 0 1
0 0 1 1 1 1 1
0 1 1 1 1 1 1
0 1 1 1 1 1 1
0 1 1 1 1 1 1
0 1 0 1 0 1 1
0 1 1 1 1 1 1
0 1 1 1 1 1 1
0 0 1 1 1 0 1
0 0 1 1 0 1 1
0 1 1 1 0 1 1
0 1 1 0 0 1 1
0 1 0 1 0 1 1
0 1 1 1 0 0 1
0 0 1 1 0 1 1
0 1 0 1 0 0 1
0 1 1 1 0 1 1
0 1 1 1 0 0 1
0 1 1 1 0 0 1
0 1 1 1 1 1 1
0 1 1 1 0 0 1
0 1 0 1 0 1 1
0 1 1 1 0 1 0
0 1 1 1 0 1 1
0 1 1 1 0 1 1
0 1 0 1 0 1 1
0 0 0 1 0 1 0
0 1 1 1 0 0 1
0 1 1 1 0 1 1
0 1 1 1 0 0 1
0 1 0 1 0 0 1
0 0 1 1 0 0 1
0 1 0 1 0 0 1
0 1 1 1 1 0 1
0 1 1 1 0 0 1
0 0 0 1 1 0 1
0 1 0 1 1 0 0
0 0 1 1 1 1 1
0 1 0 1 1 1 1
0 0 0 1 1 1 0
0 0 0 1 1 1 0
0 1 1 1 0 0 1
0 1 1 1 1 0 0
0 0 0 1 0 0 1
0 1 0 1 1 1 1
0 1 1 1 1 1 0
0 1 1 1 1 1 1
0 0 1 1 1 0 1
0 0 1 1 1 0 1
0 1 1 0 0 1 1
0 1 1 1 1 1 0
0 0 1 1 1 0 1
0 0 1 1 1 0 1
0 1 1 1 0 0 1
0 0 1 1 1 0 1
0 1 0 1 0 0 1
0 0 1 0 1 0 1
0 1 1 1 0 0 1
0 0 1 1 1 0 1
0 1 0 0 0 0 0
0 0 0 1 0 0 0
0 1 1 1 0 0 1
0 0 0 1 0 0 1
0 0 1 1 0 0 1
0 0 1 1 0 1 1
0 0 1 1 0 0 1
0 1 1 0 0 0 1
0 0 0 1 0 0 1
0 0 0 1 0 0 1
0 1 0 1 0 0 1
0 1 0 1 0 0 1
0 1 0 1 0 1 1
0 1 0 1 0 0 1
0 0 0 1 0 0 1
0 1 0 1 0 0 0
0 1 1 1 0 0 1
0 1 1 0 0 0 0
0 0 1 0 0 0 0
1 1 1 0 0 0 1
1 1 1 1 0 1 0
1 1 1 0 0 0 1
1 1 0 0 0 0 1
1 1 0 1 0 0 1
1 1 0 1 0 0 1
1 1 1 1 0 0 0
1 1 0 1 0 0 1
1 1 0 1 0 0 1
1 1 0 0 0 0 1
1 0 1 1 0 1 1
0 0 1 1 0 1 1
1 1 1 1 0 0 1
0 1 0 1 0 1 1
1 1 0 0 0 0 1
1 0 1 1 0 1 1
0 1 0 0 0 0 0
0 0 0 0 0 0 1
1 1 0 1 0 0 0
0 1 0 0 0 0 0
0 1 1 0 0 1 0
0 1 1 0 0 1 1
0 1 1 0 0 1 1
0 1 1 0 0 1 0
1 1 1 0 1 1 0
1 1 1 0 1 1 0
1 1 1 0 0 1 1
1 1 0 1 1 1 1
1 1 1 0 1 1 1
0 1 1 1 1 1 1
1 0 1 1 1 1 1
1 1 0 1 0 1 1
1 1 1 0 0 1 1
1 1 1 0 0 1 1
1 1 0 0 0 1 1
1 1 0 0 0 1 1
1 1 0 0 0 1 1
1 1 0 0 0 1 1
1 1 1 0 0 1 0
1 1 0 0 0 0 0
1 1 0 0 0 0 1
1 1 0 0 0 0 1
1 1 0 0 0 1 1
0 1 0 0 0 1 1
0 0 0 0 0 0 1
0 1 0 0 0 1 1
0 0 0 1 0 0 0
0 0 0 1 0 1 0
1 1 0 1 0 0 1
1 1 0 1 0 1 1
1 1 0 0 0 1 1
1 1 0 0 0 1 1
0 0 0 0 0 1 1
1 1 0 0 0 1 1
1 0 0 0 0 0 1
1 0 0 0 0 1 1
1 0 1 0 0 1 1
1 1 0 0 0 0 1
0 1 0 0 0 1 1
1 1 0 0 0 0 1
1 1 1 0 0 0 1
1 1 1 0 0 0 1
1 1 0 0 0 0 1
1 1 1 0 0 0 1
1 1 1 0 0 1 1
1 1 0 0 0 0 1
1 0 1 0 0 1 1
0 1 0 1 0 1 1
1 1 1 0 0 1 1
1 1 1 0 0 1 1
1 1 1 0 0 1 1
1 1 1 0 0 1 1
1 1 0 0 0 1 1
1 1 0 0 0 1 1
1 1 0 0 0 1 1
1 0 0 0 0 1 1
1 0 0 0 0 1 1
1 0 1 0 0 1 1
1 1 1 0 0 1 1
1 0 1 0 0 1 1
1 0 0 0 0 0 1
1 1 1 0 0 1 1
1 1 1 0 0 1 0
1 0 1 0 0 1 1
0 0 1 0 0 1 1
1 1 1 0 0 1 1
0 0 0 0 0 1 1
0 0 0 0 0 0 1
0 1 0 0 0 1 1
0 1 0 0 0 1 1
0 1 0 0 0 1 1
0 1 1 0 0 1 1
0 1 0 0 0 1 0
0 0 0 0 0 1 1
0 1 0 0 0 1 1
0 1 0 0 0 1 1
1 1 0 0 0 1 1
0 0 0 0 0 1 0
0 1 0 0 0 0 1
0 1 0 0 0 1 1
0 0 0 0 0 1 1
0 1 1 0 0 1 1
0 1 0 0 0 0 1
0 1 0 0 0 1 0
0 1 1 0 0 1 1
0 1 0 0 0 1 1
1 1 0 0 0 1 1
1 1 0 0 0 1 1
1 1 0 0 0 1 1
1 1 0 0 0 1 1
0 1 0 0 0 1 0
1 1 1 0 0 0 1
1 1 0 0 0 0 0
1 1 0 0 0 0 1
0 0 1 0 0 1 1
1 1 0 0 0 1 1
1 1 0 0 0 1 1
1 1 1 0 0 1 1
1 0 0 0 0 1 1
1 1 0 0 0 1 0
1 1 1 0 0 1 1
1 1 1 0 0 1 0
1 1 0 0 0 1 1
0 1 0 0 0 1 1
1 1 0 0 0 1 1
1 0 0 0 0 1 1
1 0 0 0 0 1 1
1 1 1 0 0 1 1
1 0 1 0 0 1 1
0 0 1 0 0 1 1
0 0 0 0 0 1 1
0 0 1 0 0 1 1
0 0 0 0 0 0 1
0 1 1 0 0 1 1
0 1 1 0 0 1 0
1 1 1 0 0 1 1
0 1 0 0 0 1 1
0 1 0 0 0 1 0
0 1 0 0 0 1 1
0 1 0 0 0 1 1
0 1 0 0 0 0 1
0 1 0 0 0 1 0
0 1 0 0 0 1 1
0 0 0 0 0 1 1
0 0 0 0 0 1 0
0 0 0 0 0 1 0
0 1 0 0 0 1 0
0 1 0 0 0 1 1
0 1 0 0 0 1 1
0 1 0 0 0 1 1
0 1 0 0 0 1 1
0 1 0 0 0 1 1
0 1 0 0 0 1 1
0 1 0 0 0 1 0
0 1 0 0 0 0 1
0 1 0 0 0 0 1
0 0 0 0 0 0 1
0 1 0 0 0 0 1
0 1 0 0 0 0 1
0 0 0 0 0 0 1
0 1 0 0 0 0 1
0 1 0 0 0 1 1
0 0 0 0 0 0 1
0 1 0 0 0 1 1
0 0 0 0 0 1 1
1 1 0 0 0 1 1
0 1 0 0 0 1 1
1 0 0 0 0 1 1
1 0 0 0 0 1 1
0 1 0 0 0 1 0
0 1 1 0 0 1 1
0 1 0 0 0 0 1
0 1 0 0 0 0 1
0 1 1 0 0 0 1
0 0 1 0 0 0 1
0 0 0 0 0 1 1
1 1 1 0 0 1 1
0 1 1 0 0 1 1
0 0 1 0 0 1 1
0 0 1 0 0 1 1
0 1 1 0 0 1 1
0 1 1 0 0 1 1
0 1 1 0 0 1 1
0 1 0 0 0 1 1
0 0 0 0 0 0 1
0 1 0 0 0 0 1
0 1 0 0 0 1 1
1 0 1 0 0 1 1
0 1 1 0 0 1 0
0 1 0 0 0 1 1
0 1 1 0 0 0 1
0 1 1 0 0 1 1
0 1 0 0 0 1 1
0 1 0 0 0 1 1
0 1 0 0 0 1 1
0 1 0 0 0 1 1
0 0 1 0 0 1 1
0 1 1 0 0 1 1
0 0 1 0 0 1 1
0 0 1 0 0 1 1
0 1 1 0 0 0 1
0 1 1 0 0 1 1
0 1 0 0 0 0 1
0 0 0 0 0 1 1
0 1 0 0 0 1 1
0 1 0 0 0 1 1
0 1 1 0 0 0 1
0 1 1 0 0 1 1
0 1 1 0 0 1 1
0 1 1 0 0 1 1
0 0 1 0 0 1 1
0 1 1 0 0 1 1
0 1 0 0 0 1 1
0 1 1 0 0 1 1
0 0 1 0 0 1 1
0 0 1 0 0 1 1
0 0 1 0 0 1 1
0 1 0 0 0 1 1
0 1 1 0 0 1 1
0 1 0 0 0 1 1
0 1 1 0 0 1 1
0 1 0 0 0 1 1
0 1 0 0 0 1 1
0 0 0 0 0 1 1
0 1 1 0 0 1 1
0 1 1 0 0 1 1
0 1 1 0 0 1 1
0 1 1 0 0 1 1
0 1 0 0 0 1 1
0 1 1 0 0 1 1
0 0 1 0 0 1 1
0 1 1 0 0 1 1
0 1 1 1 0 1 0
0 1 1 0 0 1 1
0 1 1 0 0 1 1
0 1 0 0 0 1 1
0 0 1 0 0 1 1
0 1 1 0 0 1 0
0 1 1 0 0 1 1
0 1 1 0 0 1 1
0 1 1 0 0 1 1
0 1 1 0 0 1 1
0 1 1 0 0 1 0
0 1 1 0 0 0 0
0 1 1 0 0 0 1
0 1 1 0 0 1 0
0 1 1 0 0 1 0
0 1 0 0 0 1 1
0 1 0 0 0 1 1
0 1 1 0 0 1 1
0 1 1 0 0 1 0
0 1 1 0 0 1 0
0 1 1 0 0 1 1
1 1 1 0 0 0 0
0 0 1 0 0 1 0
1 0 1 0 0 1 0
0 1 1 0 0 1 0
0 1 1 0 0 0 1
0 1 1 0 0 0 1
0 1 1 0 0 1 0
0 1 1 0 0 1 0
1 1 1 0 0 1 1
0 1 1 0 0 1 1
0 1 0 0 0 1 1
0 1 1 0 0 1 1
0 1 1 0 0 1 1
1 1 0 0 0 1 1
0 1 0 0 0 1 1
0 0 1 0 0 1 1
0 1 0 0 0 1 0
1 1 0 0 0 1 0
0 0 0 0 0 1 1
0 0 0 0 0 1 1
0 0 0 0 0 1 1
0 0 0 0 0 1 1
0 0 0 0 0 1 0
0 0 0 0 0 1 1
0 1 0 0 0 1 0
0 0 0 0 0 1 1
0 1 0 0 0 1 1
1 1 0 0 0 1 1
0 1 0 0 0 1 0
0 0 0 0 0 1 0
1 0 0 0 0 1 0
1 1 0 0 0 1 0
0 1 0 0 1 1 0
0 0 0 0 0 1 0
0 0 0 0 0 1 1
0 0 1 0 0 1 0
0 0 1 0 0 0 1
0 0 0 0 0 1 1
0 1 1 0 0 1 1
1 0 1 0 0 1 1
0 0 1 0 0 1 1
1 0 0 0 0 1 1
1 0 0 0 0 0 1
1 1 0 0 0 1 1
1 0 0 0 0 1 1
0 0 0 0 0 0 1
1 0 0 0 0 0 1
1 1 0 0 0 0 1
0 0 0 0 0 0 1
0 0 0 0 0 0 1
1 0 0 0 0 1 0
1 0 0 0 0 0 1
1 0 0 0 0 0 1
1 0 0 0 0 0 1
0 0 0 0 0 1 1
0 0 0 0 0 1 0
0 0 0 0 0 1 1
0 0 0 0 0 0 1
0 0 0 0 0 0 1
0 0 0 0 0 0 1
0 0 0 0 0 0 1
0 0 0 0 0 0 1
0 0 0 0 0 0 1
0 0 0 0 0 0 1
0 0 0 0 0 0 1
0 0 0 0 0 0 1
0 0 0 0 0 0 1
0 0 0 0 0 0 1
0 0 0 0 0 0 1
0 0 0 0 0 0 1
0 0 0 0 0 1 0
0 0 0 0 0 1 1
0 0 1 0 0 1 1
0 0 1 0 0 0 1
0 1 0 0 0 0 1
0 1 1 0 0 0 1
0 0 0 0 0 1 1
0 1 1 0 0 1 1
1 0 1 0 0 0 1
0 0 1 0 0 0 1
0 1 1 0 0 0 1
0 0 1 0 0 1 1
1 0 0 0 0 1 0
1 0 1 0 0 0 1
1 0 1 0 0 0 0
1 1 1 0 0 0 1
1 0 1 0 0 0 1
0 0 1 1 0 0 1
1 0 1 1 0 0 1
0 0 1 0 0 0 1
0 0 1 1 0 0 1
1 0 1 0 0 0 0
0 0 0 1 0 0 0
0 0 1 0 0 0 0
0 0 1 0 0 0 0
0 1 1 0 0 0 0
0 0 1 0 0 0 1
0 0 1 0 0 0 1
0 1 0 0 0 0 1
0 0 0 0 0 0 1
0 1 0 0 0 0 0
0 1 1 0 0 0 1
0 0 1 0 0 0 1
0 1 1 0 0 0 0
0 0 1 0 0 0 1
0 0 0 0 0 0 0
1 1 0 0 0 0 0
1 1 0 0 0 0 1
1 0 0 0 0 0 1
1 1 0 0 0 0 0
1 0 0 0 0 0 1
1 0 0 0 0 0 1
1 0 0 0 0 0 1
1 0 0 0 0 0 1
1 1 0 0 0 0 1
0 1 0 0 0 0 0
1 1 0 0 0 0 1
1 1 0 0 0 0 1
1 0 0 0 0 0 0
0 0 0 0 0 0 0
1 0 0 0 0 0 0
1 0 0 0 0 1 0
0 0 0 0 0 1 0
0 0 0 0 0 1 1
1 0 0 0 0 1 1
0 0 0 0 0 1 1
1 0 0 0 0 1 1
1 0 0 0 0 1 1
0 0 0 0 0 1 0
1 0 0 0 0 1 1
1 0 0 0 0 1 1
1 0 0 0 0 1 1
0 0 0 0 0 1 0
0 0 0 0 0 1 1
1 1 1 0 0 1 0
1 0 1 0 0 1 1
1 1 0 0 0 1 1
1 0 0 0 0 1 0
1 1 0 0 0 0 0
1 1 1 0 0 1 1
1 1 1 0 0 1 1
1 1 0 0 0 1 1
1 1 0 0 0 1 1
1 1 1 0 0 1 1
1 0 1 0 0 1 1
1 0 0 0 0 1 1
1 0 1 0 0 1 1
0 1 0 0 0 1 1
0 1 1 0 0 1 1
1 1 1 0 0 1 1
0 0 0 0 0 0 0
0 1 1 0 0 0 0
1 0 1 0 0 0 0
0 0 1 0 0 0 0
1 1 0 0 0 0 0
1 1 1 0 0 0 1
1 1 1 0 0 0 1
1 1 1 0 0 1 1
0 1 1 0 0 1 1
1 1 1 0 0 1 1
1 0 1 0 0 0 1
0 1 0 0 0 0 1
0 0 1 0 0 0 1
1 0 0 0 0 0 1
1 0 0 0 0 0 1
1 1 0 0 0 0 1
0 0 0 0 0 0 1
0 1 0 0 0 0 1
1 0 0 0 0 0 1
1 1 0 0 0 1 1
1 1 0 0 0 1 1
0 1 0 0 0 0 1
0 1 0 0 0 0 1
1 0 0 0 0 0 1
1 0 0 0 0 0 1
1 1 0 0 0 0 1
1 1 0 0 0 0 1
1 0 0 0 0 0 1
0 1 0 0 0 1 1
0 1 0 0 0 0 1
1 1 0 0 0 1 1
1 0 1 0 0 1 1
0 0 1 0 0 1 1
0 0 0 0 0 1 1
0 1 0 0 0 1 1
0 1 0 0 0 1 1
0 1 0 0 0 1 1
0 1 0 0 0 1 1
0 0 0 0 0 1 1
0 0 1 0 0 0 1
0 1 1 0 0 1 1
0 1 1 0 0 1 1
0 1 0 0 0 0 1
1 1 1 0 0 1 1
0 0 1 0 0 1 1
0 0 1 0 0 1 1
0 0 0 0 0 0 1
0 1 1 0 0 1 1
0 1 1 0 0 1 1
0 1 1 0 0 1 1
0 0 0 0 0 1 1
0 0 1 0 0 1 1
0 0 1 0 0 1 1
0 1 0 0 0 1 1
0 0 0 0 0 1 1
0 0 0 0 0 1 1
1 0 0 0 0 0 1
1 1 0 0 0 1 1
1 1 0 0 0 0 1
1 1 0 0 0 1 1
0 0 0 0 0 1 1
1 1 0 0 0 1 1
1 0 0 0 0 1 1
0 1 0 0 0 1 1
0 1 0 0 0 1 1
0 0 0 0 0 1 1
0 1 0 0 0 1 1
0 1 0 0 0 1 1
0 1 0 0 0 1 1
0 1 0 0 0 1 0
0 1 0 0 0 1 1
0 1 0 0 0 1 1
0 1 0 0 0 1 1
0 0 0 0 0 1 1
0 0 0 0 0 1 1
0 0 0 0 0 1 1
0 1 0 0 0 1 1
0 1 0 0 0 1 1
0 0 0 0 0 0 1
0 0 0 0 0 1 1
0 0 0 0 0 1 1
0 0 0 0 0 1 1
0 0 0 0 0 1 1
0 0 0 0 0 1 1
0 0 0 0 0 1 1
0 0 0 0 0 1 1
0 0 0 0 0 1 1
0 0 0 0 0 1 0
0 1 0 0 0 1 1
0 0 0 0 0 1 1
0 0 0 0 0 1 1
0 0 0 0 0 0 1
0 0 0 0 0 0 1
0 1 0 0 0 0 1
0 0 0 0 0 0 1
0 0 0 0 0 1 1
0 0 0 0 0 0 0
0 0 0 0 0 0 1
0 0 0 0 0 0 1
0 0 0 0 0 0 1
0 0 0 0 0 0 1
0 0 0 0 0 0 1
0 0 0 0 0 0 1
0 1 0 0 0 1 1
0 0 0 0 0 0 1
0 0 0 0 0 0 1
0 0 0 0 0 0 1
1 0 0 0 0 1 1
1 0 0 0 0 0 1
1 0 0 0 0 1 1
1 0 0 0 0 1 1
1 0 0 0 0 1 1
1 1 0 0 0 1 1
1 0 0 0 0 1 1
1 0 0 0 0 1 1
1 0 0 0 0 1 1
0 0 0 0 0 1 1
0 0 0 0 0 1 1
1 1 0 0 0 1 1
1 1 0 0 0 1 1
0 1 0 0 0 1 1
0 1 0 0 0 1 1
0 0 0 0 0 1 1
1 0 0 0 0 1 1
0 0 0 0 0 0 1
1 1 0 0 0 1 1
1 1 0 0 0 1 0
0 1 0 0 0 0 0
0 1 0 0 0 1 1
0 0 0 0 0 1 1
0 1 0 0 0 1 0
0 1 0 0 0 1 1
0 0 0 0 0 0 1
0 0 0 0 0 0 1
0 1 0 0 0 1 0
0 0 0 0 0 1 1
0 0 0 0 0 0 1
0 0 0 0 0 1 0
0 0 0 0 0 0 1
0 1 0 0 0 0 1
0 1 0 0 0 1 1
0 1 0 0 0 1 1
0 1 0 0 0 1 1
0 1 0 0 0 1 1
0 1 0 0 0 0 1
0 1 0 0 0 1 0
0 1 1 0 0 1 0
0 1 0 0 0 1 0
0 1 0 0 0 1 0
0 1 0 0 0 1 0
0 1 0 0 0 0 1
0 1 0 0 0 1 0
0 1 0 0 0 1 0
0 0 0 0 0 1 0
0 0 0 0 0 1 1
0 0 1 0 0 1 1
0 1 1 0 0 1 1
0 0 1 0 0 1 1
0 1 1 0 0 1 1
0 0 0 0 0 1 0
0 0 1 0 0 1 1
0 0 1 0 0 1 1
0 0 1 0 0 1 0
0 0 1 0 0 0 0
0 1 0 0 0 1 1
0 0 1 0 0 0 1
0 0 1 0 0 1 0
0 1 1 0 1 1 1
0 0 1 0 1 1 1
0 0 0 0 0 1 1
0 0 0 0 0 0 0
0 0 0 0 0 1 1
0 0 0 0 0 1 0
0 0 0 0 0 1 1
0 0 0 0 0 1 0
0 1 0 0 0 1 1
0 0 0 0 0 1 0
0 0 0 0 0 1 1
0 0 0 0 0 1 0
0 1 0 0 0 1 1
0 1 0 0 0 1 1
0 1 0 0 0 0 0
0 1 0 0 0 1 1
0 1 0 0 0 1 1
0 0 0 0 0 0 0
0 1 0 0 0 1 0
0 1 0 0 0 0 1
0 0 0 0 0 1 0
0 1 0 0 0 1 1
0 1 0 1 0 1 1
0 1 0 0 0 1 1
0 1 0 1 0 0 1
0 1 0 1 0 1 1
0 0 0 1 0 0 1
0 1 0 1 0 1 0
0 0 0 1 0 1 0
0 1 0 1 0 1 1
0 1 0 1 0 1 0
0 1 0 1 0 1 1
0 1 0 1 0 1 1
0 0 0 1 0 1 1
0 1 0 1 0 1 1
0 0 0 1 0 1 1
0 1 0 0 0 1 1
0 0 0 0 0 1 0
0 1 0 0 0 1 1
0 1 0 0 0 1 1
0 1 0 0 0 1 0
0 0 0 0 0 1 0
0 1 0 0 0 1 0
0 0 0 0 0 1 1
0 1 0 0 0 0 1
0 0 0 0 0 1 0
0 0 0 0 0 1 1
0 0 0 0 0 1 0
0 1 0 0 0 1 0
0 1 0 0 0 1 0
0 1 0 0 0 1 0
0 0 0 0 0 1 0
0 1 0 0 0 1 0
0 0 0 0 0 1 1
0 0 1 0 0 1 1
0 0 1 0 0 1 1
0 0 0 0 0 1 0
0 0 1 0 0 1 1
0 1 0 0 0 1 1
0 0 1 0 0 1 1
0 0 0 0 0 1 1
0 0 0 0 0 1 0
0 0 1 0 0 1 1
0 1 1 0 0 1 1
0 1 1 0 0 1 1
0 1 1 0 0 1 1
0 0 1 0 0 1 1
0 1 1 0 0 1 1
0 1 1 0 0 1 1
0 0 1 0 0 1 1
0 1 1 0 0 1 1
0 1 0 0 0 1 1
0 1 1 0 0 1 1
0 1 1 0 0 1 1
0 0 0 0 0 1 1
0 1 0 0 0 1 1
0 1 0 0 0 1 0
0 1 0 0 0 1 1
0 1 0 0 0 1 1
0 1 0 0 0 1 1
0 0 0 1 0 1 1
0 0 1 1 0 1 0
0 1 0 0 0 1 1
0 1 0 0 0 1 0
0 1 0 1 0 1 1
0 1 0 1 0 1 1
0 0 1 0 0 1 1
0 1 1 1 0 1 1
0 1 1 0 0 1 0
0 1 0 0 0 1 1
0 0 1 0 1 1 1
0 1 1 0 1 1 1
0 0 1 0 0 1 0
0 0 1 0 0 1 1
0 0 0 0 0 1 1
0 1 1 0 0 1 1
0 1 0 0 0 1 1
0 1 0 0 0 1 0
0 1 1 0 0 1 1
0 1 0 0 0 1 0
0 1 1 0 0 1 0
0 1 1 0 0 1 1
0 0 1 0 0 1 1
0 1 1 0 0 1 1
0 0 1 1 0 1 1
0 0 1 1 0 1 1
0 0 1 0 0 1 1
0 1 0 0 0 1 1
0 1 0 0 0 1 1
0 0 0 0 0 1 1
0 1 0 1 1 1 0
0 1 0 1 1 1 1
0 0 0 0 1 1 1
0 0 0 1 0 1 1
0 0 0 1 1 1 1
0 0 0 1 0 1 1
0 0 0 1 0 1 1
0 0 0 1 0 1 1
0 0 1 1 0 1 1
0 0 1 1 0 1 1
0 1 0 1 0 1 1
0 0 0 1 0 1 1
0 0 0 1 0 1 1
0 0 0 1 0 1 1
0 0 0 0 0 1 1
0 0 1 1 0 1 1
0 0 1 0 0 1 1
0 0 0 1 0 0 1
0 0 1 1 0 1 1
0 0 0 1 1 1 1
0 0 1 1 0 1 1
0 1 1 1 0 1 1
0 1 0 1 0 1 1
0 1 0 1 0 1 1
0 0 0 1 0 0 1
0 0 0 1 0 1 1
0 0 0 1 1 1 1
0 0 0 1 0 1 1
0 0 0 1 0 1 1
0 1 0 1 0 1 1
0 0 0 0 0 1 1
0 0 0 1 0 1 1
0 0 0 1 0 1 1
0 0 0 1 0 1 1
0 1 0 1 0 1 1
0 0 0 1 0 1 1
0 0 0 1 0 1 1
0 0 0 1 0 1 1
0 0 0 1 0 1 1
0 0 0 1 0 1 0
0 0 0 1 0 1 1
0 0 0 1 0 1 1
0 0 0 0 0 1 1
0 0 0 1 0 1 1
0 0 0 1 0 1 1
0 0 0 1 0 1 1
0 0 1 1 0 1 1
0 0 1 1 0 1 1
0 0 0 1 0 1 1
0 0 0 1 0 1 1
0 0 0 0 0 1 1
0 0 1 1 0 1 1
0 0 1 1 0 1 1
0 0 0 1 0 1 1
0 0 1 1 0 0 1
0 0 1 1 0 1 1
0 0 0 1 0 1 1
0 0 0 1 0 1 1
0 0 1 1 0 1 1
0 0 1 0 1 0 1
0 0 1 1 0 1 1
0 0 1 1 0 1 1
0 0 0 1 0 1 1
0 0 0 0 0 1 1
0 0 1 0 0 1 1
0 0 1 0 0 1 1
0 0 0 0 0 1 1
0 0 0 0 0 1 1
0 0 1 0 0 1 1
0 0 0 1 0 1 1
0 0 1 1 0 1 1
0 0 1 1 0 1 1
0 0 1 1 0 1 1
0 1 1 1 0 1 1
0 0 1 1 1 1 1
0 1 1 1 1 1 1
0 0 1 1 1 1 1
0 1 0 0 1 1 1
0 0 1 0 1 1 1
0 0 1 1 1 1 1
0 0 0 1 0 1 1
0 0 1 1 0 1 0
0 0 0 1 0 1 1
0 0 0 1 1 1 1
0 0 1 1 1 1 1
0 0 1 1 1 1 1
0 0 0 1 0 1 1
0 1 1 1 1 1 1
0 1 1 1 0 1 1
0 1 1 1 0 1 1
0 1 1 1 0 1 1
0 0 1 1 0 1 1
0 0 0 0 0 1 1
0 0 0 1 1 1 1
0 0 0 1 1 1 1
0 0 0 1 0 1 1
0 0 0 1 1 1 1
0 0 0 1 1 1 1
0 0 0 1 1 1 1
0 0 0 1 1 1 1
0 0 0 1 1 1 1
0 0 0 1 0 1 1
0 0 0 1 0 1 1
0 0 0 1 0 1 1
0 0 0 1 0 1 1
0 0 0 1 0 1 1
0 1 0 1 0 1 1
0 0 0 1 1 1 1
0 1 0 1 1 1 1
0 0 0 1 1 1 1
0 0 1 1 1 1 1
0 0 1 1 0 1 1
0 1 0 1 1 1 1
0 0 0 1 1 1 1
0 1 0 1 0 1 1
0 1 0 1 0 1 1
0 0 0 1 0 1 1
0 0 0 1 0 1 1
0 1 0 1 1 1 1
0 1 0 1 0 1 1
0 1 0 1 0 1 1
0 0 0 1 0 1 1
0 0 0 1 0 1 1
0 1 0 1 0 1 1
0 1 0 1 0 1 1
0 0 1 1 0 1 1
0 0 0 1 0 1 1
0 1 1 1 0 1 1
0 0 1 1 0 1 1
0 1 1 1 0 1 0
0 1 1 1 0 1 1
0 1 0 1 0 1 1
0 1 1 1 0 1 1
0 0 1 0 0 1 1
0 0 0 1 0 1 1
0 0 0 1 0 1 1
0 0 1 1 0 1 1
0 0 0 1 0 1 1
0 0 0 1 0 1 1
0 0 0 1 0 1 1
0 1 1 1 0 1 1
0 1 0 1 0 0 1
0 1 0 1 0 1 1
0 0 0 1 0 0 0
0 1 0 1 0 0 1
0 1 0 1 0 0 1
0 0 0 1 0 0 1
0 0 0 0 0 1 1
0 0 0 0 0 0 1
0 0 0 1 0 1 1
0 0 0 1 0 0 1
0 0 0 1 0 1 1
0 1 0 1 0 1 1
0 1 0 1 0 1 1
0 1 0 0 0 1 1
0 1 0 1 0 1 1
0 0 0 1 0 1 1
0 1 0 1 0 1 1
0 1 0 1 0 1 1
0 1 0 1 0 1 1
0 1 0 1 0 1 1
0 1 0 1 0 1 1
0 1 0 1 1 1 1
0 1 0 1 0 1 1
0 0 0 1 0 1 1
0 0 0 1 0 1 1
0 1 0 1 0 1 1
0 1 0 1 0 1 1
0 1 0 1 0 1 1
0 0 0 1 0 1 1
0 0 0 1 0 1 1
0 0 0 1 0 1 1
0 0 0 1 1 1 1
0 1 0 1 0 1 1
0 0 0 1 0 1 1
0 1 0 1 0 1 1
0 1 0 1 0 1 0
0 0 0 1 0 1 1
0 0 0 1 0 1 1
0 0 0 1 0 1 1
0 1 0 1 0 1 0
0 1 0 1 0 1 0
0 0 1 1 0 1 0
0 0 0 1 0 1 1
0 0 0 1 0 1 1
0 0 0 1 0 1 0
0 0 0 0 0 1 1
0 0 0 0 1 1 0
0 0 0 1 0 1 0
0 0 0 0 0 1 0
0 1 0 1 0 1 0
0 1 0 1 1 1 1
0 0 0 1 0 1 0
0 1 0 1 1 1 1
0 0 1 1 0 1 0
0 0 1 1 0 1 1
0 0 1 1 0 1 1
0 0 1 0 0 1 1
0 0 1 1 0 1 1
0 0 1 1 0 1 0
0 0 1 1 0 1 1
0 0 1 0 0 1 1
0 1 1 1 1 1 1
0 1 1 1 0 1 0
0 1 1 1 0 1 1
0 1 1 1 0 1 1
0 1 1 1 0 1 1
0 1 1 0 0 1 0
0 1 1 1 0 1 1
0 1 0 0 0 1 0
0 1 0 0 0 1 1
0 0 0 0 0 1 0
0 0 0 0 0 1 1
0 1 0 0 0 1 1
0 1 0 0 0 1 0
0 1 0 0 1 1 1
0 1 0 0 1 1 0
0 1 0 0 1 1 1
0 1 0 1 0 1 1
0 1 0 1 1 1 1
0 0 0 0 1 1 0
0 0 0 1 1 1 1
0 0 0 0 0 1 0
0 0 0 0 0 1 1
0 0 0 1 1 1 1
0 0 1 1 1 1 1
0 0 0 1 1 1 1
0 0 0 1 1 1 1
0 1 0 1 1 1 1
0 0 1 1 1 1 1
0 1 1 1 1 1 0
0 0 1 1 1 1 1
0 1 0 1 1 1 1
0 0 0 1 1 1 0
0 1 1 1 0 1 0
0 1 1 1 0 1 1
0 1 1 1 1 1 0
0 0 1 1 1 1 0
0 1 0 1 0 1 0
0 0 0 1 0 1 0
0 0 0 1 0 1 1
0 0 1 0 1 1 1
0 0 1 1 0 1 1
0 1 1 1 1 1 1
0 1 0 1 0 1 1
0 0 1 0 1 1 1
0 1 1 1 1 1 1
0 1 1 1 0 1 1
0 1 1 0 1 1 1
0 1 1 1 1 1 1
0 1 1 1 1 1 1
0 1 0 0 1 1 1
0 1 0 0 1 1 1
0 1 0 1 1 1 1
0 0 0 0 0 1 1
0 0 0 1 1 1 1
0 0 0 1 1 1 1
0 0 0 0 1 1 1
0 0 0 0 1 1 1
0 0 0 1 1 1 1
0 0 0 1 0 1 1
0 0 0 1 0 1 1
0 0 0 1 1 1 1
0 0 0 1 0 1 1
0 0 0 1 0 1 1
0 0 0 0 0 1 1
0 0 0 1 0 1 1
0 0 0 1 1 1 1
0 1 0 1 1 1 1
0 1 0 1 1 1 1
0 1 0 1 1 1 1
0 1 0 1 1 1 1
0 1 0 1 1 1 1
0 1 0 1 1 1 1
0 1 0 1 1 1 1
0 0 0 1 1 1 1
0 1 0 1 1 1 1
0 1 1 1 0 1 1
0 0 1 1 0 1 1
0 0 1 1 0 1 1
0 0 1 1 1 1 1
0 0 1 1 0 1 1
0 0 1 1 0 1 1
0 0 1 1 0 1 1
0 0 1 1 0 1 1
0 0 0 1 1 1 1
0 0 1 1 0 1 1
0 0 1 1 0 1 1
0 0 1 1 0 1 1
0 0 1 1 0 1 1
0 0 1 1 0 1 1
0 0 1 1 0 1 1
0 0 0 1 0 1 1
0 0 1 1 0 1 1
0 0 1 1 1 1 1
0 0 1 1 1 1 1
0 0 1 1 0 1 1
0 0 0 1 1 1 1
0 0 1 1 1 1 1
0 0 1 1 1 1 1
0 0 1 1 1 1 1
0 0 1 1 1 1 1
0 0 1 1 0 1 1
0 0 1 1 0 1 1
0 0 1 1 1 1 1
0 0 1 1 0 1 1
0 0 1 1 1 1 1
0 0 1 1 0 1 1
0 0 0 1 1 1 1
0 0 0 1 0 1 1
0 0 0 1 1 1 1
0 0 0 1 0 1 1
0 0 1 1 1 1 1
0 0 1 1 0 1 1
0 1 1 1 1 1 0
0 0 1 1 0 1 1
0 0 1 1 0 1 1
0 0 1 1 0 1 1
0 0 1 1 1 1 1
0 0 0 1 0 1 1
0 1 0 1 1 1 1
0 0 0 1 0 1 1
0 1 0 1 1 1 1
0 1 0 1 0 1 1
0 1 0 1 0 1 1
0 1 0 1 0 0 1
0 1 0 1 0 1 1
0 0 0 1 1 1 1
0 0 0 1 1 1 1
0 0 0 1 1 1 1
0 0 0 1 1 1 1
0 0 0 1 0 1 1
0 0 0 1 1 1 1
0 0 0 1 0 1 1
0 0 0 1 1 1 1
0 0 0 1 0 1 1
0 0 0 1 0 1 1
0 1 0 1 0 1 1
0 0 0 1 1 1 1
0 0 0 1 0 1 1
0 0 0 1 0 1 1
0 0 0 1 0 1 0
0 0 0 1 1 1 0
0 0 0 1 0 1 1
0 0 0 1 0 1 1
0 0 0 1 0 1 1
0 0 0 1 1 1 1
0 0 0 1 1 1 1
0 0 1 1 0 1 1
0 0 1 1 1 1 1
0 0 1 1 1 1 1
0 0 1 1 1 1 1
0 0 1 1 0 1 1
0 0 1 1 0 1 1
0 0 1 1 0 1 0
0 0 0 1 0 1 1
0 0 1 1 0 1 1
0 0 1 1 0 1 0
0 0 1 1 0 1 0
0 0 1 1 1 0 0
0 0 0 1 1 1 1
0 0 1 1 0 1 1
0 0 1 1 0 1 1
0 0 1 1 1 1 0
0 0 1 1 0 0 1
0 0 0 1 0 1 0
0 0 0 1 0 1 1
0 0 1 1 0 1 1
0 0 1 1 1 1 1
0 0 1 1 0 1 1
0 1 0 1 1 1 1
0 0 1 1 1 1 0
0 0 0 1 1 1 0
0 1 0 1 1 1 0
0 1 0 1 0 1 1
0 1 1 1 0 1 1
0 1 1 1 0 1 1
0 1 0 1 0 1 1
0 0 1 1 0 1 1
0 1 1 1 1 1 1
0 1 1 1 0 1 1
0 1 1 1 1 1 1
0 1 1 1 0 1 1
0 1 1 1 0 1 0
0 1 1 1 0 1 1
0 1 0 1 0 1 1
0 1 0 1 0 1 1
0 1 1 1 0 1 1
0 1 0 1 0 1 1
0 1 1 1 0 1 1
0 0 0 1 0 1 1
0 0 1 1 0 1 1
0 0 1 1 0 1 1
0 1 1 1 0 1 1
0 0 1 1 0 1 0
0 1 0 1 0 1 1
0 1 1 1 0 1 1
0 1 1 1 0 1 0
0 1 1 1 1 1 1
0 1 0 1 0 1 1
0 1 1 1 0 1 1
0 1 1 1 0 1 1
0 0 0 1 0 1 1
0 0 0 1 0 1 1
0 0 0 1 0 1 0
0 0 0 1 0 1 1
0 0 0 1 0 1 1
0 0 0 1 0 1 1
0 0 0 1 0 1 0
0 0 0 1 0 1 1
0 0 0 1 0 1 1
0 0 0 1 1 1 1
0 0 0 1 0 1 1
0 0 0 1 0 1 0
0 0 0 1 0 1 1
0 0 0 1 0 1 1
0 0 0 1 0 1 1
0 1 0 1 0 1 1
0 0 0 1 0 1 1
0 0 0 1 0 1 0
0 0 1 1 0 1 1
0 0 0 1 0 1 1
0 0 0 1 0 1 1
0 0 0 1 0 1 0
0 0 0 1 0 1 0
0 0 0 1 0 1 1
0 0 0 1 0 1 1
0 0 0 1 0 1 1
0 0 0 1 0 1 1
0 0 0 1 0 1 1
0 0 0 1 0 1 1
0 0 0 1 0 1 1
0 0 0 1 0 0 0
0 0 0 1 0 1 1
0 0 0 1 0 1 1
0 0 0 1 0 1 1
0 0 0 1 1 1 1
0 0 0 1 0 1 1
0 0 0 1 0 1 1
0 0 0 0 0 1 1
0 0 0 1 0 1 1
0 0 0 0 0 1 1
0 0 0 1 0 1 1
0 0 0 1 0 1 1
0 0 0 1 0 1 1
0 0 0 1 0 1 1
0 0 0 1 0 1 1
0 0 0 1 1 1 1
0 0 0 1 1 1 1
0 0 0 1 1 1 1
0 0 0 1 1 1 1
0 0 0 1 1 1 1
0 1 0 1 1 1 1
0 0 0 1 1 1 1
0 1 0 1 0 1 1
0 0 0 1 0 1 1
0 1 0 1 1 1 1
0 0 0 1 1 1 1
0 0 0 1 1 1 1
0 0 0 1 0 1 1
0 1 0 1 0 1 1
0 1 0 1 0 1 1
0 0 0 1 0 1 1
0 1 0 1 1 1 1
0 1 0 1 0 1 0
0 0 1 1 0 1 1
0 0 0 1 0 1 1
0 1 1 1 0 1 1
0 1 0 1 0 1 1
0 1 1 1 0 1 1
0 1 1 1 0 1 1
0 1 1 1 0 1 1
0 1 0 1 0 1 1
0 0 0 1 0 1 1
0 0 0 1 0 1 1
0 0 1 1 0 1 1
0 1 1 1 0 1 1
0 1 1 1 0 1 1
0 1 0 1 0 1 1
0 1 1 1 0 1 1
0 1 1 1 1 1 1
0 1 1 1 0 1 1
0 1 0 1 0 1 0
0 1 1 1 0 1 0
0 0 0 1 0 1 1
0 1 1 1 0 1 1
0 1 0 1 0 1 1
0 1 1 1 0 1 1
0 1 0 1 0 1 1
0 1 0 1 0 1 0
0 0 0 1 0 1 1
0 0 0 1 0 1 1
0 0 0 1 0 1 1
0 0 0 1 0 1 1
0 0 0 1 0 1 1
0 0 0 1 0 1 1
0 0 0 1 0 1 1
0 0 0 1 0 1 1
0 0 0 1 0 1 1
0 0 0 1 0 1 1
0 0 0 1 0 1 1
0 0 0 1 0 1 1
0 0 0 1 0 1 1
0 1 0 1 0 1 1
0 1 0 1 0 1 0
0 0 0 1 0 1 0
0 0 0 1 0 1 1
0 0 0 1 0 1 1
0 0 0 1 0 1 0
0 0 0 1 0 1 1
0 1 0 1 0 1 1
0 0 0 1 0 1 0
0 0 0 1 0 1 1
0 0 0 1 0 1 0
0 1 0 1 0 1 1
0 1 0 1 0 1 0
0 1 0 1 0 1 0
0 1 0 1 0 1 0
0 1 0 1 0 1 0
0 0 0 1 0 1 0
0 0 0 1 0 1 1
0 0 0 1 0 1 0
0 0 0 1 0 1 1
0 1 0 1 1 1 1
0 0 0 1 1 1 1
0 0 1 1 1 1 1
0 0 0 1 0 1 0
0 1 1 0 0 1 0
0 1 1 1 0 1 0
0 1 0 1 0 1 0
0 0 1 0 0 1 0
0 1 1 1 0 1 1
0 1 1 1 0 1 0
0 0 0 0 0 1 0
0 0 1 0 0 1 1
0 1 1 0 0 1 1
0 1 1 0 0 1 1
0 1 1 0 0 1 1
0 0 1 0 0 1 1
0 1 0 0 0 1 1
0 1 1 0 0 1 1
0 1 1 0 0 1 1
0 0 1 0 0 1 1
0 1 1 0 0 1 1
0 1 1 0 0 1 1
0 1 1 0 0 1 1
0 1 1 0 0 1 1
0 1 0 0 0 1 1
0 1 0 0 1 1 1
0 0 0 0 0 1 1
0 0 1 0 0 1 1
0 0 1 0 0 1 1
0 0 1 0 1 1 1
0 0 1 0 0 1 1
0 0 1 0 0 1 1
0 0 0 0 0 1 1
0 1 1 0 0 1 1
0 1 0 0 0 0 1
0 0 1 0 0 0 1
0 0 0 0 0 1 1
0 1 0 0 0 1 0
0 0 0 0 0 1 1
0 0 0 0 0 1 0
0 0 0 0 0 1 0
0 0 0 0 0 1 0
0 1 0 0 0 1 0
0 0 1 0 0 1 1
0 1 1 0 0 1 0
0 0 0 0 0 1 0
0 1 1 0 0 1 0
0 1 0 0 0 1 0
0 0 1 0 0 1 0
0 1 1 0 0 1 0
0 0 1 0 0 1 0
0 1 0 0 0 1 0
0 1 1 0 0 1 1
0 1 0 0 0 1 1
0 0 1 0 0 1 0
0 1 0 1 0 1 1
0 1 1 0 0 1 1
0 0 0 0 0 1 1
0 0 1 1 0 1 0
0 1 1 1 0 1 0
0 1 0 1 0 1 0
0 1 1 1 0 1 1
0 1 0 0 0 1 0
0 0 1 1 0 1 1
0 0 1 1 1 1 0
0 0 1 1 1 1 1
0 0 1 1 1 1 1
0 0 1 1 1 1 1
0 1 1 1 0 1 0
0 1 1 1 0 1 1
0 1 1 1 0 1 0
0 0 0 1 1 1 0
0 1 0 1 0 1 1
0 1 1 1 0 1 1
0 1 0 1 1 1 1
0 1 0 1 1 1 1
0 1 1 1 0 1 1
0 1 0 1 0 1 1
0 1 1 1 0 1 1
0 1 1 1 0 1 1
0 1 1 0 0 1 1
0 1 1 1 1 0 1
0 0 1 0 1 1 1
0 1 1 1 0 1 1
0 1 0 1 1 1 1
0 1 1 1 1 1 1
0 0 1 1 0 1 1
0 1 0 1 1 1 1
0 0 0 1 0 1 1
0 1 0 1 1 1 1
0 1 0 1 1 1 1
0 1 0 0 1 1 1
0 0 0 1 1 1 1
0 1 0 1 1 1 1
0 1 0 1 0 1 1
0 1 1 1 1 1 1
0 1 0 1 0 1 1
0 1 1 0 1 1 1
0 1 1 1 0 1 1
0 1 1 1 1 1 1
0 1 1 1 0 1 1
0 0 0 1 1 1 1
0 0 1 1 1 1 0
0 1 1 1 0 1 1
0 1 0 1 0 1 1
0 1 0 1 0 1 0
0 1 1 1 1 1 0
0 1 1 0 1 1 0
0 1 1 1 1 1 0
0 1 1 1 1 1 0
0 1 0 1 0 1 0
0 1 1 1 1 1 1
0 1 1 1 1 1 1
0 1 0 1 0 1 0
0 1 1 1 1 1 1
0 0 0 1 0 1 0
0 0 0 1 1 1 0
0 1 1 1 1 1 0
0 1 0 1 1 1 0
0 1 1 1 0 1 0
0 0 0 1 0 1 0
0 0 0 1 1 1 1
0 0 1 1 1 1 1
0 1 1 0 0 1 1
0 1 1 1 0 1 0
0 1 1 1 1 1 0
0 0 1 1 1 1 1
0 1 1 1 1 1 0
0 1 1 1 0 1 0
0 0 0 1 0 1 0
0 0 1 1 1 1 1
0 1 0 0 1 1 1
0 1 0 1 1 1 1
0 1 1 1 0 1 1
0 0 0 1 0 1 1
0 1 1 0 0 1 0
0 1 1 1 1 1 0
0 1 1 1 0 1 0
0 1 1 1 1 1 0
0 1 1 1 1 1 0
0 1 1 1 1 1 0
0 1 0 1 1 1 0
0 1 1 0 1 1 1
0 1 1 1 0 1 1
0 0 0 1 1 1 0
0 1 0 1 1 0 1
0 1 0 1 0 1 1
0 1 0 1 1 0 0
0 1 0 1 1 0 1
0 1 0 1 1 0 0
0 1 0 0 1 1 1
0 1 0 1 1 1 0
0 1 0 0 1 1 1
0 1 0 1 1 1 1
0 1 0 1 1 1 0
0 1 0 1 1 1 0
0 0 0 1 1 1 0
0 0 0 1 0 1 0
0 0 0 1 0 1 1
0 1 0 1 0 1 1
0 0 0 1 0 1 1
0 1 0 0 0 1 1
0 0 0 0 0 1 1
0 0 0 1 1 0 1
0 0 0 1 1 1 1
0 0 0 1 1 1 0
0 0 0 1 1 1 0
0 0 0 0 0 1 0
0 0 0 1 1 1 0
0 0 0 1 1 1 0
0 0 0 1 1 1 0
0 0 0 1 1 0 0
0 0 0 0 0 1 0
0 0 0 1 1 1 0
0 0 0 1 0 1 0
0 0 0 1 0 1 0
0 1 0 1 1 1 0
0 0 0 1 1 1 1
0 0 0 0 1 1 0
0 0 0 1 1 1 0
0 0 0 0 1 1 0
0 0 1 0 0 1 1
0 0 0 1 0 1 0
0 0 0 1 0 1 0
0 0 1 1 1 1 0
0 0 0 1 0 1 0
0 1 0 0 1 1 0
0 1 1 1 1 1 0
0 1 0 1 1 1 0
0 1 1 1 1 1 0
0 1 1 1 0 1 0
0 1 1 1 1 1 0
0 1 0 1 1 1 0
0 1 1 0 1 1 1
0 1 1 1 1 1 0
0 1 1 1 1 1 0
0 1 1 1 1 1 0
0 1 1 0 1 1 0
0 1 1 1 1 1 0
0 1 1 1 1 1 1
0 1 0 1 1 1 0
0 1 1 1 1 1 1
0 1 1 0 1 1 0
0 1 1 0 1 1 0
0 1 0 0 1 1 0
0 1 0 0 1 1 0
0 1 0 1 1 1 1
0 1 0 0 1 1 0
0 1 0 1 1 1 0
0 1 0 1 0 1 1
0 1 0 1 1 1 0
0 1 0 1 0 1 1
0 1 0 1 0 1 0
0 1 0 1 1 1 0
0 1 0 0 1 1 1
0 1 0 0 1 1 1
0 1 0 1 0 1 1
0 1 0 1 0 1 1
0 1 0 0 0 1 0
0 1 0 0 1 1 1
0 1 0 0 1 1 0
0 1 1 0 1 1 1
0 1 1 1 1 1 1
0 1 1 1 1 1 1
0 1 1 0 1 1 1
0 1 0 1 1 1 1
0 1 0 1 1 1 0
0 1 0 1 1 1 0
0 1 0 0 0 0 1
0 1 0 0 0 0 1
0 1 0 1 0 0 0
0 1 0 1 1 1 1
0 1 0 1 0 0 0
0 0 0 1 0 0 0
0 1 0 1 1 0 0
0 1 0 1 1 1 1
0 1 1 1 1 1 1
0 1 0 1 0 1 0
0 1 0 1 1 1 0
0 1 0 1 0 1 1
0 1 0 1 0 1 1
0 1 0 0 1 1 1
0 1 0 0 1 1 1
0 0 0 0 1 1 1
0 0 0 0 1 1 1
0 1 0 0 1 1 1
0 1 0 0 0 1 1
0 1 0 0 1 1 1
0 1 0 0 1 0 1
0 1 0 0 1 1 1
0 1 0 0 1 0 1
0 1 0 1 0 1 1
0 1 0 1 1 1 1
0 1 0 1 1 1 0
0 0 0 1 0 0 1
0 1 0 0 1 1 1
0 0 0 1 1 0 1
0 0 0 0 1 1 1
0 1 0 1 1 0 1
0 1 0 0 0 0 1
0 1 0 1 1 1 1
0 1 0 1 1 0 1
0 1 0 1 0 1 1
0 1 0 1 1 1 1
0 1 0 1 1 0 1
0 1 1 1 1 1 1
0 0 1 0 1 0 1
0 1 0 0 0 0 1
0 0 0 0 1 1 1
0 1 0 0 1 0 1
0 1 1 0 1 0 1
0 1 0 0 1 0 1
0 1 0 0 1 0 1
0 1 0 0 1 1 1
0 1 0 0 1 1 1
0 1 0 0 1 1 0
0 1 0 0 1 1 0
0 0 0 0 1 0 1
0 0 0 0 1 0 1
0 0 0 0 1 1 1
0 0 0 0 1 1 1
0 0 1 0 1 1 1
0 1 0 0 1 0 1
0 0 0 0 1 1 0
0 1 0 0 1 1 1
0 0 1 0 1 1 1
0 1 0 0 1 0 1
0 1 0 0 1 0 1
0 1 0 0 1 1 1
0 0 0 0 1 1 1
0 0 0 0 1 1 1
0 0 0 0 1 1 1
0 0 0 0 1 1 1
0 0 0 0 1 1 1
0 0 1 0 1 0 1
0 0 0 0 1 0 1
0 0 0 0 1 0 1
0 0 0 0 1 0 1
0 0 0 0 1 0 1
0 0 0 0 1 0 1
0 0 0 0 1 0 1
0 0 1 0 1 0 1
0 0 1 0 1 0 1
0 0 1 0 1 0 0
0 0 0 0 1 0 1
0 0 0 0 1 0 1
0 1 1 0 1 0 0
0 1 1 0 1 1 0
0 1 1 0 1 0 1
0 0 1 0 1 1 1
0 1 0 0 1 1 0
0 1 0 0 1 1 0
0 1 0 1 0 1 0
0 0 0 1 0 1 1
0 0 0 0 0 1 0
0 0 0 1 0 0 1
0 0 0 0 0 1 1
0 1 0 0 1 1 1
0 1 1 0 0 0 1
0 0 0 1 0 1 0
0 0 1 0 1 0 1
0 0 1 0 0 0 0
0 1 0 1 1 0 1
1 1 1 1 1 0 1
1 0 0 1 1 0 0
1 0 0 1 1 0 0
1 0 1 1 1 1 1
1 1 0 1 1 0 1
1 1 1 1 1 0 0
1 0 1 1 1 1 1
1 1 1 0 1 0 1
1 0 0 1 1 1 1
1 1 1 1 1 1 1
1 1 0 1 1 1 1
1 1 0 1 1 1 1
1 1 1 1 1 1 1
1 1 1 1 1 0 0
1 1 1 1 1 0 0
1 1 1 1 1 0 0
1 1 1 1 1 0 1
0 1 1 1 1 0 1
1 1 1 1 1 0 1
1 1 1 1 1 1 0
1 1 1 1 1 0 1
1 1 0 1 1 1 1
1 1 1 1 1 1 1
1 1 1 1 1 1 1
1 1 1 1 1 1 1
1 1 1 1 1 1 1
1 1 1 1 1 1 1
1 1 1 1 0 1 1
1 1 1 1 1 1 1
1 1 1 1 0 1 1
1 1 0 1 1 1 1
1 1 1 0 0 0 1
1 1 0 1 1 0 1
1 1 0 1 1 0 1
1 1 0 1 1 0 1
1 1 0 1 1 1 1
1 1 0 1 1 1 1
1 1 1 1 1 1 0
1 1 1 0 1 1 1
1 1 0 0 1 1 1
1 1 0 1 1 1 0
1 1 1 1 1 1 1
1 1 1 1 1 1 1
1 0 1 1 0 1 1
1 1 1 1 1 1 1
1 1 0 1 0 1 0
1 1 0 1 1 1 0
1 1 1 1 1 1 0
1 1 1 1 1 1 0
1 1 1 1 0 1 0
1 1 1 1 1 1 0
1 1 0 1 1 1 0
1 1 1 1 1 0 1
1 1 1 1 0 1 1
1 1 0 1 1 1 0
1 1 1 1 1 0 0
1 1 0 1 1 1 0
1 0 0 0 1 0 0
1 1 0 0 0 0 0
1 1 0 1 1 1 0
1 0 0 0 1 1 0
1 0 1 0 1 0 0
1 0 0 0 0 1 0
1 1 0 0 0 1 0
1 0 1 0 0 1 0
1 0 0 0 0 0 0
1 1 1 0 0 1 0
1 1 1 0 0 1 0
1 1 1 0 0 1 1
1 1 0 0 0 1 1
1 1 1 0 0 1 0
1 1 1 0 0 1 1
1 0 0 0 0 0 0
1 1 1 0 0 0 1
1 1 0 0 0 1 1
1 1 1 0 0 1 1
1 1 0 0 0 1 1
1 1 0 0 0 1 1
1 1 0 0 0 1 0
1 1 0 0 0 0 1
1 1 0 0 0 1 0
1 0 0 0 0 1 1
1 1 0 0 0 0 1
1 1 1 1 0 1 1
1 0 1 0 0 1 1
1 1 1 0 0 1 1
1 1 1 0 0 1 1
1 1 1 0 0 1 1
1 1 1 0 0 1 1
1 1 1 0 0 1 1
1 0 0 0 0 1 1
1 0 1 0 0 1 1
1 0 0 0 0 1 0
1 1 0 0 0 1 1
1 1 1 0 1 1 1
1 1 0 0 0 1 1
1 1 0 0 0 1 1
1 1 1 0 1 1 0
1 1 0 0 0 1 1
1 1 1 1 1 1 1
1 1 0 1 1 1 0
1 1 0 0 0 1 1
1 1 0 1 0 1 1
0 1 0 0 1 1 1
1 1 0 1 1 1 1
1 1 1 0 0 1 1
1 0 1 1 1 1 1
1 1 0 0 0 1 1
1 0 1 1 0 1 0
0 1 1 0 0 1 1
1 1 1 0 0 1 1
1 0 1 0 0 0 1
1 0 1 1 0 0 1
1 0 1 0 0 1 1
0 1 1 1 0 1 1
1 0 1 0 0 1 0
1 0 1 1 0 1 0
0 0 0 1 1 1 1
0 1 0 0 1 1 1
1 1 1 1 1 1 1
1 1 0 1 1 1 1
1 1 0 1 1 1 1
1 1 0 0 1 1 1
1 1 1 0 1 1 0
1 1 1 1 1 1 0
1 1 1 0 1 1 1
1 1 0 0 0 1 0
1 0 0 0 0 1 1
1 1 0 0 0 1 1
1 1 0 0 0 1 1
1 1 1 0 0 1 1
0 1 0 1 0 1 1
0 1 1 1 0 1 1
0 1 1 1 0 1 1
0 1 1 1 0 1 0
1 0 1 1 0 1 0
1 1 1 1 0 1 1
1 1 1 1 0 1 1
1 1 1 1 0 1 0
0 1 1 1 0 1 0
0 0 1 1 0 1 0
0 0 1 1 1 1 0
0 0 1 1 1 1 0
0 0 0 1 0 1 1
0 0 0 1 0 1 1
0 0 0 1 0 1 1
0 0 0 1 0 1 1
0 0 0 1 0 1 1
0 0 0 1 0 0 1
0 0 0 1 0 0 1
0 0 0 1 0 1 1
0 0 0 1 1 1 1
0 0 0 1 1 1 1
0 1 0 1 0 0 1
0 1 1 1 0 1 1
0 0 1 1 0 1 1
0 0 1 1 0 1 1
0 1 1 1 0 1 1
0 1 1 1 1 0 1
0 1 0 1 1 1 1
0 0 1 1 1 1 1
0 0 1 1 0 1 1
0 0 1 1 0 1 1
0 1 1 1 1 1 1
0 1 1 1 1 1 1
0 1 1 1 0 1 1
0 1 1 1 0 1 1
0 1 0 1 0 1 1
0 0 1 1 0 1 1
0 0 0 1 0 1 1
0 1 0 1 0 1 1
0 1 0 1 0 1 1
0 1 0 1 0 1 1
0 1 0 1 0 1 1
0 1 1 1 0 0 1
0 1 1 1 0 1 1
0 1 1 1 0 1 1
0 1 1 1 0 0 1
0 0 0 1 0 1 1
0 0 1 1 0 1 1
0 0 0 1 0 1 1
0 0 0 1 0 1 1
0 0 0 1 0 1 1
0 0 0 1 0 1 1
0 0 0 1 0 1 1
0 1 0 1 1 1 1
0 0 0 1 0 1 0
0 0 0 1 0 0 1
0 0 0 1 0 1 1
0 1 0 1 0 1 1
0 1 0 1 0 0 1
0 0 0 1 0 1 1
0 1 0 1 0 1 1
0 0 0 1 0 0 1
0 0 0 1 1 0 1
0 1 0 1 0 0 0
1 0 0 1 0 0 1
1 1 1 1 0 1 1
1 1 0 1 0 1 1
1 0 0 1 1 0 1
1 0 0 1 1 1 1
1 1 1 1 1 1 1
1 0 1 1 1 1 1
1 0 1 1 1 1 0
1 0 1 1 1 1 1
1 0 1 1 1 1 1
1 0 1 1 1 1 1
1 0 1 1 1 1 1
1 0 1 0 1 1 0
0 0 1 1 1 1 1
1 0 1 0 1 1 1
1 0 1 1 1 1 1
1 0 1 1 1 1 1
1 0 1 1 1 1 0
1 0 1 1 1 1 0
1 0 1 0 1 1 1
1 0 1 1 1 1 1
1 0 1 0 1 1 0
1 0 1 1 1 1 1
1 0 1 0 1 1 1
1 0 1 0 1 1 1
1 0 1 1 1 1 0
0 0 1 1 1 1 0
0 0 1 1 1 1 1
1 0 0 1 1 1 1
1 0 1 1 1 1 1
0 0 1 1 1 1 0
0 0 1 0 1 1 0
0 0 1 0 1 1 0
1 0 1 0 1 1 0
1 0 1 0 1 1 1
0 0 1 1 0 1 1
0 0 1 1 1 1 1
0 0 1 1 1 1 1
0 0 1 0 1 1 1
0 0 1 1 1 1 1
0 0 1 1 1 1 1
0 0 1 1 1 1 1
1 0 0 1 0 1 1
0 0 1 1 1 1 1
1 0 0 1 1 1 1
1 0 1 0 1 1 1
1 0 1 1 1 1 1
1 1 0 1 1 1 1
1 1 0 1 1 0 1
1 0 1 1 1 0 1
1 1 1 0 0 1 1
1 1 1 0 0 1 0
1 1 1 0 0 1 0
1 1 0 0 0 1 0
1 0 0 0 0 1 0
1 0 0 0 0 1 1
1 0 0 0 0 0 1
1 1 0 0 0 1 1
1 1 0 0 0 1 1
1 1 0 0 0 0 1
1 1 1 1 1 1 0
1 0 1 1 0 1 1
1 0 0 1 0 1 1
1 0 1 0 0 1 1
1 0 1 0 0 1 1
1 0 1 0 0 0 1
1 0 1 0 0 1 1
1 0 0 0 0 1 1
1 1 1 0 0 1 1
1 0 1 1 1 1 1
1 0 0 1 1 1 1
1 0 1 0 1 1 1
1 0 1 0 0 1 1
1 0 1 1 1 1 1
1 0 1 1 0 1 1
0 0 1 0 1 1 0
0 0 1 1 0 0 1
0 0 0 1 1 0 1
0 0 1 1 0 0 1
0 0 0 1 1 0 1
0 0 1 0 1 0 1
0 0 0 1 1 0 1
1 0 1 1 1 0 1
1 0 1 0 1 0 1
1 0 1 0 0 1 1
1 0 1 1 1 1 1
1 0 0 1 0 0 1
1 0 0 0 1 1 1
1 0 0 1 1 1 1
1 0 0 1 0 1 1
1 0 1 0 0 1 1
1 0 1 0 0 1 1
1 0 1 0 0 1 0
1 0 1 1 0 1 1
1 0 1 0 0 1 1
1 0 1 0 0 1 1
1 0 1 0 0 0 1
1 0 1 0 0 0 1
1 0 1 0 0 0 1
1 0 1 0 0 0 0
1 0 1 0 0 0 1
1 0 1 0 0 0 1
1 0 1 0 0 0 1
1 0 1 0 0 0 1
1 0 1 0 0 1 1
1 0 1 0 0 1 1
1 0 1 0 0 0 1
1 0 0 0 0 0 1
1 0 1 0 0 1 1
1 0 0 0 0 1 1
1 0 1 0 0 1 1
1 0 1 0 0 1 1
1 0 1 0 0 1 1
1 0 1 0 0 1 1
1 0 1 0 0 1 1
1 0 1 0 0 1 1
1 0 1 0 0 1 1
1 0 1 0 0 0 1
1 0 1 0 0 1 0
1 0 1 0 0 1 1
1 0 1 0 0 1 1
0 0 1 0 0 1 1
1 0 1 0 0 1 1
1 0 1 0 0 1 1
1 0 1 0 0 1 1
1 0 1 0 0 1 1
1 0 1 0 0 1 1
1 0 1 0 0 1 1
1 0 1 0 0 1 1
1 0 1 0 0 1 1
1 0 1 0 0 1 1
1 0 1 0 0 1 1
1 0 1 0 0 1 1
1 0 1 0 0 1 1
1 0 1 0 0 1 1
1 0 1 0 0 1 1
1 0 1 0 0 1 1
1 0 1 0 0 1 1
1 0 1 0 0 1 1
1 0 1 0 0 1 1
1 0 1 0 0 1 1
1 0 1 0 0 1 1
1 0 1 0 0 1 1
1 0 1 0 0 1 1
1 0 1 0 0 1 1
1 0 1 0 0 1 1
1 0 1 0 0 1 1
1 0 1 0 0 1 1
1 0 1 0 0 1 1
1 0 1 0 0 1 1
1 0 1 0 0 1 1
1 0 1 0 0 1 1
1 0 1 0 0 1 1
1 0 1 0 0 1 1
1 0 1 0 0 1 1
1 0 1 0 0 0 1
1 0 1 0 0 1 1
1 0 1 0 0 1 1
1 0 1 0 0 0 1
1 0 1 0 0 1 1
1 0 1 0 0 1 1
1 0 1 0 0 1 1
1 0 1 0 0 1 1
1 0 1 0 0 1 1
1 0 1 0 0 1 1
1 0 1 0 0 1 1
1 0 1 0 0 1 1
1 0 1 0 0 1 1
1 0 1 0 0 1 1
1 0 1 0 0 1 1
1 0 1 0 0 1 1
1 0 1 0 0 1 1
1 0 1 0 0 1 1
1 0 1 0 0 1 1
1 0 1 0 0 1 1
1 0 1 0 0 1 1
1 0 1 0 0 1 1
1 0 1 0 0 1 1
1 0 1 0 0 1 1
1 0 1 0 0 1 1
1 0 1 0 0 1 1
1 0 1 0 0 0 1
1 0 1 0 0 0 1
1 0 1 0 0 1 1
1 0 1 0 0 0 1
1 0 1 0 0 1 1
1 0 1 0 0 0 1
1 0 1 0 0 1 1
1 0 1 0 0 1 1
1 0 1 0 0 1 1
1 0 1 0 0 1 1
1 0 1 0 0 1 1
1 0 1 0 0 1 1
1 0 1 0 0 1 1
1 0 1 0 0 1 1
0 0 1 0 0 1 1
1 0 1 0 0 1 1
1 0 1 0 0 0 1
1 0 1 0 0 1 1
1 0 1 0 0 1 1
1 0 1 0 0 1 1
1 0 1 0 0 1 1
1 0 1 0 0 1 1
1 0 1 0 0 1 1
1 0 1 0 0 1 1
1 0 1 0 0 1 1
1 0 1 0 0 1 1
1 0 1 0 0 1 1
1 0 1 0 0 1 1
1 0 1 0 1 1 1
1 0 1 0 1 1 1
1 0 1 0 1 1 1
1 0 1 0 0 1 1
1 0 1 0 0 1 1
1 0 1 0 1 1 1
1 0 1 0 1 1 1
1 0 1 0 1 1 1
1 0 1 0 1 1 1
1 0 1 0 1 1 1
0 0 1 0 1 1 1
1 0 1 0 0 1 1
1 0 1 0 0 1 1
1 0 1 0 0 1 1
1 0 1 0 0 0 1
1 0 1 0 0 1 1
0 0 1 0 0 1 1
0 0 1 0 0 1 1
1 0 1 0 0 0 1
1 0 1 0 0 0 1
1 0 1 0 1 1 1
1 0 1 0 1 1 1
1 0 1 0 1 1 1
1 0 1 0 1 1 1
1 0 1 0 1 1 1
1 0 1 0 0 1 1
1 0 1 0 1 1 1
1 0 1 0 1 1 1
1 0 1 0 1 1 1
1 0 1 0 1 1 1
1 0 1 0 1 1 1
1 0 1 0 0 0 1
1 0 1 0 1 1 1
1 0 1 0 1 1 1
1 0 1 0 1 0 1
1 0 1 0 0 1 1
1 0 1 0 1 1 1
1 0 1 0 0 1 1
1 0 1 0 0 1 1
1 0 1 0 0 0 1
1 0 1 0 0 1 1
1 0 1 0 0 0 1
1 0 1 0 0 1 1
1 0 1 0 0 1 1
1 0 1 0 0 1 1
1 0 1 0 0 0 1
1 0 1 0 0 1 1
1 0 1 0 0 1 1
1 0 1 0 0 1 1
1 0 1 0 0 1 1
1 0 1 1 0 0 1
1 0 1 1 0 1 1
1 0 1 1 1 1 1
1 0 1 0 1 1 1
1 0 1 1 1 1 1
1 0 1 1 1 1 1
1 0 1 1 1 1 1
1 0 1 1 1 1 0
1 0 1 1 0 0 1
1 0 1 1 0 1 1
1 0 1 1 0 1 1
1 0 1 0 0 1 1
1 0 1 1 0 1 1
1 0 1 1 0 1 1
1 0 1 1 0 1 1
1 0 1 1 0 1 1
1 0 1 1 0 0 1
1 0 1 1 0 1 1
1 0 1 0 0 1 1
1 0 1 1 0 1 1
1 0 1 1 0 1 1
1 0 1 1 0 1 1
1 0 1 0 0 1 1
1 0 1 0 0 1 1
1 0 1 0 0 1 1
1 0 1 0 0 0 1
1 0 1 0 0 1 1
1 0 1 0 1 1 1
1 0 1 0 1 1 1
1 0 1 0 0 1 1
1 0 1 1 0 1 1
1 0 1 1 0 1 1
1 0 1 1 0 1 1
1 0 1 1 0 0 1
1 0 1 1 0 1 1
1 0 1 1 0 1 1
1 0 1 1 0 1 1
1 0 1 0 0 1 1
1 0 1 1 0 1 1
1 0 1 0 0 1 1
1 0 1 1 0 1 1
1 0 1 0 0 1 1
1 0 1 1 0 1 1
1 0 1 1 0 1 1
1 0 1 1 0 1 1
1 0 1 0 0 1 1
1 0 1 0 0 1 1
1 0 1 0 0 1 1
1 0 1 0 0 1 1
1 0 1 0 0 1 1
1 0 1 0 0 1 1
1 0 1 0 1 1 1
1 0 1 1 0 1 1
1 0 1 1 1 1 1
1 0 1 1 1 0 1
1 0 1 1 1 1 1
1 0 1 1 1 1 1
1 0 1 1 1 1 1
1 0 1 1 1 1 1
1 0 1 1 0 1 0
1 0 1 1 0 1 0
1 0 1 1 0 0 1
1 0 1 1 0 1 1
1 0 1 1 1 1 1
1 0 1 1 0 1 1
1 0 1 0 1 1 0
1 0 1 1 1 1 1
1 0 1 1 1 0 1
1 0 1 1 1 1 1
1 0 1 1 1 1 1
1 0 1 1 1 1 1
1 0 1 1 1 1 1
1 0 1 0 1 1 1
1 0 1 1 0 1 1
1 0 1 0 1 1 1
0 0 1 0 1 1 1
1 0 1 0 1 1 1
1 0 1 0 1 1 1
1 0 1 0 1 1 0
1 0 1 0 0 1 1
1 0 1 0 1 0 1
1 0 1 1 1 1 1
1 0 1 0 1 1 0
1 0 1 0 0 1 1
0 0 1 1 0 1 1
0 0 1 1 1 1 1
0 0 1 1 0 1 1
0 0 1 0 1 1 1
0 0 1 0 1 1 1
0 0 1 0 1 0 1
0 0 1 1 1 1 1
0 0 1 1 1 1 1
0 0 1 0 1 1 1
0 0 1 1 1 1 1
0 0 1 0 0 1 1
0 0 1 0 1 1 1
0 0 1 1 1 1 1
0 0 1 1 1 1 1
0 0 1 1 0 1 1
0 0 1 1 0 1 1
0 0 1 1 1 1 1
0 0 1 1 1 1 0
0 0 1 1 0 0 1
0 0 1 0 0 1 1
0 0 1 0 1 1 0
0 0 1 1 1 0 0
0 0 1 1 0 1 1
0 0 1 1 0 1 1
0 0 1 1 1 1 1
0 0 1 1 1 0 1
0 0 1 1 0 0 1
0 0 1 1 1 0 1
0 0 1 1 0 0 1
0 0 1 0 1 1 1
0 0 1 0 0 1 0
0 0 1 0 0 1 0
0 0 1 1 0 1 1
0 0 1 1 0 1 1
0 0 1 1 0 1 1
0 0 1 0 0 1 1
0 0 1 0 0 1 1
0 0 1 1 0 1 1
0 0 1 1 0 1 1
1 0 1 0 0 1 1
1 0 1 1 0 1 1
1 0 1 1 0 1 1
1 0 1 1 0 0 1
0 0 1 1 0 1 1
1 0 1 1 0 1 1
1 0 1 1 0 1 1
1 0 1 1 0 1 1
0 0 1 0 0 1 0
1 0 1 0 0 1 1
1 0 1 0 0 1 1
1 0 1 0 0 1 1
1 0 1 0 0 1 1
1 0 1 0 0 1 1
1 0 1 0 0 1 1
1 0 1 0 0 1 1
1 0 1 0 0 1 0
1 0 1 0 0 1 1
1 0 1 1 0 1 1
1 0 1 0 0 1 1
1 0 1 0 0 1 1
1 0 1 0 0 1 1
1 0 1 0 0 0 1
1 0 1 0 0 1 1
1 0 1 0 0 0 0
1 0 1 0 0 1 1
1 0 1 0 0 1 1
1 0 1 0 0 0 1
1 0 1 0 0 1 1
1 0 1 0 0 1 1
1 0 1 0 0 1 1
1 0 1 0 0 1 1
1 0 1 0 0 1 1
1 0 1 0 0 1 1
1 0 1 0 0 1 1
1 0 1 0 0 0 1
1 0 1 0 0 1 1
1 0 1 0 0 1 1
1 0 1 0 0 1 1
1 0 1 0 0 1 1
1 0 1 0 0 1 1
1 0 1 0 0 1 1
1 0 1 0 0 1 1
1 0 1 0 0 1 1
1 0 1 0 0 1 1
1 0 1 0 0 1 1
1 0 1 0 0 1 1
1 0 1 0 0 1 1
1 0 1 0 0 1 1
1 0 1 0 0 1 1
1 0 1 0 0 1 1
1 0 1 0 0 1 1
1 0 1 0 0 1 1
1 0 1 0 0 0 1
1 0 1 0 0 0 0
1 0 1 0 0 0 1
1 0 1 0 0 0 1
1 0 1 0 0 0 1
1 0 1 0 0 0 1
1 0 1 0 0 0 1
1 0 1 0 0 0 1
1 0 1 0 0 0 1
1 0 1 0 0 0 1
1 0 1 0 0 0 1
1 0 1 0 0 1 1
1 0 1 1 0 1 0
1 0 1 0 0 1 0
1 0 1 0 0 1 1
1 0 1 0 0 0 0
1 0 1 0 0 1 0
1 0 1 1 0 1 1
1 0 1 0 0 1 0
1 0 1 1 0 1 1
1 0 1 1 0 1 1
1 0 1 1 0 1 1
1 0 1 1 0 1 1
1 0 1 1 0 1 1
1 0 1 1 0 1 1
1 0 1 0 0 1 1
1 0 1 1 0 1 1
1 0 1 1 0 1 0
1 0 1 1 0 1 1
1 0 1 1 0 1 1
1 0 1 1 0 1 1
1 0 1 1 1 1 1
0 0 1 1 0 1 1
1 0 1 1 0 1 1
1 0 1 0 0 1 1
1 0 1 0 0 1 1
1 0 1 1 0 0 0
1 1 1 1 0 0 1
1 0 1 1 0 0 1
1 0 1 1 0 0 1
1 1 1 1 0 0 1
1 1 1 1 0 0 1
1 1 1 1 0 1 1
1 0 1 1 0 0 1
1 1 1 1 0 0 1
1 1 1 1 0 0 1
1 1 1 1 0 0 1
1 0 1 1 0 1 1
1 1 1 1 0 0 1
1 0 1 1 0 0 1
1 0 1 1 0 0 1
1 0 1 1 0 0 1
1 0 1 1 0 0 1
1 0 1 1 0 0 1
1 0 1 1 0 0 0
1 0 1 1 0 0 1
1 0 1 0 0 0 1
1 0 1 1 0 0 1
1 0 1 1 0 0 1
1 0 1 0 0 0 1
1 0 1 1 0 0 1
1 0 1 1 0 0 0
1 0 1 0 0 0 0
1 0 1 1 0 0 0
1 0 1 1 0 0 1
1 0 1 1 0 0 1
1 0 1 0 0 0 1
1 0 1 0 0 0 1
1 0 1 1 0 0 1
1 0 1 1 0 0 1
1 0 1 1 0 0 1
1 0 1 0 0 0 1
1 0 1 0 0 0 0
1 0 1 1 0 0 1
1 0 1 0 0 0 1
1 0 1 0 0 0 0
1 0 1 0 0 0 1
1 0 1 0 0 0 1
1 0 1 1 0 0 0
1 0 1 0 0 0 0
1 0 1 0 0 0 1
1 0 1 0 0 0 1
1 0 1 1 0 0 1
1 0 1 1 0 0 1
1 0 1 1 0 0 1
1 0 0 1 0 0 1
1 0 1 1 0 0 1
1 0 1 1 0 0 1
1 0 1 1 0 0 1
1 0 1 1 0 0 1
1 0 1 1 0 0 1
1 0 1 1 0 0 1
1 0 0 1 0 0 1
1 0 0 1 0 0 1
1 0 0 1 0 0 1
1 1 0 0 0 0 1
1 0 0 1 0 0 1
1 0 0 1 0 0 1
1 0 0 1 0 0 0
1 0 0 1 0 0 0
1 0 0 0 0 0 1
1 0 0 0 1 0 1
1 0 0 1 1 0 1
1 0 1 0 0 0 1
1 0 0 0 1 0 1
1 0 1 1 1 0 1
1 0 1 1 1 0 1
1 0 1 1 0 0 1
1 0 1 1 0 1 1
1 0 1 1 1 1 1
1 0 1 0 0 1 1
1 0 1 1 1 0 1
1 0 0 1 1 1 1
1 0 1 1 1 1 1
1 0 1 1 0 1 1
1 0 1 1 0 1 1
1 0 1 1 1 1 1
1 0 1 1 1 0 1
1 0 1 1 1 0 0
0 0 1 0 0 0 1
1 0 1 1 1 0 0
1 0 1 0 0 0 1
1 0 1 1 0 0 1
1 0 1 1 0 0 0
1 0 1 1 0 0 1
1 0 1 1 0 0 1
1 0 1 1 0 0 1
1 0 1 0 0 0 0
1 0 1 0 0 0 1
1 0 1 1 0 0 1
1 0 0 0 0 0 1
1 0 1 0 0 0 1
1 0 0 1 0 0 1
1 0 1 0 0 0 1
1 0 1 0 0 0 1
1 0 0 1 0 0 1
1 0 1 1 0 0 1
1 0 1 1 0 0 1
1 0 1 1 0 0 1
1 0 1 0 0 0 1
1 1 1 0 0 0 1
1 0 1 0 0 0 1
1 0 0 0 0 0 1
1 0 1 1 0 0 0
1 0 1 1 0 0 1
1 0 1 0 0 0 1
1 0 1 1 0 0 1
1 0 0 1 0 0 1
1 0 1 1 0 0 0
1 0 1 0 0 0 1
1 0 1 0 0 0 1
1 0 1 0 0 0 1
1 0 1 0 0 0 1
1 0 1 0 0 0 1
1 0 1 0 0 0 1
1 0 1 0 0 0 1
1 0 1 1 0 0 1
1 0 1 0 0 1 1
1 0 0 0 0 0 1
1 0 1 0 0 1 1
1 0 1 0 0 0 1
1 0 1 0 0 0 1
1 0 1 0 0 1 1
1 0 1 0 0 1 1
1 0 1 0 0 0 1
1 0 1 0 0 0 1
1 0 1 1 0 1 1
1 0 1 1 0 1 1
1 0 1 0 0 1 1
1 0 1 0 0 0 1
1 0 1 0 0 0 1
1 1 1 0 0 0 1
1 0 1 1 0 0 1
1 0 1 0 0 0 0
1 0 1 0 0 0 1
1 0 1 0 0 0 0
1 0 1 1 0 0 1
1 0 1 1 0 0 1
1 0 1 0 0 0 1
1 0 1 0 0 0 1
1 0 1 0 0 0 1
1 0 1 0 0 0 1
1 0 1 0 0 0 1
1 0 1 0 0 0 1
1 0 1 0 0 0 1
1 0 1 0 0 1 1
1 0 1 0 0 0 1
1 0 1 0 0 1 1
1 0 1 0 0 0 1
1 0 0 0 0 0 1
1 0 1 0 0 0 1
1 0 0 0 0 0 1
1 0 1 0 0 0 1
1 0 1 0 0 0 1
1 0 1 0 0 0 1
1 0 1 0 0 1 1
1 0 1 0 0 1 1
1 0 0 0 0 1 1
1 0 1 0 0 0 0
1 0 1 0 0 0 1
1 0 0 0 0 0 1
1 0 0 0 0 0 1
1 0 1 0 0 0 1
1 0 1 0 0 0 1
1 0 1 0 0 0 1
1 0 1 0 0 0 1
1 0 1 1 0 0 1
1 0 1 1 0 0 1
1 0 1 1 0 0 1
1 0 0 0 0 0 1
1 0 1 0 0 0 1
1 0 1 0 0 0 1
1 1 1 0 0 0 1
1 1 1 0 0 0 0
1 1 1 0 0 0 1
1 1 1 0 0 0 0
1 1 1 0 0 0 0
1 0 1 0 0 0 1
1 1 1 0 0 0 0
1 0 1 0 0 0 1
1 0 0 0 0 0 1
1 0 1 0 0 0 0
1 0 0 0 0 0 1
1 0 1 0 0 0 0
1 0 1 0 0 0 0
1 0 1 0 0 0 1
1 0 1 0 0 0 0
1 0 1 1 0 0 1
1 0 0 0 0 0 1
1 1 1 0 0 0 1
1 1 1 0 0 0 0
1 1 1 0 0 0 0
1 1 1 0 0 0 0
1 1 1 0 0 0 1
1 1 0 0 0 0 1
1 0 1 0 0 0 0
1 1 1 0 0 0 1
1 0 1 0 0 0 0
1 0 1 0 0 0 1
1 0 1 0 0 0 1
1 1 1 0 0 0 1
1 0 1 0 0 0 1
1 0 1 0 0 0 1
1 0 1 0 0 0 0
1 0 1 0 0 0 1
1 0 1 1 0 0 1
1 0 1 1 0 0 1
1 0 0 1 0 0 1
1 0 1 1 0 0 1
1 0 1 1 1 0 1
1 0 1 1 1 0 1
1 0 1 0 1 0 1
1 0 1 1 1 0 1
1 0 1 1 1 0 0
1 0 1 1 0 0 1
1 0 1 1 0 0 1
1 0 1 0 0 0 1
1 0 1 0 0 0 1
1 0 1 1 0 0 1
1 0 1 1 0 0 1
1 0 1 0 0 0 1
1 0 1 0 0 0 1
1 0 1 0 0 1 1
1 0 1 0 0 1 1
1 0 1 0 0 1 1
1 0 1 0 0 1 1
1 0 1 0 0 1 1
1 0 0 0 0 1 1
1 0 1 0 0 0 1
1 0 1 0 0 1 1
0 0 1 0 0 1 1
1 0 1 0 0 0 1
1 0 1 0 0 1 1
1 0 1 0 0 0 0
1 0 1 0 0 0 1
1 0 1 0 0 1 1
1 0 1 0 0 0 1
1 0 1 0 0 1 1
1 0 0 0 0 1 1
1 0 1 0 0 0 1
1 0 1 0 0 0 1
0 0 1 0 0 1 1
1 0 1 0 0 0 1
1 0 1 0 0 1 1
1 0 1 0 0 1 0
1 0 1 0 0 1 1
1 0 1 0 0 1 1
1 0 1 0 0 1 0
1 0 1 0 0 1 1
1 0 0 0 0 1 1
1 0 0 0 0 1 1
1 0 0 0 0 1 1
1 0 1 0 0 1 0
1 0 1 0 0 1 1
1 0 0 0 0 1 1
1 0 1 0 0 1 1
1 0 1 0 0 1 1
1 0 1 0 0 1 1
1 0 1 0 0 1 1
1 0 1 0 0 0 1
1 0 0 0 0 1 0
1 0 1 0 0 1 1
1 0 0 0 0 1 1
1 0 1 0 0 1 1
1 0 1 0 0 1 1
1 0 1 0 0 1 1
1 0 1 0 0 1 1
1 0 1 0 0 1 1
1 0 0 0 0 1 1
1 0 1 0 0 1 1
1 0 1 0 0 0 1
1 0 1 0 0 1 1
1 0 1 0 0 1 1
1 0 1 0 0 1 1
1 0 0 0 0 1 1
1 0 1 0 0 0 1
0 0 1 0 0 1 1
1 0 1 0 0 0 1
1 0 1 0 0 0 1
1 0 1 0 0 0 1
1 0 1 0 0 0 1
1 0 1 0 0 0 1
1 0 1 0 0 0 1
1 0 1 0 0 1 1
0 0 0 0 0 1 0
1 0 0 0 0 1 0
0 0 0 0 0 1 1
1 0 1 0 0 1 1
0 0 0 0 0 1 1
0 0 0 0 0 1 1
1 0 1 0 0 1 1
1 0 1 0 0 1 1
1 0 1 0 0 1 1
0 0 0 0 0 1 0
1 0 0 0 0 1 0
1 0 1 0 0 1 1
1 0 0 0 0 1 1
1 0 0 0 0 1 1
1 0 1 0 0 1 1
1 0 1 0 0 1 1
1 0 1 0 0 1 1
1 0 0 0 0 0 1
1 0 1 0 0 1 1
1 0 0 0 0 1 1
1 0 0 0 0 1 1
1 0 0 0 0 1 0
0 0 0 0 0 1 1
0 0 0 0 0 0 0
0 0 1 0 0 0 1
0 0 1 0 0 0 1
0 0 1 0 0 0 1
0 0 1 0 0 0 0
0 0 1 0 0 0 1
0 0 1 0 0 0 1
0 0 1 0 0 0 0
0 0 0 0 0 0 1
0 0 1 0 0 0 1
0 0 1 0 0 0 0
0 0 1 0 0 0 1
0 0 1 0 0 0 1
0 0 1 0 0 0 0
0 0 1 0 0 0 1
0 0 1 0 0 0 1
1 0 1 0 0 0 1
1 0 1 0 0 0 1
1 0 1 0 0 1 1
1 0 1 0 0 1 0
1 0 1 0 0 1 0
1 0 1 0 0 1 1
0 0 1 0 0 1 1
1 0 1 0 0 1 1
1 0 1 0 0 1 0
1 0 1 0 0 0 0
1 0 1 0 0 1 0
1 0 1 0 0 1 0
1 0 1 0 0 1 0
1 1 1 0 0 1 0
1 0 1 0 0 1 0
0 1 1 0 0 1 0
1 0 1 0 0 1 0
1 0 1 0 0 1 1
1 0 0 0 0 1 1
1 0 1 0 0 1 1
1 0 1 0 0 0 1
1 1 1 0 0 1 1
1 1 1 0 0 1 1
0 1 1 0 0 1 1
1 1 0 0 0 1 0
1 1 1 0 0 1 1
0 0 0 0 0 1 0
1 0 1 0 0 1 0
1 0 1 0 0 1 0
1 0 1 0 0 1 0
1 0 1 0 0 1 0
1 0 1 0 0 0 0
1 1 1 0 0 1 0
1 1 1 0 0 1 0
0 1 1 0 0 1 0
0 1 1 0 0 1 0
0 0 1 0 0 0 0
0 0 1 0 0 1 1
1 0 1 0 0 0 1
0 0 1 0 0 0 1
0 0 1 0 0 0 0
0 0 0 0 0 0 1
0 0 0 0 0 0 1
1 0 0 0 0 0 0
1 0 0 0 0 0 0
1 0 0 0 0 0 1
1 0 0 0 0 0 0
1 1 1 0 0 0 0
1 0 1 0 0 0 1
1 0 1 0 0 0 1
1 0 1 0 0 0 0
0 0 1 0 0 0 1
0 0 1 0 0 0 0
1 0 1 0 0 0 0
1 0 1 0 0 0 1
0 0 1 0 0 0 0
1 0 0 0 0 0 0
1 0 1 0 0 0 1
1 0 1 0 0 0 1
1 0 1 0 0 0 0
1 0 1 0 0 0 1
1 0 1 0 0 0 0
1 0 1 0 0 0 1
1 0 1 0 0 0 1
1 0 1 0 0 1 1
1 0 1 0 0 1 0
1 0 1 0 0 1 0
1 0 0 0 0 1 0
1 0 1 0 0 0 0
1 0 1 0 0 1 0
1 0 1 0 0 1 0
1 0 0 0 0 1 0
1 0 1 0 0 0 0
0 0 1 0 0 1 1
1 0 1 0 0 1 0
0 0 1 0 0 1 0
0 0 1 0 0 1 0
0 0 1 0 0 0 1
0 0 1 0 0 0 1
0 0 0 0 0 0 0
0 0 1 0 0 0 1
1 0 0 0 0 0 1
0 0 1 0 0 1 0
0 0 1 0 0 1 0
0 0 1 0 0 1 0
0 0 1 0 0 1 1
0 0 1 0 0 1 1
0 0 1 0 0 1 1
0 0 1 0 0 1 1
0 0 1 0 0 1 1
0 0 0 0 0 1 1
0 0 1 0 0 1 1
0 0 1 0 0 1 1
0 0 1 0 0 0 1
0 0 1 0 0 1 1
0 1 1 0 0 1 0
0 1 1 0 0 0 0
0 1 1 0 0 0 0
0 0 0 0 0 0 1
0 1 1 0 0 0 1
0 0 1 0 0 0 0
0 1 1 0 0 0 1
1 0 1 0 0 0 1
0 0 1 0 0 0 1
0 0 1 0 0 0 1
0 0 1 0 0 0 1
0 1 0 0 0 0 1
0 1 1 0 0 0 1
0 1 1 0 0 0 0
0 1 0 0 0 0 0
0 1 1 0 0 0 1
0 1 1 0 0 0 1
0 1 1 0 0 0 1
1 1 1 0 0 0 1
0 1 1 0 0 0 1
1 1 1 0 0 0 1
1 0 1 0 0 0 0
1 1 1 0 0 0 1
0 1 1 0 0 1 1
0 0 1 0 0 0 1
0 0 1 0 0 0 0
0 0 1 0 0 0 1
0 0 1 0 0 0 0
0 1 1 0 0 0 0
1 1 1 0 0 0 0
1 0 1 0 0 0 1
0 0 1 0 0 0 1
0 0 1 0 0 0 0
1 0 1 0 0 0 1
1 0 1 0 0 0 1
1 0 1 0 0 0 1
1 0 1 0 0 0 1
1 0 1 0 0 0 0
1 0 1 0 0 0 0
1 0 1 0 0 0 0
1 0 1 0 0 0 0
1 1 1 0 0 1 0
0 0 1 0 0 1 0
1 1 1 0 0 1 0
1 0 1 0 0 1 0
1 1 0 0 0 1 0
1 0 1 0 0 1 0
1 0 1 0 0 1 0
1 1 1 0 0 1 0
1 0 1 0 0 0 1
1 0 1 0 0 0 1
1 0 0 0 0 1 1
1 0 1 0 0 1 1
1 0 1 0 0 1 0
1 0 1 0 0 1 0
1 0 1 0 0 0 1
1 0 1 0 0 0 1
1 0 1 0 0 0 1
1 0 1 0 0 0 1
1 0 1 0 0 0 0
1 0 1 0 0 0 1
1 0 1 0 0 0 1
1 0 1 0 0 0 1
1 0 1 0 0 0 1
0 0 0 0 0 0 1
0 0 1 0 0 0 1
1 0 0 0 0 0 1
1 0 1 0 0 0 1
1 0 1 0 0 0 1
1 0 1 0 0 0 1
0 0 1 0 0 0 1
1 0 1 0 0 0 1
1 0 1 0 0 1 0
1 0 1 0 0 0 1
1 0 1 0 0 1 1
1 0 1 0 0 1 0
1 0 1 0 0 1 1
1 0 1 0 0 1 1
1 0 1 0 0 0 1
1 0 1 0 0 1 0
0 0 0 0 0 1 1
0 0 1 0 0 1 1
0 0 1 0 0 0 1
0 1 0 0 0 1 1
0 0 1 0 0 1 1
0 1 1 0 0 0 1
0 1 1 0 0 1 1
0 1 1 0 0 1 1
0 0 1 0 0 1 0
1 1 1 0 0 1 0
1 1 1 0 0 1 1
0 1 1 0 0 1 1
0 1 1 0 0 1 0
0 1 1 0 0 0 1
0 1 1 0 0 1 1
0 1 1 0 0 1 0
0 0 1 0 0 0 1
0 1 1 0 0 1 0
0 1 1 0 0 0 0
0 0 1 0 0 1 1
1 0 1 0 0 1 0
0 0 1 0 0 1 1
0 1 1 0 0 1 1
1 0 1 0 0 1 1
1 0 1 0 0 0 0
1 0 1 0 0 0 1
1 1 1 0 0 1 1
1 1 1 0 0 0 0
0 0 1 0 0 0 0
1 0 1 0 0 1 1
1 0 1 0 0 0 1
1 0 1 0 0 1 1
1 0 1 0 0 1 1
1 1 1 0 0 1 1
1 1 1 0 0 0 1
1 0 1 0 0 0 1
1 0 1 0 0 0 1
1 0 1 0 0 0 1
1 0 1 0 0 0 1
1 0 1 0 0 0 1
1 1 1 0 0 0 1
1 1 1 0 0 0 1
1 0 1 0 0 0 1
0 0 1 0 0 0 0
1 0 1 0 0 0 1
1 1 1 0 0 0 1
1 0 1 0 0 0 1
0 1 1 0 0 0 0
1 1 1 0 0 0 1
1 0 1 0 0 0 0
1 1 1 0 0 1 1
1 1 1 0 0 1 0
1 1 1 0 0 1 1
1 1 1 0 0 1 1
1 0 1 0 0 1 1
1 0 1 0 0 0 1
0 1 1 0 0 0 1
1 1 1 1 0 1 1
1 1 1 1 0 1 1
1 1 1 1 0 1 0
1 1 1 1 0 1 0
1 1 1 1 0 1 1
1 1 1 1 0 1 1
1 1 1 1 0 1 1
1 1 1 1 0 1 1
1 0 1 1 0 1 0
1 0 1 1 0 1 0
1 0 1 1 0 0 0
1 1 1 1 0 0 0
1 0 1 1 0 1 0
1 0 1 1 0 1 0
0 0 1 1 0 0 0
1 1 1 1 0 1 0
1 1 1 1 0 0 1
1 0 1 1 0 1 0
1 1 1 1 0 1 0
1 1 1 1 0 1 0
1 1 1 1 0 0 0
1 1 1 1 0 0 0
1 1 1 1 0 1 0
1 1 1 1 0 1 0
1 1 1 1 0 1 0
1 1 1 1 0 1 0
1 1 1 1 0 1 0
0 1 1 1 0 0 0
1 1 1 1 0 1 1
0 1 1 1 0 1 0
1 1 1 1 0 0 0
0 1 1 0 0 1 1
1 0 1 0 0 1 0
1 1 1 0 0 1 0
1 1 1 0 0 1 0
0 0 1 0 0 1 0
1 1 1 1 0 1 0
1 1 1 1 0 1 0
0 1 1 1 0 0 0
0 0 1 1 0 1 0
0 1 1 1 0 1 0
1 0 1 1 0 1 0
0 1 1 0 0 1 0
0 0 1 1 0 1 0
0 0 1 1 0 1 0
0 1 1 1 0 1 1
0 1 1 1 0 1 1
0 0 1 1 0 0 1
0 1 1 0 0 1 0
0 1 1 0 0 1 0
0 1 1 1 0 1 1
0 0 1 1 0 1 1
0 0 1 1 0 1 0
0 0 1 1 0 1 1
0 0 1 1 0 1 1
0 0 1 1 0 0 0
0 0 1 1 0 1 1
0 0 1 1 1 1 0
0 0 1 1 1 1 1
0 0 1 1 1 0 1
0 0 1 1 1 1 1
0 0 0 1 0 1 0
0 0 1 0 1 1 1
0 0 1 0 1 0 0
0 0 1 0 1 1 0
0 0 1 0 1 0 0
0 0 1 0 1 1 1
0 0 1 0 1 1 1
0 0 1 0 0 0 0
0 0 1 0 0 1 1
0 0 1 0 0 0 1
0 0 1 0 0 0 0
0 0 1 0 0 0 1
0 0 1 0 0 1 0
0 0 1 0 0 0 1
0 0 1 0 0 1 1
0 0 1 0 0 1 1
0 0 1 0 0 1 1
0 0 1 0 0 0 1
0 0 1 0 0 0 1
0 1 1 0 0 0 1
0 1 1 0 0 1 1
0 1 1 0 0 1 1
0 1 1 0 0 1 0
0 0 1 0 0 1 1
0 0 1 0 0 1 0
0 1 1 0 0 1 0
1 0 1 0 0 0 0
0 1 1 0 0 1 1
0 1 1 0 0 1 0
0 0 1 0 0 1 1
0 1 1 0 0 1 0
0 1 1 0 0 1 0
0 1 1 0 0 1 0
0 0 1 0 0 1 0
0 1 1 0 0 1 0
0 1 1 0 0 1 0
0 0 1 0 0 1 0
0 0 0 0 0 1 0
0 1 1 0 0 1 0
0 0 1 0 0 1 0
0 1 1 0 0 1 0
0 1 1 0 0 1 0
0 1 1 0 0 1 0
0 1 1 0 0 1 0
0 1 1 0 0 1 0
0 1 0 0 0 1 0
0 1 0 0 0 1 0
1 1 0 0 0 1 0
1 1 0 0 0 1 0
0 1 1 0 0 1 0
1 0 1 0 0 1 0
1 0 1 0 0 1 0
1 0 1 0 0 0 0
1 0 1 0 0 1 0
1 0 1 0 0 1 0
1 0 1 0 0 1 0
0 0 1 0 0 1 0
1 0 0 0 0 1 0
0 0 1 0 0 1 0
0 0 1 0 0 1 0
1 0 1 0 0 0 1
0 0 1 0 0 1 1
0 0 1 0 0 1 1
1 0 1 0 0 1 1
0 0 1 0 0 1 1
1 0 1 0 0 0 0
1 0 1 0 0 0 0
1 0 1 0 0 0 0
1 0 1 0 0 0 0
1 0 1 0 0 0 0
1 0 1 0 1 1 0
0 0 1 0 0 1 0
1 0 1 0 0 0 0
0 0 1 0 0 0 0
0 0 1 0 0 0 0
0 0 1 0 0 0 0
0 1 0 0 0 0 0
0 1 1 0 0 0 0
0 0 1 0 0 0 0
0 0 1 0 0 0 0
0 0 1 0 0 0 0
1 0 1 0 0 0 0
1 0 1 0 0 0 0
1 0 1 0 0 0 0
1 0 1 0 0 0 1
1 0 1 0 0 0 1
0 0 1 0 0 0 0
0 0 1 0 0 0 1
0 0 1 0 0 0 0
1 0 1 0 0 0 0
1 0 1 0 0 0 1
1 0 1 0 0 0 1
0 0 0 0 0 0 0
1 0 1 0 0 0 1
0 0 1 0 0 0 1
0 0 1 0 0 0 1
0 0 1 0 1 0 1
0 0 1 0 0 0 1
1 0 1 0 0 0 0
1 0 1 0 1 0 1
0 0 1 0 0 0 0
0 1 1 0 0 1 1
0 0 1 0 0 1 1
0 1 1 0 0 1 1
0 1 1 0 0 0 1
0 1 1 0 0 1 1
0 1 1 0 0 0 1
0 0 1 0 0 0 0
0 0 1 0 0 1 0
0 0 1 0 0 1 1
0 0 1 0 0 1 0
0 1 1 0 0 1 0
0 1 1 0 1 0 1
0 0 1 0 1 1 1
0 1 1 0 1 1 0
0 0 1 0 1 1 1
0 1 1 0 1 1 1
0 0 1 0 1 1 0
0 1 1 0 1 1 1
0 0 1 0 1 1 1
0 0 1 0 1 1 1
0 0 1 0 1 1 1
0 0 1 0 0 1 1
0 0 1 0 0 1 0
0 0 1 0 0 1 0
0 0 1 0 0 1 0
0 0 1 0 0 1 1
0 0 1 0 0 1 1
1 0 1 0 0 1 1
1 0 1 0 0 1 1
0 0 1 0 1 1 1
0 0 1 0 1 0 1
0 0 1 0 1 1 1
0 0 1 0 0 1 1
1 0 1 0 1 1 1
0 0 1 0 0 1 1
1 0 1 0 1 1 0
1 0 1 0 1 1 0
0 0 1 0 1 1 1
0 0 1 0 1 1 1
0 0 1 0 1 0 1
1 0 1 0 0 1 0
1 1 1 0 1 1 0
1 1 1 0 1 1 1
1 1 1 0 1 1 1
1 1 1 0 1 1 0
1 1 1 0 1 1 1
1 1 1 0 0 1 1
1 1 1 0 0 1 1
1 0 1 0 0 1 0
1 1 1 0 1 1 1
1 1 1 0 1 1 0
1 1 1 0 0 1 0
1 1 1 0 0 1 0
1 1 1 0 0 1 0
1 1 1 0 0 1 0
1 1 1 0 0 1 0
1 1 1 0 1 1 0
1 0 1 0 1 1 0
1 1 1 0 1 1 0
1 1 1 0 0 1 0
1 1 1 0 0 1 0
1 1 1 0 1 1 0
1 1 1 0 1 1 0
0 1 1 0 1 1 0
1 1 1 0 1 1 0
0 1 1 0 1 1 0
0 0 1 0 1 1 0
0 1 1 0 1 1 0
0 1 1 0 0 0 0
0 1 1 0 1 1 0
1 1 1 0 1 0 1
1 1 1 0 1 0 1
1 1 1 0 1 0 1
0 0 1 0 1 0 0
0 1 1 0 1 0 1
0 1 1 0 0 0 1
0 1 1 0 1 0 1
1 0 1 0 1 0 0
0 1 1 0 1 0 1
0 1 1 0 1 1 1
1 1 1 0 1 1 0
1 1 1 0 1 1 1
1 1 1 0 1 1 1
1 0 1 0 1 1 1
1 1 1 0 1 1 1
1 1 1 0 0 1 1
1 0 1 0 1 0 1
1 1 1 0 1 1 1
1 1 0 0 0 1 1
1 1 0 0 0 1 1
1 1 0 0 1 1 1
1 1 0 0 0 1 1
1 1 0 0 1 1 1
1 1 0 0 0 1 1
1 1 0 0 0 1 0
1 1 0 0 0 1 1
1 1 0 0 0 1 0
0 1 1 0 0 0 1
0 0 1 1 1 0 1
0 0 1 0 1 0 1
0 0 1 0 0 0 1
0 1 1 0 0 0 1
0 0 1 0 0 0 1
1 0 1 0 1 0 1
1 1 1 0 0 0 1
1 0 1 0 0 0 1
1 1 0 0 0 0 1
1 1 1 0 0 0 1
1 0 1 0 1 0 1
1 1 1 0 0 0 0
1 0 1 0 1 0 1
1 1 1 0 0 0 1
1 1 1 0 0 0 1
0 1 0 0 0 0 1
1 0 1 0 0 1 0
0 1 1 0 1 0 1
0 1 1 0 0 0 1
0 0 1 0 0 0 1
0 1 0 0 1 0 1
0 1 0 0 0 0 1
0 1 1 0 0 0 1
0 1 1 0 0 0 1
0 1 1 0 1 0 1
0 0 1 0 1 0 1
0 1 1 0 1 0 1
0 1 1 0 0 0 1
0 1 1 0 0 0 0
0 0 1 0 0 0 1
0 0 1 0 1 0 1
0 1 1 0 0 0 1
0 1 1 0 0 0 1
0 1 1 0 0 0 1
0 1 1 0 0 0 1
0 0 1 0 0 0 1
0 1 1 0 0 0 1
0 1 1 0 0 0 1
0 0 1 0 0 0 1
0 0 0 0 0 0 1
0 0 1 0 1 0 1
0 0 1 0 0 0 1
0 1 1 0 0 0 1
1 1 1 0 0 0 1
0 0 1 0 0 0 1
1 1 1 0 0 0 1
0 0 1 0 0 0 1
0 1 1 0 0 0 1
1 1 0 0 0 0 1
0 1 1 0 0 0 1
1 0 0 0 0 0 1
0 1 1 0 0 0 1
0 0 1 0 0 0 0
1 1 1 0 0 0 1
1 0 0 0 0 0 1
1 0 0 0 0 0 1
0 0 0 0 0 0 1
1 0 0 0 0 0 1
0 0 0 0 0 1 1
0 0 0 0 0 1 1
1 0 0 0 0 0 1
0 0 0 0 0 0 1
0 1 0 0 0 0 1
1 0 0 0 0 0 1
0 0 0 0 0 0 1
1 0 0 0 0 0 1
0 1 0 0 0 0 0
1 1 0 1 0 0 1
0 0 0 1 0 0 1
1 1 0 1 0 0 1
1 0 0 1 0 0 1
1 0 0 1 0 0 1
1 1 0 1 0 0 1
1 1 0 1 0 0 1
1 0 0 1 0 0 1
1 1 0 1 0 0 1
1 1 0 1 0 0 0
1 0 0 1 0 0 1
1 0 0 1 0 0 1
1 1 0 1 0 0 1
1 0 0 1 0 0 0
1 0 0 1 0 0 1
1 1 0 1 0 0 1
1 1 0 1 0 0 1
1 1 0 1 0 0 1
1 1 0 1 0 0 1
1 1 0 1 0 0 1
1 1 0 1 0 0 1
1 0 0 1 0 0 1
1 1 0 1 0 0 1
1 1 1 1 0 0 1
1 1 0 1 0 0 0
1 1 1 1 0 0 1
1 1 0 1 0 0 1
1 1 0 1 0 0 1
1 0 0 1 0 0 0
1 1 0 1 0 0 1
1 1 0 1 0 0 1
1 1 0 1 0 0 1
1 1 0 1 0 0 1
1 1 0 1 0 0 1
1 1 0 1 0 0 1
1 1 0 1 0 0 1
1 1 0 1 0 0 1
0 1 0 1 0 0 1
0 1 0 1 0 0 0
0 1 1 1 0 0 1
1 0 0 1 0 0 1
1 1 0 1 0 0 1
0 1 0 1 0 0 0
0 1 0 1 0 0 1
1 1 0 1 0 0 1
1 1 0 1 0 0 1
1 1 1 1 0 0 1
0 1 0 1 0 0 1
0 1 0 1 0 0 0
0 1 0 1 0 0 1
1 1 0 1 0 0 0
0 1 0 1 0 0 0
1 1 1 1 1 0 1
0 1 1 1 0 0 0
1 1 1 1 0 0 0
0 1 1 1 1 0 0
0 0 0 1 1 0 0
0 0 0 1 0 0 0
0 1 0 1 0 0 1
0 1 0 1 0 0 1
0 1 0 1 0 0 1
1 1 0 1 0 0 1
0 0 0 1 0 0 0
1 1 0 1 1 0 1
1 1 0 1 1 0 1
1 0 0 1 0 0 0
1 1 0 1 0 0 1
1 0 0 1 0 0 0
1 1 0 1 0 0 1
1 1 0 1 0 0 0
1 0 0 1 0 0 1
0 0 0 1 0 0 0
0 0 0 1 0 0 0
0 1 0 1 0 0 0
0 1 0 1 0 0 0
1 1 0 1 0 0 0
1 1 0 1 0 0 0
0 1 0 1 0 0 1
0 1 0 1 0 0 1
1 1 0 1 0 0 0
1 1 0 1 0 0 1
0 1 0 1 0 0 1
0 1 0 1 0 0 1
0 1 0 1 0 0 0
0 1 0 1 0 0 1
0 1 0 1 0 0 1
0 1 0 1 0 0 1
0 1 0 1 1 0 1
0 1 0 1 1 0 0
0 1 1 1 0 0 0
0 1 0 1 1 0 1
0 1 0 1 0 0 0
0 1 1 1 1 0 0
0 1 1 1 1 0 1
0 1 1 1 0 0 1
0 1 0 1 1 0 1
0 0 0 1 1 0 1
0 1 1 1 1 0 1
0 1 1 1 1 0 0
0 1 1 1 0 0 1
0 1 1 0 1 0 1
0 1 0 1 0 0 1
0 1 1 1 1 0 1
0 1 1 1 0 0 1
0 1 0 1 0 0 1
0 1 1 1 0 0 1
0 1 1 1 0 0 1
0 1 0 1 0 0 1
0 1 1 1 0 0 1
0 1 1 1 0 0 1
0 1 1 1 0 0 0
0 1 1 1 0 0 0
0 1 1 1 0 0 0
0 1 1 1 0 0 0
0 1 1 1 0 0 0
0 1 0 1 0 0 1
0 1 1 1 0 0 0
0 1 1 1 0 0 1
0 1 0 1 0 0 1
0 1 1 1 0 0 1
0 1 1 1 0 0 1
0 1 1 1 0 0 0
0 1 1 1 0 0 1
0 1 1 1 0 0 1
0 1 0 1 0 0 0
0 1 0 1 0 0 1
0 1 0 1 0 0 1
0 1 0 1 0 0 1
0 1 1 1 0 0 1
0 0 0 1 0 0 1
0 1 1 1 0 0 1
0 0 1 1 0 0 1
0 1 1 1 0 0 1
0 0 1 1 0 0 1
0 1 1 1 0 0 1
0 1 1 1 0 0 1
0 1 1 1 0 0 1
0 1 1 1 0 0 1
0 1 0 1 0 0 1
0 1 1 1 0 0 1
0 1 1 1 1 0 1
0 1 1 1 1 0 1
0 1 1 1 1 0 1
0 1 1 1 1 0 0
0 0 1 1 1 0 1
0 1 1 1 1 0 1
0 1 1 1 1 0 1
0 0 0 1 1 0 1
0 1 1 1 1 0 1
0 1 0 1 1 0 0
0 1 1 1 0 0 1
0 1 1 0 1 0 1
0 0 0 1 0 1 0
0 1 0 1 0 1 1
0 1 0 1 0 1 0
0 0 0 1 0 1 1
0 1 0 1 0 1 1
0 1 1 1 0 1 1
0 1 1 1 0 1 1
0 1 1 1 0 1 1
0 1 1 1 0 1 0
0 1 0 1 0 0 1
0 1 0 1 0 1 1
0 1 1 1 0 1 1
0 1 1 1 1 0 1
0 1 0 1 1 1 1
0 1 1 1 1 1 1
0 0 0 1 1 1 1
0 1 1 1 0 1 1
0 1 1 1 0 1 0
0 1 1 1 0 1 1
0 1 1 1 0 1 1
0 1 1 1 1 1 1
0 1 1 1 1 1 1
0 1 1 1 1 1 1
0 1 0 1 1 1 1
0 1 0 1 1 1 1
0 1 1 1 1 1 1
0 1 1 1 0 1 1
0 1 1 1 1 1 1
0 1 1 1 1 0 0
0 0 1 1 1 0 0
0 1 1 1 1 1 1
0 1 1 1 0 1 1
0 1 1 1 0 1 1
0 1 0 0 0 0 1
0 1 0 1 0 1 1
0 1 0 1 0 1 1
0 1 0 1 0 1 1
0 1 0 1 0 1 1
0 0 0 1 0 1 1
0 0 0 1 0 1 0
0 0 0 1 0 1 0
0 1 0 0 0 1 0
0 0 0 1 0 1 0
0 0 0 1 0 1 1
0 0 0 1 0 0 0
0 1 1 1 0 1 0
0 0 0 1 0 1 0
0 1 0 1 0 1 0
0 0 1 1 0 1 0
0 1 0 0 0 1 0
0 1 0 0 0 1 0
0 1 0 1 0 1 0
0 1 0 1 0 1 0
0 1 1 1 1 1 0
0 1 1 1 1 1 0
0 1 0 1 0 1 0
0 1 1 1 1 1 0
0 1 0 1 0 1 0
0 1 0 1 1 1 0
0 1 0 1 0 0 0
0 1 1 1 0 1 0
0 1 0 1 0 1 0
0 1 1 1 0 1 0
0 1 1 1 0 1 0
0 1 0 1 0 0 0
0 1 0 1 0 0 0
0 1 0 1 0 1 0
0 1 0 1 0 1 0
0 1 0 1 0 1 0
0 1 1 1 0 1 0
0 1 0 1 0 1 0
0 1 0 1 0 1 0
0 1 0 1 0 1 0
0 1 0 1 0 0 0
0 1 0 1 0 0 0
0 1 1 1 0 0 1
0 1 1 1 0 0 0
0 0 1 1 0 0 0
0 0 1 1 0 0 0
0 1 1 1 0 0 0
0 1 1 0 0 0 1
0 1 0 1 0 0 0
0 1 1 1 0 0 0
0 1 1 1 0 0 1
0 1 1 1 0 0 0
0 1 1 1 0 0 0
0 1 1 1 0 0 1
0 1 1 1 0 1 1
0 1 0 1 0 0 0
0 1 0 1 0 1 0
0 0 0 1 0 1 0
0 0 0 1 0 0 0
0 1 1 0 0 1 0
0 0 0 1 0 0 0
0 0 1 1 0 0 0
0 0 1 1 0 1 0
0 0 0 0 0 0 0
0 0 0 1 0 1 0
0 1 0 1 0 0 0
0 1 0 1 0 0 0
0 1 0 1 0 1 0
0 0 0 1 0 1 0
0 1 0 1 0 0 0
0 1 1 1 0 0 0
0 1 1 1 0 0 0
0 1 1 1 0 0 0
0 1 1 1 0 0 0
0 1 1 1 0 0 0
0 0 0 1 0 0 0
0 1 1 1 0 0 0
0 1 0 1 0 0 0
0 1 0 1 0 0 0
0 1 0 1 0 0 0
0 1 0 1 0 0 0
0 0 0 1 0 0 0
0 1 0 1 0 0 0
0 1 0 1 0 0 0
0 1 0 1 0 0 0
0 1 0 1 0 0 0
0 1 0 1 0 0 0
0 1 0 1 0 0 0
0 1 0 0 1 0 0
0 1 0 1 0 0 0
0 1 0 1 0 0 0
0 1 0 1 0 0 0
0 1 0 1 0 0 0
0 1 0 1 0 0 0
0 1 0 1 0 0 0
0 1 0 1 0 0 0
0 1 0 1 0 0 0
0 1 0 1 0 0 0
0 1 0 1 0 0 0
0 1 0 1 1 0 0
0 1 0 1 1 0 0
0 1 0 1 1 0 0
0 1 0 1 0 0 0
0 1 0 1 1 0 0
0 1 0 1 1 0 0
0 1 0 1 1 0 0
0 1 0 1 1 0 0
0 1 0 1 0 0 0
0 1 0 1 0 0 0
0 1 0 1 0 0 0
0 1 0 1 0 0 0
0 1 0 1 0 0 0
0 1 1 1 0 0 0
0 1 0 1 0 0 0
0 1 0 1 0 0 0
0 1 0 1 0 0 0
0 1 0 1 0 0 0
0 1 0 1 0 0 0
0 1 0 1 0 0 0
0 1 0 1 0 0 0
0 1 0 1 0 1 0
0 1 0 1 0 1 0
0 1 0 1 1 1 0
0 1 0 1 0 1 0
0 1 0 1 0 1 0
0 0 0 1 0 1 0
0 0 0 1 0 1 0
0 1 0 1 0 1 0
0 1 0 1 0 1 1
0 1 0 1 0 1 0
0 0 0 1 0 1 0
0 0 0 1 0 1 0
0 0 0 1 0 1 0
0 0 0 1 0 1 0
0 1 0 1 0 1 0
0 1 0 1 0 1 0
0 0 0 1 0 1 0
0 1 0 1 0 1 0
0 0 0 1 0 1 0
0 0 0 1 0 1 0
0 1 0 1 0 1 0
0 1 0 1 0 1 0
0 1 0 1 0 1 0
0 1 0 1 0 1 0
0 1 0 1 0 1 0
0 0 0 1 0 1 0
0 1 0 1 0 1 0
0 1 0 1 0 1 0
0 0 1 1 0 1 0
0 1 1 1 0 1 0
0 0 1 1 0 1 0
0 1 0 1 0 1 0
0 1 0 1 0 0 0
0 1 0 1 0 1 0
0 1 1 1 0 1 0
0 1 1 1 0 1 0
0 0 0 1 0 1 0
0 0 1 1 0 1 0
0 1 1 1 0 1 0
0 1 1 1 0 1 0
0 0 1 1 0 1 0
0 1 1 1 0 1 0
0 1 1 1 0 1 0
0 1 1 1 0 1 0
0 1 1 1 0 1 0
0 1 1 1 0 1 0
0 1 1 1 0 1 0
0 1 1 0 0 1 0
0 1 1 1 0 1 0
0 1 1 1 0 1 0
0 1 0 1 0 1 0
0 1 1 1 0 1 0
0 1 1 1 0 1 0
0 1 0 1 0 1 0
0 0 1 1 0 1 0
0 1 1 1 0 1 0
0 0 0 1 0 1 0
0 1 1 1 0 1 0
0 0 0 1 0 1 0
0 0 1 1 0 1 0
0 1 0 1 0 0 0
0 1 1 1 0 1 0
0 1 1 0 0 1 0
0 1 0 1 0 1 0
0 0 1 1 0 1 0
0 1 0 1 0 1 0
0 1 1 0 0 1 0
0 1 1 1 0 1 0
0 0 1 1 0 1 0
0 1 1 1 0 1 0
0 1 1 1 0 1 0
0 1 1 1 0 1 0
0 0 1 1 0 1 0
0 1 1 1 0 1 0
0 1 0 1 0 1 0
0 0 1 1 0 1 0
0 1 1 1 0 1 0
0 1 1 1 0 1 0
0 1 1 1 0 1 0
0 1 1 0 0 1 0
0 1 1 1 0 1 0
0 1 1 1 0 1 0
0 1 1 1 0 1 0
0 0 1 1 0 1 0
0 1 1 1 0 1 0
0 1 1 1 0 1 0
0 1 1 1 0 1 0
0 1 0 1 0 1 0
0 1 1 1 0 1 0
0 1 1 1 0 1 0
0 1 0 1 0 1 0
0 1 1 1 0 1 0
0 1 1 1 0 1 0
0 0 1 1 0 1 0
0 0 1 1 0 1 0
0 1 1 1 0 1 0
0 1 0 1 0 1 0
0 1 1 1 0 1 0
0 0 1 1 0 1 0
0 0 1 1 0 1 0
0 0 1 1 0 1 0
0 1 1 1 0 1 0
0 0 1 1 0 1 0
0 1 1 1 0 1 0
0 0 1 1 0 1 0
0 0 0 1 0 1 0
0 0 1 1 0 1 0
0 0 1 1 0 1 0
0 0 1 1 0 1 0
0 0 1 1 0 1 0
0 0 1 0 0 1 0
0 1 1 1 0 1 0
0 1 1 1 0 1 0
0 1 1 1 0 1 0
0 1 1 1 0 1 0
0 1 1 1 0 1 0
0 0 0 1 0 1 0
0 0 0 1 0 1 0
0 1 0 1 0 1 0
0 0 0 1 0 1 0
0 1 0 1 0 1 0
0 1 0 1 0 1 0
0 1 0 1 0 1 0
0 0 0 1 0 1 0
0 1 0 0 0 1 0
0 1 0 1 0 1 0
0 0 0 1 0 1 0
0 1 0 1 0 1 0
0 0 0 1 0 1 0
0 1 0 1 0 1 0
0 1 0 1 0 1 0
0 0 0 1 0 1 0
0 1 0 1 0 1 0
0 0 0 1 0 1 0
1 1 0 1 0 1 0
0 0 0 1 0 1 0
1 0 0 1 0 1 0
1 0 0 1 0 1 0
1 0 0 1 0 1 0
1 0 0 1 0 1 0
0 1 0 1 0 1 0
1 0 0 0 0 1 0
1 0 0 1 0 1 0
1 0 0 1 0 1 0
1 0 1 1 0 1 0
1 0 1 1 0 1 0
1 1 1 1 0 1 0
1 0 0 1 0 1 0
1 1 1 1 0 1 0
1 0 1 1 0 1 0
1 0 1 1 0 1 0
1 1 0 1 0 1 0
1 1 0 1 0 1 0
1 0 1 1 0 1 0
1 1 0 1 0 1 0
1 1 1 1 0 1 0
1 1 1 1 0 1 0
1 1 1 0 1 1 0
1 1 1 0 0 1 0
1 1 1 0 1 1 0
1 1 0 0 0 1 0
1 1 1 0 0 1 0
1 1 1 0 0 1 0
1 1 1 0 0 1 0
1 1 1 0 0 1 0
1 1 0 0 0 1 0
1 1 0 1 0 1 0
1 1 0 1 0 1 0
1 1 1 0 0 1 0
0 1 0 1 0 1 0
1 1 1 0 0 1 0
1 0 1 0 0 1 0
1 0 1 0 0 1 0
0 1 0 0 0 0 0
0 1 0 0 0 1 0
0 0 1 0 0 1 0
0 0 1 0 0 1 0
0 1 1 0 0 1 0
0 1 0 0 0 1 0
0 0 1 1 0 1 0
0 1 0 1 0 1 0
0 0 0 1 0 1 0
0 0 0 1 0 1 0
0 0 0 1 0 1 0
0 0 0 1 0 1 0
0 0 0 1 0 1 0
0 0 0 1 0 1 0
0 1 0 1 0 1 0
0 0 0 1 0 1 0
0 0 0 1 0 1 0
1 1 0 0 0 1 0
1 0 0 0 0 1 0
1 1 0 0 0 1 0
1 0 0 0 0 1 0
1 1 0 0 0 1 0
1 1 0 0 0 1 0
1 1 0 0 0 1 0
1 1 0 0 0 1 0
1 1 0 0 0 1 0
1 1 0 0 0 1 0
0 1 0 0 0 1 0
1 0 0 0 0 1 0
1 1 0 0 0 1 0
1 1 0 0 0 1 0
1 1 0 0 0 1 1
1 1 0 0 0 1 0
1 1 0 0 0 1 0
0 1 0 0 1 1 0
1 0 1 0 0 1 1
1 0 0 0 0 1 1
1 1 0 0 1 1 1
1 1 0 0 0 1 0
1 0 0 0 0 1 0
1 1 0 0 0 1 0
1 1 0 0 0 1 0
1 1 0 0 0 1 0
1 1 0 0 0 1 0
1 1 0 0 0 1 0
1 0 0 0 0 1 0
1 0 0 0 0 1 0
1 0 0 0 0 1 0
1 0 0 0 0 1 0
1 1 0 0 0 1 0
1 1 0 0 0 1 0
1 1 0 0 0 1 0
1 1 0 0 0 1 0
1 1 0 0 0 1 0
1 0 0 0 0 1 0
1 1 0 0 0 1 1
1 0 0 0 0 1 0
1 0 0 0 0 1 1
1 0 0 0 0 1 1
1 1 0 0 0 1 0
1 1 0 0 0 1 0
1 0 0 0 0 1 1
1 1 0 0 0 1 1
1 1 0 0 0 1 0
1 0 0 0 0 1 0
1 1 0 0 0 1 1
1 1 0 0 0 1 0
1 0 0 0 0 1 0
1 1 0 0 0 1 0
1 0 0 0 0 1 0
1 1 0 0 0 1 1
1 1 0 0 1 1 1
1 1 0 0 0 1 0
0 1 0 0 0 1 0
1 0 0 0 0 1 0
1 0 0 0 0 1 0
0 1 0 0 0 1 0
0 0 0 0 0 1 1
0 0 0 0 0 1 0
1 0 0 0 0 1 0
1 1 0 0 0 1 0
1 1 0 0 0 1 0
1 1 0 0 0 1 0
1 0 0 0 0 1 0
1 0 0 0 0 1 1
1 0 0 0 0 1 1
1 0 0 0 0 1 1
1 0 0 0 0 1 1
1 0 0 0 0 1 0
1 0 0 0 0 1 0
0 1 0 0 0 1 0
0 1 0 0 0 1 0
0 1 0 0 0 1 0
0 1 0 0 1 1 0
0 1 0 0 0 1 0
0 1 0 0 1 1 0
0 1 0 0 0 1 0
0 0 0 0 0 1 0
0 0 0 0 0 1 0
0 1 0 0 0 1 1
0 1 0 0 0 1 0
1 1 0 0 0 0 0
0 1 0 0 0 1 0
1 1 0 0 0 1 0
0 1 0 0 0 1 0
0 1 0 0 0 1 0
0 1 0 0 0 1 0
0 1 0 0 0 1 0
0 0 0 0 0 1 0
0 1 0 0 0 1 0
0 1 0 0 0 1 0
0 1 0 0 0 1 0
0 1 0 0 0 1 0
0 1 0 0 0 1 0
0 1 0 0 0 1 0
0 1 0 0 0 1 0
0 1 0 0 0 1 0
0 1 0 0 0 1 0
0 1 0 0 0 1 0
0 1 0 0 0 1 0
0 1 0 0 0 1 0
0 1 0 0 0 1 0
0 1 0 0 0 1 0
0 1 0 0 0 1 0
0 1 0 0 0 1 0
1 1 0 0 0 1 0
1 1 0 0 0 1 0
1 1 0 0 0 1 0
1 1 0 0 0 1 0
0 1 0 0 0 1 0
1 1 0 0 0 1 0
1 1 0 0 0 1 0
1 1 0 0 0 1 0
1 1 0 0 0 1 0
1 1 0 0 0 1 0
1 1 0 0 0 1 0
1 1 0 0 0 1 0
1 1 0 0 0 1 0
1 1 0 0 0 1 0
1 1 0 0 0 1 0
1 1 0 0 0 1 0
1 1 0 0 0 1 0
1 1 0 0 0 1 0
1 1 0 0 0 1 0
1 0 0 0 0 1 0
1 1 0 0 0 1 0
1 1 0 0 0 1 0
1 1 0 0 0 1 0
1 1 0 0 0 1 0
1 1 0 0 0 1 0
1 1 0 0 0 1 0
1 0 0 0 0 1 0
1 1 0 0 1 1 0
1 1 0 0 1 1 0
1 1 0 0 0 1 0
1 1 0 0 1 1 0
1 1 0 0 1 1 0
0 1 0 0 1 1 0
1 1 0 0 0 1 0
1 0 0 0 1 1 0
0 0 0 0 1 1 0
1 0 0 0 1 1 0
1 0 0 0 1 1 0
1 0 0 0 1 1 0
1 0 0 0 1 1 0
1 0 0 0 1 1 0
1 0 0 0 1 1 0
1 0 0 0 0 1 0
1 1 0 0 0 1 0
1 1 0 0 0 1 0
1 1 0 0 1 1 0
1 1 0 0 0 1 0
1 1 0 0 1 1 0
1 1 0 0 1 1 0
0 1 0 0 1 1 0
0 1 0 0 0 1 0
0 1 0 0 1 1 0
0 1 0 0 1 1 0
0 1 0 0 1 1 0
0 1 0 0 1 1 0
0 1 0 0 1 1 0
0 1 0 0 1 1 0
0 1 0 0 1 1 0
0 1 0 0 0 1 0
0 1 0 0 1 1 0
0 1 0 0 1 1 0
0 1 0 0 1 1 0
0 1 0 0 1 1 0
0 1 0 0 1 1 0
1 1 0 0 1 1 0
0 1 0 0 1 1 0
1 0 0 0 1 1 0
1 1 0 0 0 1 0
1 0 0 0 0 1 0
0 1 0 0 0 1 0
1 1 0 0 1 1 0
1 1 0 0 0 1 0
1 0 0 0 1 0 0
1 0 0 0 0 1 0
1 1 0 0 1 1 0
1 1 0 0 1 1 0
1 0 0 0 1 0 0
1 1 0 0 1 1 0
1 1 0 0 1 1 0
1 1 0 0 1 1 0
1 1 0 0 0 1 0
1 1 0 0 0 1 0
1 1 0 0 1 1 0
1 1 0 0 0 1 0
1 0 0 0 0 1 0
1 1 0 0 0 1 0
1 1 0 0 0 1 0
1 0 0 0 0 1 0
1 0 0 0 0 1 0
1 0 0 0 0 1 0
1 0 0 0 0 1 0
1 1 0 0 0 1 0
1 1 0 0 0 1 0
1 0 0 0 0 1 0
1 0 0 0 0 1 0
1 1 0 0 0 1 0
1 0 0 0 0 1 0
1 0 0 0 0 1 0
1 1 0 0 0 1 0
1 1 0 0 1 1 0
1 0 0 0 1 1 0
1 0 0 0 1 1 0
1 0 0 0 1 1 0
1 0 0 0 0 1 0
1 1 0 0 0 1 0
1 1 0 0 0 1 0
1 0 0 0 0 1 0
1 0 0 0 0 1 0
1 0 0 0 0 1 0
1 0 0 0 0 1 0
1 1 1 0 0 1 0
1 1 0 0 0 1 0
1 1 1 0 0 1 0
1 0 0 0 0 1 0
1 0 0 0 0 1 1
1 0 0 0 0 1 1
1 1 0 0 0 1 0
1 1 0 0 0 0 0
1 1 0 0 0 0 0
1 1 1 0 0 1 0
1 1 1 0 0 1 0
1 1 0 0 0 1 1
1 1 0 0 0 1 1
1 1 0 0 0 1 0
1 0 0 0 0 0 0
1 0 0 0 0 1 0
0 0 0 0 0 1 0
1 1 0 0 0 1 0
1 1 0 0 0 1 0
1 1 0 0 0 1 1
1 1 0 0 0 1 1
1 1 0 0 0 1 0
1 1 0 0 0 1 1
1 1 0 0 0 1 1
1 1 0 0 0 1 1
1 1 0 0 0 0 0
1 1 0 0 0 0 0
1 1 0 0 0 0 0
1 1 0 0 0 0 1
1 1 0 0 0 1 1
1 1 0 0 0 1 0
1 1 0 0 1 1 1
1 1 0 0 1 1 1
1 0 0 0 1 1 1
1 1 0 0 1 1 1
1 1 0 0 1 1 1
1 1 0 0 1 0 1
1 1 0 0 1 1 1
1 1 0 0 0 1 1
1 0 1 0 0 1 1
1 1 1 0 0 1 0
1 1 0 0 0 0 1
1 1 0 0 0 0 1
1 1 0 0 0 1 1
1 1 0 0 0 0 1
1 1 0 0 0 1 0
1 1 0 0 1 0 1
1 1 0 0 0 0 0
1 1 0 0 0 1 1
1 1 0 0 0 1 1
1 1 0 0 0 1 1
1 0 0 0 0 1 1
1 1 0 0 0 1 1
1 0 1 0 0 0 0
1 0 0 0 0 1 0
1 1 0 0 0 1 1
1 1 0 0 0 0 0
1 0 0 0 0 0 1
1 1 0 0 0 0 0
1 1 0 0 0 0 1
1 1 0 0 0 1 1
1 0 0 0 1 1 1
1 1 0 0 1 1 1
1 1 0 0 1 1 0
1 1 1 0 0 1 1
1 0 1 0 0 1 1
1 0 1 0 0 0 1
1 1 1 0 0 1 1
1 1 1 0 0 1 1
1 0 1 0 0 1 1
1 1 0 0 0 1 1
1 0 1 0 1 1 1
1 1 1 0 0 1 1
1 1 1 0 0 1 0
1 1 0 0 1 1 1
1 1 1 0 1 0 1
1 1 0 0 1 1 0
1 1 1 0 1 1 0
1 1 1 0 0 0 1
1 1 1 0 1 0 0
1 1 1 0 0 0 0
1 1 1 0 0 0 0
0 1 0 0 1 0 1
1 1 0 0 0 0 1
1 1 1 0 0 0 1
1 1 1 0 0 0 1
1 1 1 0 1 0 0
1 1 1 0 0 0 0
1 1 1 0 0 0 1
1 1 1 0 1 0 1
1 1 0 0 1 0 1
1 1 1 0 0 0 0
1 1 1 0 1 0 1
1 1 0 0 1 0 1
1 1 0 0 1 0 1
1 1 0 0 1 0 1
1 1 1 0 1 0 0
1 1 0 0 1 0 1
1 1 1 0 1 0 1
1 1 1 0 1 0 0
1 1 0 0 1 0 1
1 1 0 0 1 0 1
1 1 0 0 1 0 1
1 1 0 0 1 0 0
1 1 1 0 1 0 1
1 1 0 0 1 0 0
1 1 0 0 1 0 0
1 1 0 0 1 0 0
1 1 0 0 1 0 0
1 1 0 0 1 0 0
1 1 1 0 1 0 1
1 1 0 0 1 0 0
1 1 0 0 1 0 1
1 1 0 0 1 0 0
1 1 1 0 1 0 1
1 1 0 0 1 0 1
1 1 0 0 1 0 1
1 1 1 0 1 0 0
1 1 0 0 1 0 1
1 1 1 0 1 0 0
1 1 1 0 1 0 0
1 0 1 0 1 0 1
0 1 0 0 1 0 1
1 1 0 0 1 0 1
1 1 0 0 1 0 1
1 0 1 0 0 0 1
1 1 0 0 1 0 1
1 0 0 0 1 0 1
1 1 1 0 1 0 1
1 1 1 0 1 0 1
1 1 0 0 1 0 1
1 1 0 0 1 0 1
1 1 1 0 1 0 1
1 1 1 0 1 0 1
1 1 1 0 1 0 1
1 1 1 0 1 0 0
1 1 0 0 1 0 1
0 0 1 0 1 0 1
1 1 1 0 1 0 1
1 0 0 0 1 0 1
1 1 1 0 1 0 1
1 0 1 0 1 0 1
1 0 1 0 1 0 1
1 0 1 0 1 0 1
1 0 1 0 1 0 0
1 0 0 0 1 0 1
1 0 0 0 1 0 1
1 0 1 0 1 0 1
1 1 1 0 1 0 0
1 1 1 0 1 0 1
1 0 1 0 1 0 0
1 1 1 0 1 0 0
1 1 0 0 1 0 0
1 1 1 0 1 0 1
1 0 1 0 1 0 1
1 1 0 0 1 0 1
1 0 1 0 1 0 1
1 0 1 0 1 0 1
1 0 1 0 1 0 1
1 0 1 0 1 0 1
1 0 1 0 1 0 1
1 0 1 0 1 0 0
1 0 1 0 1 0 0
1 0 0 0 1 0 0
1 0 0 0 1 0 0
1 0 1 0 1 0 0
1 0 0 0 1 0 0
1 0 1 0 1 0 0
1 1 0 0 1 0 0
1 1 0 0 1 0 0
1 1 0 0 1 0 0
1 1 1 0 1 0 0
1 1 1 0 0 0 1
0 1 1 0 0 0 1
1 1 1 0 1 0 1
1 1 0 0 1 0 1
1 1 0 0 0 0 0
1 1 0 0 1 0 1
1 1 0 0 0 0 1
1 1 0 0 1 0 1
1 1 1 0 1 0 1
1 1 0 0 1 0 1
1 1 0 0 1 0 1
1 1 0 0 1 0 1
1 1 0 0 1 0 1
1 1 0 0 0 0 1
1 1 0 0 1 0 1
1 1 1 0 1 0 0
1 1 0 0 0 0 1
1 1 0 0 1 0 1
1 1 0 0 0 0 1
1 1 0 0 1 0 1
1 1 0 0 0 0 0
1 0 0 0 1 0 0
1 0 0 0 1 0 0
1 1 0 0 1 0 0
1 0 0 0 1 0 0
1 0 1 0 1 0 0
1 0 1 0 1 0 0
1 0 1 0 1 0 0
1 1 1 0 1 0 0
1 0 1 0 1 0 0
1 1 1 0 1 0 0
1 1 0 0 1 0 0
1 1 1 0 1 0 0
1 1 1 0 1 0 0
1 1 1 0 1 0 0
1 1 0 0 1 0 0
1 1 0 0 1 0 0
1 1 0 0 1 0 0
1 1 0 0 0 0 0
0 1 0 0 0 0 0
1 0 0 0 1 0 0
1 1 1 0 1 0 0
1 0 0 0 1 0 0
1 1 0 0 1 0 0
1 0 0 0 1 0 0
1 1 1 0 1 0 0
1 1 1 0 1 0 0
1 1 0 0 1 0 0
1 1 0 0 1 0 0
1 0 1 0 1 0 0
1 0 1 0 1 0 0
1 1 0 0 1 0 0
1 0 0 0 1 0 0
1 1 1 0 1 0 0
1 1 1 0 1 0 0
1 0 1 0 1 0 0
1 1 0 0 0 0 0
1 1 0 0 1 0 0
1 0 0 0 1 0 0
1 0 1 0 1 0 0
1 1 0 0 0 0 0
1 0 0 0 1 0 0
1 0 0 0 1 0 0
1 1 1 0 0 0 0
1 1 1 0 1 0 0
1 1 0 0 1 0 0
1 0 0 0 1 0 0
1 1 0 0 1 0 0
1 1 0 0 1 0 0
1 1 0 0 1 0 0
1 1 0 0 1 0 0
1 0 0 0 1 0 0
1 1 0 0 1 0 1
1 1 0 0 1 0 0
1 1 0 0 1 0 0
1 1 0 0 1 0 0
1 0 0 0 1 0 0
1 0 1 0 1 0 0
1 1 0 0 1 0 0
1 1 0 0 1 0 0
1 1 0 0 1 0 0
1 1 0 0 1 0 0
1 1 0 0 1 0 0
1 0 0 0 1 0 0
1 1 0 0 1 0 0
1 1 0 0 1 0 0
1 1 0 0 1 0 0
1 0 0 0 1 0 0
1 0 0 0 1 0 0
1 1 0 0 1 0 0
1 1 1 0 1 0 0
1 1 1 0 1 0 0
1 0 1 0 1 0 0
1 0 1 0 1 0 0
1 1 1 0 1 0 0
1 1 1 0 1 0 0
1 1 1 0 1 0 0
1 1 1 0 1 0 0
1 1 1 0 1 0 0
1 1 1 0 1 0 0
1 0 0 0 1 0 0
1 1 0 0 1 0 0
1 1 0 0 1 0 0
1 1 0 0 1 0 0
0 1 0 0 1 0 0
1 1 1 0 1 0 0
1 0 1 0 1 0 0
1 0 1 0 1 0 0
1 0 1 0 1 0 0
1 1 1 0 1 0 0
1 0 1 0 1 0 0
1 0 1 0 0 0 0
1 0 0 0 1 0 0
1 1 1 0 0 0 0
1 0 1 0 0 0 0
1 0 1 0 1 0 0
1 1 1 0 1 0 0
1 0 1 0 0 0 0
1 0 1 0 1 0 0
1 0 1 0 0 0 0
1 0 1 0 1 0 0
1 0 1 0 0 0 0
1 0 1 0 0 0 0
1 0 1 0 0 0 0
1 1 0 0 0 0 0
1 0 1 0 0 0 0
1 0 0 0 1 0 0
1 1 1 0 1 0 0
1 0 0 0 0 0 0
1 0 1 0 0 0 0
1 1 0 0 0 0 0
1 1 1 0 0 0 0
1 1 0 0 1 0 0
1 1 1 0 0 0 0
1 1 0 0 1 0 0
0 1 1 0 1 0 0
0 1 0 0 1 0 0
1 1 1 0 1 0 0
1 0 1 0 1 0 0
1 1 1 0 1 0 0
1 1 1 0 1 0 0
1 1 0 0 1 0 0
1 1 1 0 0 0 0
1 0 1 0 1 0 0
1 1 1 0 1 0 0
1 1 1 0 1 0 0
1 0 1 0 1 0 0
1 0 1 0 1 0 0
1 0 1 0 1 0 0
1 0 1 0 1 0 0
1 0 0 0 1 0 0
1 1 0 0 1 0 0
1 1 1 0 1 0 0
1 0 0 0 1 0 0
1 0 1 0 0 0 0
1 0 1 0 0 0 0
1 0 1 0 1 0 0
1 1 1 0 1 0 0
0 1 1 0 0 0 0
1 1 1 0 1 0 0
1 0 1 0 0 0 0
1 1 1 0 1 0 0
0 0 1 0 1 0 0
1 0 0 0 0 0 0
1 0 1 0 0 0 0
1 1 1 0 0 0 0
1 0 0 0 1 0 0
1 0 0 0 1 0 0
1 1 0 0 0 0 0
0 1 0 0 0 0 0
1 1 0 0 1 0 0
1 0 1 0 1 0 0
1 0 0 0 1 0 0
1 1 1 0 0 0 0
1 0 1 0 0 0 0
1 1 0 0 0 0 0
0 1 0 0 1 1 0
1 1 1 0 1 1 0
1 1 0 1 0 0 0
1 1 0 1 0 1 0
1 0 0 1 0 1 0
1 0 1 1 0 1 0
1 1 1 0 0 0 0
1 1 1 1 0 1 0
1 1 1 1 0 1 0
1 0 1 1 0 1 0
1 0 1 1 0 1 0
1 1 0 1 0 1 0
1 1 0 1 0 1 0
1 1 1 0 0 1 0
1 1 0 1 0 1 0
1 1 0 1 0 1 0
1 0 1 1 0 1 0
1 0 1 1 0 1 0
1 1 1 1 0 1 0
1 1 1 1 0 1 0
0 1 1 1 0 1 0
1 1 1 1 0 1 0
1 1 1 1 1 0 0
0 1 1 0 0 0 0
1 1 1 0 1 0 0
1 0 1 0 1 0 0
1 0 1 0 1 0 0
0 0 1 0 1 0 0
1 0 1 0 0 0 0
1 0 1 0 1 0 0
1 0 1 0 1 0 0
1 0 1 0 0 0 0
1 0 1 0 0 0 0
1 0 1 0 0 0 0
1 0 1 0 1 0 0
0 0 1 0 1 0 0
1 0 1 0 0 0 0
1 0 1 0 0 0 0
1 0 1 0 0 0 0
1 0 1 0 0 0 0
1 1 1 0 0 0 0
1 1 1 0 0 0 0
1 1 1 0 0 0 0
1 1 1 0 0 0 0
1 1 1 0 0 0 0
1 1 1 0 0 0 0
1 1 1 0 1 0 0
0 0 1 0 1 0 1
0 1 1 0 1 0 1
1 1 0 0 1 0 1
1 1 1 0 1 0 1
1 1 0 0 0 0 1
1 1 1 0 0 0 1
1 1 1 0 0 0 1
1 1 0 0 0 0 0
0 1 0 0 0 0 1
0 1 0 0 0 0 1
1 1 1 0 0 0 1
1 1 1 0 0 0 1
1 1 0 0 0 0 1
1 1 1 0 0 0 0
1 1 0 0 0 0 1
1 0 0 1 0 0 0
1 1 0 1 0 0 0
1 1 0 1 0 0 0
1 1 0 1 0 0 0
1 1 1 0 0 0 0
0 0 0 1 0 0 0
1 1 0 1 0 0 0
1 0 0 1 0 0 0
1 1 1 1 0 0 0
1 1 1 1 0 0 0
1 1 1 1 0 0 0
1 1 1 1 0 0 0
1 1 1 1 0 0 0
1 1 1 0 0 0 0
1 1 1 0 0 0 0
1 1 1 1 0 0 0
1 1 1 1 0 0 0
1 1 1 0 0 0 0
1 1 1 1 0 0 1
1 0 1 1 0 0 0
1 1 1 0 0 0 0
1 1 1 0 0 0 1
1 1 1 0 0 0 0
1 1 1 0 0 0 1
1 1 1 1 0 0 1
1 1 1 1 0 0 1
1 1 0 0 0 0 0
1 1 0 1 0 0 0
1 1 1 1 0 0 0
1 1 1 0 0 0 1
1 0 1 0 0 0 0
0 1 1 0 0 0 0
0 1 1 0 0 0 0
0 1 0 0 0 0 0
0 1 0 1 0 0 0
0 1 1 1 0 0 0
0 1 1 1 0 0 1
1 0 1 0 0 0 0
0 0 0 1 0 0 0
0 1 1 1 0 0 0
1 1 0 0 0 0 0
1 1 1 1 0 0 0
1 1 1 0 0 0 0
0 1 1 0 0 0 0
1 1 1 0 0 0 0
1 1 0 0 0 0 0
1 1 1 1 0 0 0
1 1 1 1 0 0 0
1 1 0 1 0 0 0
1 1 1 0 0 0 0
1 1 1 1 0 0 0
1 1 1 0 0 0 0
1 1 0 1 0 0 0
1 1 1 1 0 0 0
1 1 1 1 0 0 0
0 0 0 0 0 0 1
1 1 1 0 0 0 0
1 1 1 1 0 0 1
1 1 1 1 0 0 0
1 1 1 1 0 0 1
1 1 1 1 0 0 1
1 1 1 0 0 0 1
1 1 1 1 0 0 0
1 1 1 1 0 0 1
1 1 1 0 0 0 0
1 1 1 0 0 0 1
1 1 1 0 0 0 1
1 1 0 0 0 0 1
1 1 1 0 0 0 1
1 1 0 1 0 0 1
1 0 1 0 0 0 1
1 0 1 0 0 0 0
1 1 1 0 0 0 0
0 1 1 1 0 0 1
1 1 1 0 0 0 0
1 1 0 1 0 0 1
1 1 1 1 0 0 1
1 1 0 1 0 0 1
1 0 1 1 0 0 1
1 1 1 1 0 0 1
1 1 1 1 0 1 1
1 1 1 0 0 1 1
1 1 0 1 0 0 1
1 1 1 1 0 0 1
1 1 1 1 0 0 1
1 1 0 1 0 0 1
1 1 1 1 0 0 1
1 1 0 0 0 0 1
1 1 1 0 0 0 0
1 1 1 0 0 0 1
1 1 1 0 0 0 1
1 1 1 1 0 0 1
1 1 1 1 0 0 0
1 1 1 0 0 0 1
1 0 0 1 0 0 1
1 1 1 1 0 0 1
1 1 1 1 0 0 1
1 1 1 1 0 0 1
1 0 1 1 1 0 1
1 1 1 1 0 0 1
1 1 1 0 0 0 1
1 1 1 1 0 0 1
1 1 1 1 0 0 1
1 1 1 1 0 0 1
1 1 1 1 0 0 1
1 1 1 1 0 0 1
1 1 1 1 0 0 1
1 1 0 0 0 0 1
1 1 1 1 0 0 1
0 1 1 1 0 0 0
0 1 0 1 0 0 1
1 1 1 0 0 0 1
1 1 1 1 0 0 1
0 1 0 0 1 0 1
1 1 1 1 0 0 1
1 1 1 0 0 0 1
1 1 1 1 0 0 1
1 0 1 1 0 0 1
1 1 1 1 0 0 0
1 1 1 1 0 0 1
1 1 0 0 0 0 1
0 1 1 1 0 0 1
1 1 1 1 0 0 1
1 1 1 1 0 0 1
1 1 1 1 0 0 1
1 1 1 1 0 0 1
0 0 1 1 0 0 1
1 1 0 1 0 0 1
0 1 1 1 0 0 0
1 1 1 1 0 0 1
1 1 1 1 0 0 1
1 1 0 1 0 0 0
1 0 1 1 0 0 1
1 1 0 1 0 0 1
1 1 1 1 0 0 0
1 1 1 1 0 0 1
0 1 1 1 0 0 1
1 1 1 1 0 0 1
1 1 0 1 0 0 1
1 1 0 1 0 0 1
1 1 0 1 0 0 1
1 1 0 1 0 0 1
1 1 0 1 0 0 1
1 1 1 1 0 0 1
1 1 0 1 0 0 1
1 1 0 1 0 0 0
1 1 0 1 0 0 1
1 1 0 1 0 0 1
1 0 0 1 0 0 1
1 1 0 1 0 0 1
1 1 0 1 0 0 1
1 1 1 1 0 0 1
1 1 1 1 0 0 1
0 1 1 1 0 0 1
0 1 1 1 0 0 1
1 1 0 1 0 0 1
1 1 0 1 0 0 1
0 1 0 1 0 0 1
1 1 0 1 1 0 1
1 1 0 1 0 0 1
1 1 0 1 1 0 1
1 1 0 1 0 0 1
1 1 0 0 1 0 1
1 1 0 1 1 0 1
0 1 0 1 1 0 0
1 1 0 1 0 0 1
1 1 0 1 1 0 1
1 1 1 1 1 0 0
1 1 0 1 1 0 1
1 1 0 1 0 0 1
1 1 0 1 0 0 1
1 1 0 1 0 0 0
1 1 1 1 0 0 1
1 1 0 1 0 0 1
0 1 0 1 1 0 1
0 1 0 0 1 0 1
1 0 0 1 0 0 1
1 0 0 1 1 0 0
0 1 0 1 1 0 0
1 1 0 1 1 0 0
0 1 0 1 1 0 0
1 1 0 1 1 0 1
1 1 0 1 0 0 0
1 1 0 1 1 0 0
1 1 0 1 1 0 0
1 1 0 1 0 0 0
1 1 0 1 0 0 0
1 0 0 1 1 0 0
1 1 0 1 1 0 0
1 1 0 1 1 0 0
1 1 1 1 0 0 0
1 1 1 1 1 0 0
1 1 1 1 1 0 0
0 1 0 1 1 0 0
1 1 0 1 1 0 0
1 1 1 1 0 0 0
1 1 1 0 1 0 1
1 1 1 1 1 0 1
1 1 0 1 1 0 0
1 1 0 1 1 0 1
1 1 0 1 0 0 0
1 1 0 1 1 0 1
0 1 0 1 0 0 1
1 0 0 1 0 0 0
1 0 0 1 1 0 1
1 0 0 1 0 0 1
1 0 0 1 1 0 1
1 1 0 1 1 0 1
1 1 0 1 1 0 0
1 1 0 1 1 0 1
0 1 0 1 1 0 0
1 1 1 1 1 0 0
1 1 1 1 1 0 0
1 0 1 1 1 0 0
1 1 1 1 1 0 0
1 0 1 0 0 0 0
0 1 1 1 1 0 0
1 1 1 1 1 0 1
1 0 1 1 1 0 1
1 1 0 1 1 0 0
1 1 0 1 1 0 0
1 0 0 1 0 0 1
1 1 0 1 0 0 1
1 1 1 1 1 0 1
1 1 0 1 1 0 1
1 0 1 1 1 0 1
1 0 1 1 1 0 0
0 1 1 1 1 1 1
1 1 1 1 1 0 1
1 1 1 1 0 0 1
1 1 1 1 0 1 0
1 1 1 1 1 1 0
1 1 1 1 1 1 1
1 1 0 1 1 1 1
1 1 0 1 1 1 1
0 1 0 1 1 0 1
0 1 1 1 0 1 0
1 1 1 1 1 1 0
1 0 1 1 1 1 1
1 1 1 1 1 0 1
1 1 0 1 1 1 1
1 1 1 1 1 1 1
0 1 1 1 0 1 1
0 1 1 1 1 1 0
1 1 1 1 1 1 0
0 1 1 1 1 0 1
0 1 1 1 1 1 0
0 0 1 1 0 1 1
1 1 1 1 1 1 1
0 0 1 1 1 1 0
1 0 1 1 0 1 1
1 0 1 1 0 1 1
0 1 1 1 1 0 1
1 1 1 1 1 1 1
1 0 1 1 1 1 1
1 1 1 1 1 1 0
1 0 1 1 0 0 0
1 1 1 1 1 1 0
0 1 1 1 1 1 0
1 0 1 0 1 1 0
0 1 1 1 1 1 0
0 1 1 1 0 1 0
0 0 1 1 0 0 0
1 1 1 1 0 0 0
0 1 1 1 0 1 0
0 1 1 1 0 1 0
0 1 1 1 0 1 1
0 0 1 1 0 1 0
0 0 1 1 0 1 1
1 1 0 1 0 1 1
1 0 1 1 0 1 1
1 0 1 1 0 1 0
1 0 1 1 0 1 0
1 0 1 1 0 0 0
1 1 1 1 1 1 0
1 1 1 1 0 1 0
1 1 1 1 0 1 0
1 1 1 1 1 0 0
1 1 1 1 0 1 1
1 1 1 1 0 1 1
1 1 1 1 0 1 1
1 0 1 1 0 1 0
1 0 1 1 0 1 1
1 1 1 1 0 1 1
1 1 1 1 0 1 1
1 1 1 1 0 1 1
1 1 1 1 1 1 1
1 1 1 1 0 1 1
1 1 1 1 0 1 0
1 1 1 1 0 1 1
1 0 1 1 0 1 1
1 1 0 1 0 1 0
1 1 0 1 0 1 1
1 0 1 1 0 1 1
0 0 1 1 0 0 1
1 1 1 1 0 0 1
0 1 1 1 0 0 0
1 1 1 1 0 0 0
1 0 1 1 0 0 1
1 1 0 1 0 0 1
1 1 1 1 0 0 1
1 0 0 1 0 0 0
0 1 1 1 0 0 1
0 0 1 1 0 0 1
1 1 1 1 0 0 1
1 0 1 1 1 0 1
1 0 1 1 0 0 1
1 1 1 1 0 0 1
1 1 1 1 1 0 1
1 0 1 1 1 0 1
1 0 1 0 0 0 1
1 0 1 0 0 0 1
1 0 1 0 0 0 1
1 1 1 0 0 0 1
1 1 1 0 0 0 1
1 1 1 0 0 0 1
1 1 1 0 1 0 1
1 1 1 0 1 0 0
1 1 0 0 0 0 1
1 1 1 0 1 0 0
1 1 1 1 1 0 1
1 1 1 1 1 0 0
1 0 0 1 1 0 0
1 0 1 1 1 0 0
1 0 1 1 1 0 0
1 0 1 0 1 0 0
1 0 1 0 0 0 0
1 0 1 0 0 0 1
1 0 1 0 0 0 1
1 0 1 0 0 0 0
0 1 1 0 0 0 0
1 1 1 0 0 0 0
1 1 1 0 0 0 0
1 1 1 0 0 0 1
1 1 1 0 0 0 1
0 1 1 0 0 0 1
1 1 1 0 0 0 1
0 1 1 0 0 0 1
0 0 1 0 0 0 1
0 0 1 0 0 0 0
0 1 1 0 0 0 1
0 1 1 1 0 0 1
1 0 1 0 0 0 1
0 1 1 0 0 0 1
0 0 1 1 0 0 1
1 1 1 1 0 0 1
1 0 1 1 0 0 0
1 1 1 0 0 0 0
1 1 1 0 0 0 1
0 1 1 0 0 0 1
1 0 1 1 0 0 1
1 1 1 0 0 0 1
1 1 1 0 0 0 1
1 0 1 1 0 0 0
0 1 1 0 0 0 1
1 1 1 0 0 0 1
1 1 1 0 0 0 1
1 1 1 0 0 0 1
1 1 1 0 0 1 1
1 1 1 0 0 1 1
1 0 1 0 0 1 1
1 1 1 0 0 1 1
1 0 1 0 0 1 0
0 1 1 0 0 1 1
1 0 1 0 0 1 0
0 1 0 0 0 1 1
1 1 0 0 0 0 0
1 0 1 0 0 1 0
0 1 1 1 0 1 1
0 1 1 1 0 0 1
1 1 1 1 0 1 0
1 1 1 1 0 1 0
1 1 1 1 0 0 0
1 1 1 1 0 1 0
1 1 1 1 0 1 0
1 1 1 1 0 1 0
1 0 1 1 0 1 0
1 0 0 1 0 1 1
1 1 1 1 0 1 1
1 1 1 1 0 1 1
1 0 1 1 0 1 1
1 1 0 1 0 1 1
1 1 0 1 1 1 1
1 1 0 1 1 1 1
1 0 1 1 0 1 1
1 1 1 1 0 1 1
1 1 1 0 1 1 1
1 0 1 0 0 1 0
1 1 1 1 1 1 0
1 1 1 1 1 1 0
1 0 1 1 1 1 0
1 1 0 1 1 1 0
1 1 1 1 1 1 0
1 1 0 1 0 1 1
1 1 0 1 0 1 1
1 1 0 1 1 1 0
1 1 0 1 0 1 0
1 0 0 1 0 1 0
1 0 1 1 1 1 0
1 1 1 1 1 1 0
1 1 0 1 1 1 1
1 1 0 1 1 1 0
1 1 1 1 0 1 1
1 1 0 1 1 1 1
1 1 1 1 1 0 1
1 1 0 1 1 1 1
0 1 1 1 0 1 1
1 1 0 1 0 1 1
1 1 0 0 1 1 0
1 1 1 0 1 0 0
1 0 1 0 1 1 1
1 1 1 0 0 0 1
1 1 0 0 1 1 1
1 1 1 0 1 0 1
0 1 1 0 1 1 1
0 1 1 0 1 1 1
0 1 0 0 1 1 0
0 1 0 0 1 1 1
0 1 1 0 0 1 0
1 1 1 0 1 1 1
1 0 0 0 1 1 1
1 0 0 0 1 1 1
1 0 1 0 1 1 1
1 0 1 0 1 1 0
1 0 0 0 1 1 1
1 0 0 0 1 1 1
1 1 0 0 1 1 1
1 1 1 0 1 1 1
1 1 1 0 1 1 1
1 0 1 0 1 1 1
1 0 1 0 1 1 1
1 1 0 0 1 1 1
1 0 1 0 1 1 0
1 0 1 0 1 1 1
1 0 0 0 1 1 1
0 0 1 0 1 1 1
1 1 0 0 1 1 0
1 1 0 0 1 1 1
1 1 0 0 0 1 1
1 1 0 0 1 1 1
1 1 0 0 1 1 1
1 1 0 0 1 1 1
1 1 0 0 1 1 1
1 1 0 0 1 1 1
1 1 1 0 1 1 1
1 1 0 0 1 1 1
0 1 1 0 0 1 1
1 1 1 0 0 1 1
1 0 1 0 1 1 1
1 0 1 0 1 1 0
1 0 1 0 1 1 1
1 1 1 0 1 1 1
1 1 1 0 1 1 1
1 1 0 0 1 1 1
1 1 1 0 1 1 1
1 1 1 0 0 1 1
0 1 1 0 1 1 1
1 0 0 0 1 1 0
1 1 1 0 1 0 1
1 1 1 0 1 1 1
0 1 1 0 1 1 1
1 0 1 0 0 1 1
1 0 1 0 1 1 1
1 0 1 1 1 0 1
1 0 0 0 1 1 1
1 0 1 0 1 0 0
1 0 1 0 1 1 1
1 0 1 0 1 1 1
1 0 0 0 1 1 1
1 0 1 0 0 1 1
1 0 1 0 0 1 1
1 0 1 0 0 1 1
1 0 0 0 0 1 1
1 0 1 0 0 0 1
1 0 1 0 0 1 0
0 0 1 0 0 1 0
0 0 1 0 0 1 0
0 0 1 0 0 1 1
1 0 1 0 0 1 0
1 0 1 0 0 1 0
1 0 1 0 0 1 0
1 0 0 1 0 1 1
1 0 0 1 1 1 0
1 0 0 0 1 1 0
1 0 1 0 1 1 0
1 0 1 0 1 1 0
1 0 1 0 1 1 0
1 0 0 0 1 1 1
1 0 0 0 1 1 0
1 0 1 0 1 1 0
0 0 1 0 1 1 0
1 0 1 0 1 1 0
0 0 1 0 1 1 0
0 0 1 0 0 1 0
0 0 1 0 1 1 0
0 0 0 0 1 1 0
1 0 1 0 1 1 0
1 0 1 0 1 1 0
0 0 0 0 1 1 0
1 0 1 0 1 1 0
0 0 1 0 1 1 0
1 0 1 1 0 1 0
1 0 0 0 1 1 0
1 0 1 0 0 1 0
1 0 1 0 1 1 0
1 0 1 0 0 1 0
1 0 1 0 1 1 0
0 0 1 0 1 1 0
1 0 1 0 1 1 0
0 0 1 0 0 1 0
1 0 1 0 1 0 0
1 0 0 0 0 1 0
0 0 0 0 0 0 0
1 0 0 0 0 0 1
1 0 1 0 0 0 0
1 0 1 0 0 0 0
1 0 1 0 1 0 0
1 0 1 0 0 0 0
1 0 1 0 0 1 0
1 0 1 0 0 1 0
1 0 1 0 0 0 0
1 0 1 0 0 1 0
1 0 1 0 0 0 0
1 0 1 0 0 1 0
1 0 1 0 1 1 0
1 0 1 0 0 1 0
1 0 1 0 1 1 0
0 0 1 0 0 1 0
0 0 1 1 1 1 0
0 0 1 0 0 0 0
0 0 0 1 0 0 1
0 0 0 1 1 0 0
0 0 1 1 1 0 0
0 0 0 1 1 0 1
0 0 1 1 1 0 1
0 0 0 1 1 0 1
1 0 0 1 1 0 0
1 0 0 1 1 0 1
1 0 1 1 1 0 1
1 0 0 1 0 0 1
1 0 1 1 0 0 0
1 1 0 1 1 1 0
1 1 0 1 0 1 0
1 1 0 1 0 1 0
1 1 0 1 0 1 0
1 1 0 1 1 1 0
1 1 1 1 1 1 0
1 1 0 1 0 1 0
1 1 1 1 1 1 0
1 1 1 0 1 1 0
1 1 0 1 0 1 0
1 1 0 1 0 1 0
1 1 1 1 0 1 0
1 1 1 1 1 1 0
1 1 0 1 1 1 0
1 1 0 1 1 1 0
1 1 0 1 1 1 0
1 1 0 1 0 0 0
1 0 1 0 0 1 0
1 0 0 1 0 1 0
1 0 0 1 0 1 0
1 1 0 1 0 1 0
1 1 0 1 0 0 0
1 1 0 1 0 1 0
1 1 0 1 0 1 0
1 1 0 1 0 1 0
1 1 0 0 0 0 0
0 1 0 1 0 1 0
1 1 0 1 0 0 0
1 1 0 1 0 0 0
1 1 0 1 0 1 0
1 1 0 1 0 1 0
1 1 0 1 0 1 1
1 1 0 1 0 0 0
1 0 0 1 0 0 0
1 1 1 1 0 1 0
1 1 1 1 0 0 1
1 1 1 1 0 1 0
1 0 1 1 1 0 1
1 1 1 1 1 1 0
1 1 0 1 1 1 0
1 1 0 1 1 1 1
1 0 0 1 1 1 1
1 0 0 1 0 0 1
1 0 0 1 1 1 1
1 1 0 1 1 1 1
1 0 0 1 1 1 1
1 0 0 1 0 1 1
1 1 0 1 1 1 1
1 1 1 1 1 1 1
1 1 0 1 0 1 1
0 0 0 1 1 1 1
1 1 0 1 1 1 1
1 1 0 1 0 1 0
1 0 1 1 0 1 0
1 0 1 1 0 1 0
0 1 1 1 1 0 0
1 1 1 1 0 0 1
1 0 1 1 0 0 1
1 1 0 1 1 0 0
1 1 0 1 1 0 0
1 0 0 1 0 0 0
1 1 0 1 1 0 0
1 1 1 1 0 0 1
1 0 0 1 1 0 0
1 0 1 1 0 0 1
1 1 1 1 1 0 1
1 1 1 1 1 0 1
1 1 0 1 0 0 1
1 1 1 1 0 0 0
1 1 1 1 1 0 1
1 1 0 1 1 0 0
1 1 1 1 1 0 0
1 1 1 1 1 0 0
1 1 1 1 0 0 0
1 1 1 1 0 0 0
1 1 0 1 1 0 0
1 1 1 1 1 0 0
1 1 1 1 1 0 0
1 1 1 1 0 0 0
1 1 0 1 0 0 0
1 0 0 1 1 0 0
0 1 0 1 1 0 0
1 0 0 1 1 0 0
1 1 0 1 1 0 0
1 1 1 0 0 0 0
1 1 0 1 0 0 0
1 1 1 1 0 0 0
1 1 0 1 0 0 0
1 1 0 1 0 0 0
1 0 0 1 0 0 0
1 1 0 1 0 0 0
1 0 0 1 0 0 0
1 1 0 1 0 0 0
1 1 1 1 1 0 0
1 1 1 1 0 0 0
1 1 0 1 1 0 0
0 1 1 1 0 0 0
1 1 1 1 0 0 0
1 1 0 1 0 0 0
1 1 1 1 0 0 0
0 1 1 1 0 0 0
1 1 0 1 0 0 0
1 1 0 1 0 0 0
1 1 0 1 0 0 0
1 1 1 1 0 0 0
1 1 0 0 0 0 0
1 1 1 1 0 0 0
1 1 0 1 0 0 0
1 0 1 1 0 0 0
1 1 1 1 0 0 0
1 1 0 1 0 0 0
1 1 0 1 0 0 0
1 0 1 0 0 0 0
1 1 1 1 0 0 0
1 1 0 1 0 0 0
1 0 0 1 0 0 0
1 0 1 1 0 0 0
1 0 1 1 0 0 0
1 0 1 1 0 0 0
1 0 0 1 0 0 0
0 0 0 1 0 0 0
1 0 0 1 0 0 0
1 0 0 1 0 0 0
1 0 0 0 0 0 0
1 1 1 1 0 0 0
1 0 0 1 0 0 0
1 0 1 0 0 0 0
1 0 1 1 0 0 0
1 0 0 1 0 0 1
1 0 0 1 0 0 1
1 0 0 0 0 0 0
1 0 0 1 0 0 1
1 0 0 1 0 0 0
1 0 0 1 0 0 0
1 1 0 1 0 0 0
1 1 0 1 0 0 0
1 0 1 0 0 0 0
1 1 0 0 0 0 1
1 1 1 1 0 0 1
1 1 0 1 0 0 0
1 0 1 1 0 0 0
0 0 0 1 0 0 1
0 0 0 1 0 0 0
0 0 0 1 0 0 0
0 1 0 1 0 0 0
0 1 0 1 0 0 0
0 0 1 1 0 0 0
0 1 0 1 0 0 0
0 0 0 1 0 0 0
0 1 0 1 0 0 1
0 0 1 1 0 0 1
0 0 0 1 0 0 0
0 0 0 1 0 0 0
0 0 0 1 0 0 1
0 0 0 1 0 0 1
0 0 0 1 0 0 1
0 0 1 1 0 0 1
0 0 0 1 0 0 0
0 0 1 1 0 0 1
0 0 1 1 0 0 1
0 0 1 1 0 0 0
1 0 1 1 0 0 0
0 0 0 1 0 0 0
0 0 1 1 0 0 0
0 0 1 1 0 0 1
0 0 1 1 0 0 0
0 0 1 1 0 0 0
0 0 1 0 0 0 1
0 0 0 1 0 0 0
0 0 0 1 0 0 0
0 1 0 1 0 0 1
0 1 0 1 0 0 1
0 1 0 1 0 0 1
0 1 1 0 0 0 0
0 1 1 1 0 1 1
0 1 0 1 0 0 0
0 0 0 1 0 0 1
0 1 1 1 0 0 0
0 1 0 1 0 0 1
0 1 0 1 0 0 0
0 1 0 1 0 0 0
0 0 0 1 0 0 1
0 1 0 1 0 0 0
0 1 0 1 1 0 1
0 0 1 1 1 0 1
0 1 0 1 1 0 1
0 1 0 0 1 0 1
0 0 0 1 1 0 1
0 1 1 1 0 0 1
0 0 1 1 0 0 1
0 1 1 0 1 0 1
1 1 1 0 1 0 1
0 0 1 1 0 0 1
1 1 0 1 1 0 1
1 1 0 1 1 0 1
1 1 0 1 1 0 1
0 1 0 1 1 0 1
0 1 0 1 1 0 1
1 1 0 1 0 0 1
1 1 0 1 0 1 0
1 1 0 1 1 0 1
1 1 0 1 1 0 1
0 1 0 0 1 0 1
1 1 0 1 0 1 1
1 1 0 1 0 1 1
1 1 0 1 0 0 1
0 1 0 1 0 0 1
0 1 0 1 0 0 1
0 1 0 1 0 0 0
0 1 1 1 0 0 0
0 1 0 1 0 0 0
1 1 1 1 0 0 0
0 1 0 1 0 0 0
1 1 0 1 1 1 1
1 1 0 1 1 1 1
1 1 0 1 1 0 0
1 1 0 1 1 1 0
1 1 0 0 0 0 0
0 1 0 1 1 1 0
1 1 1 1 0 1 0
1 1 0 1 0 1 1
1 0 1 1 0 1 0
1 0 1 1 0 1 0
1 1 0 1 0 0 0
1 1 1 1 0 0 0
0 1 1 1 0 0 0
1 1 1 1 0 0 1
1 1 1 1 0 0 0
1 1 1 1 0 0 0
1 1 1 1 0 0 0
1 1 1 1 0 0 0
1 1 1 1 0 0 0
1 1 1 1 1 0 0
1 1 1 1 1 0 0
1 1 1 1 1 0 1
1 1 1 1 1 0 0
1 1 1 1 1 1 0
1 1 0 1 1 1 1
1 1 1 1 1 0 0
1 1 0 1 1 1 0
1 1 1 1 1 1 0
0 1 0 1 1 1 0
0 1 0 1 0 1 0
0 1 1 1 1 0 0
1 1 0 1 1 1 0
1 1 1 1 0 1 0
1 1 1 1 1 1 0
1 1 1 1 1 0 0
0 0 1 1 1 1 0
0 1 1 1 1 1 0
0 1 1 1 1 0 0
0 1 1 1 1 0 0
1 1 1 1 1 1 0
1 1 1 0 1 1 0
1 1 1 1 1 0 0
1 1 1 1 1 0 0
1 1 1 1 0 0 0
1 1 0 1 0 0 1
0 0 0 1 0 0 1
1 1 0 1 0 0 1
1 0 0 1 0 0 1
0 0 0 1 0 0 1
1 1 0 1 0 0 1
1 1 0 1 0 0 1
1 0 1 1 0 0 1
1 1 0 1 0 0 1
0 1 0 0 0 0 0
0 1 0 0 0 0 1
1 1 0 0 0 0 1
0 1 0 0 0 0 0
0 0 0 0 0 0 1
0 1 1 0 0 0 1
0 1 1 0 1 0 1
0 1 1 0 1 0 1
1 1 0 0 0 0 1
1 0 0 0 0 0 1
0 0 0 0 1 0 1
1 0 1 0 1 0 1
1 0 0 0 0 0 1
1 0 0 0 1 0 1
1 0 0 0 1 0 1
1 1 1 0 1 0 1
1 1 0 0 1 0 1
0 1 0 0 1 0 0
1 0 0 0 0 0 1
1 0 0 0 0 0 1
1 1 0 0 1 0 0
1 0 0 0 1 0 1
0 0 0 0 1 0 1
0 0 0 0 0 0 1
1 0 0 0 0 0 1
1 0 0 0 0 0 0
0 1 0 0 0 0 1
0 1 0 0 0 0 1
1 1 0 0 0 0 1
0 0 0 0 0 0 1
1 0 0 0 0 0 1
1 0 0 0 0 0 1
0 0 1 0 0 0 1
1 1 0 0 0 0 1
1 0 1 0 0 0 1
1 0 1 0 0 0 1
0 1 1 0 0 0 1
0 1 1 0 0 0 1
0 0 1 0 0 0 1
0 1 1 0 0 0 1
0 1 0 0 0 0 1
0 1 0 0 0 0 1
0 1 0 0 1 0 1
0 1 0 0 0 0 1
0 1 0 0 1 0 1
0 1 0 0 0 0 0
0 1 0 0 0 0 1
0 1 0 0 0 0 1
0 1 0 0 0 0 0
0 1 0 0 0 0 1
0 1 1 0 0 0 0
0 1 1 0 0 0 1
0 1 1 0 0 0 1
0 1 1 0 1 0 1
0 1 1 0 1 0 1
0 1 1 0 1 0 1
1 1 1 1 1 0 1
0 1 0 0 1 0 1
0 1 0 0 0 0 1
1 1 1 0 0 0 0
0 0 1 0 1 0 1
1 0 1 0 0 0 1
1 1 1 0 0 0 1
1 1 1 0 0 0 1
1 1 1 0 0 0 1
1 1 1 1 0 0 0
1 1 1 1 0 0 1
1 1 1 0 0 0 1
1 1 0 1 0 0 1
1 1 1 0 0 0 1
1 1 1 0 0 0 1
1 1 1 1 0 0 1
1 1 1 0 0 0 1
1 1 1 0 0 0 0
1 0 1 0 0 0 1
1 1 1 0 0 0 1
1 1 1 1 0 0 1
1 1 1 1 0 0 1
1 0 0 0 1 0 1
1 1 1 1 0 0 0
1 1 1 0 0 0 1
1 1 1 1 0 0 1
0 1 0 0 0 0 1
0 1 1 0 0 0 1
1 0 1 0 0 0 0
1 1 1 0 0 0 1
1 1 1 0 0 0 0
1 0 1 0 0 0 1
1 1 1 0 0 0 1
0 0 1 0 0 0 1
0 0 1 0 1 0 0
1 1 0 0 0 0 0
0 1 1 1 1 0 0
0 1 1 1 0 0 1
1 1 1 0 0 0 1
1 1 1 1 1 0 1
1 1 1 1 0 0 1
1 1 1 1 0 0 0
1 1 1 1 0 0 0
1 1 1 1 1 0 0
1 1 1 1 1 0 1
1 1 1 1 1 0 1
1 1 1 1 1 0 1
1 0 1 1 1 0 1
0 1 1 1 1 0 0
0 0 1 1 0 0 0
0 1 1 0 0 0 1
1 1 1 0 0 0 1
1 1 1 1 0 0 0
0 1 1 1 0 0 1
1 1 0 0 0 0 0
1 1 0 0 1 0 1
1 1 1 0 1 0 1
1 1 1 0 1 0 1
0 1 1 0 1 0 1
1 1 1 0 0 0 1
1 1 0 1 1 0 1
1 0 1 0 1 0 1
1 1 1 0 1 0 1
1 1 1 0 1 0 1
1 0 1 0 1 0 0
0 1 1 0 1 0 0
1 1 1 1 1 0 1
1 1 1 1 1 0 1
0 1 1 1 1 0 1
0 1 1 0 1 0 1
0 1 1 0 1 0 0
1 1 1 0 1 0 1
1 1 1 0 1 0 1
0 1 1 0 1 0 1
1 1 1 0 1 0 1
0 1 1 0 0 0 0
1 1 1 1 0 0 1
0 1 1 0 0 0 0
0 1 1 0 0 0 1
1 0 1 0 0 0 1
1 0 1 1 0 0 1
1 0 0 1 1 0 1
0 0 0 1 1 0 1
0 0 1 0 0 0 1
1 0 0 1 0 0 1
1 0 1 1 1 0 1
0 0 1 0 0 0 1
0 0 0 0 0 0 1
1 0 1 1 0 0 0
1 0 0 1 1 0 1
0 0 1 1 0 0 1
0 0 0 1 0 0 0
0 0 1 1 0 0 1
0 0 1 1 0 0 1
0 0 0 0 0 0 1
0 0 0 1 0 0 0
0 0 1 1 0 0 1
0 0 1 1 0 0 1
0 0 1 1 1 0 1
0 1 1 1 1 0 1
0 0 0 1 1 0 1
0 1 1 1 1 0 1
0 0 0 1 0 0 1
0 1 1 0 1 0 1
0 1 1 1 1 0 1
0 1 0 1 1 0 0
0 1 1 0 1 0 0
0 1 0 0 1 0 1
0 1 1 1 1 0 1
0 1 0 1 1 0 1
0 1 1 1 1 0 1
0 0 1 1 1 0 1
0 1 0 1 1 0 1
0 1 1 1 0 0 1
0 1 1 1 0 0 1
0 1 0 1 1 0 1
0 1 1 1 1 0 1
0 1 1 1 0 0 1
0 0 1 0 0 0 1
0 0 1 0 0 0 0
0 1 1 0 0 0 1
0 0 1 0 0 0 1
0 1 1 0 0 0 1
0 1 1 1 0 0 0
0 1 0 1 0 0 0
0 1 1 1 0 0 1
0 1 1 1 0 0 1
0 1 1 1 0 0 1
0 0 1 1 0 0 0
0 1 1 1 0 0 1
0 1 1 1 0 0 1
0 1 0 1 0 0 1
0 1 0 0 0 0 1
0 1 1 0 0 0 1
0 1 1 1 0 0 1
0 0 1 1 0 0 1
0 0 1 1 0 0 1
0 1 1 0 0 0 0
0 1 1 0 0 0 1
0 0 1 1 0 0 1
0 1 1 1 0 0 1
0 1 1 1 0 0 1
0 1 1 0 0 0 0
0 1 1 1 0 0 1
0 1 0 0 0 0 1
0 1 0 0 0 0 1
0 1 1 1 0 0 0
0 1 1 0 0 0 1
0 1 1 0 0 0 1
0 0 1 1 0 0 1
0 1 1 1 0 0 1
0 1 1 0 0 0 0
0 1 1 1 0 0 1
0 1 1 0 0 0 1
0 1 1 0 0 0 1
0 1 1 0 0 0 1
0 1 1 1 0 0 0
0 1 0 1 0 0 1
0 1 1 1 0 0 1
0 1 1 1 0 0 0
0 1 1 0 0 0 0
0 1 1 0 0 0 1
0 1 1 1 0 0 1
0 1 1 1 0 0 1
0 1 0 1 0 0 1
0 1 1 1 0 0 1
0 1 0 0 0 0 1
0 0 1 1 0 0 1
0 0 1 1 0 0 0
0 1 0 0 0 0 1
0 1 1 0 0 0 1
0 1 1 0 0 0 1
0 1 1 1 0 0 1
0 1 1 0 0 0 1
0 1 1 1 0 0 1
0 0 0 1 0 0 1
0 1 1 1 0 0 1
0 1 1 1 0 0 1
0 1 0 1 0 0 0
0 1 0 1 0 0 1
0 1 0 1 0 0 0
0 1 0 1 0 0 1
0 1 0 1 0 0 1
0 0 0 1 0 0 0
0 1 0 1 0 0 0
0 1 0 1 0 0 1
0 1 0 1 0 0 0
0 1 1 1 0 0 1
0 1 1 1 0 0 1
0 1 1 1 0 0 1
0 1 1 1 0 0 1
0 0 1 1 0 0 0
0 1 1 1 0 0 0
0 0 1 1 0 0 1
0 0 1 1 0 0 1
0 0 1 1 0 0 1
0 0 1 1 0 0 1
0 0 1 1 0 0 0
0 0 1 1 0 0 1
0 0 1 1 0 0 0
0 0 0 1 0 0 1
0 0 1 1 0 0 1
0 0 0 1 0 0 0
0 0 1 1 0 0 1
0 0 1 1 0 0 1
0 1 1 1 0 0 1
0 1 1 1 0 0 0
0 1 1 1 0 0 1
0 1 1 1 0 0 1
0 1 1 1 0 0 1
0 1 0 1 0 0 1
0 0 1 1 0 0 1
0 1 1 1 0 0 1
0 1 1 1 0 0 1
0 1 1 1 0 0 1
0 0 1 1 0 0 1
0 0 1 1 0 0 1
0 0 1 1 0 0 1
0 1 1 1 0 0 1
0 1 0 1 0 0 1
0 0 1 1 0 0 1
0 0 1 1 0 0 1
0 1 1 1 0 0 1
0 1 1 1 0 0 0
0 0 1 1 0 0 1
0 0 1 1 0 0 1
0 1 1 0 0 0 0
0 0 1 1 0 0 1
0 0 1 1 0 0 0
0 0 1 1 0 0 1
0 1 1 1 0 0 1
0 0 0 1 0 0 1
0 0 1 1 0 0 1
0 0 1 1 0 0 1
0 0 1 1 0 0 1
0 0 1 1 0 0 1
0 0 1 1 0 0 1
0 0 1 1 0 0 1
0 0 1 1 0 0 1
0 0 1 1 0 0 1
0 0 1 1 0 0 1
0 0 1 1 0 0 1
0 0 1 1 0 0 1
0 0 1 1 0 0 1
0 0 0 1 0 0 1
0 0 1 1 0 0 1
0 0 1 1 0 0 1
0 0 0 1 0 0 1
0 0 1 1 0 0 1
0 0 1 1 0 0 1
0 0 0 1 0 0 1
0 0 1 1 0 0 1
0 0 1 1 0 0 0
0 0 1 1 0 0 1
0 0 0 1 0 0 1
0 0 1 1 0 0 1
0 0 1 1 0 0 1
0 0 1 1 0 0 1
0 0 1 1 0 0 1
0 0 1 1 0 0 1
0 0 1 1 0 0 1
0 0 1 1 0 0 1
0 0 1 1 0 0 1
0 1 1 0 0 0 0
0 1 1 1 0 0 1
0 1 1 1 0 0 1
0 1 1 1 0 0 1
0 1 1 1 0 0 1
0 1 0 1 0 0 1
0 1 1 0 0 0 1
0 1 0 0 0 0 1
0 1 1 0 0 0 1
0 1 0 0 0 0 0
0 1 1 1 1 0 0
0 0 0 1 1 0 1
0 0 1 1 1 0 1
0 0 1 1 0 0 1
0 0 1 1 0 0 1
0 0 1 1 1 0 1
0 0 0 1 1 0 0
0 0 1 1 1 0 0
0 0 0 1 1 0 0
0 0 1 1 1 0 0
0 1 1 1 1 0 0
0 0 0 1 1 0 0
0 0 1 1 1 0 0
0 1 0 1 1 0 0
0 1 1 1 0 0 0
0 1 0 1 1 0 0
0 1 1 1 0 0 0
0 1 0 1 0 0 0
0 1 0 1 0 0 1
0 1 0 1 0 0 0
0 1 0 1 0 0 0
0 1 0 1 0 0 0
0 1 0 1 0 0 0
0 0 0 1 0 0 0
0 1 0 1 0 0 0
0 0 0 1 0 0 0
0 1 0 1 1 0 0
1 1 0 1 1 0 0
1 1 0 1 1 0 0
0 0 0 1 1 0 0
0 0 0 1 1 0 0
0 0 0 0 0 0 0
0 0 0 1 0 0 0
0 0 0 0 0 0 1
0 0 0 1 0 0 0
0 0 0 1 0 1 1
0 0 0 1 0 1 1
0 0 0 1 0 1 1
0 1 0 1 0 1 1
0 1 0 1 0 1 0
0 0 0 1 0 1 0
0 0 0 1 0 1 0
0 0 0 1 0 1 0
0 0 0 1 1 1 0
0 1 0 1 0 1 1
0 0 1 1 0 1 0
0 0 1 1 1 1 1
0 0 1 1 1 1 0
0 0 1 1 0 1 0
0 0 1 1 0 1 0
0 0 0 0 0 1 0
0 0 1 1 0 1 1
0 1 1 1 0 1 0
0 0 1 1 0 0 0
0 0 1 0 0 0 1
0 1 0 1 0 0 1
0 0 0 1 0 0 0
0 0 0 1 0 0 0
0 0 1 1 0 0 0
0 0 1 1 0 0 0
0 0 1 1 0 0 0
0 1 1 1 0 0 0
0 1 1 1 0 0 0
0 1 1 1 0 1 0
0 1 1 1 0 0 0
0 1 1 1 0 1 1
0 1 1 1 0 1 0
0 1 1 1 0 0 1
0 1 1 1 0 0 1
0 1 1 1 0 0 1
0 1 1 1 0 0 0
0 1 1 1 0 0 1
0 0 1 0 0 0 1
0 1 1 1 0 0 1
0 1 1 1 0 0 0
0 1 1 1 0 0 0
0 1 0 0 0 0 0
0 1 1 0 0 0 1
0 1 1 1 0 0 1
0 0 1 1 0 1 1
0 1 1 1 0 0 0
0 0 1 1 0 0 1
0 1 1 1 0 0 0
0 0 1 1 0 0 1
0 0 0 1 0 0 1
0 1 1 1 0 0 0
0 1 1 1 0 0 0
0 1 1 1 0 0 0
0 1 1 1 0 0 0
0 1 0 1 0 0 0
0 1 1 1 0 0 0
0 1 1 1 0 0 0
0 1 0 1 0 0 0
0 1 1 1 0 0 0
0 1 1 1 0 0 1
0 0 1 1 0 0 1
0 1 1 1 0 0 1
0 1 0 1 0 0 1
0 1 0 1 0 0 1
0 1 1 1 0 0 1
0 1 1 0 0 0 1
0 1 1 1 0 0 0
0 1 0 1 0 1 1
0 1 1 1 0 1 1
0 1 1 1 0 0 0
0 1 0 1 0 0 1
0 1 0 1 0 0 0
0 1 1 1 0 0 1
0 1 1 1 0 0 0
0 1 1 1 0 0 0
0 1 1 1 0 0 0
0 1 1 1 0 0 1
0 1 0 1 0 0 1
0 1 0 1 0 0 1
0 1 1 0 0 0 0
0 1 0 0 0 0 0
0 1 0 1 0 0 0
0 1 1 1 0 0 1
0 1 1 1 0 0 1
0 1 1 1 0 0 1
0 0 1 1 0 0 1
0 1 1 1 0 0 1
0 1 0 1 0 0 1
0 1 0 1 0 0 0
0 0 1 1 0 0 1
0 1 0 1 0 0 0
0 1 1 1 0 0 1
0 1 1 1 0 0 1
0 0 1 1 0 0 0
0 1 1 0 0 0 1
0 1 1 1 0 0 1
0 1 1 1 0 0 1
0 1 1 1 0 0 1
0 1 1 0 0 0 1
0 1 1 1 0 0 1
0 1 1 1 0 0 1
0 0 1 1 0 0 1
0 1 1 1 0 0 1
0 1 1 1 0 0 1
0 1 1 1 0 0 1
0 1 1 1 0 0 1
0 1 1 0 0 0 1
0 1 1 0 0 0 1
0 1 1 1 0 0 1
0 1 1 0 0 0 1
0 1 1 1 0 0 1
0 1 0 1 0 0 1
0 1 1 1 0 0 1
0 0 1 1 0 0 0
0 1 1 0 0 0 1
0 1 1 1 0 0 0
0 0 0 1 0 0 0
0 1 1 1 0 0 1
0 0 1 1 0 0 1
0 0 1 1 0 0 1
0 1 1 1 0 0 1
0 1 1 1 0 0 1
0 1 0 1 0 0 1
0 1 1 1 0 0 1
0 0 1 1 0 0 1
0 1 1 1 1 0 1
0 1 1 1 0 0 1
0 1 1 1 0 0 1
0 1 1 1 0 0 0
0 1 1 1 1 0 1
0 1 1 1 0 0 1
0 0 1 1 1 0 1
0 1 1 1 1 0 1
0 1 1 1 1 0 1
0 1 1 1 1 0 1
0 1 1 1 1 0 0
0 1 1 1 1 0 0
0 1 1 1 0 0 1
0 1 0 1 1 0 1
0 1 1 1 1 0 1
0 1 0 1 1 0 1
0 1 1 1 1 0 1
0 0 1 1 1 0 0
0 1 1 1 0 0 1
0 1 1 1 0 0 0
0 1 1 1 1 0 1
0 1 1 1 0 0 1
0 1 1 1 1 0 1
0 1 1 1 1 0 1
0 1 1 1 1 0 1
0 0 1 1 0 0 1
0 1 0 1 1 0 1
0 1 0 1 0 0 1
0 1 1 1 0 0 1
0 1 1 1 0 0 1
0 1 1 1 1 0 1
0 1 1 1 1 0 1
0 0 1 0 1 0 1
0 1 1 1 1 0 1
0 1 1 0 0 0 1
0 1 0 1 0 0 1
0 1 1 1 1 0 0
0 1 1 1 0 0 0
0 1 0 1 0 0 0
0 1 1 1 0 0 0
0 1 0 1 0 0 0
0 1 1 1 0 0 0
0 0 1 1 0 0 0
0 1 0 1 1 0 0
0 1 1 1 1 0 0
0 1 1 1 0 0 0
0 1 1 1 1 0 0
0 1 1 1 1 0 1
0 1 0 0 0 0 1
0 0 1 1 1 0 1
0 1 1 1 0 0 1
0 1 0 1 1 0 1
0 1 1 1 0 0 0
0 1 0 1 1 0 1
0 1 1 1 0 0 0
0 1 1 1 0 0 1
0 1 1 1 0 0 1
0 1 1 1 0 0 1
0 1 1 1 0 0 1
0 1 0 1 1 0 1
0 1 1 1 1 0 0
0 1 1 1 1 0 1
0 1 0 1 1 0 1
0 1 1 1 1 0 1
0 1 1 1 1 0 0
0 1 1 1 1 0 1
0 1 1 1 1 0 1
0 1 0 1 1 0 1
0 1 0 1 1 0 0
0 1 1 1 0 0 0
0 1 1 1 1 0 1
0 1 1 1 0 0 1
0 1 1 1 0 0 1
0 0 1 1 0 0 0
0 1 1 1 0 0 0
0 1 1 1 0 0 1
0 1 1 1 0 0 1
0 1 1 1 0 0 0
0 1 1 1 0 0 1
0 1 1 1 0 0 1
0 1 0 1 0 0 1
0 1 1 1 0 0 1
0 1 1 1 0 0 1
0 1 1 1 0 0 1
0 1 0 1 0 0 1
0 1 1 1 0 0 1
0 1 1 1 0 0 1
0 1 1 1 0 0 1
0 1 1 0 0 0 1
0 1 1 1 0 0 0
0 1 1 1 0 0 1
0 1 1 1 0 0 0
0 1 0 1 0 0 1
0 0 1 1 0 0 1
0 1 1 0 0 0 0
0 1 1 1 0 0 1
0 1 1 1 0 0 0
0 1 0 0 0 0 1
0 1 1 1 0 0 0
0 1 1 1 0 0 1
0 1 0 1 0 0 1
0 1 1 1 0 0 1
0 1 1 0 0 0 1
0 0 1 1 0 0 1
0 1 1 0 1 0 1
0 1 1 0 1 0 0
0 1 0 0 0 0 1
0 1 0 1 1 0 1
0 1 1 0 0 0 1
0 1 1 1 0 0 0
0 1 0 1 1 0 1
0 1 0 1 1 0 1
0 0 0 1 1 0 1
0 1 1 1 0 0 1
0 0 1 1 0 0 1
0 1 1 1 0 0 1
0 1 1 1 0 0 1
0 1 0 0 1 0 1
0 1 1 0 1 0 1
0 1 1 0 0 0 0
0 1 1 1 0 0 0
0 1 0 1 1 0 0
0 1 1 1 0 0 1
0 1 1 1 1 0 1
0 1 1 1 1 0 1
0 1 1 1 1 0 0
0 1 1 1 1 0 1
0 0 1 1 1 0 1
0 1 1 1 0 0 1
0 1 1 1 0 0 1
0 1 1 1 1 0 1
0 1 1 1 1 0 1
0 1 1 1 1 0 1
0 1 1 1 1 0 1
0 0 1 1 1 0 1
0 1 1 1 0 0 1
0 1 0 1 1 0 1
0 1 0 1 0 0 1
0 0 0 1 0 0 0
0 1 1 1 0 0 1
0 1 1 1 1 0 1
0 1 0 1 0 0 0
0 1 0 0 0 0 0
0 1 1 1 0 0 0
0 1 0 1 1 0 0
0 1 1 1 0 0 0
0 1 0 1 1 0 0
0 0 1 1 1 0 0
0 1 1 1 1 0 0
0 0 1 1 1 0 0
0 0 1 1 0 0 1
0 1 1 1 0 0 1
0 1 1 1 0 0 0
0 1 1 1 0 0 1
0 1 0 1 0 0 1
0 1 0 1 0 0 1
0 1 0 1 0 0 1
0 0 0 1 0 0 1
0 1 0 1 0 0 1
0 1 0 1 0 0 1
0 1 1 1 0 0 1
0 1 0 1 1 0 1
0 1 0 1 1 0 1
0 1 0 1 1 0 1
0 1 0 1 1 0 1
0 1 0 1 1 0 1
0 1 0 1 1 0 1
0 1 0 1 1 0 1
0 0 0 1 0 0 1
0 1 1 1 1 0 1
0 1 0 1 1 0 1
0 1 1 1 1 0 1
0 1 0 1 1 0 1
0 1 1 1 1 0 1
0 1 1 1 1 0 1
0 1 1 1 1 0 1
0 1 0 1 0 0 1
0 1 1 1 0 0 1
0 1 1 1 0 0 1
0 1 1 1 0 0 1
0 1 1 0 0 0 1
0 0 1 0 0 0 1
0 0 1 1 0 0 1
0 1 1 1 0 0 1
0 0 1 1 0 0 1
0 1 1 1 0 0 1
0 0 1 1 0 0 1
0 0 1 1 0 0 1
0 0 0 1 1 0 1
0 1 1 1 0 0 1
0 1 1 1 0 0 1
0 0 0 1 1 0 1
0 0 1 1 1 0 1
0 0 1 1 1 0 1
0 1 1 1 1 0 1
0 1 1 1 1 0 1
0 0 1 1 1 0 1
0 0 1 1 1 0 1
0 0 0 1 1 0 1
0 0 1 1 0 0 1
0 0 1 1 0 0 1
0 1 1 1 0 0 1
0 1 1 0 0 0 1
0 0 0 0 0 0 1
0 0 0 0 1 0 1
0 1 0 0 1 0 1
0 1 0 0 1 0 0
0 0 1 0 0 0 1
0 1 1 1 1 0 1
0 1 1 1 0 0 1
0 1 1 0 0 0 1
0 0 1 0 0 0 1
0 0 0 1 0 0 1
0 0 0 1 0 0 1
0 0 0 1 0 0 1
0 0 0 0 0 0 1
0 0 1 1 0 0 1
0 0 1 0 0 0 1
0 0 1 1 0 0 1
0 0 0 1 0 0 1
0 0 0 1 0 0 1
0 1 0 1 0 0 0
0 1 0 1 0 0 1
0 1 0 1 0 0 1
0 1 1 1 0 0 1
0 0 0 1 0 0 1
0 1 0 1 0 0 1
0 0 1 0 0 0 1
0 1 1 1 0 0 1
0 1 1 0 0 0 1
0 1 0 0 0 0 1
0 0 0 1 0 0 1
0 1 0 1 0 0 1
0 1 0 1 0 0 1
0 1 1 1 0 0 0
0 0 0 1 0 0 1
0 1 1 1 0 0 0
0 1 0 1 0 0 1
0 1 0 1 0 0 1
0 1 0 1 0 0 0
0 1 1 1 0 0 1
0 0 1 1 0 0 1
0 1 0 1 0 0 1
0 0 0 0 0 0 1
0 0 0 1 0 0 1
0 1 0 1 0 0 1
0 0 0 1 0 0 1
0 0 0 0 0 0 1
0 0 0 1 0 0 0
0 0 0 1 0 0 0
0 1 0 1 0 0 0
0 1 0 1 0 0 0
0 0 0 1 0 0 0
0 0 0 1 0 0 0
0 1 0 1 0 0 0
0 0 1 1 0 0 0
0 1 0 1 0 0 0
0 1 0 1 0 0 1
0 0 1 1 0 0 0
0 1 0 1 0 0 0
0 1 1 1 0 0 0
0 1 1 1 0 0 0
0 1 1 1 0 0 0
0 1 0 0 0 0 0
0 1 0 1 0 0 0
0 1 0 1 0 0 1
0 1 0 1 0 0 0
0 1 1 1 0 0 0
0 1 1 1 0 0 0
0 0 1 1 0 0 0
0 1 0 1 0 0 0
0 1 1 1 0 0 0
0 1 1 1 0 0 0
0 1 1 1 0 0 0
0 1 0 1 0 0 1
0 1 0 1 0 0 0
0 1 1 1 0 0 0
0 1 0 1 0 0 0
0 1 1 1 0 0 0
0 1 0 1 1 0 1
0 1 1 1 1 0 0
0 1 1 1 1 0 0
0 1 0 1 1 0 0
0 1 0 1 1 0 0
0 1 0 1 1 0 0
0 0 0 1 0 1 0
0 0 1 1 0 0 0
0 1 1 1 1 0 1
0 1 0 1 1 0 1
0 1 1 1 1 0 0
0 1 1 1 1 0 0
0 0 1 1 1 0 0
0 0 0 1 1 1 0
0 0 1 1 1 0 0
0 1 1 1 0 0 0
0 1 1 1 1 0 0
0 1 1 1 1 1 0
0 1 1 0 1 0 0
0 1 1 1 0 1 0
0 1 1 1 1 1 1
0 1 1 1 1 1 0
0 1 1 1 1 1 0
0 1 1 1 1 1 0
0 1 1 1 1 1 0
0 1 1 1 1 1 0
0 1 0 1 1 1 1
0 1 1 1 0 1 0
0 1 1 1 0 1 0
0 1 1 1 1 1 0
0 1 1 1 1 1 0
0 1 0 1 1 1 0
0 1 1 1 1 1 1
0 1 1 1 0 1 1
0 1 0 1 1 1 1
0 1 1 1 0 1 1
0 1 1 1 1 1 1
0 1 0 1 0 1 1
0 1 1 0 1 1 0
0 1 1 1 0 1 0
0 1 0 1 0 1 0
0 0 1 0 1 1 0
0 1 1 1 0 1 0
0 1 0 1 1 1 1
0 1 1 1 0 1 0
0 0 0 1 1 1 0
0 1 1 1 1 1 0
0 1 0 1 0 0 0
0 1 1 1 0 1 0
0 1 1 1 1 1 0
0 1 1 1 1 1 0
0 1 1 1 0 1 0
0 1 1 1 1 1 0
0 1 1 1 0 0 0
0 0 1 0 0 0 0
0 1 0 1 0 0 0
0 1 0 1 0 0 0
0 1 1 1 1 0 0
0 1 0 1 0 1 0
0 1 1 1 1 1 0
0 1 1 1 0 1 0
0 1 1 1 0 1 0
0 1 1 1 1 1 0
0 1 1 1 0 1 0
0 1 1 1 0 1 0
0 1 1 1 0 1 0
0 1 1 1 1 0 0
0 1 0 1 0 0 0
0 1 0 0 1 0 0
1 0 1 1 1 0 0
1 1 1 1 1 0 0
0 0 1 1 1 0 0
0 1 1 1 0 0 0
0 1 1 1 1 0 0
0 1 1 0 1 0 0
0 0 1 1 0 0 0
0 1 0 1 0 0 0
0 1 1 0 0 0 0
0 1 0 0 0 0 1
0 1 0 0 0 0 0
0 1 0 0 0 1 0
0 1 0 0 0 1 0
0 1 0 1 0 0 1
0 0 0 0 0 0 1
0 1 0 0 0 0 1
0 0 0 0 1 0 1
0 0 0 0 0 0 0
0 1 0 0 0 0 0
0 1 1 0 0 0 0
0 0 1 0 0 0 1
0 0 1 0 0 1 1
0 1 1 0 0 1 1
0 1 1 0 0 1 0
0 1 1 0 0 1 0
0 1 0 0 0 1 1
0 1 0 0 0 1 1
0 0 1 0 0 1 0
0 0 1 0 1 1 1
0 1 1 0 1 1 1
0 1 1 0 0 1 1
0 1 1 0 0 1 0
0 0 1 0 0 1 0
0 1 0 0 0 1 0
0 0 0 0 0 1 0
0 1 0 0 0 1 0
0 1 0 0 0 0 0
0 0 0 0 0 1 0
0 1 0 0 0 1 0
0 0 1 0 0 1 0
0 1 1 0 0 1 0
0 1 1 0 0 1 0
0 1 1 0 0 1 0
0 1 1 0 0 0 0
0 0 1 0 0 1 0
0 1 1 0 0 1 0
0 0 1 0 0 1 0
0 0 1 0 0 0 0
0 0 1 0 0 0 0
0 1 1 0 0 1 0
0 1 1 0 0 1 0
0 1 0 0 0 1 0
0 1 1 0 0 0 0
0 1 1 0 0 1 0
0 1 1 0 0 1 0
0 1 1 0 0 1 0
0 1 1 0 0 1 0
0 1 1 0 0 1 0
0 1 1 0 0 1 0
0 1 1 0 0 1 0
0 1 1 0 0 1 0
0 1 1 0 0 1 0
0 1 1 0 0 1 0
0 1 1 0 0 1 0
0 1 0 0 0 1 0
0 1 1 0 0 1 0
0 1 1 0 0 1 0
0 1 1 0 0 1 0
0 1 1 0 0 1 1
0 1 1 0 0 1 0
0 1 1 0 0 1 0
0 1 1 0 0 0 0
0 1 0 0 0 0 0
0 1 1 0 0 0 0
0 1 0 0 0 0 0
0 1 0 0 0 0 1
0 1 1 0 0 0 0
0 1 1 0 0 0 1
0 1 1 0 0 0 0
0 1 1 0 0 0 1
0 1 1 0 0 0 1
0 1 1 0 0 0 0
0 1 1 0 0 0 1
0 1 1 0 0 0 1
0 1 1 0 0 0 0
0 1 1 0 0 0 1
0 1 1 0 0 0 0
0 1 0 0 0 0 1
0 1 0 0 0 0 1
0 1 1 0 0 0 1
0 1 1 0 0 0 1
0 1 1 0 0 0 1
0 1 1 0 0 0 1
0 1 1 0 0 0 1
0 0 1 0 0 1 1
0 1 1 0 0 1 1
0 1 1 0 0 1 0
0 1 1 0 0 0 1
0 1 1 0 0 1 1
0 0 1 0 0 0 1
0 1 1 0 0 1 1
0 1 1 0 0 1 1
0 1 1 0 0 1 0
0 1 1 0 0 1 1
0 1 1 0 0 1 1
0 1 1 0 0 1 0
0 1 1 0 0 1 0
0 0 1 0 0 1 0
0 0 1 0 0 1 0
0 0 1 0 0 1 0
0 1 1 0 0 1 1
0 1 1 0 0 1 0
0 0 1 0 0 1 0
0 1 1 0 0 0 1
0 1 1 0 0 1 0
0 1 1 0 0 1 1
0 1 1 0 0 0 0
0 1 1 0 0 1 1
0 0 1 0 0 1 1
0 1 1 0 1 1 1
0 1 1 0 0 0 1
0 0 0 0 0 1 0
0 1 1 0 0 1 0
0 1 1 0 0 0 0
0 1 1 0 0 1 0
0 1 1 0 0 1 0
0 1 1 0 0 1 0
0 1 1 0 0 1 0
0 1 0 0 0 0 1
0 1 1 0 0 1 1
0 1 0 0 0 1 1
0 1 1 0 0 0 1
0 0 1 0 0 0 1
0 1 1 0 0 1 0
0 1 1 0 0 1 1
0 1 1 0 0 1 1
0 1 1 0 0 1 1
0 1 1 0 0 1 0
0 1 1 0 0 1 0
0 1 0 0 0 1 0
0 1 1 0 0 0 1
0 1 1 0 0 1 1
0 1 1 0 0 1 1
0 1 1 0 0 1 1
0 1 1 0 0 1 1
0 1 1 0 0 0 1
0 1 1 0 0 0 1
0 1 0 0 0 0 1
0 0 1 0 0 1 1
0 0 1 0 0 1 1
0 1 0 0 0 0 1
0 1 0 0 0 1 1
0 1 0 0 0 1 1
0 1 1 0 0 1 1
0 0 1 0 0 0 1
0 1 1 0 0 0 1
0 1 1 0 0 1 1
0 0 1 0 0 1 1
0 1 1 0 0 1 1
0 1 1 0 0 1 0
0 1 1 0 0 1 0
0 0 1 0 0 1 0
0 1 1 0 0 1 0
0 1 1 0 0 0 0
0 1 1 0 0 0 0
0 0 1 0 0 1 0
0 1 1 0 0 1 0
0 1 1 0 0 1 0
0 1 1 0 0 1 0
0 1 1 0 0 1 0
0 1 1 0 0 1 0
0 1 1 0 0 1 0
0 1 1 0 0 1 0
0 1 1 0 0 1 0
0 1 1 0 0 1 0
0 1 1 0 0 0 0
0 1 1 0 0 1 0
0 1 1 0 0 1 0
0 1 1 0 0 0 0
0 1 1 0 0 1 0
0 1 1 0 0 1 0
0 1 1 0 0 0 1
0 1 1 0 0 1 1
0 1 1 0 0 1 1
0 1 1 0 0 0 0
0 1 1 0 0 0 0
0 1 0 0 0 0 0
0 1 1 0 0 0 0
0 1 1 0 0 1 0
0 1 0 0 0 0 0
0 1 1 0 0 1 0
0 1 1 0 0 1 1
0 1 1 0 0 0 1
0 1 1 0 0 1 1
0 1 1 0 0 1 1
0 1 1 0 0 1 1
0 1 1 0 0 0 0
0 1 1 0 0 0 1
0 1 1 0 0 0 0
0 1 1 0 0 0 1
0 1 1 0 0 0 0
0 1 1 0 0 1 1
0 1 1 0 0 1 1
0 1 1 0 0 1 0
0 1 1 0 0 1 0
0 1 1 0 0 1 0
0 1 1 0 0 0 0
0 1 1 0 0 1 0
0 1 1 0 0 0 0
0 1 1 0 0 0 0
0 1 1 0 0 0 0
0 0 1 0 0 0 0
0 1 1 0 0 0 0
0 1 1 0 0 0 0
0 0 1 0 0 0 0
0 0 1 0 0 0 0
0 1 1 0 0 0 0
0 1 1 0 0 0 0
0 0 0 0 0 1 0
0 1 0 0 0 1 1
0 1 1 0 0 0 0
0 1 1 0 0 0 0
0 1 1 0 0 1 0
0 1 1 0 0 1 0
0 1 1 0 0 1 0
0 1 1 0 0 0 0
0 1 1 0 0 0 0
0 0 1 0 0 0 0
0 1 1 0 0 0 0
0 0 0 0 0 1 0
0 1 1 0 0 0 0
0 1 0 0 0 1 0
0 1 0 0 0 1 0
0 1 0 0 0 1 0
0 1 0 0 0 1 0
0 1 1 0 0 1 0
0 1 0 0 0 1 0
0 0 0 0 0 1 0
0 1 0 0 0 0 0
0 1 0 0 0 0 0
0 0 0 0 0 1 0
0 0 0 0 0 0 0
0 1 0 0 0 0 0
0 0 0 0 0 0 0
0 1 0 0 0 0 0
0 1 0 0 0 0 0
0 0 0 0 0 0 0
0 1 0 0 0 0 0
0 1 1 0 0 0 0
0 1 0 0 0 1 0
0 1 1 0 0 1 0
0 1 1 0 0 1 0
0 1 1 0 0 0 0
0 1 1 0 0 0 0
0 1 0 0 0 0 0
0 0 1 0 0 0 0
0 1 0 0 0 1 1
0 1 1 0 0 1 1
0 1 1 0 0 0 1
0 0 1 1 1 0 0
0 1 0 1 0 0 0
0 0 1 1 0 0 0
0 1 0 0 0 0 0
0 1 1 1 0 0 0
0 1 1 1 0 0 0
0 0 1 1 0 0 0
0 1 1 1 0 0 0
0 1 1 1 0 0 0
0 1 1 1 0 0 0
0 0 1 1 0 0 0
0 1 0 1 0 0 0
0 1 1 1 0 0 0
0 1 0 1 0 0 0
0 1 1 1 0 0 0
0 1 1 1 0 0 0
0 1 1 1 0 0 0
0 1 1 1 0 0 0
0 1 1 1 0 0 0
0 1 1 1 0 0 0
0 1 0 1 0 0 0
0 1 0 1 0 0 0
0 1 0 1 0 0 0
0 1 0 1 0 0 0
0 1 1 1 0 0 0
0 1 0 1 0 0 0
0 1 0 1 0 0 0
0 1 0 1 0 0 0
0 1 1 1 0 0 0
0 1 1 1 0 0 0
0 1 0 1 0 0 0
0 1 0 1 1 0 0
0 1 0 0 1 0 1
0 0 1 1 0 0 0
0 1 0 1 0 0 0
0 1 1 1 0 0 0
0 1 0 1 0 0 0
0 1 0 1 0 0 0
0 1 0 1 0 0 0
0 0 0 1 0 0 0
0 1 0 1 0 0 0
0 1 0 1 0 0 0
0 1 0 1 0 0 0
0 0 0 1 0 0 0
0 0 0 1 0 0 0
0 1 0 1 0 0 0
0 0 0 1 0 0 0
0 1 0 1 0 0 0
0 0 0 1 0 0 0
0 0 0 1 0 0 0
0 0 0 1 0 0 0
0 1 1 1 0 0 0
0 0 0 1 0 0 0
0 0 0 1 0 0 0
0 0 0 1 0 0 0
0 1 0 1 0 0 0
0 0 0 1 0 0 0
0 0 1 1 0 0 0
0 1 0 1 0 0 1
0 1 1 1 0 0 0
0 1 0 1 0 0 0
0 1 1 1 0 0 0
0 1 1 1 0 0 0
0 1 1 1 0 0 0
0 0 1 1 0 0 1
0 1 0 1 0 0 1
0 0 1 1 0 0 1
0 1 1 1 0 0 0
0 1 1 0 0 0 1
0 1 1 1 0 0 1
0 1 1 1 0 0 0
0 1 1 1 0 0 0
0 1 1 1 0 0 1
0 1 1 1 0 0 1
0 1 0 1 0 0 1
0 1 0 1 0 0 1
0 1 0 1 0 0 0
0 1 0 1 0 0 1
0 1 0 1 0 0 1
0 1 0 1 0 0 1
0 1 0 1 0 0 0
0 0 0 1 0 1 0
0 0 0 0 0 1 1
0 0 0 1 0 1 1
0 0 0 1 0 0 0
0 0 0 1 0 0 0
0 0 0 1 0 1 0
0 1 0 1 1 1 0
0 1 0 1 0 0 0
0 0 0 1 0 0 1
0 1 0 1 0 0 0
0 1 0 1 1 0 0
0 0 0 1 0 0 0
0 1 1 1 1 0 0
0 1 1 1 1 0 0
0 1 0 1 0 0 0
0 1 1 1 0 0 0
0 1 1 1 0 1 0
0 0 0 1 0 0 0
0 1 1 1 0 0 0
0 0 1 1 0 0 0
0 0 1 1 0 0 0
0 1 1 1 0 0 0
0 1 1 1 0 1 0
0 0 1 1 0 1 0
0 0 1 1 0 1 0
0 0 1 1 0 1 0
0 0 1 1 0 0 0
0 0 1 1 0 0 1
0 0 0 1 0 0 0
0 0 0 0 0 0 0
0 0 0 1 0 0 0
0 0 1 0 1 0 0
0 0 1 1 0 1 0
0 0 1 1 1 1 0
0 0 1 1 0 1 0
0 0 1 1 0 0 1
0 0 1 1 0 0 0
0 0 1 1 0 0 0
0 0 1 1 0 0 0
0 1 1 1 1 0 0
0 1 1 1 1 0 0
0 0 1 0 1 0 0
0 1 1 1 0 0 0
0 0 1 1 0 0 0
0 0 1 1 0 0 0
0 0 1 1 0 0 0
1 1 1 1 0 0 0
1 1 0 1 1 0 0
1 1 1 1 0 0 0
1 0 0 0 0 0 0
0 0 0 1 0 0 0
1 1 0 1 0 0 0
1 1 0 1 0 0 0
1 0 0 1 0 0 0
1 1 0 1 0 0 0
1 1 0 1 0 0 0
0 0 0 1 0 0 0
1 1 1 1 0 0 0
1 1 1 1 0 0 0
0 1 1 1 0 0 0
0 1 1 1 0 0 0
0 1 1 1 0 0 0
0 0 1 1 0 0 0
0 0 1 1 0 0 0
0 0 0 1 0 0 1
0 1 1 0 0 0 1
0 0 1 1 0 0 0
0 0 1 1 0 0 0
0 1 1 1 1 0 0
0 0 0 1 0 0 0
0 1 0 1 0 0 0
0 1 1 1 0 0 0
0 1 1 1 1 0 0
0 1 1 1 1 0 1
0 1 1 1 0 0 1
0 0 1 1 1 0 1
0 1 0 1 0 0 0
0 0 0 1 1 0 0
0 0 1 1 0 0 0
0 0 1 1 1 0 0
0 0 1 1 1 0 0
0 0 1 1 0 0 1
0 1 1 1 0 0 0
1 1 1 1 0 0 0
1 1 1 1 0 0 0
1 1 0 1 1 0 0
1 1 0 1 0 0 0
1 1 1 1 0 0 0
1 1 1 1 1 0 0
1 0 0 1 1 0 0
1 1 0 1 0 0 0
1 1 1 1 1 0 0
1 1 1 1 0 0 0
1 1 1 1 0 0 0
0 1 0 1 0 0 0
0 1 1 1 1 0 0
0 1 1 1 0 0 0
0 1 1 0 0 0 0
0 1 1 1 0 0 0
0 1 1 1 1 0 0
0 1 0 0 0 0 0
0 0 1 1 0 0 0
0 0 1 0 0 0 0
0 0 1 0 0 0 0
0 0 1 0 0 0 0
0 0 1 0 0 0 0
0 0 0 0 0 0 0
0 0 0 0 0 0 0
0 0 1 0 0 0 0
0 0 0 0 0 0 0
0 1 0 0 0 0 0
0 1 0 0 0 0 0
0 1 1 0 0 0 0
0 0 0 0 0 0 1
0 0 0 0 0 0 0
0 0 0 0 0 0 0
0 1 0 0 0 0 0
0 0 1 0 0 0 1
0 0 1 0 0 0 0
0 0 1 0 0 0 0
0 0 1 0 0 0 0
0 1 0 0 0 0 0
0 1 1 0 0 0 0
0 1 1 0 0 0 0
0 1 0 0 0 0 0
0 1 1 0 0 0 0
0 1 0 0 0 0 0
0 1 0 0 0 0 0
0 1 1 0 0 0 0
0 1 1 0 0 0 0
0 1 0 0 0 0 0
0 1 1 0 0 0 0
0 1 0 0 0 0 0
0 1 0 0 0 0 0
0 1 0 0 0 0 0
0 1 0 0 0 0 1
0 1 0 0 0 0 0
0 0 0 0 0 0 0
0 0 0 0 0 0 0
0 1 0 0 0 0 0
0 1 0 0 0 0 0
0 0 0 0 0 0 0
0 1 0 0 0 0 0
0 1 0 0 0 0 0
0 1 1 0 0 0 0
0 1 1 0 0 0 0
0 1 1 0 0 0 0
0 1 1 0 0 0 0
0 1 1 0 0 0 0
0 1 1 0 0 0 0
0 0 1 0 0 0 0
0 1 1 0 0 0 0
0 1 1 0 0 0 0
0 1 0 0 0 0 1
0 1 0 0 0 0 1
0 0 1 0 0 0 0
0 0 1 0 0 0 0
0 0 1 0 0 0 0
0 1 0 0 0 0 0
0 1 0 0 0 0 0
0 1 1 0 0 0 0
0 1 1 0 0 0 0
0 1 1 0 0 0 0
0 1 1 0 0 0 0
0 1 1 0 0 0 1
0 1 0 0 0 0 0
0 1 0 0 0 0 0
0 1 0 0 0 0 1
0 1 0 0 0 0 1
0 0 1 0 0 0 1
0 1 1 0 0 0 1
0 0 0 0 0 0 0
0 1 0 0 0 0 0
0 1 1 0 0 0 0
0 1 0 0 0 0 0
0 1 1 0 0 0 0
0 1 1 0 0 0 0
0 1 0 0 0 0 0
0 1 0 0 0 0 0
0 0 1 0 0 0 0
0 0 0 0 0 0 0
0 1 0 0 0 0 0
0 0 1 0 0 0 0
0 1 1 0 0 0 0
0 1 1 0 0 0 0
0 1 0 0 0 0 0
0 0 1 0 0 0 0
0 1 0 0 0 0 0
0 0 0 0 1 0 0
0 1 0 0 0 0 0
0 1 0 0 0 0 0
0 0 0 0 0 0 0
0 1 0 0 0 0 0
0 0 0 0 0 0 0
0 1 0 0 0 0 0
0 1 0 0 0 0 0
0 1 0 0 0 0 0
0 1 0 0 0 0 0
0 0 0 0 0 0 1
0 1 0 0 1 0 0
0 0 0 0 1 0 0
0 0 0 0 0 0 0
0 1 0 0 1 0 0
0 0 1 0 1 0 0
0 1 1 0 1 0 0
0 0 1 0 0 0 0
0 1 1 0 1 0 0
0 1 1 1 1 0 0
0 1 1 1 1 0 0
0 1 0 1 1 0 0
0 1 0 1 0 0 0
0 0 1 0 1 0 0
0 1 1 1 0 0 0
0 1 0 1 1 0 0
1 1 1 1 0 0 0
1 1 0 1 1 0 0
1 1 1 1 0 0 1
1 0 1 1 0 0 0
1 1 1 1 0 0 1
1 1 1 1 0 0 0
1 1 1 1 0 0 0
1 1 1 1 0 0 0
1 0 1 1 0 0 0
1 0 1 1 0 0 0
1 1 1 1 0 0 0
1 0 0 1 0 0 0
1 1 1 1 0 0 0
1 0 1 1 0 1 1
1 0 0 1 0 0 0
1 0 0 1 0 0 0
0 0 1 1 0 0 0
1 1 0 1 0 0 0
1 1 1 1 0 0 0
1 1 0 1 0 0 0
1 1 0 1 0 0 1
1 1 0 1 0 0 1
1 0 0 1 0 0 0
1 1 0 1 0 0 0
1 1 1 1 0 0 1
1 1 0 1 0 0 0
0 1 1 1 0 0 1
1 1 1 1 0 0 0
1 1 1 1 0 0 0
1 1 1 1 0 0 0
1 1 0 1 0 0 0
1 1 0 1 0 0 0
1 1 1 1 0 0 0
1 0 1 1 0 0 0
1 1 0 1 0 0 1
1 1 1 1 0 0 1
1 0 1 1 0 0 0
1 1 1 1 0 0 0
1 0 1 1 0 0 1
1 1 1 1 0 0 0
1 1 1 0 0 0 1
1 1 0 1 1 0 1
1 1 1 0 0 0 0
1 1 1 0 0 0 0
1 0 1 1 0 0 0
1 1 1 1 0 0 0
1 0 1 1 0 0 0
0 1 1 1 0 0 0
1 1 0 1 0 0 0
1 1 1 1 0 0 0
1 0 1 0 0 0 0
1 1 1 0 0 0 0
1 1 0 0 1 0 0
1 1 1 0 1 0 0
1 0 1 0 1 0 0
1 1 1 1 1 0 0
0 0 1 0 0 0 1
1 0 1 1 0 0 0
1 1 1 1 0 0 1
1 0 1 0 0 0 0
1 1 1 0 0 0 0
1 1 1 0 0 0 0
1 1 1 0 1 0 0
1 1 0 1 1 0 0
1 1 0 1 1 0 0
1 1 0 1 0 0 0
1 1 0 1 1 0 0
1 1 0 1 0 0 0
1 1 1 1 0 0 0
1 1 1 1 0 0 0
1 1 1 1 1 0 0
1 1 1 1 1 0 0
1 1 1 0 1 0 0
1 1 1 1 1 0 0
1 1 1 1 1 0 0
1 1 0 1 1 0 0
1 0 0 1 1 0 0
1 1 0 1 1 0 0
1 1 0 1 0 0 0
1 1 0 1 0 0 0
1 0 0 1 1 0 0
1 1 0 1 1 0 0
1 1 1 1 1 0 1
1 1 1 1 1 0 0
1 1 1 1 1 0 0
1 1 1 1 0 0 0
1 1 1 1 1 0 0
1 1 1 1 1 0 1
1 1 0 1 1 0 0
1 1 1 1 1 0 0
1 1 0 1 0 0 0
1 1 1 1 0 0 0
1 1 1 1 1 0 0
1 1 0 1 1 0 0
1 1 1 1 0 0 1
1 1 1 1 0 0 1
1 0 1 1 0 0 1
1 0 1 1 0 0 1
1 0 1 1 0 0 1
1 1 1 1 0 0 0
1 1 1 1 0 0 0
1 1 1 1 0 0 0
1 1 1 1 1 0 0
1 0 1 1 0 0 0
1 0 0 1 0 0 1
1 1 1 1 0 0 1
1 1 1 0 0 0 0
1 1 1 1 0 0 1
1 1 0 1 1 0 0
1 1 0 1 1 0 0
1 1 1 1 1 0 0
1 1 1 1 0 0 0
1 1 1 1 0 0 1
1 1 1 1 0 0 0
1 1 1 0 0 0 1
1 1 0 1 0 0 1
1 1 0 1 0 0 1
1 1 1 1 0 0 1
1 1 0 1 0 0 1
1 0 1 1 0 0 0
1 1 1 1 0 0 0
1 1 1 1 1 0 1
1 1 1 1 0 0 0
1 1 1 1 0 0 0
1 1 0 1 0 0 1
1 0 1 1 1 0 1
1 0 0 1 0 0 1
1 0 1 1 0 0 0
1 0 1 1 0 0 0
1 1 1 1 0 0 0
1 0 1 1 0 0 0
1 1 1 1 1 0 0
1 0 1 1 1 0 0
1 1 1 1 0 0 0
1 1 1 1 0 0 0
1 0 1 1 1 0 0
1 1 1 1 0 0 0
1 1 0 1 0 0 0
1 1 1 1 0 0 0
1 1 0 1 1 1 0
1 1 1 1 1 0 0
1 1 0 1 1 0 0
1 1 1 1 1 0 0
1 1 0 1 1 0 0
1 0 1 1 1 0 0
1 1 1 1 1 1 0
1 1 1 1 0 0 0
1 1 1 1 1 1 0
1 1 1 1 1 0 0
1 0 1 1 0 1 0
1 1 0 1 1 0 0
1 0 1 1 1 0 0
1 1 1 1 1 1 0
1 1 1 1 1 1 0
1 0 1 1 0 0 0
1 0 1 1 0 1 0
1 0 1 1 1 0 0
1 0 1 1 1 0 0
1 0 1 1 0 1 0
1 0 1 1 0 1 0
1 0 1 1 1 1 0
1 0 1 1 0 1 0
1 0 1 1 1 0 0
1 1 1 1 1 0 0
1 1 1 1 1 0 0
1 0 1 1 1 1 0
1 1 1 1 0 1 0
1 1 1 1 1 1 0
1 1 1 0 1 1 0
1 1 1 1 1 1 0
1 0 1 1 1 1 0
1 0 1 1 0 0 0
1 0 1 1 0 0 0
1 1 1 1 1 0 0
1 1 1 1 1 0 0
1 1 1 1 1 0 0
1 0 1 1 0 0 0
1 1 1 1 0 0 0
1 1 1 1 1 0 0
1 1 1 1 1 0 0
1 1 1 1 1 0 0
1 1 1 1 0 0 0
1 1 1 1 1 0 0
1 1 1 1 1 0 0
1 1 1 1 1 0 0
1 1 1 1 1 0 0
1 1 1 1 1 0 0
1 1 1 1 0 0 0
1 1 1 1 0 0 0
1 0 1 1 0 0 0
1 1 1 1 1 0 0
1 1 1 1 1 0 0
1 1 1 1 0 0 0
1 1 1 1 1 0 0
1 1 1 1 1 0 0
1 1 1 0 0 0 0
1 1 1 1 0 0 0
1 1 1 1 0 0 0
1 1 1 1 0 0 0
1 1 1 1 1 0 0
1 1 1 1 1 0 0
1 1 1 1 1 0 0
1 1 1 1 1 0 0
1 1 1 1 0 0 0
1 0 1 1 0 0 0
1 0 1 1 1 0 0
1 1 1 1 0 0 0
1 1 1 1 1 0 0
1 1 1 1 0 0 0
1 1 1 1 1 0 0
1 1 1 0 1 0 0
1 0 1 1 1 0 0
1 1 1 1 1 0 0
1 0 1 1 1 0 0
1 0 1 1 1 0 0
1 1 1 1 1 0 0
1 1 1 1 0 0 0
1 1 1 0 0 0 0
1 1 1 1 0 0 0
1 1 0 1 1 0 0
1 1 1 0 0 0 0
1 1 1 1 1 0 0
1 1 1 1 1 0 0
1 1 1 1 1 0 0
1 1 1 1 1 0 0
1 1 1 1 1 0 0
1 1 1 1 1 0 0
1 1 1 1 0 0 0
1 1 1 1 0 0 0
1 0 0 1 0 0 0
1 0 1 1 1 0 0
1 1 1 1 0 0 0
1 1 1 1 1 0 0
1 1 1 1 1 0 1
1 1 1 1 1 0 0
1 1 1 1 1 0 1
1 1 1 1 1 0 1
1 1 1 0 1 0 0
1 1 1 1 0 0 1
1 1 1 1 0 0 1
1 1 1 1 0 0 0
1 1 1 1 0 0 0
1 1 1 1 0 0 1
1 1 0 1 0 0 1
1 1 1 0 0 0 0
1 1 1 1 0 0 0
1 1 1 1 0 0 0
1 1 0 1 0 0 0
1 1 0 1 0 0 0
1 1 1 1 0 0 0
1 1 1 1 0 0 0
1 1 1 1 0 0 1
1 1 1 1 0 0 0
1 1 1 1 0 1 0
1 0 1 1 0 1 0
1 1 1 1 0 1 0
1 1 0 1 0 1 0
1 1 1 1 0 0 0
1 1 1 1 0 1 0
1 1 1 1 0 1 0
1 1 1 1 0 1 0
1 0 0 1 0 1 0
1 1 0 1 0 1 0
1 1 0 0 0 1 0
1 0 0 1 0 1 0
1 1 1 1 0 1 0
1 1 0 1 0 0 0
1 1 0 1 0 1 0
1 1 0 0 0 1 0
1 1 1 1 0 1 0
1 1 1 1 0 1 0
1 1 1 1 0 1 0
1 0 1 0 0 0 0
1 1 0 1 0 1 0
1 1 0 1 0 1 0
1 0 0 1 1 1 1
1 0 0 1 0 0 1
1 0 0 1 0 0 1
1 0 0 1 0 1 1
1 1 0 1 1 1 0
1 1 1 1 0 1 0
1 1 1 1 0 1 0
1 1 1 1 0 1 0
1 1 1 1 0 1 0
1 1 1 1 0 1 0
1 0 1 1 0 1 0
1 1 1 1 0 1 0
1 1 0 1 0 1 0
0 1 1 1 0 1 0
1 1 0 1 0 1 0
1 1 1 0 0 1 0
1 0 1 1 0 1 0
1 1 1 1 0 1 0
1 1 1 1 0 1 0
1 1 1 0 0 1 0
1 0 1 0 0 1 0
1 1 1 1 1 1 0
1 1 1 0 0 1 0
1 1 1 0 1 1 0
1 1 1 0 0 0 0
1 1 1 0 1 0 0
1 0 1 0 0 0 0
1 0 1 0 1 0 1
1 0 1 0 0 0 0
1 0 1 0 0 0 0
1 1 1 0 0 0 1
1 1 1 0 1 0 1
1 1 1 0 1 0 1
1 1 1 0 1 0 1
1 1 1 0 1 0 1
1 1 0 0 1 0 0
1 1 1 0 1 0 1
1 1 1 0 1 0 1
1 0 1 0 0 0 1
1 0 1 0 0 0 1
1 1 1 0 0 0 1
1 1 1 0 0 0 0
1 1 1 0 0 0 0
1 1 1 0 0 0 0
1 0 1 0 0 0 1
1 1 1 0 1 0 1
1 1 1 0 1 0 0
1 0 1 0 0 0 0
1 1 1 0 1 0 0
1 1 1 0 0 0 0
1 1 1 0 1 0 0
1 0 1 0 1 0 0
1 1 1 0 1 0 0
1 1 1 0 0 0 0
1 1 1 0 1 0 0
1 1 0 0 0 0 0
0 0 1 0 0 0 0
1 0 0 0 0 0 0
1 0 1 0 1 0 0
1 1 1 1 1 0 0
1 0 1 1 0 0 0
1 1 1 1 0 0 0
1 1 0 1 0 0 0
1 1 0 1 0 0 0
1 1 1 1 1 0 0
1 1 0 1 0 0 0
1 1 1 0 0 0 0
1 1 1 1 0 0 0
1 1 0 1 0 0 0
1 1 0 1 0 0 0
1 1 0 1 0 0 0
1 1 0 1 0 0 0
1 1 1 1 0 0 0
1 1 1 1 0 0 1
1 1 1 0 0 0 1
1 1 0 0 0 0 1
1 0 0 0 0 0 0
1 1 0 0 0 0 1
1 1 0 0 0 0 0
1 1 1 0 0 0 0
1 1 1 0 0 0 1
1 1 1 0 0 0 0
1 1 1 0 0 0 0
1 1 1 0 0 0 0
1 1 1 0 0 0 0
1 1 1 0 0 0 0
1 1 1 0 0 0 0
1 1 1 0 0 0 0
1 1 1 0 0 0 0
1 1 1 1 0 0 0
1 1 1 1 0 0 0
1 1 1 1 1 0 0
1 1 1 1 0 0 0
1 1 1 1 0 0 0
1 1 1 1 0 0 0
1 1 1 0 0 0 0
1 1 1 0 0 0 0
1 1 1 1 0 0 0
1 0 1 1 0 0 0
1 1 1 1 0 0 0
1 1 1 1 0 0 0
1 1 1 1 1 0 0
1 1 0 1 1 0 0
1 1 0 1 1 0 0
1 1 1 1 1 0 0
1 1 0 1 1 0 0
1 1 0 1 1 0 0
1 1 0 1 1 0 0
1 1 0 1 1 0 0
1 1 1 1 1 0 0
1 1 0 1 0 0 1
1 1 0 1 1 0 0
1 1 0 1 0 0 0
1 1 0 1 1 0 0
1 1 0 0 0 0 0
1 1 0 1 1 0 0
1 1 1 1 0 0 0
1 1 0 1 1 0 1
1 1 0 1 1 0 1
1 0 0 1 1 0 1
1 1 0 1 1 0 1
1 1 0 1 1 0 0
1 1 0 1 1 0 1
1 1 0 1 1 0 0
0 1 0 1 1 0 0
1 1 1 1 0 0 0
1 1 0 1 1 0 0
1 1 0 1 1 0 0
1 1 0 1 1 0 0
1 1 0 1 1 0 0
1 1 1 1 1 0 0
1 1 1 1 1 0 0
1 1 1 1 1 0 0
1 1 1 1 0 0 0
1 1 1 1 0 0 0
1 1 1 1 0 0 0
1 1 1 1 0 0 0
1 1 1 1 0 0 0
1 1 0 0 0 0 0
1 1 1 0 0 0 0
1 1 1 1 0 0 0
1 1 1 1 0 0 0
0 1 1 0 1 0 0
0 1 0 0 0 0 0
0 1 0 0 0 0 0
0 1 0 0 0 0 0
0 0 0 0 0 0 0
0 0 0 1 0 0 0
0 1 0 1 0 0 0
0 1 0 1 0 0 0
0 1 1 1 0 0 0
0 1 0 1 0 0 0
0 1 0 1 0 0 0
0 1 0 1 0 0 0
0 1 0 1 0 0 0
0 1 0 1 0 0 0
0 0 0 1 0 0 0
0 0 0 1 0 0 0
0 0 1 1 1 0 0
0 0 1 0 0 0 0
0 1 1 1 0 0 0
0 1 0 1 0 0 0
0 1 0 0 0 0 0
0 1 0 1 0 0 0
0 1 0 1 0 0 0
0 1 0 1 0 0 0
0 1 0 1 1 0 0
0 1 0 1 0 0 0
0 0 1 1 0 0 0
0 0 0 1 0 0 0
0 1 1 1 0 0 0
0 0 0 1 0 0 0
0 1 0 1 0 0 0
1 0 1 1 0 0 0
1 0 1 1 0 0 0
1 1 0 1 0 0 0
1 1 1 1 0 0 0
1 1 0 1 0 0 0
1 1 0 1 1 0 0
1 1 0 1 1 0 0
1 0 0 1 0 0 0
1 1 0 0 1 0 0
1 1 0 1 1 0 0
1 0 1 1 0 0 0
1 1 1 1 0 0 0
1 1 1 1 0 0 0
1 0 1 0 1 0 0
1 1 0 0 0 0 1
1 1 0 1 0 0 0
1 0 0 1 0 0 1
1 1 0 1 1 0 1
1 1 0 1 1 0 1
1 1 0 1 0 0 1
1 1 0 1 0 0 1
1 1 0 1 0 0 1
1 0 0 1 0 0 1
1 0 0 1 1 0 1
1 1 0 1 1 0 1
1 1 1 1 0 0 1
1 1 0 1 0 0 0
1 0 1 1 0 0 1
1 0 1 1 1 0 1
1 0 0 1 0 0 1
1 0 1 1 1 0 1
1 1 0 0 0 0 0
1 1 0 1 0 0 0
1 1 0 1 0 0 1
1 0 0 1 0 0 0
1 1 0 1 0 0 1
1 0 0 1 0 0 1
1 0 0 1 0 0 1
1 0 0 1 0 0 1
1 0 0 1 0 0 1
1 0 0 0 1 0 1
1 0 0 0 0 0 1
1 0 0 0 1 0 1
1 1 0 0 1 0 1
1 1 0 0 1 0 0
1 1 0 1 1 0 0
1 1 0 0 1 0 0
1 1 0 1 0 0 0
1 0 0 1 0 0 1
1 1 0 1 0 0 1
1 1 1 0 1 0 0
1 0 1 1 0 0 1
1 0 1 1 0 0 0
1 1 0 1 0 0 1
1 1 1 1 0 0 1
1 1 1 1 0 0 1
1 1 1 1 0 0 1
1 1 0 1 0 0 1
1 0 1 0 0 0 1
1 0 0 1 0 0 0
0 1 0 1 0 0 1
0 0 0 0 1 0 1
1 0 0 0 0 0 1
1 0 1 0 1 0 1
1 0 1 0 0 0 1
1 0 0 1 0 0 1
1 1 0 1 0 0 1
1 0 0 1 1 0 1
1 0 0 1 1 0 1
1 0 0 0 0 0 1
1 0 0 1 1 0 1
1 0 0 1 1 0 0
0 0 0 1 1 0 0
1 0 0 1 1 0 0
1 0 0 1 1 0 1
1 1 0 1 0 0 0
1 1 0 1 1 0 1
1 0 0 0 1 0 1
1 1 0 1 1 0 1
1 1 0 1 0 0 1
1 1 0 0 0 0 1
1 0 0 0 0 0 0
1 0 0 0 0 0 0
1 1 0 0 0 0 0
1 1 0 0 0 0 0
1 1 0 0 0 0 0
1 1 0 0 0 0 0
1 1 0 0 0 0 0
1 1 0 0 0 0 0
1 1 0 0 0 0 0
1 0 0 0 0 0 0
1 1 0 0 0 0 0
1 1 0 0 0 0 0
1 1 0 0 0 0 0
1 1 0 0 0 0 0
1 0 0 0 0 0 0
1 0 0 0 0 0 0
1 0 1 0 0 0 0
1 0 1 0 0 0 0
1 0 1 0 0 0 1
1 0 1 0 0 0 0
1 0 1 0 0 0 1
1 0 0 0 0 0 1
1 0 0 0 0 0 1
1 0 1 0 1 0 1
1 0 1 0 0 0 1
1 0 1 0 0 0 0
1 0 1 0 1 0 1
1 0 1 0 1 0 0
1 0 0 0 1 0 0
1 0 1 0 0 0 0
1 0 0 0 1 0 0
1 0 0 0 0 0 0
1 0 1 0 1 0 0
1 0 0 0 0 0 0
1 0 0 0 1 0 1
1 0 1 0 1 0 1
1 0 0 0 1 0 1
1 0 1 0 1 0 1
1 0 0 0 1 0 1
1 0 1 0 0 0 1
1 0 0 0 1 0 0
1 1 0 0 0 0 0
0 1 0 0 1 0 0
1 1 0 0 0 0 0
1 1 1 0 1 0 0
1 1 0 0 0 0 0
1 1 0 0 0 0 0
1 0 1 0 0 0 0
1 1 0 0 1 0 0
1 1 0 0 1 0 0
1 1 0 0 0 0 0
1 1 0 0 1 0 0
1 1 0 0 1 0 0
1 0 0 0 1 0 0
1 1 0 0 1 0 1
0 0 0 0 1 0 1
1 0 0 0 1 0 0
1 0 1 0 0 0 0
1 0 1 1 0 0 0
0 0 1 1 0 0 0
0 0 0 0 0 0 1
1 0 0 0 1 0 0
1 0 0 0 1 0 1
1 0 0 0 1 0 0
1 0 0 1 1 0 1
1 0 0 0 1 0 1
1 0 1 0 1 0 1
1 0 0 1 0 0 0
1 0 0 1 1 0 0
1 0 0 1 1 0 0
1 0 0 1 0 0 0
0 0 0 1 0 0 0
1 0 0 1 0 0 0
1 0 0 1 1 0 0
1 0 0 1 0 0 0
1 1 0 1 1 0 1
1 1 0 1 0 0 0
1 1 1 1 0 0 1
1 1 1 1 0 0 0
1 1 1 1 1 0 0
1 1 1 1 1 0 0
1 1 0 1 0 0 0
1 1 0 1 0 0 0
1 0 0 1 0 0 1
1 1 0 0 0 0 1
1 0 0 1 0 0 1
1 1 0 0 1 0 0
1 0 1 1 1 0 0
1 1 0 1 0 0 0
1 1 0 1 0 0 0
1 1 0 1 0 0 0
1 1 1 1 0 0 0
1 1 1 1 0 0 0
1 1 1 1 0 0 0
1 0 1 0 0 0 0
1 0 1 1 0 0 0
1 0 0 1 0 0 0
1 0 1 1 0 0 0
1 0 1 1 0 0 0
0 1 1 0 0 0 0
0 0 1 1 0 0 0
0 1 1 0 0 0 0
1 1 0 1 0 0 0
1 1 1 0 0 0 0
1 0 0 1 0 0 1
1 1 1 1 0 0 1
1 0 0 0 0 0 1
1 1 1 1 0 0 1
1 1 1 1 0 0 1
1 0 1 1 0 0 0
1 1 1 1 0 0 0
1 0 1 1 0 0 0
0 1 0 1 0 0 0
0 0 0 1 0 0 0
1 0 1 0 0 0 0
1 0 1 0 0 0 0
0 1 0 1 0 0 0
1 1 1 0 0 0 0
0 1 1 1 0 0 0
0 1 1 1 0 0 0
1 1 1 1 0 0 0
1 1 1 1 0 0 0
1 1 0 1 0 0 0
1 1 0 1 0 0 0
1 0 0 1 0 0 0
1 0 0 0 0 0 0
1 0 0 0 0 0 0
1 0 0 1 0 0 0
1 0 0 1 0 0 0
1 0 0 1 0 0 0
1 0 0 1 0 0 1
1 0 0 1 0 0 0
1 0 0 1 0 0 1
0 0 0 1 0 0 1
0 0 0 0 0 0 1
0 0 0 1 0 0 0
0 0 0 1 0 0 0
0 0 0 0 0 0 0
0 0 0 1 0 0 0
0 0 0 1 0 0 0
0 0 0 1 0 0 0
0 0 0 0 0 0 0
0 0 0 1 0 0 0
0 0 0 1 0 0 0
0 0 0 1 0 0 1
0 0 0 1 0 0 0
0 0 0 0 0 0 0
0 0 0 1 0 0 1
0 0 0 0 0 0 0
0 0 0 1 0 0 0
0 0 0 0 0 0 0
0 0 0 1 0 0 1
0 0 0 1 0 0 1
0 0 0 1 0 0 1
0 0 0 1 0 0 1
0 0 0 1 0 0 1
0 0 0 0 0 0 1
0 0 0 0 0 0 1
0 0 0 1 0 0 1
0 0 0 1 0 0 1
0 0 0 1 0 0 1
0 0 0 1 0 0 1
0 0 0 1 0 0 1
0 0 0 1 0 0 0
0 0 0 1 0 0 1
0 0 0 1 0 0 0
0 0 0 1 0 0 0
0 0 0 1 0 0 1
0 0 0 1 0 0 1
0 0 0 1 0 0 0
0 0 0 1 1 0 0
0 0 0 1 0 0 0
0 0 0 1 0 0 0
0 0 0 1 0 0 0
0 0 0 0 0 0 0
0 0 0 1 0 0 0
0 0 0 1 0 0 0
0 0 0 1 0 0 0
0 0 0 1 0 0 0
0 0 0 1 0 0 0
0 0 0 1 0 0 0
0 0 0 1 0 0 1
0 0 0 1 0 0 0
0 0 0 1 0 0 0
0 0 0 1 0 0 1
0 0 0 1 0 0 1
0 0 0 1 0 0 1
0 0 0 1 0 0 1
0 0 0 1 0 0 1
0 0 0 1 0 0 1
0 0 0 1 0 0 0
0 0 0 1 0 0 1
0 0 0 1 0 0 0
0 0 0 1 0 0 0
0 0 0 1 0 0 0
0 0 0 1 0 0 0
0 0 0 0 0 0 0
0 0 0 1 0 0 0
0 1 0 1 0 0 0
0 1 0 1 0 0 0
0 0 0 1 0 0 0
0 0 0 0 0 0 1
0 0 0 1 0 0 1
0 0 0 1 0 0 0
0 0 0 1 1 0 1
0 0 0 1 0 0 1
0 0 0 1 0 0 1
0 0 0 1 0 0 1
0 0 0 1 0 0 1
0 0 0 1 0 0 1
0 0 0 1 0 0 1
0 0 0 1 1 0 1
0 0 0 1 1 0 1
0 0 0 1 1 0 1
0 0 0 1 0 0 1
0 0 0 1 0 0 1
0 0 0 1 0 0 1
0 0 0 1 0 0 1
0 0 0 1 0 0 1
0 0 0 1 0 0 1
0 0 0 1 0 0 1
0 0 0 1 0 0 1
0 0 0 1 0 0 0
0 0 0 1 1 0 1
0 0 0 1 1 0 1
0 0 0 1 0 0 1
0 0 0 1 0 0 1
0 0 0 1 0 0 1
0 0 0 1 0 0 1
0 0 0 1 0 0 0
0 0 0 1 0 0 1
0 0 0 1 0 0 1
0 0 0 1 0 0 1
0 0 0 1 0 0 1
1 1 0 1 0 0 1
1 0 0 1 0 0 1
1 0 0 1 0 0 1
0 1 0 1 0 0 1
0 0 0 1 0 0 1
0 1 0 1 0 0 1
1 0 0 1 0 0 1
1 1 0 1 0 0 1
0 0 0 1 0 0 1
1 1 0 1 0 0 1
0 0 0 1 0 0 1
1 0 0 1 0 0 1
0 0 0 1 0 0 1
0 0 1 1 1 0 0
0 0 1 1 0 0 1
0 0 1 1 0 0 1
0 0 0 1 0 0 0
0 0 0 1 0 0 1
0 0 0 1 1 0 1
0 0 1 1 0 0 0
0 0 0 1 1 0 0
0 0 1 1 0 0 1
0 1 1 1 1 0 1
0 0 0 1 1 0 1
0 0 1 1 1 0 1
0 1 0 1 1 0 0
1 0 0 1 1 0 1
1 1 0 1 1 0 1
1 0 0 1 1 0 1
1 0 0 0 1 0 1
1 0 0 1 1 0 1
1 0 0 1 1 0 1
1 0 0 1 0 0 1
1 0 0 1 1 0 0
1 0 0 1 1 0 1
1 1 0 1 0 0 1
1 0 0 1 0 0 1
1 0 0 1 0 0 1
1 0 0 1 0 0 1
1 0 0 1 0 0 1
1 0 0 1 1 0 1
0 0 0 1 1 0 1
0 0 0 1 1 0 1
1 0 0 1 1 1 0
1 0 0 1 0 1 0
1 0 0 1 1 0 0
1 0 0 1 1 0 1
1 0 0 0 0 0 0
1 0 0 0 0 0 0
1 0 0 0 0 1 0
0 0 0 0 0 0 0
1 0 0 0 0 0 0
1 0 0 0 0 0 0
0 0 0 0 0 0 0
1 0 0 0 0 0 0
0 0 0 0 0 0 0
1 0 0 0 0 0 0
0 0 0 0 0 0 0
1 0 0 0 0 0 1
1 0 0 0 0 0 0
0 0 0 0 0 0 1
1 0 0 0 0 0 0
1 0 0 0 0 0 1
1 0 0 0 0 0 1
0 0 0 0 0 0 1
0 0 0 0 0 0 0
1 0 0 0 0 0 1
1 0 0 0 0 0 0
1 0 0 0 0 0 1
0 0 0 0 0 0 1
1 0 0 0 0 0 1
1 0 0 0 0 0 1
1 0 0 0 0 0 1
0 0 0 0 0 0 1
0 1 0 0 0 0 1
1 0 0 0 0 0 0
1 1 0 0 0 0 0
1 0 0 0 0 0 1
0 0 0 1 0 0 0
0 0 0 1 0 0 0
0 0 0 1 0 0 0
1 0 0 1 0 0 0
1 0 0 1 0 0 0
1 0 0 1 0 0 0
1 0 0 0 0 0 1
1 0 0 1 0 0 0
1 0 0 1 0 0 1
1 0 0 0 0 0 1
1 0 0 0 0 0 1
0 0 0 1 0 0 1
1 0 0 0 0 0 1
1 0 0 0 0 0 1
1 0 0 1 0 0 0
1 0 0 1 0 0 0
1 1 0 1 0 1 0
0 1 0 1 0 0 0
1 0 0 1 0 1 0
1 0 0 1 0 0 0
1 1 0 0 0 1 0
0 0 0 1 0 1 1
1 0 0 1 0 0 1
0 0 0 1 0 0 1
0 0 0 0 0 0 0
0 0 1 0 0 0 0
0 0 0 1 0 0 1
1 1 0 1 0 0 0
1 1 0 1 1 1 0
1 1 0 1 1 1 0
1 0 0 1 0 1 0
1 1 0 1 0 1 0
1 1 0 1 0 0 0
1 1 0 1 1 1 0
1 0 0 1 0 0 1
0 1 0 1 0 0 1
0 1 0 1 0 0 1
0 1 1 1 0 0 1
1 1 1 1 0 0 1
1 1 1 1 0 0 1
1 0 1 1 0 0 1
0 1 1 1 0 0 0
1 1 1 1 0 0 1
1 1 0 1 0 0 1
1 1 0 1 0 0 0
0 1 0 1 0 0 1
0 1 0 1 0 0 1
0 1 0 1 0 0 1
1 1 0 1 0 1 1
0 1 0 1 0 0 1
0 1 0 1 0 0 1
0 0 0 1 0 0 1
0 0 0 1 0 0 0
0 0 0 1 0 0 0
1 1 0 1 0 0 1
0 1 0 1 0 0 1
1 1 0 1 0 0 0
0 0 0 1 0 0 1
0 0 0 1 0 0 1
0 1 0 1 0 0 1
0 1 0 1 0 0 1
0 1 0 1 0 1 1
0 0 1 0 0 0 1
0 0 1 1 0 0 0
0 1 1 1 0 0 1
0 0 1 1 1 0 1
1 1 1 1 1 0 1
0 1 1 1 0 0 1
1 1 0 1 0 1 1
1 1 0 1 0 0 1
1 1 0 1 1 0 0
1 1 0 1 1 1 0
1 1 1 1 1 1 0
1 1 1 1 1 0 1
1 1 1 1 1 1 1
0 1 1 1 1 1 0
0 1 1 1 1 1 0
1 0 1 1 0 0 1
0 0 1 1 0 1 0
0 1 1 1 0 1 0
0 0 0 1 0 1 0
