# Supplementary material for: Conformational ensemble-dependent lipid recognition and segregation by prenylated intrinsically disordered regions in small GTPases
Source: Commun Biol. 2023 Nov 2;6:1111. doi: 10.1038/s42003-023-05487-6 (PMC10622456; doi:10.1038/s42003-023-05487-6)
Supplement: Supplementary file 8 — Supplementary Data 6 [file 42003_2023_5487_MOESM8_ESM.zip › Fig8/Rac1_cluster3_insertion.txt]

-3.76988124847412 0.931084632873535 3.73737621307373 1.08926391601562 7.71569633483887 5.91038131713867 11.1385464668274 14.7573916912079 8.90303421020508 5.94392585754395 0.407092094421387 0.95521354675293 -1.819993019104 -0.317811012268066 -2.63158130645752 -0.727963447570801 4.76659679412842 4.47047996520996 14.9417624473572
-2.16321418935602 4.13073779886419 8.99009849374945 2.91076995676214 9.3362903768366 10.2848115140742 12.5981950933283 17.1287931824272 13.2004859620875 10.9878506833857 5.39579154794867 6.23156215494329 0.0899291211908526 2.82640220468695 -1.01550911123102 -2.4462475603277 4.9963269407099 2.78485729044134 13.3378901655024
-1.44380199258978 4.34617698842829 9.18255985433405 2.48544872457331 7.97331321889704 9.30978573018854 11.3366893594915 16.8502211039717 11.9443553751165 9.50638759786433 3.82522381002253 5.49839294606989 -1.28810130899603 0.694522744959052 -1.60119067972357 -2.56324588602239 5.07179916555231 2.3570183580572 11.5115984743292
-1.58775053891269 4.66414822665128 9.46416462984952 3.26174248782071 8.86152447787198 10.2047838124362 12.3899039181796 17.9099949750033 13.1775292309848 11.6605690869418 6.58195199099454 7.10845841494474 0.754561320218173 3.85922898379239 0.0584896954623133 -1.50999556454745 5.71348179903897 4.11964406100186 13.2287670525638
-3.76514318639582 2.47880384271795 6.98908063715155 1.0876991445368 7.4674484426325 8.50001928156072 10.4047095472162 15.835176318342 11.4834205800837 10.9966656858271 6.52192994898016 5.40670606439764 0.208684175664729 0.890116899663752 -1.50570944005793 -2.85744169408625 4.35117551630194 2.4617922002619 11.013984411413
-4.12674159136686 2.39308720501986 6.50281792553988 1.19255333813754 7.02276116284457 8.53331833752719 11.1094592181119 18.0888517466458 12.5868528452787 13.5962665644559 9.29440527829257 7.80075817975131 3.1549938288602 2.0056961146268 0.318616685000332 -1.56968897906217 5.06100541028109 5.09658223065463 13.2476771441373
-9.68602342605591 -3.82561273574829 1.19524793624878 -0.242711734771728 4.29966478347778 6.96722440719605 8.82080488204956 17.4981454789639 10.9415882110596 13.9107528209686 12.4294918060303 10.4694226264954 5.37957887649536 6.06087427139282 0.60693006515503 -2.57211465835571 2.84602289199829 3.2398627281189 12.0266955375671
-5.65430750413374 -0.172658105330033 3.66958508925005 -0.604712624983353 3.1299036546187 6.82273278669878 10.1009028954939 18.0340886517005 13.5158616109328 13.1216615243392 8.03742299513383 7.56147370771928 2.4514721436934 3.45104203657671 -1.91587557359175 -5.43860926194624 1.04784284071489 2.69551835493608 11.6649178071456
-11.3414814168757 -5.14753839319403 -0.107751100713557 -2.09652253931219 1.69234064275568 5.11975935155695 7.85441568548029 16.3884357517416 10.5108068292791 12.8774245088751 9.63846328908747 9.8711688821966 3.68900564367121 5.9715688532049 -0.398715227300471 -3.06455728357489 1.39953211004084 5.42706659490412 13.2108476465399
-10.3392144289884 -4.9563981142911 0.015905276211825 -1.64678774746982 2.28189171877774 5.99316300478849 7.65756596651944 17.2468986364928 10.9327939900485 12.6564811619845 9.20563878146085 7.87118138399991 3.55001534548673 5.4766730221835 -0.525341137972745 -4.32400523099032 1.67617882815274 4.57122696963224 12.4289025220004
-9.31873756755482 -5.24209267009388 -1.1809888492931 -2.48727089275013 0.486792980540883 3.79120200764049 6.32507270466198 16.6163889158856 10.869033275951 12.4148697246205 7.94513648640026 7.01602309833874 2.77585834156383 4.78041499744762 -1.20733887065541 -4.89124161113392 1.92135375629772 4.28239482532848 12.1127123225819
-11.7090953913602 -6.58713379773227 -0.824224862185392 -2.05411377820102 0.859468069943514 5.0452466878024 5.41089591113004 17.145849225196 10.9347139271823 12.2510996731845 10.0859714421359 7.3982044133273 4.81530150500211 6.83937129107388 0.571338263424959 -3.21046105298129 1.49833163348111 4.37213858691129 12.8335820111361
-11.6567937850952 -5.22244853973389 0.166089820861817 -2.10066814422607 -2.14389057159424 3.50314311981201 5.52780895233154 13.9711988449097 8.45259742736816 10.75503282547 8.36118392944336 7.71368198394775 4.71647052764893 6.42505435943604 0.151820945739747 -4.38368053436279 -0.510025215148925 3.14183025360107 13.0713932991028
-9.82981323762374 -4.15845894380049 0.631004099412397 -1.77980827851729 -1.1183855490251 3.11951137022539 5.97789168791337 13.6772587342696 8.07314181761308 10.4098708672957 7.06017184690996 6.80267787413164 3.61722159819169 6.49760795073076 -0.204235310987993 -4.50132202668624 -0.365112538771196 4.04929709867998 12.2719328446822
-5.42073515978726 -3.84611014452847 1.72334500226108 -1.67177847948941 1.77870579632846 3.63879319104282 5.51064320477573 13.9527384844693 8.81284066113559 11.4295789805326 8.57274933728305 7.4327146616849 3.70086403760043 6.44100590619174 -0.0417011174288646 -5.20380477038297 1.2911130991849 4.29375573071567 12.0745150652799
-10.1792406255549 -6.42157689874822 -0.316861551458185 -3.742352884466 -1.97370473688299 3.63601930791681 3.70153864080256 9.08804901296442 8.03250082189387 9.62626989538019 6.99833162481135 4.56230314428156 0.483687002008612 2.19813974553889 -4.0025953466242 -7.58748189752752 -0.884129923040216 0.60631235296076 8.33247907811945
-10.7463798262856 -5.84979054711082 -0.862119648673318 -4.12959477684715 -2.28964421532371 3.08607485511086 4.29468729712746 10.137691523812 7.8657112381675 9.89022209861062 6.80051233985207 4.273867633126 1.09003832556985 3.30844309546731 -2.77130696556785 -4.52668568871238 0.952075030586936 2.14030649878762 9.85485413291238
-10.7589636369185 -5.6073637528853 -1.0066614671187 -4.90752129988237 -2.59391694502397 2.86045450730757 3.52712912126021 9.10908693833785 7.44401068253951 9.12045902772383 6.41198629899458 4.27080816789107 0.909446664289995 2.44780916734175 -3.6654806657271 -4.14901071028276 -0.907671980424361 1.42622179551558 8.61737150712447
-10.0694562738592 -10.1132947748358 -3.59053056890314 -5.16635912114924 -2.01904504949396 3.11665040796453 4.19904310053045 10.3753674680536 7.83056527918035 9.52334625070745 6.3625620061701 6.11851865595037 1.60493928735906 5.33937246149236 -1.94612901861018 -2.14812105352228 1.62774736231023 3.93335038965398 10.5489037687128
-10.5678130063144 -10.0790873440829 -3.59920987215909 -4.8318472775546 -2.58008870211514 2.19375124844638 4.59766856106845 10.1630920496854 7.69817057522861 9.29449120434848 5.44214430722323 4.52035704526034 1.29342833432284 4.07132044705478 -2.50506695834073 -3.19013890353116 0.664096745577726 4.08220663937655 9.3995660868558
-7.83487839265303 -5.17211861176924 -4.63256973786788 -1.29193443818526 2.05065398649736 6.8267560525374 9.86631732420488 13.7809939904646 11.6966505570845 13.0210528893904 8.38779406981035 7.07011943296953 2.81944137053056 5.45704131559892 -0.392770238356157 -0.636304326490922 4.36436229185625 5.41168456511064 12.0377007050948
-13.3811667702415 -5.99394066550515 -4.67800171592019 -2.01740868308327 0.555745766379616 5.80993239662864 7.81260363838889 13.3661360003731 11.1660105445168 13.329913780906 9.56658522865989 6.90852610848167 4.80426184914329 6.05637900612571 0.522502587058327 0.298066780783913 3.14583365700462 5.49401156685569 12.0383698203347
-11.5060665910894 -6.88863304311579 -5.2919018572027 -1.45906189138239 1.6647050077265 6.73040077036077 9.3939621145075 13.8181090051478 10.7538878614252 12.7731535131281 8.89007636850531 6.86793968027288 3.34461662119085 6.20046779459173 0.231621473485774 0.438015669042414 3.40051719492132 5.03385516946966 11.8790356809443
-6.7803184595975 -5.06970711621371 -5.88986130627719 -3.04334755810824 1.40566329089078 6.6395919713107 8.93278578844937 13.1834154519168 12.2887514027682 13.3391285332766 8.90878371325406 5.71369151202115 3.01483515826138 5.81542090502652 -0.489493569460784 -0.474463662234221 2.52011851397427 4.13593367663297 11.9472864064303
-7.79719572934237 -6.46819907101718 -4.58203154477206 -2.44096213254062 1.05704373446378 5.05686730471524 9.07867831316861 12.1153470906344 12.5663806828586 13.3373743924228 10.7761217984286 7.60077447024259 3.90045231905851 5.71211594668302 0.251420679959384 -1.00271063717929 2.26804608431729 4.04443043795499 11.567165556821
-9.01852878223766 -6.94569095264782 -2.6000622142445 -1.30038341175426 1.06984058726918 4.37356869090687 8.49703041423451 12.7472378383983 12.6810404430736 12.6587707172741 8.85180536616932 7.56570259441029 4.04995933879506 4.15778080333363 -0.310353123057972 -1.47238238941539 1.29497829784047 3.72367302287709 9.8777758251537
-11.3346672664989 -6.02455335963856 -1.53643804896961 -0.525405944477427 1.42159932743419 4.84227460514415 10.5316671718251 12.0602740634571 12.7164382327687 12.5538968433033 8.47716706882824 6.40684121738781 3.58970159183849 4.9214486468922 -0.706480086933482 -1.44067961085926 1.98068612705578 4.45573419224132 9.44790261875499
-10.7651184082031 -7.11424713134766 -2.57803993225098 -0.693697738647462 2.42701454162598 5.55265064239502 10.1487056732178 14.0262400627136 13.523481798172 14.2397210121155 10.5536906242371 7.14832324981689 6.66827793121338 6.55009288787842 1.68342609405518 -0.555226135253907 1.39608116149902 4.72333450317383 12.0915448188782
-9.46648256128485 -5.24146310632879 -2.4209942037409 -0.770872514898127 1.94555814916437 5.69048460180109 10.2564526384527 13.8192509000952 12.9564941709692 12.7064305132086 7.56246431524103 6.46899088079279 5.55550916845148 5.46638448888605 0.155280668085272 -1.04422799890692 1.25392206365412 3.8762470071966 11.5571046655828
-8.44467744827271 -6.96685991287232 -3.35046586990357 -0.0279904365539565 3.26599111557007 6.27764024734497 10.078952217102 13.2826930522919 12.7082036972046 12.702197933197 7.84474267959595 6.11411848068237 4.4532956123352 5.15092363357544 0.0466307640075669 -1.11335000991821 1.68094339370727 3.96283903121948 11.3718804359436
-8.64061043479226 -7.34928581931374 -3.15231011130593 -0.339447715065695 2.58700969002464 5.18612220070579 9.73705222389915 12.2631004073403 12.3091533400796 12.3396671035073 7.45756938240745 5.8312409140847 4.1252157904885 5.06272437355735 -0.92999336936257 -1.53103897788308 0.98200442574241 4.57718016884544 10.683744690635
-7.50975889726119 -7.13938993974165 -2.90326017899947 -0.726134248213334 2.49104505018754 5.56331353621049 9.94969706968828 11.9378243012862 12.1851516290144 12.5712204499678 8.57094102339311 5.14917855696245 3.96719270185991 4.936163000627 -0.537070222334428 -4.138863511519 1.55249505476518 3.06465535597368 10.2635260148482
-11.8936681487344 -8.80722710869529 -5.49299905083396 -0.928864453055642 0.804945018074729 4.43766024329446 7.79675486304543 9.57568409659646 11.5146308205344 11.1307602188804 7.94873335578225 3.64645674445412 2.51825621344826 3.75372984626076 -1.94134614250877 -4.11258408806541 -0.769040081717751 2.0998535416343 9.47250130393288
-5.56353693008423 -7.31572465896607 -3.49705820083618 -1.11004953384399 1.47899599075317 4.51103086471558 7.83489770889282 10.1530506134033 12.0818416595459 11.5425006866455 8.06510896682739 4.11557836532593 2.08809442520142 4.4007155418396 -1.83824853897095 -3.18728761672974 0.00181646347045827 3.03820867538452 10.4345404624939
-6.81697117198597 -6.31081615794789 -2.65453754771839 -0.302423823963512 3.17132724415172 5.54888690601696 9.20341647755016 11.3079387057911 13.3877359737049 12.175433288921 7.8951155055653 4.97218383442272 2.78341830860485 4.15338481556286 -1.71003757823597 -2.66555439342152 0.254527698863637 3.10537971149791 10.577288757671
-8.8117320580916 -5.97474170164628 -3.46666217283769 -1.315371279283 1.74198936982588 4.29407429261641 7.71807789369063 11.0157277540727 12.3326022581621 12.8355481581254 9.34006619019942 5.05792736573653 4.01176380677657 4.7610275702043 -0.710087542100386 -2.74467540220781 0.983114476637407 2.51974892182784 11.2863852934404
-11.8529486656189 -6.16716718673706 -2.32230710983276 -2.520423412323 2.87060213088989 5.77356004714966 7.5877366065979 11.8819518089294 14.1369352340698 14.4469571113586 11.4580659866333 8.1069016456604 5.53321123123169 6.77919054031372 0.722969532012939 -0.677609920501709 3.12186098098755 4.65122556686401 12.8545908927917
-8.34074668450789 -5.43332747979598 -2.02762488885359 0.191090778871015 4.32529087500139 6.991685108705 8.83631773428483 10.7961813970046 14.8744732900099 15.3144557042555 12.5248233838515 7.85278912024064 6.91082592443986 6.14873810247941 0.914514736695722 -2.64752082391219 0.930408672852948 2.80833073095842 12.0173222585158
-7.63776879744096 -4.74417214827104 -2.43250756697221 0.052422471479936 3.41771120591597 5.6554011778398 8.7552546934648 11.9397177176042 13.9441472963853 14.6127831415697 11.5862273649736 7.9833926634355 6.08780664964156 7.20949167771773 1.29047579331831 -2.08917146162553 1.69750494523482 3.65934462113814 12.5360760168596
-7.54893469376998 -6.19951986833052 -1.93455862565474 -0.0709817366166554 2.74613309340043 6.15497041182084 9.04718232588334 11.460981611772 14.9406918330626 14.5810916467146 11.9070360703902 7.69617009596391 6.48742890791459 6.32391667799516 0.890957121415571 -2.28108953996138 2.60094094709916 2.90023732618852 12.8303940339522
-4.50758280320601 -5.60807909532027 -2.40748323960738 0.0839298768477015 2.93646130995317 6.22247109846635 9.32343898253007 13.3306840463118 13.8928199811415 15.1360362573103 12.3397582574324 8.49284158186479 6.12216554121538 6.43383107618852 1.5731295152144 -1.56322588487105 4.62051473097368 4.47651467756792 12.6480182214217
-4.80106616887179 -6.14468837651339 -3.8347232428464 -1.01600719365207 3.47962593165311 6.71198104945096 9.46629833308133 12.5512506875125 14.1825628193942 14.5918080720035 11.1504709633914 7.01831649866971 5.845824471387 5.60656856623563 1.19346164790067 -2.64561725529757 2.79378532496366 4.2838594826785 12.0306041153994
-2.56664835322987 -6.00703798640858 -3.46411501277577 -0.229671348224986 3.32647145878185 6.85614122043956 8.18256772648204 12.7147065509449 14.0295270789753 14.8668320287358 11.459266315807 7.36546624790538 6.3395301211964 5.86153806339611 1.1518966067921 -1.3237246166576 3.13562501560558 5.02028096805919 12.7881585467945
-2.3377881006761 -0.591280456022783 -1.30897569222884 1.88711023764177 3.59900427298112 8.80133963064714 10.058024410768 14.9881082816557 15.3398753447966 15.8358350439505 11.8005523724989 11.5620055242018 6.52606249289079 7.70024443106218 3.5876154942946 -0.338770385222002 5.43684816793962 5.47748709158464 14.4995439095931
-4.42132534980774 -2.31220021247864 -3.1045738697052 0.0263637065887465 2.19394240379334 7.04072699546814 9.38135657310486 13.7363210678101 14.5994332790375 15.1725690126419 12.0481022357941 10.6538609027863 5.60150561332703 7.76236186027527 1.64388403892517 1.0139621257782 5.36355814933777 7.05551943778992 14.7730399131775
-2.63606585589322 -3.7982610615817 -1.24627055254849 0.635822877016935 3.9992242899808 7.79538689526645 9.78370152386752 14.9518201199445 15.4329870787534 16.191415950385 13.0934668627652 10.3355094042691 6.35129319104281 8.03439103039828 2.08100472363559 1.2887807932767 5.1631647196683 7.23763810071078 14.4608217326078
-1.26889513622631 -1.98398302685131 -0.464373575557364 2.18271828998219 4.19540883411061 8.71392918933521 10.9495773445476 15.3519450556148 16.6270623337139 16.2872430216182 12.8905911575664 10.1544528137554 7.00659085620533 7.27144051898609 1.96027280200611 0.799105657230722 4.22751237262379 5.87835980762135 13.9410998951305
-3.01313131505793 -3.81685941869562 -2.80684011632746 0.64331514185125 2.71504003351385 6.65899450128729 9.26890260523016 14.867696350271 14.6919770891016 15.2536128217524 11.3009341413325 10.2605255300348 5.70784169977361 6.65213758295232 1.39794046228582 -0.0575534647161327 3.95251256769354 5.9275386983698 13.5170393640345
-2.81524781313809 -3.42053536501798 -1.37286690798673 0.839361867037688 3.33411570462314 8.3361479845914 9.70166273984042 15.5314783659848 15.9835098591718 16.0003790465268 12.8367278185758 10.1300990191373 6.38260336789218 6.97168227109042 1.84736796292392 -0.108313837918367 4.41283484372226 5.8576848116788 14.1209387389096
-4.15240629369562 -5.25499876195734 -2.45720632726496 0.351177614385431 2.16672078912908 7.29028455560858 8.61221830194647 15.0855843240565 14.7806989366358 14.4312524015253 11.3575052434748 9.80745546167547 4.6323093587702 5.59455911462957 0.429335039312189 -1.47075803930109 2.95959798639471 4.12723008936102 12.6791843587702
-5.20950750004161 -3.66031507145275 -1.2828126300465 -0.662197624553333 3.08178659785878 7.45025869716298 9.69653793681752 14.2222435127605 15.0705519567836 14.1592487942089 10.0466932903637 9.49628301967274 3.9335598598827 5.49249121059071 0.0545801769603393 -1.4724927295338 3.23932882655751 4.66994902003895 11.6477479587902
-3.63033488880504 -4.40011027943004 -0.801954304088245 0.276107753406873 3.01751991618763 7.59680744517933 10.4966649662365 14.4630036007274 15.0357635866512 14.4998440395702 10.4854054104198 10.6445908199657 4.84745594371449 6.00698181499135 0.951488460193982 0.205980266224255 4.79747959483754 6.71229168285023 12.3871044765819
-3.25680111971769 -4.68762921420011 -1.96954869357022 0.629887112704189 2.36445094021884 6.74765730771151 8.73721838864413 15.4056329813871 14.1277294245633 14.3072798338803 11.1801204768094 9.56866885098544 5.01637316617099 6.40637255581942 0.775921353426845 -0.524562350186436 3.73842478665438 5.71536875638095 12.3818450060758
-3.09349866346879 -2.55897756056352 -1.22015424208207 0.305577798323199 3.41001848741011 7.80265192552046 9.46702675385909 15.5049127773805 15.0696427063508 15.0432651476427 12.3488631681962 10.5999017195268 6.20557360215621 6.93941549821334 1.77888826890425 0.321939034895465 4.19446711106734 5.10499243302779 13.248446746306
-4.00045220635154 -3.3765603759072 -1.84924714348533 0.60654242255471 3.01889307715676 6.7812536499717 10.2687280915 15.4832148096778 14.8879719517448 15.7834487698295 12.658548190377 9.49816735007546 5.53336031653664 7.56264097907327 1.20630152442239 0.45539839484475 4.24591143348 6.56842406012795 13.0139539978721
-4.97221886027943 -5.19907699931752 -3.22377334941517 -0.615983356129039 1.89477885853161 5.99238074909557 8.43010390888561 14.8110765327107 14.4840847362172 15.1860416043888 11.7191892970692 9.62041534077037 5.07322085987438 7.23297561298717 1.29128802906383 0.490145336497914 4.26124919544567 6.41947425495495 13.4743150581013
-5.31320199966431 -5.47914705276489 -2.11007699966431 -0.637500858306886 1.87887659072876 5.78120985031128 8.37846078872681 15.0924101114273 13.5525418758392 14.4937569141388 11.7535709381104 9.31106128692627 3.75845708847046 6.45602312088013 1.3852728843689 0.471509838104247 5.58400716781616 7.22402276992798 11.9491037368774
-5.11168357675726 -3.19638320749456 1.32940891439264 0.19210746938532 5.19319561178034 6.79762104207819 10.0495503252203 16.9321137225086 12.7831006353552 13.7493284052069 10.0170800989324 9.41291216070002 3.76903751546686 6.25944545919245 1.41993263418024 0.937242776697332 6.13049057180231 7.17876175100153 12.3386471574957
-4.8985313502225 -3.81594315442172 0.766014662655916 0.463739005002108 5.72587927904996 6.50849494067105 10.1876531514254 17.0173007222739 12.4302678975192 13.8226688775149 9.34852561083707 8.52370604601773 3.42203578081998 4.69513281908902 0.563788977536287 0.677873221310701 5.58044489947232 7.53530272570523 11.2499042424289
-3.33416966524991 -1.55853299227628 0.821485241976653 1.80225535306064 5.59265490445224 7.19091673764316 11.8401419726285 17.0305679795417 13.4369897452268 13.6049642172727 9.06129952344028 9.48861761960116 3.09736414822665 6.21466418179599 1.42399664792148 0.167731961337005 6.76686736020175 7.8351828661832 13.1440851298246
-4.53344090201638 -3.48780377127908 -1.08285839774392 0.455830261924049 4.76655165932395 5.43539778969505 10.7082339980386 15.811585948684 13.4726518847726 12.3036796309731 7.79405085823753 8.09509722969749 2.12988726875999 5.00829570076682 1.20350329659202 0.557621643759987 5.61785094521262 7.09260241768577 13.6290499427102
-4.63385784842751 -2.56587422110818 0.360137818076392 0.211974976279517 5.2147177436135 6.95468127510764 11.1524652220986 15.2200181462548 12.2046002127907 11.8229545333169 7.08295619271018 6.85079180977561 1.66136634133079 3.82280337593772 0.563291428305885 -1.91703999259255 4.69738566658713 7.04828250191428 13.3733755328438
-6.98851334398443 -3.96795975511724 -0.259438865835016 -1.56397377794439 4.36800063306635 5.6222235029394 9.58514750654047 16.9918236937205 13.0715290373022 12.5387498205358 7.93792880231684 7.68095362836664 2.02070487195795 5.5157553022558 0.562307960336859 -1.37188469713384 5.35776007825678 7.34058345014399 13.5994905298406
-5.59596516869285 -3.59190442345359 -0.996372959830545 -0.34149625084617 3.94411013343117 5.37428114630959 10.0010092041709 16.4394182346084 12.7449981949546 11.8520900986411 7.29305479743264 7.4049036286094 2.65695975043557 5.57899306037209 0.00390551306984577 -0.458601734854959 6.06679842688821 6.66450808264992 14.0104791901328
-5.76340591690757 -1.83618080399253 0.0452660343863762 -0.209887621619483 5.70393073775552 5.80257594802163 11.4490522167899 15.8655971310355 13.407132508538 12.5202850125053 7.57221305587075 6.90473640181802 0.288596036217431 4.00864684798501 -0.724990008094093 -2.22450172684409 5.27908885695718 6.21996867873452 12.1051057598808
-5.27537335482511 -5.67589367953214 -1.06957806673917 -0.224555865201083 3.93440543088046 5.24608145627109 10.6188574877652 15.7126816359433 11.5859519091519 11.131943806735 5.94293414029208 5.03889761838046 -0.771888628872958 2.96355162533847 -2.14791478243741 -3.61345662203702 2.89650736722079 5.90989409360019 12.2001672831449
-4.11441417173906 -4.55701251463456 -0.381189302964643 0.510057492689654 5.4351845221086 6.83975319428878 12.0849881605669 16.6910017864271 11.5938492254777 12.4438062147661 7.97024635835128 5.92407326264815 0.451946301893756 3.78320221467452 -0.946479754014447 -1.76686282591386 2.59001926942305 5.59216599030928 12.9684229330583
-3.76777579567649 -3.51196601174095 -0.0379555442116484 1.55408070304177 5.42225048758767 7.18092034079812 12.031861521981 16.9448692730882 14.6153681061485 13.0311116955497 8.08577225425027 7.96418831565163 1.51456330039284 4.14914868094704 0.431475379250266 -3.8103440024636 3.03399059989236 5.98151657798073 12.7009422562339
-6.16368250846863 -3.55492739677429 0.388380479812621 2.48364491462707 5.80408425331116 7.81551213264465 12.9280380725861 17.9284208536148 14.5144390583038 12.4526352405548 6.709929895401 8.13272233009338 2.47147698402405 4.82074208259582 1.17357106208801 -0.938710737228394 5.27570767402649 6.30010838508606 13.0372340202332
-2.74827609062195 -0.21016345024109 2.67831959724426 4.35620083808899 8.10901417732239 8.3798834323883 14.616240644455 18.6749887704849 15.2796318769455 13.675062084198 8.23025288581848 7.4005304813385 2.55142941474914 3.83476605415344 0.434228563308714 -1.85116229057312 3.50406327247619 5.56453194618225 13.4751051902771
-4.11143568212336 -1.67471578771418 0.948962419683284 2.69066640680487 7.97902795618231 7.48921033685858 13.2304951841181 17.9337834412401 14.6109978849238 12.7172181302851 7.28424856012518 7.64517041986639 3.36236974542791 4.34513589685614 0.655921190435237 -0.437794477289373 5.12573549097235 5.88821718042547 13.5938071901148
-3.35244326158004 -1.69264368577437 2.79188771681352 3.34054513411088 8.93831487135454 8.0951733155684 13.6698240800337 17.7208599610762 13.4809331460433 12.6820339723067 8.37166352705522 7.46762223677202 2.44031377272172 4.0930628343062 0.849043325944379 -0.768901391462848 5.04937024550004 6.33265729383989 12.6137566132979
-2.91420077410611 -0.754946700009434 3.02322674664584 3.60159779461947 9.63839054974643 9.17993689450351 15.1339471426877 18.4408792344007 14.0712525931272 13.4256997195157 8.81916619214145 8.25809574994174 2.33155156048861 4.94125462445346 1.33305550488559 0.137558945742519 6.95448590191928 7.49955941113559 12.9905710307035
-4.50883825042031 -1.51164396025918 2.68997709534385 1.62318079254844 8.75354139588096 10.0081361987374 12.9533762194894 18.8885151603005 14.8670644023202 13.8280162074349 9.01660387299277 7.75014059326865 2.73569528839805 4.11521761200645 0.715197012641212 -1.28029401519082 5.54328100464561 6.23646394989707 12.1671876170418
-6.58678107695146 -2.18600707487627 1.80281681580977 0.876529164747758 7.59997696443038 8.17694611115889 11.9937815146013 18.8911246733232 14.5399901346727 14.1144530252977 9.66329044862227 8.70459026856856 3.27933163209395 5.11298222108321 0.819405980543657 -0.201704554124312 7.379670567946 7.33361668153243 14.0167850927873
-8.47839530598034 -4.03110488544811 0.814851916920055 -0.222425304759632 6.29435173381459 6.50850883830677 10.1178480755199 17.4934631656517 13.1056791912426 12.5899902950634 8.10840717662465 6.72167126048695 2.40368477214466 2.50507084239613 -0.411144100535999 -0.830629192699085 6.01066318858754 6.45179096568715 12.5126468311657
-8.97257246537642 -4.969967027144 -0.608877320723099 -1.26431669755415 4.45907197432085 6.62433705763383 8.77295003370805 16.3181760712103 11.7357858224349 11.1103781266646 7.41780171827837 6.82695756392046 1.67776570753618 3.75059209303422 -1.03801931901411 -1.57185759110884 5.20417294935747 6.15694127516313 12.7909673257308
-9.67952921607278 -5.80009272315285 -0.924684550545432 -2.41526987769387 3.84781930229881 4.61069390557029 9.08688828728416 14.5241760947488 10.5693130233071 10.4636563994668 5.87253186485984 5.32608792565086 0.76607892296531 1.84286305687644 -1.40569689490578 -2.6179027817466 4.22467515251853 5.22976395867088 11.2085251548074
-6.58783480037343 -4.54171511043202 -0.692922080646863 -2.79313989986073 5.06852010380138 4.77117971073497 9.30743602405895 13.6368463386189 11.72264102589 10.2436414111744 5.81088594089855 5.34577706943859 0.585955177653918 0.643164192546497 -2.349389518391 -3.15854212154042 3.78617433201183 5.02251008640636 11.3645682681691
-7.1403828534213 -5.98898514834317 -2.38200387087735 -2.9684849652377 3.50485793027011 2.97179594906894 8.63222018155185 12.3509205904874 11.455604466525 9.34897938641635 6.32575503262607 4.38458720120517 -0.238021937283602 0.785974415865812 -3.24276742068204 -4.24762353030118 4.28107825192538 3.5708855715665 11.8866552439603
-7.52499631534923 -7.53434995304454 -2.12035802494396 -3.49525121342052 2.40470262874257 3.3739256512035 7.62753149379384 13.2089039932598 12.0229086529125 10.9576458584179 6.67460104335438 4.02106329311024 0.696811164509167 1.74318739284169 -2.37248853336681 -4.16396573673595 2.9853930126537 3.77204843867909 11.8991918217052
-4.92166931845925 -4.24615891196511 0.547128365256569 -1.32449372031472 4.37828891060569 5.55644671700217 11.3596913077615 13.9833614089272 11.9272152640603 10.3496686675332 7.81169383309104 4.99437682411887 0.562179253318092 0.417199776389381 -2.56945069052956 -4.50715668418191 3.196236298301 3.59067122719505 13.4399859168313
-8.5196102922613 -4.64011085683649 0.631651991063897 -2.28529823476618 4.41739856546575 3.75123321359808 8.97355663126165 12.7186776334589 11.0964795286005 8.77908241098577 5.5440465146845 3.40501510446722 -0.431061631982978 -0.167176133936103 -3.16533744985407 -5.72281730825251 2.69311057871038 2.53315936868841 12.1901055509394
-7.68723793029785 -6.20188446044922 -0.962956619262695 -3.18721313476562 4.01310329437256 3.41164665222168 7.57157688140869 11.8391530990601 11.350262928009 8.96024875640869 6.4209774017334 3.88449459075928 -1.25614471435547 0.107830810546876 -4.24733085632324 -5.32453651428223 2.83013229370117 3.57398014068604 10.5482471466064
-8.95461009632458 -8.25901912342418 -2.96215556751598 -4.46921085010876 2.70335747111927 1.77465034831654 6.86932636607777 10.3477399479259 10.0926058422435 8.77347160686146 4.47792221416126 1.21454502452503 -2.3252460826527 -1.56703303943981 -5.67736552845348 -6.41335223804821 1.19018246043812 0.872627986561167 8.52859283794056
-9.86430731686679 -6.4548548785123 -2.28565588864413 -4.13217917355624 3.22355469790372 2.65668019381436 7.70677098360929 10.1195917996493 10.6340247067538 7.63080700961026 4.06221112337979 0.201017466458406 -2.35991087826816 -4.61693373593417 -5.66013899716464 -6.74351874264804 0.775999155911531 0.243146983059969 9.30736693468961
-7.57441492080688 -4.21449060440063 -0.229676914215087 -1.97214288711548 5.11368494033814 3.68004922866821 9.16801671981812 11.0102603912354 11.7550256729126 8.90718584060669 4.45438890457153 2.33959798812866 -0.938117694854736 -2.98613519668579 -4.61819620132446 -4.57234926223755 4.00398759841919 2.07336168289185 9.94504241943359
-7.22645096345381 -5.28055100007491 0.229798273606733 -2.74264435334639 4.48040290312333 4.15513225035234 9.66657300428911 10.3503317399458 11.4503211541609 8.00175567106767 4.14270873503251 3.01219649748369 -1.71620087190108 -2.68521599336104 -3.80184654756026 -4.61706070466475 2.74230285124345 1.19478793577714 8.16819186644121
-7.33246600411155 -4.67118823311545 0.209278228066186 -1.84930407784202 5.20542633750222 4.53828060843728 9.86556065299294 10.3586231491782 10.5297757408836 8.39049065329812 3.3981915734031 2.99955952384255 -2.37704264900901 -2.0667856910012 -4.24451052925803 -3.34767901680686 4.4240533135154 3.61027157523415 9.36970961310647
-6.37392859025435 -5.61851553483443 -0.223484559492633 -2.08727697892623 4.88592191175981 4.32183595137163 9.27335114912553 11.8788814111189 11.3901876969771 8.83482404188676 4.37128491835161 4.22605462507768 -1.44440130753951 -0.671211762861773 -1.66192869706587 -2.70181898637252 4.62396092848344 3.51618333296342 11.7844209237532
-6.79234685897827 -5.76747312545776 -0.895236873626708 -3.50975790023804 3.55225095748902 4.43750009536743 8.91132888793945 11.3916474342346 11.3902412414551 8.74884424209595 4.89865884780884 4.14579401016235 -0.584342861175536 0.109998798370363 -3.31938734054565 -3.82554807662964 3.93939599990845 4.28727064132691 12.2579132080078
-6.23608446121216 -5.58597230911255 -0.580019474029541 -2.05640077590942 5.0710768699646 5.72177076339722 9.74349451065063 11.6503171920776 12.5053687095642 10.2173547744751 6.01691865921021 5.75536394119263 0.839745998382568 -0.387178897857666 -1.12028551101685 -4.66202783584595 3.09031343460083 2.25967836380005 10.920693397522
-8.6802451653914 -6.26706576780839 -1.44043612913652 -2.85331798033281 3.98339581056075 5.25013851685958 9.03373312516646 10.7409832434221 11.9074413733049 9.85837530656294 5.81136345429854 4.96191811128096 -0.141546968980268 1.18458866639571 -2.05751109556718 -3.33023524717851 3.11279224915938 3.66085552735762 13.3577067808671
-8.03702037984675 -7.00878399068659 -1.51993816549128 -3.55112331563776 3.01650554483587 4.21725780313665 8.40563613718206 10.9091184789484 10.8829491788691 9.37852889841253 5.13802940195257 4.72199184244329 -0.600208932703193 0.734906500036065 -1.96740787679499 -3.31540554220026 4.5271332914179 3.65882427042181 11.7284815961664
-8.10994549664584 -3.67531605633823 0.863961974057283 -3.56093998822299 4.25593260851773 4.53081873980435 8.87009696093472 10.4478938969699 11.733716765317 9.61108187762174 5.52641371813687 4.36194781390103 -0.580188950625335 -0.897045334902678 -2.36007138165561 -4.18170758160678 3.15709380236539 2.89376620379361 12.2758272084323
-11.1246908968145 -5.21203220540827 -1.29368389303034 -4.58439052755183 3.3896561796015 3.93270599191839 8.33985721414739 10.1025992566889 9.8188906843012 8.07912074869329 3.54901134317571 3.41559039896185 -2.46902645284479 -1.17774761373347 -3.18510235006159 -4.42729557210749 2.94390594309026 1.75193988626653 9.62916766946966
-8.50617764212868 -4.0024525902488 -0.555761077187277 -2.74993679740212 4.57831694863059 4.86642863533714 9.81005408547141 10.9330561377785 11.8060209967873 9.44925238869407 5.27384307167747 4.78590419075706 -1.69404766776345 0.197622559287332 -1.51120541312478 -3.07858441092751 4.47184207222679 1.95420195839622 10.0638644912026
-8.86750938242132 -4.03736831491644 -0.560964124852962 -3.05873634164984 4.53788994008844 4.76783226186579 9.87765834981745 10.6400608843023 11.3562884157354 8.31883667165583 3.7143950288946 3.58841560537165 -3.55373336618597 -1.15671684091742 -2.85369445627386 -3.8037467176264 4.33795211965387 0.468241197412663 8.80152748281305
-8.479274298928 -4.48970940329812 -0.28940727927468 -2.68658592917702 4.74134204170921 4.8392481543801 9.97006985924461 10.4911994673989 11.156100247123 8.22339961312034 3.58255336067893 3.17646167061546 -2.90988495566628 -2.32099297263406 -3.30915215232156 -4.91197350241921 3.59646842262962 -0.888148810646751 8.8616680838845
-7.79323081103238 -2.56430319872769 2.10539647015658 -1.16899565783414 6.78690071972934 6.32328244122592 11.6414587107572 12.290130814639 12.2735244837674 9.78626843365756 4.69004364880649 5.23542710217563 -0.996861258420076 -0.561857977780427 -2.02148322192105 -3.74137953844937 4.22494812878696 1.5111124125394 10.2739054766568
-6.08209570104426 -2.32635648900812 2.70466653650457 -0.128293592279608 6.74505559747869 6.81297437494451 11.7358211690729 12.4078964406794 12.0250400716608 9.50491420572454 5.05618230646307 4.2771839315241 -1.04326780492609 -2.29718549901789 -2.38317640477961 -2.5688854044134 3.69720689600164 0.537365358526056 9.6650880986994
-7.91278595490889 -4.22434944673018 0.116842798753218 -2.30068153901534 4.71087127165361 4.39265876249834 10.0869885011153 11.9015327020125 11.7185917420821 9.14523606733842 4.56026320890947 4.11324744658037 -1.37507767243819 -1.94810242219405 -2.9239935354753 -2.8559946493669 4.54532390074296 1.67718940214677 9.94410376982255
-9.61761006441983 -3.82424267855557 1.3029707995328 -2.43434247103604 4.70745745572177 5.46935645016757 10.708675774661 13.2779714194211 12.0248102274808 8.6913403597745 4.6784009066495 3.80984297665683 -2.62370785799893 -1.29993352023038 -2.46883305636319 -2.27595051852139 5.11225214871493 2.81885901364413 10.6429409113797
-7.66403336091475 -4.77958817048506 0.242783121629195 -2.73721642060713 4.42450290159746 4.57041697935625 9.76805787519975 11.2934990449385 11.135062269731 7.97544436888261 4.68415599302812 3.65380149321123 -3.1266359762712 -1.36748833222823 -2.72623772187666 -2.54320282502608 3.96412806944414 2.4316201730208 10.1914530320601
-8.32554223320701 -4.19562318108299 0.546566226265647 -2.74036385796287 4.87429259040139 4.85724089362404 10.1215088150718 12.9232690117576 10.9466631195762 8.36913035132668 5.20293925025246 2.9190580628135 -2.54584862969138 -2.04673363945701 -2.99180581352928 -3.92529465935447 2.95566866614602 2.31735346534035 10.6839477799155
-7.04823487021706 -2.42429535605691 1.20837123177268 -2.47050850608132 4.98464400551536 5.00115687630393 10.5889731147073 15.1227999427102 10.656903813102 8.81563670418479 4.78615004799583 3.20316130898216 -2.66839592673562 -1.27173989035866 -2.81275360801003 -2.85609619834206 4.135205338218 3.64824778816917 10.9904976584695
-8.58342527909712 -3.00472044511275 1.18740010695024 -2.22761511369185 5.34170175032182 4.76078248457475 10.8095276399092 15.5818721099333 11.1494119210677 8.87373280958696 4.503838781877 2.61413026289506 -3.31922125382857 -2.25164961381392 -2.97167753739791 -3.07427191300826 3.7966911836104 1.43474603132768 8.39730096296831
-6.53793626265092 -2.69181542830034 2.39155191941695 -0.264535002274947 6.55665297074751 5.56047339005904 11.8265923933549 16.8684276418252 12.4882206396623 10.6592864470048 6.28013414903121 5.44568056626753 -0.521550230546431 0.0604905561967328 -0.858914427323775 -2.18353753523393 5.45837873979048 2.86338610215621 11.785504765944
-3.85463270707564 -0.826161714033645 3.83007207350298 0.8732573075728 8.15822568373247 7.14657369093462 11.9613911195235 17.8027660532431 14.220719723268 11.9736296220259 7.67226186232134 5.45047345594926 -0.309855790571731 0.369970945878464 -0.467376084761185 -1.69461569352583 5.47400823072954 3.7870813889937 11.724919943376
-6.97116786783392 -2.89363414591009 1.31104725057429 0.110775644128974 6.81000869924372 6.03668659383601 11.1774546449835 16.8507376636209 12.2972428148443 9.68393247777766 6.34506099874323 4.60434120351618 -1.70596820657903 -1.32234126871282 -1.54293376749212 -4.02019626444036 3.39227741414851 1.73722236806696 9.92646234685725
-8.1689020763744 -3.66727510799061 1.06123098026622 -2.0607477794994 4.93960031162609 4.15565236698497 9.16980870853771 14.8325301040303 12.0088933337818 8.78460439335216 4.97338803898204 3.99467118870128 -1.41195932735096 -2.31469408382069 -2.49977747310292 -5.62772623408924 2.38452466617931 0.389962517131458 9.79508002888073
-7.17082229094072 -3.44060531096025 1.5129354910417 -0.968292383714157 5.75590309663252 4.71549591584639 10.2816585020585 16.0264770702882 12.6079677061601 10.5611790136857 6.06001457734541 4.09309563203291 -1.65131392912431 -0.915880350633103 -2.11621108488603 -3.79231467680498 3.09938606782393 3.30279144807295 10.5419004873796
-5.50617168599909 -3.15017650777643 1.91346217935736 -1.91422222310846 4.81036712473089 5.36416675394232 10.6356635267084 15.7967118198221 12.7151241475886 10.9824223691767 6.76550151651556 5.1031098539179 0.0123524839227862 -0.1539587801153 -1.58544300252741 -2.90620563680475 4.56246139352972 2.96280147379095 11.3395815069025
-6.78989316766912 -2.91420080011541 1.19659517461603 -0.669182794744319 6.0525502985174 5.25071333104914 10.857206327265 15.5762187069113 12.6503677194769 10.1453690355474 5.86910818273371 4.54498003179377 -0.399754541570491 -1.01866819208319 -1.81628896539862 -2.81548787897284 3.97457979375666 2.31143377477472 10.8552918260748
-7.21300965222445 -3.18728333386508 1.46281355944547 -1.39443283948031 5.10192984667691 4.59149283495816 9.57606143084439 13.9106592568484 11.8142005833712 8.64309519854459 5.30507010546598 3.04456347552213 -1.85967522534457 -2.88527184399691 -2.74138718518344 -4.99221497449008 2.20633334246549 0.378564062985507 9.97228211489591
-6.29986136176369 -3.51686423041604 1.2343526580117 -1.3274149201133 4.96379143974998 4.90411240837791 10.6208034255288 14.6876540877602 12.4265938498757 9.01319081566551 5.81374699852683 3.74263341210105 -1.85824721076272 -1.90879004218361 -2.2936128876426 -3.10417883612893 3.9192081191323 1.65758664391258 9.71560675881126
-7.16292924880981 -2.87835855484009 1.55757741928101 -1.2774655342102 5.31733255386353 4.23742036819458 9.9835503578186 14.9892323493958 11.6331165313721 9.26343088150024 5.3860390663147 3.93000059127808 -2.13965768814087 -1.23452348709106 -2.21926279067993 -3.1391713142395 3.97340612411499 1.40573625564575 10.2411072731018
-5.53502813686024 -2.02486387599598 2.9298356403004 -0.951203979145397 6.0199292529713 5.78417333256115 11.0683277476918 17.4283489961516 13.1843603480946 11.7376893390309 7.46291860233654 6.01324304233898 0.207592331279407 -0.539086974750866 -0.874395049702038 -3.47965399135243 4.23477109562267 2.50381406437267 12.0279692042958
-5.74260995171287 -2.09105393669822 1.93115999915383 -0.576251003958962 6.19787981726907 5.61258509375832 10.8508434555747 17.086646344445 13.0869865677573 11.2906995079734 7.86763670661233 6.13232901313088 2.00055411078713 -0.200064633109353 -0.611783001639626 -4.19535729668357 3.68973543860696 2.74988844611428 12.5499477646568
-7.39716142307628 -3.59195321689953 1.85221296657215 -1.16463464390148 5.64095407832752 5.62794786800038 10.3409119259227 18.6782067428936 12.7544484745372 12.6476622234691 7.90715223659168 6.22717672694813 1.88948541988026 0.540893615375865 -0.428312240947378 -2.37318223606457 5.25960451472889 3.47158247340809 13.1331163059581
-7.68674632852728 -4.51840946024114 0.831690103357488 -1.49261256998236 5.2940352266485 4.46766594106501 9.39778927022761 15.7725006645376 11.4767892664129 9.65920379812067 5.32512024099177 3.51948383504694 -0.634244650060481 -2.21094867532904 -2.44022914713079 -4.35206386392767 1.3976261919195 0.306764871423894 11.3657462900335
-5.89396478479559 -1.8066501790827 2.54022405797785 -1.77201654260809 5.35907934362238 5.40808962041681 10.4158649271185 16.2975528066809 12.3705954378301 10.30263040716 6.21541975194758 4.79747389013117 -0.338171022588558 -0.967245119268245 -1.80604936426336 -1.90427018945867 2.8539476221258 1.74069402868097 12.7603730982
-7.11458292874423 -2.52780428799716 1.69946583834561 -2.10997858914462 4.91388615694913 4.53075608340177 10.1706233891574 14.6921783360568 11.0453043850985 8.75158413973721 3.76460942355069 3.22462948885831 -1.9694336977872 -1.84983340176669 -3.17051783475009 -4.99719515713779 0.952275362881746 2.03060444918546 10.9947992238131
-6.69296279387041 -1.82550254301592 2.87625107331709 -2.28271689848467 4.88420757813887 4.16482338471846 9.54361805482344 16.3296066836877 11.1547864393754 9.08243450684981 4.5270489172502 3.58182224793867 -1.20258536772295 -2.00724616484209 -3.09200301603838 -4.13321319059892 1.53800091309981 2.31249222321944 11.1963747458024
-4.69490789933638 0.634334806962446 5.08911252455278 -0.0198647932572804 7.62869763807817 6.1872932954268 11.8059923692183 18.0189538641409 13.4717497868971 10.5036227746443 6.80771565870805 5.1332047028975 0.175579313798384 -0.338906999067827 -1.14566778703169 -2.22823690934615 3.31976438002153 3.87580705122514 11.3671009583907
-5.57665704380382 -0.209374176372183 4.02099062312733 -1.11474488865246 6.9830715786327 6.69874597896229 12.0799448620189 18.3904330860485 14.4354760776867 12.1658437382091 8.13444734920155 6.44319273341786 2.28352762569081 0.602801574360239 -0.469645248759878 -3.21324037205089 2.23104120601307 2.9017670284618 12.0519573818554
-5.2575573574413 -1.78679319728505 3.44391492496837 -0.875862563740125 7.2242188800465 6.03935197483409 11.5483289111744 16.8065280069004 13.0995226253163 11.2564249385487 7.62027791630138 5.23771337162365 -0.105112517963757 -0.218328918110242 -0.94318815578114 -2.36380239833485 3.40510514866222 3.89317659031261 11.2843647349964
-5.79096010381525 -0.0666864221746266 3.26348230188543 -1.18917062932795 6.00151273554022 5.15194436853582 10.5281064206904 16.3901491457766 12.6983611280268 10.7558448011225 6.74141427820379 4.86336728876287 -0.757102758234197 -0.0124624078924001 -2.45084741765803 -2.41132333928888 2.92978307550604 2.91556569879705 11.2369596654719
-5.63572372956709 -1.60888542695479 3.05389247374101 -0.369873662428422 6.87167773680254 5.18521724180742 10.5513137383894 15.6976886792616 12.3408578439192 9.90365300612016 6.2443212075667 4.20040355162187 -0.516352315382523 -0.597605367140336 -1.92908730073409 -3.11733879609541 1.76905379728838 2.22590957121416 11.274707178636
-4.69457339373502 -1.3700570973483 2.67899704846469 -1.03637980547818 5.99321747693148 4.42735386761752 10.5216717806729 15.1969466296109 12.5088586893949 9.50921822461215 5.96878815564242 4.37374306592074 -0.234223357113926 -0.864594450863926 -2.16590975848111 -3.97059916582975 1.83928013714877 2.19140721234408 10.5235424128446
-3.63090565421365 0.451772186972878 3.81008288643577 -1.17468121268532 6.83833358071067 5.61901709816673 11.3096651770852 16.4574698545716 12.9877195098183 10.1997174956582 6.45678183815696 4.54922435066917 -0.313965346596458 -0.625694777748802 -1.38951924063943 -3.18816998221657 2.56195590279319 1.60010669014671 10.6448797919533
-4.72978815598921 -0.747854562239212 2.7450949235396 -1.8543284849687 4.87688603834673 3.78650441603227 9.90268865065141 15.3393755240874 11.4648572488265 9.06029954390092 4.55904736952348 3.8951660676436 -1.32160028977827 -0.789556832747024 -3.11091265244917 -2.45495066209273 2.78610387281938 2.27893987135454 10.3820783181624
-5.08127041730014 -0.761543473330413 2.30749205675992 -2.87114354046908 4.73787192431363 3.74048213091763 9.22869328585538 15.3356583508578 12.4998577031222 9.89369658556851 5.85997370806607 4.67895487872037 0.0894563588229076 0.0908391865816967 -1.53754826459018 -2.37457676800815 3.19639376727017 2.58354262438687 11.2950723561374
-4.07193660736084 1.37479686737061 3.7356128692627 -2.24573230743408 6.07794189453125 5.02806186676025 10.906879901886 15.9356216192245 12.4944462776184 10.5491604804993 5.82604789733887 5.26813125610352 -0.178833961486816 0.647627830505371 -0.176047325134277 -0.621781349182129 4.40749168395996 4.24328422546387 12.115487575531
-3.73035717010498 1.83843517303467 4.36056613922119 -1.82138156890869 6.02237987518311 4.56768131256104 10.5034189224243 15.6925040483475 10.5791821479797 9.01055431365967 3.94563293457031 3.82471656799316 -0.88148021697998 -0.757067680358887 -2.54747486114502 -1.99331378936768 2.94074535369873 2.87349033355713 11.3876070976257
-6.18741597695784 -3.54805745645003 1.702222923799 -2.42413510842757 4.85824404196306 5.15439901785417 9.40220127539201 16.3699611826376 11.6152330441908 11.3226924939589 6.82840452627702 7.09073362783952 0.972650627656417 3.66838846640153 -0.406043906645341 1.48891935781999 4.60857019857927 7.56918821768327 14.6577557130293
-9.52073049545288 -4.91419744491577 -0.240668773651123 -4.10145902633667 3.8605751991272 3.92518663406372 8.60619783401489 15.7275898456573 10.1539759635925 11.2823061943054 6.37528848648071 7.15210103988647 0.999199390411377 3.39863252639771 -1.1196494102478 1.49549436569214 4.31414842605591 8.07972383499146 13.7493040561676
-9.239728307724 -5.09242377281189 -0.213927602767946 -2.81800780296326 3.5429283618927 4.56464066505432 8.90813412666321 16.3657213687897 11.8733045101166 12.3237434864044 7.00654759407043 8.74939217567444 2.59207882881164 5.26310887336731 -0.146424627304079 2.59896721839905 6.41736187934875 9.33489003181457 15.0781651973724
-6.74353260560469 -2.36063999696211 2.36573939756914 -0.574528165297075 6.12753825621171 7.32278495268388 11.0529003663497 18.5151341481642 12.7114506288008 12.6232176347212 6.82167869047685 7.76606231169267 2.05975013212724 4.20787768797441 0.125163607163863 2.18021636442705 6.62058406309648 8.35281329588457 15.0565883441405
-8.3421585039659 -5.03558654351668 0.470114521546797 -3.02363700433211 4.3300998731093 6.22293835119768 10.0034611745314 17.023213922842 13.1163986249404 13.0122945828871 7.67119389013811 8.39599781469865 3.02437000708147 5.36243038610979 1.30399113134904 2.79572182135148 6.93317203955217 9.62747698263689 16.4069719834761
-10.8089127280495 -6.34542510292747 -1.78813597939231 -3.71442649147727 2.71114685752175 5.30664398886941 8.65206864096902 16.8615634999492 11.5046110413291 11.1560507080772 6.22986271598122 7.39958145835183 1.56918957450173 4.97315361716531 0.582562949440696 3.45452168204568 6.06029751517556 10.0168996117332 14.4670489094474
-11.479595635154 -6.95940253517844 -2.23096129677512 -4.53447196266868 2.04221108176491 4.530130889199 7.82670548178933 16.1505120060661 11.9887995980003 12.0145383141258 7.25595619895241 7.9471755287864 1.89241364218972 4.92452194907449 0.537539984963157 2.28875019767068 5.84837963797829 10.1161132118919 15.0987141392448
-8.85542306466536 -6.50716790719466 -1.09952935738997 -3.16125115914778 3.06595411734148 5.30727949575945 8.63417139486833 17.7566612644629 11.2234891934828 11.8101691289382 7.06322851614519 8.20550909475847 2.04264822439714 5.80846300558611 -0.131090255217117 3.43722143606706 6.4404849095778 10.7756833119826 15.2534319444136
-8.87340598973361 -7.375393447009 -2.3337789145383 -3.38762718113986 2.27240604487332 4.91003841486844 8.12715953913602 18.3944951924411 12.2685236367312 12.594734135541 7.59217018214139 9.02578014460477 2.63228363123807 5.52444690791043 0.280175629529086 3.31042903986844 7.12104457941922 10.5598077210513 15.9718162449923
-10.3626735643907 -7.08000068231063 -2.77452163262801 -3.47374801202254 1.94348545507951 5.43286056952043 9.11999340490861 17.9490614099936 11.9116255803542 12.4688312573866 7.78054256872697 8.73498363928361 2.20337982611223 5.52982254461809 0.245854572816327 2.2758705182509 5.83849640326066 10.0824634595351 15.0299846692519
-11.0761582981456 -6.23314644206654 -3.49930168498646 -4.36106659282337 0.895693050731314 5.07596229206432 8.1104719508778 17.4877547193657 11.5403282512318 11.9453012813221 7.69387267719616 7.01383041035045 2.18669246326793 3.6890041698109 -1.45331932414662 -2.18762184489857 3.26620219837536 8.00029395710338 13.3141319621693
-7.59537526910955 -8.80165120905096 -5.10101148431951 -3.42017003839666 -0.791713922674006 4.1114671533758 7.0170543497259 18.1812373703176 10.0031602686102 10.5098393266851 6.20589235479181 6.78527143651789 1.12992075139826 3.65214708501642 -2.87237569635565 0.104938299005681 4.92983701879328 8.91038015538996 13.5383832758123
-8.06286907196045 -9.82151699066162 -4.64337253570557 -4.00838375091553 0.416939735412598 4.38952445983887 6.65703964233398 18.1157689094543 10.4176721572876 11.0892443656921 6.65577793121338 6.95248985290527 1.31418991088867 2.83165073394775 -2.78926372528076 -1.2284517288208 4.38638305664062 7.8863697052002 13.8894636631012
-8.56866651014848 -8.04207425550981 -3.30398564772172 -4.77421193556352 0.414012856916948 4.34915442033248 7.39284033341841 18.0665699915452 10.1214355902238 10.831837125258 6.65415758653121 6.87620634599165 0.907428689436479 2.91801256699996 -3.2070370240645 -1.49427037672563 4.96519178910689 7.38973803086714 13.91894716783
-11.3850303129716 -7.84979395432906 -3.36133341355757 -7.04895166917281 -0.543925805525348 3.79410977797075 6.78441853956743 16.517367200418 10.0618052049117 11.1974138780074 6.94356866316362 6.4154219193892 0.754847006364301 2.49061818556352 -4.1876464323564 -3.26197390122847 3.82961698011918 6.51668687300248 13.2595624490218
-10.6213811614297 -6.17960297844627 -2.1071065642617 -5.78815591118552 0.361401202461938 3.52125036933205 7.49570238806985 16.1012049935081 9.70433438040994 9.75166094519875 4.15632307746194 6.37920248725198 -0.311738369681617 1.86682188727639 -4.48167168877341 -2.66770112297752 3.55629599311135 6.52168619849465 12.9016023895957
-10.4153973232616 -6.42798200954091 -3.09135977138173 -5.70031896937977 1.13779863010753 4.2450793613087 6.51879247318615 17.7515037287365 10.2471364368092 10.4396799434315 4.91474851261486 5.52616437565197 -0.00882116664539723 2.35837491642345 -4.60628286708485 -3.2523285518993 3.88484319340099 6.5294040073048 13.1091698039662
-11.1094752831893 -6.63894763426347 -4.14475741819902 -5.3037559075789 1.92847713990645 3.68418678803877 9.13051781220869 16.6909253911539 10.2104366735979 10.1503957228227 6.22977814240889 5.31047043366866 -0.207974581284958 2.09644588990645 -4.36282458738847 -1.13998713926836 5.0581072287126 7.27052006288008 12.9534638838335
-12.0456695556641 -6.23922348022461 -4.76702690124512 -7.69584846496582 -1.29683494567871 -0.244064331054688 5.52161026000977 13.2941045761108 5.98326015472412 6.4691276550293 1.04258346557617 2.71649837493896 -3.02922821044922 1.02287864685059 -5.59128570556641 -3.28639793395996 3.66897296905518 6.46324825286865 10.5700860023499
-11.6378273703835 -5.20548674843528 -2.46048972389915 -6.70745894692161 -0.0547318198464133 0.177390601418235 5.70486214377663 14.1323442719199 6.77078583457253 6.56425526358865 1.12378266074441 2.91822960593484 -3.01083037636497 1.5760121605613 -5.3025688864968 -2.35223815224387 4.22610905387185 7.58111336447976 11.08511688926
-9.14559549851851 -3.31560129685835 -0.120971627668901 -4.04449266953902 4.60721116499467 0.338672689958052 7.27408986525102 15.9974189324812 8.55422597364946 8.31954961256547 2.56492906050249 3.19203763441606 -2.70961374803023 0.514947943253951 -5.30995554490523 -2.61426538987593 3.57387166456743 6.08395772413774 10.4654408021407
-6.17877909053456 -2.60157915462147 -0.433114493976941 -1.22557779658925 6.16178754459728 3.34735253940929 10.0202617992054 15.0404565681111 8.5020394672047 8.71287492405284 3.366280113567 5.28342679630626 -1.01553484309803 2.56567433964122 -3.31405207027089 -0.67840715755116 5.6452861179005 7.89574292789806 12.7912984241139
-7.55582232041792 -2.99817270799117 -0.608892388777299 -2.19746012254195 5.84738355116411 1.77908616499467 9.2231593652205 15.520121864839 7.02124696211381 6.86330895857377 1.96817594008012 3.12036233381792 -3.94350618882613 0.82672887281938 -4.14540094895796 -1.86600870652632 5.14838319258256 6.39756398634477 10.9602733178572
-9.22546573985707 -4.51367184032094 -2.24874683726918 -3.45377918590199 4.77950576435436 1.25782874714244 8.42681888233531 14.87915781628 8.34991840015758 7.67148402820934 2.77017024647106 4.03695396076549 -2.45944401134144 2.11205772053112 -4.00721927989613 -1.42560383189808 4.40405658375133 7.39167789112438 11.5505614627491
-9.03449829274958 -3.72761161977595 -0.948404390161688 -2.63739593679255 5.31670562570745 1.15298549478704 8.25112430399114 13.8440472299402 8.14905540292913 9.01765052622015 4.26098911112005 4.32781307047064 -2.11081512624567 2.46064178293402 -3.79467590505427 -1.02014358693903 5.09702483957464 8.17434112375433 12.0737322980707
-7.26649940664118 -2.68070686513727 1.41122924631292 -0.933758622949775 6.72386085336858 2.65661727731878 9.81406843012029 16.839176797325 9.41804181879217 9.98306190317327 4.99273883646185 6.52294456308538 -0.338051683252509 4.40854465311224 -1.77429283315485 0.874716871434991 7.88091193979437 9.98757325952703 12.9116040403193
-8.3575588833202 -3.01406637538563 1.01324876438488 -1.65525404323231 5.13527806888927 2.48828538547863 9.76519902836193 16.8599196751009 8.95916398655284 9.17984660755504 3.79262097965587 5.48901876102794 0.492344223369251 2.96524842869152 -2.58969274867665 0.102432571757923 7.11605294834484 8.3984053958546 11.6593058932911
-8.97423086166382 -4.39780912399292 -2.24053106307984 -3.83451566696167 4.69155206680298 1.75752916336059 9.03240385055542 15.280198597908 7.79394617080688 9.48264350891113 5.25149049758911 6.11490240097046 1.42510595321655 3.48623647689819 -2.35125074386597 0.449408435821532 7.58661260604858 9.25880899429321 12.3721302986145
-6.42264368750832 -3.51166346289895 1.17568394921043 -1.47010996558449 6.35879990837791 4.55277821800926 11.6205925681374 17.5965058841489 8.92339894554832 8.93744084618308 3.99515912316062 5.91481396935203 2.38876244805076 3.80465791008689 -2.40500262000344 0.12228009484031 7.03467080376365 8.91049096367576 12.9292168357156
-8.5249624339017 -2.86938191327182 0.74105547991666 -1.65798664959994 5.85484026995572 4.55538558092984 10.3189349087802 17.3986074837771 8.4474029454318 9.9142031582919 5.21927165118131 6.1139068516818 1.52948950854215 3.88504790392789 -2.50626469525424 0.506379118832676 6.61311530199918 8.72495555010709 12.3893189343539
-7.48585753007369 -2.45874075456099 -0.140879197554156 -1.81114821000533 4.265699820085 2.32224412397905 8.09118886427446 15.6559378667311 8.72503133253618 9.80751939253373 4.87566514448686 6.07594628767534 2.39036698774858 3.52678628401323 -2.38538031144576 -0.190674348310992 6.56275792555375 8.32788606123491 12.4449839158492
-7.54231837879528 -2.71843722950328 -0.433836017955432 -0.68550304066051 5.10745235789906 3.08308884013783 8.7932223926891 14.6507002960552 8.14494320262562 9.79835220683705 5.95373150218617 5.84692856181752 1.9320573459972 3.54144474376332 -3.58005908619274 -1.39793208729137 5.45925136912953 8.46921726573597 12.4734744678844
-8.82270335284147 -5.07988070574674 -2.18851374712857 -3.17837809649381 3.32058716687289 1.67161942395297 6.97907925519076 13.8593769160184 7.88267613324252 8.91081620129672 4.12521649273959 4.41462613019076 0.462176331606777 2.88588238629428 -3.9249830159274 -0.912524214657871 5.60573674115268 7.90065098675814 11.3257188883695
-8.32749691876498 -5.17807904156772 -1.85782185467807 -2.82181492718783 3.95666464892301 2.60301932421597 8.00010260668668 15.6428254517642 9.79980191317471 9.84955414858731 5.05005129900846 5.06214579668912 -0.0580782023343183 2.70156249133023 -2.80930462750522 -1.43309918316928 5.82822760668668 7.73989352312955 12.0326691540805
-9.99401750564575 -4.98261156082153 -1.87035264968872 -3.52075471878052 4.75843629837036 4.00707731246948 11.0596691131592 17.7677843332291 9.55000791549683 10.2777753829956 5.18948945999146 5.66068181991577 1.72158918380737 2.33864698410034 -3.02285089492798 -1.07342805862427 5.44200239181519 7.42169771194458 12.1309462547302
-7.54822494333441 -2.59747268503363 1.36845539266413 -2.06802512949163 6.30900905782526 4.74922798330133 12.1718115633184 18.2236276095564 11.2119011705572 10.7880863969976 5.27762268239801 7.1843600099737 2.39037178212946 3.78544281179255 -1.87569000070745 0.723459703272038 7.15713451558893 8.99251125509089 13.1725978677923
-6.99088876897639 -1.71585100347346 0.724174326116387 -0.632982427423652 7.7317436391657 5.77125245874578 13.1273291761225 18.1046333367174 12.1125009710138 12.0558226758783 7.05506021326238 8.77745420282537 3.59138852899725 5.21697122400457 0.377870386297051 1.90867788141424 8.22906476801092 10.0343621427363 14.6128476316279
-5.76398031928322 -2.04128973700783 2.93765694878318 -0.659718920967794 7.77548653862693 6.49569756767967 13.7471991278908 18.5203556515954 11.6282830931924 11.1914292075417 5.90351826927879 7.95520455620506 2.21275861046531 4.42478997490623 -0.363658358834005 2.18325574181297 8.57498223564842 9.26656014702537 13.5435646273873
-8.37081211263483 -3.11881511861628 0.0583642179315724 -1.6264197176153 6.24652892893011 5.086284940893 12.3419025594538 17.5889570767229 11.0909760648554 11.4247167760676 6.49572498148138 7.12944251840765 2.2401402646845 4.16088516061956 -0.911581689661201 1.47488338297063 7.97671157663519 9.35098296945745 13.4051736051386
-4.57933943488381 -1.98857252814553 1.2813440062783 1.71017796776512 8.19086701653221 6.64553029320457 14.4208222129128 20.546936342933 10.8529043891213 11.4077945449136 6.47123486778953 7.98167760155418 3.01042706749656 5.078085491874 0.113005230643534 2.16885430596092 7.9783712126992 10.1132531859658 13.8021429278634
-8.07814686515114 -3.53258412101052 0.251063416220926 0.00901515267112174 6.00769145271995 5.26768119118431 11.0313139655373 18.7682690121911 10.766637394645 10.517743656852 5.76027400276878 5.99543006203391 1.07092005989768 3.34109885475852 -2.13699429251931 0.577925751426005 6.38855273506858 8.67859465859153 12.4194145896218
-5.7200196612965 -3.38004048954357 1.01500192989003 1.32203451503407 7.31596914638173 6.37878576625477 12.3961617122997 19.8341843258251 12.1559144626964 12.3735877643932 7.2705170284618 7.54612413753163 2.11646047938954 4.22135034907948 -1.05291875492443 1.95786348689686 7.93323389400135 9.62597528804432 13.7341996799816
-5.41319184736772 -0.636101774735884 2.77504438920455 2.52826971574263 9.70121092362837 8.42862505479292 14.9622199015184 21.6415152029558 13.976174064116 12.9650668577714 7.32314390702681 7.98350615067915 2.80409712357955 4.07434362931685 0.0314206556840375 2.41105837388472 8.00641817613081 9.18805117173628 14.0661136583848
-6.38421098535711 -1.99516717737371 2.67553098851984 2.55411394292658 9.04015978032892 6.74197061712092 14.2277284448797 19.8614750688726 11.1073818987066 11.7974072282965 6.87714346105402 8.50545175725764 2.2889552896673 4.95108087713068 -0.484449785405939 2.2493406122381 8.00706632787531 9.70505293065851 14.5896673982794
-5.6247461752458 -3.11313423676924 1.08665290312334 1.09874072508379 7.24717631773515 5.31769957975908 11.2633501573042 18.9704625888304 10.3023854775862 9.56365123228593 3.9338475747542 6.0619632287459 1.05157676176592 2.7327395959334 -2.51262077851729 0.574516443772751 6.18868174986406 7.94647231535478 12.2868095918135
-5.73458140980114 -4.26771205555309 1.08918339122425 0.832519115101206 6.82760483134876 5.52177292216908 10.7156224857677 20.030587495457 10.3776250492443 10.5649018894542 5.47110992778431 6.05347114909779 0.731160701404917 3.11658531535755 -3.04126781116832 0.103639186512339 5.60269314159046 8.34905296672474 12.7621131550182
-4.8964016307484 -2.66250918995251 2.47197128642689 2.19743133891712 8.73018814433705 7.26831413615833 12.4619681965221 21.5925586353649 13.2028329502452 12.6788818966259 7.07993770946156 7.14138580669056 2.15581489909779 3.21648956645619 -1.70263217579235 0.284729732166635 6.23339725841175 7.89386535991322 14.1478169094432
-3.82005134062334 -1.1438085122542 3.31520351930098 1.10493073029951 8.78045162721114 6.53536781831221 12.254994245009 19.9084702448411 11.3549302534624 10.9190786795183 5.465292783217 6.33535847230391 1.0696924643083 2.03350433869795 -1.02313819365068 1.02991280122237 6.39668736024336 6.87497696443037 12.8930538610979
-2.84230845191262 -0.592447688362814 4.11675126335838 2.37457902214744 9.49021012566307 7.66552121422508 13.4060593344949 20.052069494941 13.6360276438973 12.4941597678445 6.97938592217185 7.42157132408836 1.95662743828514 2.03350217125633 -0.883360316536642 0.981099674918436 6.25764424584129 6.7666316725991 14.2168045737527
-5.04243601885709 -2.18408145037564 2.81247292431918 1.5707689371976 8.06137143048373 6.15580044659701 11.9998994913968 18.6986454573545 12.0813785639676 11.2058840838346 5.42004643353549 5.71527825268832 -0.101273909482089 1.2227464762601 -2.44335307207974 -0.933637038144198 4.96040783795443 5.77617607983676 12.3287869540128
-4.42102295268666 -1.84112221110951 3.4326700557362 0.733737408031118 8.71120208393444 5.82743781696666 12.1597852100026 18.42739397179 10.3651732791554 9.66024488102306 3.72831576954235 5.42401927601207 -0.158403934131968 1.7188610423695 -2.34376007426869 0.215514599193227 5.55601447712291 7.00683349262584 12.42861550938
-5.80791268782182 -2.45138154463335 2.49901499314742 -0.173292021317916 7.3616906599565 5.28605093522505 11.1604024366899 18.2246256069704 10.7269841627641 9.35660519166426 3.3924933867021 4.92042460008101 -1.15391145185991 0.841743607954545 -2.45962701277299 -0.621698240800338 4.7705451445146 6.08039392991499 12.3389541105791
-1.61900053024292 -0.587283229827882 4.4591197013855 2.15434827804565 9.82443799972534 6.63236513137817 12.9445685386658 18.8930441379547 11.897859954834 10.1935824394226 4.38941659927368 6.23864831924438 0.0719155311584458 1.99496927261352 -0.577393627166749 0.830088520050047 6.78376092910766 6.71737756729126 13.1180042266846
-7.2637095191262 -1.7658838965676 1.5215277931907 0.661556746742942 7.69159748770974 5.56011536338113 11.688343074105 18.9432819149711 10.7854752800681 9.34569313742898 3.45060303427956 5.64464619376443 0.0531564018943094 2.37613823630593 -1.85010859749534 0.647924926064231 5.99088146903298 7.27504208304665 12.5295686981895
-4.01652185266668 -1.74161187952215 3.67030485326594 1.98174532110041 8.83957822973078 6.70759542638605 13.1324258630926 19.885590392893 11.3208270853216 10.179937917536 4.34902914220637 5.97178610021418 -0.222771089727228 1.84683283025568 -1.62015191858465 -0.230337541753595 5.57255609685724 6.41989381963556 12.0679059808904
-4.55796515724876 -2.59338271401145 2.72627365805886 1.24959099509499 8.4173680565574 6.78542244651101 12.0903779289939 20.4132355473258 12.8873873970725 11.3677479050376 5.58849060752175 6.08287155844949 -0.112685082175513 1.78452313163064 -1.05997550270774 -0.860070107199927 5.43367111899636 6.23118984915994 13.0487347862937
-5.78459269783714 -2.85056025765159 2.08782570578835 0.457747390053488 7.67599003531716 6.34099285819314 12.4536260864951 18.2951667807319 11.2843727371909 9.87771551825783 4.08335488059304 5.45798104026101 -0.0757494666359655 1.32557575919411 -1.84577471993186 -0.338923523642801 4.91498749472878 6.22930519797585 12.4332341454246
-6.87694116939198 -2.22351023067128 1.99695733677257 0.554174934733997 7.63565591465343 4.92758039127697 11.4103341449391 18.6934076894413 11.1789713252674 9.91850331913341 4.33495763431896 5.55268911014904 -0.679887260090222 1.65628198276866 -1.71325441707264 0.255772148479114 6.44477227817882 7.08581212650646 12.6413817752491
-5.3403413772583 -2.5384557723999 2.01583786010742 1.33840866088867 8.3734619140625 6.6104413986206 12.5892974853516 20.4011053562164 11.3580624580383 10.9330446243286 5.32953758239746 6.36225337982178 1.15188808441162 2.58302898406982 -0.802558708190919 -0.142225074768067 5.59732837677002 7.02759475708008 13.7598742961884
-7.49666188846935 -3.7721021045338 1.35090280879627 -0.115667091716421 7.34187914241444 5.67871309627186 11.2739980350841 19.0881239305843 10.4134643207897 10.1497409473766 4.22986246455799 5.29489828456532 -0.399036156047476 0.0608446728099459 -1.73164533268322 -1.60624478947033 3.2964785229076 4.20107866634022 11.4086401592601
-5.13111673701893 -1.80605684627186 1.74165166508068 1.95022786747326 9.49374688755382 6.92549813877453 13.1212116588246 18.7355859388005 11.4560581554066 11.0610491145741 5.61512960087169 6.52283013950695 0.542183052409779 1.63317597996105 -0.929059852253307 -2.02652155269276 4.6301680911671 6.16739381443371 12.8654385913502
-4.47145693518899 0.419593403556132 2.26468808434226 1.80722195885398 9.41736371300437 7.21051461479881 14.1559923388741 18.8102600075982 9.86406333229759 9.56661755821922 3.82729966423728 5.25097043297508 -0.900486399910665 1.18600804589012 -1.41019098975442 -1.10559885718606 5.53500802300193 6.0756030776284 12.1250806548379
-5.10026484402743 -1.43641215237704 2.92657345858487 2.05525845614347 9.41714114275846 6.81492966738614 13.6508433255282 16.9197501572696 9.97989482012662 8.74299210635099 2.79206151095304 4.22388333407315 -1.52647143277255 0.283901873501865 -2.10542803677646 -1.66350870999423 4.69305485812101 4.58041924563321 11.3505622777072
-5.29268861250444 -1.05820870832963 1.87063955827193 2.21497416062789 9.56583857102828 6.72735857530074 13.0017058805986 19.3090829805894 10.8154203848405 10.3054521040483 4.89960264726119 5.54053759141402 -0.408035521073774 1.1617524580522 -1.99188828901811 -1.72613740400834 5.05864309831099 5.73364424272017 11.804962869124
-4.6932258605957 -0.173553466796875 2.70267105102539 2.59827613830566 9.75983047485352 6.70645046234131 13.2125463485718 18.4445625543594 10.2724499702454 9.94809150695801 4.74158954620361 5.25386428833008 -0.328142166137695 0.861639022827148 -1.84447860717773 -1.82227897644043 4.72778224945068 4.81783866882324 12.6374430656433
-4.26138544082642 0.408822536468506 3.31859064102173 2.43179750442505 10.0615124702454 7.25909090042114 13.8270738124847 19.1940096616745 10.9417471885681 9.97295618057251 4.56088495254517 4.64438199996948 -0.882198810577393 0.248546123504639 -1.73963212966919 -1.92911958694458 4.44626188278198 4.03114461898804 11.0916810035706
-5.5665508443659 -1.04245340173895 1.23766077215021 1.24540651494807 8.55432546788996 6.00971544439142 12.0592197244818 17.2466088598425 10.8366669481451 10.0793026750738 4.64579809362238 5.09833849126642 -0.41956483667547 -0.792010896856134 -2.08287011926824 -2.08860170190984 3.28736341649836 3.36119402105158 12.0234750574285
-4.0179441538724 0.0212289723483003 3.32307547655973 2.24555892077359 9.61572331515226 6.69636077013883 12.8607217701999 19.1643559369174 11.8245331677524 10.8764249714938 5.19046324816617 5.11363905993375 -0.368543442812832 0.614528838070957 -2.29551869305697 -0.471227463808926 4.77084845629605 4.59994238940152 13.1723639401523
-2.95853424939242 -1.16466141614047 2.14542674151334 1.97343253222379 9.46857594576749 6.44486331072721 12.2177405270663 20.1659791382876 10.6054901990024 11.2654910000888 6.03843592730436 5.4005803975192 0.134199133786289 -0.186464318362148 -2.83188057812777 -2.83782387646762 3.02291678515348 3.67376040545377 12.576195231351
-3.18092971281572 -1.38615470366044 2.63084072633223 1.86829609437422 9.02527279420332 5.58891148133711 11.9824914412065 17.1453964935108 9.43178219361739 9.76694483323531 4.55326218171553 4.65191502137618 -0.635937265916304 -0.211292795701461 -2.58529334501787 -1.09861617521806 4.34061474366622 4.58557362122969 12.2569875196977
-4.42121032368053 -2.34888938557018 1.04111572612416 0.959792102466931 8.25119873393666 5.2287053715099 11.3645209919323 17.9379459868778 10.286328757893 10.5834641109813 5.60172649730336 5.32859894145619 -0.0715113032947876 0.884295428882947 -2.73888496052135 -0.525696789134631 4.86756702769886 5.53878685344349 12.1648139606823
-4.46835118207064 -2.94101124676791 0.98608607378873 0.575803938778964 7.74680728045377 5.92742556658658 11.80803603259 18.6006719502536 10.1651999386874 10.0373551282016 4.73640555468473 4.52369326678189 -1.00041943463412 0.110378447445957 -3.36414509686557 -1.64916211041537 4.21821612444791 5.22020644274625 11.9874498280612
-5.67695197192105 -3.37082060900601 0.607878121462736 -0.959148016842928 6.99883690747348 4.15321865948764 10.3894657221707 16.5038322535428 8.65485993298617 9.16024819287387 4.31244221600619 3.90792790326205 -1.1268421086398 -0.30205878344449 -4.2164359959689 -1.79553183642301 3.46195259961215 4.63315430554477 10.7271164980802
-6.91152544021606 -4.49288530349731 -0.136691761016845 -0.424668979644775 6.34022264480591 3.72785978317261 9.38705282211304 17.3267238020897 9.42236213684082 9.56962471008301 4.4315188407898 3.43281011581421 -1.52005929946899 -1.10897607803345 -4.83140344619751 -3.89973802566528 1.67534856796265 3.05619268417358 10.7301733970642
-6.94069697640159 -2.98797251961448 0.848569609902121 0.0588109276511446 7.43404267051003 4.82219288565896 10.7782938263633 16.1398130438545 9.29301521994851 9.46876452185891 4.36370442130349 4.28614304282448 -0.721832535483621 -0.0938856818459257 -3.93575885079124 -2.68107058785179 2.98039410331032 4.36676094748757 11.2405564568259
-8.7038101196289 -4.32374038696289 -1.07732238769531 -1.19548263549805 5.63434467315674 3.81985721588135 9.01754722595215 15.5543129205704 10.380294418335 8.63747081756592 3.03952941894531 3.86231384277344 -0.601333999633788 -1.53213157653808 -5.57003631591797 -4.67065086364746 2.14780960083008 2.60650787353516 10.348354434967
-6.4552844914523 -2.85647620287808 0.349528893557462 0.124091729250821 7.31076203259555 4.49019871625033 10.6052309122953 15.7990028706464 10.0927625742826 8.7496658411893 3.12401066693393 4.45530472668734 -0.80493201342496 -0.30069388476285 -4.30589140978726 -3.21929015246305 3.69595395001498 4.13888512524692 10.8328667727384
-5.57781048688022 -1.62081929120151 1.9820745381442 0.131448546322908 7.61089209643277 4.99764708605679 10.819687167081 16.9750936123458 11.1278040799228 9.58271626559171 4.30529669848355 3.82142142382535 -1.16799946698276 -1.87887402447787 -4.37116070660678 -5.03368016156283 2.08342055407437 2.24701003161343 10.5348813923922
-6.78908806714145 -1.46635132702914 1.30412501421842 0.831805411252109 7.59439391222867 5.19941634264859 10.7030302914706 15.6506029996005 11.5471269520846 9.80286807146939 4.13908118334684 4.78850668993863 0.172654333981601 -0.221184548464688 -4.1038406458768 -2.84538155469027 3.91009158221158 3.92164248553189 11.6183635624972
-6.28259004246105 -0.875786911357533 2.13568674434315 0.741642821918834 8.31502615321766 7.08505712855946 11.9979904781688 17.954287100922 12.3473714481701 9.99013124812733 4.60184370387684 5.29020105708729 0.193661559711803 0.405190337787975 -3.93985475193371 -2.22053254734386 5.27128397334706 4.27379213679921 12.3310474048961
-7.24296295859597 -3.32936203696511 0.773190376975318 0.257307884909888 7.13001143715598 6.18033778450706 11.5706361510537 17.392183897712 12.6454995848916 10.4591630675576 5.35040652535178 5.3849066474221 1.02138411782004 0.324438927390357 -4.45845329978249 -3.04307854392312 4.38741004250266 4.38509356758811 12.8558768012307
-6.03445402492176 -0.484931625019421 2.3741076816212 1.0041240085255 7.9653695453297 5.33892282139171 10.5797332156788 17.3561183441769 11.2748821605336 10.1927140582692 4.89324411045421 4.66222032200206 -0.403758681904186 -0.309425033222546 -3.93019834865223 -3.39754263270985 3.80561669956554 3.74524148594249 11.7471445430409
-5.86724091443148 -1.54151917370883 1.82503222552213 0.50702284899625 8.00797175494107 5.78621958819303 9.82820223894986 16.0890725764361 11.3831906231967 11.3352060231296 6.36763571825895 5.05279349413785 -0.291067132082851 -0.0395660487088279 -4.31335068616 -4.12195969494906 1.54713248339566 3.33898352709684 12.0695528897372
-6.014385656877 -2.08060880140825 1.55831484361129 1.30789522691207 7.82772306962447 6.0227523283525 11.4687948660417 16.4878166751428 12.167303128676 11.8939419226213 7.56104998155074 5.78872923417525 1.0000415281816 1.49268202348189 -3.69217153029008 -1.96770329908891 2.64973215623336 4.82914499803023 11.8816986517473
-5.50881794149225 -0.525621682947332 2.75350353067572 0.753385275060481 8.55209132974798 6.34746143167669 11.2306325132197 17.5461005563086 12.7771355802363 12.4729649717158 7.40412971323187 6.03500339334661 1.32938834970648 1.44229575937445 -3.06175068075007 -2.78897503072565 3.5335204297846 4.58513423746282 12.5207922155207
-6.73190037987449 -3.19044415734031 0.531842067024925 -0.145253346183082 6.85753042914651 6.08074362494729 9.70222408988259 16.3918293855407 9.92985327460549 10.7958701393821 5.98375303962014 5.2171200058677 -0.488064930655739 0.20822985389016 -4.13400952599265 -3.5333625533364 2.99410612799905 3.28002054908059 11.438764407418
-6.47509722276168 -2.77400927110152 0.0780891938643009 0.226429419084027 6.8257870240645 6.86322255568071 10.4135369821028 17.0376493199305 9.52079577879472 10.5920471711592 6.34102006392045 5.11032052473588 0.00852437452836341 0.655693487687543 -4.21670679612593 -4.30862192674117 2.96746106581254 4.70942731337114 11.7343616052107
-7.23284971063787 -4.20264684503729 -0.187103861028497 -0.697765939885919 6.15259016210383 6.06903970891779 9.02870882207697 16.7865189378912 9.29277694875544 10.2443097894842 5.57905710393732 4.3002818887884 -0.18031751459295 -0.693098657781427 -4.69958173578436 -5.05539762323553 1.49924219304865 3.3356822794134 11.1617511575872
-6.18163056807084 -2.75973267988725 0.907780213789508 -0.127612547440961 6.84009508653121 6.32658247514205 10.1974664167924 18.5034777359529 9.55784563584761 10.7529559568925 6.37371210618453 5.35548643632369 0.15262083573775 1.18930487199263 -3.06325097517534 -3.50455422834916 3.18057398362593 5.83755354447798 11.9481239752336
-7.40209145112471 -4.44332451386885 -1.2677435354753 -0.746156163649125 5.41206126646562 6.19847255186601 8.49243407682939 18.0595302505927 9.81156974272294 10.1367703004317 5.67581992582841 4.08816867308183 -0.800454564528032 0.110102228684859 -4.50514931245284 -4.34304565949873 2.42553668455644 5.03853278593584 12.1743403001265
-6.59845442338423 -2.41507238908248 -0.337712235884233 -0.528342194990678 6.73696141676469 6.76801686720415 9.12484937147661 17.8871661944823 10.6266236825423 10.892736010118 6.08532243208452 4.78977208571001 -0.0396127180619672 0.638737730546431 -3.91009420915083 -3.93254942460494 2.62281709150835 3.60196023420854 11.9631190820174
-7.85716162594882 -4.5175257769498 -0.776274785128507 -0.609072789278898 5.83647622195157 6.30227746096524 8.73173989382657 16.566148624095 10.5173906239596 10.1475013646212 5.29349698153409 4.4218109997836 -0.944592579928312 -0.486052617159757 -4.74116240414706 -5.39683638485995 0.62298096743497 2.90477742281827 10.7050975712863
-7.3114388812672 -3.72125753055919 -0.685582481731068 -0.245002113689075 6.42757002223622 6.5582481991161 8.75515619624745 17.4917051564563 10.5565830837597 11.168228782307 6.27430883754383 5.02644983638417 0.500748313557018 -0.751038872111927 -4.28494580875743 -4.71149762760509 0.821091331135143 2.7545258175243 10.8764006267894
-8.79970192475752 -6.29975723786788 -1.85107063813643 -1.64882874055342 4.67336726622148 5.66267371611162 7.7912128014998 16.721514139934 8.82583690123124 10.0918300195174 5.13392615751787 4.57565188841386 -0.507358785109087 -0.757438893751665 -5.29946350617842 -4.45811104340987 0.608760599656538 2.50384498076005 10.4334433122115
-7.20466437773271 -3.09775748686357 -0.572734980149704 -0.680437235398728 6.56025967164473 5.76939758820967 8.73841938538985 17.7130833582445 9.50625547929243 10.9661205725236 6.32523903413252 4.85293087525801 0.215644689039749 -0.284040598435837 -3.76006141142412 -3.57704940275713 1.67630562348799 2.25089439912276 11.3472789244218
-8.39116484902122 -5.21154410622337 -2.7312165000222 -1.93800551674583 4.46035950400612 5.4813365242698 7.16024487235329 15.815707971833 9.73291628577492 10.7484573624351 5.76072590567849 4.61678974845193 0.148927619240499 -1.00617415688255 -5.01193244240501 -4.67879302284934 0.989488532326437 2.30715458609841 10.2907232544639
-7.31402752616189 -5.05608532645486 -1.41012737967751 -0.772104003212668 5.47757174751975 4.97194220803001 8.14261843941429 17.1570717313073 9.24377133629539 10.1038377501748 5.61900450966575 3.50484301827171 -1.19598553397439 -1.58140919425271 -4.45800564505837 -4.64000294425271 1.97248103401878 1.47425868294456 9.80445077202537
-7.45007841803811 -4.34162085273049 -0.130626132271505 -0.54117911078713 6.33933694145896 4.31644589684226 8.87885434410789 16.8401022650979 7.81354958794334 8.93113667748191 4.15056473992088 3.08946759484031 -1.77304594733498 -1.62045996405861 -4.9740213654258 -5.61874144294045 0.935497830130839 0.130884716727518 10.1821962096474
-7.63101064508611 -3.61856138055975 0.427512533014472 -0.809982889348809 6.1782172983343 4.25812280828303 9.55173385793513 16.7858911966736 9.0801628893072 8.61883962804621 3.35309541875666 2.4947227304632 -2.90508519952947 -2.04313527887518 -5.16627942865545 -5.73346578424627 0.765717870538886 1.33715570623225 9.53416193181818
-9.18426015160301 -5.89149739525535 -1.46960713646629 -1.92874600670554 4.30076716162942 2.62928984381936 6.74176619269631 15.7155585072257 7.71666929938576 7.67497465827248 2.356924273751 1.48934290625832 -3.55712964318015 -3.60222508690574 -6.18238522789695 -6.63709904930808 -0.0450351454994902 -0.229491017081521 7.70682642676613
-6.28389596939087 -3.00993013381958 1.17018365859985 -0.379063129425049 7.08128499984741 3.84454202651978 9.41177082061768 15.4204264879227 7.8143744468689 7.40214109420776 1.94016313552856 1.52916860580444 -3.78575944900513 -2.32683229446411 -3.85879945755005 -4.14725351333618 2.63151121139526 0.492393016815186 8.92901754379272
-8.08932524594394 -5.80988531979648 -0.595726307955655 -1.63385611447421 4.77328557101163 3.26643342104825 8.00393933382901 15.5314367446032 8.05012864199552 7.46600598421964 2.47689503756436 1.06462449160489 -3.84291678341952 -3.1973498431119 -5.44169646176425 -5.35041266354648 1.03616589632901 0.431579295071689 7.6150223645297
-7.58857671564276 -4.47926656549627 1.12298925573176 -0.877702158147638 5.78931101018732 3.43362386876887 8.67915971929377 16.7865883296186 8.26772745305842 7.98892744237726 2.92617185766047 1.85623796636408 -3.31332532709295 -2.53488675897772 -4.81800023859197 -4.41475622003729 2.47166593725031 0.928446370905096 8.56096609288996
-8.48130287690596 -6.67591919465498 -1.41692604585127 -2.62800278230147 3.94554362730547 1.75494800047441 7.35176883177324 15.5519449515776 7.90722308592363 7.4753945870833 2.49779735045 1.6084569497542 -3.59545197053389 -2.50393166108565 -5.5181414084001 -4.98179115815596 1.3305438561873 2.96278891996904 8.8167441888289
-7.37967362837358 -3.00671639875932 0.517829270796341 -0.990372328324753 5.91887697740034 3.52707800431685 8.62062487168745 16.0519733743234 7.32246527238325 7.33117327256636 1.87166056199507 3.13299116654829 -2.50483384565874 -0.73010316328569 -4.45424714521928 -2.75116792158647 3.34520086808638 3.33232912583784 8.92376265092329
-8.1728406125849 -5.33182002847845 -1.48452236002142 -2.57557536905462 4.05440376455133 1.84273479635065 6.7880501573736 15.1036460226232 6.32471607381647 6.33898590261286 0.802781564539128 2.02847335988825 -4.32099010294134 -0.963863866979427 -5.01935436075384 -3.34872867410833 2.31710384542292 2.53880832845514 9.97867534810846
-7.24745865735141 -3.46178742322055 0.702975073727693 -0.147067269411956 6.42736128893765 4.26174048510465 8.73278121081265 15.9144004973498 7.52926520434293 7.78896407214078 2.51331214037808 3.42046813097867 -1.58197518261996 -0.272622307864104 -4.10441323193637 -3.0094616022977 3.00145606127652 4.50549677935513 9.72814158526334
-7.60154425881126 -5.40305411598899 -0.925211785056373 -0.950859902121802 4.61199391104958 3.77871430136941 7.75938236930154 15.7532966158607 7.31537258841775 8.0776463768699 3.09208882071755 3.85664952018044 -1.28162848732688 -0.428906319358131 -4.2201698996804 -3.92055594704368 2.53128826834939 4.42403519370339 9.95453369834206
-3.72115236629139 -0.973563254963267 3.00934022556652 1.12267202030529 8.30796617161144 5.80648416172374 10.1375917781483 16.9030632514845 9.82572406422008 10.5545086253773 5.18643849979748 5.38882440220226 0.188893257487905 -0.248080314289439 -1.66368776668202 -2.65994554866444 4.04653638492931 2.83784097324718 10.4599327434193
-5.18106867183338 -3.19287897456776 1.95769475590099 -0.0260717998851412 7.15591596256603 4.15866540562023 9.50377343784679 16.7138556409966 7.643410431255 8.78478120457043 3.56838010441173 4.08658002506603 -1.57293344844471 -0.00547624934803181 -2.96429087031971 -2.85949350703846 4.11001180302013 3.10875295292248 9.77069591175426
-4.16251676732844 -2.5248252695257 2.77944547479803 1.19927198236639 8.0272291356867 6.65250284021551 10.5925915891474 18.3536266738718 11.1389616185969 10.2012513334101 4.57237417047674 6.09439927881414 0.0259140188043752 0.23340303247625 -1.39484708959406 -2.27785032445734 4.64416868036443 3.82588369196111 10.7438014203852
-5.80908446745439 -3.88102584318681 1.74353069825606 0.695886083082719 7.76310295625166 5.93888420625166 10.2298745588823 17.5147442297502 11.6732816175981 10.9199208693071 5.77164215608077 5.93170399232344 0.622201390699907 -0.145733408494429 -3.18677764372392 -3.47411971525712 3.40662521882491 3.43468994660811 10.7613424734636
-4.40289242484353 -1.82764752127908 3.21415011666038 1.49153392098167 8.28661315224387 5.38358561775901 11.0817844130776 17.2277560093186 11.3042318084023 11.0199043013833 5.53265826485374 6.14125125191428 0.130610153891823 0.717241928794166 -2.1240533135154 -2.19652111747048 4.66497866890647 3.30361907265403 11.5882364966653
-4.47714919176969 -0.971223059567539 3.91244870099154 1.79756813916293 8.32276898297397 6.01530342969027 10.1580951777371 16.8256303635511 9.78360730084506 8.63742237958041 3.61167698773471 4.25284462842074 -1.8464881810275 -0.216246786984531 -1.91240424242887 -3.48719901171598 4.06618195447055 2.83189659985629 10.4064210024747
-4.55682862021706 -1.99894821860574 2.82551371834495 1.56173312447288 8.21345984719016 5.61240374825217 10.4547837950967 16.9148221441291 9.24712979576804 10.4411953665993 6.12558448097922 5.32339846871116 -0.0235396645285881 0.755967018821021 -2.15985596396706 -1.83158028342507 4.45659816048362 4.9269512870095 11.5409430243752
-4.64716308767145 -1.61845558339899 2.31653148477728 1.45489341562444 8.42894870584661 5.56879073923284 10.3252909833735 17.0532848851925 9.6761549169367 10.9211657697504 6.51672775095159 6.75084335153753 0.691334074193779 1.75914413278753 -2.1098820512945 -1.32180374318903 4.95295745676214 4.84048587625677 12.5656059438532
-5.130741110715 -2.66560935107145 2.82328892621127 1.76244831952182 8.49488163861361 6.11222458752719 10.5120205965909 18.0903718558225 10.3118758288297 10.648555764285 5.71821404370395 5.73712922009555 0.255479821291836 0.498191842165859 -2.10955618945035 -2.88901137438688 4.491986283389 4.34173394116488 12.4380488482389
-3.38122298500755 0.51159737326882 4.90643475272439 2.65857289054177 10.0515968582847 6.84751484610818 12.2248556397178 18.2774432680824 11.3216125748374 11.1363613388755 5.93447277762673 6.62302372672341 0.767595984719016 0.790180899880149 -0.847012779929422 -3.14295317909934 4.45235512473366 3.88720104911111 12.3362514755943
-2.16009583039717 1.86473212675615 6.72065005735918 4.21217761473222 11.3638590379195 8.51694999174638 13.3629969163374 20.5214193864302 15.0181218190627 13.2902010484175 8.21447120146318 7.29063544706865 1.66349444822832 2.06340918974443 0.0734818978743128 -1.49627747102217 5.91496119932695 4.73611579374834 13.1614659829573
-2.60781525698575 0.274686345187099 5.69853163632479 3.82005167874423 10.9562649813565 10.7100420084867 13.6757392969998 21.6323504534635 14.8706169215116 14.3439378825101 9.48192168149081 8.08613634976474 3.47261191281405 2.62542105588046 0.0379462328824118 -1.51617096987638 5.3199277010831 5.22373152646151 14.0207362261685
-3.00924932306463 -0.858994119817559 4.46445310766047 3.1824840372259 9.99086940938776 8.11738908941096 12.0091980760748 20.7017680471594 14.2819260423834 13.3272715871984 7.99669683629816 8.20289648229426 1.93896902257746 3.17353857213801 -0.411186807805841 -1.652895563299 5.31232965642756 6.89574945623225 14.0409439867193
-2.23071008162065 -0.753657393022017 4.43331427140669 2.80612177415328 10.0941342787309 8.70516104264693 13.0630530790849 19.8539998011156 14.1545087770982 13.2658781485124 7.78961939378218 7.13086885972456 1.13795561356978 1.89563364549117 -0.301215223832564 -1.53063302473588 5.17530626817183 5.42738241715865 12.2591475920244
-3.50575845024802 0.753497912667015 4.64582808234475 2.37987311103127 9.88174183585427 9.23963721015237 12.9054840347984 20.9765773556449 13.2025612137534 13.6150759003379 8.16330511786721 8.44936926581643 2.83027250983498 2.96454794623635 0.0911978028037339 -0.68256776116111 6.57688791968606 6.58622534491799 13.356534316323
-2.37613804557107 -0.469127013466576 4.53948275826194 3.30684058449485 10.3054897048257 8.61078326485374 12.7451078154824 20.3588988044045 13.5206393458626 13.5773441054604 8.1480185248635 8.53480307839133 2.84316985390403 3.12841574928977 -0.126496627114037 -1.54033787467263 6.00064532540061 6.90018336556174 13.9344617583535
-2.41964732950384 -0.325870626622979 4.32056224996393 2.30223930532282 9.82942856008356 9.12666214162653 14.0644587343389 21.2534693544561 14.036286241358 12.9542669122869 7.94214714223688 9.16948879415339 2.80411327535456 3.97428978139704 0.703607446497138 1.02870929891413 7.76064384633845 8.80320156270808 14.7100304430181
-1.08434843583541 -0.0103185133500538 5.39443231062456 3.18955064253374 10.4552381082015 9.25248170332475 13.980069880052 21.711876635118 14.8665690465407 13.4225208802657 8.12079835371538 8.44905400709672 1.78608251051469 3.8317663712935 1.50596261457963 2.28292489485307 8.08959413008256 7.83774590925737 14.6909630341963
-0.938373279571532 1.20735578536987 5.98988466262817 3.25399236679077 11.3998449325562 9.48473863601685 14.0386848926544 20.8659925937653 13.5074503898621 12.7983735084534 7.41758470535278 8.1368182182312 1.76699380874634 3.20404176712036 1.21335439682007 2.38637666702271 8.22492818832398 7.77942781448364 13.709120798111
-1.7623101234436 0.99431219100952 5.43092908859253 3.19839944839477 10.7120255470276 9.98612394332886 14.1094452381134 21.8300804138184 14.6278113365173 14.5347877979279 9.04617013931274 9.03048601150513 2.37542333602905 3.10723390579223 0.79510679244995 1.12317838668823 7.74067010879516 6.67834463119507 13.9035336017609
-2.20856817418879 0.258613985235041 4.95632020776922 2.42271844690496 10.0209712201899 9.05013028925115 13.5412484819239 20.259186666662 13.9808689767664 13.0742525274103 7.32105962579901 7.61563913171942 1.90395585840399 3.03990880792791 0.3223613912409 0.215185564214533 6.64650289362127 5.7281402761286 12.9938415700739
-2.17476827448064 2.45270555669611 5.48221033269709 2.74769895726984 10.7818733995611 8.91170137578791 13.9399101083929 20.0919720476324 13.0522205179388 12.6036545580084 6.77571027929133 8.0917369669134 2.07009523565119 2.93104093725031 0.910574132745918 0.258293325250801 7.51229017431086 6.26339834386652 13.8556498830969
-1.87090514789928 2.76037575114857 6.22940327037464 3.48416496623646 11.2979514728893 9.91001392711292 14.3138408790935 17.57421472479 14.7478757034649 13.5082094799389 7.74016739238392 8.34173561442982 2.78678394664417 2.83750892985951 0.920560611378061 -0.124136196483267 7.15500999797474 6.26314331401478 13.3699071537365
-3.9685248374939 -0.0944441795349107 3.92534170150757 2.77457437515259 10.0027819633484 7.92550859451294 12.8441906929016 16.4199750185013 13.8089364528656 12.209423160553 6.38487539291382 7.67734823226929 1.39563570022583 2.27218351364136 -0.654617214202879 -0.1890887260437 5.60398778915405 6.47629556655884 14.0807059764862
-2.2328707261519 1.1456750349565 4.87787947221236 3.86298021836714 10.8427780584855 7.49482759995894 12.5268186049028 15.5223666147752 13.6609621958299 12.4052785353227 6.68260893388228 7.18047174973921 0.574790330366653 1.83307776017622 -0.0360132737593233 -0.702952055497605 5.63130411668257 5.83871206803755 12.7591765837236
-5.85749403346669 -2.4104267727245 1.46296437870372 0.592331253398548 7.61328538547863 5.69810422550548 10.4804285396229 14.6170814860951 11.7675665248524 12.2297042239796 6.54830106388439 6.03920587192882 0.630327545512806 0.200630508769642 -3.01853720058094 -2.20160070766102 3.76320298801769 5.19363340031017 11.9854710925709
-5.37362595471469 -2.95507546338168 2.26190451708707 2.27844027605924 8.19126681414517 7.14195326891812 10.9362233075229 14.5065348538485 11.8747237118808 12.2657926472751 6.87011698809537 7.39885310259732 1.40974883166226 1.04028014269742 -1.79251404675571 -1.42081757458774 4.32132128802213 4.65079096880826 12.9492042454806
-5.01065462285822 -3.12512415105646 2.21584684198553 1.30744535272772 7.66489583795721 8.71835595911199 12.3678229505366 14.2536888772791 12.6866253072565 12.4380243474787 7.0744646245783 7.34685785120184 1.25761586969549 1.99467260187322 -1.8384992426092 -1.56254976445978 4.19729215448553 5.43813497369939 13.1816771680658
-5.34543235085227 -4.34805495522239 0.179807593605734 -0.562923500754618 6.50913708426735 6.4848536751487 10.9456738732078 13.0288357041099 10.8954567215659 10.919283320687 5.53535645224831 5.99886219718239 0.0373553536154994 0.539087226174093 -2.61936766884544 -2.13223845741966 4.16571419455788 4.5375413201072 11.6146964333274
-5.21496833454479 -2.08789313923229 3.02286373485218 0.660271991382945 8.05341564525257 6.61675583232533 11.677256454121 12.6583484302868 11.085345138203 10.4609693180431 4.96766792644154 5.37917267192494 -0.133478771556508 -0.198383938182484 -2.60324729572643 -2.40861953388561 4.13480411876332 4.41662918437611 11.9775837551464
-6.59223556518555 -3.10165214538574 1.84951019287109 -1.23037338256836 6.63885688781738 5.31932258605957 10.7260537147522 12.8299131393433 9.77865409851074 10.3692932128906 4.75451183319092 5.3560152053833 -0.459955215454102 0.135717391967773 -3.60370254516602 -2.75537872314453 3.75471115112305 4.07437896728516 11.5780034065247
-7.04005518826571 -2.95506564053622 1.85824879732999 -1.66400996121493 6.08691987124356 5.04592045870694 10.2864104184237 11.7797223004428 9.12209328738126 9.66384324160489 4.4825459393588 5.04484566775235 -1.21248904141513 -0.575156125155363 -4.36154070767489 -3.20108309659091 3.35003289309415 4.33985909548673 10.7649126919833
-6.81282459605824 -1.57253300059925 1.70974696766246 -1.01012455333363 6.92774261127819 5.43331874500621 9.24841083179821 11.7148596156727 10.0167785991322 10.1636911739003 4.86664737354625 4.46855987202037 -0.830120433460582 -0.219322551380504 -4.06860386241566 -4.37888370860707 2.06163467060436 3.67851985584606 10.2989465106617
-6.66860634196888 -3.09021049846302 1.08698981891979 -0.518465579639781 6.82894652973522 6.61948341022838 10.4440044749867 12.6650428165089 11.2368397105824 10.8844689715992 5.34764712940563 5.83605903278698 -0.0194097172130228 0.23051780353893 -2.97678810466419 -3.28135544170033 2.92769664417614 3.88813060413707 11.4969395984303
-4.2408651785417 -3.48841232819991 2.09258799986406 0.184998087449507 7.82170348600908 7.46303801970048 10.6244698090987 13.2890964074568 11.2267008347945 11.4482727570967 6.41669326262041 5.82251887754961 0.547236017747359 0.43032699064775 -2.67417091889815 -2.54854530854659 4.14012961821123 4.1796441598372 10.6303115411238
-4.25567255020142 -2.527574634552 2.8730372428894 0.550187969207762 8.39662351608276 7.14506139755249 11.0749544143677 14.0921601295471 10.1519845962524 10.5056065559387 4.91576948165893 5.88958539962768 -0.314056491851808 1.31811513900757 -1.72182855606079 -0.588733768463136 4.75294580459595 4.02531995773315 11.4332183837891
-3.01978750228882 -0.383423519134521 3.84581785202026 2.11902360916138 10.1322105407715 8.30929212570191 12.9897029876709 15.0813351154327 11.6668222427368 11.5228617668152 6.4808648109436 6.99069623947144 0.953513431549073 1.61207895278931 -0.878967952728271 -0.499973964691161 5.64217882156372 5.10835866928101 12.2232425689697
-4.8977428262884 -0.470820981805975 3.76460305994207 1.25079767053778 9.08908883875067 7.64254991357977 11.4985722715204 13.8236025983637 11.3578862363642 10.9735678846186 5.72899667566473 6.22827283685858 -0.147594053095037 0.831629198247736 -2.00823743993586 -1.55660780126398 4.60477201288397 4.8398060018366 11.69737665003
-6.36846566633745 -1.30135751204057 3.0614278273149 0.871438737349077 8.38954329057173 7.55642103715376 11.3720176176591 13.8448650793596 10.7925136045976 10.6940076307817 5.15561651750044 5.48175406022505 0.200914140181109 0.501538987593218 -3.06390595869584 -2.18753838972612 3.80930590196089 4.07566141648726 12.1465380148454
-5.55180196762085 -2.35523824691773 2.51225824356079 0.0136887550353997 7.61642236709595 6.51955003738403 10.7525765419006 14.2816450119019 12.5054966926575 12.372755241394 7.03368730545044 6.61610956192017 0.270532321929931 0.783309650421142 -2.68912153244019 -1.32385854721069 4.6113507270813 4.63658876419067 11.55107421875
-5.27759265032682 -1.1941709431735 3.6347732630643 1.70596218976107 9.44474030407992 8.46121979626742 11.7077789393338 14.3950469580564 12.6865296450528 12.3836989489469 7.53306961926547 6.7676267710599 1.42992115887728 1.28343487652865 -1.44930934039029 -2.47164248553189 4.65634251507846 4.11197567853061 11.6470584956082
-4.65790403539484 -0.776096708124335 4.16911184137518 1.47439634149725 8.51171075647527 8.7018686467951 12.0771599942988 14.7981651956385 11.1805945569819 11.6390749151056 6.36446344202215 6.68362390344793 0.0507236654108212 1.39448892419988 -0.93840635473078 -1.82979238683527 4.87160550897772 4.78731595819647 11.9764448339289
-5.95682043595748 -2.73629087968306 3.30463605360551 0.624388746781783 7.85729127363725 8.61196237043901 10.3026834054427 13.9264691396193 11.2442188783125 10.782673887773 5.08457093672319 4.61781030134721 -1.53214544816451 -0.0739850477738813 -2.91319746537642 -3.60423178239302 3.24542622999711 3.22111516432329 10.1282253785567
-5.5734467679804 -2.62909175699408 3.15341137105768 1.20184276754206 7.73870132619684 7.37912414724176 10.4557165926153 13.7220651930029 11.2099652116949 10.407752496546 4.62424133474176 5.69370887929743 -0.706705587560482 0.424874765222722 -1.86811687296087 -3.31267787759954 3.39266536886042 4.17289016897028 10.2467398470098
-6.35401659878817 -3.5022404757413 2.18586129275235 1.08487576571378 6.9385144147006 6.30889767733487 11.1418234738437 13.8363892468539 11.0457622441379 10.7651273640719 4.97388333407315 4.82124966708097 -0.129399594393643 -0.361840542879971 -2.30893450650302 -3.65381174954501 2.35529870119962 3.37671059695157 9.72839659777555
-6.05691832629117 -2.13805502978238 3.27817707928744 2.40272503766147 7.77189427289096 8.37069970044223 11.6652830210599 15.0050657359037 12.9184291926297 12.0838625994596 6.40834313305941 6.45679455670443 1.64318161877719 1.01903229626742 -1.35744589892301 -3.53111762133512 2.93952065381137 3.49418049725619 11.0461972323331
-5.51049966812134 -2.82479066848755 2.94338159561157 1.31770353317261 8.0815842628479 7.16348867416382 10.7460806846619 13.025878238678 11.2074544906616 10.7102945327759 5.06402425765991 5.20122652053833 0.599254894256593 0.289947795867921 -3.59014482498169 -4.64800996780395 3.10600500106812 3.85681562423706 9.87997274398804
-5.07437915802002 -3.12372035980225 2.59172611236572 0.487838554382325 7.20917491912842 7.08020572662354 10.0693858146667 12.7846858978271 11.1682231903076 10.5828497886658 5.05757884979248 5.56485919952393 0.461658287048341 -0.0570623397827141 -3.2086030960083 -5.02329082489014 2.70618228912354 3.68428115844727 9.59938697814941
-4.92075073935769 -2.46105492331765 3.36977755806663 1.37404334328391 7.64331042549827 7.94367396614768 10.5291742064736 13.8712054469369 11.6693438269875 11.1305192687295 5.35651290199973 5.44376265785911 0.0341480948708259 0.128952858664771 -2.94077217795632 -4.07566368796609 2.80681502602317 3.87588012001731 10.3850163199685
-5.23892381841486 -2.73987177068537 3.11174222772772 1.23553487604315 7.59668371027166 6.7575628454035 10.1368901426142 14.2080847913569 10.3467156583613 10.891428678686 5.39059182947332 5.73010942285711 -0.425557882135564 0.752899377996272 -3.02647760564631 -3.84956148320978 3.73411485498602 3.98918458765203 10.1241662198847
-5.62909081198952 -3.02822830893777 2.72205683968284 -0.245509650490501 6.8565935828469 6.7710280158303 9.59315583489158 12.7703718879006 8.6386980750344 9.60342690727927 4.42063185951926 4.6830677726052 -0.551393058083274 -0.556468512795188 -3.76121857383034 -3.68652107932351 2.89622733376243 4.75815531990745 10.1461062171242
-4.94768131429499 -2.83402240926569 2.10586559122259 0.895969503576104 7.77225219553167 7.3938647443598 10.7344013387507 14.2094749147242 11.0567570859736 10.7113267118281 5.00756942575628 6.32879173105413 -0.263502008264716 0.843118780309503 -2.1109598940069 -3.73541439229792 3.3717003995722 6.19448291605169 11.2752934629267
-5.7843016017567 -3.55717643391002 2.01132027019154 0.0273572574962273 6.73601833690297 6.67161194194447 9.89072004665028 14.2689506183971 11.1336423527111 9.98711458552967 4.54240814555775 5.20394340861927 1.06713119853627 0.0696450840343132 -2.78499969135631 -3.54966148029674 3.29687229503285 5.49950710643422 10.5511151920665
-6.68338026566939 -4.07501806779341 1.13402543501421 -0.785143037275834 6.04779515699907 5.96037278608842 8.76327596144243 12.3869255586104 8.64574513868852 8.50761876539751 2.97227940992876 3.83647523359819 -1.52149405045943 -0.505987306074662 -3.57848944230513 -4.61617483659224 1.94617734388872 5.63965688185258 8.57297501997514
-6.45189070268111 -4.62625669999556 0.851261381669477 -1.5804593519731 5.41299081282182 4.28891015486284 8.48182511763139 12.296684031053 9.24485993818803 7.86547017530961 2.03308320478959 3.825860266252 -1.8830831007524 -0.861011262373491 -3.86606001420455 -3.45708632035689 2.93030095533891 4.86779237227006 8.85139871077104
-5.94292041605169 -3.31774303262884 2.11547306234186 1.02140072042292 7.62594059163874 6.26728180105036 9.86084821874445 13.095333368128 10.4500630205328 9.86890295202082 4.05685356313532 4.91000297719782 -0.899471014196223 -0.343213766271418 -3.41984340494329 -2.86344310587103 3.03191974813288 5.37340000325983 9.20902946645563
-5.76780772642656 -3.23905253843828 2.62684845490889 0.941186185316607 7.18169140382247 5.54015087647872 10.0823757605119 11.5815403418107 8.8538706259294 7.58640503449874 2.07227539582686 3.54755997224288 -2.60861850218339 0.193871732191607 -3.60729289488359 -3.59342074827714 3.22132420106368 5.40952705903487 7.80570053620772
-6.15081479332664 -3.1787727095864 1.73976347663186 -0.584234974601053 6.32819960334084 4.16455481269143 8.89530394294045 11.4705116532066 8.22499296881936 6.47225496985696 0.870106913826682 2.21595499732278 -4.05383374474265 -1.36417081139304 -3.96663930199363 -4.55863835594871 2.09754584052346 4.61763975837014 7.39973662116311
-4.20080969550393 0.256002209403299 5.43911816857078 2.05107953331687 9.35414054177024 5.83813454888084 11.2248513915322 12.8141319968484 7.02321507714012 6.9898832061074 1.79173066399314 2.80508115074851 -4.12494299628518 -1.29510901191018 -2.82183287360451 -3.03143141486428 3.54564740441062 3.42480351708152 7.42874219200828
-3.68943265568126 -1.36375859867443 2.88198610652577 0.313731635700574 8.02896353114735 5.35342165340077 10.1602882992138 12.8856930385936 8.00961634029042 7.25499483455311 1.63713404048573 3.23791262019764 -3.25685170780529 -1.27673009525646 -3.02511838566173 -1.96815923344005 4.5807070385326 5.10765119899403 7.57276960719716
-5.28819638165561 -3.45329266461459 0.999639693173496 -0.551906403628262 7.02879828539762 4.79354971972379 9.8422009381381 13.2810243996707 8.09267348376187 7.57357806292447 1.97283858385953 3.5245830449191 -3.0286806193265 -0.896510895815762 -4.09963589581576 -3.57501202496615 3.27951926318082 5.18632144061002 7.90887850848111
-3.28859326622703 -4.33912083885886 0.536817576668479 0.388958003304221 7.09437086798928 4.5715799591758 10.2686791680076 15.052765157006 8.72173407294533 8.95461275794289 3.98638918616555 4.57787802436135 -1.78057095787742 0.0695801041342996 -1.43381688378074 -3.68127629540183 3.84871580817483 4.85735037543557 9.55099728324197
-4.99014740857211 -3.07177811535922 1.77794188586148 0.419429007443515 7.77882880297574 4.35496062365445 10.5479657086459 14.2237307461825 8.20788783160123 8.77953070727262 4.09834307757291 4.60048503008756 -1.53353005322543 -0.697144326296719 -2.24301987561313 -2.76040345105258 4.27832717028531 4.59850043383512 8.89029234972867
-4.95455949956721 -2.42798059636896 1.69232827966863 0.588905161077324 7.0340765172785 4.24808103388006 10.1934135610407 15.4394295865839 7.58671552484686 8.08078462427313 3.23276883905584 4.92395288294012 -1.69002550298518 -0.658929998224433 -2.01502245122736 -2.85561197454279 4.89188749139959 4.88631231134588 8.58358556574041
-5.31314203088934 -2.02968141382391 1.28381803685969 0.85443189794367 7.54692247564142 4.86113622838801 10.9628336733038 15.6988046472723 8.17485407049006 9.05399587804621 4.20791605169123 4.63216474706476 -1.38181611841375 -0.12435457056219 -2.39391252344305 -2.91397973840887 3.82555463964289 5.16391733342951 9.11597469503229
-8.02920976985585 -2.43793741572987 1.7893498767506 0.738679252971302 7.44485124241222 3.97825940739025 10.570754848827 15.8091154922139 7.09189923893322 8.19480260502208 3.60980733524669 4.12255128513683 -2.18947092403065 -0.382956184040417 -3.27786318172108 -3.57768122066151 3.6187013019215 4.64124807010997 9.00410207401622
-8.63051870519465 -3.33369138891047 0.379876344854182 -0.795101911371404 6.31139203851873 3.19472429102117 7.84770604913885 14.1214897329157 6.24239179437811 5.97666093652899 0.869879930669612 2.27936670129949 -4.28014066869562 -1.47681692296808 -3.90214422399347 -4.37202528173273 2.59699460809881 4.76487275903875 8.49334546869451
-7.75858073668046 -3.65939670042558 1.45262379212813 0.449221082167192 7.49284405274825 4.37699360413985 9.63264555497603 14.1406912283464 6.70851273103194 6.09019703431563 0.900366254286332 2.51702637238936 -3.90918117003007 -1.16281848387285 -4.35831599669023 -3.97933345274492 2.83447784944014 3.98084969087081 9.60283751054244
-6.61233725114302 -2.3386136488481 2.41553388075395 0.901460508866744 8.10852513746782 4.44039903120561 11.0147670312361 14.1898959680037 7.90250668959184 7.86207852797075 2.96653161482378 4.37866673903032 -2.53904356522994 -1.16192831559615 -4.36379065080122 -4.07844366593794 2.6454475923018 3.51473508314653 10.0554097695784
-8.29268716465343 -4.15551637302746 0.102452529560434 -0.891354309428824 6.0933764110912 3.51297785152088 9.15040041316639 15.2850606571544 7.2298224102367 7.28866506923329 2.23405863155018 3.17469908107411 -3.60481523167003 -2.43237947117199 -3.51640962253918 -5.31650613438 1.74611402858387 2.65396524776112 9.48954464305531
-9.78454663536765 -5.67807080528953 -0.970152638175271 -2.72817303917625 4.05777380683205 1.45393202521584 7.1902286789634 13.3097159645774 5.03040240027688 6.16497252204201 1.74418280341408 2.97709868170998 -3.80550648949363 -1.49498059532859 -3.13139798424461 -2.96861722252586 3.94599077918313 4.29799196936867 9.24231646277688
-9.28905242573131 -5.47687858234752 -2.38084167133678 -2.57996886860241 4.80469185222279 2.00413280833851 7.85605865825306 13.731510699879 6.13526302684437 6.49640041698109 1.96836429942738 2.96772724498402 -4.39380782734264 -1.56231444965709 -4.51709502827038 -3.54828780781139 2.89046913493763 3.87678200114857 9.27393251765858
-10.7577846787193 -5.16477282264016 -2.82070429541848 -3.70053179480813 2.87447850487449 0.877021954276344 6.3818208434365 13.5429283835671 4.65688340447166 5.32233159325339 0.398509190299293 2.35017220757224 -4.33686144568703 -2.26292879798196 -4.3080566666343 -3.25640375830911 1.75434510491111 3.89940850517966 9.30520312569358
-7.31694042032415 -3.83450519388372 -0.951870077306573 -0.538942449743097 5.93913257772272 3.31245887929743 9.43364751989191 15.5231853788549 7.42931068593806 7.99265182668513 3.26642406637018 4.62176979238337 -2.1604958707636 -0.33037387674505 -1.21980106180364 -1.98568927591497 4.55765903646296 4.98973072225397 10.8131402795965
-7.84350038008256 -2.81076646284624 -0.638441328568891 0.299327607588335 7.04593348069625 4.2260310606523 10.0395581678911 15.936560030417 8.48416780991988 8.36930059953169 3.51259779496626 4.68507742448287 -2.02970529036088 -0.40963960127397 -2.02976823286577 -2.70182633833452 3.1324202971025 4.69522547288375 10.793036218123
-8.43440344550393 -3.2161398194053 0.245141003348611 0.561547253348611 7.82510754845359 4.9110746123574 10.8704757430337 16.8794767298482 7.8806323745034 8.23161217949607 2.90001580498435 4.87173363945701 -2.25884916999123 -0.81098463752053 -3.91517355658791 -2.79338934638283 3.42609116814353 4.57948205254295 10.9166559912942
-9.16273695338856 -4.48015982020985 -0.501466811786997 -0.622057021747935 6.25422471653332 3.63673776279796 9.0864409793507 13.6046971667897 6.25163262974132 5.75215905796398 0.370822845805776 1.5267953265797 -4.84336096156727 -3.48671537746083 -6.71430403102528 -6.78008657802235 -1.10957914699208 0.974344192851675 6.92110150944103
-10.0383839347146 -4.42175147316673 -0.986860726096413 0.0745330116965555 5.92014076926491 4.27986672141335 10.6617398522117 14.8200552723624 7.96183254935525 8.09844830252907 3.3166299126365 4.17342713095925 -2.34754225990989 -1.40581557533958 -5.38611838600852 -3.25709388039329 2.08510830619118 2.27888443686745 9.47799685218117
-9.50164181969383 -5.6733642318032 -0.88119466088035 -0.169004032828592 5.78625815131447 4.3613094589927 11.5398816368797 14.5347353718498 7.79974024512551 8.01893275000832 3.21037810065529 3.49260466315529 -2.22094304344871 -1.29253155968406 -4.00367696068504 -3.75608975670555 2.45070688941262 2.69496481635354 9.87774031379006
-8.24177922335538 -4.39968480196866 0.194910153475675 0.250183209505948 6.68898116025058 3.97555838498202 10.8733092394742 15.6537108269605 7.41650019558993 7.97092543515292 4.17457590970126 3.75439082058993 -2.53681744662198 -1.03653706637296 -3.66143597689542 -3.2849062832919 2.61917124661532 3.89566718014804 10.35071812543
-9.49837393327193 -7.37919325395064 -1.88035482926802 -1.17829412980513 4.97017198042436 2.96803479628129 9.17740493254228 15.947091273828 7.7611084504561 8.26823811964555 3.35146718458696 3.62049012617631 -2.22035688920455 -1.76607794328169 -3.19322294755415 -3.30404753251509 1.87742619947954 2.48073106245561 9.54000382856889
-6.14899849458174 -4.29478668733077 1.65728927092119 -0.235389943556353 6.82357478575273 4.45080447630449 10.6623456521468 17.3086470259862 8.1585862679915 8.0736138863997 3.31100726561113 4.11522078947587 -1.91158318086104 0.342494730515913 -1.21097969575362 -1.55546783967452 4.47030902342363 4.28922248320146 11.4184320016341
-6.5543195030906 -4.18702519156716 0.637031433799049 0.563821671225806 7.8217266776345 4.93117511055686 11.1891254164956 16.0701732017777 7.74195563576438 7.63299071572044 2.63455474159934 4.64803683541038 -2.18532002188943 -0.325746657631615 -1.2976228020408 -1.12785542228005 5.02644336006858 4.26416098854758 10.2836402632973
-3.42469550913031 -3.24055053537542 1.64075420553034 0.273174745386296 8.08936737233942 5.38203762227839 12.0006613557989 15.391501290148 7.06364868337458 7.55234478170221 2.48930977041071 3.93248890096491 -2.92878867929632 -1.07329704111273 -1.34415008371527 -1.80901481455023 4.22705887014216 4.11572311574762 9.73780153447931
-4.51634098399769 -0.75637890208851 4.37772296558727 2.68497394214977 10.674970852245 8.00354789387096 14.641466366161 17.3592983056198 9.91974853168835 10.5628940929066 5.71274779926647 6.08206580768932 -1.07969738353382 0.433518635142935 0.873345600474966 0.481456028331412 5.29342197071422 4.54910873066295 12.0665957797657
-5.24006583473899 -2.51783873818137 3.24722740866921 1.06864903189919 8.66790650107644 6.52550099112771 13.0183579704978 16.5496935627677 8.52685139395974 9.41712305762551 4.95981190421364 5.07809422232888 -1.84217002175071 0.559382178566672 -0.180957100608133 0.183027961037375 6.26490185477517 5.82585976340554 11.4507639191367
-6.44625958529386 -2.76231679049405 2.36542597683993 0.942835721102629 8.32512560757724 6.76023951443759 12.8698681918058 16.2524995532903 8.92476931485263 9.52369919690219 4.94101038846103 5.31799975308505 -0.952151385220613 1.35898867520419 -1.09449872103604 0.447117718783293 6.29460230740634 6.19412699612704 12.0706304636869
-8.50453913428567 -3.07724154212258 0.335232136466285 -0.581658961556176 6.71119057915427 5.36736905358054 11.7780970313332 15.0752795913003 7.41316830895164 7.19945752403953 5.79943310997703 4.5993989684365 -2.04025805213235 0.0778907515785896 -2.1897274277427 -1.27479517676614 4.98185193321921 4.98260152123191 12.1194690444253
-9.29164208498868 -2.97155465212735 -0.906615153225985 -0.667635813626376 6.01916800412265 4.38422404202548 10.8762937632474 15.6533975449475 6.58634196194735 7.63449297818271 4.6219483462247 3.70308028134433 -1.3994721325961 -0.525275126370516 -2.78661812868985 -1.25520981875333 4.56929217251864 5.23214445981112 12.1605564204129
-10.0208709890192 -2.82621652429754 0.938723737543281 -0.0063884908502736 7.397197896784 5.80080621892756 12.6899740045721 15.6275588815862 7.06418531591242 7.47993009740656 5.37273328954523 4.29141443425959 -1.9673336202448 -0.382443254644219 -2.89208108728582 -1.41132814233953 5.06271665746516 5.149545842951 12.2562047784979
-9.59061164855957 -3.38963241577148 0.61264877319336 0.862338829040528 7.27463035583496 6.53688793182373 12.6323020935059 16.660058285296 7.21805648803711 7.97716979980469 6.07490043640137 4.65309982299805 -0.955979537963866 0.250748443603516 -2.41768760681152 -1.30557556152344 5.29712944030762 6.11245803833008 13.4107666492462
-8.47929513237693 -2.4357084014199 1.03842318274758 0.779964091561059 7.23570215918801 5.56327116706155 12.1560174248435 14.9247293493964 5.99356520392678 6.94321882941506 5.09540045478127 4.3198953888633 -1.62926232598045 0.142552020333031 -2.00048196099021 -0.420157788016578 5.845471980355 5.9322344086387 11.6185880921104
-8.72564757953991 -1.91018737446178 2.35529457439076 0.157389987598766 6.93868099559437 5.4530461918224 11.5104869495739 14.359396089207 6.12053619731556 6.65384994853627 4.44694553722035 3.79863201488148 -1.91069282184948 0.180705417286266 -3.04040397297252 -0.32480491291393 5.49682175029408 6.18621097911488 11.4942701946605
-10.0025208559903 -2.63855677517978 0.626379671963779 0.233244601162998 7.19122094241056 5.74059266177091 12.7064732941714 15.289831701192 6.41555279818448 7.07406586733731 5.09459084597501 4.59415501681241 -1.15450220975009 -0.27612620267001 -2.1245549288663 -0.229098614779385 5.49945515719327 6.18946427431974 10.8020607861606
-10.7531929362904 -4.30231860767711 -1.34172061573375 0.0998954426158569 6.34730144847523 6.12377926219594 12.57037302364 15.209652985226 6.87800499309193 7.31103512157094 6.06824203838002 3.60913654674183 -0.364786182750354 -2.2257099498402 -4.32438281666149 -2.30616954456676 3.77649017680775 4.1740817676891 11.1315664898266
-10.9828772718256 -4.90355254953558 -1.37551452463324 1.80095432454889 6.62750862294977 6.15707538778132 12.5098953073675 15.2552821462805 6.78531597310846 7.69184826070612 5.41506050283258 4.22215889150446 -1.13022376840765 -0.578361051732845 -2.67217971628363 -0.0539393598383135 5.28187034780329 4.37973831350153 12.5172586267645
-8.03091665614735 -2.81879087794911 0.488793884624133 2.49774411808361 8.13433412205089 7.03295854221691 13.9173474658619 15.2621296991001 8.33081678043712 8.11704877506603 5.50135663639415 3.94087175022472 -1.43176695216786 -0.693909133564343 -2.95331617702137 -1.56180998195302 4.04088548313488 3.88243154178966 12.9310849059712
-7.91778129230846 -2.42100089680065 1.63928848613392 1.69446426738392 7.82196766246449 7.05560070384632 13.2784524570812 16.2941802452911 8.63284927714955 7.24693065990101 5.27572780955921 3.03591495860707 -1.75099700580944 -1.70103210102428 -4.59584373127331 -3.18334716450084 1.71560818065296 2.8278976093639 11.9674401890148
-7.29510536193848 -0.550020599365233 3.10635242462158 1.54096851348877 8.13014373779297 7.02457866668701 13.9788838386536 15.6547071695328 8.57949028015137 6.92473850250244 5.78263339996338 3.07206401824951 -1.47164192199707 -1.56860580444336 -4.33959617614746 -4.26725234985351 1.40188751220703 2.06114635467529 11.843145942688
-5.23325271606445 1.18584613800049 5.47755126953125 3.15967540740967 9.71123580932617 8.19321136474609 14.907071518898 16.8487127788365 9.49170045852661 8.15912227630615 5.98472957611084 3.70216541290283 -2.18698806762695 -0.156850051879882 -3.26916999816894 -2.94178504943848 3.84429149627686 5.26940422058106 12.6769698143005
-3.60846934752031 2.57386459870772 5.72983326478438 3.76366390748457 10.4605685667558 8.64357437653975 15.5354498819871 16.0342129663988 9.50450434251265 7.38175167603926 5.71704449220137 3.01362766786055 -2.87577472166582 -1.00341830687089 -3.72964892820879 -2.96685634092851 2.6199480490251 3.17826809449629 12.805970807509
-3.23652336814187 1.46408011696555 6.14801146767356 3.25381686470725 10.1770675399087 8.48739077828147 15.3767186620019 17.0175719775937 9.12076689980247 7.57084872505882 5.09612014076927 2.87095858834007 -2.46801636435769 -1.48947975852273 -3.5640284798362 -4.43786881186745 1.76327540657737 3.28717734596946 12.3134992339394
-4.12942644466053 2.09082082401622 5.0816293109547 4.16716817509044 11.1535940517079 9.14009288441051 15.7701936114918 18.2616125692021 9.85654023777355 8.39479402195323 6.72478917728771 4.03724912296642 -0.372577155720105 -1.50231310237538 -2.26381632197987 -3.01377245296132 3.19860509525646 4.20611337314952 13.8487534869801
-4.66500507701527 0.864619861949574 4.58084643970836 3.77065719257702 9.80548490177501 8.38840449940075 15.1535682786595 18.3563295711171 9.35001720081676 8.1062332500111 5.53906596790661 3.38208449970592 -1.16952549327504 -1.06225239146839 -3.0877421985973 -3.73882709849964 3.70639098774303 4.0954738963734 12.8792940486561
-3.93873820738359 2.3275314764543 4.8857122854753 3.48591007752852 10.4660741285844 8.48111404939131 15.0482115940614 18.4806195692583 9.44368662400679 8.54536594911055 6.02417625947432 4.56087555451827 -0.380373339219528 -1.21204028563066 -2.69001613096757 -2.69684062437578 3.92745174928145 3.65890659852461 11.5691930250688
-4.95397869456898 -0.178860820423473 4.32367690693248 2.47564014088024 8.41640075336803 7.4002741206776 13.9573882449757 18.0246803392063 8.66975959431041 7.8038442958485 4.60701736103405 3.74862273823131 -1.41098133433949 -2.63403240550648 -3.42840496410023 -4.22412029613148 2.14765151630748 1.36649402271618 11.5210407603871
-3.81389353492043 -1.34495280005715 2.30735852501609 2.32775857231834 7.90199639580467 7.07223107598045 13.6380760886452 18.7801041819833 8.5820520140908 7.9247091033242 5.40097214958885 4.63187005303123 -0.971873500130393 -1.92657587744973 -2.63613054969094 -0.850850322029807 4.02493741295554 2.42901017449119 11.7526138045571
-4.96465180136941 -1.55792687155984 2.36483027718284 1.04623534462669 6.77965571663596 6.23722293160179 13.0139487006448 17.1575425781987 7.85663535378196 6.96039035103538 4.28901316902854 3.68511988899925 -1.14640114524148 -2.64232514121316 -4.45053551413796 -3.83534119345925 1.22655894539573 0.98155333779075 10.4343259551308
-4.25392666730014 -1.72851887616244 2.51910838213834 1.70130881396207 7.16126498309049 6.27736720171842 12.5995288762179 18.6765329512683 7.973416891965 7.38252791491422 4.46073397723111 3.12667235461148 -1.7113451090726 -2.33982602032748 -4.48760929974643 -3.35117474469272 1.91983470049771 1.12129267779263 10.9043575200168
-1.1210919640281 0.677179215171119 5.5082272269509 2.59710490486838 9.36044823906638 7.70948207161643 14.4700661875985 19.3270469882271 8.85013472817161 8.65064608834006 5.14487921974876 4.5824688651345 -0.177850844643334 -1.24678814627908 -2.49257099845193 -1.82893765189431 3.38873660347678 2.28973758003928 12.4001601912759
-2.73955877477472 -0.101359922235662 4.82708494013006 2.02630082910711 9.15757362192327 7.05181829279119 13.7560826951807 18.6018127614802 7.70081178491766 6.91608564203436 3.95285932367498 2.78442708795721 -2.52230604345148 -2.71068723851984 -3.88987501317805 -3.16564710790461 2.22973195856268 1.13976709192449 10.1374506170099
-4.17181711196899 -1.37986116409302 3.14966173171997 0.755293560028075 7.7858359336853 5.27697153091431 12.0844084739685 16.559357714653 6.4644829750061 6.40457124710083 3.17279024124145 2.1344687461853 -4.37363557815552 -2.16159944534302 -5.17819337844849 -3.53789262771607 1.31278963088989 1.28414888381958 9.45088787078857
-3.96201593225652 -0.653658693486992 4.58292215520686 1.60282533819025 7.9258548563177 5.80847948247736 12.3858725374395 16.7607501094992 7.17018526250666 6.04781740361994 4.34654730016535 1.94363325292414 -4.46952897852117 -3.79353029077703 -4.63956910913641 -3.97965318506414 1.40193956548518 0.649487668817695 9.56877344304865
-4.23205627094616 0.411773074756969 4.52425705302845 1.99683700908314 9.4114726673473 6.06605564464222 12.9661406170238 17.4991391788829 7.3685678135265 5.72817741740834 3.79811512340199 1.50010429729115 -4.23537887226452 -3.56040252338756 -4.05455077778209 -4.14683593403209 1.3863786350597 1.19921146739613 9.22455059398304
-2.95922959934581 1.44079195369374 6.42708097804676 1.84544264186512 9.32725654948841 6.66489588130604 13.5691901337017 18.0802390467037 7.95917116511952 6.52536379207264 3.93947397578846 2.07552896846424 -4.34290612827648 -2.06501306187023 -3.72874749790538 -3.05115045200695 2.17687879909169 2.16838537562977 10.0575088154186
-1.50342395955866 3.08132049387152 8.0225283796137 3.05997535532171 11.353653162176 8.21407577341253 14.9648866350001 18.2977895433253 9.6574856931513 7.84423896616156 5.24027988260443 3.69514247720892 -2.85587719137018 -2.44845607930964 -2.49128177816218 -1.28023746663874 3.131961553747 2.37044975107366 11.3339035207575
-4.02202004519376 0.661424931612881 5.53092318448153 1.71270399960605 10.2829197016629 7.288728055087 13.9792254534635 17.1198888090524 7.94812804135409 7.07165556820956 3.62490111264315 3.03443270596591 -3.78454560366544 -1.05532044497403 -2.80435151186856 -1.25558442202481 4.055893239108 3.84400874051181 10.9763944712552
-3.89895613410256 1.53039281151511 6.15072076103904 0.940954373099586 9.41623847267844 6.86698834679343 13.5254987933419 16.7557350852273 7.92697732231834 6.25459019921043 3.1791898467324 2.05273453972556 -4.67955954291604 -2.71452505805276 -3.49035055854104 -1.92501242377541 2.733749554374 1.91610543511131 10.1421448447488
-3.10764968178489 1.55630409934304 6.00526249625466 2.97943508841775 11.5950218460777 7.7286998055198 14.6830343029716 17.5720592758872 8.60457146384499 7.5032359383323 5.50072300650857 3.39454376914285 -2.56271445534446 -1.77692305824973 -3.33547293923118 -3.9823654868386 1.92882931449197 1.87439739920876 11.8124734184959
-4.60563860806552 1.07611264315518 5.52430428591641 1.67254151430997 10.6060861500827 7.2419432553378 14.0229860695926 17.7313187870112 8.84352768984708 6.75817479220304 5.43879784670743 3.1633299740878 -2.82100497159091 -1.54810534390536 -3.39736185940829 -3.07883654507724 2.23451222506436 1.77653302279386 11.1859983357516
-2.51183173439719 1.09071018912575 5.43903496482156 0.906366851113059 9.6790452263572 6.70288899161599 13.3672206661918 17.034683223746 7.56220963217995 5.520853545449 4.10765793540261 1.54975464560769 -4.13518378517844 -4.31787917397239 -4.87825438759544 -5.08312079689719 -0.233065102317116 0.302411582253196 9.5008602402427
-3.25788396488537 0.147999824177134 5.30799681056629 1.19878202785145 10.0416460644115 6.15436369289051 13.1323025833477 16.2435294400562 6.49394422877918 5.12764078487049 2.38311201442372 0.814675391804087 -4.74361890446056 -4.505688606609 -4.7399186481129 -4.95511525760998 0.235121787678111 0.232092918049204 8.99601322520863
-2.32562871412797 0.635396523909137 6.00059847398238 1.43248133225875 10.2663269476457 6.31373743577437 13.0107493834062 16.120318217711 7.14942411942916 5.54767851396041 3.57104448838668 1.16059832139449 -4.4970345063643 -3.34776730970903 -4.05612416700883 -5.21727986769243 0.864526315168902 0.726028008894488 9.04473499818282
-5.68924909938465 -1.5305023800243 2.58272164951671 -1.53652197230946 7.27809041630138 4.61297505985607 10.4605621684681 17.4395323384892 6.02706617008556 3.69637197147716 4.24654000889171 0.8558444369923 -4.72548872340809 -4.07864004481922 -5.22721868861805 -6.76516157497059 0.540046631206167 1.71443837772716 8.79589170109142
-5.89420429576527 -1.95212665904652 2.59228595386852 -1.28804127086293 7.56510528217662 4.76869472156871 10.8808859218251 17.2298386324536 6.55166228901256 3.5597561229359 5.195399128307 1.30832847248424 -3.87927929271351 -4.21326557506215 -5.3531963001598 -7.79498401988636 -0.831208385120739 0.761227451671253 8.81743987690319
-4.29361915588379 -0.98414421081543 3.6380615234375 -0.0778617858886719 8.56002998352051 4.86358165740967 11.4988031387329 17.1570931822062 5.67227745056152 3.03252983093262 4.90712261199951 1.9176664352417 -4.96735954284668 -3.200439453125 -4.8100528717041 -5.84098434448242 0.591363906860352 1.31482410430908 8.62814044952393
-5.44162091341886 -1.25624951449307 3.66098013791171 -0.664939013394442 8.33763209256259 5.34878912839023 12.1771482554349 17.5085264769467 6.95269671353427 3.74183836850253 5.30571261319247 1.40431967648593 -4.95960339632901 -3.60207470980557 -5.54548558321866 -6.91273602572354 0.576851758089933 0.63246622952548 8.31252280148593
-7.03254118832675 -3.85587492856112 1.70316895571622 -3.18341246518222 5.42245015231046 3.41694649783048 9.56919964877042 15.3913000496951 5.535588351163 2.78789147463712 4.37229451266202 1.34030350771817 -4.11125555905429 -4.83347121152011 -6.90077582272616 -6.42197791012851 -1.24118986996737 0.923763361844149 8.29828843203458
-6.17749263590033 -2.44422199075872 2.05538891012018 -1.97952892130072 6.65965030843561 3.05940769368952 10.1878781145269 14.5763807123358 3.91040466481989 1.46109722310846 3.03990219289606 -0.166214483434505 -5.7409215146845 -5.10354472940618 -6.49136783426458 -6.60644771402533 -2.12495662515814 0.512671930139714 7.16040561849421
-3.6212552764199 -1.09905373833396 3.28771841742776 -0.300744412162086 8.32769167639993 4.73320543982766 11.6287418625572 15.8771591208198 4.9341818115928 2.8149715683677 3.17432081916116 0.152222277901391 -6.096835491874 -5.0278714873574 -6.07887208245017 -5.52540337822654 -0.455773709037086 0.286118151924828 8.15236532904885
-5.00908653952859 -2.48261444785378 1.88505751869895 -0.697391440651632 8.0080137946389 4.90962703011253 11.3512497641824 16.524419108846 5.6137848593972 3.40818507454612 3.84227568886497 1.47417456886985 -5.19728653647683 -3.95404236533425 -5.49289314963601 -4.13114540793679 1.16978270790794 1.67323691628196 8.95623690865257
-5.32354839498347 -0.938687402551825 2.76711551492864 -1.26489933187311 7.07200137918646 4.0478629285639 10.5281266385859 16.0516060406511 4.56568424051458 1.71341316049749 4.15652839487249 1.60803310220892 -4.10976131612604 -4.1437407320196 -6.48438556844538 -5.40434749776667 -0.0890456026250668 1.42633525674993 8.34244624918157
-7.20684041109952 -3.92422665682706 0.0885125246914953 -1.9334715756503 6.5454741564664 4.20978938016025 10.4923120585355 15.3295059052381 4.85963354977694 2.52266608151523 3.25512324246493 1.04246531399814 -4.69784535494718 -3.54387654391202 -5.61109913912686 -4.9180849942294 0.0765324679288 1.9103480425748 8.51314459714023
-5.13216684514826 -1.98851869756525 1.13700200861151 0.157855051214046 8.44997693842108 4.74554349725897 11.0709796125239 16.4967629188841 5.77667238062078 3.28314019983465 4.04101564233953 1.34139062708075 -4.61978433782404 -3.84525964910334 -5.91882227117365 -5.43781374151056 -0.106820089166813 0.865176218206233 8.57670594995672
-5.9711127021096 -1.71561763069846 1.40420201041482 -0.667670700766823 7.61773827292702 3.64400246360085 10.3488364479759 15.0377892515876 3.70149281241677 2.48735382773659 2.91953423239968 0.392958190224387 -5.08568522713401 -4.59767863533714 -6.39847705147483 -5.65443179390647 -0.750020477988503 0.568090941689231 7.99969532706521
-3.22325270392678 1.20285470268943 3.27145154259422 0.320189068534159 7.70111233971336 4.95386273644187 11.5714550711892 16.8761418857358 5.98718125603416 2.34358460686424 4.87742383263328 1.82261712334373 -3.61391012885354 -3.58647673346779 -4.45673887946389 -5.69091932990334 -0.556836535713888 1.10661561272361 9.16105134270408
-6.12259121808139 0.102842131527986 2.23754958239468 -1.80627652081576 6.48937110033902 4.46122531023892 11.1374652775851 16.3980783018199 6.9840047749606 2.56250266161832 5.18808535662564 1.62674407092008 -3.66885205182162 -3.78134175213901 -5.64623661908237 -6.39765377911655 -0.575651368227874 0.291629591855134 8.66104010668668
-4.05652705972845 1.33953102285212 2.00821502858942 -0.046912115270441 8.15549858266657 5.3726635759527 11.636411744898 17.7480008190328 7.11786373311823 3.49417789632624 5.81032283956354 1.9810849016363 -2.90522853677923 -4.16595546549017 -4.29048816507513 -5.87652484720403 -0.660183828527277 -0.241784017736261 8.99322565252131
-6.60671038194136 -0.62166971726851 0.70134168104692 -1.54758638902144 6.66579537825151 3.87084775404497 10.1516237779097 16.4269734247164 6.1399508042769 1.91298108534379 5.70033650831743 2.23606877760454 -2.14513201280074 -3.12120050950484 -5.28810495896773 -6.30038446946578 -1.02211374803023 0.834706358476119 8.85593133406206
-6.24139195355502 -2.64152508648959 -0.513700303164395 -1.02889805707064 7.20205039111051 4.09613532153043 9.23147362795743 15.6829228433696 6.35587901202115 1.73338336077603 4.91566008654508 1.82717341509732 -2.79171925458041 -4.11795025738803 -6.37005024823275 -8.03184872540561 -2.03673535260287 -0.462863740054043 8.42816275683316
-4.44108972549439 -2.01722917556763 0.855131053924559 0.558685207366942 8.51002016067505 5.57134046554565 11.5249022483826 17.3680097103119 7.0736798286438 3.13521947860718 5.7689169883728 2.35223951339722 -2.43000993728638 -3.26577577590943 -5.81211099624634 -7.24879083633423 -1.29547319412232 0.0657423973083482 8.94111242294311
-4.92081707174128 -1.24919384176081 -0.397419626062568 -0.26910465413874 7.4326565915888 5.42752677744085 10.5506904775446 17.1852425391024 8.08984596079046 4.08007747476751 6.20330554788763 2.9964297468012 -2.15033596212214 -2.49281948262995 -4.82232349569147 -7.57916896993464 -2.13565700704401 0.199040716344658 9.11786014383489
-5.8586330760609 0.0309505115855835 -0.346546207774768 -0.657611881602893 7.38371559489857 5.39289471019398 10.0174364696849 17.504214609753 7.39052673686635 2.32955738414418 5.73455425609242 2.21098705638539 -2.46488002430309 -2.74721530567516 -5.08560184131969 -6.87591746937145 -1.15045360218395 0.808710063587537 10.5016727100719
-4.44461401159113 -1.05489309484308 -1.71897657567805 -0.312310773676092 6.58307782953436 4.57328454797918 10.1164254361933 17.3261967117136 7.54425851648504 3.13891641443426 6.78601114099676 3.67585794275457 -0.890243131464178 -1.95066221410578 -4.34936483556574 -5.3925987070257 -0.156413633173162 1.60774938409979 9.98361579721624
-5.74391861828891 -1.18777771863071 -1.34948082837192 -0.679152688113128 5.900955954465 4.6217000874606 10.4401357564059 15.9602303895083 6.65617159930142 2.67088488665494 4.83291987505826 2.34843424883756 -3.21778984936801 -2.01195069226352 -4.70621796521274 -6.51500817212192 -0.130679329958831 2.14211825457486 9.74142579165372
-8.70607459328391 -4.55271994850852 -2.66394507668235 -3.29763495705344 5.08204186179421 4.33881962516091 9.58699286200784 16.0598571918227 5.09007752158425 2.83757126548074 5.91215622641824 2.50625908591531 -2.91402327797629 -3.05889403603294 -4.41150939247825 -6.62837683937766 -0.0674961783669197 0.905665519020776 8.90952599265359
-7.11031910289418 -2.08631512035023 0.467971836436877 -1.92123600352894 6.92388061176647 6.02680400501598 12.0307746280323 17.4918156613003 7.88667586933483 4.10882953297008 6.96683887134899 3.60410979877819 -1.8372726093639 -2.20010753978383 -3.11531635631215 -5.51514812816273 1.02120593677867 1.59042934070934 10.0332427371632
-6.92562374635176 -2.2769268469377 0.883864550157028 -2.04468807740645 6.89209571318193 4.888222841783 11.7524000688033 15.3430229707198 7.08994784788652 2.27513518766924 4.62736239866777 1.58179488615556 -3.33552441163496 -3.60304913087325 -5.21641430421309 -7.57947620912032 0.502581743760544 0.360121874375778 8.59868159727617
-6.917082491788 -1.93541211214933 0.709477719393643 -2.03691929903897 6.94269019040194 4.2748931017789 9.8609994021329 14.0185447302732 5.17573004635898 0.50752383145419 4.26479845913974 1.57618075284091 -4.12727231112394 -3.42055577364835 -5.62498921481046 -6.21507329073819 1.36981039914218 1.39038496884433 9.42043238553134
-7.09334687319669 -1.68013695803555 1.86246939572421 -2.0931675824252 5.98205729397861 4.54143114956943 10.51357384595 14.8663488236341 5.77171297940341 0.961197575655852 5.38581438931552 2.1938607302579 -3.07531479922208 -3.40404824343594 -6.3667385968295 -7.08638505068692 -0.595811167630281 0.801836690035735 9.782478055087
-9.81387565786188 -3.42706154043024 -0.303612214868718 -4.01936958486383 5.46442653482611 3.73938419168646 9.6154332334345 16.1750499779528 6.17865516489202 0.673264997655696 4.21830417459661 1.61579086130316 -3.69997833425348 -3.11399315053766 -5.16454742605036 -8.40943191701716 -0.964277726953679 0.139579313451595 8.84333707636053
-7.94106847589666 -3.9190862829035 0.619499379938301 -3.88678151910955 4.9840070551092 3.94444387609309 7.85665338689631 15.9484331553633 6.08458536321467 0.540760213678535 3.56638830358332 0.851257497614082 -4.29698163812811 -4.55458242242986 -6.33971959894354 -8.71852857416326 -1.6502645665949 -1.24386007135564 8.17581670934504
-9.25177307995883 -3.54987450512973 0.129673758420076 -4.35640450390903 4.37972621050748 3.36462668505582 6.95300940600308 14.8515429886905 5.92267779436978 0.299263754757966 2.52811125842008 -0.756911477175628 -6.14115448865024 -6.09770508679477 -6.28515931042758 -7.67775078686801 -1.51064606579867 -1.11570092114535 7.07372931567105
-8.1818360675465 -2.72873014103283 0.384762824665415 -4.87675374637951 4.07473188747059 2.70300203670155 8.34053331721913 15.8700346957554 4.58352476466786 -0.671080528606069 2.41422659267079 -1.01852887760509 -5.85963147770275 -5.87228673588146 -6.56163304935802 -8.14100354801525 -2.28502172123302 -1.27597707401623 7.82822805751454
-9.40969397804954 -4.00188567421653 -0.919453881003641 -4.37269332192161 4.68871281363747 3.42026016928933 8.08108971335671 15.280372001908 4.66011593558571 0.0493590615012423 3.19730732657693 -0.796059868552469 -4.85133101723411 -6.39980819008567 -5.45157744667747 -8.34188582680442 -1.25047995827415 -0.452275536277078 8.8153188011863
-8.21938894445246 -3.28114889318293 0.848385828191585 -3.8396014993841 4.83628465479071 3.7142896825617 8.24846174066717 16.2908640975302 6.13849736993963 0.929609316045589 3.14938451593573 -0.895866376703434 -4.2531642740423 -7.59778402501886 -6.76642988378351 -10.0532035654241 -2.43593404943293 -1.1428355997259 8.47577096765692
-6.17669348283248 -0.639229340986773 2.2835335298018 -1.85043959184127 6.36348004774614 5.89283509687944 8.39564748243852 16.4348906143145 7.83650441603227 2.09003777937455 4.0862679048018 -0.102390809492633 -3.85175566239791 -6.22308973832564 -7.1183801130815 -9.57691816850142 -2.55397848649459 -1.5993371443315 8.19831891493364
-7.30636728460139 -3.02040613347834 1.32826005762274 -2.74938524419611 6.16204702203924 5.12373411005193 8.7406755620783 17.366400652582 8.64440786188299 2.88110219782049 5.83767091577703 1.72563897913152 -1.75337541753596 -4.23457277471369 -5.72570169622248 -7.57136285955256 -1.30216730291193 -0.545941716974433 9.55717241113836
-5.27763774178245 -0.161335251548074 4.07907555320046 -1.53339411995628 6.72736046530984 7.39720986106179 8.32866451957009 17.9202962897041 8.41279099204323 3.72973797538064 6.85020611502907 2.5647027275779 -2.82770945809104 -3.06139399788596 -4.50086238167503 -7.2685263373635 -1.21841647408225 -0.593889496543191 9.211181380532
-6.29529458826238 -1.55887681787664 3.48927133733576 -1.96420938318426 7.12951009923762 5.65043848211115 11.7534915750677 17.1120016967708 7.91334169561213 2.83836286718195 6.34049051458186 2.19719141179865 -2.82450944727117 -3.58209497278387 -3.6342380697077 -8.19372636621648 -1.5362156087702 -0.512247865850274 9.88559120351618
-5.63757742101496 -0.0537113016301944 4.47950517481024 -1.52113378698176 6.78657590692693 5.87240850275213 9.64307843988592 18.6987250978296 10.3655534917658 4.78348028009588 8.01352941339666 4.13969957178289 -0.151398069208319 -1.94635999852961 -2.54815710241144 -6.77333486730402 -0.255405790155585 0.649798982793634 11.635296457464
-5.74408745332198 -0.0779764608903371 4.83472609953447 -0.58505844636397 7.75958228544755 7.11341834501787 10.037307028337 18.6352326913313 8.77424407438798 3.74898696379228 6.85629344419999 3.08744883970781 -2.35627197785811 -3.9826433615251 -1.80854820771651 -6.7664511160417 -0.670881505446001 -0.17464470429854 10.8189451737837
-7.63691316084428 -2.4128397508101 2.36711134477095 -3.84748063520952 4.93357576890425 4.99257864518599 9.2304707960649 17.75672050281 7.32948126359419 2.69317354722456 6.73850740952925 2.92268671555953 -3.07022653059526 -2.57830796675249 -4.11312852339311 -6.44142518477006 0.0733491377397009 2.01671137376265 10.694989343123
-5.49443271810358 -0.869531900232488 4.43913051431829 -0.913292199915105 8.11449310129339 6.2129056150263 12.1512763196772 17.4833509022539 8.30604621713812 3.76821014230902 6.53896495645697 2.65252372568304 -2.49370411092585 -3.40311649495905 -3.28685978109186 -7.26409176046198 -0.393331796472722 0.975195615941828 10.0539714986628
-6.07129487991333 -0.361646747589113 4.4005030632019 -0.782343006134035 7.76336374282837 6.42542543411255 10.8713940620422 17.9065748095512 8.52703371047973 3.81854333877563 7.13555517196655 2.96566762924194 -2.83376321792603 -1.96986780166626 -1.69036493301392 -4.89294443130493 0.895542049407958 2.0178297996521 10.864093208313
-5.96333951083097 -0.88181943026456 3.34863978299228 -1.32838505831632 7.22814970883456 5.89187270077792 11.042483624545 17.9498354760083 7.96655302914706 3.49339037808505 6.27110606106845 1.93532973202792 -4.40619153109464 -2.49119252291593 -2.50490254488858 -4.4646956357089 1.82045870694247 1.96999865445224 10.6347673502835
-4.6029595635154 1.05649955055931 5.26736457131126 0.410382340171122 9.04072434685447 7.58685786507347 12.4127441146157 19.2258997657082 10.287464688041 5.44993216774681 7.86469847939231 3.47541053078391 -2.43725102164528 -1.28114216544411 -1.04690258719704 -3.99228184439919 2.58747107765891 2.32465560219505 12.8724656798623
-6.07633097388528 0.126546070792457 4.22943990013816 -0.843828990242699 7.92487637779929 6.32084290764548 11.0529128768227 18.4384131886742 10.0401474692605 5.19964997551658 7.45791642449119 3.11524884484031 -3.081999614022 -1.34976275183938 -2.25980646827004 -5.03566630103371 2.07608907006004 2.57141701958396 12.2252570845864
-4.57742862701416 1.67968292236328 5.5853235244751 0.651785087585449 8.6928674697876 7.48423118591309 12.3032133102417 17.9100174427032 10.1522261619568 5.88416786193848 9.24368829727173 5.17648048400879 -1.03870182037354 -0.549770164489747 -1.98486499786377 -5.22154407501221 1.43065948486328 2.15491027832031 12.9099459171295
-5.40373403375799 1.17044180089777 4.74280565435236 -0.537427728826348 8.50112455541437 7.51272028142756 12.2323891466314 17.4588976448232 10.3918611353094 5.54582327062434 8.32081812078303 4.01826017553156 -2.09846479242498 -1.72417051141912 -2.13415319269354 -3.94818860834295 1.69370191747492 1.76425569707697 12.6961023157293
-4.59749233072454 1.84903801137751 4.74269283468073 0.41727245504206 9.4897087877447 7.45341098958796 13.7222555940801 19.2623983686621 8.99843633825129 4.08402336294001 6.71346462423151 3.02809608632868 -3.26125156229192 -3.1799336606806 -2.74719821756536 -3.454231374914 1.62329757863825 1.26298893148249 11.5420888727362
-4.63112563219937 2.49972325238314 5.05488949688998 0.155085381594571 8.4749925700101 7.41751175793734 13.8552418318662 18.9252465334806 9.17067604931918 4.03532486828891 6.66489010724154 2.99283772381869 -3.80745047655973 -2.1867095860568 -2.75170630541715 -2.7086765202609 2.56411438855258 1.73485928448764 11.9735467997464
-4.91495717655529 1.83291708339344 5.69014917720448 0.26602350581776 8.59436498988758 7.30673776973378 13.7729736458171 19.9282652031292 9.5689753185619 4.84478842128407 8.01327501643788 3.67000185359608 -2.88506711613048 -1.58676541935314 -2.54287923466076 -2.87899602543224 2.01687895167958 2.26304231990467 12.4335545193065
-3.40364059968428 3.0397464318709 5.56811442808672 1.5651141686873 10.0681387467818 8.28213897184892 14.7075728459792 19.126267342134 9.34758534864946 4.6522952599959 7.44663539366289 4.0543023629622 -3.60356506867842 -1.99999222321944 -2.19019684358076 -2.46005425019698 2.61479297117754 1.67309871153398 11.7713467164473
-4.36229850595648 2.18333576375788 4.72418354207819 0.592823488062077 9.17306850606745 7.77728889638727 14.2060766046697 20.4102084463293 9.42793749028986 4.92717121297663 8.09435508901423 4.33531521016901 -2.88452293222601 -1.25022651498968 -1.79132415598089 -2.49298049753363 2.73177478963678 3.2284102266485 11.6188163583929
-4.63178042498502 1.62367649945346 4.05168457898227 -0.00170306292447009 8.55548687848178 7.33232899579135 14.3593446818265 19.4636916724118 9.17405959042636 4.82577057751742 7.78532048138705 4.20401402386752 -1.89785365191373 -2.11917094317349 -1.74045924273404 -3.5057619008151 1.20676918896762 1.97722550305453 11.2612053957852
-3.88005489869551 1.61511092619462 4.59837775663896 0.687335543199019 8.30637507872148 7.1970477624373 13.440354160829 18.6632745786147 8.92836146788164 4.18846373991533 7.10265975431962 3.56979995207353 -1.99250072999434 -2.47377438111739 -2.26078266663985 -3.70500225587325 1.45037417845293 2.06955771879716 10.7755542321639
-4.03695845170455 3.05435777143999 4.60557675795122 0.648426298661665 8.71548629240556 7.52360940413041 13.8707053704695 19.451316837831 9.19719958738847 4.64064717726274 7.44145894484086 3.39607644514604 -2.50766348405318 -3.13086485429244 -2.68126844926314 -4.25282454057173 0.771658186479048 1.33925557570024 10.0647542520003
-4.45328965620561 1.88214048905806 4.45232042832808 -0.257984785600144 8.61894545121626 6.88498816056685 13.4982176737352 19.3729556517168 8.51926359696822 4.24935755296187 7.98655542893843 3.74130091233687 -0.0241896195845186 -2.83959641890092 -3.1694113297896 -4.49950852827592 0.243632646040481 1.67046675248579 11.0804708914323
-4.02735423174772 2.61539269360629 4.49775315198031 0.657498368349941 8.9925761309537 7.38455773266879 13.644665965167 18.9358980742368 9.25161171826449 4.93032170209018 8.31759549054232 4.22690297040072 -0.297604552182285 -2.29568194476041 -2.55336093035611 -4.48983477679166 0.161705979433926 1.68456746014682 10.4180345621976
-4.0157299561934 1.95480055375533 4.07008738084273 0.728675790266557 8.96937651200728 7.12240976853804 13.1267852263017 19.6693827585741 9.1527418570085 4.39637465043501 8.44376558824019 4.20208639665083 0.0335406736894086 -1.54957967237993 -2.50791936354204 -5.53180509047075 0.0980948881669477 1.60977072282271 10.2339133696123
-3.03433012528853 3.99003148512407 6.63575387434526 1.19407391981645 9.50316119627519 7.15561604933305 13.1579530282454 19.3879632993178 9.33640170530839 4.69307160810991 8.50453591780229 4.35367036299272 -1.48327230973677 -2.30707335038619 -2.50130247636275 -4.99731993241744 -0.485753770308062 0.640632872147993 9.79262900785966
-3.28492685664784 3.34883168827404 5.59366277347911 1.34319642673839 9.41591647755016 8.16686299930919 14.3583596099507 20.1813307155262 9.91503718983043 5.58815244327892 9.16457799564708 5.16047433506359 -0.876910651813855 -1.3608584057201 -1.15247675288807 -3.47216936458241 1.12499097477306 1.80901006351818 10.8856587756764
-4.08553831794045 1.95290238640525 4.9188533522866 -0.0472006104209193 7.97522218010642 7.27265603325584 13.5889740683816 20.0339582659981 10.2749162413857 5.34820706627586 8.6912971236489 4.67880303642967 -1.0574182770469 -2.695352008126 -2.65416281440041 -3.97052328803322 1.19811017296531 2.97668320915916 10.3769002654336
-4.27341048500755 1.40857632376931 4.65935929038308 0.324686362526634 8.90666134574197 7.8515628121116 13.9321037075736 19.4909549496391 10.220195128701 5.33969147422097 9.04915030219338 4.99623329856179 -0.946286843039772 -1.5352894522927 -2.51740805886008 -4.40556113503196 0.821350409767845 2.288138701699 10.8308265946128
-4.88781723542647 0.428304819627243 3.34087863401933 0.26390090422197 8.36096969084306 6.81755366758867 13.0382617993788 19.3940371556716 8.88750949339433 4.30968108610674 7.46854701475664 3.6116458459334 -2.04695114655928 -2.56202110810713 -2.64850983186201 -4.93300041718916 0.145481257005173 1.55275359587236 8.93647542433305
-4.63854142102328 1.03871611681851 3.61255530444058 0.463431158932771 9.18106726733121 7.50479678240689 13.6605434807864 20.7589857968417 9.72849635210904 5.14409903613004 8.41019515124234 4.02948168841275 -1.61786766919223 -1.72160073193637 -2.95888634595004 -4.10216828259555 1.21175078478726 2.2917440327731 9.80830029574307
-5.05961999893189 0.231235408782958 3.56941022872925 0.185090923309325 8.63103761672973 8.30430784225464 15.1311477661133 21.1443203926086 10.8871144294739 6.43876256942749 10.5180667877197 6.7358359336853 0.705745601654051 0.0418223381042466 -1.2510853767395 -3.88102540969849 0.974928760528563 1.71641244888306 11.1034564018249
-4.89686610481956 1.15701649405739 4.57080815055154 0.636361815712668 9.56624720313332 8.88609001853249 16.4920099756934 22.6119711182334 11.0458533547141 6.71323273398659 10.3712665817954 6.19002602317116 1.12844822623513 -0.885900757529519 -0.468178055503152 -2.28569247505882 3.05103752829812 3.44956467368386 13.2230355522849
-3.82613724795255 1.00894003781405 5.02321368130771 0.94127684506503 9.61601382168856 9.91773491772738 17.0950797838244 22.7495887843045 11.6190088358792 7.20080119046298 10.9864385691556 7.09367590817538 0.909118947115811 -0.719094935330478 -0.149478617581455 -1.36838502016935 3.9078047839078 3.38239699277011 12.6275899973783
-2.50298429835926 3.07933210026134 4.92055581699718 1.97024415623058 10.1288859714161 9.39875672947277 17.0650405232202 21.6336004603993 10.6758129466664 6.60184739719738 10.3739397395741 6.40061734806408 0.548752533305777 -1.11655355800282 0.00621675144542522 -2.24533201564442 2.46336816440929 1.83576081882824 12.0662486423146
-5.81640580784191 0.67156835902821 3.45972391475331 -0.0545859683643677 7.97018762935292 7.7740664135326 15.5851360212673 20.3805274616588 9.4218673359264 5.75086733211171 9.5620154987682 5.28774019588124 -0.527423416484485 -1.08459428440441 -1.49343255649913 -3.23505357395519 1.68475672114979 1.50307699550282 11.8162998806347
-4.5394346150485 1.8546951380643 4.03922921094027 0.363757905093106 8.7214000788602 7.97702484997836 15.5735107031736 20.6262937155637 9.2733996477994 5.06261139782992 8.67634182843295 4.86499291333285 -0.777458372983066 -0.835985365780918 -1.42594737139615 -2.72296732989225 2.02975636395541 2.23104458722201 11.4892895785245
-4.76829768094149 0.413688174161045 3.38214730349454 -0.491991528597744 8.26768635836515 6.99553441134366 14.1776623639193 20.2950460824099 9.54105757800016 4.75876473513517 8.20021676150235 3.89209984866056 -1.45380068692294 -2.43598986538974 -2.77411509427157 -4.45485545071688 0.598836413296787 1.07208298769864 10.4066991719333
-5.60205781243064 -0.181929943778297 3.08315813758157 -0.529939053275367 8.17968142249368 6.91854346015237 14.5504523537376 20.4449042103507 8.89954626776955 4.8430591843345 9.11064398505471 5.47519076087258 0.388998629830102 -1.7110818602822 -2.05207574150779 -4.88913285515525 1.11491835334084 1.6752067826011 10.9933973572471
-5.00259854576804 1.55898497321389 4.01882765509865 -0.0161292769692167 9.10938475348733 7.97675726630471 15.2010051987388 21.0861181996085 10.4211575768211 5.8464147827842 9.68926594474099 5.89133379676125 0.561621882698752 -1.08929898522117 -1.2724235274575 -3.50246312401512 1.57401392676613 1.16644976355813 11.9269139549949
-5.83260233618996 0.518418476798317 3.41022698662498 -1.09372217871926 7.63594643852927 6.81731145165183 14.3750073172829 19.2661294200204 8.86300484917381 4.52556531212547 8.60891263268211 4.450959370353 -0.988549067757347 -2.36944468238137 -1.74683649756692 -4.39250071265481 0.772280857779762 0.802832768180153 11.2720190741799
-5.41058871529319 0.685434844277122 3.25776818015359 -1.082812760093 6.92284825064919 5.85659554221413 12.6746974251487 18.3992219231345 7.76092484214089 3.5489239952781 7.60643818595193 3.52549317099831 -1.69708964607932 -3.40997073433616 -3.15762851021507 -4.86290499947288 -0.252170059897683 0.846712615273216 10.9554019234397
-6.51175076744773 -0.574866841056132 1.77316515662453 -1.82056576988914 6.83389704444192 5.94079821326516 12.3169268868186 18.4179307720878 7.57548182227395 3.72520582892678 8.0915397904136 4.57053606726906 -0.398377964713358 -1.2973933913491 -2.83589703819969 -4.60663563988426 0.198589732430197 1.09327929236672 11.1044525406577
-5.98921296379783 0.289265658638694 1.75569823004983 -1.32557961724021 6.87259676673196 6.6061897537925 12.985172774575 18.9851238987663 9.09734633185647 4.62676623084328 8.40730383612893 4.58189680793069 -1.02049729607322 -1.03672501824119 -3.0069055297158 -4.73282525322654 0.000313784859397259 1.4572286865928 11.651673819802
-6.83713081533259 -0.916682512109929 0.946932523900813 -1.9420426195318 6.59355422800238 6.71111747568304 12.7227213079279 19.5363676244562 9.12440368478948 4.97720596140081 9.02566501444036 5.38203975504095 0.259974210912532 -0.360324174707586 -1.83610466176813 -3.19119194204157 1.54096004312689 2.95685645883734 12.2481143171137
-6.32166675220836 0.0307330738414429 1.5874871860851 -1.52157786976207 7.03639313090931 6.21040245402943 13.0425161968578 18.7680799614299 7.93118473399769 4.05017944682728 8.37142750133168 5.29313560832631 -0.684257542003284 -1.95680621754039 -3.18571284901012 -3.59401134144176 1.40408893931996 2.47485348094594 10.8076552997936
-7.10061281377619 -0.689872915094551 0.577560251409356 -2.23315065557307 5.96337587183172 6.00091630762273 12.402193849737 18.693885510618 8.64778024500066 4.27192956751043 8.13629228418523 4.50549108331854 -2.14782922918146 -1.70967691594904 -3.06411760503596 -4.64266985112971 0.616071527654473 2.14186269586736 10.9287021810358
-6.85359183224765 -1.14068785580722 1.83065613833341 -2.55535307797519 6.25996502962979 6.0461274060336 12.3784938725558 18.5064214142886 8.97527703371915 3.96095093813809 6.81413754549893 3.31964310732755 -2.41008940610019 -3.98896399411288 -4.13689604672519 -5.003549489108 -0.177505406466398 0.828472224148836 9.74437007037076
-6.70013793598522 -1.0603254665028 2.04217735637318 -2.082286678661 6.51566330302845 6.72668377269398 13.123279727589 18.8268200527538 8.91524425853382 4.66838566173207 8.0976392399181 3.68267170299183 -2.92467864643444 -2.24697288166393 -3.18727096210826 -4.31681998859752 0.223604358326305 0.74341026652943 11.0797239910473
-6.47095555392179 0.47211008938876 2.29400187405673 -2.64251011935147 6.27928858670321 6.24783640774814 12.9624975291165 17.8122310605916 7.99262553128329 3.43294173153964 6.8511584368619 3.04747992428866 -3.79261845675382 -2.27609318819913 -3.40878361788663 -5.89494580355558 -0.0990893277254976 -0.0356871518221773 10.2788656321439
-2.9271369934082 3.2075942993164 4.66610946655273 1.17534294128418 9.68197956085205 8.89262046813965 14.6987802028656 20.4902380943298 11.1282838821411 6.2434944152832 9.34718074798584 5.69806804656982 -1.1383243560791 0.633564376831053 -0.0807796478271499 -4.57208023071289 1.89693489074707 2.4584020614624 12.0492218971252
-3.69259944395586 1.74121460481123 4.52660450501875 0.581456037001175 9.06874546571211 8.30278572602705 14.5290487722917 20.0279093699022 10.1641090826555 5.26726994080977 8.52505287690596 4.89212784333662 -1.63895717100664 -0.361741213365036 -1.49656215147539 -4.712685732408 1.10429939790205 1.75912842317061 11.1324623541398
-5.71226386156949 0.199389657107268 2.89127655896274 -0.819359579953279 7.55631466778842 7.66845246228305 14.3020786848935 19.6401638594541 9.29159470471469 4.82131119641391 8.36903401288119 4.9349176493558 -1.16690520373258 -0.745446005734529 -1.08019713488492 -4.88397864428433 1.98745079907504 2.08600731762973 11.7809159365567
-5.00005394328724 0.700194774974477 3.4120172847401 0.41472190510143 8.94120067249645 8.10917895923961 14.8036715377461 19.9691302169453 10.1676010478627 5.62303966175426 8.60200256000866 4.37427085529674 -1.71183449138294 -1.35458046306263 -1.39231926311146 -3.60301262248646 2.25308364521374 2.67182487141002 12.1932272304188
-5.12498688264327 1.2524058862166 3.45346808867021 -0.35158562226729 8.04154849485917 7.88003230528398 14.1570806546645 20.0511574788527 9.44794059233232 4.80736136869951 8.48659015135332 4.65320468382402 -1.19935059113936 -0.771892781691118 -1.31407188935713 -4.25566124482588 1.37161326841874 1.21522307829423 10.9223296685652
-6.01081829938022 0.771766844662753 2.95305079546842 -1.16464215191928 7.48212260332975 7.30120104876432 13.9960915478793 19.6458937558261 7.92629546252164 4.25147456255826 7.67374915209684 4.25364131060514 -2.91891652020541 -0.152810868349942 -1.64856892499057 -3.60263234051791 1.88830775347623 2.59428423968228 11.5053526791659
-4.70549642389471 0.976107961481269 4.13032568151301 -0.746300333196466 7.85871351415461 7.8553413217718 14.4382811849768 20.1515382593328 9.28309953862971 5.30333650762385 8.39657343084162 4.51970327550715 -1.67899762933904 -0.670776956731622 -2.13040220087225 -3.68064367120916 2.68201292211359 3.01128423864191 11.8288792436773
-6.13858313126998 -0.407906480268998 2.7341137452559 -1.58547110124068 6.75659089521928 6.8036995454268 13.3286645932631 19.7883449120955 9.09697251753374 4.67025380568071 8.48078065352006 3.96236710981889 -1.23265547318892 -1.74513144059615 -2.6919583754106 -4.43084616227583 1.51591783003374 1.90806680159135 11.3631926103072
-5.3400634245439 0.138211874528366 3.06637921766801 -0.646650643782181 8.00470033125444 7.04307332472368 13.4443341775374 18.857053546472 8.61334863142534 3.60779538588091 6.15039220289751 2.59970059828325 -3.77539667649702 -3.11509165330366 -3.41235193772749 -6.23367342515425 0.614530233903366 -0.323107095198196 10.2293798013167
-6.6574294350364 0.640525124289773 3.21620967171409 -0.921526648781516 7.32734133980491 6.5774395682595 12.8377025344155 19.4206793525002 8.74553801796653 4.33603408119895 7.7813723304055 4.02020766518333 -2.54646942832253 -0.809847571633078 -2.46470520713113 -5.92077706076882 1.25598933480003 1.85195090553977 11.7517836310647
-6.03830476240678 1.28681520982222 3.29927973313765 -0.148509459062055 7.8980899290605 7.11532740159468 13.5456459955736 19.6888313726945 8.88080744309859 4.33537153764205 7.70311121507125 4.00840239091353 -1.10652108625932 -0.598576979203656 -2.39983697371049 -5.00004144148393 1.66799120469527 3.0897460417314 11.5388546423479
-6.3927319353277 -0.288358003442937 3.09797164743597 -1.14575126821344 7.34782287424261 6.15182754343206 13.4630112344568 18.4572398359125 8.28364726846868 3.57756969278509 6.71423312967474 3.07533046549017 -4.28660515004938 -2.0142090624029 -3.06318977529352 -7.17492225820368 -0.0430424516851247 0.828110426122493 10.748482912237
-4.28895068602128 2.38664078278975 4.42293571992354 0.84960865540938 8.63735127015547 7.73970150514083 14.6868932203813 19.5231552080675 9.57633566422896 4.71353458924727 6.81393169923262 2.63370918794112 -3.71545863585039 -1.73677897886796 -4.94040942625566 -6.69584155516191 0.361636395887896 2.14811729951338 11.0679790930315
-4.423137179288 2.41038752469149 4.83082915219394 1.54169226559726 8.60341120633212 7.05452299985019 13.841574677554 18.7284998980435 8.6431355563077 3.92185450467196 7.08123923214999 2.74320937069979 -3.03586339083585 -2.07530926791105 -4.27782200899991 -5.69384717074308 -0.858285418423741 0.500063428011806 9.86013890179721
-5.85263792384755 1.00397332798351 4.69931920658458 -0.405301726948132 8.51542218815197 6.6254504550587 12.7748220790516 19.1422017444264 8.40385850559581 3.55831082950939 6.24304231296886 1.52448400150646 -3.83430067409169 -2.2292572628368 -4.55280081142079 -5.73937383998524 -0.867919601093639 -0.520089782368053 9.78138049732555
-8.2285062009638 -0.85860645120794 2.07527816945856 -0.525510900670831 7.16642177755183 5.82088363820856 12.7567128008062 18.4814167087728 8.01175296956843 3.60761821920222 6.35983074361628 1.80451858693903 -3.69664966409857 -2.93469058817083 -3.66634761636907 -5.04399310892278 0.231216317957099 0.483367807214911 8.74831379110163
-5.90030388398604 0.032782511277631 1.43004603819413 -1.92509560151534 6.54022593931718 5.76953978972001 12.7214340730147 18.6176849170165 8.56264300779863 3.77805228666826 6.36927886442705 2.46975512938066 -4.55156807465987 -3.03461556001143 -4.74730400605635 -5.4294939474626 -1.00349335236983 0.368252710862592 8.85378642515703
-6.30084062923084 -0.241346610676157 2.13110707889904 -1.52382685054432 7.0156323779713 6.15523217808117 13.0865380633961 17.154564173926 8.65589498173107 3.63402627598156 6.11038564335216 2.04566548954357 -3.35121561397206 -3.19038606990467 -3.33471323360096 -4.11078478206288 0.543813454021109 0.531978355754507 8.57610486637462
-5.72500523653897 0.788502606478605 4.05206862362948 0.842108639803801 8.95843306454745 6.62239638241855 13.4910317984494 19.401994380084 9.39694777402011 4.70527258786288 7.56801310452548 2.65094748410312 -2.98133954134854 -1.57891568270596 -2.8297663601962 -3.86805256930264 1.00334635647861 0.539698514071379 9.03043929013339
-5.321118294109 0.394486487995493 3.97578340877186 -0.233385979045522 8.71599871028553 6.4215050350536 12.841238082539 18.3187610517849 7.88685995448719 3.03159624446522 5.93365579951893 2.01471048701893 -5.1565732349049 -2.12610334049572 -2.37900823246349 -3.05432790409435 1.34730631221424 1.05846029628407 9.3365235935558
-2.11920524943958 2.29969714771618 4.70021270405163 0.18854354511608 9.38233016620983 6.8293497432362 13.1439235080372 18.1176598538052 8.30034278522838 3.82612727772106 5.71238826404918 1.35490440021862 -5.04196716655384 -2.52657867778431 -1.98987175334583 -3.72953392375599 0.783313976634634 1.07709716450085 8.61489795338024
-3.09702737981623 3.41807786768133 5.31612150018865 1.51104871576483 10.466832559759 7.76038972681219 13.511954944784 20.0442384893244 10.3603948766535 5.20877591913397 7.5630144292658 3.31161252802069 -2.03210695440119 -1.92623003179377 -1.22343881780451 -3.04106958562678 1.38308755701238 1.40104333704168 10.2262252981013
-1.98748622374101 3.42289700074629 4.6701303915544 -0.0799029870466761 9.02537741227583 6.49174274964766 12.836874146895 19.3770340876146 9.33437218232588 4.2564922766252 6.7013918356462 2.33496918244795 -3.00214992003007 -1.78410182432695 -1.98386798338457 -4.72511325315996 0.988097806410355 1.25860943360762 9.73754181428389
-3.23816310709173 2.97708309346979 4.99909866506403 -0.00145160501653407 9.04273355657404 6.0365141695196 12.1660841768438 19.0031497543508 9.61585272008723 4.39668453389948 6.21295440847224 1.90677154714411 -3.00195323770696 -3.31816112344915 -2.32307636087591 -5.7658654386347 -0.0479336911981747 -0.331014745885675 8.05420482808893
-3.43619826923717 2.39203354228627 5.27358719218861 0.416123355518689 9.09794517863881 5.69925876964222 10.970172847401 19.0828863035549 8.92999550212513 3.24185272563588 5.94879337657582 1.75310608256947 -5.29308608661998 -4.40496352802623 -3.61899856220592 -6.52830413471569 -1.07355407368053 -0.225880657542834 8.19155212749135
-3.69083199067549 2.03196444944902 5.60858455137773 0.406541971726853 9.06009974913164 5.39607062773271 11.3599373383956 18.0515167994933 8.79928031401201 3.33652701811357 6.36039557890459 2.20290580229326 -4.90465149445967 -2.79339012666182 -3.14802918000655 -5.67469963593916 0.134206919236618 -0.264226766066116 8.42096915678545
-5.22134027481079 1.10587110519409 4.35327615737915 -0.785169696807863 8.07756986618042 4.40649404525757 10.7045439720154 18.4361448526382 8.64382638931274 3.13968458175659 6.30940237045288 2.30293645858765 -4.56684503555298 -3.38950929641724 -3.33873567581177 -6.6340313911438 -0.932590579986574 1.50111856460571 10.1621450424194
-5.32796231183139 -0.478864106264982 5.07022151080045 0.0133138569918536 9.08514174548062 5.58007773486051 10.631779757413 18.7254784974185 9.19830617037686 3.64844664660367 6.72205218401822 2.31505354967984 -3.8131631937894 -2.10689679059115 -3.7409967509183 -6.33551350506869 -1.64712849530307 -0.928443345156584 9.32130488482388
-5.64026038429954 -1.61265151283958 4.56903774955056 -0.962217018821022 7.8698447487571 4.73423512198708 10.6428678772666 18.6028117678382 9.59708674170754 3.96162159659646 6.57823689200661 2.78944237448952 -3.92411963722923 -2.14949767372825 -3.60557524941184 -5.20607344887473 0.0193999550559312 0.890783622048119 11.5748632691123
-4.19142263585871 2.82892400568182 7.33464986627752 1.20965558832342 10.0948146039789 6.80036527460272 12.0272911245173 19.2512920553034 10.6789448911493 5.12903386896307 7.83291322534734 3.6826074773615 -2.83119886571711 -1.54312246496027 -2.48879736120051 -4.49888723546809 0.415495699102227 0.984743898565117 12.1313865835016
-4.47033546621149 1.61857559030706 4.85806609934027 0.0373397046869464 9.10321571176702 6.60390331094915 12.7043852979487 18.4793564254587 9.86038400476629 4.59484435861761 7.60414554422552 2.63470889871771 -1.56347892934626 -1.76170776540583 -4.74053238088434 -5.20933006460016 -0.0277828996831708 0.0358462507074542 11.4722252065485
-3.99597051793879 2.72917196100408 5.85973092859442 0.703858583623713 9.58344671075994 6.77185842340643 13.0134427244013 18.9037799531763 9.71113416498358 4.33486291711981 7.63497754877264 3.63434812372381 -1.86602285558527 -1.53900793248957 -4.44348409826105 -7.49179914647883 -1.42831304723566 0.0528137380426585 12.4141819173639
-2.27589815313166 1.40404588525945 5.58854276483709 -0.0424749200994334 8.41095525568182 5.94935304468328 13.1648433858698 19.3433309251612 8.74279577081854 3.80699235742742 6.78665715997869 2.7735784704035 -3.58781641179865 -3.04559915715998 -3.44455736333674 -6.82954614812678 -1.94837587529963 -0.443777257745918 9.8925684148615
-4.52804573232477 0.230907362157648 4.49051086252386 -0.887510377710516 7.41932956522161 6.09838668649847 12.9071468526667 19.6729711705988 10.0308794195002 4.73148147409612 6.51647655313665 1.95715038126165 -3.63932426626032 -3.62936599904841 -4.0821533983404 -7.2238655870611 -1.00782783681696 -0.756607133691961 10.3872417623347
-3.20466306859797 1.82164689844305 5.64491102045233 0.489445894414729 9.09809037988836 8.28381749933416 14.4028360540217 20.0428430730646 10.2551929647272 5.49718972986395 7.07057687586004 2.74724885767156 -2.99467161351984 -3.10836103612726 -3.77891615087336 -7.5701434915716 -1.36809042150324 -0.658112317865545 9.97334358041937
-2.55448093414306 3.60597667694092 6.92519340515137 1.25033626556397 9.77244815826416 6.85681304931641 13.6538356304169 19.5322149753571 9.32622203826904 4.19230136871338 6.11350593566895 1.82761631011963 -3.25059452056885 -4.23850002288818 -4.02688541412353 -6.56097354888916 0.00305423736572408 0.570093727111818 10.6277714729309
-4.85983532992276 0.166562375155362 4.68278628262606 -0.947773638638584 7.73075228604403 5.86418372067538 12.0920627680692 20.2028916445645 10.4447815981778 4.8324988451871 6.61593657406894 2.09592753323642 -3.2384936246005 -3.73277157870206 -4.1255843075839 -7.72487515536222 -1.83496159640226 -1.71615666476163 8.61471491726962
-4.82989860014482 -0.185493235154585 2.89408325715499 -1.81992507414384 6.40219616456465 4.9876711325212 10.9593021826311 19.6152329401536 10.3304908232255 4.9516022162004 7.11798119111495 2.86543392701583 -2.47426200346513 -3.98293662504716 -4.24454093412919 -6.79318976835771 -0.90532470182939 -0.268346552415327 9.39818071885542
-6.17887889688665 -0.132886999303643 3.98105419332331 -1.04504405801946 7.67019355947321 6.71154106313532 12.6226037805731 20.3261226480657 12.5088347261602 6.7800968950445 8.35428703481501 3.90991199666804 -2.07617580240423 -1.7640401059931 -2.63066684549505 -4.69174014871771 1.2610539262945 0.397745019739325 9.80299413854426
-4.65149283842607 -0.00371718840165514 4.36889481111006 -1.18978858427568 7.29797291322188 7.32138561768965 13.5392372564836 21.909274335341 12.5881264166398 6.88643669648604 8.19373535676436 3.85262226624922 -1.68527198271318 -2.02691054777666 -2.54540420012041 -5.90380645231767 0.210399861769243 -1.02513099150224 9.59445499940352
-4.28606465079568 -0.195004012367942 4.23622557900169 -0.163429763100364 8.55858084938743 8.0812668540261 14.0327167250893 22.3562159278176 13.5375468470834 7.63422629616477 9.67204663536765 4.88048312447288 -0.656263854286887 -1.78467610099099 -1.79099705436013 -5.98314144828103 -0.983158614418723 -0.217058684609153 11.2573327758095
-4.41513080596924 0.948102760314942 5.56847362518311 0.656587409973145 9.52298097610474 8.47154121398926 14.7051558971405 22.875140953064 13.3529820919037 7.57685928344727 8.93616275787354 4.13995246887207 -1.06152744293213 -1.817112159729 -1.90669460296631 -5.70216960906982 -1.33794231414795 -0.411134910583495 10.840310382843
-6.78128490447998 -0.552330589294435 3.9098819732666 -1.0900541305542 7.85369243621826 7.25726451873779 12.6740440368652 20.9335104465485 12.214133644104 6.67972316741943 8.81485118865967 3.96392955780029 -1.36761913299561 -2.226784324646 -3.08829746246338 -6.86549243927002 -1.90253887176514 -1.43371639251709 10.7438582420349
-6.79449231407859 -0.132148335196757 4.35264342047951 0.0546173355796107 9.08111708380959 7.06893675544045 12.6782197258689 21.4660662911155 10.3380483887412 6.38803999640725 8.67768519141457 3.70053427436135 -0.272374699332499 -2.66209752342918 -3.5626350142739 -7.64273984215476 -2.86017949364402 -1.55562932274558 10.5935677788474
-6.20432793010365 0.427946697581898 3.91603530536998 -0.671981204639781 8.22592509876598 7.19268954883922 13.3804296363484 21.9470216144215 10.3908392299305 7.21340335499157 9.14781154285778 3.98544086109508 0.212906490672719 -1.55579124797474 -3.00819145549427 -7.54258095134388 -2.94761597026478 -1.52159820903431 11.1929417956959
-7.0845814964988 -0.645059706948022 2.21467578194358 -1.53610432364724 6.64932048104026 5.95640074990012 12.8834141471169 20.4260915496133 9.1636193969033 7.21836936257102 8.08694827339866 3.51536357186057 -0.643245818398217 -2.42886555411599 -4.2605134270408 -7.55292713858865 -2.81777584769509 -1.36149227835915 10.9488910414956
-3.48268616416238 -1.01656258322976 1.99305712959983 -1.66772377707742 7.23018443367698 5.83776175759055 13.4441465117715 20.0579305865548 8.06093013069846 5.77200591347434 7.30135524056174 2.882320282676 -1.84943688132546 -3.54566490866921 -5.34645569541238 -8.71029579856179 -2.90026581504128 -1.41909706809304 10.2050155379555
-4.20172320279208 0.807920351895419 4.3308800610629 -1.38749514493075 7.3871430310336 7.01094235506925 13.9789468201724 20.0622919949618 8.79197587099942 6.45893944826993 7.79249276247891 3.27939118472013 -1.08185587796298 -2.53449641141025 -3.7198258486661 -8.45256052884189 -1.42323885830966 -1.1500302401456 10.5346979054538
-0.943502452156761 -1.41193201758645 4.48862263939597 -1.16055109717629 7.51420209191062 7.11718270561912 14.3313271739266 20.8817054965279 9.71860549233176 7.30846307060935 9.02214333794334 4.60632607720115 -1.32978060462258 -1.86127474524758 -3.61806872107766 -7.18005755164407 -1.67649271704934 -0.260213877938011 11.2409033515237
-2.58545561703769 1.08155755129727 6.35972050753507 0.317353526028718 8.8468296918002 7.57141522494229 15.2269399556247 21.5618017109958 9.18843630877408 7.68568257418546 8.89668492403897 4.45470837679776 -0.301495274630462 -2.18361349972812 -2.51793356808749 -7.57106848630038 -1.45311804684726 1.69280652132901 11.7565153035251
-7.11099405288696 -1.23869295120239 4.40168313980103 -0.209434223175048 8.08665685653687 7.9653265953064 15.1178828954697 21.6212175369263 9.76720552444458 6.93847589492798 8.72096090316773 3.59718923568726 -0.388374042510986 -2.16511697769165 -3.14774103164673 -7.03909654617309 -1.18300790786743 1.11898641586304 12.3485286712646
-4.1587984605269 0.202811952070757 5.2661282972856 -0.868864302201704 7.52920412583785 7.44359850449996 14.1733362631364 21.1596233801408 10.1636760191484 5.71851419969039 6.16523241563277 2.07473730607466 1.66526102586226 -3.55633759932084 -6.23408151106401 -7.83305192427202 -2.68452668623491 0.00192808671431166 10.775533433394
-5.79741673903032 -1.99951940016313 3.2894172148271 -0.468751959367232 8.15166658921675 8.36676020188765 15.4758038000627 21.8592609839006 10.2906455473466 5.50829309983687 7.27310843034224 2.40068525834517 0.706502862410112 -4.59569554762407 -5.42165570692583 -6.61567311720415 -2.43889813856645 -0.860410742326216 10.1364502386613
-5.90498729185624 -2.20498652891679 2.93691544099288 0.696849866346881 9.43395714326338 8.32894520326094 14.8372366861864 22.765194459395 11.5119858221574 6.45075039430098 7.25436691804366 2.62850575013594 2.69043449922042 -4.64767642454667 -5.76247592405839 -7.40596957640214 -2.72678370909257 -0.848438219590619 10.867338700728
-4.82958360151811 -1.36669297651811 4.28499941392379 0.616789384321734 9.3372259573503 7.81881479783492 14.6858745054765 20.6221576170488 8.71542124314742 5.34878878159957 6.1290641264482 1.62498144669966 0.769421143965289 -5.7274508042769 -7.29093690352006 -7.67489381269975 -3.88610597090288 -2.09793229536577 9.48898462815718
-6.93078563863581 -2.68157718831842 0.670584219152278 -0.149356347864323 7.94213630502874 6.80285407846624 13.3591628248041 20.5319500142878 9.43085719888861 4.37066413705999 4.49427272623236 0.47118999307806 -0.902974588220768 -6.91077945882624 -6.8021521394903 -7.90694378072565 -4.19012592489069 -2.55970142537897 7.38928272073919
-7.98704750754617 -2.94307739951394 0.11221282265403 0.0830685355446548 7.66186206124046 7.09606425545432 12.9012219168923 20.5378913142464 9.32455413124778 4.4581581809304 5.61271827004173 1.00630538246848 -1.04298241355202 -6.7825701973655 -6.43327934958718 -6.65807373740456 -3.48970253684304 -2.97074158408425 8.52564780495383
-7.67343484705145 -3.31586229150945 0.108320600336249 -0.637841814214532 7.18673170263117 6.17902982885187 11.8577121561224 19.9760676687414 9.03418291265314 4.17561948949641 5.22096479589289 0.192772275751288 -0.0166431600397274 -6.95353662317449 -6.80560075586492 -6.90056192224676 -3.94141542261297 -2.48368608301336 8.78754938299006
-7.71332090551203 -1.05252760106867 0.384789293462578 -1.52450483495539 6.72610265558416 6.43973428552801 12.514932459051 20.2823386842554 9.26893884485418 4.49200708215887 5.44782239740545 0.758391206914727 0.335800951177422 -6.24378317052668 -7.81300657445734 -8.09566610509699 -4.22017019445246 -1.92434042150324 8.59510213678533
-6.92447059804743 -0.662997896021064 1.83873588388616 -0.847509080713447 7.31902152841741 6.76076633279974 12.9761546308344 19.0599147731608 9.72650653665716 4.71708518808538 5.45172530954534 0.978786771947686 0.243536298925225 -5.19883125478571 -7.44265907460993 -6.99724167043513 -5.18795746023005 -3.17073410207575 7.92673999612981
-5.8430380040949 -0.248404901677912 2.22860487157648 0.758232671564276 7.92715223485773 7.83970888311213 15.0550065820867 21.1558481043035 10.2139893358404 5.45568330938166 6.40557535344904 1.64738901311701 0.522240239923651 -5.73263685053045 -5.97481672113592 -6.5101808721369 -2.8713754827326 -3.71610395258123 9.49300344640558
-3.28000601855191 2.64411583813754 3.99751320752231 3.29160633954135 10.3780907717618 9.51597920331088 15.6905676451596 21.8660244074735 12.2770909396085 7.2029632655057 8.30627289685336 3.78681603345004 1.75587407025424 -3.83978804675015 -4.21790846911344 -4.11153754321012 -1.25707396593961 -0.488881674679842 10.494534405795
-5.81348635066639 0.305528389323843 3.44177697788585 1.39422963749279 8.84927247654308 8.75058339725841 15.5673105586659 21.545208679546 11.5843150485646 6.55468057285656 7.85687516819347 3.4419886935841 1.0219800342213 -4.46006227840077 -5.43287111629139 -5.18375994075428 -2.20905901301991 -1.86352564204823 9.800965534557
-2.87961689342152 2.73923858295787 4.28929790150035 2.35873492847789 10.2415383685719 9.81193765293468 17.0046502877365 21.8619221080433 11.5553873408924 6.60350879322399 8.39163859974254 3.6237209666859 2.09922965656627 -4.54602924693715 -4.27585522044789 -4.85386387218129 -1.32199016917836 -1.02096668590199 10.1172812808644
-2.24850779446689 1.941008273038 5.43484944430265 3.39495820132169 11.0322467717257 10.1979381474582 17.5107518169013 22.0977341565219 12.164200964841 7.46813267794522 9.06662625399503 4.31297082034024 2.24053639498624 -4.01615458401767 -4.31163912686435 -5.56860667142001 -1.83839922818271 -1.64742594632235 10.560094538602
-3.24740454066884 3.16903070103038 5.59921220432628 1.5487809528004 10.5319023479115 8.61561540256847 16.337929760326 20.9107623447071 9.51506188999523 6.28473333011974 7.12217286716808 2.04720834385265 0.75790933262218 -5.24335714687001 -5.64640089381825 -5.91429754603993 -2.90344473231923 -2.47357412685048 9.6599140514027
-5.16628548882224 1.3259392044761 4.37612059333108 0.846024539253929 9.51671173789284 8.19967081763528 15.9305076859214 20.9245019219138 10.6885361931541 6.44515326239846 6.43154242255471 1.16237166144631 1.70322516181252 -5.16440102837302 -5.41769501946189 -3.8795690276406 -2.57100960991599 -2.28951928398826 11.0131683609702
-5.10935388911854 0.832067619670521 3.35048783909191 1.00140584598888 9.25575936924328 8.57798303257335 15.7191264737736 21.4866076816212 9.3407040942799 6.36372293125499 6.3663855899464 1.86821378361095 0.912264000285756 -4.92513834346424 -5.93390833247792 -6.18512903560292 -2.14014612544667 -1.57672678340565 11.1817585338246
-8.18063360561024 -2.28374296535145 0.0825766910206198 -2.16963201869618 6.30988496433605 5.41531461368908 12.6960005153309 19.7711407531392 7.92930596958507 4.27221292148937 5.0443677295338 -0.399513305317271 -0.885526717792857 -5.75771528590809 -7.16057020534168 -7.51878744472157 -2.5574741970409 -2.02857405055653 9.35423320423473
-4.84964831959118 1.2269345890392 0.817525066028942 -0.782172047008167 7.07498852122914 6.66466251720082 14.1612953316082 21.4256874691356 8.45363823283802 5.53981987346302 5.64218059886586 0.727130092274059 0.0785113941539421 -4.89441760670055 -6.08189471851696 -7.83009608875621 -1.70209964405407 -1.60747226368297 9.72750965465199
-8.23231212442571 -1.42450610941107 0.0441160982305355 -1.1427640134638 5.42936523610895 5.76068504506891 13.3953417127783 19.2904160803015 8.31494911367243 4.34962280446833 5.62224205190485 0.379773217981512 0.0458994692022152 -4.69214526956732 -6.57761470621282 -8.59146587198431 -3.23304454630071 -3.85281268900091 8.2833252733404
-7.9234884262085 -2.00662212371826 -0.6640775680542 -1.01286106109619 7.00543899536133 5.96928615570068 12.3428279876709 18.1134694337845 7.9815351486206 3.81350440979004 4.45899696350098 -1.31521396636963 -1.37609462738037 -5.32293300628662 -7.00749187469482 -8.55031757354736 -3.3668478012085 -4.80870800018311 8.01092071533203
-7.18597346219149 -0.52328425320712 -0.605000790682706 0.471008959683505 7.88285607424649 6.69294804659757 13.2572204503146 20.4164306553927 8.85907811251554 5.160171214017 5.91431683627042 0.395720187100498 0.453736010464755 -4.87569552334872 -5.22936945828524 -7.61531001004306 -2.16871195706454 -2.33964472683993 9.9093691739169
-7.03751397566362 -0.944685225053266 -0.647438292069868 -0.386120085282759 7.00941919846968 6.41357206864791 12.2943327383562 19.2820751623674 7.38930964036421 3.26488947434859 3.69258665605025 -1.2527983231978 -1.92790437178178 -8.123392347856 -6.55193162397905 -7.76242280439897 -3.41324258284135 -4.02413964705034 8.40048861070113
-5.72875133861195 -0.441609538685192 0.188458286632191 -0.125336803089489 7.64608749042858 7.08383544575084 13.7659736503254 20.1825810302388 8.3174055446278 4.60303386341442 4.9810846675526 0.216662250865589 -0.891942180286755 -7.33034435619007 -6.79663387645375 -6.81869999278675 -3.91830555308949 -3.90270916331898 7.93179877888073
-7.68797896992077 -0.28948234211315 0.0970685612071627 -0.796238170970572 7.08702255595814 7.74159122813832 12.8700225483287 19.5454959999431 9.80970264781605 4.67130829204212 6.16381145824085 1.16587902415882 -0.560341106761587 -5.60155891071667 -7.17661307941784 -6.72671531330456 -3.51311324726452 -3.6778604854237 8.64570785869251
-7.99620891917835 -1.71961094249378 -1.27611042369496 -2.44554783214222 5.75268481861461 5.69953368793835 12.2977225650441 19.4959249366413 6.72599910389293 4.14892791401256 4.19147227894176 -1.13170887340199 -1.35729671825062 -8.49053646434437 -7.75590778697621 -6.47245861400257 -3.58731914867054 -3.38349796641957 7.74988292347301
-7.77559015967629 -1.59418795325539 -0.37172625281594 -1.80516360022805 5.93006589195945 6.27537991783836 13.2460191466592 19.3156976916573 6.85248830101707 3.55528428337791 3.7966573455117 -2.07438013770363 -1.20475123145363 -8.44433710791848 -7.28285334327004 -8.06695292212746 -3.38251612403176 -3.74223444678567 7.82099416039207
-7.71936785091053 -1.12539659846913 0.452060829509389 0.228597771037709 7.11604131351818 6.97202981602062 14.0786627639424 20.8978275169026 8.51227391849865 5.70272744785656 4.77058042179454 -0.667501319538463 0.710594307292592 -6.16958414424549 -6.46794306148182 -6.09577165950428 -2.77365480769764 -2.71563516963612 8.89894689213146
-6.935359174555 -1.27121275121516 -1.10746877843684 -1.22182958776301 6.17976171320135 6.11199361627752 13.06066662615 18.7015945369547 6.99462587183172 3.7526930028742 4.75449640100652 -0.994237119501289 0.537945573980156 -6.35441129857844 -7.19359319860285 -5.13571279699152 -3.57304495031184 -1.57518499547785 7.97768194025213
-8.64839740232988 -1.7711085839705 -1.35466571287675 -1.13177485899492 5.33560471101241 5.62856773896651 12.7839622931047 18.9400763945146 7.12000565095381 3.42593292756514 4.64218048615889 -1.04472918943925 0.474042935804889 -6.08280368284746 -10.0669822259383 -6.43812175230546 -4.44462199644609 -1.99425692991777 8.04867271943526
-7.32266920263117 -0.128171140497383 -1.57664030248469 -1.76327818090266 5.74602872675115 6.38306886499578 13.3891559297388 19.5134866887873 6.94068891351873 4.45522577112371 5.89916784113104 -0.623912031000312 1.14000112360174 -5.88301389867609 -9.27292555028742 -6.45608823949641 -3.74610059911555 -2.32096403295344 9.03380185907537
-8.88802684437145 -1.82180179249157 -0.460176121104848 -1.08068240772594 5.69973217357289 6.91980968822132 13.8641458641399 20.688248981129 7.82269512523304 5.42805706370961 5.27154384959828 0.101776469837535 1.86395012248646 -5.76623881946911 -8.30366099964489 -6.23002589832653 -3.12775767933239 -2.07340015064586 9.08138405192982
-9.64299774169922 -2.40217590332031 -0.560539245605469 -2.36037063598633 4.1015100479126 5.26540184020996 12.2304902076721 18.5419249534607 6.02683258056641 3.24694061279297 5.39448165893555 -0.431596755981445 0.23481559753418 -5.7630500793457 -8.20079803466797 -5.45001792907715 -2.03457069396973 0.155326843261719 9.20059299468994
-8.68813962069425 -1.19971341219815 -1.05505818453702 -2.58008069125089 4.69445830258456 5.13547831448642 12.0239117709073 18.7825819817456 6.59540778073398 3.63056307705966 6.1105225649747 0.157326993075284 1.19649725827304 -5.90819996920499 -8.57813328829679 -3.97154873934659 -1.87267178622159 0.63122874173251 9.42241745862094
-9.51164184050127 -3.33880172209306 0.106726308302445 -2.61744437651201 4.82517494721846 4.68796505494551 11.5007616476579 18.3174848751588 6.19389786286787 3.59311070008711 5.51166500611739 0.0497690634293981 0.432865758375687 -5.17510352568193 -8.97186599211259 -4.35377440886064 -2.05367789701982 0.281485219435258 8.88671459718184
-7.59449444684115 -4.60959111126986 1.06550253954801 -2.86611424359408 4.62660826769742 4.46641959277066 11.4470051678744 19.4102136048404 7.45130099383267 3.75205077258023 5.81099166003141 -0.0208440867337316 1.09264697161588 -6.46917782696811 -7.95020924481479 -6.41738568219272 -3.64109860333529 -0.409428223696622 8.26701487627896
-7.6103347604925 -5.36152303869074 -0.100592023676093 -3.01501119787043 4.42618715112859 4.26543294733221 10.9344593221491 17.8152241641825 5.76797925775701 2.2818828756159 4.72968541925604 -0.647070295160468 -0.953541166132148 -6.24199331456965 -7.50384176427668 -7.10796201879328 -2.97570837194269 -1.10730589086359 7.99589978998358
-7.52369095195423 -4.11862350810658 -0.692668689380991 -1.5030477177013 5.33267329822887 5.2166206706654 12.1340181697499 18.116019355167 6.86707233082165 3.0697119105946 5.74263690601696 -0.379195941578256 0.51638435016979 -5.51194931377064 -8.95101906169544 -7.32104278911244 -4.30814148296009 -1.010877383839 7.91681216846813
-8.07286515669389 -4.89781823591753 -0.42982354597612 -2.80382409529253 4.66804728074507 3.56081041856245 11.0482829527421 17.6754408196969 5.82745298905806 2.66074118180708 5.52691015763716 0.47837957902388 0.121344895796341 -5.01730218367143 -6.70785584883257 -6.75485101179643 -3.15774026350542 -0.451977400346237 7.89862856431441
-9.66209273771806 -4.52129035429521 -0.269829325242476 -4.30191283659502 3.65856976075606 2.96204800172286 10.2790474371477 17.0684927330776 4.33220810456709 1.29179043336348 4.30986542268233 -0.632599405808882 -0.859318308396773 -7.76997237638994 -8.57190947966142 -9.63669448332353 -5.15822844938798 -2.83568625883623 6.52801746888594
-8.78328044197776 -3.45436389229515 0.10899441458962 -2.974898407676 5.2031678459861 3.51074879386208 10.4088324806907 17.1180517724969 4.92679302909157 1.71161453940651 3.8655967018821 -1.90209872505882 -1.25752932808616 -7.57304103157737 -7.74875743172386 -9.0520582892678 -4.41623217842796 -3.61605365059593 6.39540760733864
-8.59893082705411 -3.84319352236661 0.268409260836513 -3.39252137270841 4.22821284207431 3.60068274411288 11.1170740214261 17.4458723154935 5.27675200375644 1.11188174161044 4.89540053280917 0.414535054293545 -0.821846476468174 -6.48401879397306 -9.67748116579923 -7.73019265261564 -4.61050080386075 -2.31589745608243 6.82826472195712
-9.39944743243131 -4.8644418629733 -0.0262155446139261 -4.33622454729947 2.77733326825228 1.9643402186307 9.23078490170565 16.7761646148833 5.00458908948031 2.10226632031527 5.3810415354642 -0.0516557606783792 -0.0866079243746682 -5.93554972735318 -8.22701357928189 -7.61637972918424 -4.74346827593717 -1.37289332476529 7.37650013836947
-8.07020212520252 -3.63037134517323 0.280889259685171 -3.89266611446034 3.43375371586193 2.44491647373546 9.92254279743542 16.6217600573193 4.65191148411144 2.37618230472912 4.11430143009533 -1.24879289973866 -0.352012885700571 -7.24661089290272 -7.3524096142162 -7.38141085017811 -2.78407694209706 -1.11652399409901 7.43331979404796
-4.66842895854603 1.56432670246471 2.03222507130016 -1.11771446574818 6.40926879536022 4.95648616443981 12.4615706790577 18.284239469875 6.2316498149525 3.04059260975231 6.30222457538952 1.39936584125866 0.730651317943227 -5.40889793742787 -4.85480934489857 -6.21950394023548 -2.5476880680431 0.00786346088756318 8.42277377735485
-4.77932095961137 1.42068934007125 2.27701258225875 -1.01927495436235 6.75717329545455 4.8530366377397 12.160103078322 18.2636600689455 6.17911982102828 3.23818373246626 5.42799639268355 -0.300875906510786 0.338583703474566 -5.99462056593461 -5.11317944960161 -6.92553830580278 -1.66085362867875 -0.0064270539717235 7.8716084913774
-5.87572396018289 0.694121239402076 1.66626250527122 -1.86625397422097 6.42664229653098 4.46063983223655 11.1936978080056 18.6204662301324 6.24171530983665 3.66172969124534 6.40207755348899 0.924237129905006 0.768139717795631 -5.16687882163308 -5.10835373618386 -5.81529152610085 -1.05467713095925 1.26291930458762 8.43455588600852
-6.62766679417003 -0.391649566997181 1.87786070216786 -2.48989900242199 5.15111891139637 4.70803896297108 10.2252570759166 18.058486140858 6.02361265529286 2.95686498988758 5.50839296687733 0.00859609950672535 0.479983962665905 -7.22631105076183 -5.73259576450695 -4.88770898472179 -1.57592233311046 1.7591292034496 7.65750185359608
-7.34222778840498 -1.52599510713057 1.35760512785478 -1.94430145783858 6.34689441160722 4.25887217955156 10.4606644196944 17.5705763383345 6.85874095396562 3.04162040190263 5.12187304930254 0.0869027657942354 -0.00240883393720992 -6.84863838715987 -5.76529488130049 -4.45146927400069 -1.82476601167158 2.66078200773759 7.71311393217607
-5.23682811910456 0.688970297033137 1.40282890146429 -1.18396213704889 6.83106681650335 5.5255448514765 12.2005173856562 18.2072953874415 6.35989639108831 3.23888656442816 4.83183166330511 -0.745689660852605 0.278600423986262 -6.68173244649714 -5.97973659688776 -5.69299152547663 -2.60991695577448 0.12182018106634 7.91437599008734
-4.59992555271495 -3.48492196689952 1.37355467189442 -0.00208428989757081 3.93660875667225 4.41532560695302 10.4463805805553 17.2638630520214 6.5428709637035 2.77113386500966 5.75664755214344 0.23255583156239 0.30370947230946 -6.43717149387706 -7.46639970432628 -5.49749520908702 -3.52829507480968 2.3495067260626e-06 8.035331214558
-6.09902097528631 -3.01766492670233 1.33286951238459 -0.705578821355648 4.61570833379572 6.53296659643 12.4136533563787 18.6049365823919 8.78863142186945 3.77931497747248 6.47050283605402 1.7749156778509 -0.104426401311702 -5.78162099664862 -5.87205602472479 -4.67176725214178 -2.33313657587225 0.90957925969904 9.11779020482843
-6.97255892320113 -2.82244677110152 2.61722283796831 -0.538198419050737 5.04092698530717 5.34109788374467 11.3776002450423 17.6709189339118 7.33106236891313 3.04762750105424 5.73988919691606 1.18713002638383 -0.331218667463823 -6.16634554429488 -7.55426592393355 -4.81538385911421 -2.79525179429488 1.99089627699419 7.83630662397905
-6.22638289711692 -4.07487838051536 1.54496605613015 -1.05524794838645 3.75342304923318 4.50385506369851 10.3830660126426 17.3702917835929 6.75643666007302 2.47585041739724 5.04172833182595 0.463091208718041 -0.849778816916725 -7.10779540322044 -7.31597487709739 -5.38079230568626 -2.91330878517844 1.24089367606423 7.66139347769997
-6.12156382474032 -3.37328616055575 2.68489369479093 -1.11565104397861 2.74171742525968 4.24184998598966 9.808631029996 17.4825910600749 6.87581643191251 2.21167573061856 4.93225201693448 0.545205202969637 -1.28450098904696 -7.8882626620206 -7.33386317166415 -5.15567484768954 -3.01526919278232 1.00440320101651 7.74973877993497
-6.24341564178467 -4.32176761627197 2.01073474884033 -1.70424060821533 4.21987171173096 4.05977935791016 9.85224361419678 17.227093231678 6.36897773742676 1.425754737854 4.65905113220215 0.549320411682128 -2.03363971710205 -7.38831310272217 -7.056667137146 -5.96635990142822 -3.50648860931397 -0.722049522399903 6.84258098602295
-3.33825610767711 -3.32045863758434 2.0676286350597 0.96102978099476 4.39207531322132 4.62463260997425 10.6548421512951 17.3567396234382 6.42359997142445 1.77073456157337 3.69019676555287 -0.642205463756216 -2.50169871937145 -8.20450328480114 -6.69856952320446 -6.84962390552868 -3.48286937366833 -1.88443111072887 6.02772404063832
-6.33345356854526 -3.77294484051791 2.33355864611539 -1.8860105601224 3.37967070666226 3.33031043139371 9.65625819292935 15.6293054493991 4.5327373417941 -0.408940705386076 2.14464243975553 -3.02616635235873 -4.51967945965854 -9.87699070843783 -6.63432255658237 -6.67301693829623 -3.71300450238315 -1.20768490704623 6.03269728747281
-4.98496783863414 -1.60186923633922 3.45416008342396 -2.39378512989391 2.49131904948841 1.105430949818 7.59221969951283 13.9253035675396 3.58644901622425 -1.15352977405895 2.13864933360707 -2.49615443836559 -5.69795573841442 -9.35538829456676 -9.2675930369984 -6.32958568226207 -4.03183711658825 -0.263618122447621 5.11623798717152
-5.1764819318598 -2.00541564768011 3.44385364705866 -3.47534629648382 0.647561342065984 0.71351745778864 7.00316742116755 15.2470135992224 4.5666468446905 -0.499674528295344 2.84524753743952 -1.51597663705999 -4.59723350351507 -7.7975699598139 -7.20396110361273 -6.03419944589788 -3.2171084577387 0.61337211782282 5.85276439840143
-7.10339556607333 -4.70596705350009 0.549999133023348 -5.00855265530673 0.303813830288973 0.72991170016202 6.5332201871005 14.8497864159671 3.99229039278897 -0.63178263577548 4.10935677615079 -0.2206975069913 -3.84391032132235 -5.49976931485263 -8.0943604555997 -5.60323725613681 -4.5257454958829 0.710290804776278 6.10856904116544
-7.69576041481712 -2.3199688651345 2.17011959769509 -4.29357497475364 0.89266998984597 1.14368088462136 8.69490559317849 15.8945899746635 4.93209870078347 0.762491538307884 5.11039669730447 0.412765815041283 -2.5882736899636 -5.21233908913352 -9.3651348807595 -5.81573836586692 -4.76483313820579 0.702720954201439 6.37050755240701
-7.06937686746771 -4.30228893106634 1.56055076772516 -2.98153964822943 0.402108270471746 2.30377968007868 8.4959545915777 16.2381748145277 5.85806949788874 0.82882793599909 4.11038597280329 0.391215402429754 -2.30912105386907 -5.86222163980657 -9.408772390539 -6.75653735941107 -5.05599300211126 -0.356066625768488 5.21235378438776
-6.31556080904874 -3.46780537691983 1.99267435940829 -1.4637980374423 0.0504155245694236 2.85361529263583 9.51851654919711 16.5485518065366 6.11785746487704 1.05847597989169 4.16456938656894 0.223301419344814 -3.15321110812101 -6.57584332552823 -7.6311564358798 -6.32984875765714 -4.1070856961337 0.578522214022549 5.8701281634244
-6.49241879203103 -2.90954640128396 2.23969504616477 -3.24980404593728 2.33109042427757 2.32811305306175 9.4652247168801 16.9483935870908 5.32507178566673 0.550548050620339 3.86183402321555 0.0324072577736594 -2.76403286673806 -6.59490826346657 -8.37845089652322 -5.70580723502419 -3.34398319937966 0.920817826010964 5.82397601387718
-4.2789572542364 1.75610839670355 3.97324096506292 -1.65409076864069 5.5215798551386 4.35998451059515 10.6970659429377 18.5811157161539 6.89132224863226 3.59075557535345 6.09301769083196 1.21100246256048 -2.16601741964167 -5.67410839254206 -4.84924877340143 -4.4500941103155 -1.16488445455378 1.90849506204778 7.19544612711126
-4.23532583930276 1.53207776329734 4.34577653191306 -1.42679693915627 5.1903247573159 4.59899804375388 10.5441989638589 19.0626117923043 8.62868687889793 4.36835763237693 7.88639638207176 2.44558617851951 -0.361924197457054 -3.62671568610451 -4.15054228522561 -3.91911795356057 0.222683880545876 2.37431523583152 8.24208352349021
-2.81743178801103 3.03026737733321 5.31653847260909 -0.0359319253401331 6.95640911622481 6.0161301092668 12.3330151037736 18.5550863937898 8.04291977448897 3.47665943665938 6.51381935639815 2.48924126191573 -1.36076102690263 -5.15913329557939 -3.35287986235185 -4.25807128386064 0.701101918654008 2.00948490663008 8.35003342194991
-4.2053111336448 2.59740416786887 5.98047034523704 -0.640878989479759 6.75625769875266 6.66699855110862 12.3865873076699 18.7644091107629 9.40334384224631 4.53779284737327 6.43281047127464 2.03409449837424 -0.835092856667259 -5.25879128196023 -5.31173737265847 -5.35724289634011 -1.04145653464577 0.032569573142311 7.72743766091087
-0.177429389953613 6.39723663330078 9.29132442474365 2.73073654174805 9.74939470291138 8.86843757629395 15.0746756076813 19.1914971351624 11.2581007957459 6.05163841247559 7.25687770843506 2.58173065185547 -1.24964160919189 -5.21580333709717 -4.4525053024292 -5.4527379989624 -1.26406307220459 -0.776428413391113 8.21864013671875
-1.41532128073952 3.53899199745872 7.78592974922874 1.76601226113059 7.05211741707542 8.38825328133323 15.2152388789437 19.7673605181954 11.6804209449074 6.60210330269554 8.47644240639427 3.99376876137474 1.21612460396507 -2.99604599692605 -4.04472725608132 -4.34753792502663 -0.267450263283468 0.675924370505594 9.2289815642617
-2.28224742195823 2.34508145072244 6.20178139426492 1.71999275901101 9.06043541648171 8.07615959861062 14.7283097527244 19.9809161446311 10.1381880066612 5.81905091025613 7.91386616446755 2.96615803458474 0.793604018471459 -4.4525221564553 -4.22950732491233 -4.84760653755881 -1.31650531075217 0.224630477211694 8.30016052939675
-0.996477742628617 3.81304774717851 8.4582932992415 2.14745459990068 9.67630467848344 8.38048682646318 14.1947911782698 19.6144081159071 11.1452768845992 6.47012362913652 8.58220515684648 3.27179274992509 2.15835795836015 -3.39340462251143 -2.90039696259932 -4.7056642965837 -1.60270752473311 -0.312349935011429 8.79818759398027
-1.52519814751365 2.94388182379983 7.79985792853616 1.56629069068215 9.35727913596413 7.49565870978616 13.9847691796043 17.1289702794769 10.8292563698509 5.82070715644143 8.22487623908303 2.65670950629494 2.01746733405373 -4.25967232964256 -5.42334573052146 -5.51982705376365 -2.48367135308006 -2.12039963982322 7.99537165381692
-3.24311992471868 -0.00249454324895737 5.97571876699274 0.951271325891668 10.007075101679 8.6612227266485 13.9573681657965 18.5256028478796 12.5825002496893 7.19632270986384 8.65664032155817 2.1731856172735 3.63807514364069 -3.40433284586126 -2.5654389554804 -4.50364848917181 -2.17474719827825 -3.04451915567572 8.20704010183161
-3.96710602153431 -1.16014305461537 4.90343173633922 0.249933086742054 8.58111556660045 7.53308757435192 13.4998269904744 18.4969838489186 10.3557165492665 6.21108897816051 8.91185268055309 3.28790649067272 2.05196746479381 -4.45964447368275 -2.79193130839955 -4.88494507182728 -0.720110095630993 -1.02055374492299 8.65338786732067
-1.83931550112638 1.41216174038974 7.632286938754 2.31544009121982 9.8845104304227 7.84447184475986 15.0798127976331 19.4004692164334 11.0217079249295 6.76534739407626 9.11453953656283 3.33653822812167 1.83883372220126 -4.14521988955411 -1.47055825320157 -4.60811623660001 0.0169810381802655 -2.00199898806485 8.91655627163974
-3.1967772397128 -1.92697514620694 4.83577834042636 -0.870071307095614 5.76459132107821 5.5167933550748 12.6663089838895 17.3427331891927 9.8136044588956 4.50293169888583 6.98412238034335 2.10152254971591 0.365469082919034 -5.62341679659757 -4.02312459078702 -6.18547238436612 -1.7988280209628 -1.87115468111905 7.78009806546298
-6.0725830078125 -1.67465476989746 4.26291389465332 -1.41234474182129 4.67241592407226 5.33091373443603 12.5249282836914 16.3459186673164 8.32829113006592 4.45943279266357 7.66541500091553 2.44190998077393 -0.0845516204833991 -5.98685340881348 -2.41464691162109 -5.67232971191406 -0.149163055419923 -1.3027961730957 7.68138427734375
-6.00036373138428 -2.54444255828857 3.72358951568604 -0.723214530944823 6.82004890441895 6.50355396270752 13.8483656406403 16.9586359024048 10.8740802764893 5.65658531188965 7.40333518981934 2.51129684448242 0.531759834289552 -5.86180438995361 -2.10169925689697 -4.93938770294189 0.553072547912599 -0.411639595031737 9.11561546325684
-6.02778426083652 -1.75429716977206 3.29593953219327 -1.24923888119784 5.85082444277677 5.87198456850919 12.4465866955844 17.9454437169162 9.89434823122891 4.56452855196866 6.94731816378507 2.54731949892911 0.444917765530672 -5.21504774960605 -2.91550627621737 -4.17893782528964 0.272352305325594 0.938435641202059 8.18561657992276
-5.41930363394997 -1.09440586783669 3.7947361686013 -0.883334853432395 6.40455176613548 6.39938380501487 13.557178995826 18.0000236251137 9.07398535988548 3.90222575447776 6.31492354653098 1.73392131111839 -1.34387943961404 -5.275052764199 -3.44483158805154 -4.35905621268532 -0.115600325844504 1.96866252205589 8.44555880806663
-6.04160770069469 -2.95657809864391 1.28395573009144 -2.23822673450817 4.87714401591908 4.42388264049183 11.606084502827 15.7280063997615 7.41692558635365 3.0066329609264 5.86410156596791 1.33381191600453 -2.3119648326527 -6.20585330616344 -4.08647044788707 -5.02775272022594 -0.650221668590198 2.26142612804066 8.11518112529408
-6.33159259449352 -3.9584980357777 0.419002498279919 -1.70578578602184 5.68540569652211 5.81426998485219 12.6144685398449 16.1062448274006 5.72915073741566 3.6563291202892 4.68832298625599 1.61076160777699 -1.90022472034801 -6.64379314075817 -4.20039180408824 -5.25165942798961 -0.744607960094104 1.13400169719349 8.05759521831166
-6.80551329526034 -1.96036902340976 1.27410515871915 -1.98206320675937 5.42943772402677 4.76118859377774 11.916851607236 16.2902274104682 6.45515355196866 3.57029255953702 5.06056508150968 0.849358645352449 -2.76304427060214 -7.14375105771152 -3.88167372616855 -4.18814650448886 -1.07747260006991 2.01880749789151 8.91066178408536
-5.84065925424749 -1.0582934552973 2.257758027857 -1.67871772592718 6.5498665636236 5.98920810872858 13.1799410646612 17.0369546254927 7.48237503225153 3.75618065053767 5.39678562337702 0.939051515405829 -1.86902152841741 -5.88524925058538 -3.22243034189398 -4.69831954782659 -0.396571272069757 2.26531971151179 9.39000404531306
-7.70141497525302 -2.92310229214755 1.753699389371 -3.32628718289462 2.46865853396329 3.18280705538663 10.3483239087191 15.5767211588946 5.7122879895297 2.2639704617587 4.43108090487393 0.00342854586514463 -3.37008562954989 -6.57266894253818 -5.01054469021884 -6.25284853848544 -2.06844798001376 1.29509076205167 7.84272107211026
-9.03279646960172 -3.62912329760465 0.525751504031096 -4.00117453661832 3.26195279034701 4.10693112286654 10.4919833269986 15.485837134448 4.44090023907748 0.879255684939299 2.49792614850131 -1.3298450383273 -5.29160460558805 -8.44034918871793 -6.09752425280484 -5.74975546923551 -2.06476935473355 2.07429161938754 7.22106972607699
-7.70037490671331 -3.21619636362249 1.2714335268194 -3.10109359567815 4.41546886617487 4.24293773824519 11.5282193964178 15.4263909404928 5.27724235708063 2.0138069933111 3.59471195394343 -0.828096693212334 -3.8502066785639 -7.79238921945745 -6.43706161325628 -6.46462089365179 -2.38152725046331 0.87883537465876 7.64480655843562
-7.69031671177257 -3.06086305271495 0.401140655170789 -2.78235391270031 5.01698538173329 5.05901666988026 12.6460251461376 15.6567990433086 5.68239256251942 2.88090845454823 4.48622175563466 -0.0750422824512817 -3.16932061802257 -7.11912110935558 -4.01690629612316 -4.52329209934581 -0.47701219211925 1.755057777058 9.37325521815907
-8.34572763442993 -4.23384447097778 -1.15522928237915 -3.7073971748352 3.40333585739136 4.14435701370239 11.1447680473328 14.1369641304016 5.49411039352417 2.21310358047485 4.7440188407898 0.903565692901612 -2.58996171951294 -7.00026292800903 -6.28028078079224 -5.70979661941528 -1.95245332717895 2.41511659622192 8.07668619155884
-8.66922958980907 -4.99007996212352 -2.93777474056591 -4.42972000728954 3.15576926578175 3.19602099765431 10.8947276245464 14.5262965332378 4.8357152115215 1.63623610843312 4.23345748294484 0.182226098667492 -3.07114609371532 -6.92784317623485 -5.72995384823192 -6.51524361263622 -1.48388489376415 1.87915221561085 8.17189399112355
-7.89754252000289 -3.24396090074019 0.125902609391645 -2.79419855637984 4.74914880232377 3.93724008039995 11.7419328256087 16.3746685846285 4.63989777998491 2.22263951735063 2.85881276564164 -1.4334903196855 -4.23527864976363 -8.55608133836226 -4.56393198533492 -6.36351923509078 1.1676420731978 2.43425794081254 8.16436238722368
-7.13374229777943 -2.61534592021595 0.410328899730334 -2.37344642985951 5.22079185139049 3.28829482685436 11.0596924174916 13.6117279876362 3.32192996631969 2.44304565082897 2.93640044819225 -2.01649185527455 -3.86950203288685 -7.89182564128529 -4.08911224712025 -4.38784309733998 1.01478770862926 2.25315478931774 7.30325320850719
-7.41804731542414 -2.63884771520441 0.174092882329766 -2.65722692663019 4.32220422571356 3.37156259363348 11.0717874700373 14.5838409597223 3.9527288610285 0.916673296148126 2.58711492365057 -1.5208400552923 -5.22129285985773 -6.06851614171809 -5.11619604284113 -4.49708402807062 -0.0632518594915226 1.90516340082342 7.36782800501043
-8.02821987325495 -4.52602070028132 1.25001460855657 -3.06444423848933 4.34426338022405 2.7996113950556 10.1515467817133 15.6532859260386 5.17064315622503 2.00991947000677 3.92933494394476 -0.51521175557917 -4.21231525594538 -6.71662777120417 -3.97867839986628 -3.20196216756647 0.619204824621026 3.64673644846136 8.84961492365057
-9.25708058964122 -2.80018476139415 1.58384176601063 -2.55339673649181 3.49625917781483 2.78248735774647 8.93261619914662 16.7462282132019 6.6609072338451 2.5868391643871 4.49117418635975 0.00761743892322997 -3.03449681888927 -6.90135053287853 -3.73840764652599 -3.60325482975353 -0.0693459857593872 1.74320932735096 8.91330143321644
-6.67836330587214 -2.84758327657526 1.38392307108099 -1.66526745015925 4.1483512098139 4.41275169199163 11.9332585508173 17.5608993346041 6.01963474100286 2.25646449869329 4.66675521677191 0.0446839505975909 -1.95149372274225 -7.75092838460749 -3.88344906026667 -5.35455463582819 -1.46659420186823 0.400661962682552 8.22610523050482
-5.96997403231534 -3.35802601900968 1.08442450436679 -1.04751156893644 4.06402922543612 5.27553416165438 12.6258258906278 18.7460429755124 8.30616427334872 3.53058863553134 5.83391333493319 1.50031138333407 -1.29737996188077 -6.31779812899503 -3.81405781832608 -5.1011042508212 -1.04736470309171 0.186735638705166 8.43989230069247
-4.93956026597456 -1.63734278245406 2.66964688734575 0.587464956803757 4.97979226545854 5.80931153730913 13.2328487916426 17.8730422540145 8.04662671522661 3.46491017775102 5.46342435316606 1.1303202195601 -2.52543482346968 -6.75354990525679 -4.87641367478804 -5.62113794846968 -1.40227732224898 0.607986120744187 8.03862061934038
-4.94842710494995 -3.29130735397339 2.20428380966187 0.199054813385011 5.80319032669068 5.77408990859985 13.3245402336121 17.3827099561691 7.45777807235718 3.66400346755982 6.68159971237183 2.9852972984314 -1.01834096908569 -5.56428136825561 -4.99233617782593 -5.00971403121948 -2.12685766220093 0.734994983673097 9.00465688705444
-5.86986860795454 -4.55723127885298 1.15776219801469 -1.22011122270064 3.33840527967973 4.14445844130083 11.2199241204695 17.5057920499281 7.70579305128618 2.30938115553423 4.43321195082231 0.282089857621628 -3.57465490861372 -6.58240446610884 -6.13898405595259 -5.59187445207075 -2.6196683363481 -0.000241609053176717 7.89608731703325
-4.12895844199441 -2.26148483969948 1.58852603218772 0.597375176169656 4.33830096504905 4.88652541420677 11.7578857161782 18.7012518861077 8.53653552315452 3.33329703591087 4.75381591103294 0.277003548362039 -1.90703079917214 -6.80159828879616 -6.0782115242698 -5.43487618186257 -2.87740776755593 -0.0624873421408907 8.25846507332542
-4.83596031015569 -5.28616897409612 0.29822548085993 -0.181308668309992 3.70671470815485 4.21040352041071 11.381212312525 17.2995440250093 7.16645439321345 2.72015960866755 5.4360237901861 0.492605287378485 -1.75798026865179 -6.58746520822698 -5.39052573984319 -5.89138213937933 -2.79708091562444 -0.452186506444757 8.03665455037897
-5.44304919676347 -4.95969272093339 -0.52153277830644 -0.626862291856245 1.82626270814376 3.07863068147139 10.2373945669694 15.6061061577363 4.88653492494063 0.913075681166216 3.98610996766524 -0.386553530259565 -3.82612872557207 -7.83413768248124 -7.75893664793535 -6.8660419030623 -3.21715426878496 -1.69020343260332 6.81273006959395
-5.25475313446739 -4.49180414459922 0.518066384575583 -0.476999304511331 4.22399614074013 3.33648774840615 10.5790743611076 16.3780697963455 6.10135553099892 1.21909139373086 3.64492509581826 -0.79906084320762 -2.79049112580039 -8.38666918060996 -8.64877130768516 -7.58685114166953 -3.56177522919395 -3.33051492951133 6.0017156384208
-6.46439162167636 -4.87115660580722 -0.614370259371672 -1.73522940548984 3.47758683291348 3.65093239870938 10.8876925381747 16.8781192275611 6.39396008578214 1.1611929806796 3.42968281832608 -0.818872365084562 -3.10844984921542 -8.99311057004062 -8.15216246518222 -8.52304449948398 -3.38675299557773 -1.9378813830289 5.87815388766202
-6.96896811398593 -4.61063834103671 -0.378716191378508 -1.64227171811191 4.51534203616055 4.73526028719815 11.8869760426608 18.1062462720004 6.62681607333096 2.01757268038663 4.36156586733731 -0.306681355563079 -3.64208479794589 -8.52482291134921 -5.74888487729159 -6.6469332781705 -1.71942969235507 -1.33977003964511 8.20444039431485
-6.15283581993797 -2.90339085839011 0.886341120980003 -1.04240033409812 4.89552405097268 5.26185515143655 11.2387781403281 18.4768437407233 8.89723398902199 3.08484080054543 4.85228541114114 0.426738765022971 -2.62957379601218 -7.64040944359519 -5.47941014549949 -6.29275510094383 -2.09373662255027 -0.952951405265114 8.58393004157326
-5.12851023240523 -1.16714167161421 2.15369725660844 0.115269903703169 5.4614689393477 5.74803662733598 13.3806312127547 19.302427296205 8.85385346846147 3.80074620680375 5.60538697676225 0.8525822205977 -1.84026407762007 -6.364081139998 -4.53374552293257 -5.45644068284468 -0.298603768782183 -0.810215707258745 9.54084802107377
-5.70810273777355 -2.51160005222667 0.852152312885632 -1.21247628818859 4.969506705891 5.14416738856923 10.9596442829479 18.3319539677013 8.72738405574452 3.3929743419994 5.66332098353993 0.548284972797742 -1.9652209628712 -7.13847116123546 -6.27833894382823 -6.14018396030773 -0.971553360332141 -0.390515838969836 8.39895387996327
-5.31665785529397 -3.05973417975686 0.615730450370094 -0.757724597237328 5.68287865898826 4.73594968102195 10.9345123030923 17.8464467980645 9.13147704384544 3.8359748580239 5.58810918114402 0.71035210869529 -1.9937952301719 -7.37214071967385 -5.63066466071389 -4.73800070502541 -0.915082766792992 0.0723134734413833 8.53175942681052
-6.82969930822199 -4.99218633825129 -0.884547025507146 -2.51683500463312 3.44290468042547 3.9371053869074 9.20189210718328 16.6206140959805 7.78695413416082 2.49906179254705 4.82914373224432 0.073489397222346 -2.52490308934992 -7.80679586583918 -5.93238142186945 -6.44650343114679 -2.03607061559504 -2.3959319894964 7.10584756677801
-6.62088010961359 -4.64746092016047 -0.149015409296208 -2.65089986974543 3.61444570367987 2.83333684747869 8.94131185358221 16.4298644239252 6.02996732538397 1.3649358922785 4.04204084222967 -0.4753379648382 -4.45889852697199 -8.74556730443781 -6.62277219945734 -7.75002477819269 -2.47808073217218 -3.36235807592218 6.04580690210516
-7.80782755071467 -4.84898622686213 0.334981363469904 -3.52057893926447 4.2599834615534 2.79011575525457 9.14673845117742 16.82899334302 5.52968065088445 1.37643091028387 4.06387559717352 -0.0379701440984554 -3.84924371892756 -8.30739076787775 -6.9058461969549 -6.39544923955744 -1.56770380193537 -1.41339548284357 7.20245019739324
-6.23670603145252 -3.2640192638744 0.594577537883413 -1.76520563472401 4.75711225162853 3.69004415165294 9.88064645420421 16.7268128414046 6.88833879124035 2.03908418308605 4.29397939335216 0.226321922649038 -2.94165827144276 -7.85527445186268 -3.73749185908924 -6.28468920100819 -0.584816230427133 -0.450355781208383 9.55782149921764
-6.95692387927662 -4.37902776111256 0.00633677135814281 -2.3169778953899 3.98924883495678 3.27899225841869 9.75905855785717 15.9563734758984 6.80457361828197 1.70843943249096 3.31447275768627 -0.855119146000256 -4.81869069446217 -8.36646977771412 -4.69434300769459 -5.27057973254811 -1.0476907860149 -0.0960001121867791 8.93513878475536
-5.22706090753729 -2.9683309728449 1.84732092077082 -0.754595392400567 5.56681764776057 4.20089567357844 10.9745591943914 18.0129394596273 7.70131433660334 2.3165639703924 4.03039587194269 0.132884389703925 -4.38589917963201 -8.37108671014959 -4.22033941095525 -6.587128275091 -1.72611104791815 -1.96404516046697 8.5082143610174
-5.04968987378207 -3.0139537897977 1.92497767535123 -0.81214676770297 5.90704573717984 3.83259047594937 10.5764120968905 16.5701429250565 6.17144240466031 1.28334368792447 4.45391024676236 0.290285483273593 -2.93460427197543 -7.68498955639926 -4.62919388684359 -6.86176072033969 -2.04796372326938 -0.538392647829923 9.99233664599332
-4.36786034323952 -1.91585114218972 3.57650897286155 -0.475400473854759 6.79583880684593 4.80583808205344 11.2902793624184 18.231707666137 6.44683310768821 2.10874316475608 5.44131800911643 1.28893897316673 -2.74981835105202 -5.71854737021706 -3.3393874428489 -7.06880905844949 -0.0928969643332742 0.0324139334938742 10.3089480139992
-4.87814429023049 -1.91883948066018 3.25620744011619 -0.185181643746116 6.51438996575095 4.94933602593162 11.7685842253945 19.6901874282143 8.25555894158103 3.4882697798989 5.43761346123435 1.26936814568259 -2.99157622077248 -6.51232245185158 -3.12547781684182 -7.40833761908791 -1.23315909125588 -2.02945997931741 9.1484694220803
-4.72963469245217 -4.04038946845315 0.728680203177714 -0.253884722969747 5.24151952049949 5.1736894347451 11.2862592437051 18.8203134038232 8.73558194420555 3.51931245110252 6.27310998223045 1.98584325096824 -0.370894839546896 -5.09160750129006 -4.55013220526955 -6.63653509833596 0.0837770201943151 -0.350249697945333 10.8806534507058
-5.35998350490223 -2.74312597621571 1.55586236606945 -0.155851424824107 4.45866483341564 5.18480199467052 11.8268608440052 18.9585837710987 8.01410955082287 3.21214765201915 6.85645192753185 2.55641072880138 -0.574960769306529 -5.05183607448231 -5.51930624354969 -7.34763151515614 -0.952020705829966 -0.0724487911571146 10.2718633998524
-5.58581705093384 -4.08072633743286 0.117969799041749 -0.684394550323486 4.39269094467163 3.74526720046997 10.06034116745 19.1062999248505 8.5508807182312 3.13362340927124 5.36739759445191 1.19203023910523 -3.02680177688599 -4.92474527359009 -5.59531755447388 -7.38355417251587 -1.64079637527466 -0.939361286163329 8.84591321945191
-7.74498643008145 -5.10716141787442 -0.323965922268954 -2.41585816470059 2.90837679776278 3.21906767758456 9.31236611279574 17.3647734967145 6.76529036435214 1.72710238370028 4.26192484768954 0.208834752169523 -4.74340714541349 -5.59897317019376 -6.07563294497403 -7.54648675051602 -0.307940379056063 -0.218848124417391 8.67174349698153
-6.62333426042036 -3.48505148454146 0.604746489091355 -1.58865484757857 4.2885872407393 4.774124769731 9.93470826582475 18.3553067727522 8.16721311049028 4.1261698289351 7.16731801466509 2.95359292463823 -1.22221502824263 -2.79621061845259 -4.62424788041548 -5.65265020890669 -0.977847428755325 0.0636183305220186 10.6937886758284
-5.75761977976019 -3.91120330637152 0.448698121851141 -0.437013548070734 4.72455413991755 4.72385700399225 11.1274867838079 19.8537262266332 7.16385658437556 4.7799015825445 6.57689483815973 2.72443397695368 -1.65863601511175 -2.23030654733831 -4.52085105722601 -4.88814536874944 1.85562427694147 0.410762864893133 10.3920517748052
-6.76558961868286 -3.0576657295227 1.97452745437622 0.336781597137453 6.05426416397095 5.64680967330933 12.1445647239685 18.7062079668045 8.82690439224243 4.60771379470825 6.43760786056519 2.21304903030396 -2.24220361709595 -2.20736780166626 -4.83586778640747 -4.62290468215942 -0.322979831695555 -1.76034059524536 9.72764930725098
-6.94940110986883 -4.38767167871649 0.714258939569646 -0.804953783208674 4.81417825872248 4.13182428533381 10.3378022020513 18.807151109522 7.52255323583429 3.20962980443781 6.12213781530207 2.04447439367121 -2.1880466634577 -2.71383401697332 -7.70130464380438 -6.18404123132879 -1.40666696375067 -0.430436342412776 9.89380720311945
-4.85844707489014 -5.09278011322021 -0.237330436706543 0.0615987777709961 3.83127593994141 4.18061542510986 9.28220367431641 19.2363357543945 9.70929002761841 4.39993476867676 7.5239953994751 3.32748317718506 -0.0794305801391602 -1.53522205352783 -7.23694324493408 -6.53537845611572 -1.15878772735596 0.234736442565918 10.1120495796204
-4.41487702456388 -3.83252533999356 0.979673298922453 0.332752141085539 4.2445859042081 3.82607928189364 9.37485447796908 18.2580015984449 9.17534294995395 4.00476256283847 7.60235777768222 3.33938017758456 -0.969646540555086 -2.26218422976407 -6.31519707766446 -6.05838784304532 -1.37377747622403 0.577258977023039 10.5116781321439
-7.13421254591508 -4.00926213697954 0.396608300642534 -1.60325055555864 3.15188593430953 4.56590361161665 9.58621305985884 19.0748590902849 8.83802218003706 3.85579962296919 6.89939398332076 2.61065001054244 -1.01014523939653 -3.77198987440629 -6.25910001234575 -6.7707405610518 -1.18686109022661 0.110967584089799 9.50264401002364
-5.2712569323453 -3.12290907773104 1.09912442294034 -0.470603474703701 5.19389390078458 5.12897729006681 10.6896057042209 18.5445984515277 8.29257153597745 3.7546629819003 7.11901616183194 2.70937680331144 -1.24911070736972 -2.90986395749179 -6.27243376645175 -6.55327940854159 -1.62175322445956 0.250345698269932 9.57840775576505
-4.34743239662864 -0.977515480735086 3.34490273215554 0.478924491188742 7.51946995475075 6.46305535056374 12.1415898583152 20.4738924286582 10.8856832764365 5.73764679648659 8.53447029807351 4.81197998740456 -0.22326590798118 -0.208941719748758 -3.5514271476052 -4.74620749733665 1.36928723075173 3.34818337180398 11.5302488587119
-4.70527224974199 -1.96974330381914 2.48008484406905 0.544949002699418 7.43393845124678 6.56316704316573 12.4818872885271 20.8484425024553 10.9200958685441 5.95390839143233 8.41880459351973 3.76829380555586 0.0283970312638715 -2.20727687315507 -5.26009135679765 -5.3498683495955 -0.117196611924605 2.46371216340498 11.5805363134904
-4.86401920318604 0.183656883239745 4.2365629196167 0.435951423645019 8.68090839385986 6.86206836700439 13.0356094360352 20.7762524604797 10.3213736534119 5.73407764434814 7.82513542175293 3.4435998916626 -0.815883445739747 -1.05831508636475 -5.05369167327881 -5.78349285125732 -0.21609287261963 2.54263801574707 11.1221677780151
-9.2743443402377 -4.59541977969083 -0.253403559598055 -3.58363236514005 3.81627379330722 4.06138335141269 9.23604117306796 17.241899624196 8.3259163943204 3.06481657895175 6.2144194689664 1.45687304410067 -2.22990883913907 -3.18052758303556 -8.0835713299838 -8.16028298464688 -2.80041970339688 -0.179419413479891 8.6327954378995
-4.67504770105535 -1.4917534047907 3.36811369115656 -0.259138887578789 7.4673587625677 5.65755766088312 11.8419706171209 17.8800187056715 8.03245847875422 2.76691168004816 6.05861299688166 2.26282900029963 -3.59751016443426 -1.26253778284246 -6.01503831690008 -6.16189653223211 -0.414158647710625 0.82172506505793 9.53066557103937
-7.74449169852517 -5.74618160941384 -1.10604298331521 -2.63445294120095 2.21887576363303 3.11945426247336 8.90717685005881 15.4961423852227 6.47819220803001 1.26818549416282 4.2153395392678 0.387143967368385 -4.36533940055154 -5.2314549706199 -8.54741299369119 -8.11223805167458 -1.53444302298806 -2.18330967643044 7.89135157845237
-7.35135766809637 -5.66975137537176 -0.415009706670588 -2.63056299036199 3.66007593328303 3.65096357518976 9.02035549337214 17.3360276525671 8.39933279210871 3.07593038732355 5.36274126226252 1.17923715764826 -3.15871545618231 -4.62180444544012 -7.39828988855535 -8.32307168787176 -2.6324817830866 -1.92482110803778 8.52609041387385
-8.6250434702093 -7.83075102025812 -2.83197935277765 -4.1615253275091 1.39478151148016 2.17095796411688 7.16154329126531 15.7804325038737 8.49628965204412 2.86546556299383 5.99542848413641 1.71544591730291 -1.96438558751887 -4.05137594396418 -7.38211973363703 -8.69067915136164 -4.96144254857844 -2.08459623510187 6.83148233240301
-7.17485081932761 -6.52116620323875 -1.28880917809226 -3.11031186363914 2.36718523719094 3.35698569037698 8.50883734442971 16.9029406777837 8.02585756995461 3.43296206214211 7.27032625891946 2.79255259253762 -1.16847264549949 -1.56640279076316 -6.95625912926414 -8.00321233055808 -3.21492230675437 -0.507437107779761 8.91631186225198
-6.61878602287986 -5.23198716423728 0.0414388916709214 -1.75557343743064 3.02437479712746 4.08851225592873 9.63496239402077 17.9846384666183 9.01967795111916 3.56969340064309 6.53707392432473 1.5025261185386 -1.57541672966697 -4.02235238335349 -6.92340867302634 -9.73276536247947 -3.1681977965615 -1.15704552910545 8.57391913153909
-5.02464805949818 -3.64641891826283 0.984488140452992 -0.545131076465953 5.26581538807262 5.82126773487438 11.0899583209645 19.2888888229023 9.75393165241588 4.66668475757946 7.46153415333141 3.36675799976696 -0.959615100513805 -2.04950844157826 -4.7129396091808 -7.40509163249623 -2.79738174785267 -1.84635864604603 8.94139922748912
-4.39326130260121 -4.91494404185902 -0.512062419544566 -0.657171596180309 4.14123977314342 4.84072173725475 9.95484460483898 17.6533014882695 9.49480832706798 4.16705192219127 6.864051472057 2.71476615558971 -1.23351131786 -2.21095882762562 -6.0210918079723 -6.81477199901234 -2.70047031749379 -2.00619541515004 8.84705890308727
-4.87361847270619 -5.66699158061634 -2.31081329692494 -1.353553165089 3.41967643391002 3.89516891132702 9.36021722446788 18.0858944762837 8.69082988392223 3.64022887836803 6.46232761036266 2.17744315754284 -2.06330620158802 -4.45636688579213 -7.37640320171009 -9.75511490214955 -4.91869293559681 -1.70075546611439 8.00131286274303
-6.31536638953469 -5.10333216407082 0.161772129752418 -1.20002901770852 3.3070348479531 4.76983105919578 10.4989331939004 18.4114848353646 9.62952124855735 4.02350270531394 6.59420621178367 2.50980317375877 -2.13141215064309 -3.77141726233743 -7.09507143714211 -8.44622576453469 -3.82997095801614 -1.21837580420754 8.5409158446572
-5.29401186162775 -5.80491045171564 -1.18045404607599 -1.12428644353693 3.69302579706365 5.22116681879217 10.9024717504328 19.412120550329 8.92206022089178 3.86516305750067 7.05637666528875 3.12604162042791 -0.986900121515447 -2.28545168096369 -6.32588174993342 -8.11222818548029 -3.76750162298029 -0.813752919977361 9.47879049127752
-5.19962758150968 -5.56636494723233 -1.45351475802335 -0.499960604580966 2.4484599200162 4.4970324602994 10.2079585162076 18.4612013665113 8.53510027798739 3.46587115201083 6.5362456408414 2.71140700253573 -1.47265309420499 -1.7293326291171 -6.64458531466397 -8.86342686739835 -4.10964078036222 -1.27008504000577 8.46612101468173
-5.39411559538408 -6.72909942106767 -2.13820090727373 -1.87787452177568 2.27210030122237 4.04554066224532 9.13289246125655 18.6070437149568 8.52959808869795 3.37241158051924 5.91721043153242 1.41043171449141 -2.44780555204912 -2.98650756315752 -7.48186316923662 -8.89023223356767 -3.42975631193681 -0.66072478727861 8.95603546662764
-4.01466540423306 -5.68522051897916 -2.24272708025845 -0.0874231251803295 2.26064129742709 5.13776703747836 9.94641085537997 17.3707551864061 9.0983812418851 3.74221535595981 6.5474893656644 2.63251133832065 -1.56453875628385 -2.40054492083463 -7.46835116473111 -8.12125567522916 -3.17872599688443 -0.398271361264314 8.68922730359164
-5.8854250647805 -7.24829623482444 -2.48554370186546 -1.78246257088401 1.60184147574685 3.34565022208474 8.95348837592385 16.5195915959098 7.60125591971657 2.35882141806863 5.45714142539284 0.951165702126243 -2.89746997139671 -3.99581477425315 -7.71265551827171 -8.09418437264182 -3.45213839791038 0.486687209389427 9.13667967536233
-5.54911914305254 -6.04501643614336 -0.786255983872849 -1.5027476830916 2.2002724127336 3.67952904267744 8.93855270905928 17.8428359345956 8.67253670258955 2.95068440003828 5.27488884492354 1.09037289185957 -2.07776561216875 -3.08459964232011 -8.16249766783281 -8.06244960264726 -2.89890590147539 0.654276700453323 10.5818208174272
-6.43494154323231 -7.20501066554676 -1.90438772548329 -2.93431402553211 1.62060426365246 2.63618253361095 7.79042314182628 15.3061880935322 5.76169370304455 0.635000931132925 2.60531018864025 -0.902808440815317 -3.84927297938954 -4.80048300136219 -8.4951737057079 -9.0740311275829 -2.71531988490711 -1.28407408107411 8.46568559299816
-7.58079420436512 -6.59519850124012 -0.94022833217274 -2.5541294704784 2.40817750583996 3.98323644291271 9.25511420856823 17.0202929932963 7.05804837833751 1.85199559818615 4.46336473118175 0.0406352389942519 -3.14763342250477 -5.02444921840321 -8.67656408656727 -8.97873388637196 -2.41099821437489 0.585215698588978 10.1551872600209
-6.73974328474565 -5.75132661299272 0.230347581343217 -1.80038552717729 0.765912003950639 2.40955919785933 7.23516745133833 16.4760266618295 6.88449282212691 1.19204325242476 3.39355654283003 -0.549346022172408 -3.13206582502885 -6.2434664292769 -8.4490500016646 -7.85660081343217 -1.10652261213823 -1.32145600752397 9.73381466432051
-5.73140110536055 -7.80159916444258 -2.65932049317793 -1.94773067994551 -0.0439526037736364 1.61861739592119 7.99173388914629 15.2803062005477 7.58755526976152 1.81293139891191 3.88012061552568 -0.535535474257035 -2.68355717225508 -5.72174992127852 -8.95940746827559 -7.16450848145918 -0.994163175062699 -2.1832443670793 8.88076339201494
-8.34093376506459 -6.74630447734486 -1.16203018535267 -2.65390106547963 0.419224773753772 1.83705524097789 8.05004409443248 14.9770217288624 6.71582511555065 1.53394607197155 4.32421020161022 0.621853863109241 -2.6889104496349 -6.31355759013783 -9.71739860881459 -9.39657684672963 -3.03721519817006 -0.453549350391736 9.21778205524791
-6.93766642483798 -7.35293055447665 -1.19261217984286 -2.96724749478427 1.08178090182218 1.07909726229581 6.17146348086271 14.8289236935702 6.27606247988614 1.66403340426358 5.12027215090665 1.393107882413 -2.66819239529696 -5.07923937710849 -6.6801400271329 -7.97210551175204 -1.9955525484952 0.519210329922764 9.09761427966031
-7.75037221908569 -5.91840963363648 0.504672718048095 -2.77652578353882 1.2793604850769 1.8896185874939 8.11438341140747 15.4495908737183 6.13301343917847 1.06196947097778 3.49488801956177 -0.0500834465026863 -2.00266103744507 -7.39837102890015 -5.12858419418335 -6.89756231307983 -1.27008085250855 2.25566835403442 9.3902322769165
-8.18212852478027 -6.99995002746582 -1.19609031677246 -3.37749252319336 0.628393554687499 1.04583396911621 6.51127185821533 15.3232984781265 6.33292903900146 1.21913566589355 3.42719593048096 0.00674858093261577 -3.21131477355957 -6.99677429199219 -6.32077178955078 -8.56174049377442 -0.723079299926759 1.95969619750976 9.3919581413269
-7.55023195093328 -5.26978875940496 0.707395536249333 -2.78107644861395 1.8229188745672 1.75971315557306 7.01273534948175 15.7395357912237 6.39270113164728 1.54548261815851 4.01590727025812 -0.00951768701726863 -2.9478683645075 -6.93522073572332 -6.48691560571844 -8.41913225000555 -1.29740335291082 1.316826803034 9.14956472570246
-8.50506225932728 -7.81367508281361 -1.43228927959095 -4.41988579143177 -0.888157046924938 -0.272146381031384 5.69608958851207 13.6741495956074 3.78650745045055 -1.06224838603627 2.09010680805553 -1.7734204899181 -4.96745888103138 -8.99695602763783 -7.42155472148549 -8.66522613872181 -2.91058555949818 1.0084284175526 7.7614162791859
-7.49143979332664 -6.16823766014793 0.273120906136253 -3.16904828331687 0.165218379280784 0.382642771980979 6.16908838965676 14.0248236916282 5.16490843512795 -0.32008168480613 2.26434138037942 -0.916095707633279 -4.3127612807534 -8.43549725792625 -7.70746419213035 -9.08426472923972 -2.27611539147117 1.34048369147561 8.96281244971535
-7.38578525023027 -6.28629603819414 -0.0900126977400362 -2.63020244078203 0.869417996840042 1.86034569306807 7.19015965028242 14.9665676073595 7.30706486268477 1.77502426667647 3.38446125550703 -0.292210726304489 -3.93693843321367 -6.22122683958574 -6.78415599302812 -8.25867381529375 -1.40234485106035 2.33121094270186 9.2361348585649
-6.35349661220204 -4.78026014674793 0.583665787089956 -1.6719990383495 3.00114625583996 2.48690599094738 8.73420137058605 16.2490326155316 7.30580514561046 1.72556012760509 4.14012235294689 0.12218850742687 -4.54273802150379 -7.45830351222645 -5.30179029811512 -6.26749807704579 -1.72101026881825 2.75694268833507 9.56766646992077
-8.49242222525857 -6.31522953727029 -0.483198287270287 -2.99190914847634 2.1385515906594 2.0203236319802 8.337886688926 15.5111987569115 6.18764197609641 1.64884745857932 4.7662838675759 0.998079178550025 -2.53097927787087 -6.5897027275779 -5.50115406729958 -5.81973660208962 -0.790571334145287 4.38582217476585 9.87529599449851
-7.30527366291393 -6.85002387653698 -0.520403515208852 -3.19900382648815 0.192475665699352 0.698302615772594 6.70958839763295 14.3692299019207 5.3938306461681 0.708924640308727 3.51901852000843 -0.088860164989125 -3.01537765156139 -6.90942443500866 -5.64008582722057 -6.79473937641491 -1.54568351398815 3.59520470012318 9.22532974589955
-7.06442424600775 -6.24729129617864 -0.13364764993841 -2.43040820902044 0.819994241541082 0.575725824182683 6.78348949605768 14.6378720110113 4.91160991842096 -0.0417020017450511 2.62894180471247 -1.25279971903021 -4.76873752420599 -7.98242923563177 -4.03327342813665 -5.76391002481634 0.637529641931707 5.14239433461969 9.88825681859797
-6.2909177346663 -6.49147544340654 -0.182454447312789 -2.25692687468095 1.07623352570967 1.07928337617354 7.21706261201338 14.9089621500535 5.27968658967452 0.542214055494828 3.6642767386003 -0.88018165068193 -3.39379058317705 -7.64126906828447 -5.04255042509599 -5.99932418303056 1.02599396272139 3.78062977357344 9.90731777711348
-8.80643383372914 -5.3316127430309 0.782608829845081 -2.63655392039906 1.85941966663707 1.51865943561901 7.36344798694957 15.738095723499 6.08728679310192 0.691666447032581 2.97446807514537 -0.880265391956677 -3.0311919819225 -7.50901523936879 -5.67175403941761 -7.94151226390492 -0.979205287586559 2.19101318012584 9.36801799427379
-9.86215883601795 -7.17765146602284 -0.886391700397837 -4.8547850262035 -1.48264604915272 -0.976544440876353 4.46128362308849 14.6207942355763 4.56893437992443 -0.97019487727772 1.68811315189708 -2.03571421016346 -4.31360536922108 -8.14318567622792 -7.04551416743885 -9.40094095576893 -3.08613687862049 0.150212227214467 7.53213781010021
-7.92001157240434 -5.54621892408891 0.706355996565385 -1.43198590712114 2.91044134660201 1.92542833848433 7.74319643540816 16.9769349397583 6.28969187303023 1.2760180906816 3.45982164903121 -0.930080465836959 -2.85358434156938 -7.88286214308305 -5.13997273878618 -6.4311466737227 -0.319440893693404 3.18171877427535 9.93601364655928
-6.39789289994673 -3.74828047318892 1.98304944471879 -0.776556916670366 4.46340375380083 3.83054166273637 10.0328951402144 18.9331746621565 7.98171620802446 2.84219079451127 4.65047555403276 0.764792494340377 -1.16869635148482 -5.99204535050826 -4.27060217423873 -5.24254126115279 1.37575631575151 4.1789608521895 9.97820239500566
-6.69668458591808 -4.71234201084484 -0.509537445415152 -0.195137726176871 3.6800987850536 3.47569109309803 9.44784094203602 19.0041707884182 7.87236238826405 2.86003996242176 5.50013090480457 1.45178152431141 -2.99509690891613 -5.36709092747082 -2.99880670200695 -5.83740304600109 1.59091116298329 4.23561121333729 10.9389579426159
-5.90245990753174 -4.440456199646 1.74301834106445 -0.497100639343262 3.75508041381836 3.72237224578857 9.27491779327393 18.6517353773117 7.51437301635742 2.67207546234131 5.60734481811523 1.89716167449951 -3.94450931549072 -5.81461124420166 -4.67840557098389 -5.93532543182373 2.08007736206055 4.15143699645996 10.6412884712219
-7.32050479542125 -5.63255084644664 0.549871791492809 -0.671174656261098 3.13295399058949 2.95425735820423 8.99848305095326 18.4722307812084 6.91371761668812 1.88548694957386 5.07116161693226 1.00520550120961 -4.46172679554332 -6.27189601551403 -5.68977893482555 -7.46708644520153 1.1927751194347 2.47145687450062 10.3659099232067
-5.08249590613625 -3.84737513282082 2.7751729705117 0.0784957625649199 4.06976105950096 3.3053186156533 9.15543486855247 18.981621763923 7.88662602684715 2.90103127739646 6.57841756127097 2.1732499816201 -4.28487894751809 -6.38412974097512 -5.45436785437844 -6.88490603186867 -0.0685207627036348 2.99827363274314 11.6634161689065
-5.7459303855896 -2.79637784957886 3.39851217269898 1.78472356796265 3.8153603553772 4.27328615188599 10.2837474822998 18.0857183218002 9.02944784164429 3.39496736526489 6.73862104415894 2.13248281478882 -3.26756925582886 -5.11075086593628 -5.50339384078979 -5.77849073410034 -0.100231838226318 3.5861762046814 10.3856513977051
-7.41911158128218 -2.30642351670699 3.35823789076372 1.59251084761186 4.03577485518022 4.11817040876909 10.2749845071272 18.518363384767 8.1020285172896 2.98482861952348 5.71683183149858 2.1028543992476 -2.88631281419234 -5.4649356321855 -5.21584734483199 -5.69970545335249 0.392940191789108 3.50565305189653 10.6738087220625
-7.76328183954412 -4.3550539190119 1.5417442148382 0.660164815729313 3.2086782282049 3.14709184820002 9.18615005666559 17.5453368251974 7.14533041173761 2.07800958806818 5.61675069982355 1.99103544408625 -2.90365125482733 -5.80766393488104 -5.63798620050604 -5.39774419611151 1.008796674555 4.65585325414484 10.0053596323187
-9.86146561882713 -4.11033265373923 1.53826697089455 0.162364794991234 2.55005438544534 3.42089255072854 9.21497709967873 18.7844782612541 8.04285795905373 3.11719305732034 6.20021803595803 2.25980360724709 -2.64263169548728 -5.77923600456931 -5.0160867430947 -6.79323975823142 -0.109188244559547 2.79838450171731 9.85398323752663
-10.2960538170554 -5.90965740897439 0.0656901099465124 0.365521500327372 2.22247798226097 2.93800742409446 8.65474803230979 16.65028613291 8.71997601769187 3.65503985665061 6.87335021279075 2.79378325722434 -3.47465412833474 -6.08023541190407 -4.60104458548806 -6.3717698357322 1.2833119132302 2.97033602974632 9.35649115822532
-9.69374547438188 -5.57302365736528 0.674377580122513 0.170767922834916 1.36158575578169 2.97947992845015 7.88717474503951 18.1683466629548 8.32899298234419 3.10161413712935 6.75343145890669 2.73639597459273 -2.89753804640337 -5.55190358595415 -5.68759999708696 -7.59045300917192 -0.556488852067428 2.01460661454634 8.96990408463911
-13.2482840104537 -8.40395417646928 -2.39263596968217 -1.54375520185991 0.75013193650679 2.2886775450273 6.72623285813765 17.0300061718984 8.00267729325728 2.81051954789595 6.19864306016402 2.3017219023271 -3.26678719954057 -5.09753480391069 -6.30250421003862 -7.12920632795854 -0.56165948347612 2.74567446275191 9.28268942399458
-12.3800148010254 -7.38069763183594 -3.12274017333984 -1.00763168334961 -0.118231201171874 0.919123268127443 6.01699409484863 15.7833547949791 6.44309196472168 1.09036693572998 4.28593978881836 -0.174921417236327 -3.81664886474609 -7.60327186584473 -6.83518829345703 -8.68509140014648 -2.69411315917969 0.760204887390138 8.06756649017334
-10.7545376864347 -4.27730761441317 -2.85130320462314 0.344241991910067 2.24795998660001 3.19744290438565 8.43542946902188 18.1151414069262 9.06942881670865 3.31655491915616 6.04857052889737 1.8312930020419 -0.78296671780673 -6.15193568142978 -5.318708523837 -8.18420229825107 -3.00922404202548 0.472808733853427 8.9790939244357
-11.2270074757663 -6.29785021868619 -3.99989375201138 -0.986012068661775 0.57828560742465 1.7945274439725 6.4888052073392 17.2808433500203 8.29454174908725 2.81897583874789 5.88951722058383 1.40424290570346 -2.15823229876431 -6.02850398150357 -6.24638041582974 -8.10193881121549 -2.14429911700162 0.327456864443693 7.95323983105746
-8.6573692148382 -3.36490209752863 -1.78489454442805 0.943972032720392 3.31965963190252 3.80651227777654 8.56363241022283 19.7695206815546 10.5289229566401 4.74442998712713 7.16186563318426 3.01725904291326 -1.31855543309992 -4.84598692113703 -6.25901563817805 -5.7391448801214 -1.46791799718683 1.49882165735418 9.11400882547552
-11.2520492380316 -6.2498367136175 -3.22219350988215 -0.492007047479802 1.35755273645574 2.26432630365545 6.97946473901922 17.4349938327616 8.93560478037054 3.18633386438543 5.85520288294012 1.83790132349188 -2.87935522252863 -5.57032087499445 -7.60574224645441 -7.26087644750422 -2.16699865514582 0.438943117315119 7.95435830896551
-8.78111118836836 -3.37159390016036 -0.531910367445512 0.549668840928511 4.1041989846663 5.14251380400224 10.4506145043807 19.3530266805129 10.7894306703047 5.2325006051497 8.14798598722978 4.44931941465898 -0.944940991835161 -3.15667957826094 -4.70366711183028 -4.83451885743575 0.147704653306441 2.87748389677568 10.6251779122786
-5.74320360530507 -2.95454737056385 0.0105729449879028 1.31258157383312 4.00042680393566 4.32141832004894 9.81221631656993 19.1475661147724 9.49381354938854 3.76529077183116 6.28743604313243 2.38908151279796 -0.811044181476941 -4.8152155529369 -5.68409296382557 -6.12250086177479 -1.4510740887035 1.42976525913585 9.0646443713795
-8.63610561544245 -4.12760074788874 0.39296047037298 0.302439611608332 4.48344318216497 4.37459747141058 9.99729530161077 18.1923212224787 8.84451190775091 3.13743583505804 4.98167697733099 1.00214092081243 -2.21041401082819 -6.13819797689264 -5.29280002767389 -8.18191440755671 -2.42244442159479 1.28380004709417 8.07769195383245
-7.52044353485108 -4.85998210906983 0.128217124938963 -0.321400260925294 3.63432922363281 3.38602771759033 8.63782825469971 17.8584496021271 7.66485538482666 2.60135307312012 5.28599395751953 1.48320522308349 -2.40480098724365 -4.47088871002197 -5.74475345611572 -6.35845623016358 -1.3415189743042 1.67296829223633 8.3097089767456
-5.20202478062023 -4.37259515415538 0.720184959064831 1.32525984157216 2.79821840633046 4.34704367030751 9.0683070789684 18.8984071384777 9.9173962246288 4.31620470393788 7.52961603511464 3.23572889674794 0.618280089985241 -3.1461032260548 -5.7526763309132 -7.34112199436534 -1.26089128147472 1.09067598689686 9.23875156749379
-5.51321140636097 -3.41636387218129 -0.464926875721325 -0.113581813465466 2.16991027485241 3.45157989155162 8.77807506214489 18.4699128497731 8.47835906635631 3.68221744190563 6.70713790546764 2.09639629017223 -0.489779628406872 -2.67643467296254 -7.44315258372914 -8.53182712901722 -2.51015774119984 0.00872882496226879 8.95983394276012
-8.51665735244751 -3.64317560195923 -2.46223497390747 0.306764125823975 2.31041097640991 3.47515439987183 8.5086817741394 18.3084203004837 8.74246978759766 3.77650213241577 6.91839838027954 2.83528280258179 -0.171444416046143 -1.31783151626587 -6.65178918838501 -7.49173784255981 -0.608644962310791 0.260905742645264 10.1941318511963
-6.32952341599898 -4.67567095323042 -2.50118288560347 -0.477695794539017 1.56120458082719 4.02912297682329 8.45304360823198 18.0696277900176 10.1430722756819 4.62447133497759 7.66856828169389 3.83051171736284 0.425130514665085 -1.73264917893843 -6.52228006883101 -8.60161623521284 -2.01148256822066 -1.57732615037398 10.3984300179915
-10.9838447570801 -5.14706230163574 -2.26400566101074 -0.969097137451172 1.88527965545654 4.00327968597412 8.08312892913818 18.3054668903351 9.58730697631836 4.10795116424561 7.50219631195068 3.67784881591797 -1.35428047180176 -0.475553512573242 -5.05506706237793 -7.45328140258789 -0.182912826538086 0.726495742797852 10.7900443077087
-5.91987081874501 -4.92450186122548 -1.64618536342274 -0.58451124538075 2.52982762943615 5.20082524906505 8.9359207500111 19.2232520927082 10.6012845386158 5.0646033633839 7.35503915439952 3.43374112736095 -1.0468411098827 -0.934769118915906 -5.73661848415028 -6.98484464992177 0.527734314311633 1.54717973362316 10.7003140796315
-6.13947587446733 -5.8111048264937 -1.10565858320756 -0.326062254472212 2.16020197434859 4.4170617537065 8.13093847794966 18.6474676804109 10.8186945395036 5.92033571763472 9.25548452897505 4.20224375291304 0.200341172651811 0.635828919844194 -3.8734541459517 -4.92675881819292 1.69189829392867 1.88804525895552 12.242481656508
-10.1475154876709 -4.95266265869141 -3.0002758026123 -1.85852355957031 1.21878986358643 3.75169639587402 7.2811601638794 18.7079465866089 9.69414310455322 5.7762601852417 9.18875865936279 4.24616889953613 -0.646119308471679 1.57706813812256 -4.5819694519043 -5.66624374389648 1.54847030639649 3.8250186920166 12.1127994537354
-11.1368165276267 -5.36985066153786 -2.39974453665993 -1.08604862906716 1.83356711647727 5.02539298317649 8.33014914772727 19.1596684195779 11.0625996329568 6.77354953072288 10.2766027190469 5.13845488808372 0.414176438071511 1.47322127602317 -3.35329869010232 -5.11974003531716 1.67803427956321 3.80168292305686 13.2844385840676
-9.17690772143277 -4.42578047839078 -2.77839011279019 -0.775799933346836 2.13049965771762 5.17367916974154 8.80398159894076 19.2331781950864 11.5802810755643 6.803949174014 10.7311308947476 7.05196839245883 1.88703709515658 2.65580826672641 -2.29652709093961 -4.04880637255582 2.40420609387484 4.66689377698031 13.2574675646695
-8.10355081558227 -4.06458749771118 -1.92152490615845 -0.489630603790282 2.85733995437622 6.39587411880493 9.59624490737915 20.5357099533081 13.3091956138611 7.8244143486023 10.5378561973572 6.47177419662476 2.61349973678589 2.08349142074585 -3.23403825759888 -4.81858339309692 1.52261362075806 2.93734941482544 13.36003241539
-8.26203349720348 -4.25893787037242 -3.16055492054332 -0.0543804515491821 2.31231113780629 5.7226190220226 9.38105293620717 20.5632192741741 11.7119893680919 6.60747906077992 10.0647048603405 6.43644996989857 2.60751434672963 2.33610721934926 -2.58061221729625 -4.59989360462535 1.20827862132679 3.21398064006459 12.9689032684673
-8.32217119390314 -3.22592447454279 -3.36468599492853 -0.715601903742009 2.17611791437323 5.56921960657293 8.17330934351141 19.4202521020716 12.7049164945429 7.64699174707586 11.5043459111994 7.82456685846502 3.49539758508856 3.5868015462702 -2.88705537969416 -3.78059099370783 2.18479062860662 5.16967965906317 13.4951708490198
-10.1170808185231 -6.15564168583263 -5.59559072147716 -2.3268872607838 -0.902103554118764 3.1089390407909 6.03213964809071 17.0243897031654 9.2917274128307 5.91314493526112 9.98930298198353 5.42892633784901 0.882247794758189 1.06020723689686 -4.94711698185314 -6.26519597660412 -0.17705739628185 2.18382345546376 11.4864348064769
-10.0160971554843 -5.32794865694913 -5.19213780489835 -1.68463238802823 0.996158513155851 4.50316897305575 8.23391238125888 18.7503630247983 9.70812550458041 6.01102629574862 10.0584854212674 5.9853610125455 2.3937033739957 0.659373196688566 -6.22914227572354 -5.78387555209073 0.626580151644621 2.62736502560702 11.2795437899503
-6.68314978859641 -4.02970359108665 -3.21339461586692 -0.640823815085671 1.74070980765603 4.92062618949197 9.20929482199929 19.768473889611 10.7952943108299 5.88498070456765 10.8070369026878 7.5328631661155 4.78379395224831 3.03025391318581 -4.77609870217063 -4.90636870644309 1.11258366324685 3.4403281471946 13.1005127690055
-10.1683187658137 -6.09752942865545 -4.19419957941229 -1.97471525018866 0.256264669244938 3.5359601801092 7.18671892339533 18.5045633142645 9.5438341921026 5.60642908269709 10.6577749078924 7.80614565069025 4.93279455358332 2.81146524602716 -4.27043248956854 -4.46582891290838 1.18838689977472 3.76931570226496 12.5481948679144
-9.50644057880749 -5.55868857990612 -5.04323142658581 -2.27041381489147 -0.0486463893543601 3.16344219554554 7.46786171306263 18.2160831104625 9.03948837627064 4.79910427440296 9.72801834453236 7.43284469951283 4.14982944835316 1.50908428538929 -5.05307525287975 -3.76716369282116 0.157362521778452 2.99360138286244 12.5744710575451
-5.05082025527954 -4.58940210342407 -3.88661088943481 -0.718134784698485 1.45331773757935 4.28859529495239 9.25256595611572 17.9745262622833 8.51827058792114 4.38495740890503 9.32964382171631 5.37771711349487 2.53051958084107 -0.267573261260985 -6.0702389717102 -4.9044960975647 0.904602146148683 2.13539419174194 11.5897046089172
-3.96779357736761 -3.73379623239691 -3.07762443369085 0.0425213640386417 1.18881214315241 4.22741878682917 8.215521699732 17.9307223623449 8.38754738027399 5.01236808950251 9.72984159643 6.72417534047907 2.35442722493952 0.898706323450263 -5.56404601877386 -4.40747558420355 1.5097807710821 2.10990226919001 12.1908859079534
-5.84531288146973 -5.58658676147461 -4.93726043701172 -0.944506454467774 -0.00999145507812571 3.95036716461182 8.63207454681396 17.5138858675957 8.48823757171631 4.40500373840332 8.83409805297851 5.31020660400391 2.17373294830322 0.434018325805663 -6.91179161071777 -5.70798377990723 0.819787216186523 2.07588119506836 12.310641002655
-6.68639131025834 -2.2743029160933 -2.18658204512163 1.44497351212935 1.78214697404341 5.37783388658004 9.4256139235063 18.6766291098161 9.82751946015792 6.3999495939775 11.0293746428056 7.8161397413774 3.66339163346724 1.76915030045943 -3.51888223127885 -4.51464982466264 1.95487074418502 3.39806704087691 13.6645534472032
-5.72006293210116 -3.27145834836093 -2.36655112179843 0.850030222806062 2.31041554537686 5.40832261172208 10.5835616978732 18.7349565419284 9.64453820315274 5.51048974123868 9.42353610125455 5.35927800265225 3.14063099947843 0.562226572903718 -5.68957014950839 -6.74793501767245 -0.977677067843352 1.33920220461759 12.4734652432528
-8.96117779991843 -2.6667365767739 -1.71893117211082 1.47303869941018 3.56662657477639 6.53528120734475 10.4531407616355 19.3197381756522 12.1047129891135 8.23263552405617 12.2277598641135 8.13274672248147 5.41220381476662 3.04672434546731 -3.0167178847573 -4.62242696068504 1.14590265967629 2.79661562659524 13.7777109406211
-11.8143231912093 -5.3128945870833 -2.95683837370439 0.0752756552262746 2.28772091432051 4.56760716004805 9.32450747056441 17.5202133612199 10.0152060942216 6.38319325013594 11.0235779242082 7.58111691041426 3.87488483949141 1.97308277650313 -3.67303824858232 -4.43025947050615 1.85844254060225 3.05476879640059 14.3886773542924
-7.82686025446111 -4.77577192133123 -2.20629293268377 0.129755193536933 1.49155538732355 4.40387266332453 9.23519294912165 17.4226171320135 9.02263801748103 5.17718427831477 9.78179376775568 6.41863935643977 3.31702917272395 0.954010183160957 -4.69284612482244 -5.76752073114568 1.41067045385187 2.311504537409 12.3723532503301
-10.4183511040427 -4.53300564505837 -1.71580212332985 0.34448344490745 2.52347953102806 5.3612852790139 10.443244526603 18.4808148839257 9.97037656090476 6.31855399391868 10.087721417167 5.88641745827415 4.24817664406516 0.387202332236551 -4.43352215506814 -5.51249020316384 0.252583573081278 2.81082923195579 12.6210880973122
-7.28706390207464 -3.73842841928655 -2.44570762460882 0.618116075342353 1.91381138021296 5.25701778585261 9.36125009710139 18.9720188921148 10.2051064317877 5.82635276967829 9.71240204030817 5.72776001149958 3.99533146077937 -0.0475314313715138 -4.46668083017522 -6.37969047372991 -0.862203901464287 1.87511985952204 10.5597659891302
-6.12506256103516 -4.49555740356445 -1.34160575866699 0.730539703369139 2.98320903778076 5.6423038482666 10.5285405158997 18.9473264455795 9.69987573623657 5.96424713134765 10.4771217346191 6.42584648132324 3.60041847229004 0.24177780151367 -5.37431678771973 -4.92662391662598 1.09410800933838 2.83887996673584 10.9012946128845
-5.16149499199607 -4.50295235893943 -2.34639336846092 0.110832431099631 2.22660753943703 5.39590666510842 9.82021401145241 20.19172094085 9.59376309134743 5.45278570868752 9.73855660178445 5.32306120612404 2.58793757178567 0.206968524239279 -5.7750280120156 -5.41048409722068 1.3065674088218 2.17132208564065 11.5652286789634
-6.61622443632646 -4.25949302153154 -0.764614252610642 0.0281732992692412 3.55420383973555 6.10630306764082 10.9260357336564 20.1838143782182 10.9573882536455 6.49009594483809 10.5955565886064 6.12652287049727 3.37770924134688 1.17592510743575 -4.85993018583818 -4.10431113676592 3.39153084321455 4.07991871400313 12.7284725622697
-6.10472569899126 -3.08642087416215 -0.762760977311569 1.36831869645552 3.76362051530318 5.70328726335005 10.5231014685197 19.4408782915636 10.6831323103471 6.09739412827925 9.74946751161055 5.11500467820601 3.38529791398482 0.203927178816361 -5.48332677321001 -4.74446568922563 2.16661943955855 2.68671621842818 12.2929946379228
-7.40437042062933 -3.62982284372503 -2.65219795053655 0.681349641626532 2.39810169393366 4.90123642141169 9.47843158895319 19.0440731113607 9.9052656953985 5.97405040914362 9.33854377919977 4.67714393789118 2.90714920217341 -0.460759275609796 -7.76113426035101 -6.52338325327093 0.603892213648017 1.79989708120173 11.8765600984747
-7.34430154453624 -4.73950418125499 -1.98318894993175 0.513847030292858 2.18773905147206 4.35158697475087 9.51917711604725 20.0947314869274 8.77159372676503 3.96551100124012 8.5205980907787 4.87013307918202 1.78840795863758 -0.0407584537159309 -7.05601342808117 -6.92844422947277 -0.28739389072765 1.27509371150624 10.3348514210094
-5.04506314017556 -4.11943066336892 -2.56013691642068 0.87477099678733 1.31887042305686 3.08405864021995 8.29320418617942 17.7804605939172 6.77972781441428 2.64990889809348 6.47077071449973 2.11003291390159 -0.382537963173608 -2.41951763846658 -8.69976055838845 -9.12067616202615 -0.982051970741967 -0.48544514395974 8.84898745796897
-8.64089794158935 -6.069309425354 -3.07465763092041 -0.372919273376464 1.23527126312256 3.19419555664063 8.49497776031494 17.9905499100685 7.97660331726074 3.11318092346191 7.2077844619751 2.95526390075684 -0.098913383483886 -1.71641750335693 -8.4344446182251 -7.10380954742432 0.152429389953614 1.989040184021 10.7618072509766
-7.60205974578857 -5.31759395599365 -1.87600841522217 -0.0545438766479478 2.12692794799805 4.02446708679199 10.3867064476013 18.2206841468811 7.08791217803955 3.40101871490479 8.35890445709229 5.05731830596924 2.22905788421631 0.152464485168458 -6.59968318939209 -6.33603229522705 1.02570781707764 2.02832183837891 11.2057043075562
-9.20809796940197 -5.61821035038341 -2.96537831913341 -0.198410545695911 1.68682524074208 4.06784483302723 9.56173464168202 19.6068863521923 8.06771704066884 4.328957046162 8.38419195521962 4.4056753765453 2.01287599910389 -0.828535591472278 -7.41140035282482 -6.58509687076915 0.796811545978894 2.17843004573475 10.9595136295665
-10.4134751059792 -5.3018894889138 -3.12630469582298 -1.30162055275657 1.9153432152488 3.18761341788552 8.76541989066384 17.7819075486877 5.92162220694802 2.8403453133323 7.76072399832985 3.99727814414284 1.53809826590798 -1.40030867836692 -6.82669455788352 -7.76315123818138 -0.723653862693094 0.990700652382589 9.70579951026223
-10.797621198134 -6.71544498963789 -5.10345119996504 -1.24860806031661 -0.00960392518476993 2.3750148339705 7.60216193632646 17.3192267938094 7.08239798979326 3.88656573729082 8.91896396116777 5.43922286467119 2.89069514708086 -0.21292538209395 -5.42153973145918 -6.38963169618086 -0.135788388685746 1.56323485807939 9.64694314436479
-10.8976786440069 -5.6872523134405 -3.5141451662237 -1.36740711385553 1.20109912698919 3.7699935132807 9.36541339700872 18.9773798877543 8.09215709512884 4.91527816599066 8.82497283762152 3.44834396188909 2.17633411234075 -1.93910625631159 -6.58725002462214 -7.23407772237604 -0.821855813806707 1.07754298990423 9.36389562433416
-8.84891719818115 -4.64159030914307 -3.25515384674072 -0.223083686828613 3.09275035858154 4.58907203674316 10.0707276344299 18.7988023042679 8.00605087280274 3.95372276306152 8.35974578857422 2.68518238067627 1.42398624420166 -2.24866886138916 -5.86811466217041 -8.0691816329956 -1.21850032806396 0.710685539245606 10.3116562843323
-9.12016221826727 -3.61225435083563 -1.52608987634832 2.02143934423273 4.11880949193781 6.01740053350275 11.8042366808111 19.7320123022253 8.27224329168146 4.65775564367121 8.92886903936213 3.58493307287043 2.07124117070978 -0.86999437158758 -4.41030046289617 -5.82973405664617 0.363116056268865 2.80659082586115 11.364469796961
-5.09963797655973 -2.3906230839816 -1.66953848925504 2.67546463879672 3.25488568219271 5.56097031506625 10.7787590113553 20.4320118513974 9.20415879162875 5.0412616816434 9.50721360119906 4.70877457532016 3.10522747906771 0.587520608035 -4.29289816943082 -5.41136550036344 0.6616172877225 2.49380017193881 10.767196187106
-7.64974910562688 -4.61259586160833 -3.02902919595892 1.09903686696833 1.19336860830134 3.82576721364802 9.40201585943049 18.0455614870245 7.05823581868952 4.05956142598933 8.14743393117731 3.03631752187556 1.79765670949763 -1.63300449197942 -6.78781062906438 -7.4136250669306 -0.343716924840752 2.15674942189997 9.77367370778864
-8.88600566170432 -4.07723643563011 -5.80587222359397 -0.0106051184914335 0.381358840248801 3.37928078391335 8.12260411002419 17.6520756266334 7.20390389182351 3.41677162863991 7.69687626578591 3.22201988913796 0.925798156044699 -0.639795563437723 -6.25393512032249 -6.14877726814964 1.25383923270486 3.48694489218972 11.2610361359336
-9.08495472127741 -4.84261844808405 -4.8280367677862 -1.6204943483526 0.688650625402278 3.41208602731878 7.73218967264349 19.0174269849604 8.94264842813665 4.43055393045599 8.74380542581732 4.95133640115911 1.31109096353704 0.542538183385677 -6.14075229818171 -7.07857845479792 0.696791189367122 2.65667678659613 10.1073308164423
-9.52728989341042 -5.46980812766335 -4.41045525290749 -0.493560340187766 -0.246198203346946 3.03210875771262 6.65629718086936 18.2288926579735 9.40986106178977 4.58435103676536 8.87325522682884 4.89857718727805 1.9817681052468 0.70786711952903 -5.9585337898948 -6.95606758811257 -0.051639106056907 3.04467723152854 10.3428945281289
-9.853827233748 -4.12872576280074 -4.16310762925582 0.744342093034223 1.67381692366166 5.57584596113725 8.92368245558305 19.2645783467726 11.1560118241744 6.17710519270463 9.80531192259355 5.49683404402299 2.96497273878618 -0.606411691145464 -4.80296968980269 -6.81679796739058 1.08269429640336 3.2272217317061 11.0781815095381
-7.70073114741932 -1.68778025020253 -4.17042909968983 2.07838452946056 1.70502675663341 4.53773702274669 9.12550462375988 18.8017879832875 11.9751125682484 6.46486486088146 9.60687793384899 4.63200868259777 3.57965863834728 -0.399684775959361 -5.4284666668285 -6.24791132320057 -0.352546561848033 2.78510869633068 10.2274576533924
-8.51820917996493 -3.81968851956454 -5.0519101229581 1.72170094576749 1.16985539523038 4.97295788851651 7.75102452364835 19.2370996865359 10.567279139432 5.18433598605069 8.90750149813565 4.2036469372836 2.31275109377774 -2.3309743014249 -6.06668826016513 -6.56952258023349 -0.942887982455169 1.39820794192227 9.09611729708585
-7.44426178498702 -1.85165810151534 -3.36994766755538 2.09108329252763 1.47311759428544 4.90305114225908 9.03162265257402 19.7671465917067 9.61628318266435 4.49245048002763 8.64799857573076 4.34076953367753 1.4095628304915 -0.657367940382525 -5.76835655732588 -6.1042482809587 1.1649453683333 3.66197753386064 9.60302567915483
-8.08380497152155 -1.57549656087702 -2.62373150045222 2.20231735056097 1.87485324686224 4.71142494028265 9.43311893289739 20.259025924856 10.2474290067499 5.26896106546575 9.17346345728094 4.85019027536566 1.38566695993597 1.08335410898382 -4.88799083883112 -4.98357952291315 1.87568771188909 4.77004157846624 10.5600701505488
-7.13622560501098 -0.0264081001281724 -1.46129121780395 3.46542272567749 3.41753206253052 5.38516340255737 10.7370487213135 20.078729724884 8.79633150100708 4.75043687820435 8.45270833969116 3.94823274612427 0.250969982147218 -0.565245532989501 -5.14266099929809 -5.09839715957641 1.05478773117066 2.84409818649292 9.65841445922852
-8.7200833754106 -1.54428305192427 -3.70790876908736 1.8030403657393 1.81924996809526 5.75988660292192 9.45414720015092 20.3228987260298 10.2082022233443 5.3342846436934 9.49235425428911 5.69884381727739 2.46388707594438 1.35169778303667 -4.69588293595747 -3.54268469376997 -0.637069840864701 2.46410546736284 11.038035254045
-6.71278001611883 -1.3690223867243 -3.26818849390203 2.17959879094904 1.76980779821222 4.90051267797297 9.11223934346979 19.1432802503759 10.4789910143072 5.24002550298517 9.304779512232 5.45734499151056 2.69351099187677 0.319540006464177 -4.85161210840399 -3.58893777673895 -0.084709184820003 2.22360513860529 10.939132196253
-5.10699659694325 -2.79398542750965 -3.66094213832508 1.83658498417248 2.04779332767833 5.29286569248546 9.90815013538707 19.5486630786549 10.5654520381581 5.88423150669445 10.1992916453968 5.72395127903332 3.16120523105968 1.61388867985119 -5.43807607997547 -4.37297636378895 -0.0675221096385599 1.65743154178966 11.3395165790211
-6.73671664324674 -2.91426600542935 -3.19370783892545 1.40147457989779 2.01057873639193 4.68704281720248 9.27321825894442 19.6442297545346 10.6397524920377 5.26073227795688 8.94126473340121 4.49626217755404 2.34314022931186 -0.218043700131503 -6.11867083636197 -5.37516345110807 -1.51888407793912 0.860781296816739 10.4966755953702
-8.58640164462003 -2.25748128024015 -3.28488797274503 2.20141631039706 2.50424986752597 5.7506592837247 9.73459893139926 20.156176146594 10.895067986575 5.75038081082431 9.0703762141141 5.02262717160312 2.78878909024325 -0.39572209444913 -5.14013165560636 -5.26371640292081 -1.27904385653409 0.745789822665127 10.069914635745
-4.47268422733654 -2.61990865360607 -3.24434026371349 1.78909365047108 1.67481581081044 5.57266775478016 8.97025743831288 20.0399321686138 10.4680415760387 5.5067869793285 9.91973844874989 5.29105154384266 2.91288153041493 0.997605003010143 -4.41354879032482 -3.70380338322033 -1.34242375980724 1.91559282649647 10.4920021664013
-3.31411071257158 -0.992957071824506 -1.58447738127275 3.39140705628829 3.66795925660567 7.12890629334883 10.8473930792375 21.3374295668169 10.5418267683549 5.74967960877852 9.85675530000167 4.83256535096602 3.19187550111251 -0.042609171433881 -4.17724891142412 -6.18245978788896 -0.565562204881147 2.08375172181563 10.4920821623369
-5.90422542745417 -1.64650257283991 -2.27851017171686 1.9591120893305 2.54452411478216 5.64132015054876 10.4580940419977 20.4637269193476 10.9370426351374 6.5815428907221 10.6232899839228 6.13056556528265 3.44038669412786 1.24811546152288 -4.83104236776179 -4.25129802877253 0.6128567869013 3.47990505045111 11.8847250158137
-6.21823918602683 -2.1313232161782 -3.40079724571921 1.19783270575784 2.63501990058205 5.5060640595176 10.1772032997825 20.8553870938041 10.5471450112083 5.50299513556741 9.39804756858132 5.6798864624717 2.32002508857034 1.4290548584678 -6.0906852462075 -3.54849469444968 1.01109659888528 3.50500262000344 11.6412011406638
-8.47258470708674 -4.0352105920965 -1.75433633977716 2.49375440424139 3.57595922296698 7.10654451196844 11.1738200361078 21.1654524976557 12.1908946210688 6.57242490595037 9.86103345697576 5.74956991022284 2.88485910242254 1.13704969232733 -4.66748903447931 -4.76723955327814 0.563994424993343 2.50396634882147 11.2077961141413
-7.32213146903298 -2.10449345328591 -2.35290081717751 2.45828692696311 3.79838435433128 6.49670474312522 11.2311846473 21.4680468299172 11.4113074996255 6.45993201515891 10.4326421477578 5.77034060738303 2.77621428749778 0.784575150229713 -4.34683354117654 -4.17528851249001 0.794176743247291 2.52390544197776 12.161082909324
-6.88989721645008 -0.870219100605357 -2.33159147609364 3.94131578098644 2.48247731815685 6.33643449436535 10.2156268466603 20.205024134029 11.9537292827259 6.58599961887706 9.05563748966564 4.85673535953869 2.71843255649913 0.346423279155385 -4.71121679652821 -4.78789221156727 -0.0508412014354356 1.96785367618908 10.5453497279774
-7.37522497177124 -4.47501745223999 0.0186787605285659 2.08541975021362 1.62460336685181 4.7196141242981 8.93739519119263 20.387101984024 10.2910605430603 5.27526960372925 9.30941019058228 5.34835634231568 1.749085521698 1.65002069473267 -5.03918447494507 -4.7150839805603 0.894926166534425 2.9873782157898 11.8363381385803
-6.27854870882901 -1.20198964205655 -0.442668429287998 2.75159884366122 1.32376719388095 4.16551161679354 8.61129332455722 19.8610568133267 8.89324904355136 4.78464842709628 9.02412367734042 5.39877844723788 1.85102797421542 1.17332793149081 -4.3793024930087 -2.96027134982022 1.75912619504061 3.91926813992587 11.6443829623136
-1.94004096984863 -0.820009613037108 0.0904232025146499 0.0736728668212905 -0.112379455566405 3.16965827941895 7.46141109466553 18.4202773332596 8.08841857910156 4.12261447906494 9.17994842529297 6.07171783447266 1.67676315307617 1.83824119567871 -4.95112266540527 -3.16791191101074 1.82656440734863 4.9281888961792 12.5414410591126
-0.530694779482754 -1.26127987774936 -1.08053952130404 1.69030684557828 0.546949568661777 3.88848322955045 7.73051184740934 18.4368299874392 10.4309274586764 5.76828402605924 9.3789383801547 5.70840567675504 1.93138426867398 1.22900790301236 -5.90544110211459 -3.96219235333529 1.30150717821988 3.72721594897184 11.443449679288
0.0831271605058141 2.43817724748091 0.887623925642533 3.31773485703902 1.17510237260298 4.19896330399947 7.79440893693404 19.3754703001543 9.42980637116866 4.95597376389937 8.20777048631148 4.82413878007369 1.818355699019 0.0718852476640173 -5.41050610975786 -4.74063573317094 -0.34191785292192 2.41625895066695 11.023150582747
0.898147457296197 2.24159037416631 3.39422118013555 4.35420691316778 2.64127814119512 6.33854090517217 9.05376040285284 20.7383345300501 11.285308712179 6.22575938051397 9.76194130724127 5.48874270265753 3.47743593996221 0.233051174337213 -4.11405766660517 -4.71118367368525 0.293807857686822 1.83923518007452 10.6367911035364
-0.859773635864258 0.830007553100586 1.57172393798828 2.42553329467773 0.790742874145508 3.71389961242676 7.66973114013672 18.2681829929352 8.81174468994141 4.34218311309814 7.96500587463379 4.10016250610352 2.22743034362793 -0.967342376708984 -5.88783073425293 -6.40075492858887 -1.36941146850586 0.770734786987305 10.2143378257751
1.75848000699824 2.12109177762812 4.2997025793249 3.54165261442011 3.9000853841955 5.57084077054804 9.81298106366938 19.8900586908514 10.4889611547644 5.462294513529 8.7003430669958 3.83798783475703 2.58890336210078 -1.14243704622442 -4.9717293435877 -6.32817847078497 -1.79028326814825 -0.184263294393364 10.389974529093
-0.345379296216098 3.15013461979953 5.52324634465304 3.43846851262179 4.34262996586886 6.83558803471652 10.8345223036679 20.4109273520383 12.4684691992673 7.26905399235812 10.9019466010007 6.74478107365695 3.40120368870822 0.84035640629855 -2.90738338557157 -6.03125423518094 0.312966879931363 1.24694877537814 10.8219614592465
-1.1894964131442 1.32027302655307 3.04686795147983 3.61580239209262 3.49640618237582 5.85681687268344 10.2502065745267 19.9510358420285 10.3933602419767 5.61474953564731 9.39211665066806 5.24618588360873 1.70865307721225 0.344587906924161 -5.06331004229459 -4.94915713396939 0.408344849673185 1.98261414441195 11.2552367297086
-4.77591930736195 -0.300020564686168 1.5984903682362 2.72996295582164 2.77813018452037 4.59195960651745 9.487098347057 19.4825962890278 9.51832259785045 5.41944659839977 9.14327491413463 4.10296977650036 1.46127856861461 -1.80246006358754 -3.94783245433461 -6.96031605113636 0.296971927989613 1.61492026935924 11.3259960521351
-3.11383334506642 1.65860470424999 2.61760052334179 3.34878071438182 2.7788792480122 6.08961590420116 10.5063596595417 21.1496792663227 9.76442106853832 6.09658917080272 9.65651043545116 4.81651600490917 1.39462956081737 -1.01210490573536 -3.75780001987111 -7.39283076633107 -0.179570115696301 1.63130768429149 12.106762491573
-3.62311421307651 0.253388777646151 1.23182143298062 2.87446822253141 2.91137255755338 4.69803275195035 9.84924162951383 20.0940967949954 9.49279393282804 5.17844523516568 9.03013552752408 4.60129298296842 1.3534892949191 -1.54661236676303 -3.91445217999545 -6.70947705182162 -0.908232316103849 0.302194014462557 11.8777588757602
-8.21084129160101 -3.60183059518987 -1.15512382333929 0.645522004907782 1.03142440969294 4.77197921926325 8.9912089174444 19.6620353525335 8.99445999318903 5.10164917165583 9.58002031499689 4.63607967550104 0.944828874414618 -1.21907150095159 -4.18435394113714 -8.19896613901312 -1.32927429025823 0.742617494409735 11.4588040178472
-5.80078258514404 -1.66284313201904 2.90958461761475 3.43010673522949 3.17037258148194 6.55064163208008 10.1472793579102 21.5034085273743 11.2670117378235 6.08270225524902 9.19995746612549 4.24834499359131 2.29015598297119 -1.26294078826904 -5.07749118804931 -6.86602725982666 -1.75625171661377 0.385498619079591 11.0793467521667
-6.05752852179787 0.139874432303689 -1.21951010443948 3.82739445946433 1.59087178490379 4.57855889580467 9.59170624993064 19.1346754767678 9.85732886574485 5.67624089501121 8.83171365044334 3.92908379814842 1.45362756035545 -1.18785193183205 -5.2284403107383 -6.80428412177346 -0.73376181342385 1.79631612084129 11.3892736174844
-3.46215616572987 -0.633582938801158 0.325845848430287 3.33725083958019 2.0319186557423 4.75648702274669 9.40887893329967 19.5070988048207 10.1236521114003 5.85313047062267 10.2002755511891 4.88772214542736 2.08349813114513 -0.58583437312733 -4.28057276118885 -6.60062013972889 -0.708703864704479 1.32447827946056 11.0497604716908
-2.81258835359053 1.43550620512529 1.30036197142168 4.70090041594072 1.71447787718339 5.6817573113875 9.19365725950761 19.0431052251296 9.6253493829207 4.95251117186113 7.93792186216875 3.13379703001543 -0.245304723219437 -0.940537114576859 -6.3992392019792 -8.11193337007002 -0.425526280836625 1.25466762022539 11.0343078179793
-6.66945146213878 -2.11522935520519 -0.210758911479605 2.50578333247791 2.48742033351551 4.95978189815174 9.9876954685558 18.9402508865703 7.64233232844959 4.30700136531483 8.72576166499745 3.78063989986073 0.504782928120004 0.197142852436411 -5.04946588169445 -5.71947549473156 1.83409239162098 4.08664919246327 11.6129310261119
-8.41987820538608 -3.33817883404819 -2.35657330426303 0.468311110409822 1.51119212237271 4.45385245409879 9.29353932467374 18.5265281590548 8.50289515581998 3.98511580553922 8.23422984209927 4.1614015492526 0.452976027402009 0.627391615780915 -5.74641629132358 -6.09183712872592 1.30614642229947 4.29787901965054 11.6880863103
-11.4708840456876 -6.34865923794833 -4.31507845791904 -0.725547513094817 0.464901247891511 3.67106274691495 7.66709355441007 17.5920465382663 8.37048749056729 3.51096562472257 7.57856778231534 2.56141213503751 -0.218208035555755 -2.14638491543857 -4.89510317715732 -7.56234141263095 -0.614751538363372 1.41689423647794 9.65390280810269
-11.2845319747925 -5.7511323928833 -4.37539234161377 -1.1063627243042 0.284884071350099 2.61816272735596 7.2198148727417 17.0113557804376 7.48580131530762 2.95033321380615 7.20307788848877 3.25162754058838 -0.364547157287596 -1.48678722381592 -5.96353282928467 -7.42759265899658 -0.808862113952635 1.58292541503906 10.1525012016296
-9.8299187486822 -3.82879532033747 -2.28520095998591 -0.0281094377691105 3.53833591287786 4.92011558359319 9.20079576318914 18.876661770994 9.1687294179743 4.53831397836858 8.87988387888128 4.24382221048528 0.813361280614679 -0.467507249658759 -4.84006012136286 -6.99566925222224 -0.149496919458564 1.90080463236028 10.8927012616938
-9.35336025411432 -2.34678943807429 -2.058663446253 0.994025152379816 2.82260219400579 6.33228771036321 9.72952644174749 19.2958928758448 9.82942287271673 5.04514495676214 8.47292892282659 3.44239227121527 1.12144176309759 -1.1265059297735 -6.66714008504694 -7.61856373006647 -0.864243585413153 1.46891490762884 10.4783639127558
-11.6543822115118 -5.03831051046198 -4.40872333700007 -0.353093606775456 0.441961782628841 4.02631046121771 8.25710822885687 17.8111639792269 7.74070121591742 2.6543212110346 6.7976432020014 1.76838161295111 -1.03249118978327 -2.86008785421198 -7.48749302083796 -9.00522373372858 -2.41817806417292 0.240763204747982 8.35072376077825
-11.6642764004794 -5.68937901583585 -3.68681935397061 0.024894436922942 1.81542368802157 4.29828329953281 8.74590369137851 18.9580742922696 8.22275229367343 4.37178870114413 7.92857142361728 2.85361452969638 0.691060742464934 -2.13028554049405 -6.04870633212003 -8.50527409640225 -1.78685597506436 0.228633603182708 9.40943976315585
-10.3938689752059 -4.21293216185136 -1.81974940733476 0.873344846205278 2.4064564184709 5.29643959565596 9.62131065888838 18.4946612791582 7.52235741181807 3.42365879579024 7.45537514253096 2.57940430207686 0.0458855108781293 -3.03395801024003 -6.22978549437089 -8.43844752745195 -1.59692721800371 0.0288738684220746 8.76637978120284
-9.85919309095903 -3.8929817719893 -2.17939115004106 1.45246767564253 0.977741952375933 3.5387580351396 8.57597231431441 17.3368381218477 7.19511389298873 3.22804712815718 6.62947725816207 1.70094370408492 -0.498324636979536 -3.05924344496293 -7.41695523695512 -8.64586186842485 -1.61153150038286 -0.538045172257856 8.32733511491255
-9.0317194071683 -3.15509053143588 -2.51411267193881 2.15920142260465 0.837379256161775 3.72238425341519 7.63473109331998 17.5129945370284 6.87375811663541 3.13173750964078 7.33741644946011 3.13308981982144 0.226533690365876 -1.28533192547885 -5.32976933392612 -7.02796955975619 -0.576425751772796 1.67729167071256 9.41683177081021
-10.337195743214 -4.89010559428822 -1.52636467326771 0.128756176341664 1.95785010944713 4.82196105610241 9.48704970966686 18.1856440414082 7.60231460224498 3.5933519710194 8.3185020793568 4.97492278705944 2.15278686176647 1.30706180225719 -3.27730118144642 -4.66475998271595 2.16643012653698 4.89245475422252 11.3614579547535
-7.37480499094183 -2.87652351205999 -2.34802200143988 0.468512040918522 2.333512765711 5.61836193258112 9.5071081941778 19.2446346109564 9.63899372274225 4.14612148458307 7.54191635305231 4.795990449732 1.20160053426569 0.191339952295476 -5.86305381601507 -5.11607696359808 1.97993419820612 3.67172954732721 10.5085196321661
-3.93484356620095 -1.52227833487771 0.327605698325417 2.06290576241233 5.14945552132346 6.89116809151389 13.7180473544381 20.7303521373055 8.41780230782249 5.05036399147727 8.71975180886009 5.16226146004417 1.30666968605735 -0.584232833168723 -3.15609410025857 -5.62318279959939 1.08602568886497 1.99146792671897 11.1405710913918
-7.71103095141324 -1.79414557543668 -1.09153746691617 2.15328217419711 4.74025059613314 6.47916317853061 13.0768828478726 21.7092824068936 10.5787205782804 5.60650635632602 9.07690096768466 5.3480358210477 1.98579121502963 -0.227294913205235 -5.26436614123258 -5.14127539721402 1.53114605816928 2.50297165783969 11.0276560870084
-8.85504541397095 -2.51071176528931 -1.31431398391724 1.83447828292847 3.70284452438354 6.20164575576782 13.2284401893616 20.9237097740173 9.5133337020874 5.53163423538208 9.95196762084961 6.46297445297241 3.13375558853149 0.594148540496825 -2.65531167984009 -5.07996759414673 2.18085947036743 2.95011034011841 12.3768838882446
-7.33128760077737 -2.30109808661721 0.605647824027322 1.77204873345115 5.35855748436668 7.61824967644431 13.855565331199 21.2134430625222 10.1565802314065 5.75500561974265 9.34242036125877 5.69398953697898 2.28553464195945 0.833555004813455 -2.97476599433205 -4.52347586371682 2.54937150261619 3.0666129805825 11.8373329856179
-6.52043568004261 -1.19788395274769 1.50736297260631 2.21377433430065 6.7418886531483 7.58014358173717 14.6460913528096 21.9177390445362 10.322574745525 6.06219829212536 10.3647557605397 6.37864268909801 1.70178569446911 1.01767886768688 -1.37532268870961 -3.10730587352406 4.64590133320202 3.69659103046764 12.4032183993946
-5.7714017347856 -1.98993620439009 2.72456803755327 1.96496072248979 7.29462590651079 7.76628938154741 13.3244451566176 21.7724644227461 10.5766755624251 6.02588334517046 9.1725942178206 5.81938424543901 1.86133351759477 0.414690641923386 -3.35927328629927 -3.94774946732954 3.44973531202837 3.40958943800493 12.1607042832808
-6.47115153399381 -2.4697267445651 2.60135537060824 1.32499676617709 7.07670575055209 7.98245316418734 14.7045064536008 22.3490422335538 11.9082553950223 7.38419896039096 11.4185374346646 7.05792981061068 3.0614650813016 1.92427235516635 -0.306221190365878 -3.81499117937955 4.09495144757357 4.58924084576693 12.8300054636869
-4.77944655851884 -2.4976300759749 1.47644238038497 2.0159893469377 6.23156361146407 7.57670597596602 14.5105138258501 21.5672965483232 10.5137706236406 6.9000921682878 10.5119057135148 6.93393806977706 2.77365116639571 0.783921285109088 -2.96465201811357 -4.74391837553544 3.11347775025801 3.28922466798262 12.194888158278
-7.43241598822854 -1.46074202277444 -0.131339099190452 1.49919316551902 5.25477406761863 7.12007710716941 13.7379135825417 21.3913182952187 10.0825190284035 5.90009305260398 9.32111689827659 7.08820721886375 2.62318894646384 1.60313508293845 -3.08316900946877 -4.49218275763772 3.16690823815086 4.12716290734031 12.308624718406
-7.26886984218251 -1.30388113368641 2.0155425418507 1.99698499332775 5.86848977695812 7.47580960880626 14.6962645400654 21.4275889743458 10.2345071185719 5.78594163547863 9.38785079609264 6.3412614215504 3.30210355411876 0.967050110210071 -4.12622495998036 -5.73365255702626 2.07719377170909 3.6094031680714 11.2832918513905
-7.09397908124057 -2.50708599957553 1.1533449086276 1.79280356493863 5.31233576861295 7.22810248461636 14.0513961705295 21.6454403790561 10.6939375790683 5.8880517872897 9.67788628664884 5.75163535204801 2.9758432301608 1.09750250903043 -4.52200146588412 -5.49716015729037 2.28880671587857 3.28344420519742 11.201999464902
-7.3376143802296 -3.26581414829601 0.0899273525584832 0.345706618915905 3.38137022365223 4.87661711085926 11.8960377346386 18.6410811315883 7.1374832760204 2.73416200984608 6.82437673915516 4.12553087581288 -0.143492065776478 -1.03625138889659 -3.70866998325695 -5.9847319949757 1.17179266322743 1.58421198238026 9.77680603374134
-8.96888042796742 -4.94868351329457 -1.82432247508656 -0.878641856800424 2.90182231556286 3.77803538929333 9.38602040897716 17.2559535373341 7.97996638904918 3.22855971943249 7.08289455067028 3.12370036732067 1.13638232838024 -1.74687458385121 -6.22790981639515 -7.54936100352894 0.606782184947622 0.47070621143688 9.17009709965099
-8.31354712572965 -2.33338545885953 -0.870094290646641 0.984289177981289 3.7067890253934 5.19105816754428 11.05638218793 19.5198593226346 8.35595608624545 3.54825974377719 6.96071148785678 2.6994762507352 -1.05939482775602 -0.985244742306797 -5.01736640063199 -7.17752455798063 0.518810280886562 1.03575516614047 10.6049723711881
-6.97836422486739 -1.93507504029708 -0.89753460450606 1.40062880949541 2.38538337187333 5.03394198851152 10.1835043473677 18.6895473046736 8.49903560118242 3.25139689878984 6.9123532815413 2.76321673826738 0.0676009698347606 -2.37305569215254 -6.1368763403459 -8.43569874330001 -0.750199552015825 0.597355608506636 9.68893552259965
-4.81188129078258 -1.06919597278942 0.403603328358042 2.58538891185414 5.46139503825794 6.84779240001332 12.086467517506 20.0347705017437 10.1138703953136 5.08478142131458 8.1119287144054 4.26281238902699 0.28776432384144 -1.5623237956654 -4.49572490345348 -6.69248698841442 1.41115928996693 1.06597687114369 10.4449460636486
-8.10398467670787 -1.74646171223034 -1.16420920978893 1.41565815318715 2.85716263164174 4.7514649998058 9.8696438442577 18.4875806938518 8.25125709880482 3.49794403422963 7.09071174968373 2.45410839427601 -1.34596618305553 -2.55501922260631 -5.65046867023815 -8.08642181049694 -0.279851757396351 0.510366595875134 8.6872331272472
-5.65591605793346 -1.87484916340221 -1.87631400715221 1.18231312144886 3.01577297557484 4.41314617503773 10.0456296573986 17.9475508700718 8.18473068584095 3.25413242686879 6.0300876270641 2.09038654674183 -1.40733703266491 -2.54740508686412 -6.26463302265514 -8.39968665729869 -0.0578306544910774 1.02066627849232 8.81876007426869
-4.48078156384555 -0.221441277590664 0.433500281247227 1.84354971972379 2.84038352099332 4.82272528735074 10.4510779294101 19.1068773182956 8.076954832944 3.17896174517545 6.93352889147672 3.21163271990689 0.881235114010899 -3.29563713940707 -6.16559792431918 -8.14869881543246 -0.349206933108242 -0.103517541018398 8.69565295306119
-5.89901644966819 -1.43139560005882 -1.05582911751487 1.13790505149148 2.00449269034646 4.34053509452126 10.036217620156 19.2341570160606 8.41250126578591 3.41796009757302 6.80561154105446 2.67848961570046 -0.00489146492698112 -2.36434275887229 -5.83716304085472 -8.26865680000999 -0.703057358481669 -0.721085617759012 8.63581269004128
-7.2554237279025 -2.63983077135953 -1.37026709643277 0.456147011843594 3.33833866986361 4.61809521588412 9.7451661196622 18.9919740525159 8.72256737622348 3.97144299420443 6.64622193249789 2.52465992840854 -0.0332176121798433 -2.46888846484098 -5.71984404650602 -9.11769026842984 -1.49625319567594 -0.678076926144687 8.42602234753695
-7.87537478533658 -2.49064730730924 -0.866715422543614 1.18576241406527 3.45114994916049 4.96149636181918 10.6359820452603 18.5323305216703 7.08177853497592 3.33146477612582 7.0122203913602 2.78833294781771 -0.306853285702793 -1.86996554461393 -5.16674136248502 -7.70166682330045 -0.406928053769199 -0.753310194882481 8.87140751751986
-7.82904409928755 -1.60270666642623 -1.71581816239791 1.41412759260698 3.76287389235063 5.28317380384965 10.8007814927535 18.5624614997344 7.38601327375932 3.11097169355913 6.17202210859819 2.13044953779741 -0.895837541060015 -2.94232344193892 -5.96247648759322 -7.50790190263228 -0.178327317671343 -0.433713670210405 8.40296006636186
-7.64489363757047 -2.93579291430387 -2.23654364672574 0.6533165064725 2.95532799634066 4.52117157849398 10.1995034304532 17.1716761377725 6.67733765515414 2.84828186902133 6.64188004407016 2.48395443829623 -1.37641142931852 -2.39405440417203 -5.97035025683316 -7.87645529833707 -0.59878539172086 -0.16653441515836 8.43763638409701
-6.05719016682018 -2.55495856891979 0.0498349796641939 0.478681338917124 2.24719311107289 4.30226875651966 9.7179234157909 17.8300997148861 6.8727462421764 3.49654079784046 6.84080387462269 2.53546215404164 -0.33645270954479 -2.17438911091198 -4.9131891597401 -7.88045714985241 -0.730331646312369 -0.394270168651236 9.45625234950672
-8.295267087763 -3.00742910558527 -0.697645170038395 0.870119112188167 3.54972078149969 5.12316419428045 10.3838720495051 17.8398383433169 7.55794908350164 3.68240072076971 7.88792802637274 3.37272168939764 0.250000017339534 -1.07322500402277 -4.33955190831965 -7.42095182592218 0.728578584844417 0.912048357183284 10.1296720678156
-9.28033291209828 -3.85830150951039 -0.357246745716441 1.74973834644664 2.47397483478893 3.43841708790172 9.15188373218883 17.1715043705295 5.95852912556041 2.20048488270153 6.15233005176891 2.1275202144276 -1.15489040721546 -3.0475810657848 -5.77014767039906 -8.21536480296742 -0.0488971363414414 -0.526953090320934 8.53945792805065
-9.81788563294844 -4.1814491705461 -0.921458478407427 1.01743388609453 2.40000224546953 3.3693959756331 9.0321157021956 17.0230848385529 5.34098124937578 1.97272372679277 5.51579356627031 1.57813144163652 -1.15623402162032 -2.99680828614668 -6.62481236024336 -8.52260517640547 -0.342129941420122 -0.359585996107622 8.5022084756331
-10.5144446546381 -5.16138488596136 -1.78126174753362 0.100372011011299 0.961580926721748 1.55229252034968 8.5766732042486 14.9000262563879 4.18799846822565 0.287946397607978 4.15552967244929 0.0260636156255565 -2.7262767011469 -4.53429061716253 -8.05157501047308 -10.5202830488032 -2.63798362558538 -3.39599830454046 6.32888858968562
-10.7616641391407 -4.30189965854992 -3.09570954929699 0.132811797748911 1.75772310603748 3.40071226466786 10.4670002590526 16.0697863828052 4.88937498439442 1.04288984645497 4.7266714702953 0.677186263691294 -2.91703294407238 -4.01820443760265 -6.23841546665539 -7.75574563633312 -1.0249678958546 -1.46713136326183 7.30348039973866
-9.49920676838268 -3.29999374042858 -3.39044211994518 1.07530571330677 -0.0673506129871733 3.67246700633656 10.1675827633251 16.1102891098369 6.11455036510121 1.54333473552357 5.3976485859264 1.77114178050648 -1.328478084911 -3.36985801349987 -6.22089980732311 -7.44057677875866 -0.654621349681509 -1.60419486652721 7.96226669658314
-9.47773692391135 -3.30480334542014 -2.67256877205589 0.207010772011497 0.163904692909934 2.65799572684548 9.38514712073586 15.7100148461082 5.26782944419167 0.987646605751731 5.10997345664284 1.65916683890603 -2.38489291451194 -3.04056689522483 -6.4110426642678 -7.72438952706077 -0.310861084677956 0.188961531899192 8.20221855857156
-7.64470737630671 -2.43545978719538 -3.6211935823614 0.543824499303643 0.920962637121026 2.69156963174993 9.66799146478826 15.6285705024546 5.61024410074407 1.90673286264593 6.00082523172552 2.68597156351263 -1.408907586878 -2.89268177205866 -5.1997954195196 -6.75314968282526 1.03625613992864 1.24798995798284 8.17088825052435
-7.41296067671342 -2.48114648298784 -1.30018868879839 1.26686605973677 1.23283037705855 3.73380503220991 10.6826818899675 16.4242807941003 5.40041670365767 2.35010370774702 6.77144655747847 3.2212079481645 -0.701826719804245 -1.7861162705855 -4.21413102583452 -7.27514329390092 0.283366532759231 1.12347540421919 9.17254194779829
-7.64089749943127 -4.45245717655529 -4.2630860675465 -0.492099510539663 0.0792372356761568 3.23543859828602 9.89277578700672 15.5162553917278 6.04586054195057 2.43048502315174 6.79438711513172 3.64715219844471 -0.265578972209585 -1.44345449100841 -4.9772088397633 -6.93601964603771 1.27566744197498 1.75188089717518 9.79363514293324
-11.9085333650762 -5.40555599386042 -4.22442844564264 -0.941421777551824 -0.0331099336797536 3.55982181375677 10.0183093244379 16.3343367869204 5.30172225778753 2.10309764688665 6.36028072183782 3.14066097086126 -2.21480205709284 -1.7669585054571 -4.08814647847956 -6.66252163106745 0.342097967321223 0.9243371183222 8.94348022287542
-11.8665478532965 -6.237592012232 -5.02897575551813 -1.25331619436091 -0.440406114404851 2.59265395944769 8.47814246957952 14.4930233651941 5.49612399881536 1.70011779611761 5.83464500253851 2.40123340433294 -2.23324135000055 -2.84193161184137 -3.96736267263239 -6.68295982534235 0.837439268285578 1.26900359934027 8.33847972696478
-11.2951541467146 -5.25255542234941 -6.68506961302324 -1.70202212767168 -1.98318820433183 1.63820118470625 6.66632504029707 12.4553837255998 6.15102047486739 1.29223293824629 5.19659084840254 1.68561214967207 -2.36943393187089 -3.46525912718339 -5.85851245359941 -8.88133197264238 -1.43496470884843 -0.192922167344527 7.75286621613936
-11.2804426800121 -7.54330965388905 -5.9806265484203 -1.90558000911366 -3.03857179988514 1.04914048801769 5.51308683048595 12.9756610740315 6.0286975253712 1.94311097751964 5.93856099735607 2.16659883152355 -2.62899729121815 -2.34028765071522 -5.13374086726796 -8.0179743419994 -1.69893595088612 0.208694969524036 8.341208969463
-13.6619210329923 -8.70248080166903 -6.64023066433993 -2.7026009646329 -4.33662081631747 0.681447497281162 3.74229477969083 13.1405556115237 4.73923157778653 0.681745043667881 5.1198916348544 1.10516881075772 -1.47279406460849 -3.38506174954501 -6.11377573880282 -9.45669794949618 -3.16258860501376 -1.26418352994052 7.7048230084506
-15.5641248529608 -9.91067102605646 -9.46957948858088 -4.66211107427424 -5.36461427861994 -0.400056630914861 2.72277662103826 11.3364360029047 3.96412202661688 0.0025446111505687 5.07329007929022 2.30573961084539 -4.09576585943049 -2.08854082280939 -6.33339479619806 -7.83769586736506 -0.829721242731267 0.129669397527522 8.10530778711492
-11.2976454561407 -7.7270659273321 -7.29836452657526 -2.73520839864558 -3.89995372945612 0.849701040441339 4.19395934885198 13.9188870126551 5.41233646219427 1.00384151285345 5.65003883188421 3.22471725290472 -3.42462337667292 -0.794967538660224 -4.16501987630671 -6.77242839986628 -0.262132531946357 0.848961942846124 8.61404907053167
-12.9702309521762 -7.79314126101407 -7.77971161929044 -2.91342820254239 -3.87268532839688 0.484488591280851 4.88909827145663 13.5584708300504 5.81978426846591 1.22952280911532 6.17045031460849 2.30779658230868 -4.12235535708341 -1.36390580264005 -5.27127923098477 -6.74207009402188 0.690989598360929 1.65080557736484 9.3957315531644
-12.2242803053422 -5.89621824784712 -6.81995863481001 -2.18571943803267 -2.91740316911177 1.26669602827592 5.05377011732622 14.4900067372756 5.92829423384233 1.68771367506547 6.32517724470659 3.4419413133101 -1.27162642045455 -0.373980470137163 -4.985299058394 -7.45096678300337 -0.431879945234819 0.0820608659224078 9.37805800871416
-12.0161366982894 -5.19967132048173 -6.83087401823564 -2.03478103117509 -2.87272124723955 0.860831685499711 5.08279175324873 14.5668749289079 5.64251465363936 1.27447456880049 5.43221611543135 2.45125145478682 -3.03469329313798 -1.52775054411455 -5.12471061186357 -8.16967444853349 -0.708107523484664 -0.103716425462203 8.85221809907393
-14.1634083661166 -7.40788277712735 -6.72130784121427 -2.27880295840177 -2.05850228396329 2.3739632693204 6.65472594174472 15.3710348931226 6.4826754656705 2.50428572568027 6.86146059903232 3.75363627347079 -1.65850457278165 -1.20162400332364 -4.59128579226407 -6.83678063479337 0.475726994601164 0.511648091402922 9.90610590848056
-12.0491765108975 -6.94278460415927 -6.01282816800204 -2.96742945584384 -1.66512232693759 0.841818514737216 6.23446911898526 14.9461280736056 5.84300583926114 1.88786095705899 6.74217480746183 3.4994275006381 -2.21357088955966 -0.611493405428799 -4.51142817410556 -6.80048304471103 0.702246371182529 2.70318001833829 9.70547837344083
-13.2511051177979 -6.98404388427734 -5.98811225891113 -2.22411422729492 -0.526215362548829 2.20096035003662 6.75709075927734 15.7853509902954 5.57521457672119 1.94532508850098 5.97151584625244 2.3895112991333 -3.12970237731934 -1.63194351196289 -5.4200065612793 -7.37048988342285 0.21253318786621 2.27177257537842 9.42970342636108
-13.2369260874662 -6.87580586346713 -5.72783375653353 -2.71149540814486 -0.649504670229824 2.37955664721402 6.8315992268649 14.6593193921176 6.06880950060758 3.4834136876193 7.96943091479215 4.1099252614108 -1.39535237225619 -0.923024186221035 -3.49490834149447 -7.48443699750033 -0.244187363711269 0.597220412167637 9.54157017794522
-15.0151466976513 -8.85267492641102 -6.97196241725575 -3.83886190761219 -1.68607756007802 1.24178269993175 6.16619733463634 13.29650405537 5.23720887791027 2.12411836277355 6.70286706577648 2.38936093937267 -3.00540396083485 -1.76366278041493 -4.83441206325184 -7.64665838588368 -0.644903625141492 0.0481391299854614 8.96838906895031
-13.2749010953036 -7.42359608736905 -7.5169131192294 -3.71482533541593 -0.600594225796787 1.73276549252597 6.28492003354159 13.638266619769 4.96280508908358 3.36499243649569 7.49187308224765 3.35065012845126 -2.60840100375089 -1.4734618100253 -4.40650242892179 -6.54176587191495 0.10809641751376 0.388585385409268 9.48647194775668
-13.3116991563277 -7.8156473679976 -5.42291284040971 -2.38116670088334 -0.525694136186079 2.79951452775435 6.65930246873335 14.0623657660051 6.27258181138472 3.50174879594283 7.76185488267378 4.07466673417525 -1.41767907576127 -1.38644624189897 -4.5385420365767 -7.3818151994185 -0.285827879472212 0.208600755171343 10.0719549612565
-10.3327132571827 -5.73295510898937 -5.30698693882335 -1.1050444949757 0.00173841823231058 3.6255520473827 7.9148005138744 14.9618686329235 6.9887283932079 3.99842916835438 8.32558904994618 4.25434481013905 -0.737439285625111 -0.544976364482533 -3.02907861362804 -7.34825242649425 -0.720641266215932 0.15055548061024 10.2062109600414
-11.1691061713479 -6.59173648140647 -6.61476962349631 -2.00991885445335 -0.877730057456276 2.63901360251687 7.03507073142312 14.840179755471 5.7839654228904 3.029593779824 7.83800633170388 3.30113918998025 -1.640328095176 -1.00145404122092 -4.34144084236839 -6.88370578072288 0.200713469765404 1.70827419974587 9.84321243979714
-11.4523405855352 -5.94526050741022 -7.07978008443659 -1.97674320394342 -1.47600506002253 1.92703105753118 8.02410079782659 14.7446391755884 5.41104270761663 2.27061034982855 6.36252166574652 2.58871032541449 -2.90578602010553 -1.87923954183405 -4.52048633748835 -7.09402607137507 0.443220632726497 0.71160747354681 9.16784955804998
-11.8939366427335 -6.74455119046298 -7.03291369351474 -1.97206355008212 -2.27378703030673 1.78142117587003 8.27361344424161 14.6055893811313 5.30870293703946 2.77314614382657 7.49246930209073 3.76573323336515 -0.513184079256924 -0.490208157626064 -4.37853480252353 -6.94015742215243 0.338595858487217 1.19850586977872 9.70282219973478
-9.9926477952437 -4.81518617109819 -7.18300500349565 -2.08690896467729 -2.57325997786089 1.53027281327681 7.47820124192671 14.6721845583482 6.05158648057417 2.21548018022017 6.96154531999068 3.35710272355513 -1.7027308030562 -0.459801344438034 -4.10593095259233 -5.71927323774858 1.38473734422163 2.61986670060591 9.49778637452559
-13.9700991110368 -7.89212669892745 -6.989094396071 -2.57396950288252 -2.5215708212419 1.64254889921709 6.90904937223955 14.596412043138 7.10547099546953 2.77507815794511 6.68374190763994 3.68099151091142 -1.07346024079756 0.0711453957991175 -3.60864510102705 -7.01026978059248 0.0932878060774378 1.98161063627763 9.86776338057085
-12.8240119413896 -7.1098948912187 -6.74355425401167 -1.65248598618941 -1.99423327012495 2.05960927443071 6.48318467573686 16.1555353208022 8.91454492048784 4.34538922743364 7.38165746168657 5.57214627699419 0.555147985978561 0.835652212663131 -1.54244341416792 -5.59574808640913 -0.121010919050736 3.09580789045854 12.0983146233992
-10.2318932273171 -4.86584250710227 -6.70811621926048 -1.27406279823997 -2.09930770180442 1.842506720803 7.16213352896951 15.9146514675834 7.54779656150124 2.74856217124245 5.77268440940163 3.61417229392312 -1.11217276833274 0.062218024513939 -3.30487220070579 -6.99962775490501 -0.42602889321067 1.97963173606179 11.2005203507163
-10.4605564897711 -5.86032341176813 -9.69330070669001 -3.4101261919195 -7.49277542287653 -2.49744651967829 2.3946137601679 12.1184330159968 3.93397762125189 1.07201434915716 5.28826095407659 4.58306457346136 -0.599779588525944 1.8455472165888 -3.22124527150934 -6.06487320119684 0.555392759496517 3.53144122903997 11.9155483419245
-13.4285717704079 -7.1872597434304 -7.71138579628684 -2.46187026283958 -5.68337065956809 -0.891511986472391 4.38392918326638 13.2933706543662 5.72044556357644 1.78763954856179 4.8940448067405 4.30237095572732 -0.853050301291727 1.38114731528542 -4.2143707968972 -5.85837943337181 0.935605933449484 3.67965977408669 11.7865742943504
-12.5642051696777 -6.62541389465332 -5.85479736328125 -1.40468788146973 -4.60261917114258 0.151397705078125 5.06362342834473 12.2977232933044 7.37097644805908 4.08080768585205 7.24371528625488 5.57151889801025 1.9026460647583 1.87242031097412 -2.27563095092773 -5.60818862915039 -0.0601577758789062 2.57971858978271 12.690420627594
-11.5750383723866 -8.76645034443249 -5.68814986835827 -1.57030433307995 -4.00974792133678 0.733246387134898 5.81580788005482 13.6250193725933 7.0761247288097 3.23297745097767 7.0549483906139 5.07458454478871 0.965441287647593 2.00017696727406 -2.56827109943737 -6.65166991840709 -1.17853110920299 1.66204410899769 11.5166235576976
-9.47705640792847 -7.14330472946167 -3.27603139877319 -0.0934981346130357 -1.81973447799682 0.806367969512941 5.99072465896607 14.9356168270111 6.49057397842407 1.73363790512085 6.13269338607788 4.73006353378296 0.603105640411378 1.74430475234985 -2.93549146652222 -6.24052610397339 0.340074634552003 2.93213663101196 13.1746455192566
-8.80510157671842 -2.92447108355436 -1.74435061541471 1.94113427075473 -1.21319979754361 1.70083027752963 5.67189484509555 16.2524806228551 7.79181271466342 3.61332779797641 8.37618332776156 5.59002476605502 1.35884648236361 1.76824170025912 -0.257305327328769 -4.90468043414029 1.18333512219516 2.90379982861606 12.5389655199918
-8.3244459845803 -3.70548655770042 -2.27444293282249 1.02283642508767 -2.42322184822776 -0.118267319419168 4.71259472586892 14.2947339794853 4.82749817588113 1.64713738181374 7.45231316306374 4.91176293113015 1.09478161551736 0.859010436318137 -0.813785813071512 -5.63270022652366 -0.764782211997293 2.35931561209939 11.473973014138
-4.93797656839544 -1.41338321512396 -2.98212024515325 1.83362510854548 -1.97157069986517 1.85415294820612 5.99535873586481 15.829441577738 6.5223706072027 2.63088157827204 7.92427662069147 5.38175228292292 1.77915886098688 0.906404764002019 -0.620431631261653 -5.66410037820989 -1.56652805154974 1.63097503835505 11.2693140810186
-5.6059473731301 -1.21626078865745 -3.72960269234397 1.33989918448708 -2.86087023995139 1.41314709403298 4.74867165305398 16.356822254441 6.77427017905496 3.19158566214822 8.23157322623513 5.70026505210183 2.17579281546853 1.70881474234841 0.260105254433373 -4.18887889168479 1.4876805565574 3.15905964591287 12.5297075531699
-6.97312478152188 -1.92200402346524 -4.4078820141879 1.14568968686191 -2.19028023806485 2.15021868619052 5.19156714352695 15.9218210783872 8.11773177060214 4.51478739651767 10.059641083804 7.44648428830234 4.2924410906705 2.61310072812167 2.31101485165683 -3.67293099490079 1.42646761807529 3.13911124142734 13.4641055670652
-3.98132644133134 -0.176810602708297 -1.13615165190263 3.10075821443037 -0.750354151292282 3.0717474417253 7.14334835572676 17.1867212438448 8.52036823792891 4.55168499513106 9.74079145951704 6.998127599196 3.19828953309493 1.37907948060469 2.47814430757002 -2.91834388212724 3.07885899110274 4.28256001038985 13.7789234118028
-4.44366551312533 -1.39468861493197 -3.07647229107943 1.4346265706149 -1.52288533124057 1.89462470141324 5.7362041386691 16.6053615721789 8.27904414263639 4.65621756640348 9.81655215350064 7.25171755877408 3.6722564610568 2.42389773455533 2.25765608874234 -2.99453259381381 2.53246401873502 5.07602500048551 13.6853418263522
-5.68128909197721 -0.519795790585604 -3.23234118548307 2.39736996563998 -1.11259020892057 2.93219338330356 6.94455777081576 17.1821398266676 8.39986191662875 4.31989537152377 9.38099347027865 7.28655491742221 3.59697590741244 2.25884972485629 2.52995549115268 -2.4279989155856 3.55327950390902 5.26769696148959 14.5216060725125
-7.63641728487882 -0.837493792447177 -3.07794369784268 2.05259714993564 -1.26608265963468 3.37618647488681 6.54977618130771 17.6541336921128 9.12143336209384 4.62156115445224 9.56496582898227 6.49193964871493 4.78871069821444 1.46826563748446 2.22059927853671 -3.35371007052335 3.38959322842685 4.52345572384921 13.6448863593015
-5.76368757594716 -0.474529708515515 -3.73144575465809 2.26890996586193 -1.86542173732411 2.66028741489757 6.21076158176769 16.7617284704338 7.27755311619152 3.73765424381603 8.75616315494884 5.38655618320812 4.16141179691661 -0.322308028828015 0.386460815776477 -4.82735487331044 -1.04175421107899 2.28697446476329 11.7624836314808
-4.20255629799583 1.37194187857888 -2.3238808371804 3.16268189170144 -1.13307730934837 2.5937855980613 5.89042027213357 15.7087419769981 8.12210209586404 4.36632950522683 9.6526611588218 6.59090740897439 4.76595814444802 1.28558190085671 2.02215702750466 -4.73924796364524 0.912634207985619 3.25216133811257 12.6077130577781
-6.44461861523715 -0.576496514407072 -1.45783463391391 3.15713175860318 -0.745983513918791 3.35022410479459 6.75826891985806 17.2440748746422 8.00298842516812 4.56155261126431 9.26431712237271 6.53177699175748 4.03643473711881 2.11487635699185 1.96328314867887 -4.49809304150668 1.68637236681851 3.02211436358365 12.7736817273227
-6.54192866412076 -0.748336211117831 -2.52269496050748 2.09052334698764 -1.34043635455045 3.22474823865024 6.36035977276889 16.6121859398755 7.86688004407016 4.65279923352328 9.85524855527011 6.6855789271268 4.12923966321078 1.88035164746371 2.06151066693393 -4.4308236989108 1.78701840313998 3.13651333722201 13.1049171534452
-10.9223868716847 -4.06106637607921 -3.1966159213673 2.98215700496327 -1.2762000430714 3.12687326778065 6.46569753993641 15.97388864864 6.98585058559071 3.39833093989979 8.59114958156239 5.16611982692372 3.41299558986317 0.279790176044809 1.33478285182606 -4.89697335850109 1.46395422328602 2.79587198604237 11.69827486385
-9.25570910193703 -3.09074824073098 -4.09834330298684 2.25029999993064 -1.44154589392922 3.27286679527976 6.48070390007713 16.5964871742509 6.95118958733299 3.33706338188865 8.73073346398094 5.70111520073631 3.68401486656883 0.913865635611796 1.2971492507241 -4.4671386978843 1.90539414665916 2.9933276870034 11.7290793158791
-12.125186660073 -5.20366261222146 -5.34668324210427 0.502750656821512 -1.97893116690896 2.72458007118919 5.96122195503929 15.6103158213876 7.07287242195823 3.4727556922219 8.75495841286399 5.94141986153343 4.17127539894798 1.12406947396018 0.711561463095926 -4.90717671134255 0.250231049277566 2.30062510750511 11.8179996230386
-10.7094963507219 -4.73742756410078 -4.716118665175 1.56878009275957 -1.75387081666426 2.99252047972246 5.50082221464677 15.5996676965193 6.65407576994463 3.16574683622881 8.49507823423906 6.22364821867509 3.84405150847002 1.82172694639726 0.212416796250778 -5.13822063966231 0.195067553086716 2.57885756926103 12.3032466454939
-11.8613820856268 -7.22186906987971 -5.87768419439142 -0.0319143121892758 -3.22671945745295 1.89456598108465 3.99799959009344 15.529335063154 6.92832032983953 2.88596860712225 8.36870805566961 6.13253919428045 4.95414106195623 0.864631097966974 0.59205190485174 -5.67771776372736 -1.08294161016291 1.36797277277166 11.8225239927118
-9.49182421944358 -4.3169623114846 -6.26969439766624 0.385107924721456 -3.4444151618264 1.06539623954079 4.18369477011941 15.1388329766013 5.63713734366677 2.38527863242409 7.93930618979714 4.48001854636452 3.04045002677224 0.0996007225730189 -0.713360855796122 -6.24748523018577 -1.14552409432151 1.70459931113503 10.6765383980491
-6.34358250878074 -2.83059155724265 -6.84717213890769 0.266156794808129 -3.0695441939614 1.01423990943215 4.11193621375344 15.2811380646446 4.23934233405373 0.777192713997582 6.19458830573342 3.65272486426614 1.70973360755227 -1.32360875389793 -1.28612363121726 -7.75942647240378 -1.58893430016257 0.827708842537621 9.72693217017434
-4.31799833124334 -0.383668344671076 -4.86348096674139 2.32680948430842 -1.72923032587225 1.97139127904719 6.23940141851252 15.2205038850958 4.98812540227717 1.04301317388361 6.2048660104925 3.00991113836115 -0.163747232610529 -2.49342290704901 -1.36929838007147 -7.17570058649236 -0.55855695551092 0.523823339288885 9.10229786092585
-8.62567650188099 -2.64972435344349 -5.50400101054798 1.77357543598522 -1.71295677531849 1.69163764606823 6.68665374409069 14.9411302913319 4.9911562312733 0.409241329539906 5.2264553416859 1.56481612812389 -1.32632385600697 -2.46598183025013 -3.3224195133556 -6.88980614055287 -0.379674304615367 1.14713538776745 9.04271281849254
-7.9406007680026 -2.33919848528775 -6.28938616839322 0.167482956972989 -2.46171702471646 1.35510598095981 5.49444447430697 14.9069126692685 7.16617165478793 2.18903122815219 5.97624264630404 2.86300717267123 -0.947614088925448 -2.6057561787692 -3.37697733965787 -7.72281207171353 -1.9116701039401 0.952433213320646 8.99252472790805
-7.76971756328236 -2.52707229961048 -5.78805862773548 1.03080619465221 -2.72693764079701 1.0548826564442 4.86185706745495 14.6674255241047 5.47190440784801 0.52381385456432 5.20498145710338 2.23127044330944 -2.43934189189564 -2.96958862651478 -3.548621524464 -7.10534416545521 -1.07934509624134 -0.115838397632945 8.39501536976207
-7.40365151492032 -2.17127923098477 -5.39673356142911 0.609659871188079 -2.04676369753751 1.22649355801669 5.94968195828525 14.8944747057828 5.38079424771396 0.831127842989837 5.91289111050693 2.91365595730868 -1.32042244997891 -2.77071694460782 -3.26625947085294 -7.36306695071134 -1.38363961306485 -0.840855875882234 9.32332297238437
-7.5337874065746 -2.51567713130604 -6.35533396114003 0.476579033244739 -2.91013971675526 0.531373344768177 4.92182859073986 15.1532883275639 4.02605851780284 0.341489158977161 5.05262216221202 1.43199475895275 -2.74795976985585 -5.45949426997792 -4.19448725093495 -8.27216020930897 -0.84289232600819 -0.172135032307018 8.28736337314952
-8.34769998030229 -2.67933831648393 -6.50241074995561 -0.167537550492721 -4.14500031904741 0.398479600386185 5.21958841844038 13.9470557169481 4.65479292436079 0.100374360518021 4.55028070970015 0.609466691450638 -2.89720521406694 -5.52259049849077 -4.66880975203081 -9.9264124436812 -3.23812089399858 -1.18308816389604 7.76471819444136
-7.47278054844249 -2.34338601719249 -6.8516696323048 -0.345156036723743 -3.60967668186534 -0.323395096171986 5.87119070399891 11.3364392887462 4.64861170161854 0.197461761127819 4.58950010646473 0.54831282008778 -2.90211328159679 -5.67935784946788 -4.08148416172374 -7.918552719463 -1.15590509067882 0.558988250385632 8.36113325465809
-7.45134390050715 -2.39600408727473 -6.45671880895441 -0.0820831125432804 -3.47882688695734 1.65544664209539 5.93677007501775 12.1479631597346 5.26385557001287 0.82829057520086 5.63066636865789 1.79470693414861 -2.59767950231379 -3.77901113683527 -3.46702039892023 -7.05507696325129 -0.42139089757746 1.72140657251531 8.99092065637762
-7.58679992502386 -2.92591506784612 -5.94281799143011 0.538505250757392 -2.74990493601019 1.89873092824763 6.39074581319636 13.4632849043066 5.07973926717585 1.15931957418269 5.91997593099421 1.57492130452937 -2.11582786386663 -3.51366836374456 -3.52890807932073 -7.10526305978948 -0.827335661107842 2.26450603658503 9.01485126668757
-8.24525389237837 -3.48265585465865 -6.99022802873091 -0.136988969282669 -3.3848164991899 1.65354600386186 6.19077744917436 13.5252472444014 6.99169316725298 3.35183206038042 8.14471974806352 4.11677232222124 0.0723177476362764 -1.23882994218306 -1.83115324540572 -5.53588804765181 -0.392152162031692 3.48284497694536 10.7404233499007
-7.58801724693992 -1.6543586470864 -4.01115681908347 1.11318228461526 -2.09590604088523 2.62812826850197 7.90294954993508 13.9040877602317 6.62712214209817 2.52148268439553 7.26276133277199 3.4537145874717 -1.1686408736489 -1.79481961510398 -1.99337842247703 -6.2012336470864 0.653073527596213 3.38807223059914 10.4584471962669
-7.98503509001299 -2.22373786406084 -5.33584418730302 0.744455190138382 -2.00897613005205 1.53805241151289 7.12062344117598 13.2688606695695 6.71852860017256 3.63800415559248 8.49461540742354 4.65294537110762 2.19409451051192 -0.325420527024704 -0.241802362962204 -4.98657241301103 1.49069866700606 4.60128483338789 11.7467382864519
-5.8777587370439 -1.5945670561357 -6.79837107224898 0.339740042252973 -4.06852030320601 0.4972355409102 5.23695016340776 11.4763982339339 4.27716470198198 0.665930990739302 5.85622907118364 3.48154759840532 -1.40569948716597 -1.47633432908492 -1.45011400742964 -4.93077921433882 1.64611936049028 4.26192021803422 9.52071595625444
-7.37376325780695 -2.43768613988703 -6.01468198949641 0.500658815557305 -2.38447683507746 2.2277963811701 6.18791181390936 13.0306542569941 6.69200879877264 2.62248594110662 7.34896737878973 4.14974672144109 0.657343691045586 -3.06746786290949 -0.319565946405586 -4.64897268468684 2.05598909204656 5.78003961389715 10.6780331785029
-9.81234586022117 -4.46745145104148 -5.79382550499656 0.0596824906089104 -1.89384495995261 3.09087527014993 6.7819544098594 13.6799873135307 7.49426138617776 3.55803358771584 8.43547785498879 5.29311335303567 1.64878618933938 -0.575600025870582 1.34755766608498 -4.18329465172507 2.29460013129495 5.32714045264504 12.5140701554038
-8.01528052416715 -2.88139418688687 -6.3258712681857 0.286793908205901 -2.38278273669156 2.46169873150912 6.21449681195346 14.7494234648618 7.91619892987338 3.26218911084262 8.34075375470248 4.81539460095492 1.0749961939725 -0.910881796750154 0.547814568606292 -4.54841307726773 2.34615155133334 5.22375222119418 11.1795756426725
-8.01065993742509 -2.56618667082353 -5.14023757414384 0.246280904249712 -1.91952491240068 2.49173187776045 5.55712627931075 14.924855704741 8.53483509583907 4.82486843629317 9.33051466508345 5.35659336610274 1.36706471009688 -0.828775171800093 0.66121696992354 -4.36729979948564 1.60085510774092 5.32773518128829 11.6667020277544
-7.99547593376853 -4.00916688225486 -5.11708466789939 1.00858481147073 -2.60128228447654 2.48529989936135 5.37577421881936 15.3691513083198 7.06730063178323 3.7831600449302 9.16466505744241 5.58531363227151 1.54711897589944 1.2645996353843 -0.125929043509743 -2.66857926628806 3.80123694159768 6.57998450019143 12.8713038704612
-8.49435180317272 -2.73329108845104 -5.69739478718151 0.634050906788218 -1.81450217853893 2.54824310649525 6.17763668407093 14.8500586162914 6.91240555156361 3.31707817424427 8.5752120624889 4.86398464549671 -0.478122173656118 0.213408054005015 -0.554927288402212 -3.93943351398815 2.81053978313099 5.82918888438832 12.0270529400219
-8.52038690393621 -2.56215211694891 -4.44071313684637 1.10617521459406 -0.813309877569026 3.30868890935724 6.39559343511408 17.3568456327373 9.84512069875544 5.45352628881281 9.97836425954645 6.87823656255549 2.02227285558527 -1.01263353174383 2.09676435643976 -2.45703622644598 2.44101885015314 5.67374113256281 13.6811132734472
-8.36940631866455 -3.33072338104248 -4.06826076507569 0.10730686187744 -1.54974613189697 1.91393699645996 5.95862808227539 15.8843466281891 7.06361141204834 2.81804504394531 6.93179836273193 3.74959030151367 -0.78198871612549 -3.84731922149658 -0.869745826721193 -5.7295862197876 0.840340995788573 3.06820430755615 10.6723302841187
-8.03951827829534 -2.20161048715765 -4.8737677747553 1.08367546254938 -2.04041282480413 2.407389718836 7.87652500325983 15.4786028450186 8.48189838582819 4.04810436422175 8.01952846700495 5.5036040132696 1.78246410543268 -2.19562522714788 0.244810182398016 -4.9428652936762 0.785320360010321 4.73338039571589 11.6016178911383
-8.47017797123302 -1.817797981609 -5.52852567325939 0.703192390095104 -1.76474317203868 2.64150778163563 7.05291239131581 15.2531693350185 8.40808836330067 3.33213106502186 6.48996607173573 2.83660379756581 -0.0872224200855598 -4.38184293400158 -1.70629819523204 -6.86791165958751 -0.60747274052013 2.09681288112294 10.8863588940014
-6.86472578915683 -6.09729453000156 -5.48699065121738 0.56933526125821 -0.97171469601718 3.73956135836514 8.64067296114835 15.4789104851809 7.75378350344571 2.93448571291837 6.9045279416171 2.97657040682706 -1.14992018612948 -5.04698439511386 -1.58458395871249 -6.31782790097323 -0.711044987765227 2.45447186556729 10.6068361195651
-8.60464773178101 -6.99460515975952 -4.8335638999939 -0.185013866424562 -1.03410634994507 2.655286693573 7.89126863479614 16.1638152837753 7.82438554763794 2.90745058059692 7.08535184860229 3.9222373008728 -0.577506160736085 -3.79189596176148 -0.743983364105226 -5.59457120895386 0.419218921661376 3.52480878829956 11.2433489799499
-8.58724877617576 -4.38215157768943 -5.55383012078025 -0.676987622000954 -0.81932542107322 2.2629509232261 8.31511309363625 16.316833700917 8.04996779181741 3.34607985236428 7.67230799414895 4.23732092597268 -0.137253735282204 -3.80692384026267 -0.434586498954079 -5.29235169670799 1.0753755829551 4.62456133582375 11.3910417816856
-6.33652272657915 -3.92606893019243 -5.44282689528032 0.235691400007767 -1.06877675489946 2.86125788255171 8.81646761460738 16.0126892642541 7.56970057053999 2.89697775407271 7.25428995652632 3.9557393507524 -0.146960882707077 -3.87956586317583 -0.759603170915085 -5.41153874830766 1.11205992265181 4.09260019822554 11.6475761847063
-9.3703347899697 -3.42418687126853 -2.85073869011619 0.637618853829125 0.0368917725302964 4.03490812995217 9.5735448143699 17.7831529519775 8.99975998618386 4.42863161780618 8.62062533118508 6.52009566046975 1.89481909491799 -1.37752549431541 2.41625387885354 -3.61198632500388 2.28736765601418 4.24331839301369 12.8448375008323
-6.604537079551 -4.75242717049339 -4.63321406624534 0.37455837943337 -0.676703522422098 2.94053070761941 9.19275896765969 15.6732578776099 8.01694672324441 3.36104481436989 7.43912689902566 5.71141522147439 -0.323702881552958 -2.35945994637229 1.45605175711892 -5.1843767859719 0.0552491448142298 1.71565811850808 10.761559417031
-7.37419233322144 -4.01768026351929 -5.74696073532105 -0.0623675346374526 -0.881964778900148 2.8191403388977 8.77215280532837 14.2766443729401 7.62905492782593 3.09918203353882 6.76986303329468 5.0417384147644 -0.623444652557374 -2.88637266159058 -0.150481319427492 -5.5929690361023 1.38173666000366 3.48947038650513 12.2749074935913
-5.68939590454102 -3.16628074645996 -4.73598480224609 0.737020492553711 1.02107429504395 3.85883235931396 10.1348757743835 14.7585542201996 8.05449771881104 3.47224235534668 7.06099987030029 3.78522205352783 -2.28993225097656 -3.65681838989258 0.553749084472656 -5.34426307678223 0.740957260131836 3.18008422851562 11.5665822029114
-4.83876488425515 -2.81353829123757 -4.00205490805886 1.17676284096458 0.610738060691141 3.15622832558372 9.46718528053977 13.9260921695016 9.12233092568137 4.20402743599632 7.90868689797141 4.48269870064475 0.0914547660134062 -3.65882942893288 0.116570732810281 -5.52644989707253 0.535105965354226 3.38065364144065 11.6100647666238
-3.91959414048628 -3.91866335435347 -6.89693293137984 -0.385074944929642 -1.98634562058882 1.85358014540239 7.38192906813188 12.1120230241255 6.94158616499467 2.32076325850053 6.4355074449019 4.17209401564165 -1.72238001389937 -4.2915900663896 0.145517019792038 -5.34526285691695 1.68004384474321 3.76848092512651 11.7040134950118
-3.45951947298917 -5.12522801485929 -2.41247090426358 1.19278994473544 0.528464230624113 3.20269099148837 8.04774657162753 12.9140323725614 8.46398249539462 3.44266882809726 6.41003600033847 4.60781660946933 -0.251446810635652 -4.31483182040128 0.498251828280363 -5.39103230563077 0.609723004427824 3.23922148617831 11.5018595782193
-3.32957523519343 -3.01408641988581 -2.7864596193487 1.26346999948675 1.42040855234319 3.70642406290228 8.62974864786321 12.9209683591669 9.04216319864446 3.92653209512884 7.00373298471624 4.60118991678411 -0.274555856531318 -3.22111004049128 1.59299785440618 -5.20383709127253 1.1250508481806 3.78761798685247 12.0720637494867
-3.73915457292037 -3.69220900102095 -2.81058287187056 1.64874768690629 1.78531480268999 4.84819531874223 9.25332284407182 13.7578382535414 10.4703009171919 5.58838105635209 9.10582662062211 6.85778260664506 1.01260018782182 -1.13781904740767 4.24731660322709 -2.38384031815962 4.42613625959916 6.95072007612749 13.6648042245345
-3.40903676639904 -3.84912885319103 -2.91622747074474 1.7044848095287 0.866109717975963 2.59216486323963 6.78727613795887 10.879621852528 9.06008039821278 4.08874021876942 7.34680353511463 6.03480230678212 0.419700492512096 -2.61110128055919 1.43251501430165 -2.30819905887951 2.21632849086415 4.8469236980785 12.188878883015
-4.08028903440996 -4.26027789549394 -4.23317256407304 0.5271652655168 -0.19934955076738 3.12403568788008 7.02033695741133 12.0522030310197 8.84390148683028 4.47963127656416 7.45850834413008 6.28430637879805 0.675295682386917 -2.08058085875078 2.24375137849287 -2.14896693663164 3.58394131226973 5.88542351289229 11.8800676779314
-7.42055996981534 -6.79081639376554 -4.73684605685147 -0.228428927334871 -1.44498547640714 1.33032313260165 5.38991251858798 10.6906308260831 6.77691546353427 2.09143629941073 5.24026957425204 3.39246645840732 -2.5520563992587 -4.83077153292569 0.176333340731535 -4.21309765902432 2.02809897336093 3.38083926114169 10.3844064799222
-9.59028843966397 -4.50385884371671 -5.71513966647061 0.0689560976895436 -1.04277829256925 1.88180132779208 6.07717581662265 11.8295061198148 7.91584940823642 2.826911648837 6.61641951474277 4.31964274319736 -1.1259577664462 -4.00618771639737 1.13868304165927 -3.65910176363858 2.32848139676181 4.66992445859042 11.9877960291776
-6.92896764928645 -4.89315717870539 -3.2241603677923 0.080673998052422 1.3695552999323 2.65137559717352 7.60444623773748 13.3663137609308 8.76792795007879 3.80669195001775 7.79921991174871 5.82319528406316 -0.176070386713203 -3.02939718419855 1.98222333734686 -3.11769598180598 3.12704927271063 5.57096368616277 12.4593623334711
-5.5802267854864 -4.984733468836 -2.77043140584772 -0.127544290369208 0.98026286905462 2.61765586679632 7.41604434793646 13.4726275140589 7.47816097086126 2.45337783640081 6.64943801706487 3.49691783731634 -2.47832287008112 -5.35202205831354 1.29312145059759 -2.47646511251276 2.59919273203069 5.94888030832464 11.2350269491022
-6.32133736176924 -4.42234673066573 -4.39366974397139 -0.216795583204789 -0.166351933912797 1.94502959684892 6.05072055296464 13.2131584687666 8.2900861306624 2.96414027647539 6.25238833860918 3.82153926329179 -2.16480316682295 -4.2235800222917 0.67209945158525 -2.8679892019792 3.91036067442461 6.77220092253252 10.8082889123396
-8.29310709346424 -6.44590669978749 -5.95832735408436 -1.79537683833729 -2.6841192852367 -0.384192527424204 4.4302901614796 11.6140636790882 6.84952539097179 1.57540887485851 5.07558911930431 2.93424218784679 -2.50562769282948 -5.30643755305897 -0.509387076984751 -4.11490732539784 2.33091252933849 6.0218657840382 9.63947147022594
-7.04244495738636 -5.57973553050648 -4.89292599071156 -0.679804576526987 -1.51982761729847 2.85860274921764 6.33044456135143 12.5375010837208 7.54198192249645 2.21343253742565 4.55764506946911 3.61592982899059 -1.26609684337269 -4.58401752818714 0.370553242076529 -2.76336742747914 3.38285945545543 7.03353141437877 10.8239376414906
-6.1807580687783 -2.97666413567283 -5.55886323235252 0.744821002266622 -0.563900540091776 1.91723673560402 8.11478655555031 13.377613475106 6.92562716223977 1.51569407202981 4.78221743323586 2.94066660620949 -2.43627984307029 -6.00615174553611 0.281119754097677 -3.62314469597557 2.50974028327248 5.35772364356301 9.43730824210427
-4.35906685048884 -1.35960472280329 -3.9309758012945 2.95590316599066 1.10807716196233 4.37542831247503 9.75789701288397 15.4036955768412 9.64955055063421 4.43393432443792 7.21560108011419 4.29522239511663 -0.698981172388251 -3.96504104787653 1.66254913156683 -3.49891746694392 2.36086379831487 4.97487556284124 10.33261310404
-5.90484358180653 -1.49357916225086 -2.65523649562489 3.01362012516369 2.00747178684582 4.8974158633839 10.9121887553822 16.0504875053059 9.74040244709362 4.58092282902111 7.77590821873058 5.02835725437511 0.509423004497183 -3.26481367457997 2.24260018955578 -3.61560179103504 1.38025163303722 4.51561807285656 11.6176516879689
-3.64767452586781 -0.836988414417615 -4.17444416392933 2.52392295490612 0.438829456676135 3.72100547443737 8.90208247791637 15.8381916631352 9.86682084690441 4.62455180775035 7.94624427448619 4.77953532825817 0.0350723613392212 -3.34504696239125 1.86660674702037 -0.482456172596326 1.73318580280651 5.7279539455067 11.1382379878651
-4.74818250482733 -2.47517415826971 -4.71124860590155 1.8374135797674 -0.0170747930353343 3.81790426427668 9.22851923162287 15.3031702345068 8.59358480626886 2.86351659948176 5.90193536931818 3.94876650029963 -1.84511396234686 -5.09041997736151 0.767516881769353 -3.26617643182928 0.370198995416814 4.63801744634455 10.2066295450384
-5.76323018507524 -1.29083142714067 -3.82341657118364 2.33238043351607 1.65495218797163 3.49253096147017 9.77783455415205 16.1510596470399 8.7355748610063 3.35624517960982 5.96292986436324 2.77879156632857 -2.32752881483598 -5.76131329969926 1.0404540495439 -3.57243047194047 0.487836022810502 5.0931769804521 9.98923649354414
-6.90438613891602 -1.0806137084961 -3.76583633422852 2.68120422363281 -0.234141921997072 3.56437816619873 9.01964797973633 16.3277030229568 8.53263320922851 3.89100399017334 7.08166160583496 4.71989955902099 0.00609054565429545 -3.51000747680664 2.08684864044189 -3.9591251373291 -0.421352005004884 2.94286479949951 10.8650616645813
-8.80703248110684 -3.85829438296231 -3.54048813906583 3.08707056912509 0.0451613512906164 3.28618060025302 8.58970843228427 16.6158366051587 8.54833136471835 3.58332262906161 6.57513056668368 3.37818442257968 -1.28835190859708 -4.87000168887052 1.19819270047275 -3.86632241335782 0.487076863375577 3.24959765347567 10.3769789782437
-8.28962241086093 -1.54951582821933 -2.71036635312167 2.81005753603849 0.671149149808016 3.97454060641202 8.20865048495206 16.4246623667804 8.65324963656339 3.47463597384366 6.44527615633878 3.32026757326993 -1.17333708676425 -4.58649741086093 1.15181817141446 -2.84763251217929 1.36029805270108 5.11762417879972 11.1353424939242
-8.01604326421564 -0.529875356500799 -2.42709596807306 2.96123449152166 1.0054086858576 4.07701341455633 8.77181951349432 16.702616941387 7.59573404138738 2.62785188501531 5.92771665399725 3.62880746668035 -0.875324804132635 -4.76417024785822 0.710589807683771 -3.85280473882502 1.72584859674627 4.66673414056951 10.6611465627497
-10.6449149651961 -2.88587413267656 -3.30790172056718 2.75837959809737 0.610374112562699 3.68508209748702 8.19277538819746 16.7848859624429 6.99060406251387 2.27040161652998 6.51096787019209 3.94072880311446 -1.02556643919511 -3.89883647398515 1.15410770936446 -3.09800181822343 3.00236191316084 5.90700687928633 10.8955718473955
-8.91511904109608 -2.4330061565746 -3.16330515254628 2.88493074070324 0.499807487834584 2.78359426151622 8.09688676487316 16.4171210635792 6.06172574650158 1.87703145634044 6.29248250614513 3.98214543949474 -0.885810722004283 -4.5996206890453 1.18236936222423 -3.75113664973866 3.32294667850841 6.18629754673351 11.2823478091847
-10.4182802720503 -4.02240434126421 -3.72510209517046 2.17134604020552 -0.521439222856003 2.64481100602583 8.0320218519731 15.697860808806 5.39344343705611 1.36917242570357 5.50977739854292 2.68406042619185 -2.88305917219682 -5.79258218245073 -0.192984251542526 -5.54250398115678 1.97333368821577 4.72906431718306 9.75822338624434
-11.8657340309837 -5.76813309409401 -3.48240082480691 1.12998587868431 0.929323265769266 3.17916590950706 8.99712474129417 17.4000622578643 5.81169707558372 2.25645739815452 6.84426409981468 4.62187773964622 -1.25590508200905 -4.17800133445046 0.72030074379661 -2.63991348960183 3.26591784737327 7.20734126351097 11.7552910544656
-9.53335119594227 -3.58349920619618 -4.65095831264149 1.60311864506115 -0.618857635151254 3.29723809849132 8.36296533237804 17.3039956856858 7.2818152774464 3.34561608921398 7.96764920841564 5.43259309421886 -0.372651351581919 -2.88484693874012 1.72085355411877 -1.74053884853016 5.34184716831554 8.76488469730724 11.6144306529652
-10.2996766610579 -3.65088630156083 -3.82385611967607 2.34606480164961 0.650421376661821 3.67343735261397 8.9623272375627 18.3817338900133 8.49362492127852 3.64559387727217 7.07900166078047 4.98081421418624 -1.02524924711748 -3.57142425016923 2.83815216584639 -1.48585296110673 5.58497166200118 8.90356564088301 12.1329305128618
-9.36298614848744 -6.6736760746349 -3.81688362468373 1.34926646839489 0.635646282542837 3.8174356807362 9.00635188709606 17.8226028073918 8.24686473499645 3.33482688557018 7.038487850536 4.7631782878529 -1.00706726421009 -3.00825554240834 2.14465564380993 -0.314074100147593 5.48678630482067 9.51919025074352 11.7727045405995
-11.175455084714 -7.00910758105191 -5.38439559069547 0.400775918093593 -1.25282477465543 1.79871273907748 6.05810833844271 15.9258437243375 7.39082623395053 2.77625656994906 7.03196621808139 5.05087757977572 -0.8791541966525 -3.17385291186246 1.68531704815951 -1.00727843371305 4.77555275830355 8.7315750208768 11.6075530138883
-11.881931218234 -5.74708739194003 -5.91964713009921 -0.493677052584562 -0.93468848141757 1.63300522890958 6.66530427065763 17.5093187215653 6.71830376711759 2.50943383303555 6.50443276492032 4.31937035647305 -1.13562003048984 -4.42091551694003 1.7570124539462 -1.78187933835116 4.37701710787686 8.3900633725253 11.3669134053317
-9.5889722737399 -3.83343333331021 -5.18770808306607 0.65190106305209 -1.10780924883756 1.00228958996859 6.08750420483676 15.4512237873944 6.3540676203641 1.49464302929965 5.28277188214389 3.69856816205111 -0.877643767270175 -3.61008853045377 -0.304559889706699 -2.21125620928678 3.76655941876498 6.37725430401889 10.3100846377286
-9.98017044067383 -4.1051513671875 -5.60647125244141 0.374914932250977 -0.469514083862304 2.37678127288818 7.15603713989258 16.1613134622574 8.44180278778076 3.23998146057129 5.5486629486084 4.00352363586426 -0.795891952514648 -3.29491539001465 0.328148651123048 -2.0404655456543 4.46425895690918 7.47529487609863 10.8542392730713
-11.1341580477628 -3.98183146390048 -5.73980990323154 -0.902884396639738 -0.775145444003019 1.01772793856534 6.7296744259921 15.127860752019 7.04084595766934 2.37541588869962 5.26715478030118 3.63954552737149 -2.03576556119052 -4.18867579373446 0.80247029391202 -2.1111458865079 4.77441701022061 6.9632359418002 10.5900555523959
-11.3070581609553 -3.87724668329412 -5.62106305902654 -0.532466715032403 -1.02086049860174 0.198082143610176 5.84367960149592 14.3868495767767 5.01925581151789 0.941568548029121 4.52711980993098 2.95098608190363 -2.23062497919256 -5.06682950800115 0.242256337946113 -2.88421804254705 3.52340143377131 5.96765630895441 9.85519140416926
-11.4889870990406 -3.64236844669689 -5.86190045963634 -1.34981931339611 -1.87328351627697 -0.172531257976186 4.69344126094471 14.3474250923504 5.00169550288807 0.262718070637096 3.56175600398671 1.88382326472889 -3.35168279301037 -6.45871175419201 -1.18954480778087 -4.31193746219982 1.05100046504628 4.96829210628163 8.67308031428944
-10.0704930218783 -5.29345063296231 -6.06914834109219 -1.63868264285001 -1.67497567263516 0.191208561983977 5.5735108462247 13.9172279444608 5.38381548794833 0.471832951632415 4.3198020068082 2.06229277524081 -4.36874703493985 -6.64593628970059 -0.680489817532624 -3.93104676333341 1.86447211178866 5.00974913510409 8.95915003689853
-5.12946341254494 -5.77063009955666 -5.8523905060508 -1.571768023751 -1.06600973822854 0.334422848441385 6.12906815788963 13.5112571933053 5.51338841698387 0.607909939505838 4.01075436852195 2.13072659752586 -3.85295698859475 -6.69544050910256 -0.939855792305686 -4.65055296637795 1.88005139610984 4.77280595085838 9.20814778588035
-2.55939610221169 -4.34330113150857 -5.92842800833962 -0.15129978873513 -2.05688603141091 0.404625580527565 5.70506636879661 13.1546642043374 5.99913279793479 1.04322497627952 4.62404792092063 2.58277385018089 -3.56005032279275 -6.02168591239236 -0.599187209389427 -4.41956837394021 2.23438803932883 5.43904750130393 9.31038872978904
-1.1712083643133 -4.05411432439631 -5.25976083928888 0.167122858220882 -1.48915956670588 0.13302327936346 5.82318116968328 14.1063111001795 6.20127298181707 1.03051664179022 4.76524259393866 2.22130872553045 -3.89178178960627 -6.416436178034 -0.133557302301579 -4.60765741521662 1.513326662237 4.51758672540838 9.22491361444647
-1.3718583020297 -4.66882866946134 -5.50806969729337 -0.566528025540439 -1.26500100222501 0.755661305514248 6.09441405209628 13.9960253802213 6.32224779996005 0.975054082003506 4.7153866854581 2.17329722317782 -3.72929925051602 -6.69156426516446 -0.916745844754306 -4.95869225588712 1.79248171719638 4.61358385953036 9.39043694409457
-1.59312598488548 -4.35604064247825 -6.3608566977761 -0.464393303611061 -2.32121054909446 -0.816060707785866 4.1040337822654 14.4063099167564 4.7965501091697 0.231346442482689 3.76185925223611 2.00257714011452 -3.89866797707298 -6.64388816139915 -1.19198386452415 -5.34270446083762 1.48539383628152 3.78727562644265 8.48277790763161
-4.37885143106634 -3.21764613931829 -4.61238529031927 0.750125390833073 -0.597013967687435 1.31124828512018 6.66589210683649 14.7257795160467 7.06122825795954 1.67733429128473 4.8710522478277 2.33810756856745 -2.9810509855097 -6.08643390482122 -0.61294795816595 -4.98553325479681 2.18140457326716 5.53571079427546 9.41540430242365
-2.61226375753229 -3.02774532491511 -5.14231594259089 0.911091726476496 -1.78781231099909 0.341980856115168 5.48940841501409 14.9791659528559 6.7492846662348 1.88509265726263 5.31611244028265 2.51103011911566 -3.06834705526179 -5.74938495809382 -1.07476719075983 -4.99466617757624 0.773213308507746 3.89538280313665 9.39914743250067
-0.875757234746761 -2.24395372217352 -4.76923181360418 1.15648935491388 -1.49649812524969 0.729680997675114 6.30316541845148 14.4878654306585 5.76680849248713 0.528289777582341 4.40906236821955 2.05707357580011 -2.86480523889715 -6.35627557581121 -0.650131242925472 -4.72456933801825 1.6201019113714 4.5443830316717 9.00985334569758
-1.27105041850697 -2.62606903422963 -4.24247833598744 1.49833491932262 -1.23973366130482 1.40724185596813 6.38415435444225 14.9910111774098 5.63738063465465 0.64057067524303 4.73212340961803 2.74683765064586 -2.03116699565541 -5.40619751323353 -0.744435275684705 -3.14173218120228 1.63050655018199 5.57881263386119 9.48952916752208
-2.32341740348122 -3.6510007164695 -3.45806286551736 1.47788741371848 -0.403899886391379 1.41379287026145 6.29249503395774 15.4951184012673 7.98516490242698 2.64661814949729 6.35495116493919 4.25849940560081 -0.334798552773215 -3.53606579520486 0.835796616294168 -3.08959744193337 3.61561324379661 6.55298831246116 11.7557461478493
-1.66816552769054 -3.67907556187023 -4.88743814121593 0.406354583393444 -1.97407945286144 0.356471694599499 5.56926790584217 14.4311906467785 7.26878610957753 2.49631754268299 5.46396604884755 3.09436575282704 -1.40848573337902 -5.02322610508312 -0.174909912456165 -3.46852143894542 1.75233141292225 5.66533342708241 10.3016521107067
-3.42824609062889 -2.89024026177146 -5.84637315056541 0.503875186226583 -2.78569657585838 0.158711840889669 5.24533407904885 14.3120762608268 5.98930971839211 0.765210559151388 4.66753618933938 3.07287447669289 -2.0696626403115 -4.79769189141014 0.203122546456076 -2.9375768401406 2.67707293250344 6.12254183509133 9.70891134955666
-2.13147480704568 -2.9674542687156 -5.19313557364724 1.23012034676292 -0.74230320670388 0.756117508628151 6.02606646797874 15.2331127383492 6.51531188271262 1.48001925728538 4.56363551399924 3.0909592368386 -1.66445095755837 -5.20578701712869 -0.63135464408181 -4.34750111319802 0.927094147422096 4.67821280739524 9.58246724388816
-2.30025809894909 -4.46424621235241 -5.61364692341198 -0.359107433665883 -1.11098998676647 0.152857364307749 5.52778965343128 13.8225482117046 6.44795853007923 1.22057587016712 4.96780258525501 2.69690185893666 -1.15717452656139 -5.32918304096569 -1.48165076862682 -4.70390838276256 0.597502292286265 4.72776848186146 8.89830452312123
-3.4795091975819 -6.58512862812389 -6.6702879298817 -1.84794791828502 -3.43737586628307 -0.735713802684437 4.17608848918568 13.5353168617595 5.56454578746449 0.659334338795055 4.43691269267689 2.17775932658802 -2.13141807209362 -5.30440505634655 -1.06905540119518 -5.06307014118541 0.998857654224743 4.10635200847279 8.36995045055043
-5.41280821886929 -4.7205131444064 -7.31086043444547 -1.13900832262906 -3.89860610094937 -0.365546027096833 3.33463116559115 12.8347608652982 5.17681141766635 -0.209677496823396 2.95705910595981 1.68554421338168 -2.69620970812711 -6.0531661900607 -2.03132895556363 -5.3036716374484 0.424029549685393 4.3434927073392 8.09313507947055
-5.37344849326394 -6.34657585837624 -7.75002396323464 -0.997676017067651 -3.41129791953347 -0.560523154518823 3.97332465431907 13.854364750602 6.08702742836692 1.32484709999778 4.41627681038596 1.9845160224221 -1.45954239585183 -5.91031754233621 -0.910094382546166 -4.46165573813699 0.870041725852271 4.26113688729026 8.70023333809592
-6.14519205960361 -6.31863680752841 -7.68824854764071 -1.143761548129 -2.8313607302579 0.372361269864168 4.25276669588956 14.6096566590396 6.51187428561124 1.63511761752042 5.84350689974698 3.7226992520419 -0.73299113186923 -4.96279803189364 0.211604205044832 -4.09129610928622 2.29201420870694 5.64747628298673 9.89217290011319
-8.09801769256592 -9.05407047271729 -7.44337558746338 -2.27889347076416 -4.3116979598999 -0.942109107971191 3.08293437957764 13.987642288208 5.63500308990479 0.777356147766113 5.05483818054199 2.45687866210938 -1.86214542388916 -5.43131542205811 -0.679450035095215 -2.71167850494385 2.05164241790771 5.8571605682373 9.89264583587646
-6.75669415213845 -8.26212818839333 -6.67991001822732 -0.728848769448021 -3.02281887748025 0.13317172310569 3.35862796089866 14.5882755973122 4.08461348793723 -0.75844319083474 3.33517424843528 1.3730522849343 -3.27504666068337 -6.12762005545876 -2.32677014090798 -5.53270085074685 0.723379776694557 4.42899100563743 8.34635989449241
-5.11994887265292 -8.63238669308749 -8.31957770260897 -2.31175375851718 -3.48850394162265 -0.730620869723232 3.36009263125333 13.7511825474826 4.70387982455167 -0.101605900851162 3.7820124539462 2.00641011324796 -2.10860587033358 -4.70872260006991 -2.1018462267789 -6.78605414303866 0.970522395047276 3.49270962801847 9.43467711535367
-2.21714265129783 -6.31862122795799 -7.14990098259666 -0.180315563895487 -4.4886079528115 -0.326204846122049 2.8617338440635 13.6325060627677 6.02926008918068 0.956712176583029 3.83947699286721 2.36155550696633 -2.15248353264549 -6.13206918022849 -1.90349061272361 -7.01849419853904 0.720446994087911 2.95431940772317 8.3011116287925
-6.48830287239768 -5.14960925362327 -6.5551287390969 -0.511583969809791 -3.85527293465354 0.287160231850365 2.82285053946755 11.5173404953697 6.57440884330056 1.05932171561501 3.30162556388161 0.72686131217263 -3.19302241585471 -6.61560122750022 -2.97636668465354 -9.28595034859397 -2.67084376595237 0.379821135781029 7.10218365409158
-6.18553283864802 -5.37300422841852 -5.80951431447809 -0.172986299341375 -3.06737068349665 1.8672082120722 3.7443530256098 11.4836971456354 5.95020171945745 0.282805174047297 2.77352496927435 0.00530311411077378 -3.42025688344782 -6.76693084890192 -2.97618988210505 -10.235078126734 -2.5414192979986 -0.246590883081609 6.79395362680609
-4.15755390687422 -4.53081631226973 -4.54602551026778 1.26279521421953 -2.47181057496504 -0.470704312758013 3.66725993589921 10.9426071687178 4.74264502958818 -0.296092267469927 2.34731364683671 -0.0656979040666066 -3.22301411195235 -6.40265774293379 -3.1433632330461 -9.52082943482833 -1.79834675355391 -0.411147351698443 6.75289893583818
-4.85808608315208 -4.79319426796653 -4.15798232338645 1.05673268058083 -1.5653919913552 1.69669201590798 4.79989960410378 13.9769542477348 7.78021004416726 2.96750691153786 5.3557276985862 2.84548046805642 -1.10944983742454 -4.28794715187766 -0.444406960227273 -6.97794005654075 -0.18503997109153 1.68398430564187 8.86193516471169
-7.81886358261108 -6.22138471603393 -4.79134817123413 -0.375418376922607 -1.68076391220093 1.21157293319702 5.04774789810181 13.9369531154633 7.72620801925659 2.15680437088013 5.17719202041626 1.78610258102417 -1.84581060409546 -5.49474020004272 -0.752167415618896 -8.37479467391968 -1.52358121871948 1.15959100723267 8.48245363235474
-5.78173152750189 -5.01749507730657 -5.50822154825384 0.403239328211004 -0.862156789953058 1.85901554281061 6.36746605092829 12.2079120462591 7.92291172200983 2.63765533620661 5.83345993215388 2.39313896352595 -1.61193363016302 -4.97799388712103 0.100625116174871 -6.37893192117864 1.01316078359431 1.945138055628 9.18783243352717
-6.08769859834151 -6.3653093771501 -6.54463448090987 -0.284187932447953 -1.68009056611495 1.20809779600664 5.89181838469072 12.7831653161482 7.35706744627519 2.59961924986406 6.35708651976152 3.79269538359209 -0.0625578360124059 -3.89958824677901 0.889733652635055 -5.46605743928389 1.26765475706621 3.68245158628984 10.5493734879927
-4.11977567672729 -5.089218044281 -5.20244016647339 0.739231204986574 -0.927535915374754 1.42952356338501 6.20574197769165 11.11677942276 7.1780873298645 1.79569730758667 4.70614442825318 2.69115171432495 -0.97507276535034 -5.08902540206909 -0.658307933807372 -4.629012966156 1.06930837631226 3.52173051834107 9.71271715164185
-5.95219010439786 -5.43872040835294 -5.75051659670743 -0.0570561322298921 -2.48177117434415 0.129291829195889 4.85567694577304 12.5826557246121 5.4229415026578 0.898839291659268 4.60040598782626 2.4654505816373 -1.07592934695157 -4.91783112612638 -0.768813792142002 -5.46348160830411 0.77651625546542 3.69294482144442 9.39993554028598
-2.47983701012351 -3.15304333946922 -3.69733388207176 1.90183012702248 -1.1863036849282 1.28166811682961 6.8939079544761 12.2347926399925 6.74526446082375 1.94559519507668 4.68219034888527 2.23125498511574 -1.48272092125633 -5.30050046227195 -0.224416325309061 -5.35059697411277 1.15752356269143 3.36384527900002 9.72572319724343
-2.77811743129383 -1.9078705440868 -3.0759613643993 3.15460847507824 0.369200455058706 2.99159120212902 7.35335897098888 12.0411784518849 7.87651609073986 2.82042001377453 5.24945138584484 3.27681802402843 0.777983414043081 -3.34885908473622 -0.522628081928598 -4.05721212733875 2.05860780369152 5.09324144016613 10.2875182498585
-0.051955127716063 -0.210450077056883 -1.62492265701294 4.77360734939575 1.26961622238159 4.52556428909302 8.94899950027466 14.2855294704437 9.23253545761109 3.89760599136353 6.95931062698364 4.2108717918396 0.520997142791749 -3.49082841873169 0.723576641082765 -1.8161057472229 2.27407178878784 5.08913145065308 11.0330763816834
-3.99499262896451 -3.64087046709928 -3.51460970965299 2.19793759259311 1.5940204707059 3.54299984845248 9.01036034497348 14.5702749339017 9.11844073208896 4.08428822430697 6.99815712842074 3.74007950696078 -0.430798903378573 -4.20055140581998 0.290417298403653 -3.38467158404264 1.04657994183627 4.16222916516391 10.3549252596768
-3.46594628420743 -3.16267022219571 -2.43441399660977 2.73871794613925 1.146691235629 3.34090796383945 9.00831547650424 14.6425248709592 8.89480677517978 4.01060667904941 8.16294947537509 4.70452299985019 1.26093092831698 -2.88881119814786 0.85981169613925 -1.82109841433438 1.26919737729159 4.69802084836093 10.6297926035794
-5.69268814433705 -3.27557388652455 -2.45361725200306 2.12752612720836 2.83840068470348 3.82909759174694 9.83690198551525 14.4153891433369 9.67094977985729 4.55847915302623 7.28820117603649 4.56956370960582 0.364507519115101 -4.07441536296498 2.01072105060924 -1.69271866191517 2.97202285419811 5.38365253101696 11.9694498408924
-6.25942802429199 -4.27176666259766 -2.65361404418945 1.16329669952393 2.39044761657715 2.82907772064209 8.6141471862793 13.1497333049774 8.66116809844971 3.28209114074707 4.76491069793701 2.73532390594482 -1.06724739074707 -4.94569778442383 -0.0740680694580078 -3.29119110107422 0.874764442443848 3.49132823944092 10.2494149208069
-4.00651010166515 -2.98786386143077 -1.41991075168956 2.79106394160878 2.84408060420643 3.87421766627919 10.115590728413 13.8610023628582 9.22585789073597 3.99601904262196 8.09373251308094 4.45675245631825 0.520164168964733 -3.5980132449757 1.11286226619374 -1.95441278110851 1.83985678065907 4.55747381557118 11.6507784496654
-5.048080479015 -3.74466327320446 -2.73765376697887 2.01785370219838 1.57448288310658 2.86434742320668 8.12431236613881 12.8209142338146 9.04949184764515 3.89974399913441 7.13318916667592 4.27398392070424 0.290637935291638 -3.77169231068004 1.21858974803578 -2.89485362659801 1.18863674510609 3.83890243877064 11.2374834667553
-6.63196974667636 -5.05576353940097 -4.12410193356601 0.568851176175205 0.822419825467197 1.73896378603849 7.97613209811124 12.8374244603244 7.35256833163175 2.40873688784513 7.1864392193881 4.17646378603849 0.157859507474033 -4.08570319089023 0.307594004544345 -2.66504317196933 1.01112240878019 3.70969933596524 10.7290884884921
-6.49266861135309 -4.64268348867243 -4.11784408742731 0.650111692601985 -0.211866838281804 2.03273631876165 6.96374847238714 11.2387700254267 8.0290942365473 2.95255996530706 7.14485313242132 4.15298129862005 1.08673335855658 -3.62275360280817 0.503598707372493 -2.4073242967779 1.06297447031195 3.81510879343206 10.9907002622431
-5.26134089556607 -3.39205531206998 -2.48627833453092 2.21687050732699 1.15745945843783 3.43376465710727 8.40205498608676 12.3268096056851 9.13233252438632 4.35288258465854 7.22959347638217 4.28051777752963 0.834959229555999 -3.46685961810025 1.57022210034457 -1.31551531878385 2.48736592206088 5.46612759503451 11.7009088602933
-6.58089775605635 -5.11334938569502 -5.73460526032881 -0.0947699026627973 -1.54072327180342 1.49466281370683 6.18638854460283 10.7101107163863 8.03842215971513 3.20890670256181 6.05705695585771 3.7852578683333 0.566683344407515 -3.8232798056169 -0.361722417311235 -3.03775352998213 -0.262860722975297 2.6144643350081 9.24138074354692
-4.34349533427845 -2.99781319011342 -3.2907228123058 2.01926330219615 -0.0853147159923218 3.28027347217906 7.87000087391246 11.2928371776234 9.47486690174449 5.24599269520153 7.65062907825817 4.84525684009899 1.37778094898571 -2.84981819499623 1.28972056995739 -2.10964676250111 1.4507379878651 3.90618137012828 11.0901990283619
-4.58399354761297 -3.42364084070379 -3.19777261560613 1.62656343633478 0.546867734735663 1.49294031316584 6.71517313176935 10.8354424303228 8.04239309484309 3.16593778783625 6.49409330541437 4.7761644190008 0.989164716547187 -3.30716668909246 1.08495367223566 -1.96650277918035 1.92708337957209 4.90415800268 10.2001456087286
-6.23635021556507 -5.04361263621937 -3.87782398570668 0.299353443492542 -0.585833705555309 1.5418928493153 6.68311866413463 10.6332796443592 7.76288207661022 2.72904189716686 5.53100379597057 3.47930892597545 0.995668255199085 -3.21782795299183 -0.522702373157848 -1.5665694843639 1.9272688258778 4.87558921467174 9.54417976032604
-4.83584517565641 -3.81936186877164 -3.23322409716519 1.62996750744906 -0.711934271725742 2.31886368664828 6.672113236514 12.3379371729764 7.97984105023471 3.28324108990756 6.81523495587436 4.40826970013705 0.481385048952969 -3.58709639635953 1.34952336224643 -2.08740538683805 0.928594407168301 4.14317017468539 10.4962337580594
-6.00766964825717 -3.84154721173373 -3.76685353192416 1.35982302752408 0.997408667477693 2.75913600054654 8.03022650805386 11.6247041615573 8.55856017199429 3.59252242175015 6.75349120226773 4.4589450749484 0.738513747128572 -3.30358525189487 1.11105517474088 -1.85064145001498 2.11147955981168 5.20291308489713 10.4781072529879
-6.44883871078491 -4.94196081161499 -3.98706197738647 0.649372577667236 0.415777683258057 1.79735803604126 6.81901884078979 11.1380143165588 7.90439748764038 2.67882394790649 5.71592664718628 2.96565294265747 -0.333573818206787 -3.94805479049683 -0.441815853118896 -2.77951765060425 1.71461057662964 4.09684896469116 9.54134130477905
-6.12464380264282 -4.59140253067017 -3.09349870681763 1.17470979690552 1.98593187332153 3.45565271377563 9.36388778686523 14.0110635757446 8.98258781433105 3.99011087417603 6.74025011062622 4.01053857803345 0.469399929046631 -3.31863832473755 1.25453901290894 -2.28456163406372 1.19391775131226 4.16747140884399 10.7771735191345
-7.35040892687711 -5.4299053105441 -4.03416670885953 -0.00768317309292854 0.0225902644070715 1.82755719098178 8.51074849042026 14.5590578165921 7.22748814496127 3.00070343884555 7.08540974530307 4.97764836224643 1.8366209116849 -2.50805701342496 1.13664875897494 -1.61712874499234 1.8111892786893 5.3342662897977 10.6695614901456
-6.31564577276056 -4.61415346319025 -4.48930986577814 0.773513239080255 0.135869424993341 2.41589586084539 9.10101453607733 13.5992204362696 7.5597938710993 2.93274442499334 6.50522653406317 4.17160646265203 0.99942437952215 -3.10554941350764 0.290597360784357 -2.15320833379572 1.11202756708319 4.35495225732977 9.59257642572576
-5.88658255663785 -4.73277205553922 -1.92763251391324 0.902025994387539 0.674467858401211 2.22678261670199 8.34270172986117 14.1865161028775 6.97934609326449 2.0834491816434 5.83812981518832 2.63689499768344 -1.64559287157926 -5.39394301501187 -1.15054434863004 -4.03877562609586 0.0915535059842192 2.76679497632113 9.15932684811679
-7.61861532384699 -5.15060346776789 -2.14003294164484 0.205441301519219 0.895120447332207 2.67941076105291 9.07766229456121 13.7931376153773 6.50150472467596 1.43484384363348 4.75463373010809 1.61959249323064 -2.5762168710882 -5.88515775853937 -0.997258359735664 -5.7854682748968 -1.02117651159113 0.0711811239069142 7.93816739862615
-5.58864694075151 -4.30501466230913 -2.2114897294478 1.95633883042769 0.757251687483354 1.40241713090376 8.24285502000289 13.3831173853441 5.66411680741744 0.761998124556108 4.65927500291304 1.4376277403398 -2.98584275679155 -6.28505425886674 -2.24132256941362 -4.46021371321245 -1.25919824080034 2.02681345506148 7.54085630937056
-6.43507651415738 -4.38150290575894 -2.9578292759982 1.04220696362582 0.849231919375335 0.978144845095549 8.60125561627475 13.2332038489255 5.57520695599643 1.04807778271762 5.14621182355014 1.94066544446078 -1.7299297246066 -5.55871085253629 -1.55352286425504 -3.60045889941129 -0.755120078000154 2.37326546582309 8.3420860377225
-4.5871747710488 -3.11409127495505 -0.930173275687476 2.54094374396584 0.697243335030297 1.58882296302102 9.10046732642434 13.4183179161765 4.52703535773538 1.48807108618997 6.43899595954202 3.38488829352639 -0.287429211356422 -4.28228127739646 -1.0892728545449 -1.82036912224509 0.437927844307641 3.87202799536965 9.52754986502908
-6.61614749214866 -5.36399409554221 -3.95169017098167 0.447292830727317 0.539484526894309 0.792223479531028 8.26633885123513 13.4808168671348 5.06730702140115 0.895565535805442 5.73777630545876 2.8545766136863 0.289122130654075 -4.11380336067893 -2.26994845650413 -2.6909498908303 -0.465020630576394 3.34898617484353 8.38468601920388
-5.75057575919411 -3.9798695824363 -3.25909970023415 1.33208873055198 0.109054825522684 2.04521109841087 8.62306620857932 14.5488770224831 6.18150450966575 2.17335250160911 6.42707278511741 3.58408572457054 0.716152451255105 -3.80364201285622 -1.02828572013161 -2.14549992301247 -1.31798336722634 3.99050357125022 9.00429847023704
-4.91061954498291 -3.63471584320068 -4.28433017730713 1.44705791473389 -2.0499475479126 1.03570384979248 7.23809356689453 14.5202240467072 5.13320083618164 0.790808868408202 5.11516494750976 1.78115768432617 -0.214315223693848 -4.44257717132568 -2.88730030059815 -3.25642566680908 -2.3061731338501 2.36534519195557 6.72589702606201
-5.19586544903842 -5.16389256390658 -2.9331052866849 0.849979582699863 0.878502074154941 2.68827838030728 9.35030669299039 14.2422961625186 5.28339404192838 0.769550505551425 4.73298567858609 1.89554137316617 0.193700972470371 -4.87662106427279 -2.42787152203647 -3.34737378033725 -1.41512852582064 1.9756500157443 7.9937688740817
-6.74912348660556 -4.80609980496493 -4.42482844266025 0.0495139035311603 -1.54082194241611 0.677666750821199 7.40245541659268 13.3216868313876 4.71288308230313 0.390786257657137 4.99113377657804 2.53316411105069 0.0291777524081134 -4.34851351651279 -2.17669955166904 -3.67735949429599 -1.32220354947177 3.0770750912753 7.86498746004971
-8.67209892272949 -7.61375312805176 -5.66100578308106 -2.04204635620117 -0.779040145874024 -0.375473785400391 6.18939704895019 13.5615252971649 4.64653701782226 0.26474494934082 5.0731050491333 1.08473415374756 -1.50206069946289 -5.76954727172852 -2.99013595581055 -4.11888580322266 -1.6729133605957 1.4508487701416 7.52509899139404
-7.79219623045488 -4.97318454222246 -3.6344012780623 -0.0909041924910099 -0.220109896226361 0.45110134644942 7.2929554419084 12.9014578299089 4.38852028413253 0.721559567884967 5.72828487916426 2.02332596345381 -0.247299150987104 -4.49591441587968 -2.1463470025496 -2.28269000486894 -0.142730669541791 3.98017124696212 8.19804195924239
-7.54516669186679 -5.47283621701327 -3.50403471860019 -0.345791539278899 -0.80539389523593 1.49370698061856 7.58739308443936 13.2227018269626 4.09066990939053 0.311957636746492 5.48845509615811 1.76191643801602 -1.24777861508456 -4.71003600033847 -2.83043929013339 -3.09051390561191 -0.601492604342376 2.72331647005948 7.60402707186612
-4.90230247324163 -3.72210380380804 -1.89077827280218 1.6735689943487 -0.98060867136175 2.00290420705622 8.14442184621637 13.9227602785284 6.53698185140436 1.868376046961 6.5556605165655 3.33124378377741 1.05712440664118 -3.96370002573187 -1.44679138010198 -3.39943000620062 0.0912373369390309 3.36126163656061 9.49731519872492
-4.32956948713823 -3.92192330793901 -4.70546975569292 1.36791834397749 -1.62950387434526 2.00864061875777 5.33548578782515 13.7306359724565 5.56931814713911 1.26096281571822 5.84099897904829 2.51705870194868 0.34214911027388 -4.51580110029741 -2.16076722578569 -4.17063966230913 -2.24149003462358 1.77518400712447 7.74018129868941
-6.44581129767678 -5.13941099860451 -6.1444673798301 -0.549391772530296 -1.0216760895469 1.17783639214256 5.58259961388328 12.2611603476784 5.94536587975242 1.15728661797263 5.74779889366843 1.83449170372703 -0.469695117256858 -4.957705523751 -2.11595251776955 -3.82953551032326 -1.6402063629844 2.38725564263084 8.25674054405906
-7.15653272975575 -5.51452108729969 -4.78648611415516 -0.19623991359364 -0.883619750629773 1.81335500370372 5.36999086033214 12.2493977893483 5.36900666843761 0.515821014751086 4.81214383732189 1.8753304828297 -0.851690734516492 -5.67562719691884 -2.52049299586903 -3.55946394313466 -1.18556639064442 2.59081510197032 7.80815366398204
-8.75046899968928 -5.7121579950506 -7.31638506109064 -1.56447771245783 -4.4619138544256 -0.453355581110173 2.30895540064031 11.4966108495539 4.52547857111151 -0.424381048029119 4.3463136846369 1.12531110590155 -0.864299566095525 -5.21867540532892 -3.3114183252508 -2.94103029424494 0.0433809453790843 3.16132089441473 7.10912248438055
-8.64877799641002 -6.94074920307506 -5.16720298420299 -1.35188773762096 -3.65657905231823 -0.397261654246936 3.51799961436879 12.236701930653 4.94690986980092 0.5351018558849 4.58859058726918 1.5821103702892 -0.330737148631702 -5.26673606525768 -3.66100600849498 -2.6084413875233 -1.42937759052623 2.8441667209972 7.24171635020863
-6.98342139504173 -4.91738898537376 -4.5393105246804 0.61916344382546 -0.809949944236063 0.991579940102316 5.56681339957497 12.3108886978843 5.30310623862526 0.399900367043234 4.74597447135232 1.22879498221657 -1.12417418740013 -5.32457549355247 -3.40567023537376 -3.23686415932395 -1.20835120461204 2.88177578665993 7.72154419638894
-8.4117598880421 -4.46433023105968 -5.71542504917491 -0.335677658427844 -1.27306131016124 0.278099502216687 4.65808340419423 11.9764399181713 5.24982973445546 0.647102798115125 4.64676901210438 1.85865351070057 -0.472726379741321 -4.51328996311534 -3.30218270908702 -2.4504504550587 0.22681852687489 3.60664030421864 7.93524404872548
-2.85046585256403 -5.19513710195368 -3.47908981496638 1.59214488809759 -1.71402366811579 -0.207334596460516 4.73624603098089 13.2668692285364 5.55379669016058 0.476528089696711 4.90287200754339 1.10999767130071 -0.104497987573797 -4.31537445241755 -4.01157577688044 -4.70168312246149 -2.0475903337652 1.85403148477728 7.44562427347357
-3.51612482070923 -6.07543001174927 -4.412979221344 0.532279872894286 -3.6152325630188 -0.297914600372316 2.84878530502319 11.3623513221741 6.05513658523559 1.00594320297241 4.17288293838501 1.39406766891479 -0.387224292755128 -4.68088159561157 -4.34866533279419 -4.14143762588501 -2.18524560928345 2.45040979385376 6.92354955673218
-3.16883981878107 -4.90334070379084 -2.69127596074885 1.73485147302801 -1.39904535466975 2.17205869501287 5.52050363367254 12.9520560437983 5.49503099268133 0.644823663884942 4.3399769002741 1.34032213037664 0.0307050878351376 -4.37335527593439 -3.85034502202814 -3.93746698552912 -1.49091661626642 2.76601468866522 7.26592504327947
-5.31319908662276 -5.23679451508956 -2.89217285676436 0.520359949632123 -2.99474052949385 0.837117151780561 4.86355491117997 13.0614726109938 6.25509543852372 1.09467215971513 5.60079570250078 2.60740466551347 1.63407798246904 -3.18062691255049 -2.44666962190108 -2.49068932099776 -0.603442235426471 3.73899646238847 8.82331271605058
-4.49683596004139 -5.08007265437733 -1.61460710872303 1.73394750248302 -2.70264841426502 1.8552377093922 6.40398954044689 12.6968209613453 6.88737367283214 2.04443620334972 5.80669282566418 3.04105542789806 0.660457359660757 -3.45997835506092 -2.32229639400135 -2.74370027888905 -1.16512895930897 3.42576001774181 9.16930364261974
-4.01970141150735 -3.61112826087258 -2.07254641272805 2.57697446129539 -2.2658218643882 2.06007249138572 6.35544831536033 13.0111587741158 6.92223698876121 1.80408627770164 5.60076291344383 2.97152097008445 -0.0391868851401576 -4.3311294815757 -2.57445376136086 -2.88150255896828 -0.124386241219259 4.68162209770896 8.56637723229148
-5.18182294152 -4.33027951500632 -1.58074490807273 2.17046911933205 -1.08279912255027 3.08475477912209 8.24292834021828 13.6423762581565 7.89262087561868 2.05369074561379 5.46278746344827 2.56891424872659 -0.684456989981911 -5.31671635887839 -2.87850873253562 -4.46583859703757 -0.974637196280739 2.70994837500832 8.74858076789162
-6.35924454602328 -6.22542878064242 -3.25340004834262 0.782160559567536 -1.39929886731235 3.03458766070279 7.08408431139859 13.944048205289 7.75672034350308 2.29349879351529 4.79897383776578 1.6600587758151 -0.0471164790066823 -4.69620247754184 -2.3438121882352 -2.9308540430936 -1.36389656933871 3.6159046086398 8.90861395922574
-4.09720266515559 -2.90227735692805 0.0796352559869931 2.78554784601385 0.188178651983087 5.28746473138983 8.34429227655584 13.7160447770899 8.81894075220281 2.89054166620428 5.54687368219549 1.8673731023615 -0.285313016718085 -5.03773534948176 -3.43692053014582 -3.24274671727961 -1.48578489476984 3.27616559808904 8.85593759363348
-5.16897218877619 -2.54472559148615 0.276376550847832 2.58077604120428 1.10882837122137 5.94627649133855 9.99944001978094 14.4191101247614 9.7091892415827 3.81320077722723 5.95942956751043 2.98012430017645 0.648856943303887 -4.09926813299006 -1.97698419744318 -2.35366075689143 -1.70550363714045 3.49640447443182 8.95712930505926
-3.42375526428223 -1.70620880126953 1.96708526611328 4.12122573852539 3.28838958740234 6.80053844451904 11.7743634223938 15.0454956531525 9.42915239334106 4.06816234588623 5.97549285888672 2.74156703948974 1.12481155395508 -3.98258934020996 -0.9936824798584 -2.85597190856934 -1.83923110961914 2.34790744781494 9.26985445022583
-5.94444640766491 -3.26619514118541 -0.563482128490101 2.10757557262074 1.07167736400257 4.94700828899037 9.10722128261219 15.9310269724239 10.7160088192333 5.5063888203014 9.29170338023793 5.39018169749867 1.32891670573841 -2.58592399250377 -0.517984234202991 -0.886190258372913 0.644869006763805 4.08122841228138 11.4366871487011
-4.19936596263539 -2.01932751048695 0.338039051402699 3.16373504291881 1.43899310718883 6.20296729694713 9.55702222477306 15.2707438577305 10.6375924457203 4.79919494282116 7.99623931537975 3.70487559925426 0.179862629283559 -3.91585384715687 -0.617611278187145 -2.61940800059925 -0.328817714344371 3.12264407764782 10.0360843051564
-5.40018392909657 -2.76778341640125 1.01606916080822 3.90095780979503 1.51230691563 5.27569268833507 9.89241479526867 14.6468095649372 9.76829122196544 4.08157418857921 6.96796773563732 3.38407872806896 0.317293869365347 -3.64888883937489 -1.62212873805653 -2.31127287257801 -0.738909972797739 3.88114904056896 9.7320859302174
-4.51564406481656 0.919719704714687 2.19395638379184 4.91840554150668 3.52632523449984 6.81810379895297 11.9749360171231 14.5099876013669 9.90285969647494 4.95316506299105 6.45658303174105 2.69215012463656 -0.0644740971651956 -4.88417433825406 -1.24502944079313 -2.47208785143766 -1.20529555407438 1.96899891766635 9.6211652842435
-7.24877797040072 -2.1304441538724 -2.48073445233432 2.57993926134976 0.300942793759432 5.30768622485074 8.23667754259976 17.2390143948522 9.85922040072354 4.86590518084439 7.13898600665006 4.99846781817349 1.42042388049039 -2.18849240216342 -0.952299698916349 0.280534163388339 2.93645228472623 7.29759921160611 10.7688611897555
-5.77710117860274 -1.41677441163496 -3.13899197144942 2.7375434442 0.0496333642439417 4.96427855925127 8.36683116392656 15.1467236085372 8.97790847258134 3.85728679136797 5.65466056303545 3.88539824919267 1.38838897184892 -2.38808216615157 -1.78421940370039 0.708629946275192 1.3904861016707 6.75185046629472 9.67769513563676
-5.69809020649303 -1.27839149128307 -1.28364051472057 4.02003132213246 1.1483472477306 6.62555824626576 7.98185955394398 15.7998921762813 10.2351926456798 4.95531879771839 7.24290024150502 5.7287915836681 2.28956543315541 -1.29138816486705 0.358048785816539 1.33116566051136 3.20648609508168 7.15579735149037 11.8923371921886
-10.4480422366749 -3.79151376377452 -3.35467179905284 1.12265745509755 0.264848388325085 5.44421068538319 7.63080183375966 15.9905045400966 8.95587412227284 4.28463426936757 8.91826502193104 6.12656847346913 3.34542623866688 -0.774181686748157 -0.697063766826282 0.734912551533093 2.32155195582997 6.10385767329823 15.0331842075695
-12.6524535699324 -7.8322040124373 -6.1887828393416 -3.48729625181718 -2.79297557310625 1.69858250184492 5.31843838258223 14.4484449343248 8.2348822073503 3.47801193757491 7.65297398133711 5.68586048646407 2.42385372682051 -1.01677813963457 -0.256476549668747 1.06548389955 4.18428310914473 6.81899914308028 14.1464620546861
-11.7861492070285 -6.87572974291715 -5.95482749071988 -1.95177954760465 -3.01174086657437 0.0163448420437895 6.02727394970981 14.5012767878446 6.77629643353549 2.08068066510287 6.75367813977328 5.01871949109164 1.22166901501742 -1.65132254687223 -0.324479285153476 1.52360325726596 5.10405712994662 7.26254826459018 14.2529659834775
-8.59057442058216 -3.38221565593373 -4.55108658183705 0.0190714229236946 0.0510252345692024 5.16623290668834 7.12366756092418 16.8085534800183 9.21870216022838 4.52340778004039 8.96865256916393 6.62492164265026 2.44448360096325 -1.18328873027455 1.1266039241444 0.664663158763538 4.13637050281871 6.31889899860729 14.5037711490284
-9.67308935685591 -5.64341864152388 -2.69130453629927 -1.36341414018111 2.50033441023393 4.96385922865434 7.73764577345415 18.3301562352614 8.28702130751176 3.38035550550981 8.09272447065874 5.79196610884233 2.28982415632768 -1.09604963822798 -0.246426911787552 0.514149336381394 3.27617040113969 6.70717397169634 14.7352749391036
-11.1938377987255 -6.63473287929188 -2.02562490810048 -3.3756252895702 3.11705239902843 6.75999864231456 7.39513906132091 19.1833785403859 10.5797284473072 5.14036973606456 7.3619292606007 6.37742456089367 2.41651185642589 -0.442380584370007 -1.6823994289745 0.566200577129017 4.21277364384044 8.5318282474171 15.3033468354832
-6.85595382343639 -2.99725402485241 0.278457034717906 0.904448856006969 6.50484024394642 11.2397888790477 7.18456684459339 16.2408169399608 7.87334762920033 3.81506096233021 8.23393284190785 5.15769802440296 1.13836132396351 -1.60411704670299 -1.37235511432995 -0.206902157176625 2.51219498027455 6.85909210551869 13.5402821194042
-6.11592952554876 -1.88385669534857 1.97424514943903 2.36432655507868 7.09189422780817 10.1356359308416 3.22795589620417 16.6473425512964 7.90826042348688 3.24437816793268 6.96059425527399 4.5342436617071 -0.201901357824152 -3.51286594217474 -2.07584087198431 -0.124998968297785 2.73016746694391 6.05043705159968 12.5282922571356
-11.3912764549255 -6.443665599823 -2.39241323471069 -2.20279607772827 2.84934034347534 6.54111375808716 0.328129673004149 12.4284142494202 3.71076097488403 -0.164214229583742 4.8486174583435 2.76853170394897 -2.23028478622437 -6.18627080917359 -2.8718768119812 -2.97700033187866 2.93572034835815 6.67172994613647 12.9422077178955
-10.9405792192979 -9.1302688555284 -5.79469184442 -5.6839626268907 -0.641320033506915 2.69983406500383 -0.889681621031329 11.0142681165175 2.12146110968156 0.80612202124162 6.18280525641008 3.73310108618303 -0.0138080553575008 -4.08604316277938 -1.57245711846785 -2.23339156671004 2.4330331845717 5.96048374609514 12.0340973897414
-14.3684832052751 -10.6073843435808 -7.20210327668623 -5.83322586579756 -2.32594170136885 3.0492471261458 -1.7111288504167 9.78443561033769 2.10493598417802 -0.0991045431657263 4.80960307554765 2.41058574156328 -1.67828430695967 -5.24468483491377 -1.21618332429366 -2.77596344514327 3.44598899321123 5.75194678740068 11.4143274827437
-13.7994482907382 -8.46754101839932 -6.64360455599698 -5.02907971468839 -1.73793248263272 3.90902491482822 -1.24383954134854 10.3321897593412 1.98514433774081 0.034497937289153 4.92489787015048 2.34687682065097 -2.16236714449796 -6.06419209566983 -0.302261629971589 -1.12604741183194 2.82706614407626 5.84161444577304 12.0931427088651
-15.5108139818365 -9.12022903615778 -7.24500206167048 -4.91510132009333 -2.3050911729986 4.02894088571722 -0.952365190332586 12.3962113553827 2.83371707742864 0.77933856790716 5.86975261514837 2.34760257547552 -1.56598022634333 -5.4703629320318 -1.57072952443903 -2.73993423635309 2.33629962747747 4.96999999826605 12.4724938566034
-12.2562223347751 -7.05050334063443 -4.46519908038053 -2.57012232867154 0.565192612734709 5.87520161542026 -0.232948866757479 13.4696904745969 4.03375187787143 0.573874863711271 5.47552243146029 2.70505848797885 -0.958260146054354 -5.15723475542935 -1.9325643452731 -3.26447161761197 2.60938015851108 4.88878479870883 12.7009421912107
-9.55274265462702 -3.84283703023737 -3.00616329366511 -2.17047374898737 0.57109195535833 6.21863681619817 0.603242223913018 12.8549724275416 3.1709902936762 -0.842554742639717 2.90483123605901 1.69673187082464 -1.93067234212702 -6.4737326448614 -2.23250072652644 -2.81917255575007 2.29898769205267 4.86122543161565 11.6471546346491
-6.01378642862493 -6.41597568338567 -1.76403629129583 -1.35741626566107 1.99871147329157 7.20256984884089 2.99254787618464 15.1437897747213 3.64747989827936 -0.182752721959893 4.77349270040339 2.72410381490534 -0.812482946569268 -4.08109103983099 -2.00647556131536 -1.9731293851679 3.60164917165583 6.53093898946589 11.5595086877996
-8.61002162586559 -6.13928226124156 -1.61371425281871 -0.310995136607776 3.18448826182972 8.64014717448842 3.30971046794545 14.737922633778 5.00845524181019 0.681720698963513 4.76871773112904 2.420669520985 -1.06415370594371 -4.53128436695446 -2.47190669666637 -2.86805347095836 3.40215393413197 4.39901157725941 11.7334580074657
-4.47022193561901 -5.18215125690807 -0.488517223704946 -0.131406246532094 2.84131294597279 8.56600052226673 4.65906959880482 14.3989670883525 4.4964652668346 1.04086738933216 6.09876400340687 3.07169109691273 -0.421473919261587 -4.13203567158092 -1.68961280475963 -3.54345077167858 2.44388347972523 4.70140701640736 10.6281843792308
-10.0840031190352 -8.05300107435747 -4.05837026075884 -2.32522168592973 -0.36569943861528 5.29552492661909 0.773860307173294 12.6078442053361 2.14498266740279 -1.92698445753618 3.15499624772505 0.490094514326614 -3.24675336317583 -5.16344609694048 -4.48691907362505 -6.58941045240923 -0.283065466447312 2.00396570725874 8.27654394669966
-8.71392183303833 -6.67161493301392 -5.29846696853638 -2.90144853591919 -0.74690752029419 5.30945653915405 1.22968263626099 13.0286602497101 1.13972158432007 -2.23592309951782 2.38231439590454 -1.11008195877075 -4.64034013748169 -5.61556940078735 -3.10238962173462 -7.55711679458618 0.300493907928466 1.08134622573852 7.66017694473267
-10.5798653342507 -7.16206824562766 -5.8459023215554 -1.87700545571067 0.286490561745385 5.81128227927468 1.94494354941628 12.5006989262321 1.03341400840066 -1.95865332863547 2.96888458945535 0.195510031960229 -4.11330878517844 -4.55245482704856 -3.43438994667747 -7.50900733254172 -0.06278311989524 1.2465688011863 8.18241894461892
-13.2787747383118 -7.72598123550415 -6.06193780899048 -2.66142511367798 -0.680012226104736 5.09237432479858 0.612681865692139 10.6445736885071 -0.164530277252197 -3.10417795181274 1.8575644493103 -1.05992555618286 -4.06370782852173 -5.37480401992798 -4.86529016494751 -8.11927843093872 0.0674090385437012 1.9570574760437 8.69402408599854
-6.65014825300737 -5.15369782881303 -4.79326425032182 0.240404267744584 0.811620850996537 6.26872744126753 2.01300062699751 10.5846554235979 2.62738718553023 -1.73406014875932 1.84675039811568 -0.0590094132856898 -4.09199128584428 -5.97615800337358 -4.0335844560103 -6.68431840376421 -0.156324247880416 3.74229826493697 8.46412052674727
-8.90881104035811 -5.91748375459151 -6.10139793916182 -1.24808640046553 -0.585170216993852 4.55517154173418 1.32932143644853 9.79051928953691 0.526339106126265 -2.17347855134444 2.07082419828935 1.45202689604326 -3.71028847260909 -5.23827309174971 -1.62557549043135 -5.84228462739424 1.75906615690752 3.94349818663164 8.7334566636519
-10.3185851183805 -6.1092021075162 -7.00048705014316 -2.00592680844394 -1.40602560910312 3.99923352328214 1.00813607302579 10.8392656239596 1.12833146181973 -1.8303935137662 2.5904820355502 0.8089354428378 -3.66881628903476 -4.59988280209628 -1.89274283322421 -5.66633482846347 0.235087672146882 2.73788861361417 8.73275403109464
-7.13769617947665 -7.66802302273837 -5.19969454678622 -1.56151095303622 -0.783797177401457 4.48562535372647 3.13388928500089 11.9780698689547 3.05736836520108 -0.808709057894621 3.19289597597989 2.36230858889493 -1.99447527798739 -4.15249339017001 -1.57090464505282 -7.07038775357333 -0.718621167269621 0.300276842984285 7.87554463473233
-7.90629047913985 -6.14540142579512 -4.51476330323653 -0.0875267462296918 -0.475649304823442 4.26698451475664 0.698644213242964 11.5639858766036 2.28826003508134 -0.00494045777754337 4.78535609678789 2.04304461912675 -2.05382771058516 -3.78555531068282 -1.85231823487715 -6.46884388490157 -1.23389858766036 1.51372771696611 7.76204352812334
-7.44738975871693 -8.06973663676869 -6.96799293864857 -3.12812248576771 -1.86002746928822 2.50458511005748 2.17400439869274 11.7615831721913 1.97605117451061 -0.908895648609509 3.93416961323131 1.17058547626842 -2.40666595805775 -5.68815246928822 -2.83703438151966 -8.12590614665638 -1.11278931010853 1.1311786998402 7.98599322925914
-8.49457181583751 -8.97041715275158 -8.62058652531017 -2.81247151981701 -3.73286450992931 1.26231275905262 -3.00592054020275 9.93645798076283 0.205028403889049 -1.5467587817799 3.73721777309071 1.02531038631092 -3.43987668644298 -4.46635831486095 -2.84352506290783 -8.09414495121349 -0.0652009357105605 1.07502733577381 7.16409193385731
-9.30504355864091 -5.77111754850908 -6.40802894072099 -2.29928908781572 -3.78073249296709 1.2198540167375 -3.48466430143877 7.44453777833418 -1.33898101286455 -2.10396323637529 3.31447090669112 1.6386305288835 -3.34496818022295 -4.42405639128252 -2.92971930937334 -7.68989501432939 -0.556844095750289 0.597910542921586 7.14946617646651
-11.655559427088 -10.7074717348272 -7.52697933370417 -2.91705310994929 -4.79769504720515 -0.612268335169013 -4.86778629476374 7.62616264169866 -0.48128498250788 -2.20013988668268 3.2539492780512 1.34156619852239 -2.38582027608698 -3.91923702413386 -5.7858923738653 -7.90298832113093 -0.134647256677802 1.30970298593694 7.58929454630071
-12.9687402205034 -14.4443032698198 -9.38432669206099 -5.35656904740767 -5.07520079179244 0.319517378373579 -3.76969885392623 7.22887158827348 -1.3465840773149 -1.32246756120162 3.97980809645219 1.79591203169389 -2.30844473405318 -4.3817288832231 -5.10773253007369 -7.29105352921919 1.75914502577348 1.5735933824019 7.68931508497758
-10.767178440094 -12.9834317207336 -8.10677423477173 -4.7559308052063 -3.82302751541138 0.746550655364992 -2.72119798660278 9.26235876083374 -0.876027011871336 -2.16539850234985 3.51136407852173 1.90391550064087 -1.75851335525513 -2.83627405166626 -5.33121004104614 -7.83874216079712 0.93440923690796 2.53208074569702 8.05295381546021
-12.6275424957275 -11.001012802124 -7.62778091430664 -3.18083381652832 -3.0078239440918 2.47793483734131 -2.24997520446777 10.3158092498779 0.167079925537109 -1.27285957336426 4.42650318145752 2.5231876373291 -1.3485050201416 -1.55093002319336 -4.99495315551758 -6.8036060333252 0.846341133117676 3.35523414611816 9.30251693725586
-14.109794477983 -7.54738030867143 -7.67908273176714 -0.806611876054244 -2.83352456526323 2.12453856034712 -1.92927537397905 11.1804000334306 2.70299639268355 -0.779058317704635 3.55734266801314 2.27535261674361 -1.56851182417436 -2.04882417158647 -4.44027696089311 -7.68111405806108 1.15280260606245 2.00577845139937 8.66625227494673
-12.4437387379733 -9.05241374102506 -8.71958331194791 -2.41895083514127 -3.52566317644986 1.33083077344028 -3.14723757830533 9.72519942196933 0.467764100161467 -1.29181269732388 4.4427301493558 3.90234108838168 -1.19002131548795 -0.817731657895173 -4.72567156878385 -6.11173037615689 3.33768101605502 4.0611326304349 9.22374125393954
-14.346305474368 -9.21353493603793 -8.52313385876742 -1.75847779187289 -3.1821552363309 2.43081893053922 -2.50571595105258 10.7119101437655 1.85371245470914 -1.76594506177035 3.28182639208707 1.82240141955289 -1.93326722058383 -2.87059365185824 -6.11380539807406 -7.79318581494418 1.0764421376315 2.29292620745572 7.73027457323941
-13.0534772352739 -6.69694037003951 -8.11076826615767 -0.654095597700639 -2.0735616163774 2.48171716169877 -2.28441328568892 12.2839632554488 3.89913182692094 -0.3723782972856 4.5553617997603 2.5649242921309 -1.82186026139693 -1.84172529740767 -6.97263044877486 -7.07319731278853 2.11944489912553 2.91332536177202 8.83685498671098
-11.7072211265564 -5.53930768966675 -7.87878141403198 0.221243762969969 -0.740149593353273 4.96573629379272 0.754626178741454 13.2759250640869 3.67001142501831 0.412375354766844 5.82793416976929 4.34599199295044 0.101250553131102 -0.466155147552492 -4.00875387191773 -5.83449087142944 3.15152921676636 3.57340517044067 9.94295969009399
-9.34968544353138 -7.11130882609974 -4.85117889751087 -1.61789490092884 -0.720302356373178 4.45997928272594 1.65177749286999 12.1852443088185 1.80756877552379 0.41239379536022 5.75140594135631 3.20837138782848 -1.75153137553822 -1.67780090678822 -5.6649243961681 -6.79861046184193 2.26139949451793 2.3591987956654 8.67693542133678
-8.58303125554865 -7.47633608037775 -6.66181047612971 -1.41197260076349 -1.77392824346369 3.3480714971369 0.943652551824396 11.0727543050593 1.21840612238104 -0.405541021173651 5.28132192438299 2.29072896784002 -1.88544328862971 -2.61357935125178 -5.59635027105158 -7.42333658391779 1.30850736444647 2.51338807886297 8.00989953821356
-5.73865778662942 -6.92344744422219 -5.36593134619973 0.796410725333473 -0.37723620154641 2.87334744713523 2.55084721825339 13.4371589877389 4.08463303826072 1.0542422988198 6.3543082930825 2.87856023094871 -0.670458628914574 -1.37145312049172 -5.38479502417825 -6.21069033362649 2.10598675987937 3.93281953118064 9.54837624809959
-5.35057497891513 -1.88299799832431 -4.79405070218173 1.93348454562101 1.0973257931796 5.01449727145108 3.27673958865079 14.7221286210147 6.50688027468595 2.27508401003751 6.9622111233798 4.39679669466886 -0.361664303866299 -1.62068224820224 -3.90543414029208 -6.14152956875888 2.2762751492587 2.23314045992765 9.65679644671354
-6.57828825170344 -1.43178098851984 -5.61559789830988 1.64080221002752 0.942024057561699 5.7884596044367 2.7939356023615 13.3499656373804 3.25180703943426 1.07606965845281 6.63478833978826 3.8692644292658 0.202036684209649 -0.973509961908515 -4.68832700902766 -4.68875806981867 2.52828199213201 3.72197419946844 10.1267631704157
-5.84324983250011 -0.54805711399425 -3.80395082126964 3.1803221355785 0.558628524433484 6.18793341029774 2.65045210231434 12.7804708134044 2.22505422938954 0.26578565944325 5.66563078273427 2.62458177913319 -0.814809357036243 -1.5178332675587 -8.53750756870616 -5.73118165623058 1.762306655537 1.3823656689037 9.05825229991566
-7.76890982714566 -1.8322490605441 -4.22578085986051 3.0279918757352 0.725398644534025 5.98618946942416 2.33067189129916 13.2835904208097 4.26765309247104 0.378781899538907 5.36305008801547 3.01995621594516 -1.21000899401578 -1.70717276659879 -4.57205618945035 -5.74357832995328 1.50416241559115 2.91294060620395 8.11011277112094
-7.26605495973067 -1.57563480897383 -3.71124920411543 2.80631843046709 2.21858134703203 7.35182395414873 3.442009119554 14.1923307462172 4.14343467192217 0.319224504991013 5.49333968596025 3.24187579588457 -2.15384754701094 -2.2224605993791 -3.70462688966231 -6.98524937196211 0.50971332029863 1.3509036584334 8.98742595152422
-8.46311265772039 -2.95695573633367 -5.00492173975164 0.839822942560371 0.517361814325508 5.36985223943537 1.09077280217951 12.4599592035467 2.41726511174982 -1.50724107568914 3.64845293218439 1.03542631322687 -4.02360231226141 -4.11236650293523 -6.59584314172918 -7.88724595850164 1.46769254857844 1.00952928716486 7.55616586858576
-10.2836380785162 -4.64786537343806 -4.90903862172907 0.274946134740656 0.523958128148859 6.096929472143 4.07532207315618 11.5969552213495 1.95906726663763 -0.0421162431890316 5.45758430307562 3.49815456216986 -1.59771354848688 -1.88789756948298 -4.94695480520075 -7.53572281057184 1.67482082193548 2.78468696420843 8.48778907602484
-8.17524304823442 -2.55273404554887 -3.15654912428423 1.98582205338911 1.90411219163374 6.17098841233687 3.80958017869429 12.1522973494096 3.31522593064741 3.46552309556441 6.48536619706587 3.02026304765181 -3.10957875685259 -2.37156644300981 -2.72995725111528 -6.7449089570479 2.4819730238481 2.56538614793257 8.33011278672652
-8.7118823745034 -2.66745259545066 -1.38623502037742 2.49286673285744 2.73565790869973 7.87940142371438 4.65895674445412 12.4687220833518 4.06416342475197 2.94359705664895 7.72908804633401 5.29177782752297 -0.595074436881326 0.0430538437583223 -2.8733527877114 -4.12179257652976 4.43620321967385 4.23295424201272 11.7235486290672
-9.77915168242021 -2.95390677885576 -3.44636130766435 2.63240551515059 2.41882442994551 7.83665775819258 5.09516071839766 10.9775025801225 2.15669083161788 2.40270733399825 6.85081123872237 4.12158417268233 -2.44388366179033 -1.34630942778154 -5.07439208464189 -3.58695006804033 5.35515141053633 5.10200047059493 10.975409264998
-10.3443206700412 -6.25545157519254 -4.90021170702848 -0.48167647448453 1.01005040082065 6.04678784283725 3.34525357159701 12.1678029147061 0.569889649477872 -0.626263037594882 4.49001847180453 2.17456494244662 -2.31316413012418 -3.37163580981168 -8.95485724535855 -5.78088416186246 3.74293290051547 4.05881653699008 10.9311991778287
-10.9730740980668 -6.21415342851119 -5.72528280778365 -0.978180070356888 0.133216719193893 5.28922830061479 3.42488275007768 11.7422975106673 0.656827787919479 -0.471241136030716 5.01924500898881 3.20529733137651 -1.27205671830611 -2.2288609938188 -4.99623693986372 -5.72437300248579 3.67193398909135 3.75581345991655 10.3905247254805
-10.5761115420948 -4.8074500430714 -5.63474153171886 -0.550358520854605 0.218985808979379 4.77517820705067 2.65044809688221 11.2631204258312 1.2266485821117 1.1696007381786 6.28716207851063 3.84475733150135 -0.489147888530386 -1.4180629123341 -3.05181192051281 -5.5036227573048 4.29176355708729 4.44821382869373 11.3409454952587
-11.7367321014404 -4.87795791625977 -5.85466918945313 -0.545211410522462 0.454529190063475 5.59988918304443 2.73069801330566 10.343085193634 -0.398372268676759 0.385700607299803 5.3663610458374 3.36220397949219 -1.47803459167481 -2.84950981140137 -3.67267189025879 -5.34896240234375 3.13331642150879 4.3442663192749 11.3433064460754
-9.07618227005005 -4.26273241043091 -3.80020799636841 0.439740276336671 0.789662456512453 5.90772733688355 2.85102472305298 12.1145983695984 1.59984121322632 0.477173900604249 5.24304399490357 1.41569528579712 -1.81278696060181 -2.88675966262817 -6.3853196144104 -6.41359033584595 2.78607473373413 1.83584890365601 9.40645370483399
-9.44172024293379 -4.24290775819258 -3.90225529237227 1.0321214242415 2.42586112455888 7.01748729185624 5.53168750242753 13.2202823205428 2.92415595488115 1.79491210417314 6.64083743528886 3.02802062468095 -0.772059674696489 -1.77232670350508 -6.69906544251876 -5.31626247926192 3.78713679747148 2.53841758207841 10.8679220719771
-4.56656700481068 -4.23358589519154 -3.50893455852162 0.992201267589223 3.26491492878307 8.43541568409313 7.28503745685924 13.3279167998921 4.13244479786266 5.68440765034069 9.47176831852306 5.13341563831676 1.94341891895641 -0.331238330494273 -5.04315430034291 -5.76617294658314 3.75604671131481 3.16426032673229 11.8025521625172
-4.07092051072554 -4.55804781480269 -4.21308855576949 -0.0566440062089413 3.38367696241899 6.41355939344926 6.79364819960161 14.5615942044692 4.45910211042924 5.1427864594893 8.1965498490767 3.58576817946 1.0585464997725 -1.65315966172652 -5.72355036302046 -6.21113543076949 1.60828347639604 1.76164384321733 10.7613944573836
-3.52124074589122 -5.02225545536388 -4.80044034611095 0.822991813312878 2.44848677028309 6.19598432887684 5.66125532497059 13.982161248814 4.70200773585927 3.30227991450917 8.08325811732899 4.48421522487294 1.40343328822743 -0.576633964885364 -4.68380025516857 -5.44176343571056 3.2561564098705 2.99971243251454 12.7696377884258
-3.08109301653775 -4.86161440936002 -4.08721179095182 1.50097351941195 2.61464959057895 6.94536953839389 6.24862366589633 14.3791363802823 5.19692116650668 5.07416516217318 8.80365019711581 4.24030095013705 1.56572991284457 -0.835161391171543 -5.30939311114225 -5.36761492815885 2.29479676159945 2.61353760632602 11.2456529704007
-1.23479918566617 -3.30897597399625 -3.87630538073453 2.31930848034946 3.57811280163852 7.77823086651889 7.78699417981235 16.0637544599446 6.64036293896762 5.22775956067172 9.29949208172885 6.01173993023959 2.5928299036893 -0.630686560544099 -3.23250845995816 -3.83374098864468 3.64975949200717 3.86981984051791 14.0662602988156
-0.565425864132969 -3.64966010180387 -4.10510634509 2.15896321209994 2.44754506024447 7.00987053784457 7.34531689557162 13.6815922346982 4.60764313611117 5.06180287274447 9.0869798746976 5.96829033764926 3.09987545880404 -0.10516738024625 -3.36283110705289 -5.72543143359098 1.02881527813998 2.9522552576932 12.8610882845792
-0.546159787611529 -2.93799595399337 -3.02878956361251 3.04550071196122 4.06330485777421 9.00168319181962 7.16029353575273 14.6164831681685 4.77626605467363 4.36678309874101 8.35692210630937 5.23164840178056 2.41204066710038 -0.777586026625201 -3.42399029298262 -5.92167095704512 0.548698381944135 1.84038730101152 11.3099393411116
-2.73467053500089 -5.1857909115878 -4.79082478609952 1.25084505948153 2.18229685696689 7.01724635037509 5.982433423129 12.8934951868924 3.02981482419101 2.71823416623202 7.65939627560702 4.48171339902011 1.1456824389371 -1.11272038546475 -4.47434605685147 -6.01790036288175 0.626007184115323 2.02975283536044 10.811489686099
-1.80297239476984 -4.91228826696222 -3.85716589147394 1.51787320917303 3.31208078211004 7.44168607538397 8.22364370172674 13.0212380105799 5.88125078027899 4.19920007532293 8.74346010034735 5.54420606439764 1.67062322443182 -0.0218025034124203 -3.20738561803644 -2.95676572973078 4.73089734857733 3.67523423975164 11.7238220388239
-0.680150136080655 -3.57205496701327 -3.30488692196933 1.32070626345548 3.65595425692472 8.32808961001309 6.18482102480802 9.87364091006192 3.50845898714933 6.69641579714688 8.64512814608487 5.87519253817472 2.06750382510099 0.913958445462313 -2.07607375058261 -3.15194807919589 4.1638764294711 5.34728898135099 10.9528597745028
-1.25510012886741 -5.24404322884299 -5.83115184090354 -0.187696335532447 1.24302494742654 6.3006516716697 4.852711798928 9.39363014914773 2.16336548545144 4.98465454795144 8.0149489662864 6.43135845877908 2.20290577628396 2.01925003745339 -1.9246958472512 -2.99324786446311 4.36539280631326 5.32629978873513 10.9293981812217
-0.709172240170567 -4.33159159747037 -5.13744830218229 -0.262063017758457 1.64419461163607 6.27441979321566 6.70769120129672 10.0325398531827 1.86029625805941 4.90519143017855 7.93036080273715 6.03608990582553 1.14814663800326 1.25011635693637 -1.67893504229459 -2.82763575640592 4.19183159741488 5.26265908154574 9.8481612292203
-1.77889983437278 -4.44498603127219 -4.30711142800071 -0.569234535910866 2.69210846640847 7.67042668082497 6.94082005240701 10.4695413849571 1.50849659659646 3.91455681540749 6.86981327750466 4.77070553519509 -0.150914833762428 0.565628363869408 -2.77039878151633 -3.97802321694114 3.61775906302712 4.64986927726052 9.18949396827004
-1.1222844990817 -4.01871546831998 -3.94203814593228 0.886006745425139 3.42551937970248 8.03619423779574 8.33785191449252 11.211913022128 2.89270249280063 5.43671551617709 7.80195275220004 5.43789902600375 0.716229828921232 1.32626953991977 -2.28069743243131 -3.47695216265592 4.09062233838168 4.95903626355258 9.60160580548373
-1.93943043622104 -5.60880680951205 -3.27470799359408 -0.714281281557952 4.3989856633273 8.62692622271451 9.42989806261929 12.1839368733493 4.45735339251431 8.11161784258756 6.87966231432828 3.71917800036343 -0.0108053294095143 -0.510555466738616 -3.57538815411655 -5.31780262860385 2.75779513445767 4.75847796526822 7.79246405688199
-1.17118041298606 -5.08377997658469 -4.42688147804954 -0.219007179953834 3.37457401969216 8.23951370932839 8.34430725791238 11.1510208389976 3.92116101004861 7.12776406028054 7.09278328635476 4.04102642752908 -0.529927895285866 -0.215930626609108 -2.37550322792747 -5.45337836525657 3.53265698172829 4.46471245505593 7.96057923056863
-1.30820406133478 -5.14257753545588 -4.77433145696467 -2.34119737798517 2.13468133752996 5.88429891412908 8.30696164911443 10.1120086843317 3.2081638509577 6.09593927210027 7.82000886743719 4.60646688287908 0.314774149114434 0.679777734929864 -2.42213190252131 -4.38335169011896 3.75794755762274 5.18017350977117 9.49200069254095
-2.10898630835793 -6.23346941687844 -5.90281145789406 -2.53497164466164 1.27359826348045 5.47626931450584 7.85559708855369 9.12005765221336 2.2553840377114 6.20579869530418 7.51352937004783 4.46918351433494 0.156730244376444 2.08582074425437 -2.50456469275735 -3.38864557959817 3.99997479698875 6.04065091393211 9.21288068077781
-1.76836021596735 -5.15119560415095 -5.82885559255427 -2.73052795583552 1.94533912485296 5.41961089914495 8.45679656809027 9.57624332254583 3.25545398538763 5.54559318369085 7.97471038644964 4.43126193826849 -0.40834625417536 1.8075589353388 -3.57451637441462 -4.710931855982 1.97437755411321 3.75001231973821 7.99350539987737
-2.87224941253662 -7.71467761993408 -7.15220050811768 -3.04519062042236 -0.918185997009278 3.1802942276001 4.20230121612549 8.66841716766357 1.05101413726807 4.40926475524902 6.7002555847168 3.23366947174072 -1.08685855865479 0.297161293029784 -3.92936496734619 -5.18802814483643 2.42233390808105 4.06044597625732 9.40351076126099
-1.53762589367953 -6.20612297925082 -6.68921433362094 -2.05022774609652 1.08169974413785 4.95127047625455 6.87970294085416 8.35177363482389 2.32219447222623 5.20539130297574 7.22169436541471 3.5370305928317 -0.165681466189298 -0.384227379885587 -4.02668152722445 -5.47717438611117 2.06578196612271 3.45526637164029 9.67265786257657
-1.77923145294189 -6.20056667327881 -6.11106815338135 -1.09067668914795 1.51443920135498 3.97481021881104 8.09200344085694 9.71843395233154 2.88357601165772 5.62381420135498 7.63452682495117 4.39832553863526 0.739214515686037 1.0223222732544 -2.51209392547607 -4.30420818328857 3.5721212387085 3.97015056610108 10.4401627540588
-2.37811141447587 -5.72574668364091 -5.5611081643538 -1.7637563271956 1.77667851014571 6.56616920991377 7.41517395539717 9.11260170503096 3.7795204596086 7.30822128816084 5.76456112428145 3.64555306001143 -0.0593324227766558 -1.15373664335771 -3.38313727812334 -4.85744147734209 2.46491856141524 2.59779114289717 8.45581478639082
-2.3249659278176 -6.0765814521096 -5.69162127754905 -1.87244746468284 1.77452042319558 5.63785984732888 8.51872208335183 9.44344189383767 3.41999104239724 6.14153626181863 6.7727837822654 3.28512623526833 -0.945706818320534 -0.0609163977883078 -3.35234019539573 -3.98874232552268 2.81471493460915 4.55831005790017 9.87079432227395
-2.45531929189509 -5.06615532094782 -4.74725044423884 -1.44341171438044 2.99590694254095 6.94511997049505 9.15375530069525 9.44193898981268 4.93759071176702 8.94737922495062 6.60603153055364 4.0716401273554 -1.34611786062067 0.527505033666436 -3.88211715871638 -4.24781883413142 1.84463893716985 3.10061942880804 9.56400596445257
-0.609887851368295 -4.14991928447376 -5.82946564067494 -1.18574692119251 1.17517398487438 6.37461589466442 4.76393245350231 9.39074109684337 2.50783370624889 4.82681201588024 8.38898013721813 5.18924354206432 1.75638412128795 1.27092193256725 -2.07025886882435 -3.72772766460072 3.23077319752086 4.3408653606068 11.5456287730824
-1.58285074234009 -4.74058465957642 -4.78220300674439 -0.80023889541626 2.61059350967407 8.00973386764526 8.04033155441284 10.3994576454163 2.69580717086792 6.07993860244751 7.09549016952515 3.85462160110474 0.858433437347411 0.695013713836669 -3.31260423660278 -3.65096979141235 2.32950849533081 4.96982355117798 10.7663461685181
-1.69911797263406 -6.10647423484109 -6.65485413291238 -1.85115463950417 0.873254463889381 4.7134596564553 7.84897200844505 8.30717723152854 0.756524727561256 4.00451152107932 6.89989154122092 4.86044947884299 0.00843207619406883 0.508903191306374 -3.54906494834206 -3.2419093392112 2.85302035591819 4.72101371071555 12.2673322417519
0.7080660386519 -1.19619268937544 -1.4212064222856 1.70105367140336 5.28179460005327 10.6020112557845 8.81067281202836 11.2380490823226 4.11268811659379 6.28814225630327 8.87063508467241 5.98749738173051 0.941790632768111 1.32551866011186 -1.72196096940474 -3.00523275895552 3.72422318892045 4.42286973433061 11.98690514998
0.0784687995910645 -3.99263143539429 -4.63297986984253 -0.792617321014404 2.62660264968872 7.80285882949829 6.48911237716675 10.4383726119995 1.87692308425903 5.2292742729187 8.41859579086304 7.05448389053345 2.29251527786255 1.7587685585022 -1.58150243759155 -3.71421957015991 3.4474892616272 3.09486532211304 10.6417841911316
0.831074125116523 -3.31920205896551 -3.3865085775202 0.472156888788398 4.00984228307551 8.92920721227473 7.43931425268 10.6796072786505 3.19900072271174 5.46590173894709 9.08836877996271 7.12210500890559 2.52597177678889 2.23023164922541 -1.14870034998113 -2.87755166834051 3.50101602727717 4.22639883214777 11.1495388811285
0.163776128942317 -4.70987156087702 -4.31097248250788 0.361257284337825 2.64365646188909 7.38115188425238 6.62287303751165 11.6140420133417 4.08354255502874 6.59515926187689 9.29168960397894 6.13155242746527 3.16990539377386 2.53752109354193 -1.391325265711 -4.13081768209284 2.11719295328314 3.98630782907659 10.7793733770197
-1.31425548900257 -4.28385807384144 -4.23392368663441 -0.0725257526744478 2.35367129932751 7.86542152057995 5.99306987415661 8.98047183643688 1.39612315784801 4.47976230274547 7.66876243244518 4.60999702106823 1.99464057575573 1.6848537791859 -2.51108623851429 -4.68183590282093 2.73868011127819 5.0122578014027 12.3556196559559
0.413930355418813 -3.61539131511341 -4.57940536845814 0.225926815379751 1.28673404346813 6.06851333271374 3.65938609730114 10.9054579127919 2.40405505787243 5.26276343952526 8.68767398487438 5.81142848621715 2.01227515827526 3.07492774616588 -1.37225586284291 -0.910301746021617 3.76781600605358 6.67584556232799 14.8325590480458
-0.963452928716485 -5.05157434290106 -5.27666818445379 -0.162614458257501 1.02116811925715 5.93889082128351 2.87034834081476 10.0689123933966 1.36711347753351 3.07703626806086 7.42414606267756 4.59570921117609 1.2568715875799 2.07788694555109 -2.930070512945 -2.5332142049616 2.77412355596369 5.05424822027033 13.5654064481909
0.520160666379063 -3.25751877698031 -5.16570664319125 -0.531837472048672 0.79463385668668 5.37575148669156 3.95123004046354 8.41273211565885 2.4562501820651 4.37601756182584 8.41936492052945 5.02599524584684 2.46660136309537 2.43574141589078 -1.82693482312289 -1.56009484204379 2.59280680743131 5.57069777575406 12.6866645726291
-0.11191251928156 -3.93351629430597 -4.70167425329035 -0.696120054071599 2.54331704919989 6.49276468103582 7.64607450311834 10.732969492132 3.13597127741033 4.89940091913397 8.92516252344305 5.4011060888117 1.49933263605291 1.96249696558172 -2.33864095861261 -2.31818082982844 3.13991662805731 5.18088361566717 12.3790828878229
1.1869573506442 -3.42103863629428 -3.95279217633334 -0.486182221499355 2.25732325640592 7.2476787480441 5.06408690539273 10.0210666569796 3.01538943377408 6.87889765826139 8.88080882159147 7.17728900042447 4.22509287920865 3.98287581530484 0.373536101254551 -0.861447342959316 4.70821856585416 7.13965605822477 12.830044260892
-2.11618625467474 -4.58603488748724 -5.32202731912786 -1.29270564859564 0.967697030847724 5.66676700765436 4.95664680654352 10.2676929300482 1.82012642080134 3.90243900472468 8.02820385152643 5.30636013204401 0.714139825647528 2.79784477407282 -2.31755267923528 -3.19244968240911 4.02578056508845 5.89125717336481 12.6100629633123
-3.04834610332142 -5.38603264201771 -7.47403961528431 -1.82810837138783 -0.404863895069468 3.88588565479625 4.58747333179821 10.3403972972523 2.48220580707897 6.78070491443981 4.82257693897594 3.0142654765736 -1.22510010112416 -0.197336734424937 -4.52320534099232 -5.06801468242298 2.08266395222057 3.80912154804577 9.82848161350597
-0.944231154701928 -4.48363125540994 -3.52790463187478 -0.350290419838647 2.92746245644309 7.29658210060813 7.62750518105247 10.8793405272744 4.18767535469749 7.79611766121604 7.23549926064231 5.60495841286399 0.815441010215064 2.37059771797874 -2.48284542777322 -3.28632939078591 3.79958903572776 5.95273959419944 11.1972264029763
-2.46981365897439 -0.859349562905052 -3.59448559500954 0.207888291098854 3.49791781685569 8.34273593209006 9.95079438469627 10.1271955230019 3.19259516976096 6.74478308937766 6.16643302223899 3.7417332389138 -0.631203963539818 1.78181712410667 -3.65063221671365 -4.0360635063865 2.82353274605491 5.20062606117942 10.9312845923684
-3.97955653450706 -5.10046527168968 -4.68634555123069 -1.39783046028831 3.23815396048806 6.35167839743874 9.97609808661721 9.69918205954812 4.52322247245095 8.27476456382058 4.427516486428 4.79310467459939 -0.204688523032448 1.23695996024392 -3.9765887000344 -3.87216708443382 2.49333431937478 3.90683510520241 10.96961405494
-2.9126987543973 -3.9367523280057 -3.49284363659945 0.575359335812657 3.77215861407193 7.65567969408902 11.3775591763583 10.6578822049228 5.78021811571988 8.98488616076383 5.70379542437467 3.70054911700162 -0.541715630618008 1.22807978716764 -4.37482643994418 -5.64196206006137 0.476448050412266 2.56117629137906 10.2364916714755
-2.99697490171953 -3.97918506102128 -3.66661258177324 0.0660744146867245 3.17782406373458 7.91486362977462 10.2679987387224 10.0805325941606 3.04580883546309 5.86820034547286 5.5478439764543 3.64781860871749 -1.89529986815019 0.0935440496964901 -4.88967128233476 -6.74897952513261 1.66501431031661 2.14139942689376 9.49496464295821
-2.2600490396673 -5.07129781896418 -4.12786787206477 0.613650148565117 2.99578267877752 6.82482320612127 8.54310113733465 10.9746244603937 5.73980886285955 9.61739999597723 7.54708749597723 5.50668985193426 0.654358690435235 1.91504270380193 -3.73783415014094 -5.79208105260676 2.2954929525202 2.29390127008611 9.55454904382879
-2.89414299184626 -4.59960258657282 -4.49623382741755 0.542746656591241 2.36492740457708 6.77953635996038 8.82831203287298 8.08796989267523 2.75824176614935 6.1545315915888 5.85297881906683 4.10396301096136 -0.18063629323786 1.27998935526067 -4.0293587511236 -5.80677879506892 0.195887678319757 0.822447889501397 9.51683818643743
-2.66107878251509 -4.76370176835493 -4.70885977311568 -0.343562455610794 1.98032727675005 7.65806260542436 6.7535063310103 8.0751730485396 3.64075532393022 7.20563092665239 8.42172399000688 6.63812032179399 0.249239592118698 1.96170678572221 -1.99968657060103 -3.35975393815474 0.892172483964401 1.92372289137407 8.48720899061723
-4.2810919414867 3.21986554752697 6.35032342563976 -0.417978538166391 5.47640012394298 9.62900994907726 10.8477504123341 13.1261761058461 6.18898843418468 7.61277936588634 11.441165672649 11.4152729381215 4.81154035221447 6.77989648472179 2.56424783359875 2.84920095096935 -0.435022605549204 2.96646569858898 13.2462377418171
-5.26638025803999 0.328962378068404 3.92807393507524 -1.5554141478105 3.97115712599321 8.92208867506547 10.5145535989241 11.9455171151595 5.1630278153853 8.44029241041704 11.6791620774703 11.295281939073 5.51221089796586 7.61584191755815 2.13305287794633 3.13449864821001 1.54646687941118 4.06647973494096 15.0964512153105
-4.56755282662132 2.8599326393821 5.47441456534646 -0.624271652915262 4.46072743155739 9.07112381675027 10.9506504318931 13.6467113278129 6.57330486991189 8.83104584433816 12.6008221886375 11.2781622193076 6.05409691550515 8.15790531852029 2.70021698691628 3.64774868705056 1.2343451760032 4.50895760276101 15.6957752487876
2.32248644395308 5.94240526719527 8.38616613908248 1.70673994584517 5.83685831590132 10.1613479094072 10.8638911680742 14.100316806273 6.7146239714189 7.96967463059859 12.5190039114519 9.55785755677657 3.81090979142623 5.82767633958296 1.94613508744673 1.34535269303755 0.696571870283648 3.36891321702437 13.6158683733507
-3.00655689239502 -0.157241249084471 5.72580966949463 1.20634422302246 5.98485527038574 11.5449787139893 11.9001389503479 12.8415165901184 6.28986988067627 8.87478790283203 11.0836382865906 9.68641386032105 5.28861103057861 6.77580986022949 1.84935436248779 1.17499217987061 1.71307144165039 3.34111938476563 13.8672901153564
-2.99165231531316 0.361355954950508 5.60210722143 1.78987329656428 7.19835584813898 12.4282409494573 13.1551126783544 12.7608420198614 6.97897451574152 10.3445278948004 11.3802568262274 10.6085292642767 6.24870126897639 6.49626177007502 2.54581373388117 1.06364744359797 1.98388307744807 3.02635782415217 13.4775854890997
-4.79705317237161 -0.666846110604027 4.34065549156882 -0.968474223396996 4.31090562126853 8.38221280358054 9.81958930275657 13.9237927653573 5.98717038414695 8.64693753502586 12.0970999457619 9.31690852425315 5.13087289116599 5.28014390251853 1.75991170189597 -0.374153926155785 -0.706919505379418 1.10308854363181 12.7856089331887
-3.57393481514671 1.10103676535866 5.37937901236794 -0.33943965218284 5.0697190544822 10.6790087006309 10.7248446724632 12.8660943291404 5.12356922843239 8.4079758904197 11.1744100830772 10.5128352425315 4.85371659018777 5.55503342368386 1.78986332633279 1.00284359671853 -1.55045153877952 -0.297746918418191 11.8085596344688
-5.35658152320168 -0.741099192879418 3.89958016655662 -1.0312011978843 1.93227212212302 7.35504262230613 6.91081635735252 7.71506993553855 4.10205762169578 8.17774979851463 9.26773803017356 6.93993870995261 4.24133794090964 5.74957577965476 1.4622184493325 -0.180624797127464 -1.97782786109231 1.82637612602927 11.8890406348489
-5.25457468899814 1.20604142275723 5.11939820376309 -0.53402987393466 3.35414418307218 8.74460038271817 7.50954064455899 7.35738095370206 4.38816937533292 8.57525834170255 9.3460222157565 7.58050736514005 4.41103657809171 4.31886300173673 -0.218258771029387 -2.10398760708896 -3.36045161160556 1.69754418459805 12.246815291318
-5.47934110814875 1.88460294550115 4.51054326837713 -1.84993513280695 2.77626935785467 8.04613248651678 7.62191144769842 7.75868074243719 3.52411214655096 7.67892114465887 7.60787145441229 6.19141904657537 3.8921217138117 5.29618493860418 0.183298509771173 -1.25332029516047 -2.44373853856867 3.00221196954901 13.4801851922815
-4.94561152024703 2.98860688643022 5.15050263838334 -1.35201220078902 3.11134953932329 8.56222482161088 8.30370374159379 9.42144294218583 4.51009221510454 8.32490010695024 9.13690562681718 5.54206223921342 4.42436547712846 3.99505849318071 0.253576712174848 -2.19315485520796 -2.68527369065718 1.36273141340776 11.5504450364546
-6.14719478433782 0.585431176965887 4.23105533773249 -1.67477886026556 3.94161136800593 8.88751466924494 9.0711351221258 8.80251415426081 5.00294025594538 9.03919752294367 10.3710180109197 7.75747593099421 4.39454467946833 5.12746151143854 0.43264873678034 -0.433747213537043 -2.12575046365911 2.23233040029352 12.1683331316168
-3.44120499004017 3.1697492946278 6.94620517383922 0.401799236644397 5.43104652057994 9.13338903080333 10.9131884921681 12.8057957042347 6.50772098194469 10.3592906345021 12.09923843037 8.97151187549938 6.20647910724987 6.49292281757701 2.33223441730846 0.496197735179553 -1.71156021464955 2.61380008350719 12.6972875941883
-5.36588243137706 -0.0762744296680786 3.83446642268788 -1.95302728306163 2.54819723476063 7.05935140956532 8.55836054195057 10.9432930599559 6.32042738307606 9.97169157374989 11.9092454563488 9.63969370235096 5.89966913570057 6.58323713649403 2.85121294368397 2.00713678706776 -1.51306298862804 1.73131128657948 11.9584965359081
-5.17658638520674 0.0484025521711864 3.68647265867753 -2.29629540009932 1.5861403985457 5.47078586058183 7.37677550749345 10.8886263413863 4.56940722899003 8.4153583093123 10.5757134004073 8.44847751097246 4.4515378518538 4.75185656981035 1.00584674315019 -0.0183393911881886 -3.58109306855635 1.00182414488359 10.4715898080306
-5.42616209550337 0.666487364335495 3.92765870527788 -2.36424192948775 1.60558858351274 5.91404881910844 6.67252316908403 11.5679918809371 5.31694570021196 7.8610970063643 9.88061442808672 8.85291161970659 4.21791615919634 4.6639534516768 0.24566712812944 0.514305738969284 -4.315080018477 0.870710997147995 9.96056476072832
-6.41955829967152 -0.786898387562143 3.00543807636608 -3.18921924937855 0.540126072276724 5.46697257648815 6.72633575092663 11.6260807384144 4.17147468220104 7.7194053996693 9.22720788608898 7.79522918354381 4.59252475391735 5.82672141682018 1.2888862956654 0.601216541637076 -1.40503956187855 1.71044658314098 11.7743265498768
-7.5623946016485 -1.29975078756159 2.20721961801702 -4.25587795430964 -0.174626809900456 4.71874095743353 5.504302519018 10.1813039953058 3.7346081907099 7.13224174326117 8.98354913538153 8.5708251172846 3.52028037851507 5.11425639932806 1.14679099863226 0.563366430455989 -3.06310413533991 0.924962537938899 11.3408842260187
-7.86616838628596 -1.8241266077215 2.1637302572077 -3.79600847417658 0.612845056707208 5.39094220941717 6.12305414026434 9.83666812723333 2.71415674036199 6.89743196314031 7.92582570856268 7.57361566370184 3.38884794061834 5.95680105035955 1.11736070459539 1.62649404352361 -2.19893587285822 1.87803041284734 11.9689260656183
-6.44130629626187 -1.07576865282926 3.66717129620639 -2.14731139269742 3.03358822735873 8.00674992474643 8.06833439740268 9.57995968731967 4.08545094403354 7.10630970868197 8.57100468548861 9.10365897091952 4.49915963086215 6.21334153088656 2.10122090252963 1.23546677502719 -2.17401999560269 1.98015194806186 11.4454892245206
-3.46715639287775 0.924903886968441 5.86732389276678 0.552794473821468 4.26316739862616 9.34199001138861 8.77181531732733 11.9720387632197 4.74418927972967 8.09797002618963 8.95542003458197 7.09136201685125 4.38478757684881 4.6061296636408 1.04659559076483 0.0801191503351397 -4.3205003565008 -1.98669717962091 9.1626186544245
-4.94831163232977 0.17210119420832 4.19714086705988 -1.33343965357 3.73107069188898 8.57904356176203 8.35789220983332 10.1500198190862 3.9716026132757 7.131723577326 9.24260490590876 7.705942327326 3.43897073919123 5.21146410161799 1.8530313318426 0.949687177484687 -3.78415376489813 -0.694315736944024 9.47058981115168
-5.55883419730447 1.2120846488259 4.90269839546897 -0.822605254433373 3.5175217368386 9.16651332161643 7.65573680184104 10.0798720099709 3.11645591042258 5.33502185127952 8.19723593971946 7.18368232033469 2.43875872872092 3.78829753182151 0.372405884482642 -0.462541701576928 -3.57308781363747 -2.16856777884744 9.11069810173728
-6.48892999128862 -0.291977171464399 3.49397635026412 -2.50568223433061 2.50255751176314 7.59965681596236 7.1432731108232 10.3067414717241 3.03102755113082 5.49997305436568 7.20008921189742 4.85104441209273 2.14312052293257 4.56036924882369 -1.01903558210893 0.513520951704546 -4.80068612532182 0.929235215620562 10.633434529738
-7.6483996738087 -0.734680496562611 2.73287645686757 -3.26330407749523 0.969209350239147 6.87874285091053 5.76482550014149 8.737208999287 0.884901679645886 2.90198961604725 5.35300508845936 4.94556490291249 0.393058456074108 3.19260469783436 -0.686584793437611 -0.843563400615345 -6.05876001011242 -1.97175248752941 8.97045055736195
-5.37908561012962 1.7797345421531 4.93968861319802 -1.48859412453391 2.827835967324 8.21130268790505 7.60970967032693 11.0759968064048 2.92852967002175 4.7334584496238 7.64630406119607 5.75239269950173 1.50928681113503 2.31775467612526 -1.90052039406516 -2.89573676369407 -3.33686835549095 -2.20457083962181 10.5980204842307
-6.73290172056718 -0.433659700913864 3.85659298463301 -2.04642978148027 2.38556274934248 8.03761276765303 6.48445019288496 9.53278193040327 1.73711571259932 3.57619366212325 6.19799313111739 3.42566189332442 -0.432452349229294 1.76027569337325 -2.51321902708574 -3.58180728392168 -2.37961688475175 -0.97309222654863 11.3650973753496
-7.11286041953347 0.311442635276101 3.18112590096214 -3.54127190329812 -0.31336853720925 5.50115039131858 5.18103720925071 8.26931502602317 0.0786831595680937 2.9559099890969 5.09129645607688 3.55236651680686 -0.852663733742453 1.84129454872825 -2.67667076804421 -2.64005539634011 -4.92860863425515 -0.32179138877175 10.7998826720498
-7.83920757987282 -0.61823742606423 2.42543513558128 -3.66280834891579 -0.190588881752706 5.17563445351341 4.8094931342385 7.83119399330833 0.425778458335184 3.17326934120872 5.83821589730003 3.77115351937034 -0.31867687918923 1.49009425423362 -3.32909291007302 -2.98384373404763 -4.95270626761696 -0.897065093300558 10.0684600569985
-7.77288570404053 -1.78119220733642 2.2580867767334 -3.11305179595947 1.0116907119751 6.38280162811279 6.2554536819458 7.65819702148438 1.64559135437012 4.53320274353027 6.30670223236084 3.88412055969238 0.779429054260255 2.24633178710938 -2.07462825775146 -2.60846843719482 -3.35083332061767 -0.805709266662596 10.9884868621826
-6.66429796218872 -1.66248598098755 3.18774328231812 -1.87728204727173 2.82434949874878 7.00838766098023 7.40612421035767 7.98975191116333 3.07262144088745 5.50968751907349 8.17637357711792 6.76003465652466 1.66821203231812 2.6827898979187 -1.12616624832153 -2.42999925613403 -2.15696420669556 0.0564280509948745 11.3566089630127
-8.74756231307983 -1.34701147079468 2.28583345413208 -3.78909292221069 2.07983503341675 5.27713880538941 7.72837266921997 7.60645303726196 3.19883737564087 6.3415976524353 6.90671739578247 3.54882345199585 2.12059984207153 2.07186422348023 -2.06192960739136 -3.1687201499939 -1.45830335617065 1.54952821731568 12.0612913131714
-8.15423225056042 -1.06691573749889 2.41400886882435 -3.58256744037975 1.64188457835804 5.40109039653431 7.40071560252796 6.78977562297474 2.38026405681263 4.76181579936634 6.50888801921498 3.5587175022472 0.739667667042124 2.716368449818 -2.12770866047252 -2.42699836384167 -2.29389022480358 1.46917225230824 11.6858952175487
-7.21184006604281 -1.33244744214145 3.4107948216525 -2.34992638501254 3.22380789843472 6.79194220629605 7.59445437518033 6.86223086443814 4.43790110674771 7.34125098315152 8.56749114123258 5.35663088885221 3.29666003313931 3.97365912524137 -0.673368844118986 -1.16031495007602 -0.400843056765471 1.90219554034146 13.1404667767611
-10.1369326678189 -3.0474589434537 0.301770869168369 -5.54373007687655 0.58203858462247 4.15245503512296 6.62777775851163 3.99510258761319 1.17064637270841 4.14598912325772 4.30137700167569 2.28297204104337 -0.271347340670498 2.30408162203702 -3.06857520016757 -2.44093161496249 -3.76783018979159 1.15309876528653 11.8061887654391
-12.7530050971291 -8.28366763375022 -3.33167750618675 -5.72503001473167 -1.02958400032737 2.7214316628196 4.78530686118386 2.67965882041237 -0.950837204673075 2.47859852530739 4.19883339621804 2.72539894797585 -0.951531479575419 2.15368550040505 -3.11353404305198 -2.68639666817405 -2.88114077828147 1.0843352577903 11.8204716942527
-8.92186512513594 -7.66239704652266 -2.21240963502364 -3.4271522955461 0.371738771958785 5.40090690092607 5.31343684629961 3.95284400419755 0.66768107847734 4.67871222929521 6.58286128477617 3.53047786192461 0.71815715269609 1.96688590483232 -2.99361004395918 -2.72959103150801 -1.997226376967 1.48922286467119 11.7827166123824
-9.29125605496493 -7.77758417996493 -1.92853556546298 -3.89150439175692 1.07868756380948 5.82282818880948 6.76457776156339 5.78382004824552 1.70183648196134 5.59464825716886 7.14390553561124 3.88150395480069 1.45791138735684 1.58233632174405 -2.78342257412997 -4.36367998990146 -2.89763842496005 -0.553157910433683 11.5189041050998
-4.99794943549416 -1.92658598639748 3.9332591750405 0.380106137015602 5.48628918907859 8.73168675682761 9.85843913338401 11.1356555678628 4.978058979728 7.53807275078513 10.490971253135 9.33914391777732 4.03367535851218 5.824081585624 0.834880039908668 0.801046536185524 -1.17283804633401 4.08195035240867 13.9223505713723
-1.22597305991433 -1.95836823203347 2.79197509072044 2.61925894997337 5.56489569924095 11.3629279830239 11.3061919905923 10.4652071692727 5.09910971901634 6.92122084877708 10.3850794532082 8.19937331459739 2.56698233864524 2.87672621987083 -0.547464301369406 -3.03472321250222 -2.6733416817405 0.0612183310768835 10.0756202437661
0.138282455097546 -0.153396927226673 5.0052172314037 3.52919355739247 7.27169481624257 11.9207588802684 13.239064134251 11.1961971889843 6.40477720607411 8.20914045680653 11.9195620190014 9.76140896190297 4.24632707942616 4.54533258784901 -0.189308487285267 -1.90629418979992 -1.17396196018566 2.57601419795643 13.0225011478771
-2.43668926412409 0.161674612218683 4.64472686594183 2.45319282358343 7.18956386392767 12.2917576963251 13.6978508169001 11.4616905385798 6.48815833872015 8.55646812265569 12.0136161977595 9.56866418665106 4.49428855722601 4.71627723520452 0.573284261876886 -1.44952953512018 -0.224479562586005 1.62941943948919 13.5601392919367
-4.30800083333796 -2.44624355489557 3.81356880014593 -0.0759718721563161 4.53152248209173 9.70004960840399 11.2726704770868 9.32038375681097 4.96413299387152 7.08966419046575 10.5272805387324 8.8560940915888 3.6482779676264 4.7338320905512 -0.0811846559697926 -0.508520395105535 0.00503703897649643 2.47364303415472 13.8285109693354
-4.60582555424083 -4.13667882572521 1.54872690547596 -0.00329602848399801 4.7903355251659 8.72284685481678 9.48769890178334 9.30277334560047 5.28703581203114 7.2418736111034 10.1054323803295 7.00549589503895 2.80131708491932 3.26158129085194 -1.1813908923756 -2.50318158756603 -1.54492581974376 0.94837271083485 13.0052341114391
-4.97471896951849 -4.80290309732611 0.622042733972723 -0.464829366857355 4.65723045522516 8.04582603627985 11.7295032327825 9.80859668905085 5.26539333516901 7.95905788595026 9.89882572347468 8.29571636373347 4.40318973714655 4.89149387533014 0.498206216638739 -0.824002187902277 -0.547963064367121 2.60481079274958 13.363129455393
-9.63828463987871 -5.34956546263261 0.25646023316817 -1.19920535521074 5.28431992097335 9.69849972291426 12.4369845823808 10.3717146353288 4.8597393469377 8.15594772859053 9.51530508561568 8.00364784760909 3.84622673554854 5.34772781892256 -0.0370921655134708 -0.0522250695662052 -0.53119845823808 2.42666058106856 13.2761967615648
-7.63755173249678 -5.746369786696 -1.58248848481612 -0.550193257765336 5.27566295103593 9.92159276442094 12.2011876626448 8.14306884245439 5.25616794065996 8.21482615904375 9.59711318449541 8.48264174894853 3.9311900659041 5.0324216409163 -0.276362843946977 -0.199807591871782 -0.138644643263383 2.44622283415361 14.222384743257
-6.3646916996349 -5.49380966533314 -2.39152428020131 0.155966793407092 4.56204703937877 10.1776757587086 11.7395673144947 7.84953883777965 4.516342197765 8.30512717853893 9.70399812351573 8.89977029453624 3.94494060169567 5.08802322040905 -0.0106744419444702 -0.234803165089001 0.0429544795643189 2.1776609767567 14.2010770190846
-6.14585614204407 -3.62023663520813 -0.554190874099731 1.93745112419128 5.70033431053162 11.5523936748505 11.2624008655548 11.7769949436188 3.70378756523132 6.27350211143494 8.62139582633972 7.90467810630798 2.96396613121033 4.47532057762146 -1.13280034065247 -0.886582612991333 -0.94488263130188 1.92027544975281 12.7231409549713
-7.11092015179721 -4.00701161297885 -0.980972489443694 2.72801570025357 3.93970564928922 9.47515896883878 9.99088315096768 10.2917664441195 3.74676684466275 7.7464502247897 9.35018710223111 8.03697089281949 4.0364368352023 5.19841746416959 0.10844019976529 -0.377815445986663 -0.691862305727874 2.02824000445279 13.6893992814151
-8.69241860996593 -3.71010926853527 -1.35812333713878 2.28843256343495 4.17397924770009 10.1137914310802 11.0663790356029 8.95819517482411 3.99705644954335 7.37589880336415 9.63501592982899 9.16929718364369 4.32727476466786 5.61844297755848 0.201727355610242 0.637819732319226 -0.182040726054797 2.09563585628163 15.2300064216961
-7.9044951655648 -3.08942215225913 -0.155212328650734 2.33811481215737 5.2615786335685 10.9961272022941 11.5463748715141 9.6358519337394 4.6403332493522 7.47514732100747 9.28944595076821 8.71108157851479 3.82109363295815 5.4636975071647 0.565345837853172 -0.145854876258156 0.34017188765786 2.56368167617104 14.9325198672035
-9.15324382781982 -2.33818035125732 -0.0857236862182624 2.07184047698975 6.33300800323486 11.7062103271484 13.3732804775238 9.74015350341797 5.81264896392822 9.57084150314331 10.8210603713989 9.91958875656128 5.72808284759521 6.86002559661865 2.32577629089355 1.10483951568603 1.28600044250488 3.06548328399658 15.8946736574173
-8.05547451539473 -3.07080387635665 -0.586798901991411 2.03099322752519 6.23025489286943 9.59512401060624 11.0974051995711 11.5598714395003 5.79712939695878 8.47654033140703 10.1121323152022 10.1950209184126 5.0882098718123 6.60122371153398 1.72495913939042 1.38044333891435 1.39224982695146 3.31566310362382 16.4042316122489
-6.90473864295266 -2.08734247901223 -0.544629313729025 2.15455796501853 6.18652131340721 10.1355421759866 10.6160614707253 12.6490204551003 6.00282170555808 7.38525941155174 9.51580025933006 9.87435033104637 4.26273896477439 5.65107228539207 1.22727849266746 0.78871419213035 -0.36908838965676 1.59414460442283 14.5441549041054
-7.37518784783103 -3.42804620049217 -1.93532082817771 1.35024740912698 5.38244154670022 9.65137818076394 10.2196750900962 12.0764742157676 5.64606764533303 7.43902781226418 9.24677231528542 8.60712244727395 3.71174910285256 6.10207274176858 1.28822138526223 0.439127948067405 0.954379107735374 4.24689390876076 16.2592849991538
-9.61623021039096 -2.45106144818393 -2.1439249125394 1.53470114794644 4.64530066576871 9.46977643099698 10.7241084965793 11.8604762944308 4.3468845280734 6.46990756121549 8.17104224291715 8.01127032366666 3.09098891344937 5.09184149828824 0.0665014180270092 -0.100124558535491 -0.119863709536467 3.2682712468234 14.6738663109866
-8.76139214255593 -2.95708039023659 -2.99337914206765 0.827568505027077 3.93305346749046 8.52129790566184 9.90864178917625 10.4111180045388 3.61293742439964 6.18665072701194 8.70033118508079 8.36377570412376 2.90815684578635 4.98017833016135 0.634233925559304 -0.0599055550315164 -0.21565582968972 2.45645663521507 14.6123077609322
-9.1763691295277 -4.69391101490368 -3.78033870350231 -0.137403904307973 2.51933151591908 7.431726993214 9.50736433375965 9.42270141948353 3.34849888194691 6.38244968761097 8.04352814067494 7.52870994914662 2.56808334697376 4.55549675334584 -0.149422108043325 -0.246479450572622 0.0528636585582376 2.6480241428722 14.0216575275768
-8.77819955999201 -3.95421541387385 -4.29499757940119 -0.653645879572089 3.62451421564275 8.18973504846746 9.62289916818792 10.6548677617853 3.15133439844305 5.94347440546209 7.48890077417547 8.6756349736994 3.36257325952703 5.86784803217108 0.285206430608575 0.17580091303045 0.556801431829278 2.98592721765691 14.791677349264
-8.91230409795588 -3.57186334783381 -2.61351411992853 0.128991907293145 3.96659547632391 9.55704385584051 10.3547337705439 9.88437444513494 3.44828779047186 6.86106473749334 7.86229974573309 8.84502965753729 3.41988736932928 5.03289300745184 -0.716547185724433 -0.153907949274238 0.56595975702459 2.46677858179266 14.3862000161951
-9.76565115668557 -4.90946715094826 -3.67845289923928 0.17168481133201 3.29782254479148 8.97651440880515 9.03140885613182 9.28764636299827 3.02365071556785 6.530797550895 8.3198371627114 8.4732442595742 3.45648152611473 5.39991814873435 -0.382493426583029 0.27971703789451 0.0965085723183385 2.09187276146629 13.5023930766366
-9.78201135288585 -4.32294496189464 -2.98566659580577 0.604505218159069 3.41460195888173 9.55133644450795 8.70606771815907 9.21798292506825 2.50046411861073 5.85825125087391 6.94316164363514 7.62415663112294 3.04140344966542 5.14821688045155 -0.895910583842884 0.386680282245983 0.505410827289928 2.91278330196034 15.2495923410762
-5.51838932037354 -3.66088161468506 -0.32434711456299 0.920924568176268 5.36036338806152 11.4016736984253 10.5107077598572 10.1881278991699 3.04418888092041 6.08142127990723 6.5250467300415 6.81242885589599 2.17817821502685 5.06652870178223 -1.15545139312744 -0.162697410583498 -0.11023578643799 3.65448703765869 15.4469566583633
-7.9869365865534 -4.70928384607489 -2.84786607568914 -0.0927848989313311 3.50109670812433 9.41896293813532 8.97968958074396 8.68460081273859 1.67409704381769 4.95913980657404 6.62652204686945 6.72396753484552 1.63191698247736 4.2281923120672 -1.82168008630926 -0.637960451299495 -0.64348413294012 2.91175840551203 14.7506289308721
[truncated: 3,424,710 more chars]
